# Supplementary material for: Anomalous deep-red luminescence of perylene black analogues with strong π-π interactions
Source: Nat Commun. 2023 Apr 6;14:1922. doi: 10.1038/s41467-023-37171-y (PMC10079835; doi:10.1038/s41467-023-37171-y)
Supplement: Supplementary file 3 — Source data [file 41467_2023_37171_MOESM3_ESM.zip]

Archive with 302 entries (282 files):
- DATA/Fig.3  PL of film.txt
- DATA/Fig.3  UV-Vis of film.txt
- DATA/Fig.3 excitation.txt
- DATA/Fluorescent lifetime  in solvents of varying polarity/
- DATA/Fluorescent lifetime  in solvents of varying polarity/Supplementary Fig. 17a/
- DATA/Fluorescent lifetime  in solvents of varying polarity/Supplementary Fig. 17a/46-CB.FL
- DATA/Fluorescent lifetime  in solvents of varying polarity/Supplementary Fig. 17a/46-CB.txt
- DATA/Fluorescent lifetime  in solvents of varying polarity/Supplementary Fig. 17a/46-CHCL3.FL
- DATA/Fluorescent lifetime  in solvents of varying polarity/Supplementary Fig. 17a/46-CHCL3.txt
- DATA/Fluorescent lifetime  in solvents of varying polarity/Supplementary Fig. 17a/46-DCM.FL
- DATA/Fluorescent lifetime  in solvents of varying polarity/Supplementary Fig. 17a/46-DCM.txt
- DATA/Fluorescent lifetime  in solvents of varying polarity/Supplementary Fig. 17a/46-THF.FL
- DATA/Fluorescent lifetime  in solvents of varying polarity/Supplementary Fig. 17a/46-THF.txt
- DATA/Fluorescent lifetime  in solvents of varying polarity/Supplementary Fig. 17a/46-TOL.FL
- DATA/Fluorescent lifetime  in solvents of varying polarity/Supplementary Fig. 17a/46-TOL.txt
- DATA/Fluorescent lifetime  in solvents of varying polarity/Supplementary Fig. 17b/
- DATA/Fluorescent lifetime  in solvents of varying polarity/Supplementary Fig. 17b/68-CB.FL
- DATA/Fluorescent lifetime  in solvents of varying polarity/Supplementary Fig. 17b/68-CB.txt
- DATA/Fluorescent lifetime  in solvents of varying polarity/Supplementary Fig. 17b/68-CHCL3.FL
- DATA/Fluorescent lifetime  in solvents of varying polarity/Supplementary Fig. 17b/68-CHCL3.txt
- DATA/Fluorescent lifetime  in solvents of varying polarity/Supplementary Fig. 17b/68-DCM.FL
- DATA/Fluorescent lifetime  in solvents of varying polarity/Supplementary Fig. 17b/68-DCM.txt
- DATA/Fluorescent lifetime  in solvents of varying polarity/Supplementary Fig. 17b/68-THF.FL
- DATA/Fluorescent lifetime  in solvents of varying polarity/Supplementary Fig. 17b/68-THF.txt
- DATA/Fluorescent lifetime  in solvents of varying polarity/Supplementary Fig. 17b/68-TOL.FL
- DATA/Fluorescent lifetime  in solvents of varying polarity/Supplementary Fig. 17b/68-TOL.txt
- DATA/Fluorescent lifetime  in solvents of varying polarity/Supplementary Fig. 17c/
- DATA/Fluorescent lifetime  in solvents of varying polarity/Supplementary Fig. 17c/810-CB.FL
- DATA/Fluorescent lifetime  in solvents of varying polarity/Supplementary Fig. 17c/810-CB.txt
- DATA/Fluorescent lifetime  in solvents of varying polarity/Supplementary Fig. 17c/810-CHCL3.FL
- DATA/Fluorescent lifetime  in solvents of varying polarity/Supplementary Fig. 17c/810-CHCL3.txt
- DATA/Fluorescent lifetime  in solvents of varying polarity/Supplementary Fig. 17c/810-DCM.FL
- DATA/Fluorescent lifetime  in solvents of varying polarity/Supplementary Fig. 17c/810-DCM.txt
- DATA/Fluorescent lifetime  in solvents of varying polarity/Supplementary Fig. 17c/810-THF.FL
- DATA/Fluorescent lifetime  in solvents of varying polarity/Supplementary Fig. 17c/810-THF.txt
- DATA/Fluorescent lifetime  in solvents of varying polarity/Supplementary Fig. 17c/810-TOL.FL
- DATA/Fluorescent lifetime  in solvents of varying polarity/Supplementary Fig. 17c/810-TOL.txt
- DATA/Supplementary Fig. 21/
- DATA/Supplementary Fig. 21/virtual_det_output_1.edf
- DATA/Supplementary Fig. 21/virtual_det_output_2.edf
- DATA/Supplementary Fig. 21/virtual_det_output_3.edf
- DATA/Temperature-dependent PL spectra and  fluorescence decay of crystalline film/
- DATA/Temperature-dependent PL spectra and  fluorescence decay of crystalline film/Supplementary Fig. 22a/
- DATA/Temperature-dependent PL spectra and  fluorescence decay of crystalline film/Supplementary Fig. 22a/46-100K-1S-EX480NM  336.csv
- DATA/Temperature-dependent PL spectra and  fluorescence decay of crystalline film/Supplementary Fig. 22a/46-100K-1S-EX480NM  336.spe
- DATA/Temperature-dependent PL spectra and  fluorescence decay of crystalline film/Supplementary Fig. 22a/46-110K-1S-EX480NM  337.csv
- DATA/Temperature-dependent PL spectra and  fluorescence decay of crystalline film/Supplementary Fig. 22a/46-110K-1S-EX480NM  337.spe
- DATA/Temperature-dependent PL spectra and  fluorescence decay of crystalline film/Supplementary Fig. 22a/46-120K-1S-EX480NM  338.csv
- DATA/Temperature-dependent PL spectra and  fluorescence decay of crystalline film/Supplementary Fig. 22a/46-120K-1S-EX480NM  338.spe
- DATA/Temperature-dependent PL spectra and  fluorescence decay of crystalline film/Supplementary Fig. 22a/46-130K-1S-EX480NM  339.csv
- DATA/Temperature-dependent PL spectra and  fluorescence decay of crystalline film/Supplementary Fig. 22a/46-130K-1S-EX480NM  339.spe
- DATA/Temperature-dependent PL spectra and  fluorescence decay of crystalline film/Supplementary Fig. 22a/46-140K-1S-EX480NM  340.csv
- DATA/Temperature-dependent PL spectra and  fluorescence decay of crystalline film/Supplementary Fig. 22a/46-140K-1S-EX480NM  340.spe
- DATA/Temperature-dependent PL spectra and  fluorescence decay of crystalline film/Supplementary Fig. 22a/46-150K-1S-EX480NM  341.csv
- DATA/Temperature-dependent PL spectra and  fluorescence decay of crystalline film/Supplementary Fig. 22a/46-150K-1S-EX480NM  341.spe
- DATA/Temperature-dependent PL spectra and  fluorescence decay of crystalline film/Supplementary Fig. 22a/46-160K-1S-EX480NM  342.csv
- DATA/Temperature-dependent PL spectra and  fluorescence decay of crystalline film/Supplementary Fig. 22a/46-160K-1S-EX480NM  342.spe
- DATA/Temperature-dependent PL spectra and  fluorescence decay of crystalline film/Supplementary Fig. 22a/46-170K-1S-EX480NM  343.csv
- DATA/Temperature-dependent PL spectra and  fluorescence decay of crystalline film/Supplementary Fig. 22a/46-170K-1S-EX480NM  343.spe
- DATA/Temperature-dependent PL spectra and  fluorescence decay of crystalline film/Supplementary Fig. 22a/46-180K-1S-EX480NM  344.csv
- DATA/Temperature-dependent PL spectra and  fluorescence decay of crystalline film/Supplementary Fig. 22a/46-180K-1S-EX480NM  344.spe
- DATA/Temperature-dependent PL spectra and  fluorescence decay of crystalline film/Supplementary Fig. 22a/46-190K-1S-EX480NM  345.csv
- DATA/Temperature-dependent PL spectra and  fluorescence decay of crystalline film/Supplementary Fig. 22a/46-190K-1S-EX480NM  345.spe
- DATA/Temperature-dependent PL spectra and  fluorescence decay of crystalline film/Supplementary Fig. 22a/46-200K-1S-EX480NM  346.csv
- DATA/Temperature-dependent PL spectra and  fluorescence decay of crystalline film/Supplementary Fig. 22a/46-200K-1S-EX480NM  346.spe
- DATA/Temperature-dependent PL spectra and  fluorescence decay of crystalline film/Supplementary Fig. 22a/46-200K-1S-EX480NM  347.csv
- DATA/Temperature-dependent PL spectra and  fluorescence decay of crystalline film/Supplementary Fig. 22a/46-200K-1S-EX480NM  347.spe
- DATA/Temperature-dependent PL spectra and  fluorescence decay of crystalline film/Supplementary Fig. 22a/46-210K-1S-EX480NM  348.csv
- DATA/Temperature-dependent PL spectra and  fluorescence decay of crystalline film/Supplementary Fig. 22a/46-210K-1S-EX480NM  348.spe
- DATA/Temperature-dependent PL spectra and  fluorescence decay of crystalline film/Supplementary Fig. 22a/46-220K-1S-EX480NM  349.csv
- DATA/Temperature-dependent PL spectra and  fluorescence decay of crystalline film/Supplementary Fig. 22a/46-220K-1S-EX480NM  349.spe
- DATA/Temperature-dependent PL spectra and  fluorescence decay of crystalline film/Supplementary Fig. 22a/46-230K-1S-EX480NM  350.csv
- DATA/Temperature-dependent PL spectra and  fluorescence decay of crystalline film/Supplementary Fig. 22a/46-230K-1S-EX480NM  350.spe
- DATA/Temperature-dependent PL spectra and  fluorescence decay of crystalline film/Supplementary Fig. 22a/46-240K-1S-EX480NM  351.csv
- DATA/Temperature-dependent PL spectra and  fluorescence decay of crystalline film/Supplementary Fig. 22a/46-240K-1S-EX480NM  351.spe
- DATA/Temperature-dependent PL spectra and  fluorescence decay of crystalline film/Supplementary Fig. 22a/46-250K-1S-EX480NM  352.csv
- DATA/Temperature-dependent PL spectra and  fluorescence decay of crystalline film/Supplementary Fig. 22a/46-250K-1S-EX480NM  352.spe
- DATA/Temperature-dependent PL spectra and  fluorescence decay of crystalline film/Supplementary Fig. 22a/46-260K-1S-EX480NM  353.csv
- DATA/Temperature-dependent PL spectra and  fluorescence decay of crystalline film/Supplementary Fig. 22a/46-260K-1S-EX480NM  353.spe
- DATA/Temperature-dependent PL spectra and  fluorescence decay of crystalline film/Supplementary Fig. 22a/46-270K-1S-EX480NM  354.csv
- DATA/Temperature-dependent PL spectra and  fluorescence decay of crystalline film/Supplementary Fig. 22a/46-270K-1S-EX480NM  354.spe
- DATA/Temperature-dependent PL spectra and  fluorescence decay of crystalline film/Supplementary Fig. 22a/46-280K-1S-EX480NM  355.csv
- DATA/Temperature-dependent PL spectra and  fluorescence decay of crystalline film/Supplementary Fig. 22a/46-280K-1S-EX480NM  355.spe
- DATA/Temperature-dependent PL spectra and  fluorescence decay of crystalline film/Supplementary Fig. 22a/46-280K-1S-EX480NM  356.csv
- DATA/Temperature-dependent PL spectra and  fluorescence decay of crystalline film/Supplementary Fig. 22a/46-280K-1S-EX480NM  356.spe
- DATA/Temperature-dependent PL spectra and  fluorescence decay of crystalline film/Supplementary Fig. 22a/46-280K-1S-EX480NM  357.csv
- DATA/Temperature-dependent PL spectra and  fluorescence decay of crystalline film/Supplementary Fig. 22a/46-280K-1S-EX480NM  357.spe
- DATA/Temperature-dependent PL spectra and  fluorescence decay of crystalline film/Supplementary Fig. 22a/46-290K-1S-EX480NM  358.csv
- DATA/Temperature-dependent PL spectra and  fluorescence decay of crystalline film/Supplementary Fig. 22a/46-290K-1S-EX480NM  358.spe
- DATA/Temperature-dependent PL spectra and  fluorescence decay of crystalline film/Supplementary Fig. 22a/46-290K-1S-EX480NM  359.csv
- DATA/Temperature-dependent PL spectra and  fluorescence decay of crystalline film/Supplementary Fig. 22a/46-290K-1S-EX480NM  359.spe
- DATA/Temperature-dependent PL spectra and  fluorescence decay of crystalline film/Supplementary Fig. 22a/46-300K-1S-EX480NM  360.csv
- DATA/Temperature-dependent PL spectra and  fluorescence decay of crystalline film/Supplementary Fig. 22a/46-300K-1S-EX480NM  360.spe
- DATA/Temperature-dependent PL spectra and  fluorescence decay of crystalline film/Supplementary Fig. 22a/46-80K-1S-EX480NM  334.csv
- DATA/Temperature-dependent PL spectra and  fluorescence decay of crystalline film/Supplementary Fig. 22a/46-80K-1S-EX480NM  334.spe
- DATA/Temperature-dependent PL spectra and  fluorescence decay of crystalline film/Supplementary Fig. 22a/46-90K-1S-EX480NM  335.csv
- DATA/Temperature-dependent PL spectra and  fluorescence decay of crystalline film/Supplementary Fig. 22a/46-90K-1S-EX480NM  335.spe
- DATA/Temperature-dependent PL spectra and  fluorescence decay of crystalline film/Supplementary Fig. 22b/
- DATA/Temperature-dependent PL spectra and  fluorescence decay of crystalline film/Supplementary Fig. 22b/46-480nm-160k-230k.txt
- DATA/Temperature-dependent PL spectra and  fluorescence decay of crystalline film/Supplementary Fig. 22b/46-480nm-240k-300k.txt
- DATA/Temperature-dependent PL spectra and  fluorescence decay of crystalline film/Supplementary Fig. 22b/46-480nm-80k-150k.txt
- DATA/Temperature-dependent PL spectra and  fluorescence decay of crystalline film/Supplementary Fig. 22b/480nm-irf.txt
- DATA/Temperature-dependent PL spectra and  fluorescence decay of crystalline film/Supplementary Fig. 23a/
- DATA/Temperature-dependent PL spectra and  fluorescence decay of crystalline film/Supplementary Fig. 23a/68-100K-1S-EX480NM  378.csv
- DATA/Temperature-dependent PL spectra and  fluorescence decay of crystalline film/Supplementary Fig. 23a/68-100K-1S-EX480NM  378.spe
- DATA/Temperature-dependent PL spectra and  fluorescence decay of crystalline film/Supplementary Fig. 23a/68-110K-1S-EX480NM  379.csv
- DATA/Temperature-dependent PL spectra and  fluorescence decay of crystalline film/Supplementary Fig. 23a/68-110K-1S-EX480NM  379.spe
- DATA/Temperature-dependent PL spectra and  fluorescence decay of crystalline film/Supplementary Fig. 23a/68-120K-1S-EX480NM  384.csv
- DATA/Temperature-dependent PL spectra and  fluorescence decay of crystalline film/Supplementary Fig. 23a/68-120K-1S-EX480NM  384.spe
- DATA/Temperature-dependent PL spectra and  fluorescence decay of crystalline film/Supplementary Fig. 23a/68-130K-1S-EX480NM  385.csv
- DATA/Temperature-dependent PL spectra and  fluorescence decay of crystalline film/Supplementary Fig. 23a/68-130K-1S-EX480NM  385.spe
- DATA/Temperature-dependent PL spectra and  fluorescence decay of crystalline film/Supplementary Fig. 23a/68-140K-1S-EX480NM  386.csv
- DATA/Temperature-dependent PL spectra and  fluorescence decay of crystalline film/Supplementary Fig. 23a/68-140K-1S-EX480NM  386.spe
- DATA/Temperature-dependent PL spectra and  fluorescence decay of crystalline film/Supplementary Fig. 23a/68-150K-1S-EX480NM  387.csv
- DATA/Temperature-dependent PL spectra and  fluorescence decay of crystalline film/Supplementary Fig. 23a/68-150K-1S-EX480NM  387.spe
- DATA/Temperature-dependent PL spectra and  fluorescence decay of crystalline film/Supplementary Fig. 23a/68-160K-1S-EX480NM  388.csv
- DATA/Temperature-dependent PL spectra and  fluorescence decay of crystalline film/Supplementary Fig. 23a/68-160K-1S-EX480NM  388.spe
- DATA/Temperature-dependent PL spectra and  fluorescence decay of crystalline film/Supplementary Fig. 23a/68-170K-1S-EX480NM  389.csv
- DATA/Temperature-dependent PL spectra and  fluorescence decay of crystalline film/Supplementary Fig. 23a/68-170K-1S-EX480NM  389.spe
- DATA/Temperature-dependent PL spectra and  fluorescence decay of crystalline film/Supplementary Fig. 23a/68-180K-1S-EX480NM  390.csv
- DATA/Temperature-dependent PL spectra and  fluorescence decay of crystalline film/Supplementary Fig. 23a/68-180K-1S-EX480NM  390.spe
- DATA/Temperature-dependent PL spectra and  fluorescence decay of crystalline film/Supplementary Fig. 23a/68-190K-1S-EX480NM  391.csv
- DATA/Temperature-dependent PL spectra and  fluorescence decay of crystalline film/Supplementary Fig. 23a/68-190K-1S-EX480NM  391.spe
- DATA/Temperature-dependent PL spectra and  fluorescence decay of crystalline film/Supplementary Fig. 23a/68-200K-1S-EX480NM  392.csv
- DATA/Temperature-dependent PL spectra and  fluorescence decay of crystalline film/Supplementary Fig. 23a/68-200K-1S-EX480NM  392.spe
- DATA/Temperature-dependent PL spectra and  fluorescence decay of crystalline film/Supplementary Fig. 23a/68-210K-1S-EX480NM  393.csv
- DATA/Temperature-dependent PL spectra and  fluorescence decay of crystalline film/Supplementary Fig. 23a/68-210K-1S-EX480NM  393.spe
- DATA/Temperature-dependent PL spectra and  fluorescence decay of crystalline film/Supplementary Fig. 23a/68-220K-1S-EX480NM  394.csv
- DATA/Temperature-dependent PL spectra and  fluorescence decay of crystalline film/Supplementary Fig. 23a/68-220K-1S-EX480NM  394.spe
- DATA/Temperature-dependent PL spectra and  fluorescence decay of crystalline film/Supplementary Fig. 23a/68-230K-1S-EX480NM  395.csv
- DATA/Temperature-dependent PL spectra and  fluorescence decay of crystalline film/Supplementary Fig. 23a/68-230K-1S-EX480NM  395.spe
- DATA/Temperature-dependent PL spectra and  fluorescence decay of crystalline film/Supplementary Fig. 23a/68-240K-1S-EX480NM  397.csv
- DATA/Temperature-dependent PL spectra and  fluorescence decay of crystalline film/Supplementary Fig. 23a/68-240K-1S-EX480NM  397.spe
- DATA/Temperature-dependent PL spectra and  fluorescence decay of crystalline film/Supplementary Fig. 23a/68-250K-1S-EX480NM  398.csv
- DATA/Temperature-dependent PL spectra and  fluorescence decay of crystalline film/Supplementary Fig. 23a/68-250K-1S-EX480NM  398.spe
- DATA/Temperature-dependent PL spectra and  fluorescence decay of crystalline film/Supplementary Fig. 23a/68-260K-1S-EX480NM  399.csv
- DATA/Temperature-dependent PL spectra and  fluorescence decay of crystalline film/Supplementary Fig. 23a/68-260K-1S-EX480NM  399.spe
- DATA/Temperature-dependent PL spectra and  fluorescence decay of crystalline film/Supplementary Fig. 23a/68-270K-1S-EX480NM  400.csv
- DATA/Temperature-dependent PL spectra and  fluorescence decay of crystalline film/Supplementary Fig. 23a/68-270K-1S-EX480NM  400.spe
- DATA/Temperature-dependent PL spectra and  fluorescence decay of crystalline film/Supplementary Fig. 23a/68-280K-1S-EX480NM  401.csv
- DATA/Temperature-dependent PL spectra and  fluorescence decay of crystalline film/Supplementary Fig. 23a/68-280K-1S-EX480NM  401.spe
- DATA/Temperature-dependent PL spectra and  fluorescence decay of crystalline film/Supplementary Fig. 23a/68-290K-1S-EX480NM  402.csv
- DATA/Temperature-dependent PL spectra and  fluorescence decay of crystalline film/Supplementary Fig. 23a/68-290K-1S-EX480NM  402.spe
- DATA/Temperature-dependent PL spectra and  fluorescence decay of crystalline film/Supplementary Fig. 23a/68-300K-1S-EX480NM  403.csv
- DATA/Temperature-dependent PL spectra and  fluorescence decay of crystalline film/Supplementary Fig. 23a/68-300K-1S-EX480NM  403.spe
- DATA/Temperature-dependent PL spectra and  fluorescence decay of crystalline film/Supplementary Fig. 23a/68-80K-1S-EX480NM  376.csv
- DATA/Temperature-dependent PL spectra and  fluorescence decay of crystalline film/Supplementary Fig. 23a/68-80K-1S-EX480NM  376.spe
- DATA/Temperature-dependent PL spectra and  fluorescence decay of crystalline film/Supplementary Fig. 23a/68-90K-1S-EX480NM  377.csv
- DATA/Temperature-dependent PL spectra and  fluorescence decay of crystalline film/Supplementary Fig. 23a/68-90K-1S-EX480NM  377.spe
- DATA/Temperature-dependent PL spectra and  fluorescence decay of crystalline film/Supplementary Fig. 23b/
- DATA/Temperature-dependent PL spectra and  fluorescence decay of crystalline film/Supplementary Fig. 23b/480nm-irf.txt
- DATA/Temperature-dependent PL spectra and  fluorescence decay of crystalline film/Supplementary Fig. 23b/68-480nm-160k-230k.txt
- DATA/Temperature-dependent PL spectra and  fluorescence decay of crystalline film/Supplementary Fig. 23b/68-480nm-240k-260k.txt
- DATA/Temperature-dependent PL spectra and  fluorescence decay of crystalline film/Supplementary Fig. 23b/68-480nm-270k-300k-4ps.txt
- DATA/Temperature-dependent PL spectra and  fluorescence decay of crystalline film/Supplementary Fig. 23b/68-480nm-80k-150k.txt
- DATA/Temperature-dependent PL spectra and  fluorescence decay of crystalline film/Supplementary Fig. 24a/
- DATA/Temperature-dependent PL spectra and  fluorescence decay of crystalline film/Supplementary Fig. 24a/810-100K-1S-EX480NM  289.csv
- DATA/Temperature-dependent PL spectra and  fluorescence decay of crystalline film/Supplementary Fig. 24a/810-100K-1S-EX480NM  289.spe
- DATA/Temperature-dependent PL spectra and  fluorescence decay of crystalline film/Supplementary Fig. 24a/810-110K-1S-EX480NM-2  291.csv
- DATA/Temperature-dependent PL spectra and  fluorescence decay of crystalline film/Supplementary Fig. 24a/810-110K-1S-EX480NM-2  291.spe
- DATA/Temperature-dependent PL spectra and  fluorescence decay of crystalline film/Supplementary Fig. 24a/810-120K-1S-EX480NM  292.csv
- DATA/Temperature-dependent PL spectra and  fluorescence decay of crystalline film/Supplementary Fig. 24a/810-120K-1S-EX480NM  292.spe
- DATA/Temperature-dependent PL spectra and  fluorescence decay of crystalline film/Supplementary Fig. 24a/810-130K-1S-EX480NM  293.csv
- DATA/Temperature-dependent PL spectra and  fluorescence decay of crystalline film/Supplementary Fig. 24a/810-130K-1S-EX480NM  293.spe
- DATA/Temperature-dependent PL spectra and  fluorescence decay of crystalline film/Supplementary Fig. 24a/810-140K-1S-EX480NM  294.csv
- DATA/Temperature-dependent PL spectra and  fluorescence decay of crystalline film/Supplementary Fig. 24a/810-140K-1S-EX480NM  294.spe
- DATA/Temperature-dependent PL spectra and  fluorescence decay of crystalline film/Supplementary Fig. 24a/810-150K-1S-EX480NM  295.csv
- DATA/Temperature-dependent PL spectra and  fluorescence decay of crystalline film/Supplementary Fig. 24a/810-150K-1S-EX480NM  295.spe
- DATA/Temperature-dependent PL spectra and  fluorescence decay of crystalline film/Supplementary Fig. 24a/810-160K-1S-EX480NM  296.csv
- DATA/Temperature-dependent PL spectra and  fluorescence decay of crystalline film/Supplementary Fig. 24a/810-160K-1S-EX480NM  296.spe
- DATA/Temperature-dependent PL spectra and  fluorescence decay of crystalline film/Supplementary Fig. 24a/810-170K-1S-EX480NM  297.csv
- DATA/Temperature-dependent PL spectra and  fluorescence decay of crystalline film/Supplementary Fig. 24a/810-170K-1S-EX480NM  297.spe
- DATA/Temperature-dependent PL spectra and  fluorescence decay of crystalline film/Supplementary Fig. 24a/810-180K-1S-EX480NM  298.csv
- DATA/Temperature-dependent PL spectra and  fluorescence decay of crystalline film/Supplementary Fig. 24a/810-180K-1S-EX480NM  298.spe
- DATA/Temperature-dependent PL spectra and  fluorescence decay of crystalline film/Supplementary Fig. 24a/810-190K-1S-EX480NM  299.csv
- DATA/Temperature-dependent PL spectra and  fluorescence decay of crystalline film/Supplementary Fig. 24a/810-190K-1S-EX480NM  299.spe
- DATA/Temperature-dependent PL spectra and  fluorescence decay of crystalline film/Supplementary Fig. 24a/810-200K-1S-EX480NM  300.csv
- DATA/Temperature-dependent PL spectra and  fluorescence decay of crystalline film/Supplementary Fig. 24a/810-200K-1S-EX480NM  300.spe
- DATA/Temperature-dependent PL spectra and  fluorescence decay of crystalline film/Supplementary Fig. 24a/810-210K-1S-EX480NM  301.csv
- DATA/Temperature-dependent PL spectra and  fluorescence decay of crystalline film/Supplementary Fig. 24a/810-210K-1S-EX480NM  301.spe
- DATA/Temperature-dependent PL spectra and  fluorescence decay of crystalline film/Supplementary Fig. 24a/810-220K-1S-EX480NM  302.csv
- DATA/Temperature-dependent PL spectra and  fluorescence decay of crystalline film/Supplementary Fig. 24a/810-220K-1S-EX480NM  302.spe
- DATA/Temperature-dependent PL spectra and  fluorescence decay of crystalline film/Supplementary Fig. 24a/810-230K-1S-EX480NM  303.csv
- DATA/Temperature-dependent PL spectra and  fluorescence decay of crystalline film/Supplementary Fig. 24a/810-230K-1S-EX480NM  303.spe
- DATA/Temperature-dependent PL spectra and  fluorescence decay of crystalline film/Supplementary Fig. 24a/810-240K-1S-EX480NM  304.csv
- DATA/Temperature-dependent PL spectra and  fluorescence decay of crystalline film/Supplementary Fig. 24a/810-240K-1S-EX480NM  304.spe
- DATA/Temperature-dependent PL spectra and  fluorescence decay of crystalline film/Supplementary Fig. 24a/810-250K-1S-EX480NM  305.csv
- DATA/Temperature-dependent PL spectra and  fluorescence decay of crystalline film/Supplementary Fig. 24a/810-250K-1S-EX480NM  305.spe
- DATA/Temperature-dependent PL spectra and  fluorescence decay of crystalline film/Supplementary Fig. 24a/810-260K-1S-EX480NM  306.csv
- DATA/Temperature-dependent PL spectra and  fluorescence decay of crystalline film/Supplementary Fig. 24a/810-260K-1S-EX480NM  306.spe
- DATA/Temperature-dependent PL spectra and  fluorescence decay of crystalline film/Supplementary Fig. 24a/810-270K-1S-EX480NM  307.csv
- DATA/Temperature-dependent PL spectra and  fluorescence decay of crystalline film/Supplementary Fig. 24a/810-270K-1S-EX480NM  307.spe
- DATA/Temperature-dependent PL spectra and  fluorescence decay of crystalline film/Supplementary Fig. 24a/810-280K-1S-EX480NM  308.csv
- DATA/Temperature-dependent PL spectra and  fluorescence decay of crystalline film/Supplementary Fig. 24a/810-280K-1S-EX480NM  308.spe
- DATA/Temperature-dependent PL spectra and  fluorescence decay of crystalline film/Supplementary Fig. 24a/810-290K-1S-EX480NM-1  310.csv
- DATA/Temperature-dependent PL spectra and  fluorescence decay of crystalline film/Supplementary Fig. 24a/810-290K-1S-EX480NM-1  310.spe
- DATA/Temperature-dependent PL spectra and  fluorescence decay of crystalline film/Supplementary Fig. 24a/810-300K-1S-EX480NM  311.csv
- DATA/Temperature-dependent PL spectra and  fluorescence decay of crystalline film/Supplementary Fig. 24a/810-300K-1S-EX480NM  311.spe
- DATA/Temperature-dependent PL spectra and  fluorescence decay of crystalline film/Supplementary Fig. 24a/810-80K-1S-EX480NM  287.csv
- DATA/Temperature-dependent PL spectra and  fluorescence decay of crystalline film/Supplementary Fig. 24a/810-80K-1S-EX480NM  287.spe
- DATA/Temperature-dependent PL spectra and  fluorescence decay of crystalline film/Supplementary Fig. 24a/810-90K-1S-EX480NM  288.csv
- DATA/Temperature-dependent PL spectra and  fluorescence decay of crystalline film/Supplementary Fig. 24a/810-90K-1S-EX480NM  288.spe
- DATA/Temperature-dependent PL spectra and  fluorescence decay of crystalline film/Supplementary Fig. 24b/
- DATA/Temperature-dependent PL spectra and  fluorescence decay of crystalline film/Supplementary Fig. 24b/480nm-irf.txt
- DATA/Temperature-dependent PL spectra and  fluorescence decay of crystalline film/Supplementary Fig. 24b/810-480nm-160k-230k.txt
- DATA/Temperature-dependent PL spectra and  fluorescence decay of crystalline film/Supplementary Fig. 24b/810-480nm-240k-300k.txt
- DATA/Temperature-dependent PL spectra and  fluorescence decay of crystalline film/Supplementary Fig. 24b/810-480nm-80k-150k.txt
- DATA/Temperature-dependent steady-state PL spectra and fluorescence decay in chloroform/
- DATA/Temperature-dependent steady-state PL spectra and fluorescence decay in chloroform/Supplementary Fig. 18a/
- DATA/Temperature-dependent steady-state PL spectra and fluorescence decay in chloroform/Supplementary Fig. 18a/46-EX480-190K-cooling  72.csv
- DATA/Temperature-dependent steady-state PL spectra and fluorescence decay in chloroform/Supplementary Fig. 18a/46-EX480-190K-cooling  72.spe
- DATA/Temperature-dependent steady-state PL spectra and fluorescence decay in chloroform/Supplementary Fig. 18a/46-EX480-200K-cooling  71.csv
- DATA/Temperature-dependent steady-state PL spectra and fluorescence decay in chloroform/Supplementary Fig. 18a/46-EX480-200K-cooling  71.spe
- DATA/Temperature-dependent steady-state PL spectra and fluorescence decay in chloroform/Supplementary Fig. 18a/46-EX480-210K-cooling  70.csv
- DATA/Temperature-dependent steady-state PL spectra and fluorescence decay in chloroform/Supplementary Fig. 18a/46-EX480-210K-cooling  70.spe
- DATA/Temperature-dependent steady-state PL spectra and fluorescence decay in chloroform/Supplementary Fig. 18a/46-EX480-220K-cooling  68.csv
- DATA/Temperature-dependent steady-state PL spectra and fluorescence decay in chloroform/Supplementary Fig. 18a/46-EX480-220K-cooling  68.spe
- DATA/Temperature-dependent steady-state PL spectra and fluorescence decay in chloroform/Supplementary Fig. 18a/46-EX480-230K-cooling  67.csv
- DATA/Temperature-dependent steady-state PL spectra and fluorescence decay in chloroform/Supplementary Fig. 18a/46-EX480-230K-cooling  67.spe
- DATA/Temperature-dependent steady-state PL spectra and fluorescence decay in chloroform/Supplementary Fig. 18a/46-EX480-240K-cooling  66.csv
- DATA/Temperature-dependent steady-state PL spectra and fluorescence decay in chloroform/Supplementary Fig. 18a/46-EX480-240K-cooling  66.spe
- DATA/Temperature-dependent steady-state PL spectra and fluorescence decay in chloroform/Supplementary Fig. 18a/46-EX480-250K-cooling  65.csv
- DATA/Temperature-dependent steady-state PL spectra and fluorescence decay in chloroform/Supplementary Fig. 18a/46-EX480-250K-cooling  65.spe
- DATA/Temperature-dependent steady-state PL spectra and fluorescence decay in chloroform/Supplementary Fig. 18a/46-EX480-260K-cooling  64.csv
- DATA/Temperature-dependent steady-state PL spectra and fluorescence decay in chloroform/Supplementary Fig. 18a/46-EX480-260K-cooling  64.spe
- DATA/Temperature-dependent steady-state PL spectra and fluorescence decay in chloroform/Supplementary Fig. 18a/46-EX480-270K-cooling  63.csv
- DATA/Temperature-dependent steady-state PL spectra and fluorescence decay in chloroform/Supplementary Fig. 18a/46-EX480-270K-cooling  63.spe
- DATA/Temperature-dependent steady-state PL spectra and fluorescence decay in chloroform/Supplementary Fig. 18a/46-EX480-280K-cooling  62.csv
- DATA/Temperature-dependent steady-state PL spectra and fluorescence decay in chloroform/Supplementary Fig. 18a/46-EX480-280K-cooling  62.spe
- DATA/Temperature-dependent steady-state PL spectra and fluorescence decay in chloroform/Supplementary Fig. 18a/46-EX480-290K-cooling  61.csv
- DATA/Temperature-dependent steady-state PL spectra and fluorescence decay in chloroform/Supplementary Fig. 18a/46-EX480-290K-cooling  61.spe
- DATA/Temperature-dependent steady-state PL spectra and fluorescence decay in chloroform/Supplementary Fig. 18a/46-EX480-300K-cooling  60.csv
- DATA/Temperature-dependent steady-state PL spectra and fluorescence decay in chloroform/Supplementary Fig. 18a/46-EX480-300K-cooling  60.spe
- DATA/Temperature-dependent steady-state PL spectra and fluorescence decay in chloroform/Supplementary Fig. 18b/
- DATA/Temperature-dependent steady-state PL spectra and fluorescence decay in chloroform/Supplementary Fig. 18b/46-220K-190K.txt
- DATA/Temperature-dependent steady-state PL spectra and fluorescence decay in chloroform/Supplementary Fig. 18b/46-300K-230K.txt
- DATA/Temperature-dependent steady-state PL spectra and fluorescence decay in chloroform/Supplementary Fig. 19a/
- DATA/Temperature-dependent steady-state PL spectra and fluorescence decay in chloroform/Supplementary Fig. 19a/68-EX480NM-190k-cooling  114.csv
- DATA/Temperature-dependent steady-state PL spectra and fluorescence decay in chloroform/Supplementary Fig. 19a/68-EX480NM-190k-cooling  114.spe
- DATA/Temperature-dependent steady-state PL spectra and fluorescence decay in chloroform/Supplementary Fig. 19a/68-EX480NM-200k-cooling  113.csv
- DATA/Temperature-dependent steady-state PL spectra and fluorescence decay in chloroform/Supplementary Fig. 19a/68-EX480NM-200k-cooling  113.spe
- DATA/Temperature-dependent steady-state PL spectra and fluorescence decay in chloroform/Supplementary Fig. 19a/68-EX480NM-210k-cooling  112.csv
- DATA/Temperature-dependent steady-state PL spectra and fluorescence decay in chloroform/Supplementary Fig. 19a/68-EX480NM-210k-cooling  112.spe
- DATA/Temperature-dependent steady-state PL spectra and fluorescence decay in chloroform/Supplementary Fig. 19a/68-EX480NM-220k-cooling  111.csv
- DATA/Temperature-dependent steady-state PL spectra and fluorescence decay in chloroform/Supplementary Fig. 19a/68-EX480NM-220k-cooling  111.spe
- DATA/Temperature-dependent steady-state PL spectra and fluorescence decay in chloroform/Supplementary Fig. 19a/68-EX480NM-230k-cooling  110.csv
- DATA/Temperature-dependent steady-state PL spectra and fluorescence decay in chloroform/Supplementary Fig. 19a/68-EX480NM-230k-cooling  110.spe
- DATA/Temperature-dependent steady-state PL spectra and fluorescence decay in chloroform/Supplementary Fig. 19a/68-EX480NM-240k-cooling  108.csv
- DATA/Temperature-dependent steady-state PL spectra and fluorescence decay in chloroform/Supplementary Fig. 19a/68-EX480NM-240k-cooling  108.spe
- DATA/Temperature-dependent steady-state PL spectra and fluorescence decay in chloroform/Supplementary Fig. 19a/68-EX480NM-250k-cooling  107.csv
- DATA/Temperature-dependent steady-state PL spectra and fluorescence decay in chloroform/Supplementary Fig. 19a/68-EX480NM-250k-cooling  107.spe
- DATA/Temperature-dependent steady-state PL spectra and fluorescence decay in chloroform/Supplementary Fig. 19a/68-EX480NM-260k-cooling  106.csv
- DATA/Temperature-dependent steady-state PL spectra and fluorescence decay in chloroform/Supplementary Fig. 19a/68-EX480NM-260k-cooling  106.spe
- DATA/Temperature-dependent steady-state PL spectra and fluorescence decay in chloroform/Supplementary Fig. 19a/68-EX480NM-270k-cooling  105.csv
- DATA/Temperature-dependent steady-state PL spectra and fluorescence decay in chloroform/Supplementary Fig. 19a/68-EX480NM-270k-cooling  105.spe
- DATA/Temperature-dependent steady-state PL spectra and fluorescence decay in chloroform/Supplementary Fig. 19a/68-EX480NM-280k-cooling  104.csv
- DATA/Temperature-dependent steady-state PL spectra and fluorescence decay in chloroform/Supplementary Fig. 19a/68-EX480NM-280k-cooling  104.spe
- DATA/Temperature-dependent steady-state PL spectra and fluorescence decay in chloroform/Supplementary Fig. 19a/68-EX480NM-290k-cooling  103.csv
- DATA/Temperature-dependent steady-state PL spectra and fluorescence decay in chloroform/Supplementary Fig. 19a/68-EX480NM-290k-cooling  103.spe
- DATA/Temperature-dependent steady-state PL spectra and fluorescence decay in chloroform/Supplementary Fig. 19a/68-EX480NM-300k-cooling  101.csv
- DATA/Temperature-dependent steady-state PL spectra and fluorescence decay in chloroform/Supplementary Fig. 19a/68-EX480NM-300k-cooling  101.spe
- DATA/Temperature-dependent steady-state PL spectra and fluorescence decay in chloroform/Supplementary Fig. 19b/
- DATA/Temperature-dependent steady-state PL spectra and fluorescence decay in chloroform/Supplementary Fig. 19b/68-220K-190K.txt
- DATA/Temperature-dependent steady-state PL spectra and fluorescence decay in chloroform/Supplementary Fig. 19b/68-300K-230K.txt
- DATA/Temperature-dependent steady-state PL spectra and fluorescence decay in chloroform/Supplementary Fig. 20a/
- DATA/Temperature-dependent steady-state PL spectra and fluorescence decay in chloroform/Supplementary Fig. 20a/810-EX480NM-190K-cooling  88.csv
- DATA/Temperature-dependent steady-state PL spectra and fluorescence decay in chloroform/Supplementary Fig. 20a/810-EX480NM-190K-cooling  88.spe
- DATA/Temperature-dependent steady-state PL spectra and fluorescence decay in chloroform/Supplementary Fig. 20a/810-EX480NM-190K-cooling  89.csv
- DATA/Temperature-dependent steady-state PL spectra and fluorescence decay in chloroform/Supplementary Fig. 20a/810-EX480NM-190K-cooling  89.spe
- DATA/Temperature-dependent steady-state PL spectra and fluorescence decay in chloroform/Supplementary Fig. 20a/810-EX480NM-200K-cooling  85.csv
- DATA/Temperature-dependent steady-state PL spectra and fluorescence decay in chloroform/Supplementary Fig. 20a/810-EX480NM-200K-cooling  85.spe
- DATA/Temperature-dependent steady-state PL spectra and fluorescence decay in chloroform/Supplementary Fig. 20a/810-EX480NM-210K-cooling  84.csv
- DATA/Temperature-dependent steady-state PL spectra and fluorescence decay in chloroform/Supplementary Fig. 20a/810-EX480NM-210K-cooling  84.spe
- DATA/Temperature-dependent steady-state PL spectra and fluorescence decay in chloroform/Supplementary Fig. 20a/810-EX480NM-220K-cooling  81.csv
- DATA/Temperature-dependent steady-state PL spectra and fluorescence decay in chloroform/Supplementary Fig. 20a/810-EX480NM-220K-cooling  81.spe
- DATA/Temperature-dependent steady-state PL spectra and fluorescence decay in chloroform/Supplementary Fig. 20a/810-EX480NM-230K-cooling  80.csv
- DATA/Temperature-dependent steady-state PL spectra and fluorescence decay in chloroform/Supplementary Fig. 20a/810-EX480NM-230K-cooling  80.spe
- DATA/Temperature-dependent steady-state PL spectra and fluorescence decay in chloroform/Supplementary Fig. 20a/810-EX480NM-240K-cooling  79.csv
- DATA/Temperature-dependent steady-state PL spectra and fluorescence decay in chloroform/Supplementary Fig. 20a/810-EX480NM-240K-cooling  79.spe
- DATA/Temperature-dependent steady-state PL spectra and fluorescence decay in chloroform/Supplementary Fig. 20a/810-EX480NM-250K-cooling  78.csv
- DATA/Temperature-dependent steady-state PL spectra and fluorescence decay in chloroform/Supplementary Fig. 20a/810-EX480NM-250K-cooling  78.spe
- DATA/Temperature-dependent steady-state PL spectra and fluorescence decay in chloroform/Supplementary Fig. 20a/810-EX480NM-260K-cooling  77.csv
- DATA/Temperature-dependent steady-state PL spectra and fluorescence decay in chloroform/Supplementary Fig. 20a/810-EX480NM-260K-cooling  77.spe
- DATA/Temperature-dependent steady-state PL spectra and fluorescence decay in chloroform/Supplementary Fig. 20a/810-EX480NM-270K-cooling  76.csv
- DATA/Temperature-dependent steady-state PL spectra and fluorescence decay in chloroform/Supplementary Fig. 20a/810-EX480NM-270K-cooling  76.spe
- DATA/Temperature-dependent steady-state PL spectra and fluorescence decay in chloroform/Supplementary Fig. 20a/810-EX480NM-280K-cooling  75.csv
- DATA/Temperature-dependent steady-state PL spectra and fluorescence decay in chloroform/Supplementary Fig. 20a/810-EX480NM-280K-cooling  75.spe
- DATA/Temperature-dependent steady-state PL spectra and fluorescence decay in chloroform/Supplementary Fig. 20a/810-EX480NM-290K-cooling  74.csv
- DATA/Temperature-dependent steady-state PL spectra and fluorescence decay in chloroform/Supplementary Fig. 20a/810-EX480NM-290K-cooling  74.spe
- DATA/Temperature-dependent steady-state PL spectra and fluorescence decay in chloroform/Supplementary Fig. 20a/810-EX480NM-300K-cooling  72.csv
- DATA/Temperature-dependent steady-state PL spectra and fluorescence decay in chloroform/Supplementary Fig. 20a/810-EX480NM-300K-cooling  72.spe
- DATA/Temperature-dependent steady-state PL spectra and fluorescence decay in chloroform/Supplementary Fig. 20b/
- DATA/Temperature-dependent steady-state PL spectra and fluorescence decay in chloroform/Supplementary Fig. 20b/810-190K.txt
- DATA/Temperature-dependent steady-state PL spectra and fluorescence decay in chloroform/Supplementary Fig. 20b/810-250K-180K.txt
- DATA/Temperature-dependent steady-state PL spectra and fluorescence decay in chloroform/Supplementary Fig. 20b/810-300K-260K.txt
- DATA/UV and PL in solution of varying polarity/
- DATA/UV and PL in solution of varying polarity/Supplementary Fig. 14a.txt
- DATA/UV and PL in solution of varying polarity/Supplementary Fig. 14b.txt
- DATA/UV and PL in solution of varying polarity/Supplementary Fig. 15a.txt
- DATA/UV and PL in solution of varying polarity/Supplementary Fig. 15b.txt
[truncated: 2 more entries]
