# Supplementary material for: Anomalous deep-red luminescence of perylene black analogues with strong π-π interactions
Source: Nat Commun. 2023 Apr 6;14:1922. doi: 10.1038/s41467-023-37171-y (PMC10079835; doi:10.1038/s41467-023-37171-y)
Supplement: Supplementary file 3 — Source data [file 41467_2023_37171_MOESM3_ESM.zip › DATA/Fig.3 PL of film.txt]

4,6-ab-PBI			6,8-ab-PBI			8,10-ab-PBI
620	0.00532		580	0.00209		580	0.0024
621	0.00574		581	0.00248		581	0.00269
622	0.00626		582	0.00281		582	0.003
623	0.00657		583	0.00307		583	0.00344
624	0.00755		584	0.00349		584	0.0038
625	0.00815		585	0.0039		585	0.0041
626	0.00926		586	0.00438		586	0.00459
627	0.01004		587	0.00498		587	0.00516
628	0.0113		588	0.0056		588	0.00585
629	0.01209		589	0.00643		589	0.0061
630	0.01378		590	0.00713		590	0.00707
631	0.01508		591	0.00829		591	0.00783
632	0.01658		592	0.00909		592	0.00849
633	0.01791		593	0.01008		593	0.00934
634	0.02003		594	0.01147		594	0.01044
635	0.02194		595	0.01284		595	0.01145
636	0.02418		596	0.01426		596	0.01245
637	0.02637		597	0.01631		597	0.01379
638	0.02868		598	0.01813		598	0.01535
639	0.03173		599	0.02032		599	0.01648
640	0.03519		600	0.02279		600	0.01859
641	0.03831		601	0.02591		601	0.02051
642	0.04119		602	0.02898		602	0.02212
643	0.0464		603	0.03221		603	0.02438
644	0.04954		604	0.03621		604	0.02626
645	0.0546		605	0.04027		605	0.02914
646	0.05961		606	0.04478		606	0.03161
647	0.06538		607	0.05002		607	0.03484
648	0.07013		608	0.05575		608	0.03795
649	0.07636		609	0.06204		609	0.04134
650	0.08261		610	0.06901		610	0.04493
651	0.09019		611	0.07549		611	0.04906
652	0.09815		612	0.08338		612	0.05303
653	0.10589		613	0.09248		613	0.05761
654	0.11368		614	0.10185		614	0.06258
655	0.12288		615	0.11251		615	0.0678
656	0.13302		616	0.12186		616	0.07304
657	0.14206		617	0.13342		617	0.07889
658	0.15329		618	0.1471		618	0.08552
659	0.16332		619	0.1606		619	0.09134
660	0.17791		620	0.17534		620	0.10006
661	0.19053		621	0.1893		621	0.10648
662	0.20177		622	0.20578		622	0.11416
663	0.2175		623	0.22336		623	0.12264
664	0.23107		624	0.24212		624	0.13159
665	0.24632		625	0.26044		625	0.14185
666	0.26232		626	0.28188		626	0.15217
667	0.27694		627	0.30138		627	0.16206
668	0.29493		628	0.32397		628	0.17313
669	0.31177		629	0.34415		629	0.18517
670	0.32692		630	0.36937		630	0.19629
671	0.34871		631	0.39128		631	0.20884
672	0.36638		632	0.41736		632	0.22219
673	0.38998		633	0.44283		633	0.23512
674	0.41571		634	0.46732		634	0.25053
675	0.44177		635	0.49683		635	0.26547
676	0.46736		636	0.52261		636	0.27997
677	0.48095		637	0.54895		637	0.29639
678	0.50275		638	0.57572		638	0.31261
679	0.52429		639	0.60267		639	0.32982
680	0.54413		640	0.62791		640	0.3471
681	0.57084		641	0.65557		641	0.36719
682	0.59449		642	0.68294		642	0.38369
683	0.61718		643	0.71012		643	0.40197
684	0.64135		644	0.73549		644	0.42149
685	0.66539		645	0.75827		645	0.44258
686	0.68829		646	0.78279		646	0.46364
687	0.71508		647	0.8073		647	0.48427
688	0.73089		648	0.82836		648	0.50229
689	0.75626		649	0.84848		649	0.524
690	0.78173		650	0.86816		650	0.54709
691	0.80125		651	0.89045		651	0.56707
692	0.82016		652	0.90712		652	0.58775
693	0.84148		653	0.92428		653	0.60788
694	0.8582		654	0.93739		654	0.63087
695	0.87313		655	0.94936		655	0.65566
696	0.89448		656	0.95874		656	0.67297
697	0.90818		657	0.97163		657	0.69332
698	0.92233		658	0.9785		658	0.71727
699	0.93985		659	0.98939		659	0.73494
700	0.9521		660	0.98935		660	0.75723
701	0.95996		661	0.99502		661	0.77733
702	0.96582		662	0.99865		662	0.79318
703	0.9778		663	0.99587		663	0.813
704	0.98518		664	1		664	0.83279
705	0.99193		665	0.99948		665	0.84619
706	0.99406		666	0.99406		666	0.86347
707	0.99381		667	0.99625		667	0.87588
708	1		668	0.98539		668	0.88955
709	0.99979		669	0.97737		669	0.9051
710	0.99641		670	0.96875		670	0.91298
711	0.99379		671	0.95444		671	0.92147
712	0.99141		672	0.94959		672	0.93436
713	0.98068		673	0.94423		673	0.95014
714	0.98696		674	0.94094		674	0.96338
715	0.9723		675	0.92564		675	0.97519
716	0.96314		676	0.91741		676	0.97913
717	0.95002		677	0.90249		677	0.9856
718	0.94365		678	0.88643		678	0.98552
719	0.93084		679	0.87337		679	0.98656
720	0.91634		680	0.86223		680	0.99105
721	0.90104		681	0.8467		681	0.99485
722	0.88829		682	0.83672		682	0.99527
723	0.87394		683	0.82146		683	0.99244
724	0.85964		684	0.81127		684	1
725	0.8415		685	0.79607		685	0.99586
726	0.82511		686	0.78285		686	0.98974
727	0.81348		687	0.76931		687	0.98894
728	0.80051		688	0.75867		688	0.98179
729	0.78347		689	0.74161		689	0.9752
730	0.76506		690	0.72856		690	0.96598
731	0.74886		691	0.71346		691	0.95369
732	0.72885		692	0.7026		692	0.94744
733	0.70805		693	0.68867		693	0.94232
734	0.69865		694	0.67671		694	0.92769
735	0.68192		695	0.66639		695	0.92101
736	0.66608		696	0.65335		696	0.90446
737	0.6518		697	0.63837		697	0.89688
738	0.63347		698	0.62702		698	0.87952
739	0.61826		699	0.61744		699	0.86904
740	0.60096		700	0.60519		700	0.85111
741	0.58983		701	0.59382		701	0.84082
742	0.57947		702	0.58657		702	0.82483
743	0.55975		703	0.57317		703	0.8121
744	0.54679		704	0.56404		704	0.80109
745	0.53363		705	0.55667		705	0.78581
746	0.52045		706	0.5474		706	0.77052
747	0.50858		707	0.53433		707	0.75598
748	0.50454		708	0.53434		708	0.73967
749	0.48265		709	0.52404		709	0.7274
750	0.47312		710	0.51206		710	0.7152
751	0.46829		711	0.50332		711	0.69521
752	0.45707		712	0.49784		712	0.68614
753	0.4447		713	0.48766		713	0.67218
754	0.43898		714	0.48315		714	0.65399
755	0.42794		715	0.47284		715	0.64302
756	0.41428		716	0.46612		716	0.62882
757	0.40654		717	0.45814		717	0.61844
758	0.40058		718	0.45551		718	0.60596
759	0.39514		719	0.45081		719	0.59478
760	0.38742		720	0.43908		720	0.57839
761	0.37891		721	0.43445		721	0.56556
762	0.37686		722	0.42798		722	0.55069
763	0.36319		723	0.42495		723	0.54201
764	0.36493		724	0.41778		724	0.53491
765	0.3524		725	0.40733		725	0.52227
766	0.35211		726	0.40271		726	0.51376
767	0.34275		727	0.39665		727	0.49964
768	0.34012		728	0.39273		728	0.49219
769	0.3321		729	0.38681		729	0.4842
770	0.33222		730	0.38224		730	0.47388
771	0.32349		731	0.37591		731	0.46396
772	0.32106		732	0.37106		732	0.45318
773	0.31471		733	0.36214		733	0.44912
774	0.31515		734	0.35615		734	0.43828
775	0.30824		735	0.35327		735	0.42963
776	0.30305		736	0.34371		736	0.4247
777	0.29872		737	0.33992		737	0.41402
778	0.29459		738	0.33498		738	0.40688
779	0.29189		739	0.32756		739	0.39784
780	0.2915		740	0.32398		740	0.39486
781	0.28086		741	0.31799		741	0.38513
782	0.281		742	0.31173		742	0.38302
783	0.28256		743	0.30697		743	0.37488
784	0.27586		744	0.30364		744	0.36832
785	0.2708		745	0.29072		745	0.36182
786	0.26421		746	0.29078		746	0.35644
787	0.2618		747	0.28234		747	0.35114
788	0.25092		748	0.27947		748	0.34416
789	0.25337		749	0.27142		749	0.33675
790	0.24769		750	0.26617		750	0.33337
791	0.24248		751	0.26197		751	0.32584
792	0.24646		752	0.25741		752	0.32289
793	0.24482		753	0.25204		753	0.31846
794	0.23143		754	0.24501		754	0.31423
795	0.22977		755	0.24258		755	0.30638
796	0.23131		756	0.2333		756	0.3017
797	0.22296		757	0.23051		757	0.29545
798	0.22495		758	0.22502		758	0.29288
799	0.21719		759	0.21861		759	0.28797
800	0.21334		760	0.21247		760	0.28054
801	0.20662		761	0.21158		761	0.27627
802	0.2098		762	0.20829		762	0.27245
803	0.20216		763	0.20148		763	0.27056
804	0.2007		764	0.19743		764	0.26229
805	0.19461		765	0.19307		765	0.25964
806	0.19062		766	0.18847		766	0.24837
807	0.19136		767	0.1826		767	0.24822
808	0.18697		768	0.17782		768	0.23994
809	0.1831		769	0.17272		769	0.23871
810	0.18067		770	0.17034		770	0.23618
811	0.17756		771	0.16856		771	0.23117
812	0.17195		772	0.16086		772	0.22527
813	0.16313		773	0.15608		773	0.218
814	0.16442		774	0.15461		774	0.21517
815	0.16177		775	0.15122		775	0.21293
816	0.1553		776	0.14758		776	0.20531
817	0.15215		777	0.14763		777	0.20668
818	0.15842		778	0.1436		778	0.19936
819	0.15041		779	0.14116		779	0.19745
820	0.14805		780	0.13868		780	0.19145
821	0.14717		781	0.13264		781	0.18758
822	0.14331		782	0.13066		782	0.1823
823	0.14812		783	0.12639		783	0.18054
824	0.14128		784	0.12502		784	0.17285
825	0.1253		785	0.1222		785	0.1722
826	0.12814		786	0.12012		786	0.16462
827	0.12306		787	0.11572		787	0.16233
828	0.12328		788	0.11384		788	0.15906
829	0.11654		789	0.11167		789	0.15582
830	0.11307		790	0.11006		790	0.15416
831	0.11373		791	0.10382		791	0.1449
832	0.11494		792	0.10015		792	0.14315
833	0.09952		793	0.10022		793	0.13984
834	0.10669		794	0.10132		794	0.1413
835	0.10621		795	0.09771		795	0.13658
836	0.10711		796	0.09513		796	0.13246
837	0.09265		797	0.09258		797	0.12914
838	0.10131		798	0.09174		798	0.12742
839	0.0889		799	0.0899		799	0.12265
840	0.09242		800	0.08755		800	0.11902
841	0.07527		801	0.08653		801	0.11966
842	0.08579		802	0.0827		802	0.11768
843	0.081		803	0.0838		803	0.11475
844	0.06708		804	0.07946		804	0.11437
845	0.09742		805	0.08141		805	0.11041
846	0.08459		806	0.07789		806	0.10754
847	0.08979		807	0.07512		807	0.10349
848	0.06711		808	0.07785		808	0.10236
849	0.07883		809	0.07456		809	0.09763
850	0.06765		810	0.07446		810	0.09736
			811	0.07476		811	0.09675
			812	0.07398		812	0.09358
			813	0.06858		813	0.09133
			814	0.06812		814	0.09252
			815	0.06552		815	0.08829
			816	0.06395		816	0.09056
			817	0.06131		817	0.08596
			818	0.06661		818	0.08373
			819	0.06591		819	0.08254
			820	0.06029		820	0.08369
			821	0.05788		821	0.08282
			822	0.0558		822	0.0854
			823	0.05705		823	0.07246
			824	0.05562		824	0.0741
			825	0.05623		825	0.07009
			826	0.04951		826	0.07342
			827	0.05353		827	0.07383
			828	0.05286		828	0.07023
			829	0.04773		829	0.06801
			830	0.05244		830	0.06007
			831	0.05101		831	0.06688
			832	0.05529		832	0.05931
			833	0.0481		833	0.06808
			834	0.04836		834	0.06145
			835	0.04052		835	0.06104
			836	0.04626		836	0.06659
			837	0.03921		837	0.06026
			838	0.04758		838	0.04991
			839	0.04053		839	0.05585
			840	0.04188		840	0.05071
			841	0.032		841	0.05034
			842	0.03128		842	0.04846
			843	0.04125		843	0.05791
			844	0.03764		844	0.05494
			845	0.04046		845	0.05141
			846	0.02796		846	0.04663
			847	0.04004		847	0.0417
			848	0.02978		848	0.05888
			849	0.03095		849	0.05318
			850	0.02918		850	0.03331
