# Supplementary material for: Anomalous deep-red luminescence of perylene black analogues with strong π-π interactions
Source: Nat Commun. 2023 Apr 6;14:1922. doi: 10.1038/s41467-023-37171-y (PMC10079835; doi:10.1038/s41467-023-37171-y)
Supplement: Supplementary file 3 — Source data [file 41467_2023_37171_MOESM3_ESM.zip › DATA/Fig.3 UV-Vis of film.txt]

4,6-ab-PBI			6,8-ab-PBI			8,10-ab-PBI
1000	0.01512		1000	0.01348		1000	0.01215
999	0.01549		999	0.01385		999	0.01184
998	0.01592		998	0.01445		998	0.01156
997	0.01578		997	0.01433		997	0.01185
996	0.01514		996	0.01347		996	0.01211
995	0.01477		995	0.01485		995	0.01074
994	0.01574		994	0.01422		994	0.01202
993	0.01651		993	0.01368		993	0.01228
992	0.01538		992	0.01309		992	0.01162
991	0.0156		991	0.01412		991	0.01136
990	0.01609		990	0.01432		990	0.01236
989	0.01574		989	0.0138		989	0.01233
988	0.01571		988	0.01463		988	0.01185
987	0.0157		987	0.01483		987	0.01187
986	0.01659		986	0.01449		986	0.0121
985	0.0158		985	0.0135		985	0.01241
984	0.0154		984	0.01433		984	0.01182
983	0.01654		983	0.01494		983	0.01184
982	0.01668		982	0.01373		982	0.0127
981	0.01555		981	0.01361		981	0.01219
980	0.01528		980	0.01455		980	0.01151
979	0.01695		979	0.01484		979	0.01227
978	0.01661		978	0.01374		978	0.01302
977	0.01534		977	0.01434		977	0.01238
976	0.01561		976	0.01483		976	0.01147
975	0.01604		975	0.01502		975	0.01192
974	0.01566		974	0.01443		974	0.0122
973	0.01586		973	0.01415		973	0.01197
972	0.01628		972	0.01445		972	0.01188
971	0.0165		971	0.01473		971	0.01313
970	0.01694		970	0.0132		970	0.01341
969	0.01667		969	0.01499		969	0.01242
968	0.01731		968	0.01528		968	0.01258
967	0.01628		967	0.01432		967	0.01279
966	0.01604		966	0.01418		966	0.01208
965	0.01622		965	0.01473		965	0.01211
964	0.01666		964	0.01521		964	0.0124
963	0.01742		963	0.01469		963	0.01356
962	0.01699		962	0.01476		962	0.01308
961	0.01702		961	0.01577		961	0.01282
960	0.01671		960	0.01463		960	0.01284
959	0.01657		959	0.01441		959	0.01244
958	0.01663		958	0.01508		958	0.01161
957	0.01708		957	0.0152		957	0.01246
956	0.01776		956	0.01461		956	0.01385
955	0.0167		955	0.01461		955	0.01281
954	0.01707		954	0.01513		954	0.01202
953	0.01729		953	0.01559		953	0.0125
952	0.01669		952	0.01543		952	0.01324
951	0.01676		951	0.01525		951	0.01261
950	0.01662		950	0.0152		950	0.0128
949	0.01725		949	0.01552		949	0.01298
948	0.01715		948	0.01507		948	0.01325
947	0.01769		947	0.01487		947	0.01297
946	0.01743		946	0.01574		946	0.01294
945	0.01749		945	0.01555		945	0.01361
944	0.01711		944	0.01552		944	0.01308
943	0.01758		943	0.01541		943	0.01261
942	0.01874		942	0.01563		942	0.01341
941	0.01723		941	0.01497		941	0.01306
940	0.01768		940	0.01591		940	0.01242
939	0.01807		939	0.01675		939	0.01209
938	0.01844		938	0.01667		938	0.01378
937	0.01746		937	0.01545		937	0.01389
936	0.01678		936	0.01572		936	0.0127
935	0.01744		935	0.0166		935	0.01284
934	0.01719		934	0.01607		934	0.01337
933	0.01735		933	0.01527		933	0.01381
932	0.01802		932	0.01555		932	0.01312
931	0.01842		931	0.01515		931	0.01338
930	0.0177		930	0.01534		930	0.01401
929	0.01823		929	0.01431		929	0.01359
928	0.01798		928	0.01444		928	0.01257
927	0.0173		927	0.01494		927	0.01378
926	0.01814		926	0.01548		926	0.01434
925	0.01794		925	0.01556		925	0.01379
924	0.01786		924	0.01535		924	0.01359
923	0.01862		923	0.01643		923	0.01497
922	0.01769		922	0.01583		922	0.01416
921	0.01702		921	0.0158		921	0.01253
920	0.01905		920	0.0162		920	0.01374
919	0.01969		919	0.01559		919	0.01507
918	0.01845		918	0.01517		918	0.01403
917	0.01752		917	0.01545		917	0.01221
916	0.01704		916	0.01631		916	0.01279
915	0.0176		915	0.01634		915	0.01384
914	0.01719		914	0.01519		914	0.01289
913	0.01813		913	0.01586		913	0.01361
912	0.01969		912	0.01578		912	0.01546
911	0.01938		911	0.01494		911	0.01517
910	0.01883		910	0.01544		910	0.01293
909	0.01932		909	0.01556		909	0.01386
908	0.0187		908	0.01615		908	0.01467
907	0.01774		907	0.01621		907	0.01367
906	0.01851		906	0.01541		906	0.01353
905	0.01834		905	0.01589		905	0.01371
904	0.01848		904	0.01653		904	0.0148
903	0.0187		903	0.01653		903	0.01422
902	0.01784		902	0.01685		902	0.01188
901	0.01915		901	0.01626		901	0.01396
900	0.01859		900	0.01558		900	0.01466
899	0.01804		899	0.01584		899	0.01319
898	0.01958		898	0.01549		898	0.01535
897	0.02038		897	0.01592		897	0.01606
896	0.01882		896	0.01762		896	0.01423
895	0.01773		895	0.01848		895	0.01285
894	0.0175		894	0.01675		894	0.01427
893	0.01909		893	0.01561		893	0.01623
892	0.01928		892	0.01632		892	0.01522
891	0.01878		891	0.01713		891	0.01352
890	0.01939		890	0.01749		890	0.01571
889	0.01866		889	0.01815		889	0.01611
888	0.01975		888	0.01773		888	0.01342
887	0.02103		887	0.01692		887	0.01516
886	0.01922		886	0.01597		886	0.0167
885	0.01783		885	0.01679		885	0.01317
884	0.01838		884	0.01875		884	0.01052
883	0.01949		883	0.01714		883	0.01148
882	0.02053		882	0.01704		882	0.01488
881	0.02085		881	0.01836		881	0.01422
880	0.0203		880	0.01702		880	0.01281
879	0.01986		879	0.01547		879	0.01622
878	0.01974		878	0.01733		878	0.0155
877	0.02092		877	0.01763		877	0.01331
876	0.01928		876	0.01754		876	0.01277
875	0.01853		875	0.01821		875	0.01496
874	0.02132		874	0.01752		874	0.01731
873	0.02042		873	0.01789		873	0.01375
872	0.02184		872	0.01612		872	0.01308
871	0.02328		871	0.01443		871	0.01623
870	0.02319		870	0.01603		870	0.01657
869	0.02108		869	0.01724		869	0.0144
868	0.01986		868	0.01557		868	0.0151
867	0.02083		867	0.01795		867	0.01698
866	0.02069		866	0.01991		866	0.0152
865	0.02089		865	0.01823		865	0.01101
864	0.01993		864	0.01497		864	0.01394
863	0.02005		863	0.01378		863	0.01645
862	0.02133		862	0.01553		862	0.01431
861	0.02202		861	0.01771		861	0.01584
860	0.02194		860	0.01865		860	0.01715
859	0.02249		859	0.01834		859	0.01611
858	0.02254		858	0.01728		858	0.01694
857	0.02287		857	0.01826		857	0.01814
856	0.02286		856	0.01897		856	0.01775
855	0.02324		855	0.0185		855	0.01731
854	0.02286		854	0.01889		854	0.01685
853	0.02255		853	0.01804		853	0.01726
852	0.02329		852	0.01818		852	0.01822
851	0.02315		851	0.01935		851	0.01761
850	0.02239		850	0.01814		850	0.01786
849	0.02264		849	0.01843		849	0.01788
848	0.02287		848	0.01811		848	0.0177
847	0.02316		847	0.01791		847	0.01791
846	0.0226		846	0.01824		846	0.01737
845	0.02319		845	0.0187		845	0.01784
844	0.02296		844	0.01902		844	0.01749
843	0.02372		843	0.01881		843	0.0181
842	0.02374		842	0.01904		842	0.01857
841	0.02382		841	0.01861		841	0.01837
840	0.02338		840	0.01883		840	0.01734
839	0.02409		839	0.01908		839	0.01763
838	0.02392		838	0.01874		838	0.01783
837	0.02297		837	0.01929		837	0.01767
836	0.02355		836	0.01894		836	0.01825
835	0.02394		835	0.01913		835	0.01863
834	0.02399		834	0.01928		834	0.01835
833	0.0239		833	0.01925		833	0.01845
832	0.02398		832	0.01946		832	0.01874
831	0.02411		831	0.01963		831	0.01812
830	0.02422		830	0.01894		830	0.01847
829	0.024		829	0.01945		829	0.01802
828	0.02409		828	0.01984		828	0.01856
827	0.02458		827	0.01947		827	0.01883
826	0.02444		826	0.01931		826	0.01835
825	0.02413		825	0.01914		825	0.01813
824	0.02458		824	0.01965		824	0.01892
823	0.02488		823	0.01947		823	0.0187
822	0.02487		822	0.01901		822	0.01868
821	0.02465		821	0.01919		821	0.01879
820	0.02396		820	0.01929		820	0.01792
819	0.02432		819	0.01983		819	0.01794
818	0.02478		818	0.01922		818	0.01877
817	0.02496		817	0.01997		817	0.01869
816	0.02497		816	0.02032		816	0.01839
815	0.02505		815	0.0202		815	0.0187
814	0.02515		814	0.0197		814	0.01898
813	0.02528		813	0.01961		813	0.01855
812	0.025		812	0.02011		812	0.01858
811	0.02513		811	0.01987		811	0.01883
810	0.02506		810	0.01955		810	0.01857
809	0.02548		809	0.0208		809	0.01899
808	0.02548		808	0.02061		808	0.01892
807	0.02577		807	0.02064		807	0.0189
806	0.02543		806	0.01978		806	0.01868
805	0.02578		805	0.02045		805	0.01918
804	0.02583		804	0.02024		804	0.01908
803	0.02536		803	0.02041		803	0.01856
802	0.02614		802	0.02019		802	0.01867
801	0.02604		801	0.02047		801	0.01953
800	0.02625		800	0.02047		800	0.01925
799	0.02589		799	0.02084		799	0.01907
798	0.0259		798	0.02038		798	0.01881
797	0.02605		797	0.0208		797	0.01929
796	0.02656		796	0.02051		796	0.01964
795	0.02654		795	0.02103		795	0.01903
794	0.02616		794	0.02107		794	0.01913
793	0.02642		793	0.02075		793	0.01895
792	0.02606		792	0.02092		792	0.0193
791	0.02617		791	0.02058		791	0.01891
790	0.02646		790	0.02105		790	0.01909
789	0.02622		789	0.02082		789	0.01914
788	0.02697		788	0.02072		788	0.01907
787	0.02687		787	0.02103		787	0.01981
786	0.02692		786	0.02055		786	0.01989
785	0.02692		785	0.02164		785	0.0194
784	0.02722		784	0.02135		784	0.01942
783	0.02729		783	0.02102		783	0.01941
782	0.02738		782	0.02123		782	0.02003
781	0.02726		781	0.02119		781	0.01941
780	0.02763		780	0.02123		780	0.01966
779	0.02791		779	0.02159		779	0.02006
778	0.02764		778	0.02186		778	0.01982
777	0.02734		777	0.02206		777	0.01953
776	0.0283		776	0.02181		776	0.01955
775	0.02764		775	0.02164		775	0.01988
774	0.02821		774	0.02104		774	0.02001
773	0.02818		773	0.02232		773	0.01984
772	0.02777		772	0.02162		772	0.01947
771	0.02857		771	0.02167		771	0.02027
770	0.02831		770	0.02167		770	0.01986
769	0.02801		769	0.02132		769	0.0199
768	0.02856		768	0.02148		768	0.02048
767	0.02829		767	0.02207		767	0.01962
766	0.02831		766	0.02209		766	0.02004
765	0.02859		765	0.02255		765	0.02063
764	0.02883		764	0.02249		764	0.02037
763	0.02882		763	0.02202		763	0.02039
762	0.02937		762	0.02202		762	0.02083
761	0.02887		761	0.02228		761	0.02018
760	0.02913		760	0.02209		760	0.02001
759	0.02939		759	0.02179		759	0.02029
758	0.02955		758	0.02244		758	0.02037
757	0.02978		757	0.02251		757	0.02058
756	0.02958		756	0.0229		756	0.02067
755	0.02872		755	0.02247		755	0.02048
754	0.02998		754	0.02278		754	0.02052
753	0.02973		753	0.02248		753	0.02069
752	0.02969		752	0.02257		752	0.02039
751	0.03022		751	0.02259		751	0.02105
750	0.03075		750	0.02284		750	0.02152
749	0.03121		749	0.02317		749	0.02135
748	0.03091		748	0.02282		748	0.02097
747	0.0305		747	0.02251		747	0.02054
746	0.03074		746	0.02262		746	0.02101
745	0.03073		745	0.0231		745	0.02075
744	0.03173		744	0.02309		744	0.02126
743	0.03164		743	0.02299		743	0.02136
742	0.0311		742	0.02316		742	0.02095
741	0.03209		741	0.023		741	0.02158
740	0.03173		740	0.02363		740	0.02069
739	0.03176		739	0.0234		739	0.02098
738	0.03236		738	0.02297		738	0.02157
737	0.03184		737	0.02337		737	0.02145
736	0.03254		736	0.02346		736	0.02133
735	0.03272		735	0.02422		735	0.02157
734	0.03304		734	0.02408		734	0.02162
733	0.03307		733	0.02354		733	0.02164
732	0.0331		732	0.02394		732	0.02116
731	0.03385		731	0.02383		731	0.02139
730	0.03367		730	0.02428		730	0.02161
729	0.0342		729	0.02391		729	0.02177
728	0.03417		728	0.02434		728	0.02177
727	0.03444		727	0.02424		727	0.02193
726	0.03481		726	0.02434		726	0.0216
725	0.03532		725	0.02443		725	0.02173
724	0.03599		724	0.02443		724	0.02194
723	0.03578		723	0.02424		723	0.02185
722	0.03632		722	0.0241		722	0.0219
721	0.03653		721	0.02427		721	0.0221
720	0.03698		720	0.02449		720	0.02231
719	0.03733		719	0.02464		719	0.022
718	0.03776		718	0.02483		718	0.02218
717	0.03824		717	0.02496		717	0.02211
716	0.03892		716	0.02462		716	0.02193
715	0.03954		715	0.02494		715	0.02217
714	0.03981		714	0.02478		714	0.02246
713	0.04058		713	0.02526		713	0.02236
712	0.04085		712	0.02566		712	0.02236
711	0.042		711	0.02558		711	0.02264
710	0.04225		710	0.02515		710	0.02231
709	0.04313		709	0.02542		709	0.02274
708	0.04422		708	0.02516		708	0.02273
707	0.04435		707	0.02552		707	0.02246
706	0.04544		706	0.02583		706	0.02274
705	0.04671		705	0.02589		705	0.02328
704	0.04737		704	0.02584		704	0.02301
703	0.04823		703	0.02589		703	0.0228
702	0.0497		702	0.02618		702	0.02311
701	0.05066		701	0.02579		701	0.02304
700	0.05185		700	0.02622		700	0.02343
699	0.05284		699	0.02647		699	0.02335
698	0.05446		698	0.0264		698	0.02376
697	0.05571		697	0.02639		697	0.02384
696	0.05697		696	0.02679		696	0.02381
695	0.0585		695	0.02708		695	0.0237
694	0.0598		694	0.02679		694	0.02388
693	0.06192		693	0.02701		693	0.02452
692	0.06333		692	0.02696		692	0.02434
691	0.06473		691	0.02697		691	0.02424
690	0.06678		690	0.02713		690	0.02424
689	0.06845		689	0.02725		689	0.02438
688	0.07042		688	0.02729		688	0.02456
687	0.07205		687	0.02728		687	0.02452
686	0.07393		686	0.02774		686	0.02473
685	0.0761		685	0.02794		685	0.02483
684	0.07818		684	0.02825		684	0.02521
683	0.08028		683	0.02851		683	0.02518
682	0.08249		682	0.02816		682	0.02513
681	0.08465		681	0.02842		681	0.02532
680	0.08715		680	0.02863		680	0.02567
679	0.08919		679	0.02865		679	0.02592
678	0.09158		678	0.02919		678	0.02607
677	0.09406		677	0.02938		677	0.02611
676	0.09617		676	0.02945		676	0.02603
675	0.09862		675	0.02965		675	0.02637
674	0.10126		674	0.03004		674	0.02662
673	0.1038		673	0.03003		673	0.02707
672	0.10641		672	0.03042		672	0.02725
671	0.10895		671	0.03093		671	0.02721
670	0.11127		670	0.03119		670	0.02745
669	0.11391		669	0.03166		669	0.02775
668	0.11661		668	0.03191		668	0.02807
667	0.11919		667	0.03219		667	0.02857
666	0.12145		666	0.03223		666	0.02898
665	0.12376		665	0.0327		665	0.02907
664	0.1266		664	0.03339		664	0.02958
663	0.1289		663	0.03366		663	0.02991
662	0.13126		662	0.0342		662	0.0301
661	0.13378		661	0.03488		661	0.03046
660	0.13609		660	0.03532		660	0.03108
659	0.13833		659	0.03572		659	0.03141
658	0.14044		658	0.03625		658	0.03172
657	0.14289		657	0.03699		657	0.03237
656	0.14536		656	0.03791		656	0.033
655	0.14737		655	0.03874		655	0.03333
654	0.14927		654	0.03928		654	0.03364
653	0.15123		653	0.0402		653	0.03444
652	0.15323		652	0.04105		652	0.0352
651	0.15524		651	0.04191		651	0.0356
650	0.15701		650	0.04286		650	0.03616
649	0.15869		649	0.04382		649	0.03689
648	0.16059		648	0.04516		648	0.03769
647	0.16207		647	0.0464		647	0.03821
646	0.16347		646	0.04754		646	0.03886
645	0.16498		645	0.04864		645	0.03961
644	0.16621		644	0.04999		644	0.0403
643	0.16732		643	0.05121		643	0.04099
642	0.16823		642	0.05259		642	0.04149
641	0.16922		641	0.05414		641	0.04221
640	0.17045		640	0.05563		640	0.04332
639	0.17173		639	0.05735		639	0.04448
638	0.17245		638	0.05881		638	0.04532
637	0.17309		637	0.06023		637	0.04611
636	0.17377		636	0.06192		636	0.04714
635	0.17444		635	0.06375		635	0.04825
634	0.17503		634	0.0657		634	0.04932
633	0.17536		633	0.0675		633	0.05022
632	0.17572		632	0.06935		632	0.05117
631	0.17603		631	0.07126		631	0.05223
630	0.17614		630	0.0732		630	0.05334
629	0.17635		629	0.07499		629	0.05452
628	0.17661		628	0.07679		628	0.05575
627	0.17651		627	0.07881		627	0.05683
626	0.17645		626	0.08089		626	0.05788
625	0.17661		625	0.08284		625	0.05929
624	0.1764		624	0.08486		624	0.06054
623	0.17593		623	0.08683		623	0.0616
622	0.1758		622	0.08864		622	0.06291
621	0.17551		621	0.09071		621	0.06428
620	0.17476		620	0.09272		620	0.06529
619	0.1744		619	0.09442		619	0.06658
618	0.17422		618	0.09606		618	0.06811
617	0.17367		617	0.09779		617	0.06951
616	0.17311		616	0.09974		616	0.07075
615	0.17268		615	0.10138		615	0.07207
614	0.17208		614	0.10264		614	0.0735
613	0.17157		613	0.10423		613	0.07522
612	0.1709		612	0.10594		612	0.07681
611	0.17033		611	0.1074		611	0.07832
610	0.1697		610	0.10865		610	0.08004
609	0.16896		609	0.11005		609	0.08154
608	0.16838		608	0.11126		608	0.08325
607	0.16772		607	0.11225		607	0.08489
606	0.16702		606	0.1133		606	0.08647
605	0.16654		605	0.11421		605	0.08822
604	0.16585		604	0.11504		604	0.08991
603	0.16485		603	0.11577		603	0.09167
602	0.16419		602	0.11664		602	0.09367
601	0.16362		601	0.11739		601	0.09528
600	0.16305		600	0.11795		600	0.09736
599	0.16228		599	0.1185		599	0.09937
598	0.16158		598	0.11898		598	0.1013
597	0.16078		597	0.11952		597	0.10309
596	0.15994		596	0.12008		596	0.10515
595	0.15947		595	0.12049		595	0.10745
594	0.15879		594	0.12105		594	0.10951
593	0.15793		593	0.12151		593	0.11142
592	0.15708		592	0.12194		592	0.11358
591	0.15639		591	0.12223		591	0.11588
590	0.15566		590	0.12255		590	0.11822
589	0.15489		589	0.12282		589	0.1207
588	0.15406		588	0.1234		588	0.12297
587	0.1533		587	0.12406		587	0.12541
586	0.15271		586	0.12435		586	0.12814
585	0.15216		585	0.12446		585	0.13068
584	0.15115		584	0.12498		584	0.13318
583	0.15035		583	0.12532		583	0.13596
582	0.14954		582	0.1257		582	0.13878
581	0.14877		581	0.12603		581	0.14148
580	0.148		580	0.12635		580	0.14421
579	0.14716		579	0.12654		579	0.14708
578	0.14637		578	0.12688		578	0.15014
577	0.1457		577	0.12728		577	0.15308
576	0.14465		576	0.12741		576	0.15607
575	0.14373		575	0.1273		575	0.15891
574	0.14285		574	0.12738		574	0.16182
573	0.14213		573	0.12769		573	0.16483
572	0.14122		572	0.1277		572	0.16763
571	0.14033		571	0.12797		571	0.17041
570	0.13915		570	0.12834		570	0.173
569	0.13852		569	0.12853		569	0.17592
568	0.13767		568	0.1287		568	0.17842
567	0.13652		567	0.12912		567	0.18032
566	0.13566		566	0.12979		566	0.18245
565	0.13474		565	0.13057		565	0.18459
564	0.13404		564	0.13099		564	0.18619
563	0.13301		563	0.13161		563	0.18743
562	0.13216		562	0.13232		562	0.18869
561	0.1313		561	0.13313		561	0.18971
560	0.13039		560	0.13411		560	0.19021
559	0.12918		559	0.13474		559	0.19058
558	0.12845		558	0.13514		558	0.19044
557	0.12799		557	0.13592		557	0.1903
556	0.12736		556	0.1365		556	0.1901
555	0.12656		555	0.13712		555	0.18948
554	0.1255		554	0.13732		554	0.18835
553	0.12469		553	0.13727		553	0.18718
552	0.12435		552	0.13717		552	0.18618
551	0.12385		551	0.13705		551	0.18493
550	0.12294		550	0.1366		550	0.18307
549	0.12263		549	0.136		549	0.18152
548	0.12215		548	0.13509		548	0.18006
547	0.1214		547	0.13423		547	0.17823
546	0.12103		546	0.13305		546	0.17677
545	0.1207		545	0.13191		545	0.17542
544	0.12004		544	0.1308		544	0.17387
543	0.1196		543	0.12973		543	0.17242
542	0.11943		542	0.12851		542	0.17164
541	0.11893		541	0.12735		541	0.17049
540	0.11869		540	0.12615		540	0.16997
539	0.11805		539	0.12516		539	0.16944
538	0.11817		538	0.12445		538	0.16903
537	0.11798		537	0.12397		537	0.16911
536	0.11757		536	0.12338		536	0.16942
535	0.11743		535	0.12267		535	0.16992
534	0.11686		534	0.12257		534	0.17012
533	0.11665		533	0.12224		533	0.17116
532	0.11697		532	0.12174		532	0.17241
531	0.117		531	0.12203		531	0.17363
530	0.11669		530	0.12184		530	0.17481
529	0.11671		529	0.12235		529	0.17603
528	0.11636		528	0.12292		528	0.17708
527	0.11657		527	0.1233		527	0.17855
526	0.1163		526	0.12406		526	0.17949
525	0.11638		525	0.12453		525	0.18083
524	0.11681		524	0.1252		524	0.18227
523	0.1165		523	0.12592		523	0.18318
522	0.11711		522	0.1264		522	0.18445
521	0.11697		521	0.12742		521	0.18551
520	0.11735		520	0.12872		520	0.18641
519	0.11727		519	0.12993		519	0.18709
518	0.11762		518	0.13051		518	0.1877
517	0.11841		517	0.13162		517	0.18868
516	0.11847		516	0.13281		516	0.1895
515	0.11887		515	0.13447		515	0.18967
514	0.11937		514	0.1349		514	0.19044
513	0.11987		513	0.13596		513	0.19115
512	0.12028		512	0.13684		512	0.19166
511	0.12009		511	0.13774		511	0.19173
510	0.121		510	0.13828		510	0.19256
509	0.12168		509	0.13888		509	0.19283
508	0.12203		508	0.13942		508	0.1931
507	0.12248		507	0.13978		507	0.19354
506	0.12286		506	0.13998		506	0.19356
505	0.123		505	0.13951		505	0.19361
504	0.12386		504	0.13985		504	0.19393
503	0.12439		503	0.13913		503	0.1939
502	0.12476		502	0.13921		502	0.19363
501	0.12473		501	0.13847		501	0.19316
500	0.12517		500	0.13826		500	0.19281
499	0.12589		499	0.13802		499	0.19263
498	0.1257		498	0.137		498	0.19222
497	0.12658		497	0.13686		497	0.19191
496	0.12711		496	0.13603		496	0.19155
495	0.12728		495	0.13636		495	0.19144
494	0.12762		494	0.13576		494	0.1912
493	0.12817		493	0.13539		493	0.1907
492	0.12826		492	0.13579		492	0.19062
491	0.12894		491	0.13556		491	0.19066
490	0.1292		490	0.13563		490	0.19023
489	0.12981		489	0.13578		489	0.19065
488	0.13024		488	0.13617		488	0.19005
487	0.13116		487	0.13642		487	0.19051
486	0.13152		486	0.13692		486	0.19041
485	0.13229		485	0.13688		485	0.19006
484	0.13273		484	0.1376		484	0.19038
483	0.13385		483	0.1381		483	0.19045
482	0.13496		482	0.13826		482	0.1907
481	0.13616		481	0.13924		481	0.19101
480	0.1367		480	0.1399		480	0.19067
479	0.13777		479	0.14035		479	0.19106
478	0.13923		478	0.14091		478	0.19152
477	0.14013		477	0.14162		477	0.19174
476	0.14115		476	0.1426		476	0.19172
475	0.1425		475	0.14311		475	0.19217
474	0.14405		474	0.1438		474	0.1925
473	0.14537		473	0.14484		473	0.19238
472	0.14643		472	0.14573		472	0.19204
471	0.1481		471	0.14635		471	0.19225
470	0.14894		470	0.147		470	0.19155
469	0.14996		469	0.14789		469	0.19092
468	0.1513		468	0.14815		468	0.19003
467	0.15232		467	0.14816		467	0.18883
466	0.15351		466	0.14874		466	0.18726
465	0.15383		465	0.14899		465	0.18517
464	0.15422		464	0.14866		464	0.18265
463	0.15448		463	0.14853		463	0.18046
462	0.15519		462	0.1482		462	0.17811
461	0.1554		461	0.14805		461	0.17504
460	0.15479		460	0.14692		460	0.17164
459	0.15502		459	0.14572		459	0.1687
458	0.15431		458	0.1449		458	0.16486
457	0.15434		457	0.14413		457	0.16169
456	0.15382		456	0.14318		456	0.15868
455	0.15325		455	0.14185		455	0.15551
454	0.15281		454	0.1406		454	0.15238
453	0.15196		453	0.13948		453	0.14907
452	0.15154		452	0.13796		452	0.14583
451	0.15083		451	0.13682		451	0.14302
450	0.15018		450	0.13551		450	0.1399
449	0.15001		449	0.13418		449	0.13739
448	0.1495		448	0.13253		448	0.13479
447	0.14912		447	0.13126		447	0.13264
446	0.14829		446	0.12983		446	0.12958
445	0.14836		445	0.12851		445	0.12727
444	0.14826		444	0.12752		444	0.12472
443	0.14788		443	0.12629		443	0.12223
442	0.14765		442	0.12477		442	0.12016
441	0.14782		441	0.12301		441	0.11758
440	0.14759		440	0.12174		440	0.11514
439	0.14755		439	0.1203		439	0.11249
438	0.14705		438	0.1189		438	0.10992
437	0.14702		437	0.11727		437	0.10733
436	0.14668		436	0.116		436	0.10447
435	0.14623		435	0.1145		435	0.1016
434	0.14566		434	0.11257		434	0.09871
433	0.1455		433	0.11107		433	0.09638
432	0.14499		432	0.1094		432	0.09371
431	0.14437		431	0.10748		431	0.09072
430	0.14344		430	0.10567		430	0.08783
429	0.14282		429	0.1037		429	0.08534
428	0.14153		428	0.10176		428	0.08254
427	0.14054		427	0.10012		427	0.08005
426	0.13933		426	0.09813		426	0.07749
425	0.13802		425	0.09606		425	0.07461
424	0.13697		424	0.09393		424	0.07234
423	0.13586		423	0.09219		423	0.07021
422	0.13413		422	0.09023		422	0.06808
421	0.13303		421	0.08826		421	0.06581
420	0.13115		420	0.08643		420	0.06349
419	0.12962		419	0.08436		419	0.0616
418	0.12824		418	0.08242		418	0.05949
417	0.12653		417	0.0809		417	0.05758
416	0.12478		416	0.07907		416	0.05584
415	0.12291		415	0.07738		415	0.05364
414	0.12111		414	0.07618		414	0.05212
413	0.11945		413	0.0743		413	0.0506
412	0.11813		412	0.07234		412	0.04923
411	0.11649		411	0.07135		411	0.04766
410	0.11474		410	0.07005		410	0.04641
409	0.1134		409	0.06905		409	0.0453
408	0.11127		408	0.06783		408	0.04379
407	0.10904		407	0.06675		407	0.04217
406	0.10714		406	0.06559		406	0.04112
405	0.10567		405	0.06465		405	0.04048
404	0.10397		404	0.06375		404	0.03927
403	0.10202		403	0.06257		403	0.03819
402	0.09978		402	0.06183		402	0.03701
401	0.09757		401	0.06063		401	0.03586
400	0.09567		400	0.05952		400	0.03487
399	0.09405		399	0.05858		399	0.03408
398	0.09222		398	0.05761		398	0.03346
397	0.09036		397	0.05707		397	0.03264
396	0.08839		396	0.05582		396	0.03209
395	0.0865		395	0.05452		395	0.03139
394	0.08468		394	0.05335		394	0.03071
393	0.0831		393	0.05279		393	0.0302
392	0.08134		392	0.05173		392	0.02971
391	0.08002		391	0.05082		391	0.02897
390	0.07861		390	0.05024		390	0.02829
389	0.0773		389	0.04936		389	0.02812
388	0.07628		388	0.04871		388	0.02826
387	0.07527		387	0.04875		387	0.02769
386	0.0742		386	0.04834		386	0.02715
385	0.07334		385	0.04815		385	0.027
384	0.07243		384	0.04778		384	0.02719
383	0.07172		383	0.04714		383	0.02746
382	0.0714		382	0.047		382	0.02818
381	0.07045		381	0.0471		381	0.0289
380	0.06938		380	0.04733		380	0.02885
379	0.06766		379	0.04745		379	0.02814
378	0.06703		378	0.04675		378	0.02806
377	0.0667		377	0.04618		377	0.03065
376	0.06394		376	0.0461		376	0.03125
375	0.06279		375	0.04625		375	0.03068
374	0.06307		374	0.04659		374	0.03175
373	0.0614		373	0.04595		373	0.03026
372	0.05949		372	0.04393		372	0.02921
371	0.05809		371	0.04107		371	0.02989
370	0.05774		370	0.03976		370	0.03
369	0.05779		369	0.03911		369	0.02913
368	0.05565		368	0.03838		368	0.02848
367	0.05369		367	0.03825		367	0.02833
366	0.05369		366	0.03818		366	0.02785
365	0.05395		365	0.03859		365	0.02855
364	0.05178		364	0.03923		364	0.02813
363	0.05215		363	0.03941		363	0.02836
362	0.05172		362	0.03792		362	0.02792
361	0.05064		361	0.03841		361	0.02845
360	0.05199		360	0.0377		360	0.03047
359	0.05259		359	0.03792		359	0.0302
358	0.05338		358	0.03888		358	0.03144
357	0.05171		357	0.0376		357	0.03102
356	0.05033		356	0.03769		356	0.03112
355	0.05282		355	0.03678		355	0.03198
354	0.05244		354	0.03797		354	0.03193
353	0.05169		353	0.03945		353	0.03096
352	0.05199		352	0.03795		352	0.03203
351	0.05193		351	0.03768		351	0.03218
350	0.05121		350	0.0391		350	0.03249
349	0.05217		349	0.03956		349	0.03322
348	0.05335		348	0.04057		348	0.03308
347	0.05526		347	0.04185		347	0.03463
346	0.05462		346	0.0412		346	0.03579
345	0.05474		345	0.04216		345	0.03497
344	0.05581		344	0.0433		344	0.03532
343	0.05489		343	0.04271		343	0.03601
342	0.05464		342	0.04454		342	0.03609
341	0.05645		341	0.04642		341	0.0388
340	0.05644		340	0.04794		340	0.03821
339	0.05672		339	0.04764		339	0.0378
338	0.05724		338	0.04982		338	0.03938
337	0.05785		337	0.05093		337	0.04441
336	0.05645		336	0.05139		336	0.0419
335	0.05918		335	0.05337		335	0.04238
334	0.06052		334	0.0541		334	0.04688
333	0.05972		333	0.05639		333	0.04708
332	0.06082		332	0.05647		332	0.0476
331	0.05951		331	0.05701		331	0.04441
330	0.06165		330	0.05917		330	0.0447
329	0.06126		329	0.06256		329	0.04846
328	0.05963		328	0.06223		328	0.04885
327	0.06372		327	0.06438		327	0.05149
326	0.06455		326	0.06599		326	0.05442
325	0.0631		325	0.06582		325	0.05535
324	0.06085		324	0.0675		324	0.05306
323	0.06198		323	0.06565		323	0.05489
322	0.06195		322	0.06797		322	0.05444
321	0.0612		321	0.07063		321	0.05597
320	0.06403		320	0.06944		320	0.05868
319	0.06342		319	0.06995		319	0.05829
318	0.06286		318	0.0712		318	0.05884
317	0.06343		317	0.07113		317	0.05969
316	0.06371		316	0.07194		316	0.06042
315	0.06449		315	0.07204		315	0.06157
314	0.06495		314	0.07231		314	0.06237
313	0.06585		313	0.07203		313	0.06359
312	0.06605		312	0.07266		312	0.06448
311	0.06617		311	0.07343		311	0.06495
310	0.06594		310	0.07274		310	0.06459
309	0.0673		309	0.07267		309	0.06545
308	0.06828		308	0.07414		308	0.06609
307	0.06888		307	0.07532		307	0.06748
306	0.06971		306	0.07495		306	0.06927
305	0.07027		305	0.07539		305	0.06975
304	0.07082		304	0.07535		304	0.06973
303	0.07071		303	0.07643		303	0.071
302	0.07253		302	0.07695		302	0.07191
301	0.07428		301	0.0777		301	0.07329
300	0.07567		300	0.0779		300	0.07495
