# Supplementary material for: Anomalous deep-red luminescence of perylene black analogues with strong π-π interactions
Source: Nat Commun. 2023 Apr 6;14:1922. doi: 10.1038/s41467-023-37171-y (PMC10079835; doi:10.1038/s41467-023-37171-y)
Supplement: Supplementary file 3 — Source data [file 41467_2023_37171_MOESM3_ESM.zip › DATA/Fig.3 excitation.txt]

4,6-ab-PBI			6,8-ab-PBI			8,10-ab-PBI
350	0.3343		350	0.28353		350	0.17017
351	0.33824		351	0.28291		351	0.17003
352	0.3411		352	0.28069		352	0.17197
353	0.33778		353	0.27803		353	0.17326
354	0.34076		354	0.27543		354	0.1747
355	0.34073		355	0.27862		355	0.1735
356	0.34472		356	0.27925		356	0.17616
357	0.34783		357	0.28182		357	0.17745
358	0.3516		358	0.28383		358	0.17575
359	0.35598		359	0.28692		359	0.1768
360	0.35863		360	0.29194		360	0.17611
361	0.36389		361	0.29333		361	0.17557
362	0.36908		362	0.29763		362	0.17314
363	0.37433		363	0.30137		363	0.17439
364	0.37904		364	0.30582		364	0.17658
365	0.38396		365	0.31021		365	0.17808
366	0.38902		366	0.31544		366	0.17927
367	0.40343		367	0.32325		367	0.18185
368	0.4083		368	0.3284		368	0.18673
369	0.41578		369	0.33479		369	0.1888
370	0.42643		370	0.34393		370	0.19343
371	0.43743		371	0.34685		371	0.19536
372	0.44303		372	0.35746		372	0.19779
373	0.45378		373	0.36321		373	0.19901
374	0.46185		374	0.36732		374	0.20123
375	0.47487		375	0.37147		375	0.19733
376	0.48306		376	0.37463		376	0.1968
377	0.4887		377	0.37605		377	0.19227
378	0.49677		378	0.37785		378	0.18907
379	0.50294		379	0.37557		379	0.18458
380	0.51116		380	0.37541		380	0.18206
381	0.51621		381	0.37527		381	0.17831
382	0.52018		382	0.37491		382	0.17621
383	0.52656		383	0.37309		383	0.17351
384	0.53897		384	0.37273		384	0.17426
385	0.5422		385	0.37413		385	0.17396
386	0.55213		386	0.37474		386	0.17295
387	0.56066		387	0.379		387	0.17582
388	0.56974		388	0.3834		388	0.17642
389	0.57696		389	0.38827		389	0.18002
390	0.58922		390	0.39021		390	0.18173
391	0.59639		391	0.39715		391	0.18528
392	0.60938		392	0.40428		392	0.18956
393	0.62128		393	0.41244		393	0.19227
394	0.63084		394	0.41781		394	0.19703
395	0.64874		395	0.42565		395	0.19949
396	0.66093		396	0.42966		396	0.20485
397	0.66665		397	0.43911		397	0.21013
398	0.68495		398	0.44312		398	0.21664
399	0.69768		399	0.45056		399	0.22118
400	0.7087		400	0.45641		400	0.22641
401	0.71929		401	0.46115		401	0.23165
402	0.73529		402	0.4693		402	0.2385
403	0.74615		403	0.47327		403	0.24627
404	0.75865		404	0.48191		404	0.25221
405	0.76882		405	0.48302		405	0.25762
406	0.78078		406	0.48934		406	0.26632
407	0.79509		407	0.49867		407	0.27637
408	0.80641		408	0.50717		408	0.28452
409	0.81397		409	0.51138		409	0.29242
410	0.82547		410	0.52141		410	0.30267
411	0.84092		411	0.53375		411	0.31192
412	0.84554		412	0.54358		412	0.32421
413	0.85844		413	0.55373		413	0.33075
414	0.86994		414	0.56391		414	0.34478
415	0.87421		415	0.57747		415	0.35691
416	0.88532		416	0.59098		416	0.36549
417	0.89748		417	0.59761		417	0.3781
418	0.90335		418	0.6133		418	0.39085
419	0.91216		419	0.62423		419	0.40402
420	0.92979		420	0.63792		420	0.41458
421	0.93148		421	0.6525		421	0.43257
422	0.93938		422	0.66632		422	0.44662
423	0.94954		423	0.67739		423	0.46281
424	0.9488		424	0.69007		424	0.47367
425	0.95797		425	0.70367		425	0.48928
426	0.96703		426	0.71736		426	0.50501
427	0.9646		427	0.72729		427	0.52157
428	0.9752		428	0.73647		428	0.5357
429	0.9746		429	0.74841		429	0.54915
430	0.98475		430	0.76025		430	0.56602
431	0.98174		431	0.77087		431	0.58196
432	0.98091		432	0.7771		432	0.59515
433	0.97968		433	0.78335		433	0.60917
434	0.9821		434	0.8017		434	0.62404
435	0.97727		435	0.80918		435	0.64088
436	0.98049		436	0.81719		436	0.65218
437	0.98471		437	0.82641		437	0.66436
438	0.98274		438	0.83237		438	0.67483
439	0.97925		439	0.84252		439	0.69089
440	0.97925		440	0.85		440	0.70116
441	0.98352		441	0.86165		441	0.71414
442	0.98337		442	0.86554		442	0.72392
443	0.98345		443	0.876		443	0.73859
444	0.98048		444	0.88269		444	0.74464
445	0.98405		445	0.88928		445	0.76126
446	0.97677		446	0.89541		446	0.77265
447	0.98738		447	0.90265		447	0.78274
448	0.98213		448	0.91309		448	0.79132
449	0.98369		449	0.91842		449	0.80589
450	0.98357		450	0.92479		450	0.81865
451	0.99263		451	0.93869		451	0.83634
452	0.99432		452	0.94515		452	0.84495
453	0.99581		453	0.94777		453	0.85648
454	0.99137		454	0.9526		454	0.87006
455	0.99335		455	0.95912		455	0.88632
456	1		456	0.9675		456	0.89897
457	0.99402		457	0.97715		457	0.91142
458	0.99857		458	0.98433		458	0.92966
459	0.99507		459	0.9785		459	0.93684
460	0.99536		460	0.98706		460	0.94894
461	0.99229		461	0.98969		461	0.95839
462	0.9967		462	0.99663		462	0.9702
463	0.98946		463	1		463	0.97817
464	0.98158		464	0.99472		464	0.98042
465	0.98466		465	0.98734		465	0.98342
466	0.97649		466	0.9889		466	0.98863
467	0.97059		467	0.99336		467	0.99364
468	0.96911		468	0.99607		468	0.99678
469	0.96066		469	0.99697		469	1
470	0.95313		470	0.98729		470	0.99242
471	0.94707		471	0.98046		471	0.98646
472	0.93794		472	0.98009		472	0.98784
473	0.92655		473	0.97349		473	0.98558
474	0.9161		474	0.9751		474	0.99082
475	0.90893		475	0.97282		475	0.98748
476	0.89678		476	0.96318		476	0.97624
477	0.88311		477	0.95708		477	0.97313
478	0.88739		478	0.94862		478	0.96493
479	0.87381		479	0.94858		479	0.96392
480	0.87213		480	0.93995		480	0.96152
481	0.86457		481	0.94148		481	0.95768
482	0.8552		482	0.94617		482	0.96403
483	0.85231		483	0.93884		483	0.96118
484	0.85485		484	0.93744		484	0.95945
485	0.83971		485	0.93661		485	0.95937
486	0.8417		486	0.93174		486	0.95647
487	0.83382		487	0.93361		487	0.95542
488	0.82794		488	0.92697		488	0.95508
489	0.82515		489	0.9223		489	0.94496
490	0.82774		490	0.92741		490	0.94461
491	0.82169		491	0.92427		491	0.94538
492	0.81654		492	0.92611		492	0.94564
493	0.81224		493	0.93203		493	0.94883
494	0.8149		494	0.93876		494	0.94931
495	0.81183		495	0.93672		495	0.94739
496	0.80507		496	0.93969		496	0.94754
497	0.79595		497	0.94179		497	0.94109
498	0.80045		498	0.94341		498	0.94978
499	0.79657		499	0.94754		499	0.93919
500	0.79273		500	0.95082		500	0.94562
501	0.78372		501	0.95517		501	0.94146
502	0.79176		502	0.95799		502	0.93459
503	0.78415		503	0.95544		503	0.9316
504	0.78361		504	0.95987		504	0.92827
505	0.77383		505	0.95691		505	0.92065
506	0.77507		506	0.95081		506	0.91702
507	0.77292		507	0.96244		507	0.92025
508	0.76937		508	0.9547		508	0.91164
509	0.76436		509	0.94373		509	0.90829
510	0.7569		510	0.94248		510	0.90382
511	0.75815		511	0.94076		511	0.90089
512	0.7537		512	0.92633		512	0.89637
513	0.74979		513	0.92321		513	0.89543
514	0.75222		514	0.91377		514	0.88754
515	0.74156		515	0.9107		515	0.88423
516	0.74136		516	0.90281		516	0.87572
517	0.73963		517	0.89643		517	0.87076
518	0.73363		518	0.89419		518	0.86701
519	0.72999		519	0.87559		519	0.86823
520	0.72928		520	0.86994		520	0.85407
521	0.72961		521	0.86244		521	0.85338
522	0.72751		522	0.85203		522	0.84969
523	0.7274		523	0.85009		523	0.83967
524	0.72433		524	0.84331		524	0.83731
525	0.72344		525	0.83054		525	0.83631
526	0.72569		526	0.83325		526	0.82226
527	0.71901		527	0.8312		527	0.82259
528	0.71828		528	0.82279		528	0.81658
529	0.7174		529	0.81876		529	0.81493
530	0.72182		530	0.8195		530	0.80964
531	0.71636		531	0.82122		531	0.79492
532	0.71865		532	0.81731		532	0.79822
533	0.71891		533	0.82339		533	0.79025
534	0.71744		534	0.82003		534	0.79538
535	0.71886		535	0.81626		535	0.7899
536	0.71776		536	0.81817		536	0.79128
537	0.71919		537	0.82469		537	0.78646
538	0.72168		538	0.82105		538	0.79364
539	0.72444		539	0.8351		539	0.78999
540	0.73054		540	0.83577		540	0.79824
541	0.71648		541	0.85084		541	0.7965
542	0.72246		542	0.85818		542	0.80308
543	0.72904		543	0.86615		543	0.79549
544	0.72446		544	0.87202		544	0.80642
545	0.72721		545	0.88564		545	0.81603
546	0.7326		546	0.89161		546	0.81331
547	0.73269		547	0.89528		547	0.81756
548	0.73432		548	0.9026		548	0.82424
549	0.73764		549	0.89451		549	0.83124
550	0.74323		550	0.90669		550	0.82665
551	0.74658		551	0.90198		551	0.82782
552	0.73983		552	0.90151		552	0.83203
553	0.7526		553	0.90399		553	0.83436
554	0.75149		554	0.90118		554	0.83304
555	0.75331		555	0.89222		555	0.833
556	0.75502		556	0.88829		556	0.83373
557	0.75895		557	0.87744		557	0.83022
558	0.76297		558	0.86311		558	0.83242
559	0.76469		559	0.86223		559	0.82426
560	0.7587		560	0.86004		560	0.81733
561	0.76702		561	0.85204		561	0.81346
562	0.77736		562	0.8409		562	0.81238
563	0.77499		563	0.83469		563	0.80149
564	0.77142		564	0.82482		564	0.78901
565	0.78135		565	0.82329		565	0.77819
566	0.78513		566	0.81586		566	0.76634
567	0.79164		567	0.80737		567	0.76669
568	0.79574		568	0.80204		568	0.74171
569	0.80303		569	0.80254		569	0.74014
570	0.79548		570	0.78687		570	0.72076
571	0.80215		571	0.79124		571	0.71721
572	0.81657		572	0.77877		572	0.70862
573	0.81289		573	0.77629		573	0.69371
574	0.82184		574	0.76644		574	0.67963
575	0.82965		575	0.76923		575	0.67152
576	0.82901		576	0.74854		576	0.66056
577	0.83528		577	0.75198		577	0.64288
578	0.83533		578	0.74145		578	0.62428
579	0.84148		579	0.73853		579	0.61431
580	0.83714		580	0.73015		580	0.60459
581	0.85126		581	0.72039		581	0.59097
582	0.85212		582	0.71723		582	0.58136
583	0.85016		583	0.71182		583	0.56811
584	0.84891		584	0.70747		584	0.55799
585	0.85936		585	0.69987		585	0.54465
586	0.85924		586	0.69459		586	0.52837
587	0.85963		587	0.68216		587	0.52205
588	0.85914		588	0.68207		588	0.50725
589	0.86082		589	0.67138		589	0.49438
590	0.87452		590	0.66722		590	0.48936
591	0.87986		591	0.66701		591	0.47456
592	0.86995		592	0.65301		592	0.46562
593	0.86586		593	0.65342		593	0.45033
594	0.87608		594	0.64586		594	0.44171
595	0.87996		595	0.63981		595	0.42996
596	0.87344		596	0.63139		596	0.4254
597	0.88895		597	0.62631		597	0.41552
598	0.89185		598	0.62185		598	0.40146
599	0.8837		599	0.61788		599	0.39689
600	0.89287		600	0.60226		600	0.3833
601	0.90996		601	0.60214		601	0.37543
602	0.90023		602	0.59731		602	0.36102
603	0.90752		603	0.59534		603	0.35618
604	0.89828		604	0.59059		604	0.34747
605	0.90165		605	0.57387		605	0.33882
606	0.90277		606	0.56679		606	0.32897
607	0.90829		607	0.5633		607	0.31979
608	0.91919		608	0.54265		608	0.3189
609	0.91275		609	0.54504		609	0.30416
610	0.91051		610	0.53641		610	0.29619
611	0.91363		611	0.51771		611	0.29097
612	0.90981		612	0.50826		612	0.28113
613	0.9164		613	0.49929		613	0.2696
614	0.92749		614	0.47706		614	0.26406
615	0.93447		615	0.47325		615	0.25534
616	0.9158		616	0.45502		616	0.24913
617	0.92422		617	0.45257		617	0.24074
618	0.93003		618	0.43206		618	0.2352
619	0.9346		619	0.42499		619	0.22767
620	0.93861		620	0.41477		620	0.22246
621	0.9331		621	0.39306		621	0.2131
622	0.93745		622	0.38546		622	0.20211
623	0.93834		623	0.3651		623	0.19601
624	0.93762		624	0.35261		624	0.18995
625	0.93585		625	0.3446		625	0.18488
626	0.93392		626	0.32333		626	0.17584
627	0.92205		627	0.31358		627	0.1755
628	0.94042		628	0.2974		628	0.16462
629	0.94067		629	0.28517		629	0.15991
630	0.92782		630	0.27061		630	0.15772
631	0.93041		631	0.26064		631	0.14998
632	0.93441		632	0.24947		632	0.14015
633	0.93003		633	0.23364		633	0.1334
634	0.92465		634	0.21779		634	0.13164
635	0.90372		635	0.21189		635	0.12174
636	0.91222		636	0.19828		636	0.12077
637	0.93352		637	0.18332		637	0.11464
638	0.92437		638	0.18218		638	0.10966
639	0.88744		639	0.16078		639	0.10357
640	0.88989		640	0.15672		640	0.09615
641	0.9034		641	0.14966		641	0.09514
642	0.88373		642	0.13658		642	0.0914
643	0.87872		643	0.12641		643	0.08154
644	0.88154		644	0.12119		644	0.07724
645	0.87515		645	0.10884		645	0.07475
646	0.86859		646	0.10642		646	0.07447
647	0.85655		647	0.09354		647	0.06886
648	0.85718		648	0.09		648	0.06342
649	0.83223		649	0.08022		649	0.05747
650	0.82547		650	0.07394		650	0.05437
651	0.82645		651	0.07056		651	0.05194
652	0.80817		652	0.06413		652	0.054
653	0.79536		653	0.05449		653	0.04816
654	0.79144		654	0.05563		654	0.04407
655	0.7667		655	0.0497		655	0.04253
656	0.75364		656	0.04444		656	0.03721
657	0.74674		657	0.03969		657	0.03631
658	0.72208		658	0.03729		658	0.03152
659	0.71283		659	0.03233		659	0.02965
660	0.70462		660	0.02788		660	0.02798
661	0.69471					661	0.02898
662	0.66283					662	0.02701
663	0.6424					663	0.0232
664	0.66632					664	0.02168
665	0.63174					665	0.02074
666	0.6226					666	0.02061
667	0.59211					667	0.01584
668	0.57843					668	0.01484
669	0.56176					669	0.01438
670	0.54123					670	0.01203
671	0.51802					671	0.01373
672	0.51566					672	0.01279
673	0.50062
674	0.46929
675	0.44599
676	0.44075
677	0.41499
678	0.3988
679	0.38607
680	0.36092
681	0.34482
682	0.3354
683	0.30994
684	0.2981
685	0.28561
686	0.27412
687	0.25921
688	0.24747
689	0.22807
690	0.21901
691	0.21103
692	0.19147
693	0.18042
694	0.17089
695	0.15391
696	0.15322
697	0.13678
698	0.13092
699	0.11748
700	0.1033
701	0.10763
702	0.09045
703	0.09038
704	0.07526
705	0.07292
706	0.06639
707	0.05598
708	0.06135
709	0.04928
710	0.0492
711	0.0403
712	0.03628
713	0.03421
714	0.03021
715	0.03219
716	0.0371
