# Supplementary material for: Anomalous deep-red luminescence of perylene black analogues with strong π-π interactions
Source: Nat Commun. 2023 Apr 6;14:1922. doi: 10.1038/s41467-023-37171-y (PMC10079835; doi:10.1038/s41467-023-37171-y)
Supplement: Supplementary file 3 — Source data [file 41467_2023_37171_MOESM3_ESM.zip › DATA/Fluorescent lifetime in solvents of varying polarity/Supplementary Fig. 17c/810-DCM.txt]

Labels	810-DCM
Type	Time Scan
Comment
Start	0.00
Stop	99.951172
Step	0.048828125
Fixed/Offset
XAxis	Time(ns)
YAxis	Counts
0.00	1.00000000E+0
0.048828125	0.00000000E+0
0.097656250	0.00000000E+0
0.14648438	2.00000000E+0
0.19531250	3.00000000E+0
0.24414063	0.00000000E+0
0.29296875	3.00000000E+0
0.34179688	1.00000000E+0
0.3906250	1.00000000E+0
0.43945313	0.00000000E+0
0.48828125	1.00000000E+0
0.53710938	4.00000000E+0
0.58593750	2.00000000E+0
0.63476563	1.00000000E+0
0.68359375	0.00000000E+0
0.73242188	2.00000000E+0
0.781250	2.00000000E+0
0.83007813	0.00000000E+0
0.87890625	0.00000000E+0
0.92773438	1.00000000E+0
0.97656250	0.00000000E+0
1.0253906	1.00000000E+0
1.0742188	0.00000000E+0
1.1230469	1.00000000E+0
1.1718750	1.00000000E+0
1.2207031	0.00000000E+0
1.2695313	2.00000000E+0
1.3183594	4.00000000E+0
1.3671875	1.00000000E+0
1.4160156	0.00000000E+0
1.4648438	1.00000000E+0
1.5136719	1.00000000E+0
1.56250	1.00000000E+0
1.6113281	0.00000000E+0
1.6601563	1.00000000E+0
1.7089844	0.00000000E+0
1.7578125	1.00000000E+0
1.8066406	0.00000000E+0
1.8554688	2.00000000E+0
1.9042969	4.00000000E+0
1.9531250	0.00000000E+0
2.0019531	1.00000000E+0
2.0507813	2.00000000E+0
2.0996094	0.00000000E+0
2.1484375	0.00000000E+0
2.1972656	0.00000000E+0
2.2460938	0.00000000E+0
2.2949219	1.00000000E+0
2.343750	0.00000000E+0
2.3925781	2.00000000E+0
2.4414063	3.00000000E+0
2.4902344	2.00000000E+0
2.5390625	1.00000000E+0
2.5878906	0.00000000E+0
2.6367188	2.00000000E+0
2.6855469	1.00000000E+0
2.7343750	1.00000000E+0
2.7832031	1.00000000E+0
2.8320313	1.00000000E+0
2.8808594	1.00000000E+0
2.9296875	1.00000000E+0
2.9785156	0.00000000E+0
3.0273438	2.00000000E+0
3.0761719	2.00000000E+0
3.1250	0.00000000E+0
3.1738281	0.00000000E+0
3.2226563	1.00000000E+0
3.2714844	0.00000000E+0
3.3203125	0.00000000E+0
3.3691406	2.00000000E+0
3.4179688	1.00000000E+0
3.4667969	1.00000000E+0
3.5156250	1.00000000E+0
3.5644531	2.00000000E+0
3.6132813	1.00000000E+0
3.6621094	0.00000000E+0
3.7109375	1.00000000E+0
3.7597656	1.00000000E+0
3.8085938	1.00000000E+0
3.8574219	2.00000000E+0
3.906250	1.00000000E+0
3.9550781	0.00000000E+0
4.0039063	1.00000000E+0
4.0527344	1.00000000E+0
4.1015625	1.00000000E+0
4.1503906	1.00000000E+0
4.1992188	0.00000000E+0
4.2480469	0.00000000E+0
4.2968750	0.00000000E+0
4.3457031	0.00000000E+0
4.3945313	0.00000000E+0
4.4433594	0.00000000E+0
4.4921875	1.00000000E+0
4.5410156	3.00000000E+0
4.5898438	1.00000000E+0
4.6386719	1.00000000E+0
4.68750	3.00000000E+0
4.7363281	1.00000000E+0
4.7851563	0.00000000E+0
4.8339844	1.00000000E+0
4.8828125	0.00000000E+0
4.9316406	2.00000000E+0
4.9804688	1.00000000E+0
5.0292969	0.00000000E+0
5.0781250	1.00000000E+0
5.1269531	3.00000000E+0
5.1757813	1.00000000E+0
5.2246094	1.00000000E+0
5.2734375	0.00000000E+0
5.3222656	1.00000000E+0
5.3710938	0.00000000E+0
5.4199219	0.00000000E+0
5.468750	0.00000000E+0
5.5175781	0.00000000E+0
5.5664063	2.00000000E+0
5.6152344	0.00000000E+0
5.6640625	0.00000000E+0
5.7128906	0.00000000E+0
5.7617188	1.00000000E+0
5.8105469	1.00000000E+0
5.8593750	2.00000000E+0
5.9082031	0.00000000E+0
5.9570313	2.00000000E+0
6.0058594	1.00000000E+0
6.0546875	1.00000000E+0
6.1035156	1.00000000E+0
6.1523438	3.00000000E+0
6.2011719	1.00000000E+0
6.250	0.00000000E+0
6.2988281	0.00000000E+0
6.3476563	0.00000000E+0
6.3964844	1.00000000E+0
6.4453125	1.00000000E+0
6.4941406	0.00000000E+0
6.5429688	0.00000000E+0
6.5917969	3.00000000E+0
6.6406250	1.00000000E+0
6.6894531	1.00000000E+0
6.7382813	0.00000000E+0
6.7871094	3.00000000E+0
6.8359375	1.00000000E+0
6.8847656	1.00000000E+0
6.9335938	2.00000000E+0
6.9824219	0.00000000E+0
7.031250	2.00000000E+0
7.0800781	0.00000000E+0
7.1289063	0.00000000E+0
7.1777344	1.00000000E+0
7.2265625	0.00000000E+0
7.2753906	1.00000000E+0
7.3242188	0.00000000E+0
7.3730469	1.00000000E+0
7.4218750	0.00000000E+0
7.4707031	0.00000000E+0
7.5195313	0.00000000E+0
7.5683594	0.00000000E+0
7.6171875	1.00000000E+0
7.6660156	1.00000000E+0
7.7148438	0.00000000E+0
7.7636719	2.00000000E+0
7.81250	0.00000000E+0
7.8613281	0.00000000E+0
7.9101563	1.00000000E+0
7.9589844	1.00000000E+0
8.0078125	2.00000000E+0
8.0566406	1.00000000E+0
8.1054688	1.00000000E+0
8.1542969	0.00000000E+0
8.2031250	0.00000000E+0
8.2519531	0.00000000E+0
8.3007813	0.00000000E+0
8.3496094	2.00000000E+0
8.3984375	3.00000000E+0
8.4472656	4.00000000E+0
8.4960938	0.00000000E+0
8.5449219	0.00000000E+0
8.593750	2.00000000E+0
8.6425781	0.00000000E+0
8.6914063	1.00000000E+0
8.7402344	0.00000000E+0
8.7890625	2.00000000E+0
8.8378906	1.00000000E+0
8.8867188	2.00000000E+0
8.9355469	2.00000000E+0
8.9843750	2.00000000E+0
9.0332031	1.00000000E+0
9.0820313	2.00000000E+0
9.1308594	1.00000000E+0
9.1796875	0.00000000E+0
9.2285156	1.00000000E+0
9.2773438	0.00000000E+0
9.3261719	4.00000000E+0
9.3750	0.00000000E+0
9.4238281	1.00000000E+0
9.4726563	0.00000000E+0
9.5214844	0.00000000E+0
9.5703125	0.00000000E+0
9.6191406	0.00000000E+0
9.6679688	0.00000000E+0
9.7167969	2.00000000E+0
9.7656250	2.00000000E+0
9.8144531	1.00000000E+0
9.8632813	1.00000000E+0
9.9121094	0.00000000E+0
9.9609375	2.00000000E+0
10.009766	1.00000000E+0
10.058594	2.00000000E+0
10.107422	1.00000000E+0
10.156250	1.00000000E+0
10.205078	2.00000000E+0
10.253906	0.00000000E+0
10.302734	0.00000000E+0
10.351563	0.00000000E+0
10.400391	0.00000000E+0
10.449219	2.00000000E+0
10.498047	0.00000000E+0
10.546875	0.00000000E+0
10.59570	2.00000000E+0
10.644531	2.00000000E+0
10.693359	0.00000000E+0
10.742188	0.00000000E+0
10.791016	1.00000000E+0
10.839844	2.00000000E+0
10.888672	0.00000000E+0
10.93750	3.00000000E+0
10.986328	0.00000000E+0
11.035156	0.00000000E+0
11.083984	0.00000000E+0
11.132813	1.00000000E+0
11.181641	0.00000000E+0
11.230469	1.00000000E+0
11.27930	1.00000000E+0
11.328125	2.00000000E+0
11.376953	2.00000000E+0
11.425781	2.00000000E+0
11.474609	2.00000000E+0
11.523438	0.00000000E+0
11.572266	2.00000000E+0
11.621094	0.00000000E+0
11.669922	0.00000000E+0
11.718750	1.00000000E+0
11.767578	0.00000000E+0
11.816406	1.00000000E+0
11.865234	0.00000000E+0
11.914063	0.00000000E+0
11.962891	1.00000000E+0
12.011719	0.00000000E+0
12.060547	1.00000000E+0
12.109375	2.00000000E+0
12.15820	1.00000000E+0
12.207031	1.00000000E+0
12.255859	1.00000000E+0
12.304688	0.00000000E+0
12.353516	0.00000000E+0
12.402344	0.00000000E+0
12.451172	2.00000000E+0
12.50	0.00000000E+0
12.548828	3.00000000E+0
12.597656	0.00000000E+0
12.646484	1.00000000E+0
12.695313	2.00000000E+0
12.744141	0.00000000E+0
12.792969	2.00000000E+0
12.84180	2.00000000E+0
12.890625	1.00000000E+0
12.939453	2.00000000E+0
12.988281	1.00000000E+0
13.037109	1.00000000E+0
13.085938	1.00000000E+0
13.134766	0.00000000E+0
13.183594	0.00000000E+0
13.232422	1.00000000E+0
13.281250	1.00000000E+0
13.330078	1.00000000E+0
13.378906	3.00000000E+0
13.427734	1.00000000E+0
13.476563	0.00000000E+0
13.525391	0.00000000E+0
13.574219	1.00000000E+0
13.623047	2.00000000E+0
13.671875	1.00000000E+0
13.72070	0.00000000E+0
13.769531	1.00000000E+0
13.818359	3.00000000E+0
13.867188	2.00000000E+0
13.916016	1.00000000E+0
13.964844	3.00000000E+0
14.013672	1.00000000E+0
14.06250	1.00000000E+0
14.111328	1.00000000E+0
14.160156	0.00000000E+0
14.208984	3.00000000E+0
14.257813	0.00000000E+0
14.306641	2.00000000E+0
14.355469	1.00000000E+0
14.40430	1.00000000E+0
14.453125	1.00000000E+0
14.501953	1.00000000E+0
14.550781	1.00000000E+0
14.599609	1.00000000E+0
14.648438	0.00000000E+0
14.697266	1.00000000E+0
14.746094	2.00000000E+0
14.794922	0.00000000E+0
14.843750	1.00000000E+0
14.892578	5.00000000E+0
14.941406	1.00000000E+0
14.990234	1.00000000E+0
15.039063	3.00000000E+0
15.087891	1.00000000E+0
15.136719	2.00000000E+0
15.185547	0.00000000E+0
15.234375	2.00000000E+0
15.28320	0.00000000E+0
15.332031	1.00000000E+0
15.380859	0.00000000E+0
15.429688	0.00000000E+0
15.478516	1.00000000E+0
15.527344	1.00000000E+0
15.576172	0.00000000E+0
15.6250	0.00000000E+0
15.673828	1.00000000E+0
15.722656	1.00000000E+0
15.771484	1.00000000E+0
15.820313	1.00000000E+0
15.869141	0.00000000E+0
15.917969	3.00000000E+0
15.96680	1.00000000E+0
16.015625	1.00000000E+0
16.064453	0.00000000E+0
16.113281	1.00000000E+0
16.162109	0.00000000E+0
16.210938	0.00000000E+0
16.259766	2.00000000E+0
16.308594	1.00000000E+0
16.357422	0.00000000E+0
16.406250	0.00000000E+0
16.455078	1.00000000E+0
16.503906	1.00000000E+0
16.552734	1.00000000E+0
16.601563	2.00000000E+0
16.650391	1.00000000E+0
16.699219	1.00000000E+0
16.748047	0.00000000E+0
16.796875	0.00000000E+0
16.84570	0.00000000E+0
16.894531	1.00000000E+0
16.943359	0.00000000E+0
16.992188	0.00000000E+0
17.041016	0.00000000E+0
17.089844	1.00000000E+0
17.138672	0.00000000E+0
17.18750	0.00000000E+0
17.236328	0.00000000E+0
17.285156	0.00000000E+0
17.333984	1.00000000E+0
17.382813	1.00000000E+0
17.431641	1.00000000E+0
17.480469	2.00000000E+0
17.52930	0.00000000E+0
17.578125	1.00000000E+0
17.626953	1.00000000E+0
17.675781	0.00000000E+0
17.724609	0.00000000E+0
17.773438	0.00000000E+0
17.822266	0.00000000E+0
17.871094	1.00000000E+0
17.919922	2.00000000E+0
17.968750	2.00000000E+0
18.017578	3.00000000E+0
18.066406	1.00000000E+0
18.115234	0.00000000E+0
18.164063	0.00000000E+0
18.212891	1.00000000E+0
18.261719	1.00000000E+0
18.310547	3.00000000E+0
18.359375	0.00000000E+0
18.40820	1.00000000E+0
18.457031	0.00000000E+0
18.505859	0.00000000E+0
18.554688	1.00000000E+0
18.603516	0.00000000E+0
18.652344	1.00000000E+0
18.701172	1.00000000E+0
18.750	0.00000000E+0
18.798828	2.00000000E+0
18.847656	2.00000000E+0
18.896484	0.00000000E+0
18.945313	1.00000000E+0
18.994141	0.00000000E+0
19.042969	0.00000000E+0
19.09180	0.00000000E+0
19.140625	1.00000000E+0
19.189453	3.00000000E+0
19.238281	0.00000000E+0
19.287109	1.00000000E+0
19.335938	0.00000000E+0
19.384766	2.00000000E+0
19.433594	3.00000000E+0
19.482422	1.00000000E+0
19.531250	1.00000000E+0
19.580078	2.00000000E+0
19.628906	1.00000000E+0
19.677734	1.00000000E+0
19.726563	0.00000000E+0
19.775391	1.00000000E+0
19.824219	0.00000000E+0
19.873047	2.00000000E+0
19.921875	4.00000000E+0
19.97070	1.00000000E+0
20.019531	2.00000000E+0
20.068359	1.00000000E+0
20.117188	0.00000000E+0
20.166016	3.00000000E+0
20.214844	1.00000000E+0
20.263672	4.00000000E+0
20.31250	2.00000000E+0
20.361328	1.00000000E+0
20.410156	1.00000000E+0
20.458984	3.00000000E+0
20.507813	4.00000000E+0
20.556641	2.00000000E+0
20.605469	3.00000000E+0
20.65430	2.00000000E+0
20.703125	3.00000000E+0
20.751953	2.00000000E+0
20.800781	0.00000000E+0
20.849609	2.00000000E+0
20.898438	3.00000000E+0
20.947266	3.00000000E+0
20.996094	5.00000000E+0
21.044922	7.00000000E+0
21.093750	8.00000000E+0
21.142578	4.00000000E+0
21.191406	1.20000000E+1
21.240234	8.00000000E+0
21.289063	2.20000000E+1
21.337891	4.10000000E+1
21.386719	4.50000000E+1
21.435547	7.90000000E+1
21.484375	1.12000000E+2
21.53320	1.54000000E+2
21.582031	2.02000000E+2
21.630859	2.71000000E+2
21.679688	3.29000000E+2
21.728516	3.64000000E+2
21.777344	4.22000000E+2
21.826172	4.47000000E+2
21.8750	5.00000000E+2
21.923828	5.50000000E+2
21.972656	6.16000000E+2
22.021484	6.75000000E+2
22.070313	6.92000000E+2
22.119141	7.29000000E+2
22.167969	7.75000000E+2
22.21680	8.80000000E+2
22.265625	9.08000000E+2
22.314453	9.59000000E+2
22.363281	1.00000000E+3
22.412109	9.63000000E+2
22.460938	9.74000000E+2
22.509766	9.58000000E+2
22.558594	9.81000000E+2
22.607422	8.93000000E+2
22.656250	8.54000000E+2
22.705078	8.04000000E+2
22.753906	8.11000000E+2
22.802734	8.06000000E+2
22.851563	7.15000000E+2
22.900391	7.43000000E+2
22.949219	7.34000000E+2
22.998047	7.12000000E+2
23.046875	6.96000000E+2
23.09570	6.63000000E+2
23.144531	6.26000000E+2
23.193359	5.80000000E+2
23.242188	5.33000000E+2
23.291016	4.35000000E+2
23.339844	3.92000000E+2
23.388672	3.39000000E+2
23.43750	2.84000000E+2
23.486328	2.32000000E+2
23.535156	1.81000000E+2
23.583984	1.75000000E+2
23.632813	1.54000000E+2
23.681641	1.21000000E+2
23.730469	6.80000000E+1
23.77930	9.00000000E+1
23.828125	8.80000000E+1
23.876953	8.10000000E+1
23.925781	5.60000000E+1
23.974609	6.10000000E+1
24.023438	5.40000000E+1
24.072266	5.30000000E+1
24.121094	4.40000000E+1
24.169922	6.90000000E+1
24.218750	5.50000000E+1
24.267578	4.40000000E+1
24.316406	6.50000000E+1
24.365234	5.60000000E+1
24.414063	5.00000000E+1
24.462891	4.70000000E+1
24.511719	5.50000000E+1
24.560547	4.70000000E+1
24.609375	4.00000000E+1
24.65820	4.00000000E+1
24.707031	6.80000000E+1
24.755859	4.00000000E+1
24.804688	5.10000000E+1
24.853516	4.70000000E+1
24.902344	4.70000000E+1
24.951172	4.20000000E+1
25.00	3.30000000E+1
25.048828	4.40000000E+1
25.097656	3.80000000E+1
25.146484	3.10000000E+1
25.195313	4.10000000E+1
25.244141	4.30000000E+1
25.292969	3.20000000E+1
25.34180	3.30000000E+1
25.390625	3.10000000E+1
25.439453	4.70000000E+1
25.488281	3.10000000E+1
25.537109	3.90000000E+1
25.585938	3.80000000E+1
25.634766	3.80000000E+1
25.683594	3.30000000E+1
25.732422	4.30000000E+1
25.781250	4.00000000E+1
25.830078	3.80000000E+1
25.878906	3.80000000E+1
25.927734	3.20000000E+1
25.976563	3.10000000E+1
26.025391	2.20000000E+1
26.074219	3.20000000E+1
26.123047	2.50000000E+1
26.171875	2.80000000E+1
26.22070	3.60000000E+1
26.269531	3.40000000E+1
26.318359	4.00000000E+1
26.367188	2.30000000E+1
26.416016	2.60000000E+1
26.464844	2.80000000E+1
26.513672	2.20000000E+1
26.56250	3.40000000E+1
26.611328	2.80000000E+1
26.660156	3.60000000E+1
26.708984	2.90000000E+1
26.757813	3.20000000E+1
26.806641	2.90000000E+1
26.855469	2.80000000E+1
26.90430	2.60000000E+1
26.953125	2.50000000E+1
27.001953	3.00000000E+1
27.050781	2.20000000E+1
27.099609	2.10000000E+1
27.148438	2.10000000E+1
27.197266	2.80000000E+1
27.246094	1.00000000E+1
27.294922	2.60000000E+1
27.343750	2.70000000E+1
27.392578	2.50000000E+1
27.441406	1.80000000E+1
27.490234	2.30000000E+1
27.539063	2.80000000E+1
27.587891	3.10000000E+1
27.636719	2.00000000E+1
27.685547	2.10000000E+1
27.734375	2.50000000E+1
27.78320	2.10000000E+1
27.832031	2.60000000E+1
27.880859	2.30000000E+1
27.929688	1.70000000E+1
27.978516	1.90000000E+1
28.027344	2.20000000E+1
28.076172	1.80000000E+1
28.1250	2.70000000E+1
28.173828	2.10000000E+1
28.222656	1.80000000E+1
28.271484	2.10000000E+1
28.320313	2.10000000E+1
28.369141	1.30000000E+1
28.417969	2.00000000E+1
28.46680	2.10000000E+1
28.515625	1.80000000E+1
28.564453	1.10000000E+1
28.613281	1.90000000E+1
28.662109	1.60000000E+1
28.710938	1.60000000E+1
28.759766	1.90000000E+1
28.808594	2.00000000E+1
28.857422	2.80000000E+1
28.906250	1.70000000E+1
28.955078	1.60000000E+1
29.003906	1.50000000E+1
29.052734	1.70000000E+1
29.101563	1.50000000E+1
29.150391	1.30000000E+1
29.199219	1.30000000E+1
29.248047	1.20000000E+1
29.296875	1.90000000E+1
29.34570	1.80000000E+1
29.394531	1.70000000E+1
29.443359	1.90000000E+1
29.492188	1.80000000E+1
29.541016	2.00000000E+1
29.589844	1.70000000E+1
29.638672	1.50000000E+1
29.68750	1.90000000E+1
29.736328	2.00000000E+1
29.785156	1.50000000E+1
29.833984	1.40000000E+1
29.882813	1.10000000E+1
29.931641	8.00000000E+0
29.980469	1.20000000E+1
30.02930	1.80000000E+1
30.078125	1.10000000E+1
30.126953	2.00000000E+1
30.175781	1.50000000E+1
30.224609	1.00000000E+1
30.273438	7.00000000E+0
30.322266	1.00000000E+1
30.371094	9.00000000E+0
30.419922	1.10000000E+1
30.468750	1.70000000E+1
30.517578	1.50000000E+1
30.566406	1.40000000E+1
30.615234	1.10000000E+1
30.664063	1.40000000E+1
30.712891	5.00000000E+0
30.761719	1.50000000E+1
30.810547	9.00000000E+0
30.859375	8.00000000E+0
30.90820	1.70000000E+1
30.957031	1.50000000E+1
31.005859	1.10000000E+1
31.054688	7.00000000E+0
31.103516	1.40000000E+1
31.152344	1.30000000E+1
31.201172	1.10000000E+1
31.250	9.00000000E+0
31.298828	1.00000000E+1
31.347656	7.00000000E+0
31.396484	1.50000000E+1
31.445313	9.00000000E+0
31.494141	1.50000000E+1
31.542969	5.00000000E+0
31.59180	8.00000000E+0
31.640625	5.00000000E+0
31.689453	5.00000000E+0
31.738281	1.10000000E+1
31.787109	8.00000000E+0
31.835938	6.00000000E+0
31.884766	9.00000000E+0
31.933594	1.10000000E+1
31.982422	4.00000000E+0
32.031250	8.00000000E+0
32.080078	1.00000000E+1
32.128906	6.00000000E+0
32.177734	1.00000000E+1
32.226563	8.00000000E+0
32.275391	1.00000000E+1
32.324219	8.00000000E+0
32.373047	8.00000000E+0
32.421875	6.00000000E+0
32.47070	6.00000000E+0
32.519531	1.10000000E+1
32.568359	8.00000000E+0
32.617188	8.00000000E+0
32.666016	7.00000000E+0
32.714844	8.00000000E+0
32.763672	1.00000000E+1
32.81250	9.00000000E+0
32.861328	1.30000000E+1
32.910156	1.20000000E+1
32.958984	8.00000000E+0
33.007813	5.00000000E+0
33.056641	9.00000000E+0
33.105469	7.00000000E+0
33.15430	9.00000000E+0
33.203125	8.00000000E+0
33.251953	5.00000000E+0
33.300781	9.00000000E+0
33.349609	4.00000000E+0
33.398438	8.00000000E+0
33.447266	8.00000000E+0
33.496094	6.00000000E+0
33.544922	4.00000000E+0
33.593750	5.00000000E+0
33.642578	6.00000000E+0
33.691406	1.00000000E+1
33.740234	6.00000000E+0
33.789063	6.00000000E+0
33.837891	6.00000000E+0
33.886719	5.00000000E+0
33.935547	5.00000000E+0
33.984375	6.00000000E+0
34.03320	3.00000000E+0
34.082031	6.00000000E+0
34.130859	8.00000000E+0
34.179688	5.00000000E+0
34.228516	5.00000000E+0
34.277344	4.00000000E+0
34.326172	7.00000000E+0
34.3750	7.00000000E+0
34.423828	5.00000000E+0
34.472656	3.00000000E+0
34.521484	8.00000000E+0
34.570313	3.00000000E+0
34.619141	3.00000000E+0
34.667969	4.00000000E+0
34.71680	6.00000000E+0
34.765625	1.00000000E+1
34.814453	5.00000000E+0
34.863281	5.00000000E+0
34.912109	3.00000000E+0
34.960938	2.00000000E+0
35.009766	5.00000000E+0
35.058594	2.00000000E+0
35.107422	6.00000000E+0
35.156250	6.00000000E+0
35.205078	1.20000000E+1
35.253906	4.00000000E+0
35.302734	3.00000000E+0
35.351563	6.00000000E+0
35.400391	4.00000000E+0
35.449219	5.00000000E+0
35.498047	4.00000000E+0
35.546875	5.00000000E+0
35.59570	4.00000000E+0
35.644531	6.00000000E+0
35.693359	5.00000000E+0
35.742188	5.00000000E+0
35.791016	5.00000000E+0
35.839844	7.00000000E+0
35.888672	2.00000000E+0
35.93750	5.00000000E+0
35.986328	3.00000000E+0
36.035156	4.00000000E+0
36.083984	5.00000000E+0
36.132813	4.00000000E+0
36.181641	5.00000000E+0
36.230469	7.00000000E+0
36.27930	6.00000000E+0
36.328125	6.00000000E+0
36.376953	5.00000000E+0
36.425781	6.00000000E+0
36.474609	3.00000000E+0
36.523438	2.00000000E+0
36.572266	3.00000000E+0
36.621094	2.00000000E+0
36.669922	2.00000000E+0
36.718750	8.00000000E+0
36.767578	5.00000000E+0
36.816406	5.00000000E+0
36.865234	6.00000000E+0
36.914063	3.00000000E+0
36.962891	4.00000000E+0
37.011719	4.00000000E+0
37.060547	4.00000000E+0
37.109375	7.00000000E+0
37.15820	7.00000000E+0
37.207031	1.00000000E+0
37.255859	7.00000000E+0
37.304688	3.00000000E+0
37.353516	3.00000000E+0
37.402344	4.00000000E+0
37.451172	3.00000000E+0
37.50	5.00000000E+0
37.548828	1.00000000E+0
37.597656	4.00000000E+0
37.646484	6.00000000E+0
37.695313	7.00000000E+0
37.744141	3.00000000E+0
37.792969	6.00000000E+0
37.84180	4.00000000E+0
37.890625	4.00000000E+0
37.939453	3.00000000E+0
37.988281	7.00000000E+0
38.037109	4.00000000E+0
38.085938	2.00000000E+0
38.134766	2.00000000E+0
38.183594	1.00000000E+0
38.232422	5.00000000E+0
38.281250	1.00000000E+0
38.330078	3.00000000E+0
38.378906	1.00000000E+0
38.427734	4.00000000E+0
38.476563	0.00000000E+0
38.525391	5.00000000E+0
38.574219	4.00000000E+0
38.623047	4.00000000E+0
38.671875	1.00000000E+0
38.72070	5.00000000E+0
38.769531	3.00000000E+0
38.818359	3.00000000E+0
38.867188	2.00000000E+0
38.916016	2.00000000E+0
38.964844	5.00000000E+0
39.013672	3.00000000E+0
39.06250	4.00000000E+0
39.111328	5.00000000E+0
39.160156	4.00000000E+0
39.208984	3.00000000E+0
39.257813	5.00000000E+0
39.306641	2.00000000E+0
39.355469	3.00000000E+0
39.40430	3.00000000E+0
39.453125	3.00000000E+0
39.501953	6.00000000E+0
39.550781	2.00000000E+0
39.599609	5.00000000E+0
39.648438	1.00000000E+0
39.697266	1.00000000E+0
39.746094	4.00000000E+0
39.794922	3.00000000E+0
39.843750	4.00000000E+0
39.892578	2.00000000E+0
39.941406	4.00000000E+0
39.990234	4.00000000E+0
40.039063	1.00000000E+0
40.087891	4.00000000E+0
40.136719	2.00000000E+0
40.185547	7.00000000E+0
40.234375	2.00000000E+0
40.28320	3.00000000E+0
40.332031	2.00000000E+0
40.380859	2.00000000E+0
40.429688	5.00000000E+0
40.478516	3.00000000E+0
40.527344	2.00000000E+0
40.576172	1.00000000E+0
40.6250	2.00000000E+0
40.673828	2.00000000E+0
40.722656	1.00000000E+0
40.771484	1.00000000E+0
40.820313	3.00000000E+0
40.869141	4.00000000E+0
40.917969	0.00000000E+0
40.96680	2.00000000E+0
41.015625	4.00000000E+0
41.064453	1.00000000E+0
41.113281	5.00000000E+0
41.162109	5.00000000E+0
41.210938	2.00000000E+0
41.259766	3.00000000E+0
41.308594	4.00000000E+0
41.357422	5.00000000E+0
41.406250	0.00000000E+0
41.455078	1.00000000E+0
41.503906	2.00000000E+0
41.552734	0.00000000E+0
41.601563	2.00000000E+0
41.650391	4.00000000E+0
41.699219	1.00000000E+0
41.748047	3.00000000E+0
41.796875	4.00000000E+0
41.84570	5.00000000E+0
41.894531	4.00000000E+0
41.943359	2.00000000E+0
41.992188	2.00000000E+0
42.041016	5.00000000E+0
42.089844	2.00000000E+0
42.138672	4.00000000E+0
42.18750	1.00000000E+0
42.236328	3.00000000E+0
42.285156	0.00000000E+0
42.333984	3.00000000E+0
42.382813	2.00000000E+0
42.431641	3.00000000E+0
42.480469	4.00000000E+0
42.52930	1.00000000E+0
42.578125	3.00000000E+0
42.626953	2.00000000E+0
42.675781	3.00000000E+0
42.724609	4.00000000E+0
42.773438	1.00000000E+0
42.822266	1.00000000E+0
42.871094	4.00000000E+0
42.919922	1.00000000E+0
42.968750	3.00000000E+0
43.017578	4.00000000E+0
43.066406	2.00000000E+0
43.115234	4.00000000E+0
43.164063	1.00000000E+0
43.212891	4.00000000E+0
43.261719	3.00000000E+0
43.310547	5.00000000E+0
43.359375	6.00000000E+0
43.40820	1.00000000E+0
43.457031	4.00000000E+0
43.505859	3.00000000E+0
43.554688	0.00000000E+0
43.603516	3.00000000E+0
43.652344	2.00000000E+0
43.701172	0.00000000E+0
43.750	6.00000000E+0
43.798828	3.00000000E+0
43.847656	5.00000000E+0
43.896484	5.00000000E+0
43.945313	4.00000000E+0
43.994141	3.00000000E+0
44.042969	2.00000000E+0
44.09180	4.00000000E+0
44.140625	2.00000000E+0
44.189453	2.00000000E+0
44.238281	4.00000000E+0
44.287109	0.00000000E+0
44.335938	0.00000000E+0
44.384766	2.00000000E+0
44.433594	1.00000000E+0
44.482422	2.00000000E+0
44.531250	1.00000000E+0
44.580078	3.00000000E+0
44.628906	1.00000000E+0
44.677734	2.00000000E+0
44.726563	3.00000000E+0
44.775391	0.00000000E+0
44.824219	1.00000000E+0
44.873047	2.00000000E+0
44.921875	3.00000000E+0
44.97070	9.00000000E+0
45.019531	3.00000000E+0
45.068359	4.00000000E+0
45.117188	2.00000000E+0
45.166016	4.00000000E+0
45.214844	1.00000000E+0
45.263672	3.00000000E+0
45.31250	1.00000000E+0
45.361328	3.00000000E+0
45.410156	4.00000000E+0
45.458984	4.00000000E+0
45.507813	1.00000000E+0
45.556641	3.00000000E+0
45.605469	5.00000000E+0
45.65430	5.00000000E+0
45.703125	0.00000000E+0
45.751953	0.00000000E+0
45.800781	3.00000000E+0
45.849609	3.00000000E+0
45.898438	0.00000000E+0
45.947266	2.00000000E+0
45.996094	1.00000000E+0
46.044922	1.00000000E+0
46.093750	1.00000000E+0
46.142578	1.00000000E+0
46.191406	4.00000000E+0
46.240234	2.00000000E+0
46.289063	0.00000000E+0
46.337891	6.00000000E+0
46.386719	2.00000000E+0
46.435547	0.00000000E+0
46.484375	2.00000000E+0
46.53320	0.00000000E+0
46.582031	5.00000000E+0
46.630859	4.00000000E+0
46.679688	1.00000000E+0
46.728516	1.00000000E+0
46.777344	1.00000000E+0
46.826172	1.00000000E+0
46.8750	3.00000000E+0
46.923828	2.00000000E+0
46.972656	4.00000000E+0
47.021484	2.00000000E+0
47.070313	1.00000000E+0
47.119141	1.00000000E+0
47.167969	2.00000000E+0
47.21680	2.00000000E+0
47.265625	3.00000000E+0
47.314453	4.00000000E+0
47.363281	3.00000000E+0
47.412109	0.00000000E+0
47.460938	1.00000000E+0
47.509766	3.00000000E+0
47.558594	0.00000000E+0
47.607422	3.00000000E+0
47.656250	2.00000000E+0
47.705078	1.00000000E+0
47.753906	2.00000000E+0
47.802734	1.00000000E+0
47.851563	1.00000000E+0
47.900391	2.00000000E+0
47.949219	2.00000000E+0
47.998047	1.00000000E+0
48.046875	2.00000000E+0
48.09570	3.00000000E+0
48.144531	1.00000000E+0
48.193359	1.00000000E+0
48.242188	0.00000000E+0
48.291016	2.00000000E+0
48.339844	1.00000000E+0
48.388672	1.00000000E+0
48.43750	1.00000000E+0
48.486328	1.00000000E+0
48.535156	2.00000000E+0
48.583984	1.00000000E+0
48.632813	5.00000000E+0
48.681641	2.00000000E+0
48.730469	4.00000000E+0
48.77930	4.00000000E+0
48.828125	3.00000000E+0
48.876953	3.00000000E+0
48.925781	0.00000000E+0
48.974609	1.00000000E+0
49.023438	3.00000000E+0
49.072266	2.00000000E+0
49.121094	0.00000000E+0
49.169922	4.00000000E+0
49.218750	5.00000000E+0
49.267578	1.00000000E+0
49.316406	1.00000000E+0
49.365234	2.00000000E+0
49.414063	2.00000000E+0
49.462891	1.00000000E+0
49.511719	1.00000000E+0
49.560547	3.00000000E+0
49.609375	3.00000000E+0
49.65820	1.00000000E+0
49.707031	2.00000000E+0
49.755859	2.00000000E+0
49.804688	1.00000000E+0
49.853516	0.00000000E+0
49.902344	1.00000000E+0
49.951172	3.00000000E+0
50.00	2.00000000E+0
50.048828	0.00000000E+0
50.097656	1.00000000E+0
50.146484	1.00000000E+0
50.195313	2.00000000E+0
50.244141	2.00000000E+0
50.292969	4.00000000E+0
50.34180	5.00000000E+0
50.390625	0.00000000E+0
50.439453	5.00000000E+0
50.488281	2.00000000E+0
50.537109	2.00000000E+0
50.585938	1.00000000E+0
50.634766	4.00000000E+0
50.683594	2.00000000E+0
50.732422	3.00000000E+0
50.781250	1.00000000E+0
50.830078	6.00000000E+0
50.878906	2.00000000E+0
50.927734	1.00000000E+0
50.976563	5.00000000E+0
51.025391	1.00000000E+0
51.074219	2.00000000E+0
51.123047	4.00000000E+0
51.171875	3.00000000E+0
51.22070	2.00000000E+0
51.269531	0.00000000E+0
51.318359	3.00000000E+0
51.367188	3.00000000E+0
51.416016	1.00000000E+0
51.464844	0.00000000E+0
51.513672	0.00000000E+0
51.56250	1.00000000E+0
51.611328	1.00000000E+0
51.660156	1.00000000E+0
51.708984	1.00000000E+0
51.757813	1.00000000E+0
51.806641	3.00000000E+0
51.855469	4.00000000E+0
51.90430	3.00000000E+0
51.953125	1.00000000E+0
52.001953	2.00000000E+0
52.050781	2.00000000E+0
52.099609	0.00000000E+0
52.148438	2.00000000E+0
52.197266	1.00000000E+0
52.246094	1.00000000E+0
52.294922	0.00000000E+0
52.343750	4.00000000E+0
52.392578	1.00000000E+0
52.441406	2.00000000E+0
52.490234	0.00000000E+0
52.539063	0.00000000E+0
52.587891	2.00000000E+0
52.636719	3.00000000E+0
52.685547	2.00000000E+0
52.734375	1.00000000E+0
52.78320	0.00000000E+0
52.832031	0.00000000E+0
52.880859	2.00000000E+0
52.929688	1.00000000E+0
52.978516	3.00000000E+0
53.027344	1.00000000E+0
53.076172	1.00000000E+0
53.1250	1.00000000E+0
53.173828	2.00000000E+0
53.222656	2.00000000E+0
53.271484	2.00000000E+0
53.320313	2.00000000E+0
53.369141	2.00000000E+0
53.417969	0.00000000E+0
53.46680	0.00000000E+0
53.515625	1.00000000E+0
53.564453	2.00000000E+0
53.613281	0.00000000E+0
53.662109	1.00000000E+0
53.710938	1.00000000E+0
53.759766	2.00000000E+0
53.808594	3.00000000E+0
53.857422	5.00000000E+0
53.906250	1.00000000E+0
53.955078	1.00000000E+0
54.003906	0.00000000E+0
54.052734	1.00000000E+0
54.101563	3.00000000E+0
54.150391	0.00000000E+0
54.199219	4.00000000E+0
54.248047	3.00000000E+0
54.296875	4.00000000E+0
54.34570	3.00000000E+0
54.394531	1.00000000E+0
54.443359	2.00000000E+0
54.492188	4.00000000E+0
54.541016	1.00000000E+0
54.589844	0.00000000E+0
54.638672	3.00000000E+0
54.68750	0.00000000E+0
54.736328	2.00000000E+0
54.785156	0.00000000E+0
54.833984	2.00000000E+0
54.882813	2.00000000E+0
54.931641	2.00000000E+0
54.980469	2.00000000E+0
55.02930	2.00000000E+0
55.078125	2.00000000E+0
55.126953	1.00000000E+0
55.175781	2.00000000E+0
55.224609	0.00000000E+0
55.273438	8.00000000E+0
55.322266	2.00000000E+0
55.371094	3.00000000E+0
55.419922	3.00000000E+0
55.468750	0.00000000E+0
55.517578	3.00000000E+0
55.566406	1.00000000E+0
55.615234	0.00000000E+0
55.664063	0.00000000E+0
55.712891	0.00000000E+0
55.761719	1.00000000E+0
55.810547	1.00000000E+0
55.859375	2.00000000E+0
55.90820	0.00000000E+0
55.957031	2.00000000E+0
56.005859	1.00000000E+0
56.054688	2.00000000E+0
56.103516	2.00000000E+0
56.152344	1.00000000E+0
56.201172	2.00000000E+0
56.250	0.00000000E+0
56.298828	4.00000000E+0
56.347656	1.00000000E+0
56.396484	1.00000000E+0
56.445313	2.00000000E+0
56.494141	0.00000000E+0
56.542969	1.00000000E+0
56.59180	1.00000000E+0
56.640625	2.00000000E+0
56.689453	3.00000000E+0
56.738281	0.00000000E+0
56.787109	2.00000000E+0
56.835938	0.00000000E+0
56.884766	2.00000000E+0
56.933594	1.00000000E+0
56.982422	2.00000000E+0
57.031250	2.00000000E+0
57.080078	1.00000000E+0
57.128906	3.00000000E+0
57.177734	0.00000000E+0
57.226563	3.00000000E+0
57.275391	0.00000000E+0
57.324219	1.00000000E+0
57.373047	0.00000000E+0
57.421875	1.00000000E+0
57.47070	0.00000000E+0
57.519531	1.00000000E+0
57.568359	0.00000000E+0
57.617188	0.00000000E+0
57.666016	2.00000000E+0
57.714844	0.00000000E+0
57.763672	0.00000000E+0
57.81250	0.00000000E+0
57.861328	1.00000000E+0
57.910156	2.00000000E+0
57.958984	1.00000000E+0
58.007813	1.00000000E+0
58.056641	0.00000000E+0
58.105469	1.00000000E+0
58.15430	1.00000000E+0
58.203125	1.00000000E+0
58.251953	1.00000000E+0
58.300781	1.00000000E+0
58.349609	1.00000000E+0
58.398438	0.00000000E+0
58.447266	3.00000000E+0
58.496094	0.00000000E+0
58.544922	1.00000000E+0
58.593750	1.00000000E+0
58.642578	1.00000000E+0
58.691406	0.00000000E+0
58.740234	1.00000000E+0
58.789063	4.00000000E+0
58.837891	0.00000000E+0
58.886719	1.00000000E+0
58.935547	0.00000000E+0
58.984375	0.00000000E+0
59.03320	1.00000000E+0
59.082031	1.00000000E+0
59.130859	1.00000000E+0
59.179688	1.00000000E+0
59.228516	2.00000000E+0
59.277344	1.00000000E+0
59.326172	1.00000000E+0
59.3750	2.00000000E+0
59.423828	2.00000000E+0
59.472656	3.00000000E+0
59.521484	1.00000000E+0
59.570313	2.00000000E+0
59.619141	0.00000000E+0
59.667969	3.00000000E+0
59.71680	1.00000000E+0
59.765625	2.00000000E+0
59.814453	1.00000000E+0
59.863281	0.00000000E+0
59.912109	1.00000000E+0
59.960938	0.00000000E+0
60.009766	0.00000000E+0
60.058594	0.00000000E+0
60.107422	3.00000000E+0
60.156250	0.00000000E+0
60.205078	1.00000000E+0
60.253906	2.00000000E+0
60.302734	1.00000000E+0
60.351563	1.00000000E+0
60.400391	1.00000000E+0
60.449219	3.00000000E+0
60.498047	1.00000000E+0
60.546875	1.00000000E+0
60.59570	1.00000000E+0
60.644531	0.00000000E+0
60.693359	3.00000000E+0
60.742188	1.00000000E+0
60.791016	1.00000000E+0
60.839844	2.00000000E+0
60.888672	4.00000000E+0
60.93750	0.00000000E+0
60.986328	0.00000000E+0
61.035156	2.00000000E+0
61.083984	3.00000000E+0
61.132813	2.00000000E+0
61.181641	0.00000000E+0
61.230469	1.00000000E+0
61.27930	1.00000000E+0
61.328125	0.00000000E+0
61.376953	1.00000000E+0
61.425781	0.00000000E+0
61.474609	3.00000000E+0
61.523438	3.00000000E+0
61.572266	1.00000000E+0
61.621094	2.00000000E+0
61.669922	0.00000000E+0
61.718750	0.00000000E+0
61.767578	2.00000000E+0
61.816406	0.00000000E+0
61.865234	4.00000000E+0
61.914063	0.00000000E+0
61.962891	1.00000000E+0
62.011719	1.00000000E+0
62.060547	1.00000000E+0
62.109375	0.00000000E+0
62.15820	1.00000000E+0
62.207031	2.00000000E+0
62.255859	0.00000000E+0
62.304688	1.00000000E+0
62.353516	1.00000000E+0
62.402344	0.00000000E+0
62.451172	1.00000000E+0
62.50	2.00000000E+0
62.548828	3.00000000E+0
62.597656	2.00000000E+0
62.646484	1.00000000E+0
62.695313	1.00000000E+0
62.744141	1.00000000E+0
62.792969	1.00000000E+0
62.84180	0.00000000E+0
62.890625	3.00000000E+0
62.939453	1.00000000E+0
62.988281	1.00000000E+0
63.037109	1.00000000E+0
63.085938	1.00000000E+0
63.134766	1.00000000E+0
63.183594	2.00000000E+0
63.232422	0.00000000E+0
63.281250	1.00000000E+0
63.330078	2.00000000E+0
63.378906	1.00000000E+0
63.427734	2.00000000E+0
63.476563	2.00000000E+0
63.525391	0.00000000E+0
63.574219	1.00000000E+0
63.623047	0.00000000E+0
63.671875	0.00000000E+0
63.72070	1.00000000E+0
63.769531	0.00000000E+0
63.818359	2.00000000E+0
63.867188	2.00000000E+0
63.916016	2.00000000E+0
63.964844	1.00000000E+0
64.013672	3.00000000E+0
64.06250	1.00000000E+0
64.111328	0.00000000E+0
64.160156	0.00000000E+0
64.208984	1.00000000E+0
64.257813	0.00000000E+0
64.306641	1.00000000E+0
64.355469	1.00000000E+0
64.40430	1.00000000E+0
64.453125	1.00000000E+0
64.501953	0.00000000E+0
64.550781	3.00000000E+0
64.599609	1.00000000E+0
64.648438	1.00000000E+0
64.697266	0.00000000E+0
64.746094	1.00000000E+0
64.794922	0.00000000E+0
64.843750	1.00000000E+0
64.892578	3.00000000E+0
64.941406	1.00000000E+0
64.990234	0.00000000E+0
65.039063	0.00000000E+0
65.087891	1.00000000E+0
65.136719	1.00000000E+0
65.185547	2.00000000E+0
65.234375	0.00000000E+0
65.28320	1.00000000E+0
65.332031	2.00000000E+0
65.380859	3.00000000E+0
65.429688	0.00000000E+0
65.478516	1.00000000E+0
65.527344	1.00000000E+0
65.576172	0.00000000E+0
65.6250	0.00000000E+0
65.673828	4.00000000E+0
65.722656	0.00000000E+0
65.771484	2.00000000E+0
65.820313	3.00000000E+0
65.869141	1.00000000E+0
65.917969	3.00000000E+0
65.96680	0.00000000E+0
66.015625	1.00000000E+0
66.064453	0.00000000E+0
66.113281	1.00000000E+0
66.162109	1.00000000E+0
66.210938	1.00000000E+0
66.259766	1.00000000E+0
66.308594	0.00000000E+0
66.357422	3.00000000E+0
66.406250	2.00000000E+0
66.455078	0.00000000E+0
66.503906	4.00000000E+0
66.552734	2.00000000E+0
66.601563	3.00000000E+0
66.650391	2.00000000E+0
66.699219	0.00000000E+0
66.748047	0.00000000E+0
66.796875	0.00000000E+0
66.84570	1.00000000E+0
66.894531	2.00000000E+0
66.943359	0.00000000E+0
66.992188	2.00000000E+0
67.041016	1.00000000E+0
67.089844	0.00000000E+0
67.138672	4.00000000E+0
67.18750	0.00000000E+0
67.236328	2.00000000E+0
67.285156	2.00000000E+0
67.333984	1.00000000E+0
67.382813	0.00000000E+0
67.431641	3.00000000E+0
67.480469	0.00000000E+0
67.52930	0.00000000E+0
67.578125	0.00000000E+0
67.626953	1.00000000E+0
67.675781	0.00000000E+0
67.724609	0.00000000E+0
67.773438	2.00000000E+0
67.822266	2.00000000E+0
67.871094	2.00000000E+0
67.919922	1.00000000E+0
67.968750	3.00000000E+0
68.017578	0.00000000E+0
68.066406	0.00000000E+0
68.115234	3.00000000E+0
68.164063	2.00000000E+0
68.212891	0.00000000E+0
68.261719	1.00000000E+0
68.310547	0.00000000E+0
68.359375	1.00000000E+0
68.40820	3.00000000E+0
68.457031	1.00000000E+0
68.505859	2.00000000E+0
68.554688	0.00000000E+0
68.603516	0.00000000E+0
68.652344	0.00000000E+0
68.701172	1.00000000E+0
68.750	2.00000000E+0
68.798828	0.00000000E+0
68.847656	0.00000000E+0
68.896484	2.00000000E+0
68.945313	1.00000000E+0
68.994141	1.00000000E+0
69.042969	1.00000000E+0
69.09180	0.00000000E+0
69.140625	0.00000000E+0
69.189453	1.00000000E+0
69.238281	0.00000000E+0
69.287109	1.00000000E+0
69.335938	1.00000000E+0
69.384766	3.00000000E+0
69.433594	0.00000000E+0
69.482422	0.00000000E+0
69.531250	1.00000000E+0
69.580078	2.00000000E+0
69.628906	0.00000000E+0
69.677734	1.00000000E+0
69.726563	1.00000000E+0
69.775391	1.00000000E+0
69.824219	0.00000000E+0
69.873047	4.00000000E+0
69.921875	2.00000000E+0
69.97070	2.00000000E+0
70.019531	1.00000000E+0
70.068359	0.00000000E+0
70.117188	1.00000000E+0
70.166016	1.00000000E+0
70.214844	0.00000000E+0
70.263672	3.00000000E+0
70.31250	0.00000000E+0
70.361328	1.00000000E+0
70.410156	1.00000000E+0
70.458984	1.00000000E+0
70.507813	1.00000000E+0
70.556641	1.00000000E+0
70.605469	3.00000000E+0
70.65430	4.00000000E+0
70.703125	1.00000000E+0
70.751953	1.00000000E+0
70.800781	1.00000000E+0
70.849609	2.00000000E+0
70.898438	1.00000000E+0
70.947266	2.00000000E+0
70.996094	1.00000000E+0
71.044922	0.00000000E+0
71.093750	1.00000000E+0
71.142578	1.00000000E+0
71.191406	1.00000000E+0
71.240234	0.00000000E+0
71.289063	3.00000000E+0
71.337891	2.00000000E+0
71.386719	1.00000000E+0
71.435547	1.00000000E+0
71.484375	3.00000000E+0
71.53320	1.00000000E+0
71.582031	2.00000000E+0
71.630859	1.00000000E+0
71.679688	1.00000000E+0
71.728516	1.00000000E+0
71.777344	1.00000000E+0
71.826172	1.00000000E+0
71.8750	2.00000000E+0
71.923828	0.00000000E+0
71.972656	1.00000000E+0
72.021484	0.00000000E+0
72.070313	1.00000000E+0
72.119141	1.00000000E+0
72.167969	3.00000000E+0
72.21680	4.00000000E+0
72.265625	0.00000000E+0
72.314453	0.00000000E+0
72.363281	0.00000000E+0
72.412109	1.00000000E+0
72.460938	3.00000000E+0
72.509766	3.00000000E+0
72.558594	0.00000000E+0
72.607422	0.00000000E+0
72.656250	0.00000000E+0
72.705078	1.00000000E+0
72.753906	1.00000000E+0
72.802734	1.00000000E+0
72.851563	2.00000000E+0
72.900391	0.00000000E+0
72.949219	1.00000000E+0
72.998047	3.00000000E+0
73.046875	3.00000000E+0
73.09570	2.00000000E+0
73.144531	0.00000000E+0
73.193359	0.00000000E+0
73.242188	0.00000000E+0
73.291016	2.00000000E+0
73.339844	2.00000000E+0
73.388672	1.00000000E+0
73.43750	2.00000000E+0
73.486328	1.00000000E+0
73.535156	2.00000000E+0
73.583984	1.00000000E+0
73.632813	1.00000000E+0
73.681641	1.00000000E+0
73.730469	1.00000000E+0
73.77930	1.00000000E+0
73.828125	1.00000000E+0
73.876953	1.00000000E+0
73.925781	0.00000000E+0
73.974609	0.00000000E+0
74.023438	0.00000000E+0
74.072266	1.00000000E+0
74.121094	2.00000000E+0
74.169922	0.00000000E+0
74.218750	4.00000000E+0
74.267578	1.00000000E+0
74.316406	0.00000000E+0
74.365234	0.00000000E+0
74.414063	0.00000000E+0
74.462891	1.00000000E+0
74.511719	0.00000000E+0
74.560547	1.00000000E+0
74.609375	0.00000000E+0
74.65820	1.00000000E+0
74.707031	1.00000000E+0
74.755859	1.00000000E+0
74.804688	0.00000000E+0
74.853516	2.00000000E+0
74.902344	4.00000000E+0
74.951172	1.00000000E+0
75.00	1.00000000E+0
75.048828	1.00000000E+0
75.097656	1.00000000E+0
75.146484	4.00000000E+0
75.195313	0.00000000E+0
75.244141	2.00000000E+0
75.292969	0.00000000E+0
75.34180	1.00000000E+0
75.390625	0.00000000E+0
75.439453	0.00000000E+0
75.488281	2.00000000E+0
75.537109	1.00000000E+0
75.585938	1.00000000E+0
75.634766	1.00000000E+0
75.683594	2.00000000E+0
75.732422	1.00000000E+0
75.781250	0.00000000E+0
75.830078	0.00000000E+0
75.878906	0.00000000E+0
75.927734	0.00000000E+0
75.976563	1.00000000E+0
76.025391	0.00000000E+0
76.074219	2.00000000E+0
76.123047	0.00000000E+0
76.171875	2.00000000E+0
76.22070	3.00000000E+0
76.269531	0.00000000E+0
76.318359	1.00000000E+0
76.367188	2.00000000E+0
76.416016	1.00000000E+0
76.464844	1.00000000E+0
76.513672	1.00000000E+0
76.56250	3.00000000E+0
76.611328	1.00000000E+0
76.660156	1.00000000E+0
76.708984	2.00000000E+0
76.757813	2.00000000E+0
76.806641	1.00000000E+0
76.855469	0.00000000E+0
76.90430	1.00000000E+0
76.953125	1.00000000E+0
77.001953	3.00000000E+0
77.050781	3.00000000E+0
77.099609	1.00000000E+0
77.148438	2.00000000E+0
77.197266	1.00000000E+0
77.246094	0.00000000E+0
77.294922	0.00000000E+0
77.343750	1.00000000E+0
77.392578	0.00000000E+0
77.441406	1.00000000E+0
77.490234	0.00000000E+0
77.539063	1.00000000E+0
77.587891	1.00000000E+0
77.636719	0.00000000E+0
77.685547	1.00000000E+0
77.734375	2.00000000E+0
77.78320	0.00000000E+0
77.832031	1.00000000E+0
77.880859	0.00000000E+0
77.929688	2.00000000E+0
77.978516	1.00000000E+0
78.027344	0.00000000E+0
78.076172	1.00000000E+0
78.1250	2.00000000E+0
78.173828	1.00000000E+0
78.222656	1.00000000E+0
78.271484	0.00000000E+0
78.320313	2.00000000E+0
78.369141	3.00000000E+0
78.417969	0.00000000E+0
78.46680	1.00000000E+0
78.515625	1.00000000E+0
78.564453	0.00000000E+0
78.613281	1.00000000E+0
78.662109	1.00000000E+0
78.710938	1.00000000E+0
78.759766	0.00000000E+0
78.808594	1.00000000E+0
78.857422	2.00000000E+0
78.906250	1.00000000E+0
78.955078	1.00000000E+0
79.003906	0.00000000E+0
79.052734	0.00000000E+0
79.101563	2.00000000E+0
79.150391	1.00000000E+0
79.199219	0.00000000E+0
79.248047	0.00000000E+0
79.296875	0.00000000E+0
79.34570	0.00000000E+0
79.394531	1.00000000E+0
79.443359	0.00000000E+0
79.492188	1.00000000E+0
79.541016	0.00000000E+0
79.589844	1.00000000E+0
79.638672	0.00000000E+0
79.68750	0.00000000E+0
79.736328	2.00000000E+0
79.785156	2.00000000E+0
79.833984	2.00000000E+0
79.882813	0.00000000E+0
79.931641	0.00000000E+0
79.980469	3.00000000E+0
80.02930	1.00000000E+0
80.078125	1.00000000E+0
80.126953	2.00000000E+0
80.175781	0.00000000E+0
80.224609	2.00000000E+0
80.273438	3.00000000E+0
80.322266	2.00000000E+0
80.371094	2.00000000E+0
80.419922	2.00000000E+0
80.468750	1.00000000E+0
80.517578	0.00000000E+0
80.566406	1.00000000E+0
80.615234	1.00000000E+0
80.664063	1.00000000E+0
80.712891	1.00000000E+0
80.761719	0.00000000E+0
80.810547	1.00000000E+0
80.859375	0.00000000E+0
80.90820	0.00000000E+0
80.957031	0.00000000E+0
81.005859	0.00000000E+0
81.054688	1.00000000E+0
81.103516	0.00000000E+0
81.152344	0.00000000E+0
81.201172	0.00000000E+0
81.250	1.00000000E+0
81.298828	0.00000000E+0
81.347656	1.00000000E+0
81.396484	2.00000000E+0
81.445313	1.00000000E+0
81.494141	0.00000000E+0
81.542969	2.00000000E+0
81.59180	1.00000000E+0
81.640625	1.00000000E+0
81.689453	2.00000000E+0
81.738281	2.00000000E+0
81.787109	1.00000000E+0
81.835938	1.00000000E+0
81.884766	0.00000000E+0
81.933594	1.00000000E+0
81.982422	1.00000000E+0
82.031250	0.00000000E+0
82.080078	1.00000000E+0
82.128906	1.00000000E+0
82.177734	1.00000000E+0
82.226563	1.00000000E+0
82.275391	0.00000000E+0
82.324219	0.00000000E+0
82.373047	2.00000000E+0
82.421875	1.00000000E+0
82.47070	2.00000000E+0
82.519531	0.00000000E+0
82.568359	0.00000000E+0
82.617188	0.00000000E+0
82.666016	1.00000000E+0
82.714844	2.00000000E+0
82.763672	2.00000000E+0
82.81250	2.00000000E+0
82.861328	1.00000000E+0
82.910156	2.00000000E+0
82.958984	0.00000000E+0
83.007813	1.00000000E+0
83.056641	2.00000000E+0
83.105469	0.00000000E+0
83.15430	1.00000000E+0
83.203125	1.00000000E+0
83.251953	2.00000000E+0
83.300781	0.00000000E+0
83.349609	2.00000000E+0
83.398438	0.00000000E+0
83.447266	1.00000000E+0
83.496094	2.00000000E+0
83.544922	1.00000000E+0
83.593750	1.00000000E+0
83.642578	0.00000000E+0
83.691406	0.00000000E+0
83.740234	3.00000000E+0
83.789063	2.00000000E+0
83.837891	1.00000000E+0
83.886719	0.00000000E+0
83.935547	0.00000000E+0
83.984375	0.00000000E+0
84.03320	0.00000000E+0
84.082031	0.00000000E+0
84.130859	0.00000000E+0
84.179688	0.00000000E+0
84.228516	1.00000000E+0
84.277344	2.00000000E+0
84.326172	2.00000000E+0
84.3750	2.00000000E+0
84.423828	0.00000000E+0
84.472656	0.00000000E+0
84.521484	1.00000000E+0
84.570313	2.00000000E+0
84.619141	1.00000000E+0
84.667969	1.00000000E+0
84.71680	2.00000000E+0
84.765625	0.00000000E+0
84.814453	0.00000000E+0
84.863281	1.00000000E+0
84.912109	0.00000000E+0
84.960938	0.00000000E+0
85.009766	2.00000000E+0
85.058594	0.00000000E+0
85.107422	2.00000000E+0
85.156250	1.00000000E+0
85.205078	1.00000000E+0
85.253906	2.00000000E+0
85.302734	0.00000000E+0
85.351563	1.00000000E+0
85.400391	1.00000000E+0
85.449219	1.00000000E+0
85.498047	0.00000000E+0
85.546875	1.00000000E+0
85.59570	0.00000000E+0
85.644531	0.00000000E+0
85.693359	1.00000000E+0
85.742188	0.00000000E+0
85.791016	1.00000000E+0
85.839844	0.00000000E+0
85.888672	1.00000000E+0
85.93750	1.00000000E+0
85.986328	1.00000000E+0
86.035156	1.00000000E+0
86.083984	0.00000000E+0
86.132813	0.00000000E+0
86.181641	1.00000000E+0
86.230469	1.00000000E+0
86.27930	2.00000000E+0
86.328125	1.00000000E+0
86.376953	0.00000000E+0
86.425781	0.00000000E+0
86.474609	1.00000000E+0
86.523438	1.00000000E+0
86.572266	1.00000000E+0
86.621094	1.00000000E+0
86.669922	2.00000000E+0
86.718750	1.00000000E+0
86.767578	3.00000000E+0
86.816406	0.00000000E+0
86.865234	0.00000000E+0
86.914063	2.00000000E+0
86.962891	1.00000000E+0
87.011719	3.00000000E+0
87.060547	3.00000000E+0
87.109375	0.00000000E+0
87.15820	1.00000000E+0
87.207031	0.00000000E+0
87.255859	2.00000000E+0
87.304688	2.00000000E+0
87.353516	1.00000000E+0
87.402344	1.00000000E+0
87.451172	2.00000000E+0
87.50	1.00000000E+0
87.548828	1.00000000E+0
87.597656	2.00000000E+0
87.646484	0.00000000E+0
87.695313	1.00000000E+0
87.744141	2.00000000E+0
87.792969	1.00000000E+0
87.84180	2.00000000E+0
87.890625	3.00000000E+0
87.939453	1.00000000E+0
87.988281	0.00000000E+0
88.037109	0.00000000E+0
88.085938	1.00000000E+0
88.134766	2.00000000E+0
88.183594	1.00000000E+0
88.232422	2.00000000E+0
88.281250	1.00000000E+0
88.330078	0.00000000E+0
88.378906	0.00000000E+0
88.427734	0.00000000E+0
88.476563	0.00000000E+0
88.525391	0.00000000E+0
88.574219	1.00000000E+0
88.623047	1.00000000E+0
88.671875	0.00000000E+0
88.72070	0.00000000E+0
88.769531	1.00000000E+0
88.818359	1.00000000E+0
88.867188	1.00000000E+0
88.916016	2.00000000E+0
88.964844	1.00000000E+0
89.013672	0.00000000E+0
89.06250	1.00000000E+0
89.111328	2.00000000E+0
89.160156	0.00000000E+0
89.208984	2.00000000E+0
89.257813	0.00000000E+0
89.306641	0.00000000E+0
89.355469	0.00000000E+0
89.40430	1.00000000E+0
89.453125	0.00000000E+0
89.501953	1.00000000E+0
89.550781	1.00000000E+0
89.599609	0.00000000E+0
89.648438	1.00000000E+0
89.697266	1.00000000E+0
89.746094	1.00000000E+0
89.794922	0.00000000E+0
89.843750	1.00000000E+0
89.892578	2.00000000E+0
89.941406	1.00000000E+0
89.990234	1.00000000E+0
90.039063	0.00000000E+0
90.087891	1.00000000E+0
90.136719	1.00000000E+0
90.185547	0.00000000E+0
90.234375	0.00000000E+0
90.28320	1.00000000E+0
90.332031	0.00000000E+0
90.380859	1.00000000E+0
90.429688	0.00000000E+0
90.478516	0.00000000E+0
90.527344	1.00000000E+0
90.576172	0.00000000E+0
90.6250	2.00000000E+0
90.673828	4.00000000E+0
90.722656	2.00000000E+0
90.771484	1.00000000E+0
90.820313	1.00000000E+0
90.869141	0.00000000E+0
90.917969	1.00000000E+0
90.96680	1.00000000E+0
91.015625	3.00000000E+0
91.064453	1.00000000E+0
91.113281	1.00000000E+0
91.162109	0.00000000E+0
91.210938	0.00000000E+0
91.259766	0.00000000E+0
91.308594	3.00000000E+0
91.357422	2.00000000E+0
91.406250	2.00000000E+0
91.455078	0.00000000E+0
91.503906	2.00000000E+0
91.552734	0.00000000E+0
91.601563	1.00000000E+0
91.650391	1.00000000E+0
91.699219	1.00000000E+0
91.748047	1.00000000E+0
91.796875	2.00000000E+0
91.84570	2.00000000E+0
91.894531	0.00000000E+0
91.943359	0.00000000E+0
91.992188	3.00000000E+0
92.041016	0.00000000E+0
92.089844	2.00000000E+0
92.138672	0.00000000E+0
92.18750	2.00000000E+0
92.236328	0.00000000E+0
92.285156	1.00000000E+0
92.333984	1.00000000E+0
92.382813	2.00000000E+0
92.431641	2.00000000E+0
92.480469	1.00000000E+0
92.52930	0.00000000E+0
92.578125	0.00000000E+0
92.626953	2.00000000E+0
92.675781	0.00000000E+0
92.724609	1.00000000E+0
92.773438	1.00000000E+0
92.822266	2.00000000E+0
92.871094	0.00000000E+0
92.919922	1.00000000E+0
92.968750	3.00000000E+0
93.017578	0.00000000E+0
93.066406	1.00000000E+0
93.115234	0.00000000E+0
93.164063	0.00000000E+0
93.212891	0.00000000E+0
93.261719	0.00000000E+0
93.310547	0.00000000E+0
93.359375	0.00000000E+0
93.40820	2.00000000E+0
93.457031	1.00000000E+0
93.505859	1.00000000E+0
93.554688	1.00000000E+0
93.603516	3.00000000E+0
93.652344	0.00000000E+0
93.701172	1.00000000E+0
93.750	1.00000000E+0
93.798828	1.00000000E+0
93.847656	2.00000000E+0
93.896484	0.00000000E+0
93.945313	0.00000000E+0
93.994141	1.00000000E+0
94.042969	2.00000000E+0
94.09180	1.00000000E+0
94.140625	2.00000000E+0
94.189453	0.00000000E+0
94.238281	0.00000000E+0
94.287109	1.00000000E+0
94.335938	3.00000000E+0
94.384766	0.00000000E+0
94.433594	1.00000000E+0
94.482422	0.00000000E+0
94.531250	1.00000000E+0
94.580078	0.00000000E+0
94.628906	2.00000000E+0
94.677734	1.00000000E+0
94.726563	0.00000000E+0
94.775391	0.00000000E+0
94.824219	1.00000000E+0
94.873047	0.00000000E+0
94.921875	0.00000000E+0
94.97070	1.00000000E+0
95.019531	1.00000000E+0
95.068359	1.00000000E+0
95.117188	1.00000000E+0
95.166016	3.00000000E+0
95.214844	2.00000000E+0
95.263672	3.00000000E+0
95.31250	0.00000000E+0
95.361328	1.00000000E+0
95.410156	0.00000000E+0
95.458984	1.00000000E+0
95.507813	0.00000000E+0
95.556641	2.00000000E+0
95.605469	0.00000000E+0
95.65430	1.00000000E+0
95.703125	0.00000000E+0
95.751953	0.00000000E+0
95.800781	1.00000000E+0
95.849609	3.00000000E+0
95.898438	1.00000000E+0
95.947266	1.00000000E+0
95.996094	0.00000000E+0
96.044922	1.00000000E+0
96.093750	1.00000000E+0
96.142578	0.00000000E+0
96.191406	2.00000000E+0
96.240234	0.00000000E+0
96.289063	1.00000000E+0
96.337891	1.00000000E+0
96.386719	1.00000000E+0
96.435547	0.00000000E+0
96.484375	1.00000000E+0
96.53320	1.00000000E+0
96.582031	0.00000000E+0
96.630859	1.00000000E+0
96.679688	2.00000000E+0
96.728516	2.00000000E+0
96.777344	0.00000000E+0
96.826172	1.00000000E+0
96.8750	0.00000000E+0
96.923828	2.00000000E+0
96.972656	1.00000000E+0
97.021484	1.00000000E+0
97.070313	0.00000000E+0
97.119141	0.00000000E+0
97.167969	1.00000000E+0
[truncated: 57 more rows]
