# Supplementary material for: Anomalous deep-red luminescence of perylene black analogues with strong π-π interactions
Source: Nat Commun. 2023 Apr 6;14:1922. doi: 10.1038/s41467-023-37171-y (PMC10079835; doi:10.1038/s41467-023-37171-y)
Supplement: Supplementary file 3 — Source data [file 41467_2023_37171_MOESM3_ESM.zip › DATA/Temperature-dependent PL spectra and fluorescence decay of crystalline film/Supplementary Fig. 22a/46-100K-1S-EX480NM 336.csv]

471.67766888101448	38
471.99028276455613	31
472.30289504096527	28
472.61550570108284	15
472.92811473574989	23
473.24072213580666	20
473.55332789209336	20
473.86593199544933	42
474.1785344367139	12
474.49113520672552	32
474.80373429632243	29
475.11633169634268	19
475.42892739762328	24
475.74152139100158	22
476.0541136673134	24
476.36670421739564	27
476.67929303208308	33
476.99188010221161	25
477.30446541861556	75
477.61704897212951	84
477.92963075358745	95
478.24221075382258	151
478.55478896366805	148
478.86736537395689	171
479.17993997552071	162
479.49251275919204	176
479.80508371580152	171
480.11765283618081	173
480.43022011116011	141
480.74278553156955	129
481.05534908823893	103
481.3679107719978	93
481.68047057367477	71
481.9930284840986	50
482.3055844940975	34
482.61813859449853	34
482.93069077612978	22
483.24324102981785	19
483.55578934638896	21
483.86833571666938	21
484.18088013148508	31
484.49342258166109	18
484.80596305802226	23
485.11850155139314	39
485.431038052598	33
485.74357255246059	27
486.0561050418039	31
486.36863551145126	17
486.68116395222489	22
486.99369035494715	28
487.30621471043958	12
487.61873700952418	21
487.93125724302115	26
488.24377540175158	25
488.55629147653553	34
488.86880545819321	28
489.1813173375437	27
489.49382710540635	33
489.80633475259975	23
490.11884026994227	26
490.431343648252	17
490.74384487834635	39
491.05634395104295	13
491.36884085715855	37
491.681335587509	22
491.99382813291135	11
492.306318484181	33
492.61880663213338	22
492.93129256758351	20
493.24377628134579	25
493.556257764235	27
493.86873700706491	22
494.18121400064928	29
494.49368873580113	23
494.80616120333332	19
495.11863139405887	15
495.43109929878926	20
495.74356490833679	25
496.05602821351295	30
496.36848920512864	12
496.68094787399497	35
496.99340421092217	24
497.30585820672025	21
497.618309852199	25
497.930759138168	22
498.2432060554363	27
498.55565059481262	39
498.86809274710549	17
499.18053250312255	15
499.49296985367175	24
499.80540478956044	29
500.11783730159578	21
500.43026738058438	28
500.74269501733289	38
501.05512020264717	24
501.36754292733309	19
501.67996318219559	21
501.99238095804031	29
502.30479624567175	25
502.61720903589458	24
502.92961931951248	32
503.24202708732969	30
503.55443233014927	23
503.8668350387747	22
504.17923520400888	22
504.49163281665415	19
504.80402786751279	36
505.11642034738662	29
505.42881024707719	30
505.74119755738593	15
506.05358226911386	13
506.36596437306156	36
506.67834386002937	27
506.99072072081725	24
507.30309494622503	21
507.61546652705232	33
507.92783545409821	31
508.24020171816147	23
508.55256531004056	35
508.86492622053396	21
509.17728444043945	29
509.48963996055494	21
509.80199277167742	28
510.11434286460417	32
510.42669023013229	13
510.73903485905777	36
511.0513767421769	28
511.36371587028589	24
511.67605223418053	20
511.9883858246555	39
512.30071663250646	28
512.6130446485281	26
512.92536986351467	22
513.237692268261	31
513.55001185356036	38
513.86232861020676	23
514.17464252899379	21
514.48695360071429	25
514.79926181616122	32
515.1115671661272	20
515.42386964140451	32
515.73616923278553	26
516.0484659310614	23
516.36075972702429	22
516.67305061146533	42
516.985338575175	21
517.29762360894472	39
517.60990570356478	19
517.922184849825	19
518.23446103851586	20
518.54673426042689	22
518.85900450634756	18
519.17127176706674	30
519.483536033374	11
519.79579729605769	35
520.10805554590615	24
520.42031077370768	35
520.73256297025046	24
521.04481212632174	25
521.35705823270951	40
521.66930128020044	34
521.98154125958183	13
522.29377816164072	25
522.60601197716289	30
522.918242696935	22
523.23047031174337	35
523.54269481237316	43
523.85491618961044	27
524.16713443424021	38
524.4793495370476	45
524.79156148881771	33
525.10377028033486	30
525.41597590238371	38
525.72817834574835	30
526.04037760121275	24
526.35257365956079	38
526.66476651157541	38
526.97695614804047	44
527.28914255973893	28
527.60132573745352	55
527.913505671967	1295
528.22568235406175	429
528.53785577451981	26
528.85002592412343	34
529.1621927936543	30
529.47435637389367	26
529.78651665562359	38
530.09867362962461	24
530.41082728667811	38
530.72297761756442	41
531.03512461306445	30
531.34726826395831	25
531.65940856102623	27
531.971545495048	29
532.28367905680363	35
532.59580923707233	33
532.90793602663371	21
533.220059416267	46
533.53217939675073	19
533.84429595886411	28
534.15640909338572	24
534.4685187910934	32
534.780625042766	36
535.09272783918118	38
535.40482717111672	23
535.7169230293506	33
536.02901540465984	29
536.3411042878223	20
536.65318966961456	29
536.96527154081377	41
537.27734989219641	43
537.58942471453952	40
537.90149599861934	39
538.21356373521166	45
538.525627915093	54
538.83768852903938	32
539.1497455678259	44
539.46179902222855	53
539.77384888302288	43
540.08589514098355	39
540.397937786886	62
540.709976811505	53
541.02201220561517	61
541.33404395999116	35
541.64607206540768	55
541.95809651263846	36
542.27011729245783	64
542.58213439563963	63
542.89414781295784	50
543.20615753518621	60
543.51816355309779	61
543.83016585746611	73
544.14216443906435	62
544.45415928866555	54
544.76615039704268	70
545.07813775496857	77
545.39012135321548	76
545.702101182556	67
546.01407723376258	71
546.32604949760741	65
546.63801796486257	63
546.94998262629974	55
547.26194347269052	66
547.57390049480739	53
547.885853683421	57
548.19780302930315	47
548.50974852322486	54
548.82169015595764	41
549.13362791827217	49
549.44556180093923	39
549.75749179472973	42
550.06941789041446	51
550.38134007876363	54
550.69325835054758	59
551.00517269653687	49
551.3170831075015	45
551.62898957421146	49
551.94089208743651	54
552.25279063794687	34
552.56468521651209	44
552.87657581390135	41
553.18846242088455	42
553.50034502823075	49
553.81222362670962	40
554.12409820708967	53
554.43596876014067	48
554.74783527663089	51
555.05969774732978	53
555.37155616300538	51
555.68341051442712	40
555.99526079236273	44
556.30710698758139	51
556.61894909085117	42
556.93078709294	46
557.24262098461634	46
557.55445075664829	40
557.86627639980384	44
558.17809790485069	53
558.48991526255691	60
558.80172846369	44
559.11353749901775	47
559.42534235930725	46
559.73714303532677	46
560.048939517843	37
560.36073179762388	40
560.67251986543613	47
560.984303712047	34
561.29608332822386	42
561.60785870473319	46
561.91962983234259	29
562.23139670181831	52
562.5431593039275	44
562.85491762943673	44
563.16667166911293	57
563.47842141372234	46
563.79016685403167	49
564.10190798080725	53
564.4136447848158	51
564.72537725682344	55
565.0371053875964	44
565.348829167901	42
565.66054858850339	61
565.97226364016967	57
566.28397431366591	61
566.59568059975811	53
566.90738248921252	56
567.21907997279447	56
567.53077304127044	47
567.84246168540574	49
568.15414589596639	46
568.465825663718	42
568.77750097942624	54
569.089171833857	59
569.40083821777546	47
569.71250012194776	59
570.02415753713876	42
570.33581045411449	59
570.64745886363994	49
570.95910275648112	52
571.27074212340278	47
571.58237695517073	59
571.89400724255	48
572.20563297630588	59
572.51725414720408	47
572.82887074600922	52
573.140482763487	65
573.45209019040249	48
573.7636930175205	48
574.07529123560676	64
574.38688483542614	46
574.69847380774354	43
575.0100581433245	57
575.32163783293379	57
575.63321286733662	66
575.94478323729788	53
576.25634893358279	61
576.56790994695643	67
576.87946626818371	44
577.19101788802948	60
577.50256479725908	59
577.81410698663751	58
578.12564444692964	59
578.43717716890046	63
578.748705143315	67
579.06022836093825	48
579.37174681253532	73
579.68326048887138	56
579.99476938071086	72
580.30627347881955	74
580.61777277396186	55
580.92926725690313	63
581.24075691840824	77
581.55224174924251	63
581.86372174017083	70
582.17519688195853	82
582.48666716537036	73
582.7981325811719	56
583.10959312012767	77
583.42104877300335	70
583.7324995305637	81
584.04394538357462	53
584.35538632280077	55
584.66682233900747	82
584.97825342296017	67
585.28967956542385	56
585.60110075716432	81
585.91251698894655	73
586.22392825153634	77
586.53533453569889	72
586.84673583219944	69
587.15813213180388	68
587.46952342527754	74
587.7809097033861	67
588.09229095689534	72
588.40366717657048	66
588.71503835317753	56
589.0264044774824	64
589.33776554025042	60
589.64912153224782	79
589.96047244424017	77
590.27181826699382	66
590.58315899127456	52
590.89449460784817	81
591.20582510748113	77
591.51715048093956	72
591.82847071898937	70
592.13978581239712	73
592.45109575192873	70
592.76240052835112	78
593.07370013243042	72
593.3849945549332	66
593.69628378662594	83
594.00756781827545	80
594.31884664064819	88
594.630120244511	76
594.941388620631	69
595.25265175977484	71
595.56390965270953	65
595.87516229020218	74
596.18640966301973	91
596.49765176192955	81
596.808888577699	74
597.12012010109527	67
597.431346322886	77
597.74256723383849	98
598.05378282472054	95
598.36499308629959	78
598.67619800934381	76
598.98739758462068	86
599.29859180289839	84
599.60978065494464	84
599.92096413152808	84
600.23214222341653	79
600.54331492137851	79
600.8544822161823	79
601.16564409859654	89
601.47680055938963	78
601.78795158933065	83
602.09909717918788	86
602.41023731973064	85
602.7213720017279	84
603.03250121594863	97
603.34362495316191	92
603.65474320413728	90
603.96585595964427	73
604.27696321045244	100
604.58806494733119	89
604.89916116105053	94
605.21025184237988	79
605.52133698208979	89
605.83241657095016	90
606.14349059973131	81
606.45455905920358	92
606.76562194013707	88
607.07667923330268	107
607.38773092947145	91
607.69877701941346	97
608.00981749390053	91
608.320852343703	117
608.63188155959222	108
608.94290513234012	125
609.25392305271782	129
609.5649353114967	125
609.87594189944855	120
610.18694280734576	116
610.4979380259598	130
610.808927546063	151
611.11991135842777	140
611.43088945382658	141
611.74186182303174	114
612.05282845681631	109
612.36378934595268	108
612.67474448121459	127
612.98569385337441	144
613.296637453206	115
613.60757527148257	114
613.918507298978	120
614.22943352646575	90
614.54035394471975	113
614.851268544514	113
615.16217731662334	106
615.47308025182144	119
615.783977340883	127
616.09486857458319	111
616.40575394369625	107
616.71663343899775	99
617.02750705126232	121
617.338374771266	116
617.64923658978387	105
617.96009249759163	115
618.27094248546541	110
618.58178654418077	113
618.89262466451476	101
619.20345683724292	113
619.51428305314255	105
619.82510330298965	131
620.1359175775616	113
620.44672586763534	117
620.75752816398847	110
621.068324457398	117
621.37911473864165	123
621.6898989984976	127
622.00067722774349	130
622.311449417158	118
622.622215557519	108
622.93297563960539	122
623.24372965419582	135
623.55447759206936	126
623.865219444005	134
624.17595520078237	128
624.48668485318069	133
624.79740839198018	110
625.10812580796028	123
625.41883709190154	125
625.729542234584	127
626.04024122678845	141
626.35093405929581	117
626.66162072288671	135
626.97230120834263	130
627.2829755064447	131
627.59364360797474	141
627.90430550371445	143
628.21496118444588	129
628.5256106409513	148
628.836253864013	127
629.14689084441409	136
629.457521572937	146
629.7681460403652	147
630.07876423748189	148
630.38937615507041	138
630.69998178391484	154
631.010581114799	159
631.32117413850744	134
631.63176084582437	153
631.94234122753437	143
632.25291527442278	140
632.56348297727436	144
632.87404432687458	139
633.18459931400935	144
633.49514792946434	131
633.80569016402546	159
634.11622600847932	140
634.42675545361226	146
634.73727849021157	148
635.04779510906383	150
635.35830530095654	140
635.66880905667722	157
635.97930636701369	147
636.289797222754	150
636.60028161468631	145
636.9107595335995	154
637.22123097028225	155
637.53169591552341	173
637.84215436011266	158
638.152606294839	136
638.46305171049278	155
638.77349059786411	144
639.08392294774285	161
639.39434875092	171
639.70476799818641	169
640.01518068033317	155
640.32558678815155	161
640.63598631243337	167
640.94637924397057	161
641.25676557355519	153
641.56714529197973	149
641.87751839003738	178
642.18788485852053	187
642.49824468822294	147
642.80859786993813	159
643.11894439445985	173
643.42928425258208	177
643.73961743509938	161
644.04994393280663	178
644.36026373649872	168
644.67057683697055	160
644.98088322501837	177
645.2911828914373	167
645.601475827024	187
645.91176202257464	168
646.22204146888612	192
646.53231415675509	189
646.84258007697929	202
647.15283922035587	184
647.463091577683	198
647.773337139759	178
648.083575897382	175
648.39380784135119	198
648.70403296246513	179
649.01425125152366	200
649.32446269932632	208
649.63466729667323	187
649.94486503436462	202
650.25505590320108	194
650.56523989398363	212
650.87541699751341	201
651.185587204592	200
651.4957505060213	187
651.80590689260373	189
652.1160563551415	192
652.42619888443744	198
652.73633447129487	205
653.046463106517	186
653.356584780908	187
653.66669948527158	218
653.9768072104124	213
654.28690794713532	208
654.59700168624511	206
654.90708841854746	207
655.21716813484807	208
655.52724082595307	190
655.83730648266874	228
656.147365095802	248
656.45741665615992	223
656.76746115454966	216
657.0774985817792	234
657.38752892865682	208
657.6975521859905	243
658.00756834458946	211
658.3175773952629	221
658.62757932881971	240
658.93757413607022	230
659.24756180782458	240
659.557542334893	230
659.86751570808667	254
660.17748191821681	246
660.48744095609493	262
660.797392812533	282
661.107337478343	277
661.41727494433781	238
661.72720520133055	241
662.03712824013462	276
662.34704405156356	270
662.65695262643123	293
662.96685395555278	265
663.27674802974263	295
663.58663483981582	267
663.89651437658813	278
664.2063866308755	284
664.51625159349419	297
664.82610925526069	276
665.1359596069924	305
665.44580263950638	310
665.75563834362072	318
666.06546671015326	317
666.375287729923	321
666.6851013937486	343
666.99490769244937	326
667.30470661684512	330
667.61449815775586	342
667.924282306002	347
668.23405905240463	344
668.54382838778463	405
668.85359030296411	360
669.16334478876468	380
669.47309183600908	385
669.78283143551982	377
670.09256357812023	414
670.40228825463407	452
670.71200545588522	420
671.0217151726979	443
671.33141739589735	430
671.64111211630836	447
671.950799324757	449
672.26047901206869	470
672.57015116907019	497
672.87981578658844	500
673.18947285545039	509
673.49912236648379	512
673.808764310517	509
674.11839867837818	566
674.42802546089627	556
674.7376446489003	568
675.04725623322054	593
675.35686020468688	611
675.66645655412981	644
675.97604527238025	620
676.28562635026981	678
676.59519977863033	647
676.90476554829365	734
677.214323650093	720
677.523874074861	759
677.83341681343165	778
678.14295185663866	813
678.45247919531619	803
678.76199882029937	871
679.07151072242357	859
679.38101489252415	902
679.69051132143761	932
680.00000000000011	943
680.309480919049	952
680.61895406942153	1030
680.92841944195573	1015
681.23787702749	1089
681.54732681686278	1119
681.85676880091387	1178
682.16620297048223	1209
682.47562931640857	1235
682.78504782953348	1304
683.09445850069744	1324
683.40386132074252	1406
683.71325628051045	1428
684.02264337084353	1459
684.33202258258461	1510
684.64139390657726	1585
684.95075733366514	1610
685.26011285469224	1742
685.56946046050336	1753
685.87880014194377	1810
686.188131889859	1853
686.49745569509537	1956
686.80677154849934	2100
687.11607944091793	2180
687.42537936319832	2209
687.73467130618883	2293
688.04395526073779	2301
688.3532312176942	2449
688.66249916790753	2501
688.97175910222734	2631
689.28101101150423	2713
689.59025488658881	2779
689.89949071833291	2876
690.20871849758782	3019
690.51793821520585	3124
690.82714986204019	3187
691.13635342894349	3389
691.44554890677	3391
691.75473628637371	3535
692.06391555860955	3644
692.37308671433209	3811
692.682249744398	3905
692.991404639663	4018
693.30055139098351	4206
693.60968998921726	4294
693.9188204252215	4511
694.22794268985479	4591
694.53705677397568	4634
694.8461626684433	4939
695.15526036411723	5062
695.46434985185817	5314
695.77343112252629	5449
696.08250416698331	5515
696.39156897609041	5847
696.70062554071023	5872
697.00967385170588	6092
697.31871389993967	6192
697.62774567627628	6370
697.9367691715795	6545
698.24578437671425	6736
698.55479128254592	7029
698.86378987994055	7060
699.17278015976422	7240
699.48176211288387	7444
699.79073573016728	7651
700.09970100248211	7958
700.40865792069678	8066
700.71760647568055	8246
701.02654665830289	8364
701.33547845943372	8499
701.64440186994386	8667
701.953316880704	9141
702.26222348258648	9176
702.57112166646323	9520
702.88001142320684	9710
703.18889274369087	9989
703.49776561878878	10071
703.80663003937514	10431
704.11548599632522	10692
704.424333480514	10884
704.73317248281751	11177
705.04200299411241	11473
705.35082500527608	11681
705.65963850718583	12047
705.96844349071966	12316
706.277239946757	12337
706.58602786617655	12623
706.89480723985844	12879
707.20357805868332	13188
707.51234031353147	13829
707.8210939952852	13836
708.12983909482614	14175
708.43857560303707	14393
708.74730351080132	14761
709.05602280900268	14976
709.36473348852519	15286
709.67343554025422	15605
709.98212895507493	16194
710.29081372387361	16437
710.59948983753657	16847
710.90815728695156	17060
711.21681606300581	17444
711.52546615658787	17722
711.83410755858677	18287
712.142740259892	18577
712.45136425139356	18817
712.75997952398222	19252
713.06858606854917	19638
713.37718387598613	20119
713.68577293718556	20461
713.99435324304079	20855
714.30292478444539	21404
714.61148755229283	21885
714.92004153747871	22145
715.228586730898	22575
715.5371231234468	22871
715.8456507060215	23527
716.1541694695195	23797
716.46267940483813	24326
716.77118050287618	24918
717.07967275453245	25198
717.38815615070621	25784
717.69663068229818	26167
718.00509634020852	26581
718.31355311533878	27063
718.62200099859115	27300
718.93043998086807	27679
719.23887005307256	28085
719.5472912061083	28959
719.85570343088023	28895
720.16410671829294	29330
720.47250105925207	30067
720.78088644466413	30638
721.08926286543556	30912
721.397630312474	31136
721.70598877668783	31746
722.01433824898538	32213
722.32267872027637	32503
722.6310101814704	33020
722.93933262347832	33434
723.247646037211	33522
723.5559504135806	34048
723.86424574349962	34627
724.172532017881	34833
724.48080922763859	35392
724.78907736368649	35542
725.09733641693981	36037
725.40558637831452	36471
725.71382723872648	36848
726.02205898909278	37328
726.330281620331	37680
726.63849512335923	38043
726.94669948909632	38225
727.25489470846173	38434
727.56308077237566	38560
727.87125767175894	39187
728.17942539753255	39644
728.48758394061906	40243
728.79573329194113	40696
729.103873442422	40946
729.41200438298551	41430
729.7201261045567	41718
730.0282385980604	41879
730.336341854423	42269
730.64443586457128	42502
730.95252061943211	42553
731.26059610993377	43148
731.56866232700474	43469
731.87671926157418	43667
732.18476690457248	44189
732.49280524692972	44275
732.80083427957743	44522
733.108853993448	45173
733.416864379473	45403
733.72486542858678	45586
734.03285713172284	46027
734.34083947981583	46188
734.648812463801	46427
734.95677607461471	46701
735.26473030319346	46613
735.57267514047442	47195
735.8806105773956	47313
736.188536604896	47556
736.496453213915	48135
736.80436039539245	47919
737.11225814026909	48869
737.42014643948676	48889
737.72802528398745	49045
738.03589466471385	49599
738.34375457260967	49730
738.65160499861884	49698
738.95944593368665	50108
739.2672773687583	50364
739.57509929478044	50863
739.88291170270008	50477
740.190714583465	50442
740.49850792802317	50924
740.80629172732415	50940
741.11406597231735	51293
741.42183065395363	51623
741.7295857631841	51726
742.03733129096065	51926
742.34506722823619	51709
742.65279356596363	52277
742.96051029509727	52500
743.2682174065917	52634
743.57591489140293	52284
743.88360274048648	52554
744.1912809447997	52462
744.49894949530017	52284
744.80660838294614	52757
745.11425759869667	52746
745.42189713351172	52643
745.72952697835171	52874
746.0371471241782	52756
746.34475756195252	52435
746.65235828263792	52409
746.95994927719744	52081
747.26753053659559	52062
747.575102051797	51458
747.88266381376764	51453
748.19021581347351	51040
748.49775804188187	50894
748.80529048996061	50764
749.112813148678	50441
749.42032600900359	50182
749.72782906190753	49802
750.03532229836026	49541
750.34280570933367	49145
750.6502792858	48666
750.95774301873178	48672
751.26519689910356	48083
751.57264091788932	47731
751.88007506606471	46963
752.187499334605	46647
752.49491371448789	45984
752.80231819669029	45596
753.10971277219073	45629
753.41709743196839	44907
753.72447216700266	44464
754.03183696827455	43855
754.33919182676482	43418
754.64653673345617	42994
754.95387167933086	42761
755.26119665537294	42351
755.56851165256649	41775
755.87581666189692	41737
756.1831116743499	41092
756.49039668091223	40894
756.79767167257125	39987
757.10493664031549	39306
757.41219157513342	38965
757.71943646801515	38525
758.02667130995121	37912
758.33389609193284	37534
758.641110804952	37106
758.94831544000181	36656
759.255509988076	36237
759.56269444016868	35917
759.86986878727532	35496
760.17703302039206	34843
760.48418713051535	34660
760.791331108643	34084
761.09846494577323	33744
761.40558863290539	33096
761.71270216103949	32806
762.019805521176	32219
762.32689870431659	31656
762.63398170146365	31525
762.94105450362053	30577
763.24811710179063	30454
763.55516948697914	29899
763.8622116501914	29809
764.169243582434	29478
764.47626527471391	28953
764.78327671803891	28569
765.090277903418	28364
765.39726882186085	27826
765.70424946437731	27021
766.01121982197913	26638
766.31817988567809	26335
766.62512964648715	25792
766.93206909541959	25374
767.23899822349006	24885
767.545917021714	24622
767.8528254811074	24297
768.15972359268665	23993
768.46661134747012	23443
768.77348873647611	23089
769.080355750724	22650
769.387212381234	22221
769.69405861902692	22055
770.00089445512492	21427
770.30771988055051	21303
770.61453488632731	20916
770.9213394634794	20506
771.22813360303212	19850
771.53491729601137	19596
771.84169053344431	19121
772.14845330635808	18909
772.45520560578154	18509
772.7619474227439	18261
773.06867874827583	17881
773.37539957340755	17508
773.68210988917133	17462
773.98880968660012	16973
774.2954989567271	16742
774.60217769058693	16355
774.90884587921471	16026
775.21550351364658	15787
775.5221505849197	15447
775.82878708407168	15159
776.13541300214126	14659
776.44202833016789	14330
776.748633059192	14238
777.05522718025486	13942
777.36181068439862	13660
777.668383562666	13228
777.97494580610123	13226
778.28149740574838	12942
778.58803835265371	12820
778.89456863786313	12449
779.2010882524238	12319
779.50759718738436	12050
779.81409543379368	11966
780.12058298270154	11657
780.42705982515861	11551
780.73352595221661	11228
781.03998135492816	11211
781.34642602434633	10948
781.6528599515259	10610
781.95928312752164	10418
782.26569554338948	10246
782.57209719018658	10045
782.87848805897045	9859
783.18486814080018	9746
783.491237426735	9685
783.79759590783533	9581
784.10394357516236	9329
784.4102804197787	9287
784.71660643274731	9049
785.02292160513207	8997
785.32922592799821	8738
785.63551939241086	8599
785.94180198943729	8513
786.24807371014481	8400
786.55433454560182	8308
786.860584486878	8054
787.16682352504347	8064
787.47305165116927	7963
787.77926885632758	7862
788.08547513159135	7763
788.39167046803459	7698
788.697854856732	7582
789.00402828875929	7473
789.31019075519328	7436
789.61634224711111	7211
789.92248275559143	7176
790.22861227171359	7240
790.5347307865577	7022
790.84083829120527	7065
791.146934776738	6799
791.4530202342396	6828
791.7590946547931	6762
792.06515802948388	6597
792.37121034939776	6562
792.67725160562111	6484
792.983281789242	6415
793.28930089134872	6395
793.59530890303074	6546
793.90130581537858	6359
794.2072916194835	6286
794.51326630643791	6336
794.81922986733491	6181
795.125182293269	6118
795.4311235753346	6038
795.73705370462812	6087
796.04297267224661	5941
796.34888046928779	5926
796.65477708685057	5661
796.96066251603452	5625
797.2665367479409	5624
797.572399773671	5714
797.87825158432736	5718
798.18409217101362	5727
798.48992152483447	5687
798.79573963689518	5607
799.10154649830224	5627
799.407342100163	5561
799.7131264335859	5575
800.01889948967994	5565
800.32466125955557	5520
800.63041173432407	5330
800.93615090509718	5391
801.24187876298845	5289
801.54759529911189	5327
801.85330050458231	5215
802.15899437051587	5221
802.46467688802932	5312
802.77034804824086	5167
803.07600784226941	5094
803.38165626123475	5186
803.68729329625751	5174
803.99291893845964	5108
804.29853317896414	5252
804.60413600889444	5162
804.9097274193756	5099
805.215307401533	4970
805.52087594649367	4960
805.826433045385	4971
806.1319786893356	4975
806.43751286947565	4828
806.74303557693509	4935
807.04854680284586	4923
807.35404653834053	4813
807.65953477455264	4761
807.96501150261656	4852
808.27047671366836	4863
808.575930398844	4740
808.88137254928131	4827
809.18680315611891	4850
809.49222221049615	4813
809.79762970355364	4782
810.1030256264329	4786
810.40840997027635	4682
810.71378272622746	4764
811.01914388543128	4751
811.32449343903272	4761
811.62983137817844	4761
811.93515769401608	4658
812.24047237769446	4636
812.54577542036247	4699
812.85106681317109	4726
813.15634654727194	4622
813.46161461381757	4643
813.76687100396146	4583
814.07211570885818	4693
814.37734871966359	4697
814.68257002753387	4612
814.98777962362738	4656
815.29297749910211	4695
815.59816364511823	4549
815.90333805283615	4653
816.20850071341772	4623
816.51365161802607	4595
816.81879075782456	4669
817.123918123978	4496
817.42903370765237	4425
817.73413750001453	4466
818.03922949223272	4469
818.34430967547519	4488
818.64937804091255	4536
818.95443457971544	4467
819.25947928305618	4516
819.56451214210767	4558
819.869533148044	4502
820.17454229204077	4621
820.47953956527351	4506
820.78452495891986	4533
821.08949846415817	4510
821.39446007216759	4531
821.69940977412853	4472
822.00434756122263	4341
822.309273424632	4449
822.61418735554059	4384
822.91908934513276	4389
823.22397938459414	4270
823.5288574651114	4263
823.83372357787255	4320
824.13857771406583	4341
824.44341986488189	4343
824.7482500215109	4342
825.0530681751452	4259
825.35787431697781	4397
825.6626684382029	4304
825.96745053001541	4309
826.2722205836119	4260
826.57697859018947	4230
826.88172454094638	4227
827.18645842708224	4254
827.49118023979736	4197
827.79588997029362	4136
828.10058760977347	4146
828.40527314944075	4064
828.70994658050017	4108
829.01460789415762	4160
829.31925708162009	4173
829.623894134096	4090
829.9285190427936	4166
830.23313179892375	4076
830.53773239369752	4096
830.84232081832727	4061
831.14689706402669	4011
831.45146112200973	4166
831.756012983493	4021
832.06055263969222	3932
832.36508008182557	4020
832.66959530111228	3925
832.974098288772	3935
833.278589036026	3914
833.58306753409624	3848
833.88753377420619	3801
834.1919877475799	3857
834.4964294454436	3736
834.800858859023	3736
835.10527597954638	3744
835.40968079824233	3819
835.71407330634065	3689
836.01845349507232	3743
836.3228213556697	3703
836.627176879366	3665
836.93152005739512	3784
837.235850880993	3702
837.54016934139611	3602
837.84447542984162	3588
838.14876913756893	3542
838.45305045581745	3489
838.75731937582862	3436
839.06157588884412	3356
839.36581998610768	3401
839.67005165886326	3366
839.97427089835651	3393
840.27847769583423	3376
840.58267204254378	3391
840.88685392973446	3321
841.1910233486559	3252
841.49518029055946	3301
841.799324746697	3316
842.1034567083226	3240
842.40757616669021	3264
842.71168311305564	3135
843.01577753867559	3173
843.31985943480811	3101
843.6239287927126	3052
843.92798560364861	3056
844.23202985887781	3009
844.53606154966246	2970
844.84008066726642	2981
845.14408720295455	2913
845.44808114799241	2892
845.75206249364749	2897
846.05603123118749	2831
846.35998735188218	2871
846.66393084700178	2916
846.9678617078182	2861
847.27177992560416	2813
847.57568549163352	2799
847.87957839718138	2774
848.18345863352442	2698
848.48732619193936	2708
848.79118106370561	2704
849.09502324010214	2600
849.3988527124103	2648
849.702669471912	2628
850.00647350989084	2564
850.3102648176307	2510
850.61404338641739	2497
850.91780920753763	2435
851.22156227227947	2420
851.52530257193177	2442
851.82903009778488	2442
852.13274484113037	2323
852.43644679326053	2322
852.74013594546921	2370
853.0438122890514	2350
853.34747581530337	2326
853.651126515522	2241
853.95476438100638	2276
854.25838940305573	2293
854.56200157297087	2227
854.86560088205431	2209
855.16918732160866	2176
855.47276088293859	2156
855.77632155734977	2205
856.079869336149	2090
856.3834042106439	2050
856.686926172144	2025
856.99043521195938	1976
857.29393132140194	1925
857.597414491784	2011
857.9008847144197	1904
858.20434198062446	1899
858.50778628171406	1936
858.81121760900623	1910
859.11463595381974	1895
859.41804130747482	1871
859.721433661292	1836
860.02481300659429	1834
860.32817933470471	1788
860.63153263694835	1736
860.93487290465089	1799
861.23820012913973	1732
861.54151430174318	1699
861.84481541379068	1639
862.14810345661351	1623
862.45137842154327	1627
862.75464029991338	1626
863.057889083058	1542
863.36112476231335	1519
863.66434732901587	1529
863.96755677450392	1522
864.270753090117	1489
864.57393626719488	1520
864.87710629708022	1516
865.18026317111594	1447
865.4834068806457	1531
865.78653741701567	1461
866.0896547715721	1463
866.392758935663	1444
866.69584990063765	1383
866.99892765784625	1363
867.30199219864062	1372
867.60504351437385	1350
867.90808159639948	1296
868.21110643607335	1294
868.5141180247515	1243
868.81711635379247	1239
869.12010141455482	1256
869.42307319839892	1276
869.7260316966865	1270
870.02897690078021	1189
870.33190880204393	1212
870.63482739184349	1240
870.93773266154517	1258
871.24062460251616	1146
871.54350320612662	1130
871.846368463746	1118
872.14922036674625	1147
872.45205890649981	1168
872.75488407438138	1079
873.05769586176575	1053
873.36049426002944	1070
873.66327926055078	1022
873.96605085470856	1045
874.26880903388292	1039
874.57155378945606	999
874.87428511281041	965
875.17700299533021	956
875.47970742840118	971
875.78239840340984	989
876.08507591174407	912
876.38773994479322	952
876.69039049394769	979
876.99302755059944	907
877.29565110614146	916
877.5982611519679	933
877.90085767947471	892
878.20344068005841	872
878.50601014511744	911
878.8085660660513	871
879.1111084342607	879
879.41363724114751	859
879.716152478115	805
880.0186541365681	825
880.32114220791232	805
880.62361668355516	795
880.92607755490474	783
881.22852481337111	754
881.530958450365	717
881.83337845729909	769
882.1357848255866	755
882.438177546643	767
882.740556611884	759
883.04292201272744	743
883.34527374059212	753
883.647611786898	723
883.94993614306657	749
884.25224680052065	731
884.55454375068393	707
884.85682698498238	715
885.159096494842	751
