# Supplementary material for: Anomalous deep-red luminescence of perylene black analogues with strong π-π interactions
Source: Nat Commun. 2023 Apr 6;14:1922. doi: 10.1038/s41467-023-37171-y (PMC10079835; doi:10.1038/s41467-023-37171-y)
Supplement: Supplementary file 3 — Source data [file 41467_2023_37171_MOESM3_ESM.zip › DATA/Temperature-dependent PL spectra and fluorescence decay of crystalline film/Supplementary Fig. 22a/46-110K-1S-EX480NM 337.csv]

471.67766888101448	28
471.99028276455613	8
472.30289504096527	22
472.61550570108284	23
472.92811473574989	25
473.24072213580666	15
473.55332789209336	21
473.86593199544933	17
474.1785344367139	27
474.49113520672552	22
474.80373429632243	19
475.11633169634268	20
475.42892739762328	21
475.74152139100158	23
476.0541136673134	23
476.36670421739564	21
476.67929303208308	37
476.99188010221161	47
477.30446541861556	61
477.61704897212951	66
477.92963075358745	124
478.24221075382258	132
478.55478896366805	136
478.86736537395689	158
479.17993997552071	183
479.49251275919204	172
479.80508371580152	167
480.11765283618081	157
480.43022011116011	145
480.74278553156955	128
481.05534908823893	99
481.3679107719978	69
481.68047057367477	51
481.9930284840986	35
482.3055844940975	26
482.61813859449853	32
482.93069077612978	34
483.24324102981785	23
483.55578934638896	22
483.86833571666938	22
484.18088013148508	29
484.49342258166109	19
484.80596305802226	27
485.11850155139314	26
485.431038052598	25
485.74357255246059	28
486.0561050418039	30
486.36863551145126	27
486.68116395222489	31
486.99369035494715	20
487.30621471043958	11
487.61873700952418	24
487.93125724302115	13
488.24377540175158	18
488.55629147653553	27
488.86880545819321	20
489.1813173375437	32
489.49382710540635	20
489.80633475259975	24
490.11884026994227	23
490.431343648252	30
490.74384487834635	33
491.05634395104295	22
491.36884085715855	34
491.681335587509	16
491.99382813291135	19
492.306318484181	20
492.61880663213338	22
492.93129256758351	26
493.24377628134579	20
493.556257764235	18
493.86873700706491	29
494.18121400064928	20
494.49368873580113	24
494.80616120333332	16
495.11863139405887	17
495.43109929878926	19
495.74356490833679	27
496.05602821351295	36
496.36848920512864	23
496.68094787399497	24
496.99340421092217	22
497.30585820672025	30
497.618309852199	20
497.930759138168	16
498.2432060554363	29
498.55565059481262	35
498.86809274710549	27
499.18053250312255	24
499.49296985367175	20
499.80540478956044	17
500.11783730159578	24
500.43026738058438	26
500.74269501733289	33
501.05512020264717	27
501.36754292733309	22
501.67996318219559	24
501.99238095804031	27
502.30479624567175	26
502.61720903589458	22
502.92961931951248	18
503.24202708732969	31
503.55443233014927	27
503.8668350387747	25
504.17923520400888	31
504.49163281665415	18
504.80402786751279	17
505.11642034738662	25
505.42881024707719	28
505.74119755738593	21
506.05358226911386	28
506.36596437306156	32
506.67834386002937	25
506.99072072081725	34
507.30309494622503	34
507.61546652705232	27
507.92783545409821	33
508.24020171816147	23
508.55256531004056	25
508.86492622053396	16
509.17728444043945	22
509.48963996055494	18
509.80199277167742	18
510.11434286460417	25
510.42669023013229	20
510.73903485905777	42
511.0513767421769	30
511.36371587028589	19
511.67605223418053	24
511.9883858246555	26
512.30071663250646	32
512.6130446485281	23
512.92536986351467	25
513.237692268261	26
513.55001185356036	27
513.86232861020676	23
514.17464252899379	25
514.48695360071429	32
514.79926181616122	21
515.1115671661272	23
515.42386964140451	16
515.73616923278553	38
516.0484659310614	22
516.36075972702429	21
516.67305061146533	34
516.985338575175	37
517.29762360894472	17
517.60990570356478	25
517.922184849825	38
518.23446103851586	28
518.54673426042689	21
518.85900450634756	18
519.17127176706674	22
519.483536033374	26
519.79579729605769	30
520.10805554590615	39
520.42031077370768	28
520.73256297025046	29
521.04481212632174	29
521.35705823270951	34
521.66930128020044	30
521.98154125958183	19
522.29377816164072	33
522.60601197716289	32
522.918242696935	29
523.23047031174337	40
523.54269481237316	36
523.85491618961044	18
524.16713443424021	20
524.4793495370476	32
524.79156148881771	31
525.10377028033486	35
525.41597590238371	33
525.72817834574835	28
526.04037760121275	18
526.35257365956079	37
526.66476651157541	31
526.97695614804047	27
527.28914255973893	24
527.60132573745352	35
527.913505671967	38
528.22568235406175	17
528.53785577451981	30
528.85002592412343	42
529.1621927936543	22
529.47435637389367	30
529.78651665562359	30
530.09867362962461	37
530.41082728667811	32
530.72297761756442	33
531.03512461306445	38
531.34726826395831	25
531.65940856102623	24
531.971545495048	30
532.28367905680363	25
532.59580923707233	31
532.90793602663371	27
533.220059416267	35
533.53217939675073	34
533.84429595886411	33
534.15640909338572	29
534.4685187910934	31
534.780625042766	37
535.09272783918118	30
535.40482717111672	30
535.7169230293506	33
536.02901540465984	30
536.3411042878223	28
536.65318966961456	20
536.96527154081377	41
537.27734989219641	45
537.58942471453952	36
537.90149599861934	22
538.21356373521166	41
538.525627915093	44
538.83768852903938	49
539.1497455678259	37
539.46179902222855	35
539.77384888302288	30
540.08589514098355	43
540.397937786886	53
540.709976811505	53
541.02201220561517	50
541.33404395999116	50
541.64607206540768	64
541.95809651263846	49
542.27011729245783	54
542.58213439563963	51
542.89414781295784	55
543.20615753518621	58
543.51816355309779	66
543.83016585746611	75
544.14216443906435	63
544.45415928866555	76
544.76615039704268	64
545.07813775496857	81
545.39012135321548	90
545.702101182556	78
546.01407723376258	67
546.32604949760741	60
546.63801796486257	64
546.94998262629974	60
547.26194347269052	58
547.57390049480739	54
547.885853683421	67
548.19780302930315	67
548.50974852322486	48
548.82169015595764	54
549.13362791827217	50
549.44556180093923	46
549.75749179472973	62
550.06941789041446	41
550.38134007876363	50
550.69325835054758	46
551.00517269653687	46
551.3170831075015	49
551.62898957421146	59
551.94089208743651	45
552.25279063794687	30
552.56468521651209	42
552.87657581390135	36
553.18846242088455	51
553.50034502823075	40
553.81222362670962	36
554.12409820708967	48
554.43596876014067	41
554.74783527663089	34
555.05969774732978	51
555.37155616300538	30
555.68341051442712	50
555.99526079236273	39
556.30710698758139	60
556.61894909085117	55
556.93078709294	46
557.24262098461634	55
557.55445075664829	36
557.86627639980384	46
558.17809790485069	53
558.48991526255691	48
558.80172846369	40
559.11353749901775	46
559.42534235930725	60
559.73714303532677	45
560.048939517843	46
560.36073179762388	40
560.67251986543613	46
560.984303712047	47
561.29608332822386	48
561.60785870473319	33
561.91962983234259	60
562.23139670181831	61
562.5431593039275	61
562.85491762943673	48
563.16667166911293	44
563.47842141372234	47
563.79016685403167	53
564.10190798080725	47
564.4136447848158	67
564.72537725682344	53
565.0371053875964	47
565.348829167901	46
565.66054858850339	47
565.97226364016967	37
566.28397431366591	43
566.59568059975811	46
566.90738248921252	54
567.21907997279447	56
567.53077304127044	53
567.84246168540574	45
568.15414589596639	51
568.465825663718	52
568.77750097942624	58
569.089171833857	57
569.40083821777546	45
569.71250012194776	40
570.02415753713876	43
570.33581045411449	45
570.64745886363994	52
570.95910275648112	56
571.27074212340278	54
571.58237695517073	52
571.89400724255	52
572.20563297630588	56
572.51725414720408	48
572.82887074600922	60
573.140482763487	54
573.45209019040249	53
573.7636930175205	48
574.07529123560676	49
574.38688483542614	63
574.69847380774354	55
575.0100581433245	68
575.32163783293379	61
575.63321286733662	61
575.94478323729788	57
576.25634893358279	58
576.56790994695643	57
576.87946626818371	56
577.19101788802948	61
577.50256479725908	56
577.81410698663751	54
578.12564444692964	55
578.43717716890046	58
578.748705143315	80
579.06022836093825	66
579.37174681253532	51
579.68326048887138	61
579.99476938071086	64
580.30627347881955	59
580.61777277396186	61
580.92926725690313	70
581.24075691840824	69
581.55224174924251	67
581.86372174017083	70
582.17519688195853	73
582.48666716537036	59
582.7981325811719	68
583.10959312012767	59
583.42104877300335	76
583.7324995305637	73
584.04394538357462	73
584.35538632280077	66
584.66682233900747	69
584.97825342296017	79
585.28967956542385	69
585.60110075716432	58
585.91251698894655	66
586.22392825153634	63
586.53533453569889	71
586.84673583219944	81
587.15813213180388	76
587.46952342527754	74
587.7809097033861	59
588.09229095689534	69
588.40366717657048	61
588.71503835317753	60
589.0264044774824	63
589.33776554025042	79
589.64912153224782	72
589.96047244424017	71
590.27181826699382	83
590.58315899127456	75
590.89449460784817	75
591.20582510748113	72
591.51715048093956	61
591.82847071898937	66
592.13978581239712	76
592.45109575192873	65
592.76240052835112	78
593.07370013243042	60
593.3849945549332	68
593.69628378662594	65
594.00756781827545	79
594.31884664064819	61
594.630120244511	83
594.941388620631	68
595.25265175977484	76
595.56390965270953	63
595.87516229020218	67
596.18640966301973	67
596.49765176192955	79
596.808888577699	84
597.12012010109527	61
597.431346322886	95
597.74256723383849	74
598.05378282472054	74
598.36499308629959	84
598.67619800934381	88
598.98739758462068	78
599.29859180289839	88
599.60978065494464	79
599.92096413152808	71
600.23214222341653	77
600.54331492137851	72
600.8544822161823	80
601.16564409859654	102
601.47680055938963	73
601.78795158933065	78
602.09909717918788	87
602.41023731973064	87
602.7213720017279	76
603.03250121594863	77
603.34362495316191	94
603.65474320413728	71
603.96585595964427	79
604.27696321045244	85
604.58806494733119	91
604.89916116105053	97
605.21025184237988	76
605.52133698208979	95
605.83241657095016	84
606.14349059973131	89
606.45455905920358	96
606.76562194013707	94
607.07667923330268	82
607.38773092947145	85
607.69877701941346	96
608.00981749390053	96
608.320852343703	110
608.63188155959222	118
608.94290513234012	109
609.25392305271782	117
609.5649353114967	116
609.87594189944855	138
610.18694280734576	126
610.4979380259598	131
610.808927546063	135
611.11991135842777	127
611.43088945382658	129
611.74186182303174	121
612.05282845681631	117
612.36378934595268	111
612.67474448121459	119
612.98569385337441	107
613.296637453206	124
613.60757527148257	118
613.918507298978	113
614.22943352646575	104
614.54035394471975	99
614.851268544514	111
615.16217731662334	112
615.47308025182144	126
615.783977340883	117
616.09486857458319	109
616.40575394369625	90
616.71663343899775	120
617.02750705126232	107
617.338374771266	118
617.64923658978387	120
617.96009249759163	106
618.27094248546541	102
618.58178654418077	100
618.89262466451476	111
619.20345683724292	107
619.51428305314255	129
619.82510330298965	113
620.1359175775616	116
620.44672586763534	121
620.75752816398847	118
621.068324457398	134
621.37911473864165	111
621.6898989984976	110
622.00067722774349	113
622.311449417158	115
622.622215557519	124
622.93297563960539	132
623.24372965419582	118
623.55447759206936	133
623.865219444005	120
624.17595520078237	123
624.48668485318069	143
624.79740839198018	125
625.10812580796028	122
625.41883709190154	124
625.729542234584	139
626.04024122678845	104
626.35093405929581	131
626.66162072288671	108
626.97230120834263	141
627.2829755064447	146
627.59364360797474	141
627.90430550371445	129
628.21496118444588	138
628.5256106409513	137
628.836253864013	142
629.14689084441409	126
629.457521572937	133
629.7681460403652	129
630.07876423748189	125
630.38937615507041	111
630.69998178391484	153
631.010581114799	136
631.32117413850744	141
631.63176084582437	132
631.94234122753437	144
632.25291527442278	139
632.56348297727436	148
632.87404432687458	139
633.18459931400935	154
633.49514792946434	151
633.80569016402546	152
634.11622600847932	146
634.42675545361226	157
634.73727849021157	137
635.04779510906383	150
635.35830530095654	161
635.66880905667722	131
635.97930636701369	135
636.289797222754	169
636.60028161468631	165
636.9107595335995	151
637.22123097028225	158
637.53169591552341	146
637.84215436011266	160
638.152606294839	166
638.46305171049278	162
638.77349059786411	160
639.08392294774285	144
639.39434875092	151
639.70476799818641	177
640.01518068033317	156
640.32558678815155	141
640.63598631243337	170
640.94637924397057	175
641.25676557355519	162
641.56714529197973	156
641.87751839003738	155
642.18788485852053	178
642.49824468822294	162
642.80859786993813	148
643.11894439445985	149
643.42928425258208	180
643.73961743509938	172
644.04994393280663	174
644.36026373649872	184
644.67057683697055	171
644.98088322501837	168
645.2911828914373	179
645.601475827024	190
645.91176202257464	194
646.22204146888612	192
646.53231415675509	191
646.84258007697929	179
647.15283922035587	172
647.463091577683	181
647.773337139759	182
648.083575897382	205
648.39380784135119	181
648.70403296246513	202
649.01425125152366	179
649.32446269932632	172
649.63466729667323	197
649.94486503436462	176
650.25505590320108	227
650.56523989398363	194
650.87541699751341	183
651.185587204592	191
651.4957505060213	196
651.80590689260373	204
652.1160563551415	198
652.42619888443744	206
652.73633447129487	206
653.046463106517	205
653.356584780908	190
653.66669948527158	232
653.9768072104124	209
654.28690794713532	216
654.59700168624511	207
654.90708841854746	217
655.21716813484807	201
655.52724082595307	211
655.83730648266874	214
656.147365095802	226
656.45741665615992	221
656.76746115454966	192
657.0774985817792	228
657.38752892865682	246
657.6975521859905	252
658.00756834458946	240
658.3175773952629	224
658.62757932881971	227
658.93757413607022	233
659.24756180782458	221
659.557542334893	235
659.86751570808667	251
660.17748191821681	243
660.48744095609493	259
660.797392812533	260
661.107337478343	258
661.41727494433781	253
661.72720520133055	264
662.03712824013462	278
662.34704405156356	272
662.65695262643123	266
662.96685395555278	278
663.27674802974263	285
663.58663483981582	283
663.89651437658813	293
664.2063866308755	293
664.51625159349419	291
664.82610925526069	326
665.1359596069924	315
665.44580263950638	318
665.75563834362072	317
666.06546671015326	302
666.375287729923	326
666.6851013937486	336
666.99490769244937	335
667.30470661684512	356
667.61449815775586	338
667.924282306002	365
668.23405905240463	368
668.54382838778463	358
668.85359030296411	369
669.16334478876468	367
669.47309183600908	389
669.78283143551982	401
670.09256357812023	418
670.40228825463407	423
670.71200545588522	425
671.0217151726979	414
671.33141739589735	453
671.64111211630836	448
671.950799324757	462
672.26047901206869	471
672.57015116907019	517
672.87981578658844	514
673.18947285545039	528
673.49912236648379	554
673.808764310517	523
674.11839867837818	580
674.42802546089627	578
674.7376446489003	578
675.04725623322054	601
675.35686020468688	634
675.66645655412981	702
675.97604527238025	629
676.28562635026981	699
676.59519977863033	689
676.90476554829365	700
677.214323650093	779
677.523874074861	756
677.83341681343165	777
678.14295185663866	831
678.45247919531619	838
678.76199882029937	847
679.07151072242357	865
679.38101489252415	945
679.69051132143761	954
680.00000000000011	1028
680.309480919049	1019
680.61895406942153	1087
680.92841944195573	1089
681.23787702749	1126
681.54732681686278	1145
681.85676880091387	1225
682.16620297048223	1281
682.47562931640857	1305
682.78504782953348	1320
683.09445850069744	1410
683.40386132074252	1420
683.71325628051045	1463
684.02264337084353	1561
684.33202258258461	1572
684.64139390657726	1669
684.95075733366514	1689
685.26011285469224	1766
685.56946046050336	1839
685.87880014194377	1870
686.188131889859	1989
686.49745569509537	2088
686.80677154849934	2121
687.11607944091793	2154
687.42537936319832	2221
687.73467130618883	2341
688.04395526073779	2440
688.3532312176942	2522
688.66249916790753	2617
688.97175910222734	2658
689.28101101150423	2842
689.59025488658881	2835
689.89949071833291	2981
690.20871849758782	3099
690.51793821520585	3149
690.82714986204019	3253
691.13635342894349	3458
691.44554890677	3504
691.75473628637371	3654
692.06391555860955	3843
692.37308671433209	3999
692.682249744398	3998
692.991404639663	4146
693.30055139098351	4303
693.60968998921726	4413
693.9188204252215	4616
694.22794268985479	4785
694.53705677397568	4940
694.8461626684433	4917
695.15526036411723	5291
695.46434985185817	5371
695.77343112252629	5547
696.08250416698331	5678
696.39156897609041	5767
696.70062554071023	6042
697.00967385170588	6190
697.31871389993967	6357
697.62774567627628	6495
697.9367691715795	6651
698.24578437671425	6781
698.55479128254592	7000
698.86378987994055	7129
699.17278015976422	7398
699.48176211288387	7560
699.79073573016728	7815
700.09970100248211	7913
700.40865792069678	8146
700.71760647568055	8374
701.02654665830289	8437
701.33547845943372	8569
701.64440186994386	8920
701.953316880704	9257
702.26222348258648	9252
702.57112166646323	9480
702.88001142320684	9728
703.18889274369087	9966
703.49776561878878	10233
703.80663003937514	10319
704.11548599632522	10665
704.424333480514	11046
704.73317248281751	11073
705.04200299411241	11275
705.35082500527608	11548
705.65963850718583	11835
705.96844349071966	12116
706.277239946757	12434
706.58602786617655	12646
706.89480723985844	12835
707.20357805868332	13160
707.51234031353147	13485
707.8210939952852	13826
708.12983909482614	14056
708.43857560303707	14408
708.74730351080132	14687
709.05602280900268	15020
709.36473348852519	15185
709.67343554025422	15539
709.98212895507493	15956
710.29081372387361	16340
710.59948983753657	16697
710.90815728695156	17093
711.21681606300581	17389
711.52546615658787	17589
711.83410755858677	18083
712.142740259892	18562
712.45136425139356	18660
712.75997952398222	19240
713.06858606854917	19545
713.37718387598613	20127
713.68577293718556	20588
713.99435324304079	20848
714.30292478444539	21338
714.61148755229283	21692
714.92004153747871	22055
715.228586730898	22559
715.5371231234468	22929
715.8456507060215	23486
716.1541694695195	23730
716.46267940483813	24072
716.77118050287618	24796
717.07967275453245	25072
717.38815615070621	25409
717.69663068229818	25843
718.00509634020852	26187
718.31355311533878	26549
718.62200099859115	27192
718.93043998086807	27686
719.23887005307256	28259
719.5472912061083	28404
719.85570343088023	28876
720.16410671829294	29320
720.47250105925207	29850
720.78088644466413	30292
721.08926286543556	30836
721.397630312474	31175
721.70598877668783	31616
722.01433824898538	31842
722.32267872027637	32009
722.6310101814704	32578
722.93933262347832	33282
723.247646037211	33440
723.5559504135806	33844
723.86424574349962	34418
724.172532017881	34553
724.48080922763859	35089
724.78907736368649	35590
725.09733641693981	35684
725.40558637831452	36034
725.71382723872648	36534
726.02205898909278	37253
726.330281620331	37574
726.63849512335923	37636
726.94669948909632	37842
727.25489470846173	38190
727.56308077237566	38664
727.87125767175894	38784
728.17942539753255	39057
728.48758394061906	39284
728.79573329194113	40133
729.103873442422	40538
729.41200438298551	40740
729.7201261045567	41242
730.0282385980604	41418
730.336341854423	41788
730.64443586457128	41787
730.95252061943211	42362
731.26059610993377	42395
731.56866232700474	43132
731.87671926157418	43139
732.18476690457248	43385
732.49280524692972	43777
732.80083427957743	44379
733.108853993448	44512
733.416864379473	44851
733.72486542858678	45146
734.03285713172284	45426
734.34083947981583	45785
734.648812463801	45574
734.95677607461471	46106
735.26473030319346	46106
735.57267514047442	46258
735.8806105773956	46554
736.188536604896	47028
736.496453213915	47318
736.80436039539245	47475
737.11225814026909	47855
737.42014643948676	47918
737.72802528398745	48443
738.03589466471385	48808
738.34375457260967	49054
738.65160499861884	48950
738.95944593368665	49390
739.2672773687583	49152
739.57509929478044	49527
739.88291170270008	49675
740.190714583465	49836
740.49850792802317	50163
740.80629172732415	50500
741.11406597231735	50158
741.42183065395363	50711
741.7295857631841	50798
742.03733129096065	51034
742.34506722823619	51206
742.65279356596363	50933
742.96051029509727	51180
743.2682174065917	51170
743.57591489140293	51321
743.88360274048648	51237
744.1912809447997	51087
744.49894949530017	51523
744.80660838294614	51532
745.11425759869667	51689
745.42189713351172	51451
745.72952697835171	51487
746.0371471241782	51215
746.34475756195252	51112
746.65235828263792	51577
746.95994927719744	51109
747.26753053659559	51131
747.575102051797	50337
747.88266381376764	50243
748.19021581347351	49943
748.49775804188187	49526
748.80529048996061	49458
749.112813148678	49051
749.42032600900359	49018
749.72782906190753	48742
750.03532229836026	48099
750.34280570933367	47786
750.6502792858	47372
750.95774301873178	47076
751.26519689910356	46997
751.57264091788932	46253
751.88007506606471	45784
752.187499334605	45343
752.49491371448789	44815
752.80231819669029	44403
753.10971277219073	43734
753.41709743196839	43392
753.72447216700266	43097
754.03183696827455	42518
754.33919182676482	42303
754.64653673345617	41793
754.95387167933086	41437
755.26119665537294	40977
755.56851165256649	40583
755.87581666189692	40239
756.1831116743499	39681
756.49039668091223	39227
756.79767167257125	38386
757.10493664031549	38169
757.41219157513342	37664
757.71943646801515	37268
758.02667130995121	36719
758.33389609193284	36477
758.641110804952	36076
758.94831544000181	35509
759.255509988076	35089
759.56269444016868	34802
759.86986878727532	34366
760.17703302039206	34108
760.48418713051535	33660
760.791331108643	33234
761.09846494577323	32748
761.40558863290539	32109
761.71270216103949	31714
762.019805521176	31221
762.32689870431659	30736
762.63398170146365	30144
762.94105450362053	29947
763.24811710179063	29640
763.55516948697914	29472
763.8622116501914	29102
764.169243582434	28249
764.47626527471391	28065
764.78327671803891	27775
765.090277903418	27227
765.39726882186085	26877
765.70424946437731	26377
766.01121982197913	25820
766.31817988567809	25573
766.62512964648715	24991
766.93206909541959	24662
767.23899822349006	24072
767.545917021714	23877
767.8528254811074	23574
768.15972359268665	23007
768.46661134747012	22754
768.77348873647611	22319
769.080355750724	22021
769.387212381234	21628
769.69405861902692	21343
770.00089445512492	21005
770.30771988055051	20531
770.61453488632731	20193
770.9213394634794	19587
771.22813360303212	19557
771.53491729601137	19102
771.84169053344431	18890
772.14845330635808	18409
772.45520560578154	17791
772.7619474227439	17580
773.06867874827583	17227
773.37539957340755	16959
773.68210988917133	16811
773.98880968660012	16563
774.2954989567271	16286
774.60217769058693	15895
774.90884587921471	15552
775.21550351364658	15325
775.5221505849197	15040
775.82878708407168	14666
776.13541300214126	14447
776.44202833016789	14160
776.748633059192	13603
777.05522718025486	13515
777.36181068439862	13365
777.668383562666	13049
777.97494580610123	12817
778.28149740574838	12594
778.58803835265371	12448
778.89456863786313	12166
779.2010882524238	11957
779.50759718738436	11900
779.81409543379368	11644
780.12058298270154	11350
780.42705982515861	11127
780.73352595221661	10889
781.03998135492816	10879
781.34642602434633	10659
781.6528599515259	10494
781.95928312752164	10157
782.26569554338948	9943
782.57209719018658	9951
782.87848805897045	9654
783.18486814080018	9674
783.491237426735	9450
783.79759590783533	9158
784.10394357516236	9088
784.4102804197787	8961
784.71660643274731	8892
785.02292160513207	8735
785.32922592799821	8570
785.63551939241086	8533
785.94180198943729	8273
786.24807371014481	8259
786.55433454560182	8116
786.860584486878	7863
787.16682352504347	7825
787.47305165116927	7703
787.77926885632758	7689
788.08547513159135	7544
788.39167046803459	7559
788.697854856732	7410
789.00402828875929	7359
789.31019075519328	7317
789.61634224711111	7283
789.92248275559143	7106
790.22861227171359	6981
790.5347307865577	6964
790.84083829120527	6841
791.146934776738	6758
791.4530202342396	6718
791.7590946547931	6596
792.06515802948388	6650
792.37121034939776	6508
792.67725160562111	6416
792.983281789242	6371
793.28930089134872	6306
793.59530890303074	6255
793.90130581537858	6268
794.2072916194835	6180
794.51326630643791	6125
794.81922986733491	6080
795.125182293269	6003
795.4311235753346	5993
795.73705370462812	5956
796.04297267224661	6044
796.34888046928779	5739
796.65477708685057	5600
796.96066251603452	5640
797.2665367479409	5614
797.572399773671	5547
797.87825158432736	5528
798.18409217101362	5512
798.48992152483447	5542
798.79573963689518	5635
799.10154649830224	5545
799.407342100163	5567
799.7131264335859	5458
800.01889948967994	5439
800.32466125955557	5511
800.63041173432407	5290
800.93615090509718	5356
801.24187876298845	5251
801.54759529911189	5166
801.85330050458231	5142
802.15899437051587	5175
802.46467688802932	5067
802.77034804824086	5180
803.07600784226941	5273
803.38165626123475	5106
803.68729329625751	5087
803.99291893845964	5097
804.29853317896414	5115
804.60413600889444	5084
804.9097274193756	5088
805.215307401533	4962
805.52087594649367	5008
805.826433045385	4870
806.1319786893356	4895
806.43751286947565	4930
806.74303557693509	4886
807.04854680284586	4734
807.35404653834053	4846
807.65953477455264	4856
807.96501150261656	4758
808.27047671366836	4734
808.575930398844	4886
808.88137254928131	4828
809.18680315611891	4740
809.49222221049615	4690
809.79762970355364	4784
810.1030256264329	4766
810.40840997027635	4694
810.71378272622746	4758
811.01914388543128	4613
811.32449343903272	4595
811.62983137817844	4633
811.93515769401608	4647
812.24047237769446	4553
812.54577542036247	4594
812.85106681317109	4556
813.15634654727194	4615
813.46161461381757	4579
813.76687100396146	4560
814.07211570885818	4615
814.37734871966359	4574
814.68257002753387	4596
814.98777962362738	4609
815.29297749910211	4570
815.59816364511823	4462
815.90333805283615	4626
816.20850071341772	4511
816.51365161802607	4506
816.81879075782456	4472
817.123918123978	4503
817.42903370765237	4426
817.73413750001453	4414
818.03922949223272	4278
818.34430967547519	4416
818.64937804091255	4376
818.95443457971544	4404
819.25947928305618	4409
819.56451214210767	4474
819.869533148044	4478
820.17454229204077	4351
820.47953956527351	4437
820.78452495891986	4387
821.08949846415817	4436
821.39446007216759	4427
821.69940977412853	4360
822.00434756122263	4281
822.309273424632	4270
822.61418735554059	4290
822.91908934513276	4306
823.22397938459414	4320
823.5288574651114	4207
823.83372357787255	4205
824.13857771406583	4287
824.44341986488189	4217
824.7482500215109	4290
825.0530681751452	4235
825.35787431697781	4215
825.6626684382029	4216
825.96745053001541	4278
826.2722205836119	4169
826.57697859018947	4211
826.88172454094638	4197
827.18645842708224	4117
827.49118023979736	4057
827.79588997029362	3903
828.10058760977347	4083
828.40527314944075	4113
828.70994658050017	4091
829.01460789415762	4063
829.31925708162009	4086
829.623894134096	4119
829.9285190427936	4022
830.23313179892375	4002
830.53773239369752	3972
830.84232081832727	4008
831.14689706402669	4075
831.45146112200973	3939
831.756012983493	3939
832.06055263969222	3877
832.36508008182557	3775
832.66959530111228	3853
832.974098288772	3802
833.278589036026	3724
833.58306753409624	3797
833.88753377420619	3701
834.1919877475799	3686
834.4964294454436	3712
834.800858859023	3743
835.10527597954638	3661
835.40968079824233	3692
835.71407330634065	3656
836.01845349507232	3655
836.3228213556697	3582
836.627176879366	3544
836.93152005739512	3587
837.235850880993	3543
837.54016934139611	3514
837.84447542984162	3492
838.14876913756893	3404
838.45305045581745	3361
838.75731937582862	3354
839.06157588884412	3307
839.36581998610768	3342
839.67005165886326	3225
839.97427089835651	3286
840.27847769583423	3262
840.58267204254378	3249
840.88685392973446	3299
841.1910233486559	3183
841.49518029055946	3218
841.799324746697	3262
842.1034567083226	3201
842.40757616669021	3172
842.71168311305564	3080
843.01577753867559	3204
843.31985943480811	3046
843.6239287927126	3004
843.92798560364861	2909
844.23202985887781	2940
844.53606154966246	2920
844.84008066726642	2796
845.14408720295455	2900
845.44808114799241	2821
845.75206249364749	2814
846.05603123118749	2792
846.35998735188218	2862
846.66393084700178	2678
846.9678617078182	2788
847.27177992560416	2777
847.57568549163352	2686
847.87957839718138	2723
848.18345863352442	2711
848.48732619193936	2711
848.79118106370561	2562
849.09502324010214	2579
849.3988527124103	2531
849.702669471912	2517
850.00647350989084	2573
850.3102648176307	2478
850.61404338641739	2410
850.91780920753763	2357
851.22156227227947	2395
851.52530257193177	2317
851.82903009778488	2353
852.13274484113037	2328
852.43644679326053	2279
852.74013594546921	2248
853.0438122890514	2364
853.34747581530337	2284
853.651126515522	2227
853.95476438100638	2298
854.25838940305573	2180
854.56200157297087	2162
854.86560088205431	2197
855.16918732160866	2144
855.47276088293859	2090
855.77632155734977	2073
856.079869336149	2052
856.3834042106439	1994
856.686926172144	1963
856.99043521195938	1970
857.29393132140194	1928
857.597414491784	1933
857.9008847144197	1880
858.20434198062446	1847
858.50778628171406	1799
858.81121760900623	1757
859.11463595381974	1821
859.41804130747482	1799
859.721433661292	1815
860.02481300659429	1860
860.32817933470471	1726
860.63153263694835	1751
860.93487290465089	1716
861.23820012913973	1677
861.54151430174318	1655
861.84481541379068	1618
862.14810345661351	1607
862.45137842154327	1624
862.75464029991338	1598
863.057889083058	1528
863.36112476231335	1526
863.66434732901587	1526
863.96755677450392	1506
864.270753090117	1476
864.57393626719488	1501
864.87710629708022	1479
865.18026317111594	1466
865.4834068806457	1456
865.78653741701567	1468
866.0896547715721	1414
866.392758935663	1434
866.69584990063765	1351
866.99892765784625	1340
867.30199219864062	1326
867.60504351437385	1265
867.90808159639948	1274
868.21110643607335	1271
868.5141180247515	1214
868.81711635379247	1233
869.12010141455482	1201
869.42307319839892	1228
869.7260316966865	1191
870.02897690078021	1195
870.33190880204393	1152
870.63482739184349	1172
870.93773266154517	1188
871.24062460251616	1168
871.54350320612662	1127
871.846368463746	1186
872.14922036674625	1131
872.45205890649981	1096
872.75488407438138	1089
873.05769586176575	1071
873.36049426002944	1019
873.66327926055078	1032
873.96605085470856	970
874.26880903388292	1010
874.57155378945606	996
874.87428511281041	969
875.17700299533021	992
875.47970742840118	955
875.78239840340984	967
876.08507591174407	949
876.38773994479322	916
876.69039049394769	936
876.99302755059944	933
877.29565110614146	878
877.5982611519679	902
877.90085767947471	942
878.20344068005841	865
878.50601014511744	826
878.8085660660513	862
879.1111084342607	836
879.41363724114751	839
879.716152478115	841
880.0186541365681	813
880.32114220791232	755
880.62361668355516	821
880.92607755490474	785
881.22852481337111	788
881.530958450365	743
881.83337845729909	776
882.1357848255866	776
882.438177546643	722
882.740556611884	753
883.04292201272744	736
883.34527374059212	711
883.647611786898	758
883.94993614306657	761
884.25224680052065	687
884.55454375068393	706
884.85682698498238	681
885.159096494842	702
