# Supplementary material for: Anomalous deep-red luminescence of perylene black analogues with strong π-π interactions
Source: Nat Commun. 2023 Apr 6;14:1922. doi: 10.1038/s41467-023-37171-y (PMC10079835; doi:10.1038/s41467-023-37171-y)
Supplement: Supplementary file 3 — Source data [file 41467_2023_37171_MOESM3_ESM.zip › DATA/Temperature-dependent PL spectra and fluorescence decay of crystalline film/Supplementary Fig. 22a/46-120K-1S-EX480NM 338.csv]

471.67766888101448	40
471.99028276455613	27
472.30289504096527	19
472.61550570108284	22
472.92811473574989	18
473.24072213580666	17
473.55332789209336	19
473.86593199544933	21
474.1785344367139	19
474.49113520672552	28
474.80373429632243	22
475.11633169634268	19
475.42892739762328	27
475.74152139100158	16
476.0541136673134	40
476.36670421739564	33
476.67929303208308	35
476.99188010221161	48
477.30446541861556	69
477.61704897212951	89
477.92963075358745	93
478.24221075382258	139
478.55478896366805	135
478.86736537395689	184
479.17993997552071	168
479.49251275919204	177
479.80508371580152	169
480.11765283618081	162
480.43022011116011	152
480.74278553156955	141
481.05534908823893	101
481.3679107719978	86
481.68047057367477	61
481.9930284840986	49
482.3055844940975	43
482.61813859449853	35
482.93069077612978	35
483.24324102981785	29
483.55578934638896	25
483.86833571666938	37
484.18088013148508	21
484.49342258166109	17
484.80596305802226	15
485.11850155139314	18
485.431038052598	18
485.74357255246059	22
486.0561050418039	33
486.36863551145126	29
486.68116395222489	27
486.99369035494715	21
487.30621471043958	26
487.61873700952418	19
487.93125724302115	28
488.24377540175158	23
488.55629147653553	25
488.86880545819321	34
489.1813173375437	37
489.49382710540635	31
489.80633475259975	14
490.11884026994227	26
490.431343648252	26
490.74384487834635	32
491.05634395104295	21
491.36884085715855	24
491.681335587509	29
491.99382813291135	12
492.306318484181	26
492.61880663213338	24
492.93129256758351	23
493.24377628134579	21
493.556257764235	21
493.86873700706491	31
494.18121400064928	34
494.49368873580113	26
494.80616120333332	25
495.11863139405887	17
495.43109929878926	23
495.74356490833679	22
496.05602821351295	24
496.36848920512864	33
496.68094787399497	31
496.99340421092217	30
497.30585820672025	23
497.618309852199	23
497.930759138168	32
498.2432060554363	28
498.55565059481262	32
498.86809274710549	24
499.18053250312255	31
499.49296985367175	24
499.80540478956044	27
500.11783730159578	32
500.43026738058438	26
500.74269501733289	28
501.05512020264717	29
501.36754292733309	19
501.67996318219559	14
501.99238095804031	24
502.30479624567175	23
502.61720903589458	24
502.92961931951248	22
503.24202708732969	25
503.55443233014927	21
503.8668350387747	26
504.17923520400888	29
504.49163281665415	16
504.80402786751279	12
505.11642034738662	18
505.42881024707719	20
505.74119755738593	29
506.05358226911386	24
506.36596437306156	32
506.67834386002937	17
506.99072072081725	17
507.30309494622503	24
507.61546652705232	28
507.92783545409821	21
508.24020171816147	25
508.55256531004056	24
508.86492622053396	15
509.17728444043945	20
509.48963996055494	22
509.80199277167742	18
510.11434286460417	32
510.42669023013229	21
510.73903485905777	21
511.0513767421769	36
511.36371587028589	13
511.67605223418053	24
511.9883858246555	27
512.30071663250646	23
512.6130446485281	22
512.92536986351467	24
513.237692268261	19
513.55001185356036	24
513.86232861020676	29
514.17464252899379	21
514.48695360071429	27
514.79926181616122	30
515.1115671661272	24
515.42386964140451	26
515.73616923278553	24
516.0484659310614	19
516.36075972702429	25
516.67305061146533	29
516.985338575175	18
517.29762360894472	33
517.60990570356478	32
517.922184849825	26
518.23446103851586	25
518.54673426042689	15
518.85900450634756	22
519.17127176706674	35
519.483536033374	26
519.79579729605769	29
520.10805554590615	27
520.42031077370768	26
520.73256297025046	5
521.04481212632174	30
521.35705823270951	41
521.66930128020044	23
521.98154125958183	15
522.29377816164072	18
522.60601197716289	25
522.918242696935	29
523.23047031174337	25
523.54269481237316	26
523.85491618961044	23
524.16713443424021	20
524.4793495370476	33
524.79156148881771	27
525.10377028033486	31
525.41597590238371	24
525.72817834574835	14
526.04037760121275	34
526.35257365956079	31
526.66476651157541	22
526.97695614804047	32
527.28914255973893	34
527.60132573745352	36
527.913505671967	30
528.22568235406175	27
528.53785577451981	25
528.85002592412343	31
529.1621927936543	24
529.47435637389367	30
529.78651665562359	36
530.09867362962461	18
530.41082728667811	34
530.72297761756442	25
531.03512461306445	42
531.34726826395831	28
531.65940856102623	35
531.971545495048	25
532.28367905680363	40
532.59580923707233	33
532.90793602663371	36
533.220059416267	39
533.53217939675073	27
533.84429595886411	34
534.15640909338572	34
534.4685187910934	33
534.780625042766	32
535.09272783918118	38
535.40482717111672	21
535.7169230293506	16
536.02901540465984	35
536.3411042878223	39
536.65318966961456	39
536.96527154081377	34
537.27734989219641	23
537.58942471453952	41
537.90149599861934	39
538.21356373521166	38
538.525627915093	36
538.83768852903938	45
539.1497455678259	30
539.46179902222855	34
539.77384888302288	40
540.08589514098355	43
540.397937786886	32
540.709976811505	42
541.02201220561517	28
541.33404395999116	46
541.64607206540768	37
541.95809651263846	41
542.27011729245783	48
542.58213439563963	49
542.89414781295784	35
543.20615753518621	47
543.51816355309779	60
543.83016585746611	63
544.14216443906435	48
544.45415928866555	46
544.76615039704268	58
545.07813775496857	59
545.39012135321548	62
545.702101182556	65
546.01407723376258	55
546.32604949760741	44
546.63801796486257	48
546.94998262629974	40
547.26194347269052	60
547.57390049480739	46
547.885853683421	56
548.19780302930315	49
548.50974852322486	52
548.82169015595764	47
549.13362791827217	46
549.44556180093923	61
549.75749179472973	38
550.06941789041446	48
550.38134007876363	50
550.69325835054758	54
551.00517269653687	54
551.3170831075015	41
551.62898957421146	29
551.94089208743651	27
552.25279063794687	45
552.56468521651209	34
552.87657581390135	49
553.18846242088455	40
553.50034502823075	51
553.81222362670962	36
554.12409820708967	38
554.43596876014067	44
554.74783527663089	41
555.05969774732978	55
555.37155616300538	38
555.68341051442712	39
555.99526079236273	42
556.30710698758139	58
556.61894909085117	52
556.93078709294	46
557.24262098461634	36
557.55445075664829	22
557.86627639980384	41
558.17809790485069	29
558.48991526255691	49
558.80172846369	37
559.11353749901775	44
559.42534235930725	65
559.73714303532677	40
560.048939517843	51
560.36073179762388	28
560.67251986543613	45
560.984303712047	54
561.29608332822386	39
561.60785870473319	49
561.91962983234259	42
562.23139670181831	29
562.5431593039275	41
562.85491762943673	41
563.16667166911293	65
563.47842141372234	44
563.79016685403167	55
564.10190798080725	41
564.4136447848158	57
564.72537725682344	49
565.0371053875964	61
565.348829167901	32
565.66054858850339	40
565.97226364016967	41
566.28397431366591	40
566.59568059975811	41
566.90738248921252	43
567.21907997279447	51
567.53077304127044	48
567.84246168540574	46
568.15414589596639	55
568.465825663718	49
568.77750097942624	62
569.089171833857	43
569.40083821777546	51
569.71250012194776	40
570.02415753713876	41
570.33581045411449	56
570.64745886363994	50
570.95910275648112	48
571.27074212340278	44
571.58237695517073	43
571.89400724255	57
572.20563297630588	56
572.51725414720408	56
572.82887074600922	53
573.140482763487	41
573.45209019040249	52
573.7636930175205	45
574.07529123560676	58
574.38688483542614	61
574.69847380774354	52
575.0100581433245	38
575.32163783293379	54
575.63321286733662	41
575.94478323729788	61
576.25634893358279	46
576.56790994695643	59
576.87946626818371	50
577.19101788802948	59
577.50256479725908	51
577.81410698663751	68
578.12564444692964	53
578.43717716890046	54
578.748705143315	50
579.06022836093825	49
579.37174681253532	60
579.68326048887138	49
579.99476938071086	51
580.30627347881955	62
580.61777277396186	68
580.92926725690313	56
581.24075691840824	57
581.55224174924251	64
581.86372174017083	51
582.17519688195853	51
582.48666716537036	66
582.7981325811719	78
583.10959312012767	70
583.42104877300335	59
583.7324995305637	76
584.04394538357462	66
584.35538632280077	61
584.66682233900747	63
584.97825342296017	62
585.28967956542385	52
585.60110075716432	69
585.91251698894655	67
586.22392825153634	57
586.53533453569889	72
586.84673583219944	69
587.15813213180388	63
587.46952342527754	57
587.7809097033861	54
588.09229095689534	80
588.40366717657048	76
588.71503835317753	63
589.0264044774824	58
589.33776554025042	69
589.64912153224782	70
589.96047244424017	72
590.27181826699382	61
590.58315899127456	63
590.89449460784817	64
591.20582510748113	75
591.51715048093956	64
591.82847071898937	70
592.13978581239712	79
592.45109575192873	77
592.76240052835112	68
593.07370013243042	87
593.3849945549332	69
593.69628378662594	81
594.00756781827545	68
594.31884664064819	84
594.630120244511	61
594.941388620631	66
595.25265175977484	71
595.56390965270953	76
595.87516229020218	69
596.18640966301973	83
596.49765176192955	71
596.808888577699	66
597.12012010109527	76
597.431346322886	69
597.74256723383849	77
598.05378282472054	80
598.36499308629959	73
598.67619800934381	82
598.98739758462068	97
599.29859180289839	73
599.60978065494464	86
599.92096413152808	82
600.23214222341653	90
600.54331492137851	77
600.8544822161823	73
601.16564409859654	79
601.47680055938963	84
601.78795158933065	89
602.09909717918788	65
602.41023731973064	83
602.7213720017279	83
603.03250121594863	75
603.34362495316191	99
603.65474320413728	66
603.96585595964427	92
604.27696321045244	94
604.58806494733119	82
604.89916116105053	83
605.21025184237988	80
605.52133698208979	81
605.83241657095016	74
606.14349059973131	78
606.45455905920358	82
606.76562194013707	98
607.07667923330268	99
607.38773092947145	95
607.69877701941346	102
608.00981749390053	91
608.320852343703	87
608.63188155959222	90
608.94290513234012	99
609.25392305271782	118
609.5649353114967	106
609.87594189944855	111
610.18694280734576	116
610.4979380259598	117
610.808927546063	118
611.11991135842777	126
611.43088945382658	123
611.74186182303174	102
612.05282845681631	116
612.36378934595268	103
612.67474448121459	121
612.98569385337441	136
613.296637453206	118
613.60757527148257	110
613.918507298978	104
614.22943352646575	100
614.54035394471975	109
614.851268544514	110
615.16217731662334	99
615.47308025182144	100
615.783977340883	126
616.09486857458319	116
616.40575394369625	103
616.71663343899775	100
617.02750705126232	114
617.338374771266	106
617.64923658978387	118
617.96009249759163	101
618.27094248546541	103
618.58178654418077	109
618.89262466451476	127
619.20345683724292	118
619.51428305314255	121
619.82510330298965	112
620.1359175775616	123
620.44672586763534	129
620.75752816398847	103
621.068324457398	110
621.37911473864165	115
621.6898989984976	125
622.00067722774349	118
622.311449417158	114
622.622215557519	106
622.93297563960539	114
623.24372965419582	139
623.55447759206936	122
623.865219444005	124
624.17595520078237	107
624.48668485318069	112
624.79740839198018	107
625.10812580796028	128
625.41883709190154	140
625.729542234584	109
626.04024122678845	130
626.35093405929581	114
626.66162072288671	130
626.97230120834263	129
627.2829755064447	126
627.59364360797474	111
627.90430550371445	131
628.21496118444588	133
628.5256106409513	121
628.836253864013	131
629.14689084441409	122
629.457521572937	153
629.7681460403652	139
630.07876423748189	122
630.38937615507041	126
630.69998178391484	149
631.010581114799	135
631.32117413850744	133
631.63176084582437	146
631.94234122753437	130
632.25291527442278	150
632.56348297727436	129
632.87404432687458	140
633.18459931400935	142
633.49514792946434	114
633.80569016402546	138
634.11622600847932	145
634.42675545361226	154
634.73727849021157	150
635.04779510906383	126
635.35830530095654	139
635.66880905667722	149
635.97930636701369	155
636.289797222754	138
636.60028161468631	140
636.9107595335995	164
637.22123097028225	165
637.53169591552341	147
637.84215436011266	159
638.152606294839	149
638.46305171049278	151
638.77349059786411	135
639.08392294774285	159
639.39434875092	145
639.70476799818641	154
640.01518068033317	138
640.32558678815155	160
640.63598631243337	147
640.94637924397057	144
641.25676557355519	149
641.56714529197973	173
641.87751839003738	165
642.18788485852053	152
642.49824468822294	169
642.80859786993813	162
643.11894439445985	172
643.42928425258208	146
643.73961743509938	160
644.04994393280663	177
644.36026373649872	177
644.67057683697055	185
644.98088322501837	179
645.2911828914373	185
645.601475827024	173
645.91176202257464	178
646.22204146888612	157
646.53231415675509	189
646.84258007697929	175
647.15283922035587	154
647.463091577683	184
647.773337139759	175
648.083575897382	185
648.39380784135119	193
648.70403296246513	189
649.01425125152366	190
649.32446269932632	168
649.63466729667323	181
649.94486503436462	176
650.25505590320108	194
650.56523989398363	194
650.87541699751341	228
651.185587204592	173
651.4957505060213	190
651.80590689260373	201
652.1160563551415	200
652.42619888443744	200
652.73633447129487	194
653.046463106517	212
653.356584780908	209
653.66669948527158	192
653.9768072104124	190
654.28690794713532	197
654.59700168624511	204
654.90708841854746	228
655.21716813484807	200
655.52724082595307	219
655.83730648266874	215
656.147365095802	197
656.45741665615992	226
656.76746115454966	198
657.0774985817792	235
657.38752892865682	197
657.6975521859905	227
658.00756834458946	229
658.3175773952629	228
658.62757932881971	233
658.93757413607022	235
659.24756180782458	237
659.557542334893	243
659.86751570808667	232
660.17748191821681	253
660.48744095609493	240
660.797392812533	255
661.107337478343	281
661.41727494433781	258
661.72720520133055	240
662.03712824013462	259
662.34704405156356	293
662.65695262643123	275
662.96685395555278	250
663.27674802974263	278
663.58663483981582	270
663.89651437658813	294
664.2063866308755	278
664.51625159349419	294
664.82610925526069	325
665.1359596069924	282
665.44580263950638	300
665.75563834362072	313
666.06546671015326	327
666.375287729923	322
666.6851013937486	337
666.99490769244937	336
667.30470661684512	349
667.61449815775586	341
667.924282306002	363
668.23405905240463	357
668.54382838778463	339
668.85359030296411	364
669.16334478876468	377
669.47309183600908	395
669.78283143551982	429
670.09256357812023	406
670.40228825463407	400
670.71200545588522	455
671.0217151726979	436
671.33141739589735	463
671.64111211630836	443
671.950799324757	487
672.26047901206869	497
672.57015116907019	493
672.87981578658844	521
673.18947285545039	528
673.49912236648379	530
673.808764310517	601
674.11839867837818	584
674.42802546089627	582
674.7376446489003	608
675.04725623322054	657
675.35686020468688	656
675.66645655412981	670
675.97604527238025	702
676.28562635026981	680
676.59519977863033	735
676.90476554829365	755
677.214323650093	773
677.523874074861	789
677.83341681343165	866
678.14295185663866	873
678.45247919531619	881
678.76199882029937	919
679.07151072242357	935
679.38101489252415	964
679.69051132143761	1034
680.00000000000011	1002
680.309480919049	1032
680.61895406942153	1099
680.92841944195573	1097
681.23787702749	1183
681.54732681686278	1207
681.85676880091387	1226
682.16620297048223	1288
682.47562931640857	1402
682.78504782953348	1418
683.09445850069744	1446
683.40386132074252	1445
683.71325628051045	1572
684.02264337084353	1580
684.33202258258461	1653
684.64139390657726	1703
684.95075733366514	1824
685.26011285469224	1864
685.56946046050336	1904
685.87880014194377	1908
686.188131889859	2083
686.49745569509537	2133
686.80677154849934	2156
687.11607944091793	2261
687.42537936319832	2388
687.73467130618883	2394
688.04395526073779	2498
688.3532312176942	2542
688.66249916790753	2667
688.97175910222734	2759
689.28101101150423	2850
689.59025488658881	2881
689.89949071833291	3059
690.20871849758782	3150
690.51793821520585	3343
690.82714986204019	3334
691.13635342894349	3491
691.44554890677	3553
691.75473628637371	3725
692.06391555860955	3797
692.37308671433209	4000
692.682249744398	4061
692.991404639663	4266
693.30055139098351	4299
693.60968998921726	4538
693.9188204252215	4563
694.22794268985479	4725
694.53705677397568	4920
694.8461626684433	5017
695.15526036411723	5232
695.46434985185817	5341
695.77343112252629	5474
696.08250416698331	5728
696.39156897609041	5748
696.70062554071023	5977
697.00967385170588	6155
697.31871389993967	6298
697.62774567627628	6423
697.9367691715795	6638
698.24578437671425	6810
698.55479128254592	6918
698.86378987994055	7063
699.17278015976422	7360
699.48176211288387	7415
699.79073573016728	7675
700.09970100248211	7900
700.40865792069678	8084
700.71760647568055	8295
701.02654665830289	8421
701.33547845943372	8721
701.64440186994386	8862
701.953316880704	9099
702.26222348258648	9315
702.57112166646323	9490
702.88001142320684	9701
703.18889274369087	9792
703.49776561878878	10067
703.80663003937514	10236
704.11548599632522	10618
704.424333480514	10796
704.73317248281751	11030
705.04200299411241	11140
705.35082500527608	11361
705.65963850718583	11734
705.96844349071966	11974
706.277239946757	12187
706.58602786617655	12559
706.89480723985844	12691
707.20357805868332	12983
707.51234031353147	13337
707.8210939952852	13535
708.12983909482614	13863
708.43857560303707	14255
708.74730351080132	14362
709.05602280900268	14668
709.36473348852519	15055
709.67343554025422	15375
709.98212895507493	15631
710.29081372387361	15968
710.59948983753657	16336
710.90815728695156	16709
711.21681606300581	17151
711.52546615658787	17287
711.83410755858677	17631
712.142740259892	18038
712.45136425139356	18352
712.75997952398222	18748
713.06858606854917	19118
713.37718387598613	19558
713.68577293718556	19888
713.99435324304079	20497
714.30292478444539	20802
714.61148755229283	21222
714.92004153747871	21637
715.228586730898	22028
715.5371231234468	22518
715.8456507060215	22775
716.1541694695195	23200
716.46267940483813	23416
716.77118050287618	24235
717.07967275453245	24453
717.38815615070621	25015
717.69663068229818	25457
718.00509634020852	25769
718.31355311533878	26274
718.62200099859115	26683
718.93043998086807	27101
719.23887005307256	27287
719.5472912061083	28051
719.85570343088023	28240
720.16410671829294	28644
720.47250105925207	29173
720.78088644466413	29297
721.08926286543556	30013
721.397630312474	30461
721.70598877668783	30632
722.01433824898538	31082
722.32267872027637	31572
722.6310101814704	31935
722.93933262347832	32181
723.247646037211	32820
723.5559504135806	32981
723.86424574349962	33255
724.172532017881	33690
724.48080922763859	34096
724.78907736368649	34492
725.09733641693981	35187
725.40558637831452	35239
725.71382723872648	35792
726.02205898909278	36066
726.330281620331	36375
726.63849512335923	36606
726.94669948909632	36842
727.25489470846173	37249
727.56308077237566	37411
727.87125767175894	37588
728.17942539753255	38203
728.48758394061906	38486
728.79573329194113	38806
729.103873442422	39310
729.41200438298551	39849
729.7201261045567	39834
730.0282385980604	40191
730.336341854423	40648
730.64443586457128	40601
730.95252061943211	41067
731.26059610993377	41054
731.56866232700474	41490
731.87671926157418	41949
732.18476690457248	42295
732.49280524692972	42473
732.80083427957743	42783
733.108853993448	43008
733.416864379473	43496
733.72486542858678	43854
734.03285713172284	44014
734.34083947981583	44252
734.648812463801	44318
734.95677607461471	44285
735.26473030319346	44920
735.57267514047442	44694
735.8806105773956	44800
736.188536604896	45021
736.496453213915	45609
736.80436039539245	46016
737.11225814026909	46039
737.42014643948676	46355
737.72802528398745	46348
738.03589466471385	46913
738.34375457260967	46949
738.65160499861884	47211
738.95944593368665	47296
739.2672773687583	47366
739.57509929478044	47385
739.88291170270008	47651
740.190714583465	47702
740.49850792802317	47928
740.80629172732415	48260
741.11406597231735	48309
741.42183065395363	48489
741.7295857631841	48755
742.03733129096065	48827
742.34506722823619	48890
742.65279356596363	48633
742.96051029509727	48940
743.2682174065917	48914
743.57591489140293	49085
743.88360274048648	48898
744.1912809447997	49369
744.49894949530017	49053
744.80660838294614	49186
745.11425759869667	48795
745.42189713351172	48881
745.72952697835171	48941
746.0371471241782	48861
746.34475756195252	48612
746.65235828263792	48869
746.95994927719744	48673
747.26753053659559	48159
747.575102051797	48063
747.88266381376764	47453
748.19021581347351	47241
748.49775804188187	47111
748.80529048996061	47023
749.112813148678	46692
749.42032600900359	46376
749.72782906190753	45970
750.03532229836026	45480
750.34280570933367	45483
750.6502792858	45029
750.95774301873178	44662
751.26519689910356	44194
751.57264091788932	43663
751.88007506606471	43218
752.187499334605	43082
752.49491371448789	42428
752.80231819669029	41851
753.10971277219073	41321
753.41709743196839	40896
753.72447216700266	40696
754.03183696827455	40163
754.33919182676482	40032
754.64653673345617	39198
754.95387167933086	39121
755.26119665537294	38594
755.56851165256649	38371
755.87581666189692	38108
756.1831116743499	37701
756.49039668091223	37122
756.79767167257125	36398
757.10493664031549	36066
757.41219157513342	35473
757.71943646801515	34934
758.02667130995121	34765
758.33389609193284	34349
758.641110804952	33781
758.94831544000181	33589
759.255509988076	33313
759.56269444016868	32867
759.86986878727532	32549
760.17703302039206	32120
760.48418713051535	31571
760.791331108643	31329
761.09846494577323	30828
761.40558863290539	30348
761.71270216103949	30000
762.019805521176	29486
762.32689870431659	29053
762.63398170146365	28533
762.94105450362053	28293
763.24811710179063	27728
763.55516948697914	27559
763.8622116501914	27317
764.169243582434	26967
764.47626527471391	26399
764.78327671803891	25941
765.090277903418	25801
765.39726882186085	25305
765.70424946437731	24776
766.01121982197913	24341
766.31817988567809	23865
766.62512964648715	23533
766.93206909541959	23287
767.23899822349006	22637
767.545917021714	22591
767.8528254811074	22183
768.15972359268665	21789
768.46661134747012	21353
768.77348873647611	20953
769.080355750724	20846
769.387212381234	20176
769.69405861902692	19930
770.00089445512492	19791
770.30771988055051	19627
770.61453488632731	19139
770.9213394634794	18844
771.22813360303212	18310
771.53491729601137	18237
771.84169053344431	17658
772.14845330635808	17477
772.45520560578154	16965
772.7619474227439	16663
773.06867874827583	16358
773.37539957340755	16140
773.68210988917133	15799
773.98880968660012	15557
774.2954989567271	15348
774.60217769058693	15098
774.90884587921471	14662
775.21550351364658	14511
775.5221505849197	14323
775.82878708407168	13850
776.13541300214126	13546
776.44202833016789	13480
776.748633059192	13012
777.05522718025486	12847
777.36181068439862	12578
777.668383562666	12338
777.97494580610123	12262
778.28149740574838	11872
778.58803835265371	11805
778.89456863786313	11544
779.2010882524238	11359
779.50759718738436	11235
779.81409543379368	11096
780.12058298270154	10895
780.42705982515861	10754
780.73352595221661	10411
781.03998135492816	10182
781.34642602434633	10206
781.6528599515259	9980
781.95928312752164	9661
782.26569554338948	9547
782.57209719018658	9438
782.87848805897045	9279
783.18486814080018	9149
783.491237426735	8995
783.79759590783533	8932
784.10394357516236	8767
784.4102804197787	8719
784.71660643274731	8575
785.02292160513207	8388
785.32922592799821	8124
785.63551939241086	8131
785.94180198943729	7951
786.24807371014481	7911
786.55433454560182	7717
786.860584486878	7649
787.16682352504347	7452
787.47305165116927	7366
787.77926885632758	7304
788.08547513159135	7297
788.39167046803459	7151
788.697854856732	7080
789.00402828875929	6961
789.31019075519328	6942
789.61634224711111	6886
789.92248275559143	6868
790.22861227171359	6702
790.5347307865577	6739
790.84083829120527	6560
791.146934776738	6477
791.4530202342396	6427
791.7590946547931	6358
792.06515802948388	6293
792.37121034939776	6130
792.67725160562111	6103
792.983281789242	6212
793.28930089134872	6124
793.59530890303074	6022
793.90130581537858	5983
794.2072916194835	6114
794.51326630643791	5879
794.81922986733491	5896
795.125182293269	5792
795.4311235753346	5799
795.73705370462812	5693
796.04297267224661	5668
796.34888046928779	5705
796.65477708685057	5396
796.96066251603452	5295
797.2665367479409	5430
797.572399773671	5346
797.87825158432736	5446
798.18409217101362	5278
798.48992152483447	5277
798.79573963689518	5333
799.10154649830224	5280
799.407342100163	5201
799.7131264335859	5205
800.01889948967994	5260
800.32466125955557	5240
800.63041173432407	5213
800.93615090509718	5075
801.24187876298845	5071
801.54759529911189	5030
801.85330050458231	4982
802.15899437051587	4983
802.46467688802932	4957
802.77034804824086	4939
803.07600784226941	4985
803.38165626123475	4914
803.68729329625751	4884
803.99291893845964	4978
804.29853317896414	4948
804.60413600889444	4977
804.9097274193756	4855
805.215307401533	4821
805.52087594649367	4799
805.826433045385	4809
806.1319786893356	4675
806.43751286947565	4706
806.74303557693509	4679
807.04854680284586	4620
807.35404653834053	4650
807.65953477455264	4624
807.96501150261656	4638
808.27047671366836	4636
808.575930398844	4570
808.88137254928131	4560
809.18680315611891	4569
809.49222221049615	4604
809.79762970355364	4563
810.1030256264329	4558
810.40840997027635	4523
810.71378272622746	4528
811.01914388543128	4587
811.32449343903272	4510
811.62983137817844	4471
811.93515769401608	4498
812.24047237769446	4435
812.54577542036247	4369
812.85106681317109	4345
813.15634654727194	4450
813.46161461381757	4487
813.76687100396146	4446
814.07211570885818	4469
814.37734871966359	4396
814.68257002753387	4327
814.98777962362738	4399
815.29297749910211	4456
815.59816364511823	4365
815.90333805283615	4358
816.20850071341772	4417
816.51365161802607	4304
816.81879075782456	4272
817.123918123978	4227
817.42903370765237	4403
817.73413750001453	4233
818.03922949223272	4206
818.34430967547519	4192
818.64937804091255	4214
818.95443457971544	4186
819.25947928305618	4296
819.56451214210767	4315
819.869533148044	4328
820.17454229204077	4221
820.47953956527351	4253
820.78452495891986	4215
821.08949846415817	4208
821.39446007216759	4206
821.69940977412853	4188
822.00434756122263	4117
822.309273424632	4124
822.61418735554059	4158
822.91908934513276	4109
823.22397938459414	4092
823.5288574651114	4162
823.83372357787255	4084
824.13857771406583	4033
824.44341986488189	4074
824.7482500215109	4120
825.0530681751452	4120
825.35787431697781	4113
825.6626684382029	4048
825.96745053001541	4088
826.2722205836119	4075
826.57697859018947	3922
826.88172454094638	3859
827.18645842708224	3899
827.49118023979736	3882
827.79588997029362	3903
828.10058760977347	3812
828.40527314944075	3858
828.70994658050017	3812
829.01460789415762	3897
829.31925708162009	3811
829.623894134096	3872
829.9285190427936	3843
830.23313179892375	3899
830.53773239369752	3834
830.84232081832727	3891
831.14689706402669	3824
831.45146112200973	3723
831.756012983493	3772
832.06055263969222	3667
832.36508008182557	3587
832.66959530111228	3686
832.974098288772	3656
833.278589036026	3635
833.58306753409624	3608
833.88753377420619	3578
834.1919877475799	3503
834.4964294454436	3505
834.800858859023	3505
835.10527597954638	3405
835.40968079824233	3507
835.71407330634065	3469
836.01845349507232	3502
836.3228213556697	3393
836.627176879366	3410
836.93152005739512	3385
837.235850880993	3451
837.54016934139611	3352
837.84447542984162	3358
838.14876913756893	3285
838.45305045581745	3249
838.75731937582862	3198
839.06157588884412	3147
839.36581998610768	3164
839.67005165886326	3163
839.97427089835651	3066
840.27847769583423	3003
840.58267204254378	3161
840.88685392973446	3034
841.1910233486559	3124
841.49518029055946	3107
841.799324746697	3052
842.1034567083226	3054
842.40757616669021	2980
842.71168311305564	2966
843.01577753867559	2936
843.31985943480811	2877
843.6239287927126	2797
843.92798560364861	2891
844.23202985887781	2823
844.53606154966246	2720
844.84008066726642	2759
845.14408720295455	2724
845.44808114799241	2644
845.75206249364749	2701
846.05603123118749	2723
846.35998735188218	2669
846.66393084700178	2637
846.9678617078182	2681
847.27177992560416	2633
847.57568549163352	2637
847.87957839718138	2590
848.18345863352442	2570
848.48732619193936	2497
848.79118106370561	2543
849.09502324010214	2437
849.3988527124103	2421
849.702669471912	2428
850.00647350989084	2341
850.3102648176307	2379
850.61404338641739	2285
850.91780920753763	2364
851.22156227227947	2264
851.52530257193177	2286
851.82903009778488	2205
852.13274484113037	2185
852.43644679326053	2185
852.74013594546921	2163
853.0438122890514	2175
853.34747581530337	2167
853.651126515522	2128
853.95476438100638	2034
854.25838940305573	2125
854.56200157297087	2118
854.86560088205431	2009
855.16918732160866	2016
855.47276088293859	2029
855.77632155734977	1922
856.079869336149	1947
856.3834042106439	1920
856.686926172144	1827
856.99043521195938	1910
857.29393132140194	1841
857.597414491784	1817
857.9008847144197	1788
858.20434198062446	1812
858.50778628171406	1759
858.81121760900623	1752
859.11463595381974	1707
859.41804130747482	1712
859.721433661292	1700
860.02481300659429	1735
860.32817933470471	1738
860.63153263694835	1630
860.93487290465089	1641
861.23820012913973	1587
861.54151430174318	1566
861.84481541379068	1520
862.14810345661351	1500
862.45137842154327	1509
862.75464029991338	1474
863.057889083058	1431
863.36112476231335	1420
863.66434732901587	1487
863.96755677450392	1438
864.270753090117	1383
864.57393626719488	1410
864.87710629708022	1406
865.18026317111594	1398
865.4834068806457	1384
865.78653741701567	1365
866.0896547715721	1353
866.392758935663	1378
866.69584990063765	1294
866.99892765784625	1290
867.30199219864062	1256
867.60504351437385	1255
867.90808159639948	1186
868.21110643607335	1218
868.5141180247515	1181
868.81711635379247	1170
869.12010141455482	1161
869.42307319839892	1164
869.7260316966865	1165
870.02897690078021	1136
870.33190880204393	1126
870.63482739184349	1135
870.93773266154517	1124
871.24062460251616	1112
871.54350320612662	1074
871.846368463746	1031
872.14922036674625	1052
872.45205890649981	1099
872.75488407438138	1004
873.05769586176575	1023
873.36049426002944	975
873.66327926055078	920
873.96605085470856	942
874.26880903388292	922
874.57155378945606	959
874.87428511281041	902
875.17700299533021	925
875.47970742840118	901
875.78239840340984	900
876.08507591174407	871
876.38773994479322	903
876.69039049394769	896
876.99302755059944	838
877.29565110614146	895
877.5982611519679	878
877.90085767947471	848
878.20344068005841	804
878.50601014511744	822
878.8085660660513	812
879.1111084342607	812
879.41363724114751	806
879.716152478115	802
880.0186541365681	777
880.32114220791232	724
880.62361668355516	747
880.92607755490474	750
881.22852481337111	744
881.530958450365	714
881.83337845729909	707
882.1357848255866	741
882.438177546643	729
882.740556611884	697
883.04292201272744	707
883.34527374059212	717
883.647611786898	698
883.94993614306657	681
884.25224680052065	686
884.55454375068393	706
884.85682698498238	668
885.159096494842	657
