# Supplementary material for: Anomalous deep-red luminescence of perylene black analogues with strong π-π interactions
Source: Nat Commun. 2023 Apr 6;14:1922. doi: 10.1038/s41467-023-37171-y (PMC10079835; doi:10.1038/s41467-023-37171-y)
Supplement: Supplementary file 3 — Source data [file 41467_2023_37171_MOESM3_ESM.zip › DATA/Temperature-dependent PL spectra and fluorescence decay of crystalline film/Supplementary Fig. 22a/46-130K-1S-EX480NM 339.csv]

471.67766888101448	34
471.99028276455613	15
472.30289504096527	8
472.61550570108284	17
472.92811473574989	23
473.24072213580666	26
473.55332789209336	24
473.86593199544933	22
474.1785344367139	28
474.49113520672552	23
474.80373429632243	17
475.11633169634268	26
475.42892739762328	38
475.74152139100158	22
476.0541136673134	30
476.36670421739564	31
476.67929303208308	37
476.99188010221161	55
477.30446541861556	67
477.61704897212951	82
477.92963075358745	106
478.24221075382258	128
478.55478896366805	155
478.86736537395689	190
479.17993997552071	166
479.49251275919204	183
479.80508371580152	159
480.11765283618081	173
480.43022011116011	152
480.74278553156955	147
481.05534908823893	102
481.3679107719978	84
481.68047057367477	66
481.9930284840986	42
482.3055844940975	46
482.61813859449853	33
482.93069077612978	18
483.24324102981785	28
483.55578934638896	18
483.86833571666938	26
484.18088013148508	26
484.49342258166109	24
484.80596305802226	15
485.11850155139314	33
485.431038052598	6
485.74357255246059	33
486.0561050418039	17
486.36863551145126	39
486.68116395222489	24
486.99369035494715	24
487.30621471043958	7
487.61873700952418	17
487.93125724302115	26
488.24377540175158	24
488.55629147653553	26
488.86880545819321	22
489.1813173375437	33
489.49382710540635	24
489.80633475259975	23
490.11884026994227	12
490.431343648252	19
490.74384487834635	29
491.05634395104295	31
491.36884085715855	27
491.681335587509	20
491.99382813291135	24
492.306318484181	23
492.61880663213338	25
492.93129256758351	26
493.24377628134579	29
493.556257764235	20
493.86873700706491	26
494.18121400064928	24
494.49368873580113	16
494.80616120333332	19
495.11863139405887	15
495.43109929878926	20
495.74356490833679	20
496.05602821351295	18
496.36848920512864	23
496.68094787399497	34
496.99340421092217	25
497.30585820672025	26
497.618309852199	22
497.930759138168	22
498.2432060554363	28
498.55565059481262	31
498.86809274710549	17
499.18053250312255	10
499.49296985367175	13
499.80540478956044	20
500.11783730159578	34
500.43026738058438	25
500.74269501733289	31
501.05512020264717	31
501.36754292733309	28
501.67996318219559	12
501.99238095804031	31
502.30479624567175	20
502.61720903589458	33
502.92961931951248	31
503.24202708732969	12
503.55443233014927	13
503.8668350387747	34
504.17923520400888	18
504.49163281665415	21
504.80402786751279	24
505.11642034738662	21
505.42881024707719	22
505.74119755738593	21
506.05358226911386	26
506.36596437306156	24
506.67834386002937	19
506.99072072081725	22
507.30309494622503	16
507.61546652705232	28
507.92783545409821	30
508.24020171816147	22
508.55256531004056	26
508.86492622053396	21
509.17728444043945	16
509.48963996055494	30
509.80199277167742	28
510.11434286460417	12
510.42669023013229	11
510.73903485905777	20
511.0513767421769	24
511.36371587028589	26
511.67605223418053	18
511.9883858246555	30
512.30071663250646	36
512.6130446485281	22
512.92536986351467	22
513.237692268261	29
513.55001185356036	29
513.86232861020676	17
514.17464252899379	26
514.48695360071429	32
514.79926181616122	24
515.1115671661272	34
515.42386964140451	23
515.73616923278553	29
516.0484659310614	19
516.36075972702429	28
516.67305061146533	20
516.985338575175	33
517.29762360894472	22
517.60990570356478	28
517.922184849825	29
518.23446103851586	19
518.54673426042689	24
518.85900450634756	34
519.17127176706674	37
519.483536033374	12
519.79579729605769	24
520.10805554590615	27
520.42031077370768	30
520.73256297025046	24
521.04481212632174	14
521.35705823270951	27
521.66930128020044	22
521.98154125958183	24
522.29377816164072	27
522.60601197716289	26
522.918242696935	28
523.23047031174337	26
523.54269481237316	25
523.85491618961044	32
524.16713443424021	32
524.4793495370476	31
524.79156148881771	25
525.10377028033486	38
525.41597590238371	30
525.72817834574835	33
526.04037760121275	15
526.35257365956079	23
526.66476651157541	35
526.97695614804047	31
527.28914255973893	35
527.60132573745352	30
527.913505671967	31
528.22568235406175	24
528.53785577451981	27
528.85002592412343	25
529.1621927936543	32
529.47435637389367	32
529.78651665562359	44
530.09867362962461	34
530.41082728667811	29
530.72297761756442	32
531.03512461306445	32
531.34726826395831	26
531.65940856102623	26
531.971545495048	21
532.28367905680363	24
532.59580923707233	38
532.90793602663371	21
533.220059416267	29
533.53217939675073	36
533.84429595886411	26
534.15640909338572	22
534.4685187910934	39
534.780625042766	44
535.09272783918118	44
535.40482717111672	25
535.7169230293506	29
536.02901540465984	49
536.3411042878223	38
536.65318966961456	26
536.96527154081377	42
537.27734989219641	21
537.58942471453952	39
537.90149599861934	37
538.21356373521166	30
538.525627915093	28
538.83768852903938	32
539.1497455678259	28
539.46179902222855	42
539.77384888302288	38
540.08589514098355	41
540.397937786886	40
540.709976811505	44
541.02201220561517	51
541.33404395999116	38
541.64607206540768	39
541.95809651263846	45
542.27011729245783	42
542.58213439563963	52
542.89414781295784	55
543.20615753518621	66
543.51816355309779	56
543.83016585746611	63
544.14216443906435	54
544.45415928866555	75
544.76615039704268	56
545.07813775496857	58
545.39012135321548	73
545.702101182556	54
546.01407723376258	60
546.32604949760741	50
546.63801796486257	51
546.94998262629974	52
547.26194347269052	54
547.57390049480739	60
547.885853683421	61
548.19780302930315	45
548.50974852322486	48
548.82169015595764	51
549.13362791827217	46
549.44556180093923	49
549.75749179472973	41
550.06941789041446	45
550.38134007876363	44
550.69325835054758	40
551.00517269653687	42
551.3170831075015	48
551.62898957421146	44
551.94089208743651	40
552.25279063794687	25
552.56468521651209	40
552.87657581390135	37
553.18846242088455	49
553.50034502823075	50
553.81222362670962	54
554.12409820708967	51
554.43596876014067	22
554.74783527663089	49
555.05969774732978	35
555.37155616300538	44
555.68341051442712	45
555.99526079236273	54
556.30710698758139	36
556.61894909085117	44
556.93078709294	54
557.24262098461634	42
557.55445075664829	48
557.86627639980384	51
558.17809790485069	37
558.48991526255691	39
558.80172846369	40
559.11353749901775	28
559.42534235930725	39
559.73714303532677	47
560.048939517843	34
560.36073179762388	44
560.67251986543613	46
560.984303712047	46
561.29608332822386	53
561.60785870473319	38
561.91962983234259	34
562.23139670181831	41
562.5431593039275	38
562.85491762943673	42
563.16667166911293	43
563.47842141372234	36
563.79016685403167	55
564.10190798080725	50
564.4136447848158	62
564.72537725682344	50
565.0371053875964	25
565.348829167901	41
565.66054858850339	50
565.97226364016967	45
566.28397431366591	49
566.59568059975811	56
566.90738248921252	39
567.21907997279447	38
567.53077304127044	62
567.84246168540574	47
568.15414589596639	46
568.465825663718	35
568.77750097942624	53
569.089171833857	57
569.40083821777546	42
569.71250012194776	49
570.02415753713876	49
570.33581045411449	30
570.64745886363994	26
570.95910275648112	62
571.27074212340278	42
571.58237695517073	49
571.89400724255	51
572.20563297630588	57
572.51725414720408	51
572.82887074600922	45
573.140482763487	51
573.45209019040249	46
573.7636930175205	53
574.07529123560676	47
574.38688483542614	47
574.69847380774354	59
575.0100581433245	42
575.32163783293379	58
575.63321286733662	52
575.94478323729788	42
576.25634893358279	71
576.56790994695643	56
576.87946626818371	47
577.19101788802948	53
577.50256479725908	46
577.81410698663751	64
578.12564444692964	72
578.43717716890046	56
578.748705143315	59
579.06022836093825	56
579.37174681253532	61
579.68326048887138	43
579.99476938071086	63
580.30627347881955	55
580.61777277396186	63
580.92926725690313	51
581.24075691840824	50
581.55224174924251	53
581.86372174017083	67
582.17519688195853	64
582.48666716537036	70
582.7981325811719	60
583.10959312012767	73
583.42104877300335	65
583.7324995305637	65
584.04394538357462	68
584.35538632280077	66
584.66682233900747	74
584.97825342296017	66
585.28967956542385	57
585.60110075716432	62
585.91251698894655	73
586.22392825153634	62
586.53533453569889	59
586.84673583219944	61
587.15813213180388	57
587.46952342527754	74
587.7809097033861	43
588.09229095689534	71
588.40366717657048	58
588.71503835317753	71
589.0264044774824	78
589.33776554025042	74
589.64912153224782	69
589.96047244424017	57
590.27181826699382	71
590.58315899127456	74
590.89449460784817	62
591.20582510748113	69
591.51715048093956	63
591.82847071898937	83
592.13978581239712	75
592.45109575192873	88
592.76240052835112	70
593.07370013243042	65
593.3849945549332	68
593.69628378662594	66
594.00756781827545	71
594.31884664064819	76
594.630120244511	84
594.941388620631	73
595.25265175977484	68
595.56390965270953	76
595.87516229020218	73
596.18640966301973	74
596.49765176192955	64
596.808888577699	82
597.12012010109527	92
597.431346322886	65
597.74256723383849	82
598.05378282472054	77
598.36499308629959	72
598.67619800934381	80
598.98739758462068	72
599.29859180289839	89
599.60978065494464	68
599.92096413152808	59
600.23214222341653	78
600.54331492137851	69
600.8544822161823	87
601.16564409859654	89
601.47680055938963	77
601.78795158933065	68
602.09909717918788	66
602.41023731973064	75
602.7213720017279	86
603.03250121594863	88
603.34362495316191	74
603.65474320413728	91
603.96585595964427	87
604.27696321045244	82
604.58806494733119	91
604.89916116105053	81
605.21025184237988	66
605.52133698208979	81
605.83241657095016	77
606.14349059973131	70
606.45455905920358	81
606.76562194013707	103
607.07667923330268	95
607.38773092947145	104
607.69877701941346	86
608.00981749390053	80
608.320852343703	102
608.63188155959222	100
608.94290513234012	106
609.25392305271782	96
609.5649353114967	111
609.87594189944855	106
610.18694280734576	130
610.4979380259598	117
610.808927546063	99
611.11991135842777	110
611.43088945382658	111
611.74186182303174	105
612.05282845681631	106
612.36378934595268	112
612.67474448121459	115
612.98569385337441	122
613.296637453206	107
613.60757527148257	112
613.918507298978	99
614.22943352646575	100
614.54035394471975	89
614.851268544514	100
615.16217731662334	100
615.47308025182144	100
615.783977340883	98
616.09486857458319	106
616.40575394369625	96
616.71663343899775	103
617.02750705126232	101
617.338374771266	100
617.64923658978387	94
617.96009249759163	114
618.27094248546541	74
618.58178654418077	103
618.89262466451476	113
619.20345683724292	112
619.51428305314255	134
619.82510330298965	115
620.1359175775616	115
620.44672586763534	128
620.75752816398847	112
621.068324457398	123
621.37911473864165	133
621.6898989984976	114
622.00067722774349	118
622.311449417158	98
622.622215557519	111
622.93297563960539	110
623.24372965419582	117
623.55447759206936	104
623.865219444005	111
624.17595520078237	116
624.48668485318069	110
624.79740839198018	107
625.10812580796028	121
625.41883709190154	121
625.729542234584	116
626.04024122678845	127
626.35093405929581	118
626.66162072288671	122
626.97230120834263	119
627.2829755064447	128
627.59364360797474	140
627.90430550371445	135
628.21496118444588	131
628.5256106409513	121
628.836253864013	132
629.14689084441409	125
629.457521572937	122
629.7681460403652	132
630.07876423748189	132
630.38937615507041	129
630.69998178391484	150
631.010581114799	143
631.32117413850744	121
631.63176084582437	117
631.94234122753437	124
632.25291527442278	146
632.56348297727436	132
632.87404432687458	134
633.18459931400935	129
633.49514792946434	129
633.80569016402546	125
634.11622600847932	148
634.42675545361226	133
634.73727849021157	142
635.04779510906383	124
635.35830530095654	143
635.66880905667722	131
635.97930636701369	127
636.289797222754	122
636.60028161468631	138
636.9107595335995	131
637.22123097028225	148
637.53169591552341	147
637.84215436011266	154
638.152606294839	145
638.46305171049278	124
638.77349059786411	155
639.08392294774285	144
639.39434875092	166
639.70476799818641	157
640.01518068033317	152
640.32558678815155	133
640.63598631243337	161
640.94637924397057	165
641.25676557355519	153
641.56714529197973	150
641.87751839003738	176
642.18788485852053	163
642.49824468822294	162
642.80859786993813	148
643.11894439445985	153
643.42928425258208	180
643.73961743509938	168
644.04994393280663	162
644.36026373649872	178
644.67057683697055	147
644.98088322501837	165
645.2911828914373	172
645.601475827024	157
645.91176202257464	168
646.22204146888612	172
646.53231415675509	164
646.84258007697929	182
647.15283922035587	179
647.463091577683	169
647.773337139759	179
648.083575897382	160
648.39380784135119	179
648.70403296246513	178
649.01425125152366	182
649.32446269932632	184
649.63466729667323	185
649.94486503436462	183
650.25505590320108	211
650.56523989398363	196
650.87541699751341	177
651.185587204592	182
651.4957505060213	212
651.80590689260373	197
652.1160563551415	210
652.42619888443744	191
652.73633447129487	192
653.046463106517	205
653.356584780908	175
653.66669948527158	198
653.9768072104124	193
654.28690794713532	221
654.59700168624511	196
654.90708841854746	196
655.21716813484807	196
655.52724082595307	213
655.83730648266874	214
656.147365095802	199
656.45741665615992	236
656.76746115454966	217
657.0774985817792	226
657.38752892865682	224
657.6975521859905	231
658.00756834458946	203
658.3175773952629	224
658.62757932881971	242
658.93757413607022	229
659.24756180782458	224
659.557542334893	244
659.86751570808667	246
660.17748191821681	217
660.48744095609493	239
660.797392812533	246
661.107337478343	271
661.41727494433781	225
661.72720520133055	240
662.03712824013462	270
662.34704405156356	274
662.65695262643123	295
662.96685395555278	266
663.27674802974263	275
663.58663483981582	296
663.89651437658813	300
664.2063866308755	258
664.51625159349419	283
664.82610925526069	299
665.1359596069924	307
665.44580263950638	313
665.75563834362072	317
666.06546671015326	320
666.375287729923	339
666.6851013937486	349
666.99490769244937	353
667.30470661684512	343
667.61449815775586	384
667.924282306002	386
668.23405905240463	383
668.54382838778463	411
668.85359030296411	381
669.16334478876468	398
669.47309183600908	421
669.78283143551982	406
670.09256357812023	430
670.40228825463407	427
670.71200545588522	430
671.0217151726979	460
671.33141739589735	472
671.64111211630836	467
671.950799324757	516
672.26047901206869	518
672.57015116907019	530
672.87981578658844	501
673.18947285545039	558
673.49912236648379	580
673.808764310517	591
674.11839867837818	592
674.42802546089627	651
674.7376446489003	662
675.04725623322054	648
675.35686020468688	706
675.66645655412981	705
675.97604527238025	691
676.28562635026981	759
676.59519977863033	751
676.90476554829365	783
677.214323650093	825
677.523874074861	911
677.83341681343165	856
678.14295185663866	889
678.45247919531619	914
678.76199882029937	964
679.07151072242357	998
679.38101489252415	1063
679.69051132143761	1080
680.00000000000011	1063
680.309480919049	1142
680.61895406942153	1154
680.92841944195573	1202
681.23787702749	1253
681.54732681686278	1261
681.85676880091387	1314
682.16620297048223	1373
682.47562931640857	1445
682.78504782953348	1449
683.09445850069744	1512
683.40386132074252	1582
683.71325628051045	1597
684.02264337084353	1707
684.33202258258461	1729
684.64139390657726	1807
684.95075733366514	1847
685.26011285469224	1919
685.56946046050336	2012
685.87880014194377	2085
686.188131889859	2105
686.49745569509537	2141
686.80677154849934	2245
687.11607944091793	2367
687.42537936319832	2411
687.73467130618883	2469
688.04395526073779	2603
688.3532312176942	2668
688.66249916790753	2713
688.97175910222734	2866
689.28101101150423	2924
689.59025488658881	3056
689.89949071833291	3083
690.20871849758782	3258
690.51793821520585	3378
690.82714986204019	3439
691.13635342894349	3562
691.44554890677	3737
691.75473628637371	3820
692.06391555860955	3958
692.37308671433209	4016
692.682249744398	4220
692.991404639663	4368
693.30055139098351	4508
693.60968998921726	4547
693.9188204252215	4659
694.22794268985479	4919
694.53705677397568	4966
694.8461626684433	5159
695.15526036411723	5287
695.46434985185817	5403
695.77343112252629	5537
696.08250416698331	5719
696.39156897609041	5865
696.70062554071023	5969
697.00967385170588	6236
697.31871389993967	6360
697.62774567627628	6565
697.9367691715795	6717
698.24578437671425	6833
698.55479128254592	6986
698.86378987994055	7216
699.17278015976422	7408
699.48176211288387	7627
699.79073573016728	7796
700.09970100248211	7894
700.40865792069678	8140
700.71760647568055	8308
701.02654665830289	8507
701.33547845943372	8674
701.64440186994386	8896
701.953316880704	9044
702.26222348258648	9099
702.57112166646323	9380
702.88001142320684	9684
703.18889274369087	9866
703.49776561878878	10123
703.80663003937514	10259
704.11548599632522	10642
704.424333480514	10675
704.73317248281751	11010
705.04200299411241	11291
705.35082500527608	11451
705.65963850718583	11662
705.96844349071966	11978
706.277239946757	12152
706.58602786617655	12438
706.89480723985844	12569
707.20357805868332	12920
707.51234031353147	13166
707.8210939952852	13559
708.12983909482614	13688
708.43857560303707	14014
708.74730351080132	14252
709.05602280900268	14556
709.36473348852519	14879
709.67343554025422	15272
709.98212895507493	15620
710.29081372387361	15886
710.59948983753657	16149
710.90815728695156	16487
711.21681606300581	16901
711.52546615658787	17206
711.83410755858677	17496
712.142740259892	18007
712.45136425139356	18293
712.75997952398222	18620
713.06858606854917	18935
713.37718387598613	19344
713.68577293718556	19883
713.99435324304079	20124
714.30292478444539	20529
714.61148755229283	21092
714.92004153747871	21374
715.228586730898	21548
715.5371231234468	21947
715.8456507060215	22523
716.1541694695195	22934
716.46267940483813	23254
716.77118050287618	23805
717.07967275453245	24189
717.38815615070621	24605
717.69663068229818	25159
718.00509634020852	25432
718.31355311533878	25804
718.62200099859115	26221
718.93043998086807	26770
719.23887005307256	26909
719.5472912061083	27544
719.85570343088023	27947
720.16410671829294	27994
720.47250105925207	28969
720.78088644466413	29202
721.08926286543556	29453
721.397630312474	30106
721.70598877668783	30308
722.01433824898538	30803
722.32267872027637	31242
722.6310101814704	31269
722.93933262347832	31948
723.247646037211	31986
723.5559504135806	32571
723.86424574349962	32707
724.172532017881	33107
724.48080922763859	33668
724.78907736368649	33836
725.09733641693981	34420
725.40558637831452	34602
725.71382723872648	35105
726.02205898909278	35422
726.330281620331	35755
726.63849512335923	36063
726.94669948909632	36244
727.25489470846173	36319
727.56308077237566	36889
727.87125767175894	36854
728.17942539753255	37047
728.48758394061906	37605
728.79573329194113	38351
729.103873442422	38354
729.41200438298551	38943
729.7201261045567	39213
730.0282385980604	39253
730.336341854423	39536
730.64443586457128	39606
730.95252061943211	40293
731.26059610993377	39997
731.56866232700474	40530
731.87671926157418	40946
732.18476690457248	41078
732.49280524692972	41360
732.80083427957743	41627
733.108853993448	41933
733.416864379473	42483
733.72486542858678	42128
734.03285713172284	42784
734.34083947981583	42812
734.648812463801	42938
734.95677607461471	43038
735.26473030319346	43522
735.57267514047442	43692
735.8806105773956	43811
736.188536604896	43821
736.496453213915	43894
736.80436039539245	44367
737.11225814026909	44566
737.42014643948676	44674
737.72802528398745	44931
738.03589466471385	45030
738.34375457260967	45504
738.65160499861884	45364
738.95944593368665	45774
739.2672773687583	45603
739.57509929478044	45569
739.88291170270008	45778
740.190714583465	45946
740.49850792802317	46116
740.80629172732415	46206
741.11406597231735	46223
741.42183065395363	46501
741.7295857631841	46731
742.03733129096065	46829
742.34506722823619	46924
742.65279356596363	46701
742.96051029509727	47084
743.2682174065917	46921
743.57591489140293	47113
743.88360274048648	47067
744.1912809447997	46594
744.49894949530017	46674
744.80660838294614	46809
745.11425759869667	46691
745.42189713351172	46958
745.72952697835171	46686
746.0371471241782	46654
746.34475756195252	46442
746.65235828263792	46460
746.95994927719744	46110
747.26753053659559	45728
747.575102051797	45575
747.88266381376764	45306
748.19021581347351	44905
748.49775804188187	44568
748.80529048996061	44305
749.112813148678	44380
749.42032600900359	43564
749.72782906190753	43433
750.03532229836026	43320
750.34280570933367	43356
750.6502792858	42564
750.95774301873178	42279
751.26519689910356	42021
751.57264091788932	41630
751.88007506606471	41122
752.187499334605	40538
752.49491371448789	39918
752.80231819669029	39590
753.10971277219073	39361
753.41709743196839	38631
753.72447216700266	38303
754.03183696827455	38033
754.33919182676482	37307
754.64653673345617	37078
754.95387167933086	36758
755.26119665537294	36466
755.56851165256649	36244
755.87581666189692	36002
756.1831116743499	35300
756.49039668091223	35069
756.79767167257125	34374
757.10493664031549	33932
757.41219157513342	33458
757.71943646801515	32928
758.02667130995121	32833
758.33389609193284	32329
758.641110804952	32090
758.94831544000181	31544
759.255509988076	31057
759.56269444016868	30789
759.86986878727532	30274
760.17703302039206	30231
760.48418713051535	29690
760.791331108643	29796
761.09846494577323	28947
761.40558863290539	28510
761.71270216103949	28164
762.019805521176	27720
762.32689870431659	27150
762.63398170146365	26960
762.94105450362053	26710
763.24811710179063	26083
763.55516948697914	25894
763.8622116501914	25386
764.169243582434	25127
764.47626527471391	24914
764.78327671803891	24449
765.090277903418	24120
765.39726882186085	23680
765.70424946437731	23382
766.01121982197913	22844
766.31817988567809	22487
766.62512964648715	22195
766.93206909541959	21840
767.23899822349006	21445
767.545917021714	21217
767.8528254811074	20915
768.15972359268665	20526
768.46661134747012	20166
768.77348873647611	19803
769.080355750724	19448
769.387212381234	19359
769.69405861902692	19090
770.00089445512492	18648
770.30771988055051	18426
770.61453488632731	17955
770.9213394634794	17650
771.22813360303212	17392
771.53491729601137	16917
771.84169053344431	16597
772.14845330635808	16304
772.45520560578154	15813
772.7619474227439	15792
773.06867874827583	15417
773.37539957340755	15224
773.68210988917133	14859
773.98880968660012	14900
774.2954989567271	14555
774.60217769058693	14288
774.90884587921471	14006
775.21550351364658	13585
775.5221505849197	13464
775.82878708407168	13142
776.13541300214126	12870
776.44202833016789	12666
776.748633059192	12505
777.05522718025486	12148
777.36181068439862	11966
777.668383562666	11841
777.97494580610123	11656
778.28149740574838	11330
778.58803835265371	11068
778.89456863786313	10958
779.2010882524238	10776
779.50759718738436	10717
779.81409543379368	10321
780.12058298270154	10264
780.42705982515861	10141
780.73352595221661	9921
781.03998135492816	9832
781.34642602434633	9650
781.6528599515259	9442
781.95928312752164	9149
782.26569554338948	8950
782.57209719018658	8994
782.87848805897045	8890
783.18486814080018	8716
783.491237426735	8562
783.79759590783533	8393
784.10394357516236	8432
784.4102804197787	8217
784.71660643274731	8071
785.02292160513207	7934
785.32922592799821	7820
785.63551939241086	7841
785.94180198943729	7701
786.24807371014481	7660
786.55433454560182	7371
786.860584486878	7282
787.16682352504347	7274
787.47305165116927	7058
787.77926885632758	7058
788.08547513159135	6963
788.39167046803459	6935
788.697854856732	6842
789.00402828875929	6734
789.31019075519328	6670
789.61634224711111	6703
789.92248275559143	6610
790.22861227171359	6422
790.5347307865577	6282
790.84083829120527	6277
791.146934776738	6188
791.4530202342396	6167
791.7590946547931	6084
792.06515802948388	6054
792.37121034939776	5979
792.67725160562111	5919
792.983281789242	5917
793.28930089134872	5847
793.59530890303074	5855
793.90130581537858	5788
794.2072916194835	5832
794.51326630643791	5650
794.81922986733491	5654
795.125182293269	5512
795.4311235753346	5567
795.73705370462812	5534
796.04297267224661	5474
796.34888046928779	5441
796.65477708685057	5131
796.96066251603452	5129
797.2665367479409	5177
797.572399773671	5189
797.87825158432736	5298
798.18409217101362	5224
798.48992152483447	5185
798.79573963689518	5189
799.10154649830224	5200
799.407342100163	5207
799.7131264335859	5088
800.01889948967994	5120
800.32466125955557	5001
800.63041173432407	4947
800.93615090509718	4980
801.24187876298845	4898
801.54759529911189	4930
801.85330050458231	4845
802.15899437051587	4790
802.46467688802932	4815
802.77034804824086	4773
803.07600784226941	4781
803.38165626123475	4843
803.68729329625751	4784
803.99291893845964	4792
804.29853317896414	4704
804.60413600889444	4741
804.9097274193756	4750
805.215307401533	4625
805.52087594649367	4712
805.826433045385	4540
806.1319786893356	4608
806.43751286947565	4532
806.74303557693509	4615
807.04854680284586	4504
807.35404653834053	4504
807.65953477455264	4466
807.96501150261656	4532
808.27047671366836	4453
808.575930398844	4495
808.88137254928131	4527
809.18680315611891	4443
809.49222221049615	4453
809.79762970355364	4529
810.1030256264329	4527
810.40840997027635	4404
810.71378272622746	4374
811.01914388543128	4325
811.32449343903272	4427
811.62983137817844	4377
811.93515769401608	4314
812.24047237769446	4253
812.54577542036247	4322
812.85106681317109	4282
813.15634654727194	4207
813.46161461381757	4246
813.76687100396146	4243
814.07211570885818	4181
814.37734871966359	4302
814.68257002753387	4247
814.98777962362738	4234
815.29297749910211	4277
815.59816364511823	4237
815.90333805283615	4218
816.20850071341772	4183
816.51365161802607	4167
816.81879075782456	4181
817.123918123978	4179
817.42903370765237	4088
817.73413750001453	4084
818.03922949223272	4062
818.34430967547519	4055
818.64937804091255	4148
818.95443457971544	4023
819.25947928305618	4119
819.56451214210767	4090
819.869533148044	4087
820.17454229204077	4090
820.47953956527351	4038
820.78452495891986	3986
821.08949846415817	4075
821.39446007216759	4055
821.69940977412853	3986
822.00434756122263	3911
822.309273424632	3922
822.61418735554059	3962
822.91908934513276	3918
823.22397938459414	3879
823.5288574651114	3910
823.83372357787255	3863
824.13857771406583	3848
824.44341986488189	3924
824.7482500215109	3957
825.0530681751452	3907
825.35787431697781	3819
825.6626684382029	3870
825.96745053001541	3880
826.2722205836119	3849
826.57697859018947	3744
826.88172454094638	3774
827.18645842708224	3755
827.49118023979736	3755
827.79588997029362	3762
828.10058760977347	3738
828.40527314944075	3739
828.70994658050017	3711
829.01460789415762	3734
829.31925708162009	3743
829.623894134096	3720
829.9285190427936	3642
830.23313179892375	3685
830.53773239369752	3631
830.84232081832727	3655
831.14689706402669	3612
831.45146112200973	3639
831.756012983493	3568
832.06055263969222	3616
832.36508008182557	3550
832.66959530111228	3538
832.974098288772	3490
833.278589036026	3446
833.58306753409624	3377
833.88753377420619	3394
834.1919877475799	3412
834.4964294454436	3376
834.800858859023	3303
835.10527597954638	3287
835.40968079824233	3314
835.71407330634065	3295
836.01845349507232	3326
836.3228213556697	3273
836.627176879366	3257
836.93152005739512	3269
837.235850880993	3294
837.54016934139611	3131
837.84447542984162	3118
838.14876913756893	3082
838.45305045581745	3009
838.75731937582862	3005
839.06157588884412	3049
839.36581998610768	2954
839.67005165886326	3048
839.97427089835651	2905
840.27847769583423	2945
840.58267204254378	2966
840.88685392973446	2916
841.1910233486559	2887
841.49518029055946	2938
841.799324746697	2972
842.1034567083226	2902
842.40757616669021	2855
842.71168311305564	2808
843.01577753867559	2765
843.31985943480811	2754
843.6239287927126	2620
843.92798560364861	2694
844.23202985887781	2665
844.53606154966246	2500
844.84008066726642	2636
845.14408720295455	2558
845.44808114799241	2546
845.75206249364749	2533
846.05603123118749	2569
846.35998735188218	2561
846.66393084700178	2501
846.9678617078182	2503
847.27177992560416	2481
847.57568549163352	2423
847.87957839718138	2404
848.18345863352442	2425
848.48732619193936	2346
848.79118106370561	2382
849.09502324010214	2296
849.3988527124103	2322
849.702669471912	2278
850.00647350989084	2225
850.3102648176307	2205
850.61404338641739	2169
850.91780920753763	2075
851.22156227227947	2158
851.52530257193177	2141
851.82903009778488	2128
852.13274484113037	2080
852.43644679326053	2136
852.74013594546921	2018
853.0438122890514	2071
853.34747581530337	2009
853.651126515522	1996
853.95476438100638	2005
854.25838940305573	2023
854.56200157297087	1916
854.86560088205431	1891
855.16918732160866	1936
855.47276088293859	1929
855.77632155734977	1835
856.079869336149	1858
856.3834042106439	1746
856.686926172144	1774
856.99043521195938	1702
857.29393132140194	1742
857.597414491784	1626
857.9008847144197	1715
858.20434198062446	1709
858.50778628171406	1605
858.81121760900623	1638
859.11463595381974	1600
859.41804130747482	1670
859.721433661292	1624
860.02481300659429	1617
860.32817933470471	1588
860.63153263694835	1588
860.93487290465089	1505
861.23820012913973	1511
861.54151430174318	1497
861.84481541379068	1490
862.14810345661351	1416
862.45137842154327	1403
862.75464029991338	1368
863.057889083058	1446
863.36112476231335	1332
863.66434732901587	1373
863.96755677450392	1389
864.270753090117	1379
864.57393626719488	1319
864.87710629708022	1318
865.18026317111594	1344
865.4834068806457	1317
865.78653741701567	1274
866.0896547715721	1305
866.392758935663	1268
866.69584990063765	1264
866.99892765784625	1211
867.30199219864062	1184
867.60504351437385	1196
867.90808159639948	1145
868.21110643607335	1157
868.5141180247515	1081
868.81711635379247	1092
869.12010141455482	1070
869.42307319839892	1110
869.7260316966865	1067
870.02897690078021	1075
870.33190880204393	1086
870.63482739184349	1034
870.93773266154517	1099
871.24062460251616	1038
871.54350320612662	1022
871.846368463746	1074
872.14922036674625	980
872.45205890649981	1013
872.75488407438138	963
873.05769586176575	958
873.36049426002944	962
873.66327926055078	898
873.96605085470856	888
874.26880903388292	902
874.57155378945606	912
874.87428511281041	856
875.17700299533021	908
875.47970742840118	881
875.78239840340984	813
876.08507591174407	868
876.38773994479322	819
876.69039049394769	876
876.99302755059944	820
877.29565110614146	827
877.5982611519679	799
877.90085767947471	790
878.20344068005841	811
878.50601014511744	819
878.8085660660513	803
879.1111084342607	786
879.41363724114751	771
879.716152478115	760
880.0186541365681	751
880.32114220791232	718
880.62361668355516	698
880.92607755490474	723
881.22852481337111	717
881.530958450365	708
881.83337845729909	689
882.1357848255866	662
882.438177546643	684
882.740556611884	675
883.04292201272744	671
883.34527374059212	683
883.647611786898	685
883.94993614306657	665
884.25224680052065	656
884.55454375068393	626
884.85682698498238	649
885.159096494842	601
