# Supplementary material for: Anomalous deep-red luminescence of perylene black analogues with strong π-π interactions
Source: Nat Commun. 2023 Apr 6;14:1922. doi: 10.1038/s41467-023-37171-y (PMC10079835; doi:10.1038/s41467-023-37171-y)
Supplement: Supplementary file 3 — Source data [file 41467_2023_37171_MOESM3_ESM.zip › DATA/Temperature-dependent PL spectra and fluorescence decay of crystalline film/Supplementary Fig. 22a/46-140K-1S-EX480NM 340.csv]

471.67766888101448	27
471.99028276455613	31
472.30289504096527	15
472.61550570108284	22
472.92811473574989	22
473.24072213580666	26
473.55332789209336	10
473.86593199544933	25
474.1785344367139	18
474.49113520672552	11
474.80373429632243	14
475.11633169634268	19
475.42892739762328	34
475.74152139100158	10
476.0541136673134	22
476.36670421739564	30
476.67929303208308	40
476.99188010221161	42
477.30446541861556	78
477.61704897212951	71
477.92963075358745	108
478.24221075382258	133
478.55478896366805	150
478.86736537395689	178
479.17993997552071	192
479.49251275919204	170
479.80508371580152	184
480.11765283618081	169
480.43022011116011	138
480.74278553156955	138
481.05534908823893	108
481.3679107719978	83
481.68047057367477	62
481.9930284840986	33
482.3055844940975	31
482.61813859449853	31
482.93069077612978	20
483.24324102981785	21
483.55578934638896	27
483.86833571666938	22
484.18088013148508	20
484.49342258166109	17
484.80596305802226	31
485.11850155139314	32
485.431038052598	16
485.74357255246059	34
486.0561050418039	10
486.36863551145126	21
486.68116395222489	26
486.99369035494715	24
487.30621471043958	18
487.61873700952418	24
487.93125724302115	30
488.24377540175158	12
488.55629147653553	35
488.86880545819321	24
489.1813173375437	21
489.49382710540635	26
489.80633475259975	12
490.11884026994227	21
490.431343648252	20
490.74384487834635	25
491.05634395104295	24
491.36884085715855	27
491.681335587509	22
491.99382813291135	25
492.306318484181	18
492.61880663213338	7
492.93129256758351	12
493.24377628134579	9
493.556257764235	20
493.86873700706491	19
494.18121400064928	20
494.49368873580113	22
494.80616120333332	17
495.11863139405887	9
495.43109929878926	24
495.74356490833679	23
496.05602821351295	33
496.36848920512864	27
496.68094787399497	16
496.99340421092217	30
497.30585820672025	18
497.618309852199	16
497.930759138168	27
498.2432060554363	22
498.55565059481262	26
498.86809274710549	14
499.18053250312255	16
499.49296985367175	17
499.80540478956044	22
500.11783730159578	26
500.43026738058438	12
500.74269501733289	20
501.05512020264717	31
501.36754292733309	15
501.67996318219559	18
501.99238095804031	38
502.30479624567175	18
502.61720903589458	14
502.92961931951248	17
503.24202708732969	17
503.55443233014927	20
503.8668350387747	19
504.17923520400888	16
504.49163281665415	25
504.80402786751279	15
505.11642034738662	19
505.42881024707719	26
505.74119755738593	22
506.05358226911386	35
506.36596437306156	31
506.67834386002937	23
506.99072072081725	20
507.30309494622503	24
507.61546652705232	18
507.92783545409821	24
508.24020171816147	36
508.55256531004056	26
508.86492622053396	19
509.17728444043945	16
509.48963996055494	24
509.80199277167742	30
510.11434286460417	33
510.42669023013229	27
510.73903485905777	25
511.0513767421769	26
511.36371587028589	18
511.67605223418053	19
511.9883858246555	26
512.30071663250646	39
512.6130446485281	19
512.92536986351467	27
513.237692268261	22
513.55001185356036	21
513.86232861020676	28
514.17464252899379	26
514.48695360071429	23
514.79926181616122	25
515.1115671661272	24
515.42386964140451	25
515.73616923278553	20
516.0484659310614	25
516.36075972702429	23
516.67305061146533	25
516.985338575175	36
517.29762360894472	25
517.60990570356478	29
517.922184849825	29
518.23446103851586	21
518.54673426042689	22
518.85900450634756	26
519.17127176706674	23
519.483536033374	16
519.79579729605769	37
520.10805554590615	13
520.42031077370768	36
520.73256297025046	32
521.04481212632174	23
521.35705823270951	24
521.66930128020044	18
521.98154125958183	16
522.29377816164072	29
522.60601197716289	23
522.918242696935	13
523.23047031174337	33
523.54269481237316	26
523.85491618961044	31
524.16713443424021	29
524.4793495370476	20
524.79156148881771	20
525.10377028033486	30
525.41597590238371	20
525.72817834574835	25
526.04037760121275	26
526.35257365956079	32
526.66476651157541	30
526.97695614804047	30
527.28914255973893	31
527.60132573745352	38
527.913505671967	27
528.22568235406175	29
528.53785577451981	47
528.85002592412343	26
529.1621927936543	27
529.47435637389367	28
529.78651665562359	22
530.09867362962461	26
530.41082728667811	33
530.72297761756442	26
531.03512461306445	18
531.34726826395831	29
531.65940856102623	25
531.971545495048	28
532.28367905680363	20
532.59580923707233	28
532.90793602663371	16
533.220059416267	38
533.53217939675073	38
533.84429595886411	30
534.15640909338572	31
534.4685187910934	22
534.780625042766	32
535.09272783918118	35
535.40482717111672	31
535.7169230293506	29
536.02901540465984	39
536.3411042878223	40
536.65318966961456	40
536.96527154081377	23
537.27734989219641	43
537.58942471453952	24
537.90149599861934	29
538.21356373521166	32
538.525627915093	36
538.83768852903938	43
539.1497455678259	32
539.46179902222855	39
539.77384888302288	40
540.08589514098355	28
540.397937786886	47
540.709976811505	46
541.02201220561517	42
541.33404395999116	38
541.64607206540768	45
541.95809651263846	42
542.27011729245783	41
542.58213439563963	55
542.89414781295784	55
543.20615753518621	48
543.51816355309779	63
543.83016585746611	59
544.14216443906435	58
544.45415928866555	48
544.76615039704268	55
545.07813775496857	57
545.39012135321548	66
545.702101182556	48
546.01407723376258	53
546.32604949760741	51
546.63801796486257	44
546.94998262629974	58
547.26194347269052	42
547.57390049480739	46
547.885853683421	58
548.19780302930315	31
548.50974852322486	44
548.82169015595764	42
549.13362791827217	43
549.44556180093923	40
549.75749179472973	50
550.06941789041446	39
550.38134007876363	43
550.69325835054758	59
551.00517269653687	32
551.3170831075015	52
551.62898957421146	46
551.94089208743651	41
552.25279063794687	59
552.56468521651209	32
552.87657581390135	31
553.18846242088455	46
553.50034502823075	37
553.81222362670962	49
554.12409820708967	31
554.43596876014067	43
554.74783527663089	33
555.05969774732978	45
555.37155616300538	38
555.68341051442712	43
555.99526079236273	26
556.30710698758139	53
556.61894909085117	32
556.93078709294	53
557.24262098461634	40
557.55445075664829	41
557.86627639980384	41
558.17809790485069	42
558.48991526255691	40
558.80172846369	42
559.11353749901775	34
559.42534235930725	48
559.73714303532677	54
560.048939517843	38
560.36073179762388	45
560.67251986543613	40
560.984303712047	37
561.29608332822386	37
561.60785870473319	36
561.91962983234259	42
562.23139670181831	41
562.5431593039275	54
562.85491762943673	44
563.16667166911293	32
563.47842141372234	38
563.79016685403167	53
564.10190798080725	49
564.4136447848158	46
564.72537725682344	40
565.0371053875964	46
565.348829167901	33
565.66054858850339	42
565.97226364016967	26
566.28397431366591	46
566.59568059975811	49
566.90738248921252	42
567.21907997279447	37
567.53077304127044	47
567.84246168540574	49
568.15414589596639	41
568.465825663718	34
568.77750097942624	57
569.089171833857	41
569.40083821777546	46
569.71250012194776	53
570.02415753713876	51
570.33581045411449	49
570.64745886363994	43
570.95910275648112	52
571.27074212340278	47
571.58237695517073	60
571.89400724255	44
572.20563297630588	47
572.51725414720408	52
572.82887074600922	63
573.140482763487	52
573.45209019040249	53
573.7636930175205	35
574.07529123560676	63
574.38688483542614	43
574.69847380774354	64
575.0100581433245	58
575.32163783293379	76
575.63321286733662	59
575.94478323729788	36
576.25634893358279	57
576.56790994695643	58
576.87946626818371	48
577.19101788802948	54
577.50256479725908	50
577.81410698663751	49
578.12564444692964	52
578.43717716890046	52
578.748705143315	39
579.06022836093825	50
579.37174681253532	47
579.68326048887138	55
579.99476938071086	61
580.30627347881955	61
580.61777277396186	57
580.92926725690313	56
581.24075691840824	66
581.55224174924251	59
581.86372174017083	53
582.17519688195853	51
582.48666716537036	55
582.7981325811719	66
583.10959312012767	51
583.42104877300335	63
583.7324995305637	58
584.04394538357462	68
584.35538632280077	64
584.66682233900747	48
584.97825342296017	66
585.28967956542385	54
585.60110075716432	58
585.91251698894655	66
586.22392825153634	75
586.53533453569889	65
586.84673583219944	58
587.15813213180388	51
587.46952342527754	52
587.7809097033861	67
588.09229095689534	59
588.40366717657048	61
588.71503835317753	59
589.0264044774824	71
589.33776554025042	56
589.64912153224782	65
589.96047244424017	51
590.27181826699382	75
590.58315899127456	71
590.89449460784817	44
591.20582510748113	79
591.51715048093956	59
591.82847071898937	75
592.13978581239712	58
592.45109575192873	79
592.76240052835112	63
593.07370013243042	62
593.3849945549332	68
593.69628378662594	68
594.00756781827545	70
594.31884664064819	75
594.630120244511	73
594.941388620631	78
595.25265175977484	77
595.56390965270953	66
595.87516229020218	64
596.18640966301973	64
596.49765176192955	66
596.808888577699	72
597.12012010109527	64
597.431346322886	75
597.74256723383849	74
598.05378282472054	79
598.36499308629959	88
598.67619800934381	74
598.98739758462068	62
599.29859180289839	84
599.60978065494464	67
599.92096413152808	76
600.23214222341653	83
600.54331492137851	59
600.8544822161823	68
601.16564409859654	89
601.47680055938963	74
601.78795158933065	80
602.09909717918788	75
602.41023731973064	73
602.7213720017279	89
603.03250121594863	63
603.34362495316191	75
603.65474320413728	85
603.96585595964427	67
604.27696321045244	82
604.58806494733119	80
604.89916116105053	76
605.21025184237988	75
605.52133698208979	73
605.83241657095016	66
606.14349059973131	70
606.45455905920358	89
606.76562194013707	77
607.07667923330268	80
607.38773092947145	86
607.69877701941346	93
608.00981749390053	84
608.320852343703	76
608.63188155959222	94
608.94290513234012	101
609.25392305271782	108
609.5649353114967	104
609.87594189944855	125
610.18694280734576	109
610.4979380259598	127
610.808927546063	108
611.11991135842777	107
611.43088945382658	117
611.74186182303174	96
612.05282845681631	114
612.36378934595268	96
612.67474448121459	94
612.98569385337441	99
613.296637453206	99
613.60757527148257	112
613.918507298978	93
614.22943352646575	98
614.54035394471975	107
614.851268544514	99
615.16217731662334	100
615.47308025182144	110
615.783977340883	94
616.09486857458319	82
616.40575394369625	106
616.71663343899775	97
617.02750705126232	112
617.338374771266	100
617.64923658978387	105
617.96009249759163	112
618.27094248546541	105
618.58178654418077	86
618.89262466451476	105
619.20345683724292	99
619.51428305314255	102
619.82510330298965	126
620.1359175775616	101
620.44672586763534	111
620.75752816398847	101
621.068324457398	117
621.37911473864165	121
621.6898989984976	114
622.00067722774349	108
622.311449417158	107
622.622215557519	100
622.93297563960539	117
623.24372965419582	118
623.55447759206936	110
623.865219444005	113
624.17595520078237	134
624.48668485318069	117
624.79740839198018	95
625.10812580796028	120
625.41883709190154	119
625.729542234584	119
626.04024122678845	105
626.35093405929581	99
626.66162072288671	123
626.97230120834263	114
627.2829755064447	127
627.59364360797474	118
627.90430550371445	112
628.21496118444588	116
628.5256106409513	113
628.836253864013	114
629.14689084441409	129
629.457521572937	127
629.7681460403652	145
630.07876423748189	119
630.38937615507041	125
630.69998178391484	132
631.010581114799	146
631.32117413850744	120
631.63176084582437	139
631.94234122753437	120
632.25291527442278	155
632.56348297727436	135
632.87404432687458	134
633.18459931400935	120
633.49514792946434	126
633.80569016402546	138
634.11622600847932	133
634.42675545361226	134
634.73727849021157	147
635.04779510906383	117
635.35830530095654	151
635.66880905667722	123
635.97930636701369	129
636.289797222754	128
636.60028161468631	135
636.9107595335995	135
637.22123097028225	126
637.53169591552341	140
637.84215436011266	131
638.152606294839	145
638.46305171049278	140
638.77349059786411	134
639.08392294774285	145
639.39434875092	147
639.70476799818641	155
640.01518068033317	135
640.32558678815155	150
640.63598631243337	139
640.94637924397057	155
641.25676557355519	163
641.56714529197973	147
641.87751839003738	167
642.18788485852053	149
642.49824468822294	155
642.80859786993813	150
643.11894439445985	146
643.42928425258208	163
643.73961743509938	149
644.04994393280663	163
644.36026373649872	163
644.67057683697055	147
644.98088322501837	147
645.2911828914373	173
645.601475827024	168
645.91176202257464	165
646.22204146888612	164
646.53231415675509	174
646.84258007697929	180
647.15283922035587	186
647.463091577683	172
647.773337139759	164
648.083575897382	178
648.39380784135119	178
648.70403296246513	174
649.01425125152366	185
649.32446269932632	163
649.63466729667323	197
649.94486503436462	171
650.25505590320108	182
650.56523989398363	169
650.87541699751341	203
651.185587204592	190
651.4957505060213	189
651.80590689260373	183
652.1160563551415	190
652.42619888443744	202
652.73633447129487	190
653.046463106517	180
653.356584780908	203
653.66669948527158	193
653.9768072104124	210
654.28690794713532	212
654.59700168624511	209
654.90708841854746	202
655.21716813484807	210
655.52724082595307	188
655.83730648266874	239
656.147365095802	188
656.45741665615992	228
656.76746115454966	229
657.0774985817792	217
657.38752892865682	218
657.6975521859905	204
658.00756834458946	218
658.3175773952629	234
658.62757932881971	228
658.93757413607022	247
659.24756180782458	234
659.557542334893	239
659.86751570808667	253
660.17748191821681	234
660.48744095609493	262
660.797392812533	245
661.107337478343	237
661.41727494433781	243
661.72720520133055	256
662.03712824013462	277
662.34704405156356	263
662.65695262643123	250
662.96685395555278	268
663.27674802974263	292
663.58663483981582	287
663.89651437658813	309
664.2063866308755	288
664.51625159349419	313
664.82610925526069	316
665.1359596069924	304
665.44580263950638	319
665.75563834362072	320
666.06546671015326	331
666.375287729923	342
666.6851013937486	362
666.99490769244937	343
667.30470661684512	380
667.61449815775586	385
667.924282306002	392
668.23405905240463	371
668.54382838778463	406
668.85359030296411	447
669.16334478876468	425
669.47309183600908	436
669.78283143551982	444
670.09256357812023	449
670.40228825463407	490
670.71200545588522	462
671.0217151726979	501
671.33141739589735	519
671.64111211630836	545
671.950799324757	542
672.26047901206869	534
672.57015116907019	573
672.87981578658844	587
673.18947285545039	630
673.49912236648379	599
673.808764310517	640
674.11839867837818	678
674.42802546089627	702
674.7376446489003	695
675.04725623322054	741
675.35686020468688	725
675.66645655412981	770
675.97604527238025	775
676.28562635026981	842
676.59519977863033	826
676.90476554829365	894
677.214323650093	860
677.523874074861	900
677.83341681343165	966
678.14295185663866	982
678.45247919531619	1004
678.76199882029937	1041
679.07151072242357	1067
679.38101489252415	1098
679.69051132143761	1152
680.00000000000011	1153
680.309480919049	1187
680.61895406942153	1304
680.92841944195573	1326
681.23787702749	1372
681.54732681686278	1349
681.85676880091387	1449
682.16620297048223	1527
682.47562931640857	1546
682.78504782953348	1577
683.09445850069744	1621
683.40386132074252	1678
683.71325628051045	1813
684.02264337084353	1832
684.33202258258461	1830
684.64139390657726	1893
684.95075733366514	2004
685.26011285469224	2008
685.56946046050336	2123
685.87880014194377	2185
686.188131889859	2197
686.49745569509537	2351
686.80677154849934	2405
687.11607944091793	2471
687.42537936319832	2588
687.73467130618883	2687
688.04395526073779	2706
688.3532312176942	2855
688.66249916790753	2923
688.97175910222734	3024
689.28101101150423	3129
689.59025488658881	3264
689.89949071833291	3362
690.20871849758782	3437
690.51793821520585	3518
690.82714986204019	3721
691.13635342894349	3736
691.44554890677	3871
691.75473628637371	3923
692.06391555860955	4134
692.37308671433209	4197
692.682249744398	4384
692.991404639663	4528
693.30055139098351	4534
693.60968998921726	4841
693.9188204252215	4855
694.22794268985479	5041
694.53705677397568	5182
694.8461626684433	5329
695.15526036411723	5544
695.46434985185817	5599
695.77343112252629	5727
696.08250416698331	5865
696.39156897609041	6043
696.70062554071023	6225
697.00967385170588	6373
697.31871389993967	6504
697.62774567627628	6699
697.9367691715795	6869
698.24578437671425	6869
698.55479128254592	7213
698.86378987994055	7450
699.17278015976422	7561
699.48176211288387	7689
699.79073573016728	7829
700.09970100248211	7935
700.40865792069678	8204
700.71760647568055	8452
701.02654665830289	8530
701.33547845943372	8805
701.64440186994386	9006
701.953316880704	9147
702.26222348258648	9334
702.57112166646323	9450
702.88001142320684	9520
703.18889274369087	10051
703.49776561878878	10115
703.80663003937514	10212
704.11548599632522	10431
704.424333480514	10782
704.73317248281751	10928
705.04200299411241	11189
705.35082500527608	11394
705.65963850718583	11784
705.96844349071966	12090
706.277239946757	12133
706.58602786617655	12423
706.89480723985844	12455
707.20357805868332	12898
707.51234031353147	13229
707.8210939952852	13266
708.12983909482614	13677
708.43857560303707	13857
708.74730351080132	14307
709.05602280900268	14561
709.36473348852519	14739
709.67343554025422	14935
709.98212895507493	15386
710.29081372387361	15792
710.59948983753657	16051
710.90815728695156	16504
711.21681606300581	16711
711.52546615658787	16879
711.83410755858677	17363
712.142740259892	17547
712.45136425139356	18075
712.75997952398222	18399
713.06858606854917	18731
713.37718387598613	19026
713.68577293718556	19535
713.99435324304079	20001
714.30292478444539	20434
714.61148755229283	20590
714.92004153747871	21049
715.228586730898	21381
715.5371231234468	21617
715.8456507060215	22124
716.1541694695195	22475
716.46267940483813	22969
716.77118050287618	23508
717.07967275453245	23950
717.38815615070621	24084
717.69663068229818	24473
718.00509634020852	25108
718.31355311533878	25428
718.62200099859115	25570
718.93043998086807	25902
719.23887005307256	26815
719.5472912061083	27034
719.85570343088023	27319
720.16410671829294	27834
720.47250105925207	28291
720.78088644466413	28671
721.08926286543556	29034
721.397630312474	29120
721.70598877668783	29922
722.01433824898538	30046
722.32267872027637	30424
722.6310101814704	30793
722.93933262347832	30974
723.247646037211	31272
723.5559504135806	31852
723.86424574349962	32265
724.172532017881	32356
724.48080922763859	32792
724.78907736368649	33236
725.09733641693981	33579
725.40558637831452	33719
725.71382723872648	34165
726.02205898909278	34374
726.330281620331	35009
726.63849512335923	35042
726.94669948909632	35095
727.25489470846173	35040
727.56308077237566	35644
727.87125767175894	35913
728.17942539753255	36280
728.48758394061906	36536
728.79573329194113	36972
729.103873442422	37013
729.41200438298551	37245
729.7201261045567	37618
730.0282385980604	38043
730.336341854423	37971
730.64443586457128	38499
730.95252061943211	38761
731.26059610993377	38743
731.56866232700474	39034
731.87671926157418	39405
732.18476690457248	39391
732.49280524692972	39692
732.80083427957743	39840
733.108853993448	40172
733.416864379473	40460
733.72486542858678	40333
734.03285713172284	40687
734.34083947981583	40911
734.648812463801	40990
734.95677607461471	41069
735.26473030319346	41443
735.57267514047442	41326
735.8806105773956	41506
736.188536604896	41553
736.496453213915	41936
736.80436039539245	42003
737.11225814026909	42175
737.42014643948676	42501
737.72802528398745	42529
738.03589466471385	42896
738.34375457260967	42917
738.65160499861884	42946
738.95944593368665	43120
739.2672773687583	43264
739.57509929478044	43041
739.88291170270008	43088
740.190714583465	43243
740.49850792802317	43368
740.80629172732415	43292
741.11406597231735	43582
741.42183065395363	43395
741.7295857631841	43539
742.03733129096065	43722
742.34506722823619	43883
742.65279356596363	43872
742.96051029509727	43927
743.2682174065917	43860
743.57591489140293	43889
743.88360274048648	43829
744.1912809447997	43507
744.49894949530017	43197
744.80660838294614	43398
745.11425759869667	43552
745.42189713351172	43378
745.72952697835171	43601
746.0371471241782	43586
746.34475756195252	43532
746.65235828263792	43324
746.95994927719744	42816
747.26753053659559	42426
747.575102051797	42202
747.88266381376764	42093
748.19021581347351	41790
748.49775804188187	41301
748.80529048996061	41313
749.112813148678	40926
749.42032600900359	40711
749.72782906190753	40419
750.03532229836026	39889
750.34280570933367	39314
750.6502792858	39644
750.95774301873178	38947
751.26519689910356	38746
751.57264091788932	38206
751.88007506606471	37679
752.187499334605	37202
752.49491371448789	36870
752.80231819669029	36417
753.10971277219073	36013
753.41709743196839	35686
753.72447216700266	35197
754.03183696827455	34631
754.33919182676482	34731
754.64653673345617	34256
754.95387167933086	33854
755.26119665537294	33483
755.56851165256649	33053
755.87581666189692	32765
756.1831116743499	32421
756.49039668091223	32051
756.79767167257125	31430
757.10493664031549	30953
757.41219157513342	30597
757.71943646801515	30052
758.02667130995121	29871
758.33389609193284	29575
758.641110804952	29177
758.94831544000181	28826
759.255509988076	28556
759.56269444016868	28101
759.86986878727532	28009
760.17703302039206	27606
760.48418713051535	27374
760.791331108643	26844
761.09846494577323	26415
761.40558863290539	25894
761.71270216103949	25566
762.019805521176	25257
762.32689870431659	25107
762.63398170146365	24377
762.94105450362053	24166
763.24811710179063	23680
763.55516948697914	23388
763.8622116501914	23373
764.169243582434	23028
764.47626527471391	22537
764.78327671803891	22523
765.090277903418	22115
765.39726882186085	21477
765.70424946437731	21476
766.01121982197913	20940
766.31817988567809	20613
766.62512964648715	20279
766.93206909541959	20042
767.23899822349006	19463
767.545917021714	19401
767.8528254811074	19121
768.15972359268665	18764
768.46661134747012	18430
768.77348873647611	18081
769.080355750724	18009
769.387212381234	17637
769.69405861902692	17242
770.00089445512492	16992
770.30771988055051	16860
770.61453488632731	16419
770.9213394634794	16154
771.22813360303212	15907
771.53491729601137	15598
771.84169053344431	15317
772.14845330635808	14969
772.45520560578154	14715
772.7619474227439	14379
773.06867874827583	14203
773.37539957340755	13975
773.68210988917133	13705
773.98880968660012	13710
774.2954989567271	13471
774.60217769058693	13071
774.90884587921471	13018
775.21550351364658	12647
775.5221505849197	12361
775.82878708407168	12018
776.13541300214126	11926
776.44202833016789	11558
776.748633059192	11348
777.05522718025486	11125
777.36181068439862	10976
777.668383562666	10905
777.97494580610123	10662
778.28149740574838	10366
778.58803835265371	10258
778.89456863786313	10052
779.2010882524238	9998
779.50759718738436	9844
779.81409543379368	9773
780.12058298270154	9691
780.42705982515861	9294
780.73352595221661	9175
781.03998135492816	9037
781.34642602434633	8960
781.6528599515259	8760
781.95928312752164	8608
782.26569554338948	8458
782.57209719018658	8335
782.87848805897045	8196
783.18486814080018	8102
783.491237426735	7977
783.79759590783533	7852
784.10394357516236	7743
784.4102804197787	7769
784.71660643274731	7671
785.02292160513207	7596
785.32922592799821	7395
785.63551939241086	7243
785.94180198943729	7190
786.24807371014481	7100
786.55433454560182	6843
786.860584486878	6905
787.16682352504347	6836
787.47305165116927	6734
787.77926885632758	6545
788.08547513159135	6478
788.39167046803459	6517
788.697854856732	6252
789.00402828875929	6446
789.31019075519328	6345
789.61634224711111	6244
789.92248275559143	6098
790.22861227171359	6140
790.5347307865577	6040
790.84083829120527	5977
791.146934776738	5892
791.4530202342396	5781
791.7590946547931	5721
792.06515802948388	5657
792.37121034939776	5622
792.67725160562111	5652
792.983281789242	5511
793.28930089134872	5528
793.59530890303074	5404
793.90130581537858	5453
794.2072916194835	5441
794.51326630643791	5293
794.81922986733491	5372
795.125182293269	5321
795.4311235753346	5312
795.73705370462812	5264
796.04297267224661	5305
796.34888046928779	5145
796.65477708685057	4935
796.96066251603452	4851
797.2665367479409	4967
797.572399773671	4977
797.87825158432736	4972
798.18409217101362	4931
798.48992152483447	4819
798.79573963689518	4833
799.10154649830224	4952
799.407342100163	4967
799.7131264335859	4894
800.01889948967994	4914
800.32466125955557	4747
800.63041173432407	4806
800.93615090509718	4740
801.24187876298845	4752
801.54759529911189	4684
801.85330050458231	4608
802.15899437051587	4555
802.46467688802932	4610
802.77034804824086	4640
803.07600784226941	4544
803.38165626123475	4596
803.68729329625751	4584
803.99291893845964	4492
804.29853317896414	4552
804.60413600889444	4549
804.9097274193756	4515
805.215307401533	4430
805.52087594649367	4461
805.826433045385	4400
806.1319786893356	4411
806.43751286947565	4270
806.74303557693509	4317
807.04854680284586	4299
807.35404653834053	4315
807.65953477455264	4280
807.96501150261656	4284
808.27047671366836	4239
808.575930398844	4270
808.88137254928131	4234
809.18680315611891	4193
809.49222221049615	4186
809.79762970355364	4262
810.1030256264329	4190
810.40840997027635	4227
810.71378272622746	4188
811.01914388543128	4223
811.32449343903272	4123
811.62983137817844	4127
811.93515769401608	4103
812.24047237769446	4108
812.54577542036247	4044
812.85106681317109	4065
813.15634654727194	4049
813.46161461381757	4003
813.76687100396146	4075
814.07211570885818	4049
814.37734871966359	4042
814.68257002753387	3995
814.98777962362738	4047
815.29297749910211	3986
815.59816364511823	4008
815.90333805283615	4052
816.20850071341772	4046
816.51365161802607	3977
816.81879075782456	3926
817.123918123978	3843
817.42903370765237	3875
817.73413750001453	3906
818.03922949223272	3869
818.34430967547519	3829
818.64937804091255	3965
818.95443457971544	3860
819.25947928305618	3871
819.56451214210767	3961
819.869533148044	3888
820.17454229204077	3855
820.47953956527351	3851
820.78452495891986	3910
821.08949846415817	3790
821.39446007216759	3863
821.69940977412853	3831
822.00434756122263	3768
822.309273424632	3753
822.61418735554059	3716
822.91908934513276	3698
823.22397938459414	3655
823.5288574651114	3682
823.83372357787255	3650
824.13857771406583	3713
824.44341986488189	3628
824.7482500215109	3746
825.0530681751452	3643
825.35787431697781	3664
825.6626684382029	3731
825.96745053001541	3690
826.2722205836119	3636
826.57697859018947	3581
826.88172454094638	3559
827.18645842708224	3502
827.49118023979736	3525
827.79588997029362	3515
828.10058760977347	3492
828.40527314944075	3474
828.70994658050017	3478
829.01460789415762	3458
829.31925708162009	3457
829.623894134096	3490
829.9285190427936	3493
830.23313179892375	3413
830.53773239369752	3472
830.84232081832727	3366
831.14689706402669	3348
831.45146112200973	3414
831.756012983493	3485
832.06055263969222	3313
832.36508008182557	3380
832.66959530111228	3354
832.974098288772	3246
833.278589036026	3245
833.58306753409624	3136
833.88753377420619	3103
834.1919877475799	3241
834.4964294454436	3078
834.800858859023	3111
835.10527597954638	3048
835.40968079824233	3087
835.71407330634065	3079
836.01845349507232	2992
836.3228213556697	3051
836.627176879366	3133
836.93152005739512	3014
837.235850880993	3010
837.54016934139611	2981
837.84447542984162	3039
838.14876913756893	2890
838.45305045581745	2849
838.75731937582862	2827
839.06157588884412	2756
839.36581998610768	2771
839.67005165886326	2741
839.97427089835651	2782
840.27847769583423	2676
840.58267204254378	2750
840.88685392973446	2724
841.1910233486559	2706
841.49518029055946	2626
841.799324746697	2676
842.1034567083226	2609
842.40757616669021	2632
842.71168311305564	2646
843.01577753867559	2612
843.31985943480811	2550
843.6239287927126	2479
843.92798560364861	2470
844.23202985887781	2487
844.53606154966246	2451
844.84008066726642	2393
845.14408720295455	2437
845.44808114799241	2397
845.75206249364749	2405
846.05603123118749	2323
846.35998735188218	2374
846.66393084700178	2289
846.9678617078182	2335
847.27177992560416	2250
847.57568549163352	2251
847.87957839718138	2225
848.18345863352442	2219
848.48732619193936	2204
848.79118106370561	2211
849.09502324010214	2167
849.3988527124103	2168
849.702669471912	2041
850.00647350989084	2054
850.3102648176307	2007
850.61404338641739	2061
850.91780920753763	1986
851.22156227227947	2007
851.52530257193177	1941
851.82903009778488	1960
852.13274484113037	1953
852.43644679326053	1909
852.74013594546921	1916
853.0438122890514	1940
853.34747581530337	1901
853.651126515522	1885
853.95476438100638	1748
854.25838940305573	1827
854.56200157297087	1789
854.86560088205431	1765
855.16918732160866	1723
855.47276088293859	1715
855.77632155734977	1668
856.079869336149	1726
856.3834042106439	1643
856.686926172144	1643
856.99043521195938	1626
857.29393132140194	1621
857.597414491784	1578
857.9008847144197	1556
858.20434198062446	1537
858.50778628171406	1495
858.81121760900623	1561
859.11463595381974	1550
859.41804130747482	1477
859.721433661292	1512
860.02481300659429	1435
860.32817933470471	1477
860.63153263694835	1444
860.93487290465089	1466
861.23820012913973	1418
861.54151430174318	1383
861.84481541379068	1360
862.14810345661351	1333
862.45137842154327	1363
862.75464029991338	1345
863.057889083058	1272
863.36112476231335	1247
863.66434732901587	1324
863.96755677450392	1257
864.270753090117	1233
864.57393626719488	1248
864.87710629708022	1195
865.18026317111594	1215
865.4834068806457	1220
865.78653741701567	1196
866.0896547715721	1165
866.392758935663	1158
866.69584990063765	1148
866.99892765784625	1149
867.30199219864062	1112
867.60504351437385	1084
867.90808159639948	1077
868.21110643607335	1024
868.5141180247515	1013
868.81711635379247	1015
869.12010141455482	1012
869.42307319839892	1027
869.7260316966865	1001
870.02897690078021	1055
870.33190880204393	995
870.63482739184349	973
870.93773266154517	1003
871.24062460251616	992
871.54350320612662	989
871.846368463746	944
872.14922036674625	925
872.45205890649981	921
872.75488407438138	894
873.05769586176575	926
873.36049426002944	877
873.66327926055078	874
873.96605085470856	859
874.26880903388292	846
874.57155378945606	846
874.87428511281041	843
875.17700299533021	801
875.47970742840118	787
875.78239840340984	775
876.08507591174407	794
876.38773994479322	783
876.69039049394769	778
876.99302755059944	777
877.29565110614146	780
877.5982611519679	745
877.90085767947471	773
878.20344068005841	756
878.50601014511744	755
878.8085660660513	746
879.1111084342607	736
879.41363724114751	716
879.716152478115	749
880.0186541365681	724
880.32114220791232	675
880.62361668355516	692
880.92607755490474	696
881.22852481337111	674
881.530958450365	618
881.83337845729909	623
882.1357848255866	644
882.438177546643	593
882.740556611884	636
883.04292201272744	654
883.34527374059212	623
883.647611786898	605
883.94993614306657	610
884.25224680052065	568
884.55454375068393	599
884.85682698498238	576
885.159096494842	576
