# Supplementary material for: Anomalous deep-red luminescence of perylene black analogues with strong π-π interactions
Source: Nat Commun. 2023 Apr 6;14:1922. doi: 10.1038/s41467-023-37171-y (PMC10079835; doi:10.1038/s41467-023-37171-y)
Supplement: Supplementary file 3 — Source data [file 41467_2023_37171_MOESM3_ESM.zip › DATA/Temperature-dependent PL spectra and fluorescence decay of crystalline film/Supplementary Fig. 22a/46-150K-1S-EX480NM 341.csv]

471.67766888101448	23
471.99028276455613	13
472.30289504096527	6
472.61550570108284	19
472.92811473574989	17
473.24072213580666	15
473.55332789209336	23
473.86593199544933	21
474.1785344367139	27
474.49113520672552	16
474.80373429632243	31
475.11633169634268	8
475.42892739762328	13
475.74152139100158	10
476.0541136673134	27
476.36670421739564	28
476.67929303208308	30
476.99188010221161	25
477.30446541861556	50
477.61704897212951	71
477.92963075358745	103
478.24221075382258	127
478.55478896366805	138
478.86736537395689	173
479.17993997552071	168
479.49251275919204	164
479.80508371580152	171
480.11765283618081	178
480.43022011116011	131
480.74278553156955	124
481.05534908823893	102
481.3679107719978	77
481.68047057367477	59
481.9930284840986	50
482.3055844940975	24
482.61813859449853	39
482.93069077612978	21
483.24324102981785	17
483.55578934638896	30
483.86833571666938	13
484.18088013148508	13
484.49342258166109	21
484.80596305802226	14
485.11850155139314	19
485.431038052598	23
485.74357255246059	37
486.0561050418039	6
486.36863551145126	24
486.68116395222489	20
486.99369035494715	17
487.30621471043958	18
487.61873700952418	16
487.93125724302115	16
488.24377540175158	26
488.55629147653553	27
488.86880545819321	31
489.1813173375437	23
489.49382710540635	27
489.80633475259975	16
490.11884026994227	22
490.431343648252	29
490.74384487834635	24
491.05634395104295	23
491.36884085715855	23
491.681335587509	13
491.99382813291135	22
492.306318484181	22
492.61880663213338	16
492.93129256758351	13
493.24377628134579	16
493.556257764235	7
493.86873700706491	33
494.18121400064928	29
494.49368873580113	18
494.80616120333332	14
495.11863139405887	29
495.43109929878926	20
495.74356490833679	21
496.05602821351295	22
496.36848920512864	22
496.68094787399497	27
496.99340421092217	23
497.30585820672025	24
497.618309852199	14
497.930759138168	30
498.2432060554363	20
498.55565059481262	27
498.86809274710549	35
499.18053250312255	20
499.49296985367175	19
499.80540478956044	23
500.11783730159578	26
500.43026738058438	28
500.74269501733289	13
501.05512020264717	21
501.36754292733309	27
501.67996318219559	21
501.99238095804031	21
502.30479624567175	21
502.61720903589458	26
502.92961931951248	23
503.24202708732969	28
503.55443233014927	17
503.8668350387747	25
504.17923520400888	27
504.49163281665415	8
504.80402786751279	20
505.11642034738662	20
505.42881024707719	27
505.74119755738593	9
506.05358226911386	15
506.36596437306156	23
506.67834386002937	29
506.99072072081725	32
507.30309494622503	13
507.61546652705232	25
507.92783545409821	20
508.24020171816147	34
508.55256531004056	34
508.86492622053396	19
509.17728444043945	18
509.48963996055494	32
509.80199277167742	7
510.11434286460417	16
510.42669023013229	28
510.73903485905777	24
511.0513767421769	21
511.36371587028589	28
511.67605223418053	17
511.9883858246555	12
512.30071663250646	26
512.6130446485281	7
512.92536986351467	33
513.237692268261	20
513.55001185356036	24
513.86232861020676	33
514.17464252899379	21
514.48695360071429	19
514.79926181616122	24
515.1115671661272	19
515.42386964140451	20
515.73616923278553	28
516.0484659310614	17
516.36075972702429	31
516.67305061146533	26
516.985338575175	35
517.29762360894472	32
517.60990570356478	21
517.922184849825	24
518.23446103851586	17
518.54673426042689	29
518.85900450634756	15
519.17127176706674	33
519.483536033374	23
519.79579729605769	23
520.10805554590615	21
520.42031077370768	22
520.73256297025046	15
521.04481212632174	23
521.35705823270951	23
521.66930128020044	32
521.98154125958183	1
522.29377816164072	15
522.60601197716289	31
522.918242696935	26
523.23047031174337	19
523.54269481237316	40
523.85491618961044	27
524.16713443424021	22
524.4793495370476	33
524.79156148881771	28
525.10377028033486	28
525.41597590238371	17
525.72817834574835	17
526.04037760121275	33
526.35257365956079	31
526.66476651157541	43
526.97695614804047	33
527.28914255973893	29
527.60132573745352	32
527.913505671967	21
528.22568235406175	21
528.53785577451981	32
528.85002592412343	24
529.1621927936543	29
529.47435637389367	23
529.78651665562359	28
530.09867362962461	24
530.41082728667811	23
530.72297761756442	32
531.03512461306445	26
531.34726826395831	21
531.65940856102623	19
531.971545495048	27
532.28367905680363	25
532.59580923707233	37
532.90793602663371	29
533.220059416267	41
533.53217939675073	22
533.84429595886411	28
534.15640909338572	23
534.4685187910934	33
534.780625042766	30
535.09272783918118	26
535.40482717111672	27
535.7169230293506	23
536.02901540465984	37
536.3411042878223	32
536.65318966961456	35
536.96527154081377	36
537.27734989219641	38
537.58942471453952	41
537.90149599861934	30
538.21356373521166	32
538.525627915093	49
538.83768852903938	40
539.1497455678259	34
539.46179902222855	43
539.77384888302288	31
540.08589514098355	38
540.397937786886	55
540.709976811505	39
541.02201220561517	41
541.33404395999116	40
541.64607206540768	43
541.95809651263846	43
542.27011729245783	55
542.58213439563963	49
542.89414781295784	56
543.20615753518621	44
543.51816355309779	48
543.83016585746611	51
544.14216443906435	50
544.45415928866555	58
544.76615039704268	55
545.07813775496857	53
545.39012135321548	55
545.702101182556	45
546.01407723376258	52
546.32604949760741	49
546.63801796486257	41
546.94998262629974	43
547.26194347269052	40
547.57390049480739	37
547.885853683421	58
548.19780302930315	50
548.50974852322486	49
548.82169015595764	38
549.13362791827217	48
549.44556180093923	39
549.75749179472973	48
550.06941789041446	50
550.38134007876363	35
550.69325835054758	37
551.00517269653687	40
551.3170831075015	39
551.62898957421146	28
551.94089208743651	43
552.25279063794687	43
552.56468521651209	39
552.87657581390135	37
553.18846242088455	41
553.50034502823075	45
553.81222362670962	39
554.12409820708967	50
554.43596876014067	37
554.74783527663089	31
555.05969774732978	29
555.37155616300538	55
555.68341051442712	54
555.99526079236273	36
556.30710698758139	36
556.61894909085117	41
556.93078709294	41
557.24262098461634	37
557.55445075664829	35
557.86627639980384	28
558.17809790485069	57
558.48991526255691	36
558.80172846369	37
559.11353749901775	47
559.42534235930725	44
559.73714303532677	42
560.048939517843	52
560.36073179762388	35
560.67251986543613	57
560.984303712047	39
561.29608332822386	26
561.60785870473319	34
561.91962983234259	35
562.23139670181831	37
562.5431593039275	47
562.85491762943673	39
563.16667166911293	22
563.47842141372234	41
563.79016685403167	37
564.10190798080725	50
564.4136447848158	54
564.72537725682344	38
565.0371053875964	49
565.348829167901	34
565.66054858850339	47
565.97226364016967	45
566.28397431366591	49
566.59568059975811	47
566.90738248921252	46
567.21907997279447	57
567.53077304127044	42
567.84246168540574	51
568.15414589596639	46
568.465825663718	50
568.77750097942624	66
569.089171833857	46
569.40083821777546	55
569.71250012194776	48
570.02415753713876	45
570.33581045411449	51
570.64745886363994	43
570.95910275648112	52
571.27074212340278	49
571.58237695517073	51
571.89400724255	42
572.20563297630588	59
572.51725414720408	39
572.82887074600922	35
573.140482763487	51
573.45209019040249	39
573.7636930175205	44
574.07529123560676	47
574.38688483542614	49
574.69847380774354	48
575.0100581433245	50
575.32163783293379	52
575.63321286733662	52
575.94478323729788	59
576.25634893358279	36
576.56790994695643	57
576.87946626818371	68
577.19101788802948	50
577.50256479725908	40
577.81410698663751	49
578.12564444692964	42
578.43717716890046	63
578.748705143315	49
579.06022836093825	55
579.37174681253532	65
579.68326048887138	55
579.99476938071086	50
580.30627347881955	66
580.61777277396186	60
580.92926725690313	46
581.24075691840824	47
581.55224174924251	45
581.86372174017083	66
582.17519688195853	57
582.48666716537036	56
582.7981325811719	73
583.10959312012767	54
583.42104877300335	66
583.7324995305637	59
584.04394538357462	77
584.35538632280077	69
584.66682233900747	49
584.97825342296017	58
585.28967956542385	62
585.60110075716432	60
585.91251698894655	77
586.22392825153634	66
586.53533453569889	61
586.84673583219944	61
587.15813213180388	53
587.46952342527754	63
587.7809097033861	58
588.09229095689534	59
588.40366717657048	59
588.71503835317753	58
589.0264044774824	49
589.33776554025042	58
589.64912153224782	66
589.96047244424017	56
590.27181826699382	62
590.58315899127456	71
590.89449460784817	63
591.20582510748113	69
591.51715048093956	67
591.82847071898937	47
592.13978581239712	64
592.45109575192873	59
592.76240052835112	65
593.07370013243042	70
593.3849945549332	78
593.69628378662594	60
594.00756781827545	57
594.31884664064819	72
594.630120244511	59
594.941388620631	71
595.25265175977484	74
595.56390965270953	55
595.87516229020218	71
596.18640966301973	68
596.49765176192955	54
596.808888577699	64
597.12012010109527	68
597.431346322886	62
597.74256723383849	82
598.05378282472054	73
598.36499308629959	73
598.67619800934381	81
598.98739758462068	63
599.29859180289839	79
599.60978065494464	82
599.92096413152808	65
600.23214222341653	61
600.54331492137851	65
600.8544822161823	63
601.16564409859654	81
601.47680055938963	81
601.78795158933065	62
602.09909717918788	61
602.41023731973064	68
602.7213720017279	69
603.03250121594863	61
603.34362495316191	81
603.65474320413728	71
603.96585595964427	73
604.27696321045244	79
604.58806494733119	75
604.89916116105053	75
605.21025184237988	75
605.52133698208979	79
605.83241657095016	72
606.14349059973131	78
606.45455905920358	86
606.76562194013707	85
607.07667923330268	89
607.38773092947145	90
607.69877701941346	74
608.00981749390053	71
608.320852343703	93
608.63188155959222	90
608.94290513234012	99
609.25392305271782	93
609.5649353114967	108
609.87594189944855	94
610.18694280734576	94
610.4979380259598	98
610.808927546063	101
611.11991135842777	115
611.43088945382658	122
611.74186182303174	99
612.05282845681631	111
612.36378934595268	93
612.67474448121459	107
612.98569385337441	109
613.296637453206	105
613.60757527148257	81
613.918507298978	90
614.22943352646575	96
614.54035394471975	94
614.851268544514	98
615.16217731662334	91
615.47308025182144	96
615.783977340883	99
616.09486857458319	103
616.40575394369625	100
616.71663343899775	94
617.02750705126232	103
617.338374771266	107
617.64923658978387	103
617.96009249759163	98
618.27094248546541	94
618.58178654418077	107
618.89262466451476	105
619.20345683724292	110
619.51428305314255	94
619.82510330298965	112
620.1359175775616	118
620.44672586763534	102
620.75752816398847	113
621.068324457398	110
621.37911473864165	115
621.6898989984976	110
622.00067722774349	103
622.311449417158	105
622.622215557519	113
622.93297563960539	116
623.24372965419582	105
623.55447759206936	98
623.865219444005	113
624.17595520078237	102
624.48668485318069	108
624.79740839198018	105
625.10812580796028	124
625.41883709190154	108
625.729542234584	127
626.04024122678845	118
626.35093405929581	130
626.66162072288671	108
626.97230120834263	105
627.2829755064447	108
627.59364360797474	123
627.90430550371445	121
628.21496118444588	101
628.5256106409513	117
628.836253864013	124
629.14689084441409	117
629.457521572937	120
629.7681460403652	133
630.07876423748189	127
630.38937615507041	123
630.69998178391484	135
631.010581114799	117
631.32117413850744	121
631.63176084582437	137
631.94234122753437	123
632.25291527442278	115
632.56348297727436	136
632.87404432687458	108
633.18459931400935	110
633.49514792946434	110
633.80569016402546	130
634.11622600847932	130
634.42675545361226	137
634.73727849021157	113
635.04779510906383	140
635.35830530095654	132
635.66880905667722	125
635.97930636701369	130
636.289797222754	132
636.60028161468631	132
636.9107595335995	111
637.22123097028225	141
637.53169591552341	125
637.84215436011266	120
638.152606294839	139
638.46305171049278	133
638.77349059786411	145
639.08392294774285	131
639.39434875092	143
639.70476799818641	148
640.01518068033317	133
640.32558678815155	162
640.63598631243337	121
640.94637924397057	135
641.25676557355519	136
641.56714529197973	132
641.87751839003738	158
642.18788485852053	144
642.49824468822294	143
642.80859786993813	157
643.11894439445985	149
643.42928425258208	151
643.73961743509938	145
644.04994393280663	152
644.36026373649872	136
644.67057683697055	137
644.98088322501837	161
645.2911828914373	154
645.601475827024	159
645.91176202257464	147
646.22204146888612	176
646.53231415675509	165
646.84258007697929	170
647.15283922035587	176
647.463091577683	177
647.773337139759	178
648.083575897382	177
648.39380784135119	155
648.70403296246513	172
649.01425125152366	163
649.32446269932632	165
649.63466729667323	185
649.94486503436462	172
650.25505590320108	192
650.56523989398363	166
650.87541699751341	174
651.185587204592	173
651.4957505060213	194
651.80590689260373	195
652.1160563551415	188
652.42619888443744	186
652.73633447129487	190
653.046463106517	187
653.356584780908	190
653.66669948527158	201
653.9768072104124	186
654.28690794713532	208
654.59700168624511	195
654.90708841854746	185
655.21716813484807	201
655.52724082595307	185
655.83730648266874	196
656.147365095802	225
656.45741665615992	224
656.76746115454966	204
657.0774985817792	204
657.38752892865682	218
657.6975521859905	234
658.00756834458946	243
658.3175773952629	215
658.62757932881971	209
658.93757413607022	228
659.24756180782458	254
659.557542334893	226
659.86751570808667	219
660.17748191821681	264
660.48744095609493	257
660.797392812533	268
661.107337478343	277
661.41727494433781	287
661.72720520133055	279
662.03712824013462	275
662.34704405156356	272
662.65695262643123	296
662.96685395555278	274
663.27674802974263	285
663.58663483981582	274
663.89651437658813	311
664.2063866308755	301
664.51625159349419	312
664.82610925526069	322
665.1359596069924	329
665.44580263950638	333
665.75563834362072	316
666.06546671015326	365
666.375287729923	360
666.6851013937486	368
666.99490769244937	360
667.30470661684512	386
667.61449815775586	406
667.924282306002	393
668.23405905240463	427
668.54382838778463	414
668.85359030296411	427
669.16334478876468	449
669.47309183600908	434
669.78283143551982	457
670.09256357812023	470
670.40228825463407	474
670.71200545588522	510
671.0217151726979	510
671.33141739589735	540
671.64111211630836	549
671.950799324757	566
672.26047901206869	579
672.57015116907019	611
672.87981578658844	621
673.18947285545039	650
673.49912236648379	665
673.808764310517	678
674.11839867837818	696
674.42802546089627	710
674.7376446489003	765
675.04725623322054	738
675.35686020468688	796
675.66645655412981	816
675.97604527238025	862
676.28562635026981	860
676.59519977863033	908
676.90476554829365	939
677.214323650093	1019
677.523874074861	1000
677.83341681343165	1022
678.14295185663866	1010
678.45247919531619	1084
678.76199882029937	1101
679.07151072242357	1151
679.38101489252415	1231
679.69051132143761	1245
680.00000000000011	1299
680.309480919049	1264
680.61895406942153	1355
680.92841944195573	1368
681.23787702749	1381
681.54732681686278	1448
681.85676880091387	1532
682.16620297048223	1560
682.47562931640857	1582
682.78504782953348	1658
683.09445850069744	1693
683.40386132074252	1802
683.71325628051045	1870
684.02264337084353	1887
684.33202258258461	1947
684.64139390657726	2019
684.95075733366514	2070
685.26011285469224	2155
685.56946046050336	2211
685.87880014194377	2314
686.188131889859	2404
686.49745569509537	2392
686.80677154849934	2507
687.11607944091793	2564
687.42537936319832	2697
687.73467130618883	2730
688.04395526073779	2810
688.3532312176942	2890
688.66249916790753	3041
688.97175910222734	3159
689.28101101150423	3289
689.59025488658881	3321
689.89949071833291	3424
690.20871849758782	3625
690.51793821520585	3649
690.82714986204019	3758
691.13635342894349	3852
691.44554890677	3995
691.75473628637371	4062
692.06391555860955	4182
692.37308671433209	4269
692.682249744398	4425
692.991404639663	4613
693.30055139098351	4734
693.60968998921726	4918
693.9188204252215	5029
694.22794268985479	5078
694.53705677397568	5224
694.8461626684433	5378
695.15526036411723	5534
695.46434985185817	5648
695.77343112252629	5839
696.08250416698331	5938
696.39156897609041	6045
696.70062554071023	6344
697.00967385170588	6442
697.31871389993967	6560
697.62774567627628	6797
697.9367691715795	6985
698.24578437671425	7008
698.55479128254592	7251
698.86378987994055	7296
699.17278015976422	7587
699.48176211288387	7801
699.79073573016728	7995
700.09970100248211	7968
700.40865792069678	8123
700.71760647568055	8356
701.02654665830289	8475
701.33547845943372	8717
701.64440186994386	8929
701.953316880704	9056
702.26222348258648	9141
702.57112166646323	9413
702.88001142320684	9608
703.18889274369087	9695
703.49776561878878	10008
703.80663003937514	10324
704.11548599632522	10372
704.424333480514	10760
704.73317248281751	10846
705.04200299411241	11019
705.35082500527608	11354
705.65963850718583	11386
705.96844349071966	11701
706.277239946757	11899
706.58602786617655	12124
706.89480723985844	12383
707.20357805868332	12634
707.51234031353147	13071
707.8210939952852	13161
708.12983909482614	13346
708.43857560303707	13697
708.74730351080132	13871
709.05602280900268	14319
709.36473348852519	14482
709.67343554025422	14849
709.98212895507493	14986
710.29081372387361	15397
710.59948983753657	15635
710.90815728695156	15932
711.21681606300581	16269
711.52546615658787	16470
711.83410755858677	16924
712.142740259892	17426
712.45136425139356	17550
712.75997952398222	17922
713.06858606854917	18236
713.37718387598613	18654
713.68577293718556	18977
713.99435324304079	19437
714.30292478444539	19914
714.61148755229283	20157
714.92004153747871	20500
715.228586730898	20800
715.5371231234468	21196
715.8456507060215	21785
716.1541694695195	22033
716.46267940483813	22426
716.77118050287618	22831
717.07967275453245	23219
717.38815615070621	23557
717.69663068229818	24021
718.00509634020852	24517
718.31355311533878	24515
718.62200099859115	25105
718.93043998086807	25495
719.23887005307256	25856
719.5472912061083	26201
719.85570343088023	26532
720.16410671829294	26859
720.47250105925207	27308
720.78088644466413	27620
721.08926286543556	27968
721.397630312474	28287
721.70598877668783	28538
722.01433824898538	28979
722.32267872027637	29322
722.6310101814704	29571
722.93933262347832	29783
723.247646037211	30050
723.5559504135806	30575
723.86424574349962	30936
724.172532017881	31015
724.48080922763859	31501
724.78907736368649	31677
725.09733641693981	32171
725.40558637831452	32456
725.71382723872648	32566
726.02205898909278	33032
726.330281620331	33553
726.63849512335923	33612
726.94669948909632	33348
727.25489470846173	33719
727.56308077237566	34063
727.87125767175894	34228
728.17942539753255	34460
728.48758394061906	34737
728.79573329194113	35210
729.103873442422	35571
729.41200438298551	35765
729.7201261045567	35837
730.0282385980604	36052
730.336341854423	36208
730.64443586457128	36345
730.95252061943211	36637
731.26059610993377	36587
731.56866232700474	36974
731.87671926157418	37008
732.18476690457248	37322
732.49280524692972	37380
732.80083427957743	37736
733.108853993448	38045
733.416864379473	38249
733.72486542858678	38185
734.03285713172284	38640
734.34083947981583	38739
734.648812463801	38568
734.95677607461471	38646
735.26473030319346	38869
735.57267514047442	38772
735.8806105773956	38818
736.188536604896	38829
736.496453213915	39161
736.80436039539245	39090
737.11225814026909	39511
737.42014643948676	39398
737.72802528398745	39855
738.03589466471385	40061
738.34375457260967	40008
738.65160499861884	39755
738.95944593368665	40065
739.2672773687583	39872
739.57509929478044	39888
739.88291170270008	39734
740.190714583465	40088
740.49850792802317	40489
740.80629172732415	40171
741.11406597231735	40262
741.42183065395363	40245
741.7295857631841	40639
742.03733129096065	40692
742.34506722823619	40741
742.65279356596363	40590
742.96051029509727	40640
743.2682174065917	40559
743.57591489140293	40542
743.88360274048648	40379
744.1912809447997	40082
744.49894949530017	39760
744.80660838294614	40008
745.11425759869667	39993
745.42189713351172	40220
745.72952697835171	40124
746.0371471241782	40122
746.34475756195252	39444
746.65235828263792	39795
746.95994927719744	39416
747.26753053659559	39054
747.575102051797	38517
747.88266381376764	38556
748.19021581347351	38023
748.49775804188187	37852
748.80529048996061	37652
749.112813148678	37322
749.42032600900359	36790
749.72782906190753	36848
750.03532229836026	36424
750.34280570933367	36220
750.6502792858	35948
750.95774301873178	35604
751.26519689910356	35208
751.57264091788932	35100
751.88007506606471	34444
752.187499334605	33779
752.49491371448789	33314
752.80231819669029	33229
753.10971277219073	32944
753.41709743196839	32460
753.72447216700266	31781
754.03183696827455	31460
754.33919182676482	31412
754.64653673345617	31056
754.95387167933086	30853
755.26119665537294	30419
755.56851165256649	30218
755.87581666189692	29761
756.1831116743499	29578
756.49039668091223	29038
756.79767167257125	28594
757.10493664031549	27768
757.41219157513342	27775
757.71943646801515	27405
758.02667130995121	27074
758.33389609193284	26759
758.641110804952	26483
758.94831544000181	25964
759.255509988076	25774
759.56269444016868	25469
759.86986878727532	25181
760.17703302039206	24847
760.48418713051535	24437
760.791331108643	24402
761.09846494577323	23773
761.40558863290539	23579
761.71270216103949	23118
762.019805521176	22788
762.32689870431659	22416
762.63398170146365	22149
762.94105450362053	21767
763.24811710179063	21605
763.55516948697914	21274
763.8622116501914	21090
764.169243582434	20974
764.47626527471391	20478
764.78327671803891	20149
765.090277903418	19812
765.39726882186085	19720
765.70424946437731	19374
766.01121982197913	18899
766.31817988567809	18713
766.62512964648715	18253
766.93206909541959	18219
767.23899822349006	17562
767.545917021714	17511
767.8528254811074	17073
768.15972359268665	16909
768.46661134747012	16710
768.77348873647611	16446
769.080355750724	16317
769.387212381234	15877
769.69405861902692	15660
770.00089445512492	15308
770.30771988055051	15188
770.61453488632731	15016
770.9213394634794	14516
771.22813360303212	14448
771.53491729601137	14202
771.84169053344431	13861
772.14845330635808	13728
772.45520560578154	13256
772.7619474227439	13071
773.06867874827583	12718
773.37539957340755	12575
773.68210988917133	12418
773.98880968660012	12309
774.2954989567271	12083
774.60217769058693	11993
774.90884587921471	11714
775.21550351364658	11349
775.5221505849197	11163
775.82878708407168	11078
776.13541300214126	10790
776.44202833016789	10654
776.748633059192	10326
777.05522718025486	10169
777.36181068439862	9997
777.668383562666	9862
777.97494580610123	9758
778.28149740574838	9557
778.58803835265371	9442
778.89456863786313	9374
779.2010882524238	9195
779.50759718738436	9002
779.81409543379368	8861
780.12058298270154	8785
780.42705982515861	8580
780.73352595221661	8459
781.03998135492816	8268
781.34642602434633	8209
781.6528599515259	8111
781.95928312752164	7939
782.26569554338948	7814
782.57209719018658	7555
782.87848805897045	7628
783.18486814080018	7453
783.491237426735	7371
783.79759590783533	7176
784.10394357516236	7090
784.4102804197787	7081
784.71660643274731	6972
785.02292160513207	6982
785.32922592799821	6709
785.63551939241086	6669
785.94180198943729	6717
786.24807371014481	6455
786.55433454560182	6387
786.860584486878	6314
787.16682352504347	6266
787.47305165116927	6131
787.77926885632758	6201
788.08547513159135	5937
788.39167046803459	5951
788.697854856732	5996
789.00402828875929	5916
789.31019075519328	5776
789.61634224711111	5823
789.92248275559143	5666
790.22861227171359	5695
790.5347307865577	5609
790.84083829120527	5480
791.146934776738	5436
791.4530202342396	5414
791.7590946547931	5394
792.06515802948388	5323
792.37121034939776	5218
792.67725160562111	5212
792.983281789242	5154
793.28930089134872	5238
793.59530890303074	5081
793.90130581537858	5108
794.2072916194835	5148
794.51326630643791	5079
794.81922986733491	4973
795.125182293269	5065
795.4311235753346	5061
795.73705370462812	4929
796.04297267224661	4916
796.34888046928779	4924
796.65477708685057	4622
796.96066251603452	4553
797.2665367479409	4598
797.572399773671	4612
797.87825158432736	4712
798.18409217101362	4652
798.48992152483447	4556
798.79573963689518	4665
799.10154649830224	4527
799.407342100163	4527
799.7131264335859	4402
800.01889948967994	4534
800.32466125955557	4423
800.63041173432407	4439
800.93615090509718	4313
801.24187876298845	4328
801.54759529911189	4428
801.85330050458231	4356
802.15899437051587	4322
802.46467688802932	4314
802.77034804824086	4311
803.07600784226941	4276
803.38165626123475	4244
803.68729329625751	4262
803.99291893845964	4171
804.29853317896414	4248
804.60413600889444	4256
804.9097274193756	4204
805.215307401533	4181
805.52087594649367	4258
805.826433045385	4093
806.1319786893356	4109
806.43751286947565	4055
806.74303557693509	4085
807.04854680284586	4087
807.35404653834053	4083
807.65953477455264	4106
807.96501150261656	3998
808.27047671366836	3990
808.575930398844	3962
808.88137254928131	4001
809.18680315611891	3985
809.49222221049615	4015
809.79762970355364	4003
810.1030256264329	3969
810.40840997027635	3982
810.71378272622746	3953
811.01914388543128	3953
811.32449343903272	3873
811.62983137817844	3862
811.93515769401608	3887
812.24047237769446	3840
812.54577542036247	3852
812.85106681317109	3759
813.15634654727194	3913
813.46161461381757	3808
813.76687100396146	3745
814.07211570885818	3856
814.37734871966359	3741
814.68257002753387	3729
814.98777962362738	3815
815.29297749910211	3829
815.59816364511823	3728
815.90333805283615	3829
816.20850071341772	3798
816.51365161802607	3688
816.81879075782456	3761
817.123918123978	3639
817.42903370765237	3653
817.73413750001453	3643
818.03922949223272	3587
818.34430967547519	3556
818.64937804091255	3544
818.95443457971544	3699
819.25947928305618	3646
819.56451214210767	3642
819.869533148044	3734
820.17454229204077	3584
820.47953956527351	3613
820.78452495891986	3579
821.08949846415817	3603
821.39446007216759	3594
821.69940977412853	3447
822.00434756122263	3505
822.309273424632	3519
822.61418735554059	3477
822.91908934513276	3515
823.22397938459414	3433
823.5288574651114	3465
823.83372357787255	3409
824.13857771406583	3471
824.44341986488189	3512
824.7482500215109	3486
825.0530681751452	3481
825.35787431697781	3419
825.6626684382029	3463
825.96745053001541	3369
826.2722205836119	3382
826.57697859018947	3345
826.88172454094638	3342
827.18645842708224	3244
827.49118023979736	3250
827.79588997029362	3237
828.10058760977347	3206
828.40527314944075	3187
828.70994658050017	3255
829.01460789415762	3267
829.31925708162009	3274
829.623894134096	3212
829.9285190427936	3185
830.23313179892375	3120
830.53773239369752	3161
830.84232081832727	3178
831.14689706402669	3108
831.45146112200973	3136
831.756012983493	3070
832.06055263969222	3076
832.36508008182557	3095
832.66959530111228	3016
832.974098288772	2994
833.278589036026	2980
833.58306753409624	2889
833.88753377420619	2944
834.1919877475799	2914
834.4964294454436	2885
834.800858859023	2822
835.10527597954638	2776
835.40968079824233	2782
835.71407330634065	2819
836.01845349507232	2836
836.3228213556697	2809
836.627176879366	2844
836.93152005739512	2833
837.235850880993	2803
837.54016934139611	2621
837.84447542984162	2730
838.14876913756893	2652
838.45305045581745	2613
838.75731937582862	2570
839.06157588884412	2535
839.36581998610768	2579
839.67005165886326	2507
839.97427089835651	2539
840.27847769583423	2480
840.58267204254378	2492
840.88685392973446	2471
841.1910233486559	2538
841.49518029055946	2447
841.799324746697	2494
842.1034567083226	2467
842.40757616669021	2392
842.71168311305564	2326
843.01577753867559	2393
843.31985943480811	2326
843.6239287927126	2238
843.92798560364861	2289
844.23202985887781	2272
844.53606154966246	2248
844.84008066726642	2235
845.14408720295455	2165
845.44808114799241	2161
845.75206249364749	2155
846.05603123118749	2124
846.35998735188218	2149
846.66393084700178	2147
846.9678617078182	2120
847.27177992560416	2138
847.57568549163352	2104
847.87957839718138	2037
848.18345863352442	2053
848.48732619193936	2013
848.79118106370561	1984
849.09502324010214	1920
849.3988527124103	1930
849.702669471912	1905
850.00647350989084	1906
850.3102648176307	1857
850.61404338641739	1920
850.91780920753763	1858
851.22156227227947	1807
851.52530257193177	1803
851.82903009778488	1806
852.13274484113037	1779
852.43644679326053	1735
852.74013594546921	1778
853.0438122890514	1755
853.34747581530337	1759
853.651126515522	1746
853.95476438100638	1697
854.25838940305573	1691
854.56200157297087	1645
854.86560088205431	1641
855.16918732160866	1621
855.47276088293859	1571
855.77632155734977	1530
856.079869336149	1514
856.3834042106439	1509
856.686926172144	1511
856.99043521195938	1433
857.29393132140194	1476
857.597414491784	1473
857.9008847144197	1486
858.20434198062446	1405
858.50778628171406	1439
858.81121760900623	1442
859.11463595381974	1390
859.41804130747482	1370
859.721433661292	1402
860.02481300659429	1357
860.32817933470471	1363
860.63153263694835	1278
860.93487290465089	1341
861.23820012913973	1320
861.54151430174318	1253
861.84481541379068	1230
862.14810345661351	1184
862.45137842154327	1271
862.75464029991338	1179
863.057889083058	1199
863.36112476231335	1193
863.66434732901587	1148
863.96755677450392	1170
864.270753090117	1132
864.57393626719488	1134
864.87710629708022	1164
865.18026317111594	1141
865.4834068806457	1139
865.78653741701567	1057
866.0896547715721	1034
866.392758935663	1055
866.69584990063765	1103
866.99892765784625	1024
867.30199219864062	1009
867.60504351437385	949
867.90808159639948	1005
868.21110643607335	910
868.5141180247515	967
868.81711635379247	919
869.12010141455482	944
869.42307319839892	928
869.7260316966865	941
870.02897690078021	906
870.33190880204393	931
870.63482739184349	913
870.93773266154517	881
871.24062460251616	941
871.54350320612662	911
871.846368463746	893
872.14922036674625	868
872.45205890649981	886
872.75488407438138	861
873.05769586176575	872
873.36049426002944	814
873.66327926055078	817
873.96605085470856	765
874.26880903388292	782
874.57155378945606	747
874.87428511281041	762
875.17700299533021	746
875.47970742840118	746
875.78239840340984	753
876.08507591174407	735
876.38773994479322	741
876.69039049394769	764
876.99302755059944	716
877.29565110614146	720
877.5982611519679	715
877.90085767947471	699
878.20344068005841	713
878.50601014511744	664
878.8085660660513	693
879.1111084342607	642
879.41363724114751	671
879.716152478115	654
880.0186541365681	643
880.32114220791232	615
880.62361668355516	604
880.92607755490474	607
881.22852481337111	593
881.530958450365	612
881.83337845729909	589
882.1357848255866	567
882.438177546643	595
882.740556611884	595
883.04292201272744	590
883.34527374059212	589
883.647611786898	583
883.94993614306657	530
884.25224680052065	569
884.55454375068393	558
884.85682698498238	580
885.159096494842	534
