# Supplementary material for: Anomalous deep-red luminescence of perylene black analogues with strong π-π interactions
Source: Nat Commun. 2023 Apr 6;14:1922. doi: 10.1038/s41467-023-37171-y (PMC10079835; doi:10.1038/s41467-023-37171-y)
Supplement: Supplementary file 3 — Source data [file 41467_2023_37171_MOESM3_ESM.zip › DATA/Temperature-dependent PL spectra and fluorescence decay of crystalline film/Supplementary Fig. 22a/46-160K-1S-EX480NM 342.csv]

471.67766888101448	30
471.99028276455613	22
472.30289504096527	10
472.61550570108284	16
472.92811473574989	17
473.24072213580666	25
473.55332789209336	6
473.86593199544933	26
474.1785344367139	22
474.49113520672552	16
474.80373429632243	25
475.11633169634268	28
475.42892739762328	13
475.74152139100158	17
476.0541136673134	23
476.36670421739564	26
476.67929303208308	37
476.99188010221161	39
477.30446541861556	65
477.61704897212951	69
477.92963075358745	106
478.24221075382258	128
478.55478896366805	147
478.86736537395689	166
479.17993997552071	182
479.49251275919204	174
479.80508371580152	165
480.11765283618081	153
480.43022011116011	141
480.74278553156955	123
481.05534908823893	98
481.3679107719978	70
481.68047057367477	50
481.9930284840986	46
482.3055844940975	37
482.61813859449853	32
482.93069077612978	25
483.24324102981785	15
483.55578934638896	23
483.86833571666938	22
484.18088013148508	16
484.49342258166109	18
484.80596305802226	29
485.11850155139314	21
485.431038052598	17
485.74357255246059	23
486.0561050418039	13
486.36863551145126	20
486.68116395222489	15
486.99369035494715	14
487.30621471043958	18
487.61873700952418	24
487.93125724302115	22
488.24377540175158	22
488.55629147653553	20
488.86880545819321	30
489.1813173375437	28
489.49382710540635	30
489.80633475259975	16
490.11884026994227	22
490.431343648252	13
490.74384487834635	31
491.05634395104295	32
491.36884085715855	24
491.681335587509	15
491.99382813291135	32
492.306318484181	38
492.61880663213338	25
492.93129256758351	29
493.24377628134579	17
493.556257764235	27
493.86873700706491	17
494.18121400064928	11
494.49368873580113	13
494.80616120333332	22
495.11863139405887	15
495.43109929878926	20
495.74356490833679	22
496.05602821351295	19
496.36848920512864	29
496.68094787399497	14
496.99340421092217	17
497.30585820672025	22
497.618309852199	30
497.930759138168	21
498.2432060554363	14
498.55565059481262	23
498.86809274710549	21
499.18053250312255	18
499.49296985367175	19
499.80540478956044	37
500.11783730159578	21
500.43026738058438	17
500.74269501733289	26
501.05512020264717	16
501.36754292733309	17
501.67996318219559	9
501.99238095804031	31
502.30479624567175	12
502.61720903589458	25
502.92961931951248	25
503.24202708732969	14
503.55443233014927	22
503.8668350387747	28
504.17923520400888	15
504.49163281665415	26
504.80402786751279	22
505.11642034738662	17
505.42881024707719	28
505.74119755738593	4
506.05358226911386	29
506.36596437306156	26
506.67834386002937	24
506.99072072081725	20
507.30309494622503	24
507.61546652705232	25
507.92783545409821	21
508.24020171816147	28
508.55256531004056	39
508.86492622053396	23
509.17728444043945	22
509.48963996055494	17
509.80199277167742	24
510.11434286460417	22
510.42669023013229	26
510.73903485905777	15
511.0513767421769	11
511.36371587028589	22
511.67605223418053	23
511.9883858246555	16
512.30071663250646	23
512.6130446485281	31
512.92536986351467	28
513.237692268261	16
513.55001185356036	28
513.86232861020676	24
514.17464252899379	25
514.48695360071429	17
514.79926181616122	32
515.1115671661272	23
515.42386964140451	19
515.73616923278553	32
516.0484659310614	24
516.36075972702429	22
516.67305061146533	21
516.985338575175	35
517.29762360894472	35
517.60990570356478	34
517.922184849825	30
518.23446103851586	18
518.54673426042689	22
518.85900450634756	21
519.17127176706674	24
519.483536033374	24
519.79579729605769	29
520.10805554590615	22
520.42031077370768	36
520.73256297025046	21
521.04481212632174	18
521.35705823270951	28
521.66930128020044	25
521.98154125958183	15
522.29377816164072	31
522.60601197716289	36
522.918242696935	24
523.23047031174337	22
523.54269481237316	39
523.85491618961044	27
524.16713443424021	29
524.4793495370476	27
524.79156148881771	36
525.10377028033486	39
525.41597590238371	28
525.72817834574835	30
526.04037760121275	35
526.35257365956079	22
526.66476651157541	24
526.97695614804047	31
527.28914255973893	47
527.60132573745352	27
527.913505671967	35
528.22568235406175	23
528.53785577451981	18
528.85002592412343	25
529.1621927936543	35
529.47435637389367	21
529.78651665562359	36
530.09867362962461	29
530.41082728667811	39
530.72297761756442	24
531.03512461306445	26
531.34726826395831	23
531.65940856102623	31
531.971545495048	29
532.28367905680363	25
532.59580923707233	34
532.90793602663371	38
533.220059416267	29
533.53217939675073	34
533.84429595886411	18
534.15640909338572	20
534.4685187910934	30
534.780625042766	27
535.09272783918118	24
535.40482717111672	29
535.7169230293506	27
536.02901540465984	26
536.3411042878223	32
536.65318966961456	31
536.96527154081377	40
537.27734989219641	40
537.58942471453952	25
537.90149599861934	30
538.21356373521166	43
538.525627915093	33
538.83768852903938	22
539.1497455678259	29
539.46179902222855	35
539.77384888302288	31
540.08589514098355	21
540.397937786886	41
540.709976811505	45
541.02201220561517	40
541.33404395999116	40
541.64607206540768	46
541.95809651263846	47
542.27011729245783	55
542.58213439563963	56
542.89414781295784	40
543.20615753518621	41
543.51816355309779	47
543.83016585746611	64
544.14216443906435	50
544.45415928866555	57
544.76615039704268	64
545.07813775496857	71
545.39012135321548	58
545.702101182556	42
546.01407723376258	57
546.32604949760741	39
546.63801796486257	41
546.94998262629974	50
547.26194347269052	48
547.57390049480739	59
547.885853683421	57
548.19780302930315	47
548.50974852322486	43
548.82169015595764	43
549.13362791827217	23
549.44556180093923	52
549.75749179472973	44
550.06941789041446	39
550.38134007876363	61
550.69325835054758	43
551.00517269653687	32
551.3170831075015	58
551.62898957421146	39
551.94089208743651	26
552.25279063794687	37
552.56468521651209	26
552.87657581390135	44
553.18846242088455	33
553.50034502823075	30
553.81222362670962	48
554.12409820708967	40
554.43596876014067	33
554.74783527663089	43
555.05969774732978	42
555.37155616300538	48
555.68341051442712	34
555.99526079236273	30
556.30710698758139	44
556.61894909085117	48
556.93078709294	42
557.24262098461634	44
557.55445075664829	38
557.86627639980384	34
558.17809790485069	40
558.48991526255691	41
558.80172846369	37
559.11353749901775	38
559.42534235930725	50
559.73714303532677	47
560.048939517843	38
560.36073179762388	37
560.67251986543613	48
560.984303712047	28
561.29608332822386	38
561.60785870473319	32
561.91962983234259	35
562.23139670181831	47
562.5431593039275	38
562.85491762943673	38
563.16667166911293	40
563.47842141372234	30
563.79016685403167	49
564.10190798080725	40
564.4136447848158	55
564.72537725682344	40
565.0371053875964	31
565.348829167901	33
565.66054858850339	53
565.97226364016967	38
566.28397431366591	53
566.59568059975811	33
566.90738248921252	44
567.21907997279447	37
567.53077304127044	51
567.84246168540574	35
568.15414589596639	46
568.465825663718	41
568.77750097942624	40
569.089171833857	40
569.40083821777546	37
569.71250012194776	46
570.02415753713876	44
570.33581045411449	37
570.64745886363994	46
570.95910275648112	57
571.27074212340278	50
571.58237695517073	45
571.89400724255	46
572.20563297630588	51
572.51725414720408	53
572.82887074600922	35
573.140482763487	47
573.45209019040249	50
573.7636930175205	36
574.07529123560676	65
574.38688483542614	63
574.69847380774354	49
575.0100581433245	41
575.32163783293379	54
575.63321286733662	54
575.94478323729788	43
576.25634893358279	43
576.56790994695643	50
576.87946626818371	50
577.19101788802948	49
577.50256479725908	48
577.81410698663751	33
578.12564444692964	58
578.43717716890046	36
578.748705143315	55
579.06022836093825	32
579.37174681253532	48
579.68326048887138	51
579.99476938071086	47
580.30627347881955	61
580.61777277396186	51
580.92926725690313	58
581.24075691840824	61
581.55224174924251	65
581.86372174017083	51
582.17519688195853	63
582.48666716537036	59
582.7981325811719	65
583.10959312012767	59
583.42104877300335	60
583.7324995305637	73
584.04394538357462	59
584.35538632280077	54
584.66682233900747	52
584.97825342296017	61
585.28967956542385	57
585.60110075716432	63
585.91251698894655	70
586.22392825153634	53
586.53533453569889	53
586.84673583219944	61
587.15813213180388	63
587.46952342527754	58
587.7809097033861	66
588.09229095689534	67
588.40366717657048	59
588.71503835317753	64
589.0264044774824	58
589.33776554025042	67
589.64912153224782	62
589.96047244424017	57
590.27181826699382	73
590.58315899127456	67
590.89449460784817	52
591.20582510748113	59
591.51715048093956	63
591.82847071898937	51
592.13978581239712	60
592.45109575192873	62
592.76240052835112	54
593.07370013243042	72
593.3849945549332	61
593.69628378662594	71
594.00756781827545	61
594.31884664064819	49
594.630120244511	76
594.941388620631	63
595.25265175977484	64
595.56390965270953	64
595.87516229020218	68
596.18640966301973	57
596.49765176192955	56
596.808888577699	53
597.12012010109527	70
597.431346322886	61
597.74256723383849	61
598.05378282472054	63
598.36499308629959	81
598.67619800934381	66
598.98739758462068	56
599.29859180289839	71
599.60978065494464	62
599.92096413152808	67
600.23214222341653	73
600.54331492137851	66
600.8544822161823	65
601.16564409859654	74
601.47680055938963	66
601.78795158933065	78
602.09909717918788	72
602.41023731973064	63
602.7213720017279	71
603.03250121594863	74
603.34362495316191	61
603.65474320413728	74
603.96585595964427	74
604.27696321045244	81
604.58806494733119	69
604.89916116105053	77
605.21025184237988	77
605.52133698208979	66
605.83241657095016	69
606.14349059973131	65
606.45455905920358	82
606.76562194013707	67
607.07667923330268	74
607.38773092947145	66
607.69877701941346	74
608.00981749390053	82
608.320852343703	80
608.63188155959222	87
608.94290513234012	103
609.25392305271782	105
609.5649353114967	106
609.87594189944855	112
610.18694280734576	112
610.4979380259598	121
610.808927546063	95
611.11991135842777	128
611.43088945382658	118
611.74186182303174	106
612.05282845681631	104
612.36378934595268	86
612.67474448121459	102
612.98569385337441	80
613.296637453206	94
613.60757527148257	90
613.918507298978	87
614.22943352646575	73
614.54035394471975	85
614.851268544514	92
615.16217731662334	92
615.47308025182144	103
615.783977340883	83
616.09486857458319	101
616.40575394369625	84
616.71663343899775	97
617.02750705126232	104
617.338374771266	95
617.64923658978387	94
617.96009249759163	85
618.27094248546541	78
618.58178654418077	99
618.89262466451476	86
619.20345683724292	101
619.51428305314255	104
619.82510330298965	96
620.1359175775616	102
620.44672586763534	89
620.75752816398847	110
621.068324457398	89
621.37911473864165	110
621.6898989984976	99
622.00067722774349	94
622.311449417158	98
622.622215557519	106
622.93297563960539	101
623.24372965419582	92
623.55447759206936	108
623.865219444005	109
624.17595520078237	107
624.48668485318069	114
624.79740839198018	104
625.10812580796028	107
625.41883709190154	120
625.729542234584	112
626.04024122678845	121
626.35093405929581	111
626.66162072288671	109
626.97230120834263	101
627.2829755064447	114
627.59364360797474	117
627.90430550371445	99
628.21496118444588	124
628.5256106409513	123
628.836253864013	116
629.14689084441409	133
629.457521572937	121
629.7681460403652	118
630.07876423748189	129
630.38937615507041	120
630.69998178391484	117
631.010581114799	122
631.32117413850744	131
631.63176084582437	110
631.94234122753437	116
632.25291527442278	119
632.56348297727436	142
632.87404432687458	126
633.18459931400935	117
633.49514792946434	108
633.80569016402546	121
634.11622600847932	122
634.42675545361226	124
634.73727849021157	121
635.04779510906383	124
635.35830530095654	124
635.66880905667722	127
635.97930636701369	121
636.289797222754	140
636.60028161468631	129
636.9107595335995	120
637.22123097028225	121
637.53169591552341	131
637.84215436011266	126
638.152606294839	123
638.46305171049278	130
638.77349059786411	133
639.08392294774285	157
639.39434875092	144
639.70476799818641	140
640.01518068033317	133
640.32558678815155	129
640.63598631243337	153
640.94637924397057	149
641.25676557355519	133
641.56714529197973	156
641.87751839003738	144
642.18788485852053	134
642.49824468822294	146
642.80859786993813	119
643.11894439445985	136
643.42928425258208	133
643.73961743509938	155
644.04994393280663	151
644.36026373649872	133
644.67057683697055	163
644.98088322501837	131
645.2911828914373	153
645.601475827024	156
645.91176202257464	165
646.22204146888612	161
646.53231415675509	159
646.84258007697929	170
647.15283922035587	148
647.463091577683	152
647.773337139759	150
648.083575897382	163
648.39380784135119	165
648.70403296246513	177
649.01425125152366	149
649.32446269932632	170
649.63466729667323	165
649.94486503436462	162
650.25505590320108	179
650.56523989398363	172
650.87541699751341	154
651.185587204592	179
651.4957505060213	157
651.80590689260373	184
652.1160563551415	170
652.42619888443744	168
652.73633447129487	180
653.046463106517	200
653.356584780908	181
653.66669948527158	201
653.9768072104124	175
654.28690794713532	179
654.59700168624511	191
654.90708841854746	204
655.21716813484807	194
655.52724082595307	210
655.83730648266874	193
656.147365095802	206
656.45741665615992	230
656.76746115454966	191
657.0774985817792	236
657.38752892865682	219
657.6975521859905	213
658.00756834458946	218
658.3175773952629	245
658.62757932881971	250
658.93757413607022	232
659.24756180782458	226
659.557542334893	246
659.86751570808667	232
660.17748191821681	234
660.48744095609493	237
660.797392812533	272
661.107337478343	217
661.41727494433781	260
661.72720520133055	265
662.03712824013462	270
662.34704405156356	271
662.65695262643123	269
662.96685395555278	274
663.27674802974263	309
663.58663483981582	310
663.89651437658813	316
664.2063866308755	296
664.51625159349419	328
664.82610925526069	338
665.1359596069924	354
665.44580263950638	360
665.75563834362072	372
666.06546671015326	376
666.375287729923	370
666.6851013937486	380
666.99490769244937	400
667.30470661684512	389
667.61449815775586	436
667.924282306002	405
668.23405905240463	443
668.54382838778463	409
668.85359030296411	462
669.16334478876468	491
669.47309183600908	501
669.78283143551982	536
670.09256357812023	501
670.40228825463407	573
670.71200545588522	547
671.0217151726979	547
671.33141739589735	567
671.64111211630836	572
671.950799324757	591
672.26047901206869	635
672.57015116907019	655
672.87981578658844	656
673.18947285545039	649
673.49912236648379	708
673.808764310517	757
674.11839867837818	788
674.42802546089627	780
674.7376446489003	832
675.04725623322054	821
675.35686020468688	878
675.66645655412981	936
675.97604527238025	928
676.28562635026981	931
676.59519977863033	930
676.90476554829365	994
677.214323650093	1019
677.523874074861	1072
677.83341681343165	1145
678.14295185663866	1091
678.45247919531619	1195
678.76199882029937	1168
679.07151072242357	1217
679.38101489252415	1314
679.69051132143761	1342
680.00000000000011	1367
680.309480919049	1405
680.61895406942153	1442
680.92841944195573	1515
681.23787702749	1566
681.54732681686278	1584
681.85676880091387	1685
682.16620297048223	1659
682.47562931640857	1767
682.78504782953348	1753
683.09445850069744	1824
683.40386132074252	1867
683.71325628051045	2026
684.02264337084353	2034
684.33202258258461	2082
684.64139390657726	2227
684.95075733366514	2231
685.26011285469224	2261
685.56946046050336	2337
685.87880014194377	2381
686.188131889859	2541
686.49745569509537	2544
686.80677154849934	2660
687.11607944091793	2630
687.42537936319832	2793
687.73467130618883	2853
688.04395526073779	2945
688.3532312176942	3132
688.66249916790753	3134
688.97175910222734	3280
689.28101101150423	3368
689.59025488658881	3488
689.89949071833291	3453
690.20871849758782	3662
690.51793821520585	3788
690.82714986204019	3980
691.13635342894349	4029
691.44554890677	4037
691.75473628637371	4216
692.06391555860955	4306
692.37308671433209	4436
692.682249744398	4562
692.991404639663	4668
693.30055139098351	4772
693.60968998921726	4929
693.9188204252215	5039
694.22794268985479	5224
694.53705677397568	5281
694.8461626684433	5470
695.15526036411723	5666
695.46434985185817	5677
695.77343112252629	5863
696.08250416698331	6048
696.39156897609041	6119
696.70062554071023	6301
697.00967385170588	6409
697.31871389993967	6496
697.62774567627628	6715
697.9367691715795	6986
698.24578437671425	7068
698.55479128254592	7120
698.86378987994055	7375
699.17278015976422	7415
699.48176211288387	7738
699.79073573016728	7710
700.09970100248211	7932
700.40865792069678	8043
700.71760647568055	8393
701.02654665830289	8478
701.33547845943372	8539
701.64440186994386	8737
701.953316880704	8942
702.26222348258648	9173
702.57112166646323	9321
702.88001142320684	9480
703.18889274369087	9673
703.49776561878878	9959
703.80663003937514	9899
704.11548599632522	10183
704.424333480514	10515
704.73317248281751	10609
705.04200299411241	10817
705.35082500527608	11064
705.65963850718583	11173
705.96844349071966	11518
706.277239946757	11600
706.58602786617655	12013
706.89480723985844	12336
707.20357805868332	12396
707.51234031353147	12700
707.8210939952852	12970
708.12983909482614	13081
708.43857560303707	13420
708.74730351080132	13646
709.05602280900268	13860
709.36473348852519	14290
709.67343554025422	14449
709.98212895507493	14721
710.29081372387361	14941
710.59948983753657	15264
710.90815728695156	15439
711.21681606300581	15966
711.52546615658787	16242
711.83410755858677	16543
712.142740259892	16751
712.45136425139356	17158
712.75997952398222	17291
713.06858606854917	17694
713.37718387598613	18069
713.68577293718556	18392
713.99435324304079	18985
714.30292478444539	19208
714.61148755229283	19563
714.92004153747871	19764
715.228586730898	20100
715.5371231234468	20376
715.8456507060215	20944
716.1541694695195	21306
716.46267940483813	21505
716.77118050287618	22026
717.07967275453245	22174
717.38815615070621	22662
717.69663068229818	22994
718.00509634020852	23289
718.31355311533878	23744
718.62200099859115	23996
718.93043998086807	24428
719.23887005307256	24693
719.5472912061083	25049
719.85570343088023	25510
720.16410671829294	25659
720.47250105925207	25852
720.78088644466413	26405
721.08926286543556	26373
721.397630312474	26858
721.70598877668783	27229
722.01433824898538	27595
722.32267872027637	27929
722.6310101814704	28049
722.93933262347832	28332
723.247646037211	28493
723.5559504135806	29028
723.86424574349962	29241
724.172532017881	29496
724.48080922763859	29564
724.78907736368649	29969
725.09733641693981	30239
725.40558637831452	30490
725.71382723872648	30681
726.02205898909278	31183
726.330281620331	30992
726.63849512335923	31826
726.94669948909632	31647
727.25489470846173	31514
727.56308077237566	31686
727.87125767175894	31965
728.17942539753255	32156
728.48758394061906	32560
728.79573329194113	32964
729.103873442422	33104
729.41200438298551	33163
729.7201261045567	33410
730.0282385980604	33574
730.336341854423	33745
730.64443586457128	33675
730.95252061943211	34026
731.26059610993377	34152
731.56866232700474	34259
731.87671926157418	34316
732.18476690457248	34594
732.49280524692972	34599
732.80083427957743	34448
733.108853993448	34920
733.416864379473	35185
733.72486542858678	35022
734.03285713172284	35469
734.34083947981583	35425
734.648812463801	35236
734.95677607461471	35367
735.26473030319346	35517
735.57267514047442	35621
735.8806105773956	35512
736.188536604896	35696
736.496453213915	35694
736.80436039539245	35795
737.11225814026909	36176
737.42014643948676	36092
737.72802528398745	35947
738.03589466471385	36032
738.34375457260967	35917
738.65160499861884	36085
738.95944593368665	36315
739.2672773687583	36262
739.57509929478044	36248
739.88291170270008	36257
740.190714583465	36122
740.49850792802317	36203
740.80629172732415	36177
741.11406597231735	36198
741.42183065395363	36388
741.7295857631841	36275
742.03733129096065	36354
742.34506722823619	36500
742.65279356596363	36333
742.96051029509727	36332
743.2682174065917	36004
743.57591489140293	36031
743.88360274048648	35932
744.1912809447997	35679
744.49894949530017	35779
744.80660838294614	35888
745.11425759869667	35777
745.42189713351172	35825
745.72952697835171	35381
746.0371471241782	35229
746.34475756195252	35234
746.65235828263792	35103
746.95994927719744	34850
747.26753053659559	34645
747.575102051797	34195
747.88266381376764	33836
748.19021581347351	33831
748.49775804188187	33584
748.80529048996061	33248
749.112813148678	33060
749.42032600900359	32756
749.72782906190753	32479
750.03532229836026	32257
750.34280570933367	31737
750.6502792858	31766
750.95774301873178	31468
751.26519689910356	31235
751.57264091788932	30630
751.88007506606471	30170
752.187499334605	29759
752.49491371448789	29611
752.80231819669029	29181
753.10971277219073	28756
753.41709743196839	28519
753.72447216700266	28117
754.03183696827455	27812
754.33919182676482	27706
754.64653673345617	26998
754.95387167933086	27016
755.26119665537294	26727
755.56851165256649	26280
755.87581666189692	25955
756.1831116743499	25498
756.49039668091223	25500
756.79767167257125	24911
757.10493664031549	24445
757.41219157513342	24390
757.71943646801515	24013
758.02667130995121	23599
758.33389609193284	23356
758.641110804952	23088
758.94831544000181	22830
759.255509988076	22570
759.56269444016868	22255
759.86986878727532	21952
760.17703302039206	21744
760.48418713051535	21270
760.791331108643	20952
761.09846494577323	20961
761.40558863290539	20680
761.71270216103949	20180
762.019805521176	20203
762.32689870431659	19791
762.63398170146365	19430
762.94105450362053	19180
763.24811710179063	18845
763.55516948697914	18767
763.8622116501914	18407
764.169243582434	18194
764.47626527471391	17846
764.78327671803891	17659
765.090277903418	17481
765.39726882186085	17120
765.70424946437731	16812
766.01121982197913	16648
766.31817988567809	16368
766.62512964648715	16243
766.93206909541959	15839
767.23899822349006	15590
767.545917021714	15451
767.8528254811074	15066
768.15972359268665	14971
768.46661134747012	14530
768.77348873647611	14477
769.080355750724	14111
769.387212381234	13986
769.69405861902692	13750
770.00089445512492	13397
770.30771988055051	13423
770.61453488632731	13211
770.9213394634794	12695
771.22813360303212	12655
771.53491729601137	12383
771.84169053344431	12083
772.14845330635808	11929
772.45520560578154	11758
772.7619474227439	11590
773.06867874827583	11456
773.37539957340755	11255
773.68210988917133	10960
773.98880968660012	10841
774.2954989567271	10642
774.60217769058693	10605
774.90884587921471	10263
775.21550351364658	10048
775.5221505849197	10108
775.82878708407168	9642
776.13541300214126	9522
776.44202833016789	9433
776.748633059192	9306
777.05522718025486	9157
777.36181068439862	8990
777.668383562666	8786
777.97494580610123	8761
778.28149740574838	8526
778.58803835265371	8331
778.89456863786313	8360
779.2010882524238	8047
779.50759718738436	8055
779.81409543379368	7859
780.12058298270154	7853
780.42705982515861	7683
780.73352595221661	7582
781.03998135492816	7435
781.34642602434633	7343
781.6528599515259	7224
781.95928312752164	7016
782.26569554338948	6983
782.57209719018658	6873
782.87848805897045	6691
783.18486814080018	6687
783.491237426735	6563
783.79759590783533	6591
784.10394357516236	6512
784.4102804197787	6298
784.71660643274731	6319
785.02292160513207	6263
785.32922592799821	6060
785.63551939241086	6016
785.94180198943729	6069
786.24807371014481	5977
786.55433454560182	5793
786.860584486878	5734
787.16682352504347	5744
787.47305165116927	5671
787.77926885632758	5571
788.08547513159135	5377
788.39167046803459	5482
788.697854856732	5350
789.00402828875929	5388
789.31019075519328	5310
789.61634224711111	5335
789.92248275559143	5163
790.22861227171359	5160
790.5347307865577	5156
790.84083829120527	4973
791.146934776738	4982
791.4530202342396	4908
791.7590946547931	4921
792.06515802948388	4807
792.37121034939776	4803
792.67725160562111	4749
792.983281789242	4779
793.28930089134872	4682
793.59530890303074	4655
793.90130581537858	4689
794.2072916194835	4622
794.51326630643791	4626
794.81922986733491	4673
795.125182293269	4602
795.4311235753346	4605
795.73705370462812	4441
796.04297267224661	4534
796.34888046928779	4416
796.65477708685057	4234
796.96066251603452	4158
797.2665367479409	4303
797.572399773671	4360
797.87825158432736	4243
798.18409217101362	4234
798.48992152483447	4266
798.79573963689518	4300
799.10154649830224	4294
799.407342100163	4182
799.7131264335859	4246
800.01889948967994	4283
800.32466125955557	4153
800.63041173432407	4260
800.93615090509718	4083
801.24187876298845	4023
801.54759529911189	3989
801.85330050458231	3964
802.15899437051587	3948
802.46467688802932	3953
802.77034804824086	4014
803.07600784226941	3946
803.38165626123475	3957
803.68729329625751	3990
803.99291893845964	3930
804.29853317896414	3895
804.60413600889444	3972
804.9097274193756	3865
805.215307401533	3831
805.52087594649367	3815
805.826433045385	3864
806.1319786893356	3766
806.43751286947565	3820
806.74303557693509	3792
807.04854680284586	3732
807.35404653834053	3779
807.65953477455264	3773
807.96501150261656	3728
808.27047671366836	3707
808.575930398844	3720
808.88137254928131	3723
809.18680315611891	3676
809.49222221049615	3617
809.79762970355364	3689
810.1030256264329	3615
810.40840997027635	3645
810.71378272622746	3678
811.01914388543128	3614
811.32449343903272	3666
811.62983137817844	3600
811.93515769401608	3472
812.24047237769446	3495
812.54577542036247	3548
812.85106681317109	3552
813.15634654727194	3444
813.46161461381757	3533
813.76687100396146	3478
814.07211570885818	3539
814.37734871966359	3450
814.68257002753387	3527
814.98777962362738	3442
815.29297749910211	3460
815.59816364511823	3476
815.90333805283615	3432
816.20850071341772	3356
816.51365161802607	3381
816.81879075782456	3348
817.123918123978	3356
817.42903370765237	3323
817.73413750001453	3342
818.03922949223272	3201
818.34430967547519	3311
818.64937804091255	3316
818.95443457971544	3290
819.25947928305618	3239
819.56451214210767	3305
819.869533148044	3375
820.17454229204077	3306
820.47953956527351	3317
820.78452495891986	3247
821.08949846415817	3262
821.39446007216759	3215
821.69940977412853	3194
822.00434756122263	3174
822.309273424632	3157
822.61418735554059	3143
822.91908934513276	3110
823.22397938459414	3112
823.5288574651114	3045
823.83372357787255	3093
824.13857771406583	3116
824.44341986488189	3143
824.7482500215109	3059
825.0530681751452	3139
825.35787431697781	3109
825.6626684382029	3095
825.96745053001541	3077
826.2722205836119	3040
826.57697859018947	2912
826.88172454094638	2936
827.18645842708224	2967
827.49118023979736	2940
827.79588997029362	2984
828.10058760977347	2966
828.40527314944075	2928
828.70994658050017	2915
829.01460789415762	2873
829.31925708162009	2862
829.623894134096	2858
829.9285190427936	2793
830.23313179892375	2850
830.53773239369752	2842
830.84232081832727	2837
831.14689706402669	2784
831.45146112200973	2800
831.756012983493	2826
832.06055263969222	2710
832.36508008182557	2711
832.66959530111228	2734
832.974098288772	2712
833.278589036026	2607
833.58306753409624	2622
833.88753377420619	2684
834.1919877475799	2568
834.4964294454436	2598
834.800858859023	2633
835.10527597954638	2536
835.40968079824233	2543
835.71407330634065	2562
836.01845349507232	2466
836.3228213556697	2513
836.627176879366	2509
836.93152005739512	2447
837.235850880993	2507
837.54016934139611	2415
837.84447542984162	2398
838.14876913756893	2404
838.45305045581745	2319
838.75731937582862	2307
839.06157588884412	2311
839.36581998610768	2381
839.67005165886326	2261
839.97427089835651	2205
840.27847769583423	2293
840.58267204254378	2227
840.88685392973446	2233
841.1910233486559	2251
841.49518029055946	2273
841.799324746697	2158
842.1034567083226	2220
842.40757616669021	2182
842.71168311305564	2086
843.01577753867559	2129
843.31985943480811	2030
843.6239287927126	2054
843.92798560364861	2021
844.23202985887781	1974
844.53606154966246	1962
844.84008066726642	2016
845.14408720295455	1866
845.44808114799241	1968
845.75206249364749	1921
846.05603123118749	1876
846.35998735188218	1888
846.66393084700178	1873
846.9678617078182	1888
847.27177992560416	1894
847.57568549163352	1855
847.87957839718138	1837
848.18345863352442	1779
848.48732619193936	1755
848.79118106370561	1734
849.09502324010214	1724
849.3988527124103	1740
849.702669471912	1665
850.00647350989084	1677
850.3102648176307	1690
850.61404338641739	1660
850.91780920753763	1613
851.22156227227947	1566
851.52530257193177	1565
851.82903009778488	1625
852.13274484113037	1571
852.43644679326053	1534
852.74013594546921	1578
853.0438122890514	1525
853.34747581530337	1560
853.651126515522	1490
853.95476438100638	1486
854.25838940305573	1510
854.56200157297087	1489
854.86560088205431	1467
855.16918732160866	1413
855.47276088293859	1367
855.77632155734977	1380
856.079869336149	1366
856.3834042106439	1329
856.686926172144	1339
856.99043521195938	1299
857.29393132140194	1283
857.597414491784	1285
857.9008847144197	1273
858.20434198062446	1214
858.50778628171406	1242
858.81121760900623	1294
859.11463595381974	1218
859.41804130747482	1219
859.721433661292	1214
860.02481300659429	1177
860.32817933470471	1179
860.63153263694835	1183
860.93487290465089	1193
861.23820012913973	1138
861.54151430174318	1143
861.84481541379068	1106
862.14810345661351	1099
862.45137842154327	1078
862.75464029991338	1037
863.057889083058	1064
863.36112476231335	997
863.66434732901587	1015
863.96755677450392	1100
864.270753090117	1028
864.57393626719488	1024
864.87710629708022	955
865.18026317111594	1000
865.4834068806457	987
865.78653741701567	966
866.0896547715721	936
866.392758935663	955
866.69584990063765	906
866.99892765784625	953
867.30199219864062	908
867.60504351437385	875
867.90808159639948	869
868.21110643607335	876
868.5141180247515	835
868.81711635379247	848
869.12010141455482	848
869.42307319839892	816
869.7260316966865	825
870.02897690078021	847
870.33190880204393	836
870.63482739184349	796
870.93773266154517	786
871.24062460251616	830
871.54350320612662	758
871.846368463746	803
872.14922036674625	781
872.45205890649981	724
872.75488407438138	752
873.05769586176575	730
873.36049426002944	758
873.66327926055078	698
873.96605085470856	695
874.26880903388292	683
874.57155378945606	698
874.87428511281041	663
875.17700299533021	669
875.47970742840118	671
875.78239840340984	677
876.08507591174407	631
876.38773994479322	616
876.69039049394769	673
876.99302755059944	654
877.29565110614146	652
877.5982611519679	647
877.90085767947471	613
878.20344068005841	630
878.50601014511744	605
878.8085660660513	595
879.1111084342607	614
879.41363724114751	579
879.716152478115	581
880.0186541365681	573
880.32114220791232	540
880.62361668355516	570
880.92607755490474	542
881.22852481337111	563
881.530958450365	547
881.83337845729909	580
882.1357848255866	535
882.438177546643	560
882.740556611884	540
883.04292201272744	531
883.34527374059212	537
883.647611786898	558
883.94993614306657	527
884.25224680052065	495
884.55454375068393	506
884.85682698498238	485
885.159096494842	498
