# Supplementary material for: Anomalous deep-red luminescence of perylene black analogues with strong π-π interactions
Source: Nat Commun. 2023 Apr 6;14:1922. doi: 10.1038/s41467-023-37171-y (PMC10079835; doi:10.1038/s41467-023-37171-y)
Supplement: Supplementary file 3 — Source data [file 41467_2023_37171_MOESM3_ESM.zip › DATA/Temperature-dependent PL spectra and fluorescence decay of crystalline film/Supplementary Fig. 22a/46-170K-1S-EX480NM 343.csv]

471.67766888101448	24
471.99028276455613	18
472.30289504096527	21
472.61550570108284	6
472.92811473574989	18
473.24072213580666	20
473.55332789209336	15
473.86593199544933	33
474.1785344367139	34
474.49113520672552	25
474.80373429632243	27
475.11633169634268	23
475.42892739762328	33
475.74152139100158	27
476.0541136673134	14
476.36670421739564	22
476.67929303208308	31
476.99188010221161	46
477.30446541861556	61
477.61704897212951	69
477.92963075358745	111
478.24221075382258	136
478.55478896366805	157
478.86736537395689	162
479.17993997552071	181
479.49251275919204	193
479.80508371580152	166
480.11765283618081	165
480.43022011116011	148
480.74278553156955	125
481.05534908823893	105
481.3679107719978	82
481.68047057367477	43
481.9930284840986	38
482.3055844940975	35
482.61813859449853	31
482.93069077612978	6
483.24324102981785	20
483.55578934638896	22
483.86833571666938	16
484.18088013148508	28
484.49342258166109	8
484.80596305802226	20
485.11850155139314	25
485.431038052598	21
485.74357255246059	24
486.0561050418039	23
486.36863551145126	21
486.68116395222489	17
486.99369035494715	30
487.30621471043958	17
487.61873700952418	23
487.93125724302115	43
488.24377540175158	23
488.55629147653553	20
488.86880545819321	34
489.1813173375437	32
489.49382710540635	24
489.80633475259975	16
490.11884026994227	21
490.431343648252	22
490.74384487834635	34
491.05634395104295	25
491.36884085715855	15
491.681335587509	20
491.99382813291135	18
492.306318484181	12
492.61880663213338	15
492.93129256758351	14
493.24377628134579	12
493.556257764235	15
493.86873700706491	19
494.18121400064928	15
494.49368873580113	13
494.80616120333332	27
495.11863139405887	14
495.43109929878926	27
495.74356490833679	22
496.05602821351295	24
496.36848920512864	10
496.68094787399497	32
496.99340421092217	24
497.30585820672025	24
497.618309852199	18
497.930759138168	23
498.2432060554363	20
498.55565059481262	22
498.86809274710549	19
499.18053250312255	20
499.49296985367175	28
499.80540478956044	18
500.11783730159578	14
500.43026738058438	29
500.74269501733289	10
501.05512020264717	33
501.36754292733309	20
501.67996318219559	4
501.99238095804031	33
502.30479624567175	26
502.61720903589458	22
502.92961931951248	24
503.24202708732969	11
503.55443233014927	25
503.8668350387747	21
504.17923520400888	23
504.49163281665415	12
504.80402786751279	25
505.11642034738662	15
505.42881024707719	23
505.74119755738593	15
506.05358226911386	19
506.36596437306156	31
506.67834386002937	20
506.99072072081725	26
507.30309494622503	22
507.61546652705232	24
507.92783545409821	24
508.24020171816147	22
508.55256531004056	25
508.86492622053396	24
509.17728444043945	11
509.48963996055494	32
509.80199277167742	12
510.11434286460417	27
510.42669023013229	11
510.73903485905777	11
511.0513767421769	41
511.36371587028589	9
511.67605223418053	19
511.9883858246555	24
512.30071663250646	26
512.6130446485281	25
512.92536986351467	17
513.237692268261	19
513.55001185356036	23
513.86232861020676	14
514.17464252899379	21
514.48695360071429	29
514.79926181616122	20
515.1115671661272	27
515.42386964140451	17
515.73616923278553	19
516.0484659310614	22
516.36075972702429	34
516.67305061146533	23
516.985338575175	34
517.29762360894472	28
517.60990570356478	15
517.922184849825	35
518.23446103851586	31
518.54673426042689	25
518.85900450634756	22
519.17127176706674	22
519.483536033374	14
519.79579729605769	31
520.10805554590615	26
520.42031077370768	27
520.73256297025046	29
521.04481212632174	28
521.35705823270951	29
521.66930128020044	25
521.98154125958183	14
522.29377816164072	13
522.60601197716289	27
522.918242696935	21
523.23047031174337	27
523.54269481237316	22
523.85491618961044	31
524.16713443424021	22
524.4793495370476	14
524.79156148881771	20
525.10377028033486	24
525.41597590238371	27
525.72817834574835	27
526.04037760121275	21
526.35257365956079	19
526.66476651157541	24
526.97695614804047	35
527.28914255973893	33
527.60132573745352	26
527.913505671967	25
528.22568235406175	24
528.53785577451981	25
528.85002592412343	30
529.1621927936543	26
529.47435637389367	21
529.78651665562359	33
530.09867362962461	22
530.41082728667811	30
530.72297761756442	31
531.03512461306445	26
531.34726826395831	24
531.65940856102623	19
531.971545495048	20
532.28367905680363	29
532.59580923707233	26
532.90793602663371	23
533.220059416267	35
533.53217939675073	28
533.84429595886411	27
534.15640909338572	25
534.4685187910934	27
534.780625042766	29
535.09272783918118	23
535.40482717111672	26
535.7169230293506	31
536.02901540465984	20
536.3411042878223	30
536.65318966961456	23
536.96527154081377	36
537.27734989219641	32
537.58942471453952	34
537.90149599861934	33
538.21356373521166	29
538.525627915093	27
538.83768852903938	38
539.1497455678259	32
539.46179902222855	46
539.77384888302288	28
540.08589514098355	36
540.397937786886	44
540.709976811505	48
541.02201220561517	41
541.33404395999116	46
541.64607206540768	54
541.95809651263846	41
542.27011729245783	45
542.58213439563963	48
542.89414781295784	43
543.20615753518621	54
543.51816355309779	49
543.83016585746611	53
544.14216443906435	57
544.45415928866555	63
544.76615039704268	52
545.07813775496857	60
545.39012135321548	56
545.702101182556	52
546.01407723376258	48
546.32604949760741	50
546.63801796486257	36
546.94998262629974	38
547.26194347269052	50
547.57390049480739	37
547.885853683421	53
548.19780302930315	39
548.50974852322486	41
548.82169015595764	49
549.13362791827217	39
549.44556180093923	45
549.75749179472973	46
550.06941789041446	44
550.38134007876363	42
550.69325835054758	44
551.00517269653687	29
551.3170831075015	49
551.62898957421146	38
551.94089208743651	23
552.25279063794687	37
552.56468521651209	37
552.87657581390135	27
553.18846242088455	39
553.50034502823075	33
553.81222362670962	38
554.12409820708967	47
554.43596876014067	33
554.74783527663089	36
555.05969774732978	30
555.37155616300538	28
555.68341051442712	37
555.99526079236273	32
556.30710698758139	37
556.61894909085117	29
556.93078709294	44
557.24262098461634	34
557.55445075664829	32
557.86627639980384	37
558.17809790485069	36
558.48991526255691	34
558.80172846369	41
559.11353749901775	20
559.42534235930725	46
559.73714303532677	42
560.048939517843	41
560.36073179762388	33
560.67251986543613	41
560.984303712047	34
561.29608332822386	36
561.60785870473319	24
561.91962983234259	33
562.23139670181831	31
562.5431593039275	20
562.85491762943673	36
563.16667166911293	42
563.47842141372234	29
563.79016685403167	34
564.10190798080725	42
564.4136447848158	46
564.72537725682344	32
565.0371053875964	33
565.348829167901	46
565.66054858850339	46
565.97226364016967	49
566.28397431366591	46
566.59568059975811	40
566.90738248921252	44
567.21907997279447	32
567.53077304127044	39
567.84246168540574	54
568.15414589596639	50
568.465825663718	41
568.77750097942624	35
569.089171833857	41
569.40083821777546	42
569.71250012194776	36
570.02415753713876	32
570.33581045411449	46
570.64745886363994	35
570.95910275648112	44
571.27074212340278	43
571.58237695517073	45
571.89400724255	36
572.20563297630588	62
572.51725414720408	36
572.82887074600922	41
573.140482763487	38
573.45209019040249	37
573.7636930175205	48
574.07529123560676	35
574.38688483542614	31
574.69847380774354	51
575.0100581433245	34
575.32163783293379	42
575.63321286733662	45
575.94478323729788	50
576.25634893358279	62
576.56790994695643	47
576.87946626818371	49
577.19101788802948	51
577.50256479725908	46
577.81410698663751	39
578.12564444692964	45
578.43717716890046	48
578.748705143315	59
579.06022836093825	49
579.37174681253532	53
579.68326048887138	52
579.99476938071086	53
580.30627347881955	36
580.61777277396186	41
580.92926725690313	48
581.24075691840824	46
581.55224174924251	52
581.86372174017083	47
582.17519688195853	57
582.48666716537036	58
582.7981325811719	52
583.10959312012767	57
583.42104877300335	59
583.7324995305637	63
584.04394538357462	55
584.35538632280077	61
584.66682233900747	55
584.97825342296017	47
585.28967956542385	58
585.60110075716432	60
585.91251698894655	63
586.22392825153634	53
586.53533453569889	58
586.84673583219944	54
587.15813213180388	65
587.46952342527754	50
587.7809097033861	59
588.09229095689534	56
588.40366717657048	42
588.71503835317753	63
589.0264044774824	55
589.33776554025042	66
589.64912153224782	64
589.96047244424017	59
590.27181826699382	48
590.58315899127456	59
590.89449460784817	59
591.20582510748113	49
591.51715048093956	46
591.82847071898937	57
592.13978581239712	54
592.45109575192873	66
592.76240052835112	50
593.07370013243042	59
593.3849945549332	62
593.69628378662594	54
594.00756781827545	54
594.31884664064819	72
594.630120244511	70
594.941388620631	61
595.25265175977484	59
595.56390965270953	65
595.87516229020218	56
596.18640966301973	60
596.49765176192955	63
596.808888577699	69
597.12012010109527	75
597.431346322886	60
597.74256723383849	87
598.05378282472054	64
598.36499308629959	66
598.67619800934381	75
598.98739758462068	67
599.29859180289839	65
599.60978065494464	66
599.92096413152808	75
600.23214222341653	60
600.54331492137851	73
600.8544822161823	63
601.16564409859654	79
601.47680055938963	70
601.78795158933065	59
602.09909717918788	83
602.41023731973064	60
602.7213720017279	70
603.03250121594863	79
603.34362495316191	72
603.65474320413728	78
603.96585595964427	67
604.27696321045244	79
604.58806494733119	81
604.89916116105053	79
605.21025184237988	70
605.52133698208979	82
605.83241657095016	62
606.14349059973131	67
606.45455905920358	75
606.76562194013707	86
607.07667923330268	82
607.38773092947145	82
607.69877701941346	78
608.00981749390053	67
608.320852343703	78
608.63188155959222	82
608.94290513234012	89
609.25392305271782	82
609.5649353114967	84
609.87594189944855	93
610.18694280734576	93
610.4979380259598	93
610.808927546063	88
611.11991135842777	104
611.43088945382658	106
611.74186182303174	82
612.05282845681631	90
612.36378934595268	98
612.67474448121459	101
612.98569385337441	95
613.296637453206	75
613.60757527148257	83
613.918507298978	97
614.22943352646575	100
614.54035394471975	98
614.851268544514	89
615.16217731662334	67
615.47308025182144	79
615.783977340883	92
616.09486857458319	92
616.40575394369625	84
616.71663343899775	78
617.02750705126232	101
617.338374771266	88
617.64923658978387	79
617.96009249759163	81
618.27094248546541	85
618.58178654418077	95
618.89262466451476	85
619.20345683724292	84
619.51428305314255	102
619.82510330298965	88
620.1359175775616	103
620.44672586763534	102
620.75752816398847	113
621.068324457398	85
621.37911473864165	102
621.6898989984976	104
622.00067722774349	106
622.311449417158	83
622.622215557519	89
622.93297563960539	101
623.24372965419582	106
623.55447759206936	91
623.865219444005	96
624.17595520078237	99
624.48668485318069	119
624.79740839198018	87
625.10812580796028	96
625.41883709190154	95
625.729542234584	113
626.04024122678845	104
626.35093405929581	95
626.66162072288671	101
626.97230120834263	98
627.2829755064447	105
627.59364360797474	112
627.90430550371445	103
628.21496118444588	96
628.5256106409513	100
628.836253864013	110
629.14689084441409	101
629.457521572937	99
629.7681460403652	101
630.07876423748189	105
630.38937615507041	113
630.69998178391484	117
631.010581114799	108
631.32117413850744	109
631.63176084582437	117
631.94234122753437	103
632.25291527442278	96
632.56348297727436	107
632.87404432687458	113
633.18459931400935	124
633.49514792946434	124
633.80569016402546	114
634.11622600847932	128
634.42675545361226	111
634.73727849021157	118
635.04779510906383	108
635.35830530095654	120
635.66880905667722	107
635.97930636701369	124
636.289797222754	124
636.60028161468631	131
636.9107595335995	122
637.22123097028225	121
637.53169591552341	132
637.84215436011266	112
638.152606294839	126
638.46305171049278	118
638.77349059786411	117
639.08392294774285	115
639.39434875092	101
639.70476799818641	140
640.01518068033317	129
640.32558678815155	131
640.63598631243337	146
640.94637924397057	124
641.25676557355519	137
641.56714529197973	130
641.87751839003738	136
642.18788485852053	139
642.49824468822294	154
642.80859786993813	129
643.11894439445985	131
643.42928425258208	134
643.73961743509938	130
644.04994393280663	128
644.36026373649872	141
644.67057683697055	143
644.98088322501837	156
645.2911828914373	144
645.601475827024	137
645.91176202257464	166
646.22204146888612	151
646.53231415675509	138
646.84258007697929	134
647.15283922035587	123
647.463091577683	152
647.773337139759	158
648.083575897382	156
648.39380784135119	135
648.70403296246513	152
649.01425125152366	146
649.32446269932632	161
649.63466729667323	184
649.94486503436462	157
650.25505590320108	151
650.56523989398363	161
650.87541699751341	160
651.185587204592	153
651.4957505060213	169
651.80590689260373	180
652.1160563551415	179
652.42619888443744	159
652.73633447129487	171
653.046463106517	174
653.356584780908	190
653.66669948527158	165
653.9768072104124	171
654.28690794713532	192
654.59700168624511	184
654.90708841854746	189
655.21716813484807	205
655.52724082595307	191
655.83730648266874	202
656.147365095802	222
656.45741665615992	193
656.76746115454966	216
657.0774985817792	201
657.38752892865682	221
657.6975521859905	233
658.00756834458946	231
658.3175773952629	239
658.62757932881971	216
658.93757413607022	209
659.24756180782458	228
659.557542334893	229
659.86751570808667	259
660.17748191821681	254
660.48744095609493	266
660.797392812533	278
661.107337478343	270
661.41727494433781	250
661.72720520133055	253
662.03712824013462	292
662.34704405156356	295
662.65695262643123	303
662.96685395555278	303
663.27674802974263	319
663.58663483981582	311
663.89651437658813	324
664.2063866308755	356
664.51625159349419	337
664.82610925526069	347
665.1359596069924	353
665.44580263950638	374
665.75563834362072	390
666.06546671015326	379
666.375287729923	412
666.6851013937486	388
666.99490769244937	423
667.30470661684512	437
667.61449815775586	441
667.924282306002	450
668.23405905240463	482
668.54382838778463	481
668.85359030296411	491
669.16334478876468	491
669.47309183600908	523
669.78283143551982	545
670.09256357812023	585
670.40228825463407	560
670.71200545588522	594
671.0217151726979	611
671.33141739589735	632
671.64111211630836	660
671.950799324757	697
672.26047901206869	660
672.57015116907019	731
672.87981578658844	717
673.18947285545039	718
673.49912236648379	777
673.808764310517	810
674.11839867837818	851
674.42802546089627	814
674.7376446489003	874
675.04725623322054	872
675.35686020468688	968
675.66645655412981	931
675.97604527238025	971
676.28562635026981	988
676.59519977863033	1054
676.90476554829365	1085
677.214323650093	1093
677.523874074861	1156
677.83341681343165	1178
678.14295185663866	1173
678.45247919531619	1239
678.76199882029937	1318
679.07151072242357	1302
679.38101489252415	1353
679.69051132143761	1399
680.00000000000011	1415
680.309480919049	1518
680.61895406942153	1555
680.92841944195573	1581
681.23787702749	1630
681.54732681686278	1670
681.85676880091387	1698
682.16620297048223	1792
682.47562931640857	1849
682.78504782953348	1882
683.09445850069744	1959
683.40386132074252	2028
683.71325628051045	2036
684.02264337084353	2053
684.33202258258461	2137
684.64139390657726	2247
684.95075733366514	2303
685.26011285469224	2350
685.56946046050336	2434
685.87880014194377	2527
686.188131889859	2590
686.49745569509537	2699
686.80677154849934	2729
687.11607944091793	2857
687.42537936319832	2923
687.73467130618883	3020
688.04395526073779	3081
688.3532312176942	3201
688.66249916790753	3263
688.97175910222734	3364
689.28101101150423	3381
689.59025488658881	3563
689.89949071833291	3624
690.20871849758782	3708
690.51793821520585	3872
690.82714986204019	4009
691.13635342894349	4057
691.44554890677	4155
691.75473628637371	4213
692.06391555860955	4357
692.37308671433209	4495
692.682249744398	4711
692.991404639663	4831
693.30055139098351	4950
693.60968998921726	5019
693.9188204252215	5099
694.22794268985479	5265
694.53705677397568	5353
694.8461626684433	5399
695.15526036411723	5756
695.46434985185817	5705
695.77343112252629	5922
696.08250416698331	6133
696.39156897609041	6176
696.70062554071023	6285
697.00967385170588	6447
697.31871389993967	6638
697.62774567627628	6684
697.9367691715795	6885
698.24578437671425	6998
698.55479128254592	7096
698.86378987994055	7280
699.17278015976422	7425
699.48176211288387	7687
699.79073573016728	7911
700.09970100248211	8004
700.40865792069678	8023
700.71760647568055	8333
701.02654665830289	8436
701.33547845943372	8478
701.64440186994386	8699
701.953316880704	8832
702.26222348258648	9150
702.57112166646323	9155
702.88001142320684	9332
703.18889274369087	9632
703.49776561878878	9757
703.80663003937514	9952
704.11548599632522	10112
704.424333480514	10299
704.73317248281751	10621
705.04200299411241	10649
705.35082500527608	10980
705.65963850718583	11052
705.96844349071966	11310
706.277239946757	11624
706.58602786617655	11765
706.89480723985844	12017
707.20357805868332	12074
707.51234031353147	12379
707.8210939952852	12505
708.12983909482614	12923
708.43857560303707	13096
708.74730351080132	13303
709.05602280900268	13385
709.36473348852519	13720
709.67343554025422	14173
709.98212895507493	14309
710.29081372387361	14755
710.59948983753657	14844
710.90815728695156	15275
711.21681606300581	15388
711.52546615658787	15680
711.83410755858677	15828
712.142740259892	16120
712.45136425139356	16517
712.75997952398222	16909
713.06858606854917	17352
713.37718387598613	17592
713.68577293718556	17681
713.99435324304079	18087
714.30292478444539	18672
714.61148755229283	18808
714.92004153747871	19100
715.228586730898	19568
715.5371231234468	19731
715.8456507060215	20067
716.1541694695195	20242
716.46267940483813	20666
716.77118050287618	20840
717.07967275453245	21282
717.38815615070621	21667
717.69663068229818	22013
718.00509634020852	22364
718.31355311533878	22647
718.62200099859115	22733
718.93043998086807	23119
719.23887005307256	23470
719.5472912061083	23718
719.85570343088023	24129
720.16410671829294	24325
720.47250105925207	24869
720.78088644466413	25073
721.08926286543556	25308
721.397630312474	25413
721.70598877668783	25864
722.01433824898538	26024
722.32267872027637	26283
722.6310101814704	26683
722.93933262347832	26693
723.247646037211	26934
723.5559504135806	27157
723.86424574349962	27476
724.172532017881	27767
724.48080922763859	28046
724.78907736368649	28089
725.09733641693981	28365
725.40558637831452	28656
725.71382723872648	28773
726.02205898909278	29323
726.330281620331	29394
726.63849512335923	29282
726.94669948909632	29162
727.25489470846173	29649
727.56308077237566	29801
727.87125767175894	29760
728.17942539753255	29912
728.48758394061906	30249
728.79573329194113	30305
729.103873442422	30472
729.41200438298551	30641
729.7201261045567	30795
730.0282385980604	30941
730.336341854423	31200
730.64443586457128	31145
730.95252061943211	31272
731.26059610993377	31190
731.56866232700474	31280
731.87671926157418	31758
732.18476690457248	31542
732.49280524692972	31698
732.80083427957743	31723
733.108853993448	31881
733.416864379473	32035
733.72486542858678	32195
734.03285713172284	32211
734.34083947981583	32104
734.648812463801	31976
734.95677607461471	32240
735.26473030319346	32169
735.57267514047442	32250
735.8806105773956	32097
736.188536604896	32017
736.496453213915	32272
736.80436039539245	32283
737.11225814026909	32378
737.42014643948676	32493
737.72802528398745	32237
738.03589466471385	32455
738.34375457260967	32864
738.65160499861884	32544
738.95944593368665	32262
739.2672773687583	32717
739.57509929478044	32297
739.88291170270008	32353
740.190714583465	32187
740.49850792802317	32278
740.80629172732415	32476
741.11406597231735	32456
741.42183065395363	32284
741.7295857631841	32345
742.03733129096065	32377
742.34506722823619	32474
742.65279356596363	32452
742.96051029509727	32205
743.2682174065917	32301
743.57591489140293	32154
743.88360274048648	31908
744.1912809447997	31827
744.49894949530017	31674
744.80660838294614	31617
745.11425759869667	31654
745.42189713351172	31553
745.72952697835171	31559
746.0371471241782	31260
746.34475756195252	30885
746.65235828263792	31028
746.95994927719744	30711
747.26753053659559	30573
747.575102051797	30127
747.88266381376764	29786
748.19021581347351	29673
748.49775804188187	29565
748.80529048996061	29045
749.112813148678	28828
749.42032600900359	28518
749.72782906190753	28598
750.03532229836026	28155
750.34280570933367	27957
750.6502792858	27503
750.95774301873178	27449
751.26519689910356	27028
751.57264091788932	26831
751.88007506606471	26245
752.187499334605	26088
752.49491371448789	25897
752.80231819669029	25284
753.10971277219073	25052
753.41709743196839	24863
753.72447216700266	24551
754.03183696827455	24206
754.33919182676482	24066
754.64653673345617	23588
754.95387167933086	23485
755.26119665537294	23084
755.56851165256649	23154
755.87581666189692	22706
756.1831116743499	22346
756.49039668091223	22136
756.79767167257125	21734
757.10493664031549	21390
757.41219157513342	21030
757.71943646801515	20781
758.02667130995121	20448
758.33389609193284	20301
758.641110804952	20097
758.94831544000181	19837
759.255509988076	19397
759.56269444016868	19324
759.86986878727532	19067
760.17703302039206	18966
760.48418713051535	18533
760.791331108643	18472
761.09846494577323	18070
761.40558863290539	17878
761.71270216103949	17582
762.019805521176	17386
762.32689870431659	16876
762.63398170146365	16866
762.94105450362053	16611
763.24811710179063	16381
763.55516948697914	16176
763.8622116501914	16051
764.169243582434	15775
764.47626527471391	15697
764.78327671803891	15428
765.090277903418	15234
765.39726882186085	14981
765.70424946437731	14714
766.01121982197913	14454
766.31817988567809	14234
766.62512964648715	13939
766.93206909541959	13751
767.23899822349006	13563
767.545917021714	13339
767.8528254811074	13256
768.15972359268665	12899
768.46661134747012	12691
768.77348873647611	12581
769.080355750724	12343
769.387212381234	12168
769.69405861902692	11941
770.00089445512492	11888
770.30771988055051	11704
770.61453488632731	11456
770.9213394634794	11320
771.22813360303212	11114
771.53491729601137	10856
771.84169053344431	10553
772.14845330635808	10492
772.45520560578154	10380
772.7619474227439	10174
773.06867874827583	9809
773.37539957340755	9858
773.68210988917133	9552
773.98880968660012	9532
774.2954989567271	9469
774.60217769058693	9260
774.90884587921471	9076
775.21550351364658	8999
775.5221505849197	8807
775.82878708407168	8684
776.13541300214126	8545
776.44202833016789	8310
776.748633059192	8123
777.05522718025486	8114
777.36181068439862	7938
777.668383562666	7707
777.97494580610123	7684
778.28149740574838	7439
778.58803835265371	7530
778.89456863786313	7307
779.2010882524238	7258
779.50759718738436	7257
779.81409543379368	7120
780.12058298270154	6943
780.42705982515861	6824
780.73352595221661	6690
781.03998135492816	6660
781.34642602434633	6448
781.6528599515259	6466
781.95928312752164	6388
782.26569554338948	6179
782.57209719018658	6151
782.87848805897045	6049
783.18486814080018	5859
783.491237426735	5916
783.79759590783533	5909
784.10394357516236	5809
784.4102804197787	5835
784.71660643274731	5654
785.02292160513207	5549
785.32922592799821	5669
785.63551939241086	5408
785.94180198943729	5323
786.24807371014481	5308
786.55433454560182	5289
786.860584486878	5159
787.16682352504347	5116
787.47305165116927	5076
787.77926885632758	5025
788.08547513159135	4986
788.39167046803459	4872
788.697854856732	4870
789.00402828875929	4854
789.31019075519328	4851
789.61634224711111	4771
789.92248275559143	4756
790.22861227171359	4643
790.5347307865577	4649
790.84083829120527	4559
791.146934776738	4500
791.4530202342396	4578
791.7590946547931	4355
792.06515802948388	4420
792.37121034939776	4285
792.67725160562111	4260
792.983281789242	4378
793.28930089134872	4351
793.59530890303074	4214
793.90130581537858	4256
794.2072916194835	4340
794.51326630643791	4276
794.81922986733491	4261
795.125182293269	4191
795.4311235753346	4114
795.73705370462812	4165
796.04297267224661	4101
796.34888046928779	4063
796.65477708685057	3801
796.96066251603452	3816
797.2665367479409	3854
797.572399773671	3927
797.87825158432736	3946
798.18409217101362	3850
798.48992152483447	3889
798.79573963689518	3874
799.10154649830224	3900
799.407342100163	3831
799.7131264335859	3856
800.01889948967994	3831
800.32466125955557	3802
800.63041173432407	3848
800.93615090509718	3686
801.24187876298845	3767
801.54759529911189	3647
801.85330050458231	3693
802.15899437051587	3622
802.46467688802932	3719
802.77034804824086	3655
803.07600784226941	3679
803.38165626123475	3587
803.68729329625751	3694
803.99291893845964	3547
804.29853317896414	3655
804.60413600889444	3642
804.9097274193756	3544
805.215307401533	3570
805.52087594649367	3490
805.826433045385	3545
806.1319786893356	3445
806.43751286947565	3429
806.74303557693509	3468
807.04854680284586	3406
807.35404653834053	3431
807.65953477455264	3410
807.96501150261656	3342
808.27047671366836	3400
808.575930398844	3384
808.88137254928131	3336
809.18680315611891	3398
809.49222221049615	3368
809.79762970355364	3406
810.1030256264329	3318
810.40840997027635	3317
810.71378272622746	3334
811.01914388543128	3273
811.32449343903272	3330
811.62983137817844	3205
811.93515769401608	3232
812.24047237769446	3176
812.54577542036247	3241
812.85106681317109	3230
813.15634654727194	3128
813.46161461381757	3190
813.76687100396146	3178
814.07211570885818	3165
814.37734871966359	3170
814.68257002753387	3149
814.98777962362738	3142
815.29297749910211	3199
815.59816364511823	3152
815.90333805283615	3136
816.20850071341772	3158
816.51365161802607	3112
816.81879075782456	3047
817.123918123978	3027
817.42903370765237	3069
817.73413750001453	3059
818.03922949223272	3008
818.34430967547519	3014
818.64937804091255	3018
818.95443457971544	3033
819.25947928305618	3087
819.56451214210767	3003
819.869533148044	3008
820.17454229204077	3016
820.47953956527351	2873
820.78452495891986	2969
821.08949846415817	3009
821.39446007216759	2953
821.69940977412853	2848
822.00434756122263	2975
822.309273424632	2871
822.61418735554059	2829
822.91908934513276	2930
823.22397938459414	2787
823.5288574651114	2768
823.83372357787255	2753
824.13857771406583	2814
824.44341986488189	2814
824.7482500215109	2791
825.0530681751452	2772
825.35787431697781	2789
825.6626684382029	2782
825.96745053001541	2727
826.2722205836119	2719
826.57697859018947	2738
826.88172454094638	2609
827.18645842708224	2685
827.49118023979736	2643
827.79588997029362	2608
828.10058760977347	2538
828.40527314944075	2602
828.70994658050017	2598
829.01460789415762	2579
829.31925708162009	2542
829.623894134096	2558
829.9285190427936	2611
830.23313179892375	2628
830.53773239369752	2541
830.84232081832727	2531
831.14689706402669	2551
831.45146112200973	2457
831.756012983493	2483
832.06055263969222	2462
832.36508008182557	2474
832.66959530111228	2418
832.974098288772	2321
833.278589036026	2320
833.58306753409624	2356
833.88753377420619	2333
834.1919877475799	2283
834.4964294454436	2359
834.800858859023	2284
835.10527597954638	2269
835.40968079824233	2292
835.71407330634065	2248
836.01845349507232	2284
836.3228213556697	2225
836.627176879366	2168
836.93152005739512	2146
837.235850880993	2225
837.54016934139611	2151
837.84447542984162	2120
838.14876913756893	2150
838.45305045581745	2114
838.75731937582862	2000
839.06157588884412	2057
839.36581998610768	2032
839.67005165886326	1968
839.97427089835651	1950
840.27847769583423	1970
840.58267204254378	1949
840.88685392973446	1990
841.1910233486559	1928
841.49518029055946	1953
841.799324746697	1923
842.1034567083226	1915
842.40757616669021	1928
842.71168311305564	1865
843.01577753867559	1855
843.31985943480811	1798
843.6239287927126	1818
843.92798560364861	1777
844.23202985887781	1772
844.53606154966246	1715
844.84008066726642	1670
845.14408720295455	1690
845.44808114799241	1702
845.75206249364749	1753
846.05603123118749	1680
846.35998735188218	1687
846.66393084700178	1691
846.9678617078182	1709
847.27177992560416	1636
847.57568549163352	1645
847.87957839718138	1625
848.18345863352442	1583
848.48732619193936	1591
848.79118106370561	1522
849.09502324010214	1494
849.3988527124103	1512
849.702669471912	1469
850.00647350989084	1479
850.3102648176307	1473
850.61404338641739	1446
850.91780920753763	1438
851.22156227227947	1439
851.52530257193177	1381
851.82903009778488	1352
852.13274484113037	1331
852.43644679326053	1384
852.74013594546921	1349
853.0438122890514	1383
853.34747581530337	1379
853.651126515522	1358
853.95476438100638	1358
854.25838940305573	1286
854.56200157297087	1354
854.86560088205431	1302
855.16918732160866	1233
855.47276088293859	1261
855.77632155734977	1191
856.079869336149	1236
856.3834042106439	1163
856.686926172144	1227
856.99043521195938	1174
857.29393132140194	1130
857.597414491784	1144
857.9008847144197	1144
858.20434198062446	1102
858.50778628171406	1099
858.81121760900623	1112
859.11463595381974	1170
859.41804130747482	1105
859.721433661292	1043
860.02481300659429	1092
860.32817933470471	1030
860.63153263694835	1042
860.93487290465089	1012
861.23820012913973	1050
861.54151430174318	1015
861.84481541379068	969
862.14810345661351	923
862.45137842154327	956
862.75464029991338	922
863.057889083058	935
863.36112476231335	873
863.66434732901587	932
863.96755677450392	906
864.270753090117	883
864.57393626719488	857
864.87710629708022	884
865.18026317111594	901
865.4834068806457	846
865.78653741701567	858
866.0896547715721	846
866.392758935663	850
866.69584990063765	815
866.99892765784625	848
867.30199219864062	803
867.60504351437385	798
867.90808159639948	809
868.21110643607335	741
868.5141180247515	760
868.81711635379247	733
869.12010141455482	769
869.42307319839892	763
869.7260316966865	733
870.02897690078021	726
870.33190880204393	706
870.63482739184349	740
870.93773266154517	716
871.24062460251616	734
871.54350320612662	709
871.846368463746	712
872.14922036674625	694
872.45205890649981	675
872.75488407438138	647
873.05769586176575	642
873.36049426002944	641
873.66327926055078	642
873.96605085470856	623
874.26880903388292	599
874.57155378945606	617
874.87428511281041	627
875.17700299533021	611
875.47970742840118	600
875.78239840340984	585
876.08507591174407	568
876.38773994479322	608
876.69039049394769	583
876.99302755059944	591
877.29565110614146	580
877.5982611519679	558
877.90085767947471	571
878.20344068005841	561
878.50601014511744	530
878.8085660660513	532
879.1111084342607	521
879.41363724114751	555
879.716152478115	551
880.0186541365681	501
880.32114220791232	491
880.62361668355516	533
880.92607755490474	514
881.22852481337111	463
881.530958450365	502
881.83337845729909	500
882.1357848255866	502
882.438177546643	503
882.740556611884	499
883.04292201272744	457
883.34527374059212	468
883.647611786898	461
883.94993614306657	466
884.25224680052065	470
884.55454375068393	457
884.85682698498238	482
885.159096494842	472
