# Supplementary material for: Anomalous deep-red luminescence of perylene black analogues with strong π-π interactions
Source: Nat Commun. 2023 Apr 6;14:1922. doi: 10.1038/s41467-023-37171-y (PMC10079835; doi:10.1038/s41467-023-37171-y)
Supplement: Supplementary file 3 — Source data [file 41467_2023_37171_MOESM3_ESM.zip › DATA/Temperature-dependent PL spectra and fluorescence decay of crystalline film/Supplementary Fig. 22a/46-180K-1S-EX480NM 344.csv]

471.67766888101448	27
471.99028276455613	15
472.30289504096527	13
472.61550570108284	11
472.92811473574989	20
473.24072213580666	10
473.55332789209336	18
473.86593199544933	23
474.1785344367139	19
474.49113520672552	25
474.80373429632243	11
475.11633169634268	23
475.42892739762328	18
475.74152139100158	22
476.0541136673134	11
476.36670421739564	30
476.67929303208308	31
476.99188010221161	43
477.30446541861556	54
477.61704897212951	69
477.92963075358745	100
478.24221075382258	132
478.55478896366805	139
478.86736537395689	185
479.17993997552071	179
479.49251275919204	168
479.80508371580152	158
480.11765283618081	146
480.43022011116011	166
480.74278553156955	125
481.05534908823893	77
481.3679107719978	67
481.68047057367477	62
481.9930284840986	51
482.3055844940975	30
482.61813859449853	49
482.93069077612978	18
483.24324102981785	21
483.55578934638896	18
483.86833571666938	14
484.18088013148508	22
484.49342258166109	12
484.80596305802226	8
485.11850155139314	21
485.431038052598	16
485.74357255246059	15
486.0561050418039	21
486.36863551145126	32
486.68116395222489	13
486.99369035494715	21
487.30621471043958	22
487.61873700952418	9
487.93125724302115	19
488.24377540175158	12
488.55629147653553	13
488.86880545819321	33
489.1813173375437	27
489.49382710540635	17
489.80633475259975	20
490.11884026994227	15
490.431343648252	13
490.74384487834635	31
491.05634395104295	19
491.36884085715855	16
491.681335587509	7
491.99382813291135	2
492.306318484181	20
492.61880663213338	10
492.93129256758351	5
493.24377628134579	22
493.556257764235	10
493.86873700706491	14
494.18121400064928	6
494.49368873580113	16
494.80616120333332	22
495.11863139405887	9
495.43109929878926	16
495.74356490833679	27
496.05602821351295	14
496.36848920512864	21
496.68094787399497	22
496.99340421092217	27
497.30585820672025	15
497.618309852199	12
497.930759138168	23
498.2432060554363	23
498.55565059481262	31
498.86809274710549	21
499.18053250312255	17
499.49296985367175	22
499.80540478956044	13
500.11783730159578	33
500.43026738058438	17
500.74269501733289	20
501.05512020264717	27
501.36754292733309	19
501.67996318219559	17
501.99238095804031	25
502.30479624567175	19
502.61720903589458	23
502.92961931951248	26
503.24202708732969	23
503.55443233014927	8
503.8668350387747	23
504.17923520400888	21
504.49163281665415	24
504.80402786751279	23
505.11642034738662	18
505.42881024707719	24
505.74119755738593	17
506.05358226911386	28
506.36596437306156	19
506.67834386002937	23
506.99072072081725	17
507.30309494622503	9
507.61546652705232	22
507.92783545409821	15
508.24020171816147	13
508.55256531004056	21
508.86492622053396	23
509.17728444043945	16
509.48963996055494	22
509.80199277167742	18
510.11434286460417	24
510.42669023013229	18
510.73903485905777	23
511.0513767421769	29
511.36371587028589	20
511.67605223418053	16
511.9883858246555	24
512.30071663250646	26
512.6130446485281	20
512.92536986351467	20
513.237692268261	19
513.55001185356036	16
513.86232861020676	19
514.17464252899379	20
514.48695360071429	18
514.79926181616122	14
515.1115671661272	27
515.42386964140451	13
515.73616923278553	18
516.0484659310614	20
516.36075972702429	18
516.67305061146533	16
516.985338575175	32
517.29762360894472	27
517.60990570356478	17
517.922184849825	33
518.23446103851586	19
518.54673426042689	24
518.85900450634756	14
519.17127176706674	24
519.483536033374	5
519.79579729605769	19
520.10805554590615	12
520.42031077370768	28
520.73256297025046	21
521.04481212632174	24
521.35705823270951	31
521.66930128020044	39
521.98154125958183	13
522.29377816164072	20
522.60601197716289	21
522.918242696935	20
523.23047031174337	23
523.54269481237316	33
523.85491618961044	24
524.16713443424021	16
524.4793495370476	34
524.79156148881771	20
525.10377028033486	15
525.41597590238371	21
525.72817834574835	13
526.04037760121275	21
526.35257365956079	15
526.66476651157541	24
526.97695614804047	31
527.28914255973893	21
527.60132573745352	36
527.913505671967	25
528.22568235406175	14
528.53785577451981	20
528.85002592412343	21
529.1621927936543	23
529.47435637389367	33
529.78651665562359	36
530.09867362962461	26
530.41082728667811	27
530.72297761756442	29
531.03512461306445	26
531.34726826395831	20
531.65940856102623	33
531.971545495048	17
532.28367905680363	21
532.59580923707233	15
532.90793602663371	33
533.220059416267	29
533.53217939675073	31
533.84429595886411	26
534.15640909338572	30
534.4685187910934	18
534.780625042766	39
535.09272783918118	30
535.40482717111672	16
535.7169230293506	27
536.02901540465984	26
536.3411042878223	28
536.65318966961456	14
536.96527154081377	44
537.27734989219641	23
537.58942471453952	37
537.90149599861934	20
538.21356373521166	26
538.525627915093	33
538.83768852903938	28
539.1497455678259	20
539.46179902222855	40
539.77384888302288	26
540.08589514098355	30
540.397937786886	40
540.709976811505	35
541.02201220561517	33
541.33404395999116	46
541.64607206540768	46
541.95809651263846	37
542.27011729245783	44
542.58213439563963	48
542.89414781295784	38
543.20615753518621	45
543.51816355309779	55
543.83016585746611	57
544.14216443906435	36
544.45415928866555	50
544.76615039704268	51
545.07813775496857	41
545.39012135321548	45
545.702101182556	52
546.01407723376258	43
546.32604949760741	45
546.63801796486257	44
546.94998262629974	43
547.26194347269052	41
547.57390049480739	35
547.885853683421	54
548.19780302930315	42
548.50974852322486	29
548.82169015595764	41
549.13362791827217	28
549.44556180093923	44
549.75749179472973	35
550.06941789041446	53
550.38134007876363	38
550.69325835054758	33
551.00517269653687	43
551.3170831075015	45
551.62898957421146	39
551.94089208743651	31
552.25279063794687	31
552.56468521651209	38
552.87657581390135	33
553.18846242088455	26
553.50034502823075	29
553.81222362670962	26
554.12409820708967	38
554.43596876014067	42
554.74783527663089	38
555.05969774732978	39
555.37155616300538	50
555.68341051442712	44
555.99526079236273	21
556.30710698758139	38
556.61894909085117	31
556.93078709294	33
557.24262098461634	35
557.55445075664829	42
557.86627639980384	35
558.17809790485069	29
558.48991526255691	37
558.80172846369	40
559.11353749901775	33
559.42534235930725	36
559.73714303532677	39
560.048939517843	24
560.36073179762388	16
560.67251986543613	43
560.984303712047	40
561.29608332822386	24
561.60785870473319	38
561.91962983234259	25
562.23139670181831	37
562.5431593039275	31
562.85491762943673	35
563.16667166911293	37
563.47842141372234	32
563.79016685403167	39
564.10190798080725	49
564.4136447848158	41
564.72537725682344	48
565.0371053875964	58
565.348829167901	41
565.66054858850339	40
565.97226364016967	31
566.28397431366591	38
566.59568059975811	30
566.90738248921252	35
567.21907997279447	36
567.53077304127044	37
567.84246168540574	35
568.15414589596639	35
568.465825663718	39
568.77750097942624	38
569.089171833857	65
569.40083821777546	33
569.71250012194776	29
570.02415753713876	35
570.33581045411449	38
570.64745886363994	39
570.95910275648112	44
571.27074212340278	47
571.58237695517073	39
571.89400724255	35
572.20563297630588	41
572.51725414720408	36
572.82887074600922	34
573.140482763487	42
573.45209019040249	56
573.7636930175205	53
574.07529123560676	43
574.38688483542614	46
574.69847380774354	44
575.0100581433245	31
575.32163783293379	55
575.63321286733662	41
575.94478323729788	38
576.25634893358279	48
576.56790994695643	47
576.87946626818371	37
577.19101788802948	42
577.50256479725908	37
577.81410698663751	41
578.12564444692964	44
578.43717716890046	47
578.748705143315	50
579.06022836093825	31
579.37174681253532	52
579.68326048887138	32
579.99476938071086	64
580.30627347881955	45
580.61777277396186	49
580.92926725690313	46
581.24075691840824	51
581.55224174924251	45
581.86372174017083	54
582.17519688195853	50
582.48666716537036	40
582.7981325811719	67
583.10959312012767	50
583.42104877300335	43
583.7324995305637	46
584.04394538357462	51
584.35538632280077	45
584.66682233900747	39
584.97825342296017	46
585.28967956542385	47
585.60110075716432	50
585.91251698894655	51
586.22392825153634	57
586.53533453569889	49
586.84673583219944	35
587.15813213180388	37
587.46952342527754	36
587.7809097033861	39
588.09229095689534	67
588.40366717657048	38
588.71503835317753	53
589.0264044774824	43
589.33776554025042	60
589.64912153224782	60
589.96047244424017	57
590.27181826699382	55
590.58315899127456	55
590.89449460784817	57
591.20582510748113	55
591.51715048093956	54
591.82847071898937	56
592.13978581239712	49
592.45109575192873	44
592.76240052835112	53
593.07370013243042	43
593.3849945549332	66
593.69628378662594	49
594.00756781827545	52
594.31884664064819	72
594.630120244511	50
594.941388620631	60
595.25265175977484	58
595.56390965270953	50
595.87516229020218	60
596.18640966301973	53
596.49765176192955	64
596.808888577699	62
597.12012010109527	70
597.431346322886	64
597.74256723383849	76
598.05378282472054	62
598.36499308629959	60
598.67619800934381	69
598.98739758462068	62
599.29859180289839	55
599.60978065494464	54
599.92096413152808	53
600.23214222341653	50
600.54331492137851	65
600.8544822161823	64
601.16564409859654	55
601.47680055938963	78
601.78795158933065	64
602.09909717918788	67
602.41023731973064	62
602.7213720017279	53
603.03250121594863	68
603.34362495316191	55
603.65474320413728	64
603.96585595964427	76
604.27696321045244	76
604.58806494733119	76
604.89916116105053	82
605.21025184237988	60
605.52133698208979	73
605.83241657095016	62
606.14349059973131	63
606.45455905920358	72
606.76562194013707	68
607.07667923330268	61
607.38773092947145	80
607.69877701941346	79
608.00981749390053	64
608.320852343703	93
608.63188155959222	85
608.94290513234012	94
609.25392305271782	86
609.5649353114967	77
609.87594189944855	87
610.18694280734576	91
610.4979380259598	102
610.808927546063	106
611.11991135842777	87
611.43088945382658	101
611.74186182303174	82
612.05282845681631	95
612.36378934595268	90
612.67474448121459	84
612.98569385337441	90
613.296637453206	85
613.60757527148257	89
613.918507298978	90
614.22943352646575	76
614.54035394471975	80
614.851268544514	80
615.16217731662334	86
615.47308025182144	87
615.783977340883	76
616.09486857458319	86
616.40575394369625	68
616.71663343899775	84
617.02750705126232	94
617.338374771266	77
617.64923658978387	95
617.96009249759163	75
618.27094248546541	79
618.58178654418077	75
618.89262466451476	82
619.20345683724292	78
619.51428305314255	86
619.82510330298965	97
620.1359175775616	76
620.44672586763534	75
620.75752816398847	82
621.068324457398	103
621.37911473864165	81
621.6898989984976	84
622.00067722774349	105
622.311449417158	79
622.622215557519	82
622.93297563960539	91
623.24372965419582	103
623.55447759206936	98
623.865219444005	84
624.17595520078237	81
624.48668485318069	93
624.79740839198018	89
625.10812580796028	94
625.41883709190154	87
625.729542234584	81
626.04024122678845	105
626.35093405929581	69
626.66162072288671	107
626.97230120834263	84
627.2829755064447	92
627.59364360797474	91
627.90430550371445	103
628.21496118444588	106
628.5256106409513	102
628.836253864013	104
629.14689084441409	80
629.457521572937	110
629.7681460403652	110
630.07876423748189	106
630.38937615507041	82
630.69998178391484	105
631.010581114799	117
631.32117413850744	117
631.63176084582437	108
631.94234122753437	101
632.25291527442278	111
632.56348297727436	112
632.87404432687458	100
633.18459931400935	119
633.49514792946434	100
633.80569016402546	87
634.11622600847932	112
634.42675545361226	98
634.73727849021157	109
635.04779510906383	108
635.35830530095654	96
635.66880905667722	110
635.97930636701369	105
636.289797222754	119
636.60028161468631	122
636.9107595335995	111
637.22123097028225	126
637.53169591552341	116
637.84215436011266	130
638.152606294839	98
638.46305171049278	114
638.77349059786411	111
639.08392294774285	126
639.39434875092	122
639.70476799818641	118
640.01518068033317	132
640.32558678815155	127
640.63598631243337	122
640.94637924397057	126
641.25676557355519	122
641.56714529197973	118
641.87751839003738	123
642.18788485852053	136
642.49824468822294	138
642.80859786993813	131
643.11894439445985	116
643.42928425258208	126
643.73961743509938	147
644.04994393280663	142
644.36026373649872	113
644.67057683697055	143
644.98088322501837	132
645.2911828914373	128
645.601475827024	146
645.91176202257464	138
646.22204146888612	130
646.53231415675509	149
646.84258007697929	156
647.15283922035587	141
647.463091577683	154
647.773337139759	155
648.083575897382	155
648.39380784135119	132
648.70403296246513	155
649.01425125152366	152
649.32446269932632	151
649.63466729667323	143
649.94486503436462	144
650.25505590320108	143
650.56523989398363	151
650.87541699751341	154
651.185587204592	157
651.4957505060213	182
651.80590689260373	157
652.1160563551415	171
652.42619888443744	193
652.73633447129487	180
653.046463106517	180
653.356584780908	172
653.66669948527158	170
653.9768072104124	173
654.28690794713532	187
654.59700168624511	195
654.90708841854746	188
655.21716813484807	207
655.52724082595307	215
655.83730648266874	195
656.147365095802	204
656.45741665615992	214
656.76746115454966	210
657.0774985817792	221
657.38752892865682	238
657.6975521859905	214
658.00756834458946	225
658.3175773952629	239
658.62757932881971	248
658.93757413607022	220
659.24756180782458	220
659.557542334893	248
659.86751570808667	253
660.17748191821681	254
660.48744095609493	295
660.797392812533	288
661.107337478343	301
661.41727494433781	276
661.72720520133055	311
662.03712824013462	327
662.34704405156356	329
662.65695262643123	339
662.96685395555278	312
663.27674802974263	310
663.58663483981582	337
663.89651437658813	348
664.2063866308755	377
664.51625159349419	351
664.82610925526069	373
665.1359596069924	356
665.44580263950638	398
665.75563834362072	407
666.06546671015326	415
666.375287729923	441
666.6851013937486	444
666.99490769244937	451
667.30470661684512	449
667.61449815775586	464
667.924282306002	530
668.23405905240463	527
668.54382838778463	495
668.85359030296411	544
669.16334478876468	568
669.47309183600908	550
669.78283143551982	593
670.09256357812023	609
670.40228825463407	629
670.71200545588522	687
671.0217151726979	639
671.33141739589735	706
671.64111211630836	714
671.950799324757	740
672.26047901206869	715
672.57015116907019	767
672.87981578658844	781
673.18947285545039	844
673.49912236648379	839
673.808764310517	876
674.11839867837818	887
674.42802546089627	919
674.7376446489003	952
675.04725623322054	1018
675.35686020468688	988
675.66645655412981	1058
675.97604527238025	1048
676.28562635026981	1124
676.59519977863033	1119
676.90476554829365	1192
677.214323650093	1174
677.523874074861	1232
677.83341681343165	1268
678.14295185663866	1331
678.45247919531619	1346
678.76199882029937	1389
679.07151072242357	1367
679.38101489252415	1456
679.69051132143761	1541
680.00000000000011	1561
680.309480919049	1595
680.61895406942153	1611
680.92841944195573	1719
681.23787702749	1789
681.54732681686278	1788
681.85676880091387	1814
682.16620297048223	1885
682.47562931640857	1939
682.78504782953348	2037
683.09445850069744	2015
683.40386132074252	2135
683.71325628051045	2146
684.02264337084353	2259
684.33202258258461	2332
684.64139390657726	2351
684.95075733366514	2446
685.26011285469224	2444
685.56946046050336	2605
685.87880014194377	2602
686.188131889859	2715
686.49745569509537	2770
686.80677154849934	2901
687.11607944091793	2929
687.42537936319832	3016
687.73467130618883	3080
688.04395526073779	3210
688.3532312176942	3407
688.66249916790753	3389
688.97175910222734	3510
689.28101101150423	3514
689.59025488658881	3670
689.89949071833291	3756
690.20871849758782	3877
690.51793821520585	3989
690.82714986204019	4020
691.13635342894349	4167
691.44554890677	4304
691.75473628637371	4410
692.06391555860955	4479
692.37308671433209	4672
692.682249744398	4800
692.991404639663	4872
693.30055139098351	4889
693.60968998921726	5121
693.9188204252215	5204
694.22794268985479	5404
694.53705677397568	5522
694.8461626684433	5620
695.15526036411723	5736
695.46434985185817	5890
695.77343112252629	6023
696.08250416698331	6227
696.39156897609041	6320
696.70062554071023	6382
697.00967385170588	6520
697.31871389993967	6745
697.62774567627628	6860
697.9367691715795	6884
698.24578437671425	7118
698.55479128254592	7225
698.86378987994055	7322
699.17278015976422	7434
699.48176211288387	7551
699.79073573016728	7800
700.09970100248211	7972
700.40865792069678	8113
700.71760647568055	8362
701.02654665830289	8323
701.33547845943372	8562
701.64440186994386	8644
701.953316880704	8794
702.26222348258648	8903
702.57112166646323	9282
702.88001142320684	9299
703.18889274369087	9544
703.49776561878878	9706
703.80663003937514	10095
704.11548599632522	10115
704.424333480514	10244
704.73317248281751	10285
705.04200299411241	10576
705.35082500527608	10767
705.65963850718583	10973
705.96844349071966	11178
706.277239946757	11338
706.58602786617655	11473
706.89480723985844	11689
707.20357805868332	11862
707.51234031353147	12079
707.8210939952852	12427
708.12983909482614	12692
708.43857560303707	12702
708.74730351080132	13081
709.05602280900268	13260
709.36473348852519	13553
709.67343554025422	13790
709.98212895507493	13991
710.29081372387361	14341
710.59948983753657	14675
710.90815728695156	14691
711.21681606300581	15038
711.52546615658787	15257
711.83410755858677	15668
712.142740259892	15906
712.45136425139356	16073
712.75997952398222	16320
713.06858606854917	16577
713.37718387598613	16993
713.68577293718556	17322
713.99435324304079	17477
714.30292478444539	17615
714.61148755229283	18035
714.92004153747871	18231
715.228586730898	18734
715.5371231234468	18862
715.8456507060215	19270
716.1541694695195	19392
716.46267940483813	19896
716.77118050287618	20223
717.07967275453245	20399
717.38815615070621	20738
717.69663068229818	21103
718.00509634020852	21267
718.31355311533878	21601
718.62200099859115	21967
718.93043998086807	22111
719.23887005307256	22412
719.5472912061083	22509
719.85570343088023	22707
720.16410671829294	23291
720.47250105925207	23224
720.78088644466413	23479
721.08926286543556	24024
721.397630312474	24128
721.70598877668783	24125
722.01433824898538	24501
722.32267872027637	24678
722.6310101814704	25039
722.93933262347832	24978
723.247646037211	25154
723.5559504135806	25393
723.86424574349962	25730
724.172532017881	26045
724.48080922763859	25948
724.78907736368649	26088
725.09733641693981	26455
725.40558637831452	26757
725.71382723872648	26663
726.02205898909278	26994
726.330281620331	27130
726.63849512335923	27011
726.94669948909632	26961
727.25489470846173	27387
727.56308077237566	27177
727.87125767175894	27347
728.17942539753255	27609
728.48758394061906	27736
728.79573329194113	27770
729.103873442422	28026
729.41200438298551	28085
729.7201261045567	28163
730.0282385980604	28187
730.336341854423	28012
730.64443586457128	28326
730.95252061943211	28462
731.26059610993377	28429
731.56866232700474	28619
731.87671926157418	28711
732.18476690457248	28567
732.49280524692972	28751
732.80083427957743	28558
733.108853993448	28742
733.416864379473	28834
733.72486542858678	28857
734.03285713172284	29182
734.34083947981583	28958
734.648812463801	28747
734.95677607461471	28755
735.26473030319346	28954
735.57267514047442	28634
735.8806105773956	29003
736.188536604896	28614
736.496453213915	28769
736.80436039539245	28715
737.11225814026909	28933
737.42014643948676	28784
737.72802528398745	29188
738.03589466471385	29155
738.34375457260967	28998
738.65160499861884	29002
738.95944593368665	28757
739.2672773687583	28913
739.57509929478044	28685
739.88291170270008	28611
740.190714583465	28467
740.49850792802317	28490
740.80629172732415	28614
741.11406597231735	28290
741.42183065395363	28586
741.7295857631841	28618
742.03733129096065	28701
742.34506722823619	28409
742.65279356596363	28476
742.96051029509727	28212
743.2682174065917	28132
743.57591489140293	27880
743.88360274048648	27927
744.1912809447997	27981
744.49894949530017	27666
744.80660838294614	27522
745.11425759869667	27251
745.42189713351172	27508
745.72952697835171	27368
746.0371471241782	27152
746.34475756195252	27007
746.65235828263792	26933
746.95994927719744	26926
747.26753053659559	26432
747.575102051797	26190
747.88266381376764	26016
748.19021581347351	25652
748.49775804188187	25462
748.80529048996061	25493
749.112813148678	24979
749.42032600900359	24620
749.72782906190753	24748
750.03532229836026	24302
750.34280570933367	24183
750.6502792858	24059
750.95774301873178	23580
751.26519689910356	23505
751.57264091788932	22994
751.88007506606471	22794
752.187499334605	22525
752.49491371448789	22346
752.80231819669029	21929
753.10971277219073	21623
753.41709743196839	21403
753.72447216700266	21288
754.03183696827455	20810
754.33919182676482	20648
754.64653673345617	20429
754.95387167933086	20104
755.26119665537294	19954
755.56851165256649	19730
755.87581666189692	19345
756.1831116743499	19290
756.49039668091223	19097
756.79767167257125	18516
757.10493664031549	18303
757.41219157513342	18153
757.71943646801515	17890
758.02667130995121	17645
758.33389609193284	17502
758.641110804952	17253
758.94831544000181	16928
759.255509988076	16795
759.56269444016868	16599
759.86986878727532	16486
760.17703302039206	16164
760.48418713051535	15934
760.791331108643	15783
761.09846494577323	15800
761.40558863290539	15370
761.71270216103949	15126
762.019805521176	14935
762.32689870431659	14556
762.63398170146365	14356
762.94105450362053	14278
763.24811710179063	14159
763.55516948697914	13900
763.8622116501914	13612
764.169243582434	13542
764.47626527471391	13343
764.78327671803891	13205
765.090277903418	13001
765.39726882186085	13049
765.70424946437731	12795
766.01121982197913	12371
766.31817988567809	12118
766.62512964648715	12012
766.93206909541959	12037
767.23899822349006	11562
767.545917021714	11490
767.8528254811074	11366
768.15972359268665	11092
768.46661134747012	10879
768.77348873647611	10838
769.080355750724	10614
769.387212381234	10558
769.69405861902692	10335
770.00089445512492	10204
770.30771988055051	10145
770.61453488632731	10057
770.9213394634794	9716
771.22813360303212	9652
771.53491729601137	9409
771.84169053344431	9336
772.14845330635808	8949
772.45520560578154	8946
772.7619474227439	8729
773.06867874827583	8751
773.37539957340755	8374
773.68210988917133	8353
773.98880968660012	8346
774.2954989567271	8180
774.60217769058693	8017
774.90884587921471	7852
775.21550351364658	7777
775.5221505849197	7627
775.82878708407168	7554
776.13541300214126	7314
776.44202833016789	7238
776.748633059192	7089
777.05522718025486	6929
777.36181068439862	6847
777.668383562666	6773
777.97494580610123	6801
778.28149740574838	6603
778.58803835265371	6567
778.89456863786313	6373
779.2010882524238	6418
779.50759718738436	6258
779.81409543379368	6155
780.12058298270154	6030
780.42705982515861	5984
780.73352595221661	5881
781.03998135492816	5755
781.34642602434633	5781
781.6528599515259	5622
781.95928312752164	5510
782.26569554338948	5455
782.57209719018658	5410
782.87848805897045	5354
783.18486814080018	5286
783.491237426735	5323
783.79759590783533	5227
784.10394357516236	5218
784.4102804197787	5076
784.71660643274731	5028
785.02292160513207	4961
785.32922592799821	4933
785.63551939241086	4824
785.94180198943729	4791
786.24807371014481	4801
786.55433454560182	4705
786.860584486878	4672
787.16682352504347	4589
787.47305165116927	4534
787.77926885632758	4470
788.08547513159135	4411
788.39167046803459	4385
788.697854856732	4327
789.00402828875929	4388
789.31019075519328	4290
789.61634224711111	4222
789.92248275559143	4304
790.22861227171359	4208
790.5347307865577	4191
790.84083829120527	4159
791.146934776738	4095
791.4530202342396	4079
791.7590946547931	3984
792.06515802948388	3961
792.37121034939776	3938
792.67725160562111	3946
792.983281789242	4030
793.28930089134872	3872
793.59530890303074	3895
793.90130581537858	3815
794.2072916194835	3825
794.51326630643791	3801
794.81922986733491	3927
795.125182293269	3702
795.4311235753346	3800
795.73705370462812	3792
796.04297267224661	3735
796.34888046928779	3715
796.65477708685057	3444
796.96066251603452	3487
797.2665367479409	3577
797.572399773671	3588
797.87825158432736	3602
798.18409217101362	3571
798.48992152483447	3518
798.79573963689518	3483
799.10154649830224	3486
799.407342100163	3418
799.7131264335859	3501
800.01889948967994	3543
800.32466125955557	3489
800.63041173432407	3445
800.93615090509718	3400
801.24187876298845	3406
801.54759529911189	3352
801.85330050458231	3368
802.15899437051587	3327
802.46467688802932	3315
802.77034804824086	3288
803.07600784226941	3317
803.38165626123475	3264
803.68729329625751	3327
803.99291893845964	3387
804.29853317896414	3267
804.60413600889444	3306
804.9097274193756	3223
805.215307401533	3202
805.52087594649367	3154
805.826433045385	3214
806.1319786893356	3123
806.43751286947565	3111
806.74303557693509	3096
807.04854680284586	3070
807.35404653834053	3130
807.65953477455264	3110
807.96501150261656	3138
808.27047671366836	3083
808.575930398844	3133
808.88137254928131	3050
809.18680315611891	3037
809.49222221049615	3051
809.79762970355364	3021
810.1030256264329	2977
810.40840997027635	2950
810.71378272622746	3012
811.01914388543128	3033
811.32449343903272	3009
811.62983137817844	2906
811.93515769401608	2925
812.24047237769446	2888
812.54577542036247	2899
812.85106681317109	2896
813.15634654727194	2917
813.46161461381757	2973
813.76687100396146	2848
814.07211570885818	2901
814.37734871966359	2886
814.68257002753387	2862
814.98777962362738	2734
815.29297749910211	2776
815.59816364511823	2733
815.90333805283615	2799
816.20850071341772	2863
816.51365161802607	2769
816.81879075782456	2764
817.123918123978	2778
817.42903370765237	2705
817.73413750001453	2666
818.03922949223272	2736
818.34430967547519	2672
818.64937804091255	2690
818.95443457971544	2682
819.25947928305618	2711
819.56451214210767	2717
819.869533148044	2709
820.17454229204077	2687
820.47953956527351	2602
820.78452495891986	2628
821.08949846415817	2611
821.39446007216759	2659
821.69940977412853	2597
822.00434756122263	2538
822.309273424632	2552
822.61418735554059	2579
822.91908934513276	2528
823.22397938459414	2546
823.5288574651114	2575
823.83372357787255	2467
824.13857771406583	2477
824.44341986488189	2457
824.7482500215109	2559
825.0530681751452	2519
825.35787431697781	2487
825.6626684382029	2524
825.96745053001541	2451
826.2722205836119	2344
826.57697859018947	2374
826.88172454094638	2438
827.18645842708224	2407
827.49118023979736	2348
827.79588997029362	2318
828.10058760977347	2276
828.40527314944075	2309
828.70994658050017	2318
829.01460789415762	2317
829.31925708162009	2235
829.623894134096	2297
829.9285190427936	2260
830.23313179892375	2271
830.53773239369752	2207
830.84232081832727	2246
831.14689706402669	2232
831.45146112200973	2153
831.756012983493	2153
832.06055263969222	2217
832.36508008182557	2111
832.66959530111228	2103
832.974098288772	2142
833.278589036026	2096
833.58306753409624	2053
833.88753377420619	2080
834.1919877475799	2075
834.4964294454436	1987
834.800858859023	1933
835.10527597954638	1995
835.40968079824233	2009
835.71407330634065	2008
836.01845349507232	2057
836.3228213556697	2018
836.627176879366	1969
836.93152005739512	1909
837.235850880993	1898
837.54016934139611	1969
837.84447542984162	1857
838.14876913756893	1840
838.45305045581745	1783
838.75731937582862	1788
839.06157588884412	1781
839.36581998610768	1769
839.67005165886326	1736
839.97427089835651	1763
840.27847769583423	1694
840.58267204254378	1680
840.88685392973446	1699
841.1910233486559	1741
841.49518029055946	1727
841.799324746697	1660
842.1034567083226	1676
842.40757616669021	1676
842.71168311305564	1659
843.01577753867559	1602
843.31985943480811	1633
843.6239287927126	1577
843.92798560364861	1582
844.23202985887781	1500
844.53606154966246	1520
844.84008066726642	1527
845.14408720295455	1458
845.44808114799241	1501
845.75206249364749	1503
846.05603123118749	1507
846.35998735188218	1463
846.66393084700178	1463
846.9678617078182	1396
847.27177992560416	1459
847.57568549163352	1428
847.87957839718138	1382
848.18345863352442	1435
848.48732619193936	1321
848.79118106370561	1332
849.09502324010214	1330
849.3988527124103	1324
849.702669471912	1284
850.00647350989084	1282
850.3102648176307	1263
850.61404338641739	1238
850.91780920753763	1251
851.22156227227947	1223
851.52530257193177	1182
851.82903009778488	1198
852.13274484113037	1216
852.43644679326053	1182
852.74013594546921	1162
853.0438122890514	1207
853.34747581530337	1201
853.651126515522	1151
853.95476438100638	1138
854.25838940305573	1136
854.56200157297087	1118
854.86560088205431	1092
855.16918732160866	1149
855.47276088293859	1121
855.77632155734977	1043
856.079869336149	1084
856.3834042106439	1018
856.686926172144	1041
856.99043521195938	1001
857.29393132140194	992
857.597414491784	982
857.9008847144197	968
858.20434198062446	944
858.50778628171406	1014
858.81121760900623	981
859.11463595381974	931
859.41804130747482	970
859.721433661292	936
860.02481300659429	927
860.32817933470471	919
860.63153263694835	934
860.93487290465089	906
861.23820012913973	894
861.54151430174318	881
861.84481541379068	868
862.14810345661351	834
862.45137842154327	843
862.75464029991338	844
863.057889083058	817
863.36112476231335	798
863.66434732901587	779
863.96755677450392	827
864.270753090117	795
864.57393626719488	795
864.87710629708022	773
865.18026317111594	769
865.4834068806457	768
865.78653741701567	771
866.0896547715721	762
866.392758935663	739
866.69584990063765	747
866.99892765784625	730
867.30199219864062	678
867.60504351437385	689
867.90808159639948	699
868.21110643607335	685
868.5141180247515	685
868.81711635379247	644
869.12010141455482	608
869.42307319839892	648
869.7260316966865	640
870.02897690078021	640
870.33190880204393	654
870.63482739184349	621
870.93773266154517	635
871.24062460251616	647
871.54350320612662	643
871.846368463746	626
872.14922036674625	615
872.45205890649981	588
872.75488407438138	598
873.05769586176575	595
873.36049426002944	578
873.66327926055078	550
873.96605085470856	573
874.26880903388292	583
874.57155378945606	546
874.87428511281041	543
875.17700299533021	555
875.47970742840118	529
875.78239840340984	518
876.08507591174407	532
876.38773994479322	491
876.69039049394769	510
876.99302755059944	511
877.29565110614146	507
877.5982611519679	495
877.90085767947471	519
878.20344068005841	495
878.50601014511744	496
878.8085660660513	479
879.1111084342607	498
879.41363724114751	461
879.716152478115	479
880.0186541365681	440
880.32114220791232	458
880.62361668355516	442
880.92607755490474	451
881.22852481337111	439
881.530958450365	448
881.83337845729909	467
882.1357848255866	437
882.438177546643	442
882.740556611884	424
883.04292201272744	411
883.34527374059212	402
883.647611786898	427
883.94993614306657	441
884.25224680052065	435
884.55454375068393	387
884.85682698498238	422
885.159096494842	409
