# Supplementary material for: Anomalous deep-red luminescence of perylene black analogues with strong π-π interactions
Source: Nat Commun. 2023 Apr 6;14:1922. doi: 10.1038/s41467-023-37171-y (PMC10079835; doi:10.1038/s41467-023-37171-y)
Supplement: Supplementary file 3 — Source data [file 41467_2023_37171_MOESM3_ESM.zip › DATA/Temperature-dependent PL spectra and fluorescence decay of crystalline film/Supplementary Fig. 22a/46-190K-1S-EX480NM 345.csv]

471.67766888101448	26
471.99028276455613	16
472.30289504096527	16
472.61550570108284	31
472.92811473574989	21
473.24072213580666	15
473.55332789209336	16
473.86593199544933	19
474.1785344367139	23
474.49113520672552	13
474.80373429632243	14
475.11633169634268	16
475.42892739762328	14
475.74152139100158	9
476.0541136673134	24
476.36670421739564	32
476.67929303208308	42
476.99188010221161	24
477.30446541861556	57
477.61704897212951	74
477.92963075358745	107
478.24221075382258	130
478.55478896366805	160
478.86736537395689	154
479.17993997552071	170
479.49251275919204	171
479.80508371580152	158
480.11765283618081	158
480.43022011116011	127
480.74278553156955	119
481.05534908823893	102
481.3679107719978	77
481.68047057367477	57
481.9930284840986	40
482.3055844940975	24
482.61813859449853	19
482.93069077612978	25
483.24324102981785	21
483.55578934638896	16
483.86833571666938	22
484.18088013148508	20
484.49342258166109	14
484.80596305802226	14
485.11850155139314	20
485.431038052598	22
485.74357255246059	24
486.0561050418039	16
486.36863551145126	15
486.68116395222489	27
486.99369035494715	21
487.30621471043958	16
487.61873700952418	21
487.93125724302115	25
488.24377540175158	23
488.55629147653553	5
488.86880545819321	28
489.1813173375437	19
489.49382710540635	22
489.80633475259975	17
490.11884026994227	16
490.431343648252	17
490.74384487834635	30
491.05634395104295	15
491.36884085715855	23
491.681335587509	17
491.99382813291135	22
492.306318484181	20
492.61880663213338	23
492.93129256758351	16
493.24377628134579	24
493.556257764235	10
493.86873700706491	21
494.18121400064928	19
494.49368873580113	8
494.80616120333332	13
495.11863139405887	28
495.43109929878926	28
495.74356490833679	13
496.05602821351295	27
496.36848920512864	12
496.68094787399497	16
496.99340421092217	15
497.30585820672025	21
497.618309852199	16
497.930759138168	10
498.2432060554363	13
498.55565059481262	11
498.86809274710549	11
499.18053250312255	19
499.49296985367175	23
499.80540478956044	21
500.11783730159578	26
500.43026738058438	14
500.74269501733289	21
501.05512020264717	20
501.36754292733309	12
501.67996318219559	-3
501.99238095804031	19
502.30479624567175	16
502.61720903589458	24
502.92961931951248	12
503.24202708732969	22
503.55443233014927	13
503.8668350387747	24
504.17923520400888	14
504.49163281665415	3
504.80402786751279	24
505.11642034738662	7
505.42881024707719	27
505.74119755738593	27
506.05358226911386	16
506.36596437306156	19
506.67834386002937	18
506.99072072081725	22
507.30309494622503	18
507.61546652705232	26
507.92783545409821	18
508.24020171816147	17
508.55256531004056	44
508.86492622053396	9
509.17728444043945	20
509.48963996055494	28
509.80199277167742	13
510.11434286460417	32
510.42669023013229	18
510.73903485905777	15
511.0513767421769	28
511.36371587028589	26
511.67605223418053	19
511.9883858246555	22
512.30071663250646	24
512.6130446485281	14
512.92536986351467	17
513.237692268261	22
513.55001185356036	17
513.86232861020676	31
514.17464252899379	23
514.48695360071429	17
514.79926181616122	31
515.1115671661272	19
515.42386964140451	29
515.73616923278553	24
516.0484659310614	15
516.36075972702429	23
516.67305061146533	30
516.985338575175	25
517.29762360894472	27
517.60990570356478	26
517.922184849825	22
518.23446103851586	15
518.54673426042689	14
518.85900450634756	18
519.17127176706674	21
519.483536033374	9
519.79579729605769	18
520.10805554590615	11
520.42031077370768	18
520.73256297025046	14
521.04481212632174	29
521.35705823270951	23
521.66930128020044	41
521.98154125958183	10
522.29377816164072	10
522.60601197716289	25
522.918242696935	22
523.23047031174337	22
523.54269481237316	20
523.85491618961044	21
524.16713443424021	24
524.4793495370476	25
524.79156148881771	22
525.10377028033486	28
525.41597590238371	25
525.72817834574835	14
526.04037760121275	33
526.35257365956079	16
526.66476651157541	11
526.97695614804047	22
527.28914255973893	34
527.60132573745352	17
527.913505671967	32
528.22568235406175	37
528.53785577451981	25
528.85002592412343	31
529.1621927936543	34
529.47435637389367	16
529.78651665562359	17
530.09867362962461	19
530.41082728667811	30
530.72297761756442	39
531.03512461306445	17
531.34726826395831	21
531.65940856102623	20
531.971545495048	16
532.28367905680363	32
532.59580923707233	19
532.90793602663371	24
533.220059416267	38
533.53217939675073	27
533.84429595886411	15
534.15640909338572	13
534.4685187910934	17
534.780625042766	18
535.09272783918118	22
535.40482717111672	24
535.7169230293506	20
536.02901540465984	19
536.3411042878223	33
536.65318966961456	29
536.96527154081377	29
537.27734989219641	23
537.58942471453952	33
537.90149599861934	23
538.21356373521166	5
538.525627915093	36
538.83768852903938	38
539.1497455678259	23
539.46179902222855	53
539.77384888302288	37
540.08589514098355	28
540.397937786886	44
540.709976811505	50
541.02201220561517	44
541.33404395999116	48
541.64607206540768	40
541.95809651263846	27
542.27011729245783	39
542.58213439563963	43
542.89414781295784	30
543.20615753518621	42
543.51816355309779	49
543.83016585746611	55
544.14216443906435	64
544.45415928866555	49
544.76615039704268	49
545.07813775496857	65
545.39012135321548	56
545.702101182556	64
546.01407723376258	48
546.32604949760741	47
546.63801796486257	55
546.94998262629974	42
547.26194347269052	39
547.57390049480739	42
547.885853683421	46
548.19780302930315	47
548.50974852322486	46
548.82169015595764	21
549.13362791827217	40
549.44556180093923	43
549.75749179472973	45
550.06941789041446	36
550.38134007876363	47
550.69325835054758	47
551.00517269653687	33
551.3170831075015	53
551.62898957421146	33
551.94089208743651	47
552.25279063794687	31
552.56468521651209	40
552.87657581390135	45
553.18846242088455	38
553.50034502823075	38
553.81222362670962	37
554.12409820708967	29
554.43596876014067	29
554.74783527663089	20
555.05969774732978	27
555.37155616300538	30
555.68341051442712	37
555.99526079236273	25
556.30710698758139	32
556.61894909085117	44
556.93078709294	46
557.24262098461634	21
557.55445075664829	28
557.86627639980384	30
558.17809790485069	21
558.48991526255691	43
558.80172846369	26
559.11353749901775	35
559.42534235930725	45
559.73714303532677	37
560.048939517843	42
560.36073179762388	28
560.67251986543613	32
560.984303712047	26
561.29608332822386	32
561.60785870473319	25
561.91962983234259	28
562.23139670181831	31
562.5431593039275	36
562.85491762943673	31
563.16667166911293	27
563.47842141372234	41
563.79016685403167	37
564.10190798080725	37
564.4136447848158	35
564.72537725682344	38
565.0371053875964	28
565.348829167901	35
565.66054858850339	27
565.97226364016967	37
566.28397431366591	45
566.59568059975811	26
566.90738248921252	39
567.21907997279447	31
567.53077304127044	35
567.84246168540574	42
568.15414589596639	38
568.465825663718	36
568.77750097942624	36
569.089171833857	35
569.40083821777546	33
569.71250012194776	38
570.02415753713876	38
570.33581045411449	51
570.64745886363994	35
570.95910275648112	29
571.27074212340278	52
571.58237695517073	37
571.89400724255	36
572.20563297630588	40
572.51725414720408	44
572.82887074600922	35
573.140482763487	42
573.45209019040249	50
573.7636930175205	30
574.07529123560676	42
574.38688483542614	34
574.69847380774354	54
575.0100581433245	36
575.32163783293379	45
575.63321286733662	37
575.94478323729788	39
576.25634893358279	45
576.56790994695643	39
576.87946626818371	36
577.19101788802948	40
577.50256479725908	42
577.81410698663751	42
578.12564444692964	55
578.43717716890046	45
578.748705143315	47
579.06022836093825	47
579.37174681253532	46
579.68326048887138	32
579.99476938071086	36
580.30627347881955	41
580.61777277396186	39
580.92926725690313	35
581.24075691840824	42
581.55224174924251	43
581.86372174017083	44
582.17519688195853	42
582.48666716537036	52
582.7981325811719	47
583.10959312012767	52
583.42104877300335	42
583.7324995305637	44
584.04394538357462	36
584.35538632280077	47
584.66682233900747	37
584.97825342296017	25
585.28967956542385	45
585.60110075716432	48
585.91251698894655	53
586.22392825153634	51
586.53533453569889	62
586.84673583219944	31
587.15813213180388	52
587.46952342527754	58
587.7809097033861	38
588.09229095689534	46
588.40366717657048	48
588.71503835317753	46
589.0264044774824	52
589.33776554025042	53
589.64912153224782	48
589.96047244424017	61
590.27181826699382	40
590.58315899127456	58
590.89449460784817	61
591.20582510748113	55
591.51715048093956	40
591.82847071898937	62
592.13978581239712	49
592.45109575192873	47
592.76240052835112	53
593.07370013243042	55
593.3849945549332	44
593.69628378662594	46
594.00756781827545	51
594.31884664064819	57
594.630120244511	56
594.941388620631	50
595.25265175977484	59
595.56390965270953	59
595.87516229020218	51
596.18640966301973	52
596.49765176192955	56
596.808888577699	57
597.12012010109527	54
597.431346322886	55
597.74256723383849	48
598.05378282472054	58
598.36499308629959	62
598.67619800934381	53
598.98739758462068	59
599.29859180289839	61
599.60978065494464	54
599.92096413152808	52
600.23214222341653	44
600.54331492137851	54
600.8544822161823	54
601.16564409859654	52
601.47680055938963	71
601.78795158933065	60
602.09909717918788	66
602.41023731973064	61
602.7213720017279	54
603.03250121594863	58
603.34362495316191	51
603.65474320413728	48
603.96585595964427	41
604.27696321045244	63
604.58806494733119	49
604.89916116105053	65
605.21025184237988	56
605.52133698208979	55
605.83241657095016	61
606.14349059973131	56
606.45455905920358	73
606.76562194013707	60
607.07667923330268	58
607.38773092947145	67
607.69877701941346	68
608.00981749390053	63
608.320852343703	61
608.63188155959222	69
608.94290513234012	86
609.25392305271782	82
609.5649353114967	83
609.87594189944855	83
610.18694280734576	102
610.4979380259598	92
610.808927546063	91
611.11991135842777	108
611.43088945382658	84
611.74186182303174	86
612.05282845681631	75
612.36378934595268	89
612.67474448121459	82
612.98569385337441	87
613.296637453206	84
613.60757527148257	79
613.918507298978	67
614.22943352646575	70
614.54035394471975	65
614.851268544514	73
615.16217731662334	78
615.47308025182144	77
615.783977340883	78
616.09486857458319	72
616.40575394369625	68
616.71663343899775	72
617.02750705126232	81
617.338374771266	74
617.64923658978387	83
617.96009249759163	80
618.27094248546541	75
618.58178654418077	79
618.89262466451476	69
619.20345683724292	93
619.51428305314255	73
619.82510330298965	67
620.1359175775616	73
620.44672586763534	70
620.75752816398847	68
621.068324457398	80
621.37911473864165	92
621.6898989984976	94
622.00067722774349	90
622.311449417158	91
622.622215557519	86
622.93297563960539	83
623.24372965419582	75
623.55447759206936	72
623.865219444005	87
624.17595520078237	104
624.48668485318069	87
624.79740839198018	71
625.10812580796028	92
625.41883709190154	82
625.729542234584	77
626.04024122678845	80
626.35093405929581	84
626.66162072288671	95
626.97230120834263	79
627.2829755064447	96
627.59364360797474	93
627.90430550371445	89
628.21496118444588	101
628.5256106409513	95
628.836253864013	100
629.14689084441409	105
629.457521572937	97
629.7681460403652	84
630.07876423748189	100
630.38937615507041	106
630.69998178391484	123
631.010581114799	101
631.32117413850744	108
631.63176084582437	91
631.94234122753437	95
632.25291527442278	95
632.56348297727436	99
632.87404432687458	80
633.18459931400935	101
633.49514792946434	102
633.80569016402546	97
634.11622600847932	121
634.42675545361226	112
634.73727849021157	106
635.04779510906383	97
635.35830530095654	91
635.66880905667722	97
635.97930636701369	108
636.289797222754	104
636.60028161468631	111
636.9107595335995	116
637.22123097028225	113
637.53169591552341	94
637.84215436011266	113
638.152606294839	124
638.46305171049278	102
638.77349059786411	131
639.08392294774285	111
639.39434875092	112
639.70476799818641	121
640.01518068033317	105
640.32558678815155	117
640.63598631243337	113
640.94637924397057	109
641.25676557355519	112
641.56714529197973	103
641.87751839003738	135
642.18788485852053	131
642.49824468822294	118
642.80859786993813	119
643.11894439445985	107
643.42928425258208	134
643.73961743509938	140
644.04994393280663	125
644.36026373649872	131
644.67057683697055	131
644.98088322501837	136
645.2911828914373	133
645.601475827024	148
645.91176202257464	145
646.22204146888612	142
646.53231415675509	130
646.84258007697929	133
647.15283922035587	129
647.463091577683	132
647.773337139759	140
648.083575897382	127
648.39380784135119	148
648.70403296246513	155
649.01425125152366	154
649.32446269932632	155
649.63466729667323	173
649.94486503436462	142
650.25505590320108	151
650.56523989398363	150
650.87541699751341	173
651.185587204592	157
651.4957505060213	156
651.80590689260373	165
652.1160563551415	168
652.42619888443744	178
652.73633447129487	159
653.046463106517	163
653.356584780908	171
653.66669948527158	183
653.9768072104124	191
654.28690794713532	186
654.59700168624511	190
654.90708841854746	191
655.21716813484807	195
655.52724082595307	204
655.83730648266874	212
656.147365095802	213
656.45741665615992	201
656.76746115454966	218
657.0774985817792	206
657.38752892865682	204
657.6975521859905	213
658.00756834458946	244
658.3175773952629	220
658.62757932881971	243
658.93757413607022	238
659.24756180782458	257
659.557542334893	242
659.86751570808667	279
660.17748191821681	241
660.48744095609493	281
660.797392812533	290
661.107337478343	294
661.41727494433781	289
661.72720520133055	330
662.03712824013462	331
662.34704405156356	328
662.65695262643123	321
662.96685395555278	320
663.27674802974263	355
663.58663483981582	326
663.89651437658813	378
664.2063866308755	391
664.51625159349419	366
664.82610925526069	401
665.1359596069924	430
665.44580263950638	444
665.75563834362072	449
666.06546671015326	460
666.375287729923	481
666.6851013937486	473
666.99490769244937	491
667.30470661684512	496
667.61449815775586	498
667.924282306002	569
668.23405905240463	526
668.54382838778463	580
668.85359030296411	623
669.16334478876468	571
669.47309183600908	653
669.78283143551982	610
670.09256357812023	676
670.40228825463407	668
670.71200545588522	700
671.0217151726979	751
671.33141739589735	747
671.64111211630836	777
671.950799324757	785
672.26047901206869	822
672.57015116907019	847
672.87981578658844	842
673.18947285545039	907
673.49912236648379	906
673.808764310517	929
674.11839867837818	967
674.42802546089627	1031
674.7376446489003	1039
675.04725623322054	1048
675.35686020468688	1066
675.66645655412981	1083
675.97604527238025	1120
676.28562635026981	1148
676.59519977863033	1215
676.90476554829365	1321
677.214323650093	1269
677.523874074861	1357
677.83341681343165	1345
678.14295185663866	1417
678.45247919531619	1438
678.76199882029937	1499
679.07151072242357	1535
679.38101489252415	1603
679.69051132143761	1561
680.00000000000011	1688
680.309480919049	1643
680.61895406942153	1709
680.92841944195573	1821
681.23787702749	1789
681.54732681686278	1915
681.85676880091387	1916
682.16620297048223	1937
682.47562931640857	2044
682.78504782953348	2110
683.09445850069744	2137
683.40386132074252	2174
683.71325628051045	2259
684.02264337084353	2339
684.33202258258461	2418
684.64139390657726	2428
684.95075733366514	2492
685.26011285469224	2614
685.56946046050336	2590
685.87880014194377	2684
686.188131889859	2883
686.49745569509537	2843
686.80677154849934	2946
687.11607944091793	3050
687.42537936319832	3085
687.73467130618883	3272
688.04395526073779	3226
688.3532312176942	3377
688.66249916790753	3523
688.97175910222734	3537
689.28101101150423	3610
689.59025488658881	3754
689.89949071833291	3788
690.20871849758782	3954
690.51793821520585	4057
690.82714986204019	4128
691.13635342894349	4219
691.44554890677	4358
691.75473628637371	4536
692.06391555860955	4585
692.37308671433209	4654
692.682249744398	4734
692.991404639663	4910
693.30055139098351	5003
693.60968998921726	5161
693.9188204252215	5286
694.22794268985479	5350
694.53705677397568	5481
694.8461626684433	5643
695.15526036411723	5720
695.46434985185817	5861
695.77343112252629	6062
696.08250416698331	6099
696.39156897609041	6188
696.70062554071023	6398
697.00967385170588	6469
697.31871389993967	6570
697.62774567627628	6813
697.9367691715795	6965
698.24578437671425	6908
698.55479128254592	7080
698.86378987994055	7390
699.17278015976422	7348
699.48176211288387	7470
699.79073573016728	7802
700.09970100248211	7902
700.40865792069678	7952
700.71760647568055	8089
701.02654665830289	8270
701.33547845943372	8336
701.64440186994386	8425
701.953316880704	8572
702.26222348258648	8706
702.57112166646323	8920
702.88001142320684	9101
703.18889274369087	9248
703.49776561878878	9479
703.80663003937514	9422
704.11548599632522	9806
704.424333480514	9938
704.73317248281751	9942
705.04200299411241	10138
705.35082500527608	10439
705.65963850718583	10515
705.96844349071966	10713
706.277239946757	11015
706.58602786617655	11153
706.89480723985844	11203
707.20357805868332	11464
707.51234031353147	11791
707.8210939952852	11979
708.12983909482614	12196
708.43857560303707	12414
708.74730351080132	12359
709.05602280900268	12722
709.36473348852519	12900
709.67343554025422	13131
709.98212895507493	13254
710.29081372387361	13549
710.59948983753657	14003
710.90815728695156	13944
711.21681606300581	14308
711.52546615658787	14484
711.83410755858677	14570
712.142740259892	14979
712.45136425139356	15047
712.75997952398222	15577
713.06858606854917	15609
713.37718387598613	15887
713.68577293718556	16244
713.99435324304079	16526
714.30292478444539	16653
714.61148755229283	16946
714.92004153747871	17133
715.228586730898	17448
715.5371231234468	17652
715.8456507060215	18011
716.1541694695195	18240
716.46267940483813	18414
716.77118050287618	18555
717.07967275453245	19032
717.38815615070621	19348
717.69663068229818	19419
718.00509634020852	19819
718.31355311533878	19907
718.62200099859115	20153
718.93043998086807	20396
719.23887005307256	20825
719.5472912061083	20703
719.85570343088023	21081
720.16410671829294	21120
720.47250105925207	21360
720.78088644466413	21485
721.08926286543556	21676
721.397630312474	22078
721.70598877668783	22146
722.01433824898538	22469
722.32267872027637	22607
722.6310101814704	22575
722.93933262347832	22859
723.247646037211	22760
723.5559504135806	23138
723.86424574349962	23382
724.172532017881	23191
724.48080922763859	23310
724.78907736368649	23629
725.09733641693981	23995
725.40558637831452	23776
725.71382723872648	24162
726.02205898909278	24018
726.330281620331	24159
726.63849512335923	24254
726.94669948909632	24393
727.25489470846173	24299
727.56308077237566	24439
727.87125767175894	24314
728.17942539753255	24492
728.48758394061906	24692
728.79573329194113	24798
729.103873442422	24791
729.41200438298551	24807
729.7201261045567	24985
730.0282385980604	24807
730.336341854423	25065
730.64443586457128	24764
730.95252061943211	25077
731.26059610993377	24970
731.56866232700474	24898
731.87671926157418	25135
732.18476690457248	25084
732.49280524692972	25016
732.80083427957743	24999
733.108853993448	25060
733.416864379473	25385
733.72486542858678	25357
734.03285713172284	25175
734.34083947981583	25313
734.648812463801	25000
734.95677607461471	25030
735.26473030319346	25201
735.57267514047442	24868
735.8806105773956	24933
736.188536604896	24906
736.496453213915	24813
736.80436039539245	24999
737.11225814026909	24990
737.42014643948676	24895
737.72802528398745	24900
738.03589466471385	24854
738.34375457260967	24823
738.65160499861884	24896
738.95944593368665	24668
739.2672773687583	24716
739.57509929478044	24574
739.88291170270008	24439
740.190714583465	24258
740.49850792802317	24473
740.80629172732415	24365
741.11406597231735	24276
741.42183065395363	24464
741.7295857631841	24340
742.03733129096065	24068
742.34506722823619	24192
742.65279356596363	24161
742.96051029509727	24125
743.2682174065917	23797
743.57591489140293	23950
743.88360274048648	23683
744.1912809447997	23382
744.49894949530017	23412
744.80660838294614	23273
745.11425759869667	23282
745.42189713351172	23028
745.72952697835171	23003
746.0371471241782	22838
746.34475756195252	22593
746.65235828263792	22572
746.95994927719744	22580
747.26753053659559	22260
747.575102051797	21902
747.88266381376764	21870
748.19021581347351	21479
748.49775804188187	21462
748.80529048996061	21290
749.112813148678	21006
749.42032600900359	20698
749.72782906190753	20453
750.03532229836026	20268
750.34280570933367	20064
750.6502792858	19969
750.95774301873178	19726
751.26519689910356	19602
751.57264091788932	19297
751.88007506606471	18988
752.187499334605	18767
752.49491371448789	18411
752.80231819669029	18319
753.10971277219073	18006
753.41709743196839	17729
753.72447216700266	17565
754.03183696827455	17417
754.33919182676482	17348
754.64653673345617	16953
754.95387167933086	16735
755.26119665537294	16574
755.56851165256649	16535
755.87581666189692	16216
756.1831116743499	16002
756.49039668091223	15757
756.79767167257125	15408
757.10493664031549	15351
757.41219157513342	15020
757.71943646801515	14775
758.02667130995121	14699
758.33389609193284	14552
758.641110804952	14354
758.94831544000181	14047
759.255509988076	13805
759.56269444016868	13876
759.86986878727532	13684
760.17703302039206	13356
760.48418713051535	13288
760.791331108643	13087
761.09846494577323	12871
761.40558863290539	12777
761.71270216103949	12702
762.019805521176	12393
762.32689870431659	12289
762.63398170146365	11966
762.94105450362053	11788
763.24811710179063	11759
763.55516948697914	11609
763.8622116501914	11438
764.169243582434	11334
764.47626527471391	11269
764.78327671803891	10992
765.090277903418	10917
765.39726882186085	10630
765.70424946437731	10596
766.01121982197913	10274
766.31817988567809	10123
766.62512964648715	10020
766.93206909541959	9873
767.23899822349006	9708
767.545917021714	9558
767.8528254811074	9485
768.15972359268665	9354
768.46661134747012	9097
768.77348873647611	9091
769.080355750724	8981
769.387212381234	8865
769.69405861902692	8594
770.00089445512492	8499
770.30771988055051	8350
770.61453488632731	8341
770.9213394634794	8231
771.22813360303212	8063
771.53491729601137	7918
771.84169053344431	7771
772.14845330635808	7694
772.45520560578154	7580
772.7619474227439	7340
773.06867874827583	7244
773.37539957340755	7176
773.68210988917133	6970
773.98880968660012	6925
774.2954989567271	6820
774.60217769058693	6784
774.90884587921471	6626
775.21550351364658	6635
775.5221505849197	6444
775.82878708407168	6356
776.13541300214126	6268
776.44202833016789	6052
776.748633059192	6055
777.05522718025486	5986
777.36181068439862	5818
777.668383562666	5892
777.97494580610123	5655
778.28149740574838	5642
778.58803835265371	5538
778.89456863786313	5512
779.2010882524238	5492
779.50759718738436	5378
779.81409543379368	5333
780.12058298270154	5242
780.42705982515861	5137
780.73352595221661	5149
781.03998135492816	5042
781.34642602434633	4934
781.6528599515259	4908
781.95928312752164	4837
782.26569554338948	4761
782.57209719018658	4693
782.87848805897045	4590
783.18486814080018	4600
783.491237426735	4617
783.79759590783533	4624
784.10394357516236	4420
784.4102804197787	4479
784.71660643274731	4331
785.02292160513207	4293
785.32922592799821	4286
785.63551939241086	4231
785.94180198943729	4168
786.24807371014481	4025
786.55433454560182	4082
786.860584486878	4051
787.16682352504347	3971
787.47305165116927	3968
787.77926885632758	3911
788.08547513159135	3796
788.39167046803459	3886
788.697854856732	3838
789.00402828875929	3806
789.31019075519328	3771
789.61634224711111	3653
789.92248275559143	3673
790.22861227171359	3683
790.5347307865577	3702
790.84083829120527	3670
791.146934776738	3569
791.4530202342396	3589
791.7590946547931	3498
792.06515802948388	3522
792.37121034939776	3379
792.67725160562111	3475
792.983281789242	3473
793.28930089134872	3456
793.59530890303074	3408
793.90130581537858	3401
794.2072916194835	3371
794.51326630643791	3359
794.81922986733491	3394
795.125182293269	3312
795.4311235753346	3326
795.73705370462812	3341
796.04297267224661	3247
796.34888046928779	3149
796.65477708685057	3004
796.96066251603452	3080
797.2665367479409	3158
797.572399773671	3144
797.87825158432736	3214
798.18409217101362	3213
798.48992152483447	3173
798.79573963689518	3146
799.10154649830224	3106
799.407342100163	3137
799.7131264335859	3122
800.01889948967994	3143
800.32466125955557	3103
800.63041173432407	3062
800.93615090509718	3052
801.24187876298845	3052
801.54759529911189	3068
801.85330050458231	3005
802.15899437051587	2933
802.46467688802932	2993
802.77034804824086	2940
803.07600784226941	2918
803.38165626123475	2882
803.68729329625751	2960
803.99291893845964	3043
804.29853317896414	2905
804.60413600889444	2895
804.9097274193756	2865
805.215307401533	2947
805.52087594649367	2822
805.826433045385	2834
806.1319786893356	2783
806.43751286947565	2754
806.74303557693509	2749
807.04854680284586	2772
807.35404653834053	2764
807.65953477455264	2761
807.96501150261656	2723
808.27047671366836	2742
808.575930398844	2748
808.88137254928131	2686
809.18680315611891	2742
809.49222221049615	2720
809.79762970355364	2704
810.1030256264329	2642
810.40840997027635	2662
810.71378272622746	2679
811.01914388543128	2667
811.32449343903272	2645
811.62983137817844	2559
811.93515769401608	2618
812.24047237769446	2561
812.54577542036247	2609
812.85106681317109	2593
813.15634654727194	2574
813.46161461381757	2538
813.76687100396146	2517
814.07211570885818	2489
814.37734871966359	2546
814.68257002753387	2482
814.98777962362738	2530
815.29297749910211	2476
815.59816364511823	2489
815.90333805283615	2453
816.20850071341772	2443
816.51365161802607	2448
816.81879075782456	2383
817.123918123978	2435
817.42903370765237	2365
817.73413750001453	2303
818.03922949223272	2360
818.34430967547519	2371
818.64937804091255	2360
818.95443457971544	2370
819.25947928305618	2384
819.56451214210767	2390
819.869533148044	2352
820.17454229204077	2323
820.47953956527351	2316
820.78452495891986	2292
821.08949846415817	2277
821.39446007216759	2322
821.69940977412853	2261
822.00434756122263	2213
822.309273424632	2204
822.61418735554059	2240
822.91908934513276	2215
823.22397938459414	2113
823.5288574651114	2159
823.83372357787255	2164
824.13857771406583	2143
824.44341986488189	2099
824.7482500215109	2181
825.0530681751452	2148
825.35787431697781	2099
825.6626684382029	2109
825.96745053001541	2127
826.2722205836119	2107
826.57697859018947	2102
826.88172454094638	2038
827.18645842708224	2001
827.49118023979736	2020
827.79588997029362	1997
828.10058760977347	1974
828.40527314944075	1965
828.70994658050017	1980
829.01460789415762	1987
829.31925708162009	1956
829.623894134096	1952
829.9285190427936	1898
830.23313179892375	1956
830.53773239369752	1910
830.84232081832727	1956
831.14689706402669	1893
831.45146112200973	1879
831.756012983493	1959
832.06055263969222	1834
832.36508008182557	1893
832.66959530111228	1805
832.974098288772	1842
833.278589036026	1746
833.58306753409624	1718
833.88753377420619	1734
834.1919877475799	1773
834.4964294454436	1772
834.800858859023	1667
835.10527597954638	1698
835.40968079824233	1702
835.71407330634065	1675
836.01845349507232	1686
836.3228213556697	1749
836.627176879366	1622
836.93152005739512	1711
837.235850880993	1636
837.54016934139611	1651
837.84447542984162	1607
838.14876913756893	1550
838.45305045581745	1474
838.75731937582862	1533
839.06157588884412	1522
839.36581998610768	1533
839.67005165886326	1505
839.97427089835651	1486
840.27847769583423	1450
840.58267204254378	1497
840.88685392973446	1455
841.1910233486559	1397
841.49518029055946	1417
841.799324746697	1430
842.1034567083226	1448
842.40757616669021	1380
842.71168311305564	1386
843.01577753867559	1419
843.31985943480811	1372
843.6239287927126	1322
843.92798560364861	1354
844.23202985887781	1321
844.53606154966246	1269
844.84008066726642	1249
845.14408720295455	1289
845.44808114799241	1243
845.75206249364749	1304
846.05603123118749	1258
846.35998735188218	1294
846.66393084700178	1218
846.9678617078182	1260
847.27177992560416	1162
847.57568549163352	1202
847.87957839718138	1232
848.18345863352442	1267
848.48732619193936	1159
848.79118106370561	1143
849.09502324010214	1124
849.3988527124103	1114
849.702669471912	1116
850.00647350989084	1092
850.3102648176307	1109
850.61404338641739	1108
850.91780920753763	1083
851.22156227227947	1090
851.52530257193177	994
851.82903009778488	991
852.13274484113037	1007
852.43644679326053	1007
852.74013594546921	1045
853.0438122890514	1012
853.34747581530337	995
853.651126515522	1006
853.95476438100638	967
854.25838940305573	977
854.56200157297087	1008
854.86560088205431	946
855.16918732160866	912
855.47276088293859	922
855.77632155734977	917
856.079869336149	950
856.3834042106439	876
856.686926172144	863
856.99043521195938	832
857.29393132140194	867
857.597414491784	812
857.9008847144197	821
858.20434198062446	808
858.50778628171406	819
858.81121760900623	858
859.11463595381974	777
859.41804130747482	831
859.721433661292	806
860.02481300659429	832
860.32817933470471	796
860.63153263694835	766
860.93487290465089	747
861.23820012913973	729
861.54151430174318	770
861.84481541379068	750
862.14810345661351	716
862.45137842154327	683
862.75464029991338	692
863.057889083058	678
863.36112476231335	700
863.66434732901587	700
863.96755677450392	669
864.270753090117	672
864.57393626719488	686
864.87710629708022	686
865.18026317111594	668
865.4834068806457	665
865.78653741701567	657
866.0896547715721	643
866.392758935663	642
866.69584990063765	619
866.99892765784625	610
867.30199219864062	596
867.60504351437385	578
867.90808159639948	602
868.21110643607335	575
868.5141180247515	575
868.81711635379247	561
869.12010141455482	538
869.42307319839892	556
869.7260316966865	568
870.02897690078021	533
870.33190880204393	576
870.63482739184349	560
870.93773266154517	563
871.24062460251616	540
871.54350320612662	550
871.846368463746	563
872.14922036674625	522
872.45205890649981	514
872.75488407438138	525
873.05769586176575	475
873.36049426002944	493
873.66327926055078	492
873.96605085470856	494
874.26880903388292	420
874.57155378945606	440
874.87428511281041	464
875.17700299533021	454
875.47970742840118	452
875.78239840340984	444
876.08507591174407	437
876.38773994479322	436
876.69039049394769	451
876.99302755059944	444
877.29565110614146	437
877.5982611519679	461
877.90085767947471	421
878.20344068005841	447
878.50601014511744	451
878.8085660660513	462
879.1111084342607	429
879.41363724114751	420
879.716152478115	415
880.0186541365681	405
880.32114220791232	382
880.62361668355516	357
880.92607755490474	383
881.22852481337111	383
881.530958450365	351
881.83337845729909	378
882.1357848255866	384
882.438177546643	373
882.740556611884	364
883.04292201272744	363
883.34527374059212	366
883.647611786898	373
883.94993614306657	349
884.25224680052065	359
884.55454375068393	348
884.85682698498238	361
885.159096494842	342
