# Supplementary material for: Anomalous deep-red luminescence of perylene black analogues with strong π-π interactions
Source: Nat Commun. 2023 Apr 6;14:1922. doi: 10.1038/s41467-023-37171-y (PMC10079835; doi:10.1038/s41467-023-37171-y)
Supplement: Supplementary file 3 — Source data [file 41467_2023_37171_MOESM3_ESM.zip › DATA/Temperature-dependent PL spectra and fluorescence decay of crystalline film/Supplementary Fig. 22a/46-200K-1S-EX480NM 346.csv]

471.67766888101448	20
471.99028276455613	10
472.30289504096527	14
472.61550570108284	20
472.92811473574989	16
473.24072213580666	22
473.55332789209336	9
473.86593199544933	16
474.1785344367139	19
474.49113520672552	7
474.80373429632243	22
475.11633169634268	8
475.42892739762328	16
475.74152139100158	18
476.0541136673134	7
476.36670421739564	23
476.67929303208308	34
476.99188010221161	46
477.30446541861556	62
477.61704897212951	72
477.92963075358745	100
478.24221075382258	145
478.55478896366805	156
478.86736537395689	170
479.17993997552071	168
479.49251275919204	155
479.80508371580152	165
480.11765283618081	170
480.43022011116011	133
480.74278553156955	122
481.05534908823893	89
481.3679107719978	69
481.68047057367477	55
481.9930284840986	41
482.3055844940975	26
482.61813859449853	30
482.93069077612978	16
483.24324102981785	16
483.55578934638896	21
483.86833571666938	19
484.18088013148508	19
484.49342258166109	9
484.80596305802226	19
485.11850155139314	21
485.431038052598	20
485.74357255246059	16
486.0561050418039	18
486.36863551145126	22
486.68116395222489	14
486.99369035494715	17
487.30621471043958	9
487.61873700952418	14
487.93125724302115	17
488.24377540175158	23
488.55629147653553	12
488.86880545819321	20
489.1813173375437	19
489.49382710540635	28
489.80633475259975	2
490.11884026994227	22
490.431343648252	14
490.74384487834635	21
491.05634395104295	20
491.36884085715855	0
491.681335587509	12
491.99382813291135	7
492.306318484181	21
492.61880663213338	12
492.93129256758351	17
493.24377628134579	20
493.556257764235	17
493.86873700706491	18
494.18121400064928	14
494.49368873580113	23
494.80616120333332	11
495.11863139405887	15
495.43109929878926	18
495.74356490833679	18
496.05602821351295	11
496.36848920512864	14
496.68094787399497	10
496.99340421092217	25
497.30585820672025	12
497.618309852199	24
497.930759138168	10
498.2432060554363	18
498.55565059481262	16
498.86809274710549	4
499.18053250312255	9
499.49296985367175	14
499.80540478956044	13
500.11783730159578	25
500.43026738058438	25
500.74269501733289	19
501.05512020264717	12
501.36754292733309	27
501.67996318219559	20
501.99238095804031	22
502.30479624567175	14
502.61720903589458	19
502.92961931951248	13
503.24202708732969	3
503.55443233014927	15
503.8668350387747	17
504.17923520400888	14
504.49163281665415	14
504.80402786751279	24
505.11642034738662	16
505.42881024707719	13
505.74119755738593	8
506.05358226911386	17
506.36596437306156	15
506.67834386002937	17
506.99072072081725	24
507.30309494622503	3
507.61546652705232	20
507.92783545409821	6
508.24020171816147	23
508.55256531004056	26
508.86492622053396	20
509.17728444043945	24
509.48963996055494	18
509.80199277167742	5
510.11434286460417	27
510.42669023013229	14
510.73903485905777	24
511.0513767421769	20
511.36371587028589	15
511.67605223418053	19
511.9883858246555	11
512.30071663250646	25
512.6130446485281	14
512.92536986351467	29
513.237692268261	20
513.55001185356036	18
513.86232861020676	12
514.17464252899379	8
514.48695360071429	23
514.79926181616122	14
515.1115671661272	16
515.42386964140451	13
515.73616923278553	23
516.0484659310614	16
516.36075972702429	3
516.67305061146533	16
516.985338575175	15
517.29762360894472	31
517.60990570356478	14
517.922184849825	29
518.23446103851586	12
518.54673426042689	20
518.85900450634756	5
519.17127176706674	28
519.483536033374	11
519.79579729605769	20
520.10805554590615	29
520.42031077370768	20
520.73256297025046	21
521.04481212632174	25
521.35705823270951	22
521.66930128020044	28
521.98154125958183	15
522.29377816164072	29
522.60601197716289	28
522.918242696935	16
523.23047031174337	12
523.54269481237316	13
523.85491618961044	17
524.16713443424021	16
524.4793495370476	12
524.79156148881771	20
525.10377028033486	28
525.41597590238371	7
525.72817834574835	16
526.04037760121275	27
526.35257365956079	16
526.66476651157541	15
526.97695614804047	13
527.28914255973893	18
527.60132573745352	20
527.913505671967	31
528.22568235406175	8
528.53785577451981	20
528.85002592412343	20
529.1621927936543	16
529.47435637389367	26
529.78651665562359	21
530.09867362962461	29
530.41082728667811	28
530.72297761756442	23
531.03512461306445	19
531.34726826395831	20
531.65940856102623	15
531.971545495048	16
532.28367905680363	28
532.59580923707233	24
532.90793602663371	17
533.220059416267	25
533.53217939675073	32
533.84429595886411	15
534.15640909338572	23
534.4685187910934	13
534.780625042766	28
535.09272783918118	19
535.40482717111672	16
535.7169230293506	18
536.02901540465984	28
536.3411042878223	25
536.65318966961456	30
536.96527154081377	24
537.27734989219641	20
537.58942471453952	22
537.90149599861934	37
538.21356373521166	16
538.525627915093	29
538.83768852903938	23
539.1497455678259	19
539.46179902222855	39
539.77384888302288	16
540.08589514098355	25
540.397937786886	31
540.709976811505	44
541.02201220561517	39
541.33404395999116	38
541.64607206540768	46
541.95809651263846	31
542.27011729245783	35
542.58213439563963	41
542.89414781295784	31
543.20615753518621	28
543.51816355309779	50
543.83016585746611	53
544.14216443906435	41
544.45415928866555	45
544.76615039704268	55
545.07813775496857	58
545.39012135321548	59
545.702101182556	47
546.01407723376258	51
546.32604949760741	40
546.63801796486257	39
546.94998262629974	38
547.26194347269052	38
547.57390049480739	44
547.885853683421	37
548.19780302930315	24
548.50974852322486	30
548.82169015595764	50
549.13362791827217	40
549.44556180093923	38
549.75749179472973	39
550.06941789041446	35
550.38134007876363	41
550.69325835054758	35
551.00517269653687	41
551.3170831075015	44
551.62898957421146	23
551.94089208743651	28
552.25279063794687	33
552.56468521651209	28
552.87657581390135	33
553.18846242088455	33
553.50034502823075	26
553.81222362670962	42
554.12409820708967	34
554.43596876014067	31
554.74783527663089	22
555.05969774732978	40
555.37155616300538	32
555.68341051442712	35
555.99526079236273	30
556.30710698758139	13
556.61894909085117	28
556.93078709294	35
557.24262098461634	29
557.55445075664829	17
557.86627639980384	29
558.17809790485069	20
558.48991526255691	33
558.80172846369	38
559.11353749901775	41
559.42534235930725	32
559.73714303532677	30
560.048939517843	36
560.36073179762388	25
560.67251986543613	31
560.984303712047	43
561.29608332822386	29
561.60785870473319	30
561.91962983234259	24
562.23139670181831	36
562.5431593039275	36
562.85491762943673	40
563.16667166911293	36
563.47842141372234	30
563.79016685403167	33
564.10190798080725	34
564.4136447848158	58
564.72537725682344	36
565.0371053875964	33
565.348829167901	37
565.66054858850339	29
565.97226364016967	25
566.28397431366591	23
566.59568059975811	31
566.90738248921252	23
567.21907997279447	25
567.53077304127044	29
567.84246168540574	40
568.15414589596639	32
568.465825663718	25
568.77750097942624	46
569.089171833857	39
569.40083821777546	38
569.71250012194776	30
570.02415753713876	36
570.33581045411449	38
570.64745886363994	26
570.95910275648112	33
571.27074212340278	28
571.58237695517073	28
571.89400724255	36
572.20563297630588	51
572.51725414720408	33
572.82887074600922	21
573.140482763487	39
573.45209019040249	22
573.7636930175205	24
574.07529123560676	35
574.38688483542614	39
574.69847380774354	40
575.0100581433245	28
575.32163783293379	48
575.63321286733662	28
575.94478323729788	33
576.25634893358279	52
576.56790994695643	47
576.87946626818371	22
577.19101788802948	47
577.50256479725908	42
577.81410698663751	43
578.12564444692964	46
578.43717716890046	50
578.748705143315	45
579.06022836093825	41
579.37174681253532	38
579.68326048887138	30
579.99476938071086	36
580.30627347881955	46
580.61777277396186	54
580.92926725690313	47
581.24075691840824	45
581.55224174924251	51
581.86372174017083	45
582.17519688195853	51
582.48666716537036	43
582.7981325811719	41
583.10959312012767	53
583.42104877300335	52
583.7324995305637	44
584.04394538357462	42
584.35538632280077	52
584.66682233900747	40
584.97825342296017	48
585.28967956542385	42
585.60110075716432	41
585.91251698894655	68
586.22392825153634	42
586.53533453569889	46
586.84673583219944	44
587.15813213180388	52
587.46952342527754	36
587.7809097033861	46
588.09229095689534	49
588.40366717657048	28
588.71503835317753	39
589.0264044774824	65
589.33776554025042	36
589.64912153224782	40
589.96047244424017	50
590.27181826699382	43
590.58315899127456	39
590.89449460784817	42
591.20582510748113	52
591.51715048093956	43
591.82847071898937	54
592.13978581239712	46
592.45109575192873	49
592.76240052835112	46
593.07370013243042	59
593.3849945549332	56
593.69628378662594	48
594.00756781827545	42
594.31884664064819	59
594.630120244511	60
594.941388620631	50
595.25265175977484	58
595.56390965270953	32
595.87516229020218	46
596.18640966301973	44
596.49765176192955	52
596.808888577699	40
597.12012010109527	51
597.431346322886	52
597.74256723383849	59
598.05378282472054	58
598.36499308629959	47
598.67619800934381	56
598.98739758462068	51
599.29859180289839	62
599.60978065494464	54
599.92096413152808	46
600.23214222341653	54
600.54331492137851	47
600.8544822161823	56
601.16564409859654	61
601.47680055938963	53
601.78795158933065	44
602.09909717918788	43
602.41023731973064	56
602.7213720017279	66
603.03250121594863	54
603.34362495316191	59
603.65474320413728	51
603.96585595964427	56
604.27696321045244	44
604.58806494733119	55
604.89916116105053	62
605.21025184237988	50
605.52133698208979	70
605.83241657095016	51
606.14349059973131	36
606.45455905920358	62
606.76562194013707	62
607.07667923330268	65
607.38773092947145	57
607.69877701941346	65
608.00981749390053	74
608.320852343703	63
608.63188155959222	66
608.94290513234012	72
609.25392305271782	93
609.5649353114967	80
609.87594189944855	69
610.18694280734576	92
610.4979380259598	83
610.808927546063	85
611.11991135842777	83
611.43088945382658	70
611.74186182303174	64
612.05282845681631	79
612.36378934595268	79
612.67474448121459	82
612.98569385337441	83
613.296637453206	79
613.60757527148257	74
613.918507298978	62
614.22943352646575	79
614.54035394471975	78
614.851268544514	77
615.16217731662334	81
615.47308025182144	77
615.783977340883	67
616.09486857458319	69
616.40575394369625	68
616.71663343899775	65
617.02750705126232	75
617.338374771266	67
617.64923658978387	81
617.96009249759163	61
618.27094248546541	75
618.58178654418077	84
618.89262466451476	74
619.20345683724292	65
619.51428305314255	75
619.82510330298965	85
620.1359175775616	61
620.44672586763534	75
620.75752816398847	58
621.068324457398	86
621.37911473864165	81
621.6898989984976	73
622.00067722774349	78
622.311449417158	84
622.622215557519	69
622.93297563960539	75
623.24372965419582	84
623.55447759206936	71
623.865219444005	81
624.17595520078237	84
624.48668485318069	71
624.79740839198018	77
625.10812580796028	97
625.41883709190154	75
625.729542234584	89
626.04024122678845	87
626.35093405929581	87
626.66162072288671	81
626.97230120834263	79
627.2829755064447	98
627.59364360797474	58
627.90430550371445	86
628.21496118444588	84
628.5256106409513	73
628.836253864013	82
629.14689084441409	95
629.457521572937	85
629.7681460403652	93
630.07876423748189	100
630.38937615507041	86
630.69998178391484	98
631.010581114799	92
631.32117413850744	106
631.63176084582437	69
631.94234122753437	68
632.25291527442278	94
632.56348297727436	91
632.87404432687458	83
633.18459931400935	87
633.49514792946434	88
633.80569016402546	101
634.11622600847932	94
634.42675545361226	79
634.73727849021157	92
635.04779510906383	89
635.35830530095654	95
635.66880905667722	102
635.97930636701369	89
636.289797222754	104
636.60028161468631	114
636.9107595335995	103
637.22123097028225	97
637.53169591552341	104
637.84215436011266	106
638.152606294839	96
638.46305171049278	95
638.77349059786411	110
639.08392294774285	110
639.39434875092	109
639.70476799818641	99
640.01518068033317	115
640.32558678815155	106
640.63598631243337	111
640.94637924397057	103
641.25676557355519	94
641.56714529197973	123
641.87751839003738	117
642.18788485852053	95
642.49824468822294	114
642.80859786993813	118
643.11894439445985	131
643.42928425258208	122
643.73961743509938	118
644.04994393280663	120
644.36026373649872	103
644.67057683697055	115
644.98088322501837	118
645.2911828914373	135
645.601475827024	133
645.91176202257464	133
646.22204146888612	132
646.53231415675509	133
646.84258007697929	154
647.15283922035587	126
647.463091577683	138
647.773337139759	128
648.083575897382	144
648.39380784135119	134
648.70403296246513	145
649.01425125152366	145
649.32446269932632	154
649.63466729667323	144
649.94486503436462	136
650.25505590320108	161
650.56523989398363	162
650.87541699751341	141
651.185587204592	156
651.4957505060213	161
651.80590689260373	177
652.1160563551415	148
652.42619888443744	181
652.73633447129487	182
653.046463106517	169
653.356584780908	172
653.66669948527158	178
653.9768072104124	183
654.28690794713532	183
654.59700168624511	194
654.90708841854746	196
655.21716813484807	203
655.52724082595307	212
655.83730648266874	209
656.147365095802	206
656.45741665615992	212
656.76746115454966	234
657.0774985817792	249
657.38752892865682	217
657.6975521859905	249
658.00756834458946	240
658.3175773952629	280
658.62757932881971	253
658.93757413607022	267
659.24756180782458	285
659.557542334893	268
659.86751570808667	279
660.17748191821681	316
660.48744095609493	307
660.797392812533	314
661.107337478343	325
661.41727494433781	301
661.72720520133055	344
662.03712824013462	323
662.34704405156356	355
662.65695262643123	387
662.96685395555278	378
663.27674802974263	388
663.58663483981582	394
663.89651437658813	399
664.2063866308755	419
664.51625159349419	418
664.82610925526069	431
665.1359596069924	429
665.44580263950638	465
665.75563834362072	497
666.06546671015326	478
666.375287729923	498
666.6851013937486	533
666.99490769244937	550
667.30470661684512	554
667.61449815775586	558
667.924282306002	600
668.23405905240463	594
668.54382838778463	609
668.85359030296411	649
669.16334478876468	641
669.47309183600908	657
669.78283143551982	707
670.09256357812023	740
670.40228825463407	732
670.71200545588522	779
671.0217151726979	834
671.33141739589735	828
671.64111211630836	827
671.950799324757	876
672.26047901206869	912
672.57015116907019	934
672.87981578658844	941
673.18947285545039	950
673.49912236648379	983
673.808764310517	1061
674.11839867837818	1014
674.42802546089627	1112
674.7376446489003	1096
675.04725623322054	1164
675.35686020468688	1193
675.66645655412981	1259
675.97604527238025	1217
676.28562635026981	1250
676.59519977863033	1328
676.90476554829365	1347
677.214323650093	1419
677.523874074861	1440
677.83341681343165	2646
678.14295185663866	1596
678.45247919531619	1520
678.76199882029937	1554
679.07151072242357	1660
679.38101489252415	1657
679.69051132143761	1666
680.00000000000011	1740
680.309480919049	1795
680.61895406942153	1876
680.92841944195573	1918
681.23787702749	1914
681.54732681686278	1985
681.85676880091387	2002
682.16620297048223	2133
682.47562931640857	2139
682.78504782953348	2233
683.09445850069744	2279
683.40386132074252	2344
683.71325628051045	2342
684.02264337084353	2485
684.33202258258461	2524
684.64139390657726	2573
684.95075733366514	2563
685.26011285469224	2747
685.56946046050336	2794
685.87880014194377	2796
686.188131889859	2923
686.49745569509537	3020
686.80677154849934	3124
687.11607944091793	3226
687.42537936319832	3180
687.73467130618883	3385
688.04395526073779	3440
688.3532312176942	3371
688.66249916790753	3536
688.97175910222734	3619
689.28101101150423	3746
689.59025488658881	3886
689.89949071833291	3963
690.20871849758782	4004
690.51793821520585	4098
690.82714986204019	4219
691.13635342894349	4269
691.44554890677	4420
691.75473628637371	4568
692.06391555860955	4650
692.37308671433209	4805
692.682249744398	4860
692.991404639663	4993
693.30055139098351	5062
693.60968998921726	5162
693.9188204252215	5259
694.22794268985479	5431
694.53705677397568	5499
694.8461626684433	5508
695.15526036411723	5782
695.46434985185817	5929
695.77343112252629	6080
696.08250416698331	6093
696.39156897609041	6266
696.70062554071023	6416
697.00967385170588	6459
697.31871389993967	6758
697.62774567627628	6831
697.9367691715795	6881
698.24578437671425	6987
698.55479128254592	7065
698.86378987994055	7259
699.17278015976422	7332
699.48176211288387	7483
699.79073573016728	7650
700.09970100248211	7777
700.40865792069678	7977
700.71760647568055	8140
701.02654665830289	8043
701.33547845943372	8352
701.64440186994386	8389
701.953316880704	8554
702.26222348258648	8567
702.57112166646323	8942
702.88001142320684	8965
703.18889274369087	9029
703.49776561878878	9388
703.80663003937514	9469
704.11548599632522	9494
704.424333480514	9687
704.73317248281751	9768
705.04200299411241	10134
705.35082500527608	10236
705.65963850718583	10289
705.96844349071966	10514
706.277239946757	10614
706.58602786617655	10808
706.89480723985844	10998
707.20357805868332	11160
707.51234031353147	11363
707.8210939952852	11547
708.12983909482614	11679
708.43857560303707	11926
708.74730351080132	12013
709.05602280900268	12195
709.36473348852519	12255
709.67343554025422	12630
709.98212895507493	12841
710.29081372387361	13211
710.59948983753657	13308
710.90815728695156	13407
711.21681606300581	13496
711.52546615658787	13752
711.83410755858677	14017
712.142740259892	14250
712.45136425139356	14446
712.75997952398222	14684
713.06858606854917	14820
713.37718387598613	15151
713.68577293718556	15328
713.99435324304079	15586
714.30292478444539	15764
714.61148755229283	16004
714.92004153747871	16215
715.228586730898	16272
715.5371231234468	16662
715.8456507060215	16900
716.1541694695195	17042
716.46267940483813	17301
716.77118050287618	17413
717.07967275453245	17610
717.38815615070621	17953
717.69663068229818	18204
718.00509634020852	18195
718.31355311533878	18568
718.62200099859115	18662
718.93043998086807	18851
719.23887005307256	19130
719.5472912061083	19258
719.85570343088023	19210
720.16410671829294	19535
720.47250105925207	19762
720.78088644466413	19809
721.08926286543556	19923
721.397630312474	20036
721.70598877668783	20358
722.01433824898538	20195
722.32267872027637	20451
722.6310101814704	20683
722.93933262347832	20562
723.247646037211	20417
723.5559504135806	20910
723.86424574349962	21105
724.172532017881	20917
724.48080922763859	21222
724.78907736368649	21216
725.09733641693981	21414
725.40558637831452	21481
725.71382723872648	21670
726.02205898909278	21851
726.330281620331	21763
726.63849512335923	21660
726.94669948909632	21500
727.25489470846173	21636
727.56308077237566	21749
727.87125767175894	21749
728.17942539753255	21702
728.48758394061906	21748
728.79573329194113	21875
729.103873442422	22070
729.41200438298551	21963
729.7201261045567	21825
730.0282385980604	22031
730.336341854423	22089
730.64443586457128	22009
730.95252061943211	21690
731.26059610993377	21959
731.56866232700474	22086
731.87671926157418	21871
732.18476690457248	21703
732.49280524692972	21730
732.80083427957743	21901
733.108853993448	21817
733.416864379473	21730
733.72486542858678	21839
734.03285713172284	21885
734.34083947981583	21797
734.648812463801	21736
734.95677607461471	21573
735.26473030319346	21502
735.57267514047442	21289
735.8806105773956	21419
736.188536604896	21288
736.496453213915	21319
736.80436039539245	21444
737.11225814026909	21238
737.42014643948676	21231
737.72802528398745	21285
738.03589466471385	21415
738.34375457260967	21247
738.65160499861884	20957
738.95944593368665	21173
739.2672773687583	20978
739.57509929478044	21053
739.88291170270008	20771
740.190714583465	20875
740.49850792802317	20839
740.80629172732415	20851
741.11406597231735	20569
741.42183065395363	20418
741.7295857631841	20504
742.03733129096065	20443
742.34506722823619	20309
742.65279356596363	20122
742.96051029509727	20358
743.2682174065917	20101
743.57591489140293	20055
743.88360274048648	19925
744.1912809447997	19716
744.49894949530017	19610
744.80660838294614	19676
745.11425759869667	19349
745.42189713351172	19457
745.72952697835171	19218
746.0371471241782	19233
746.34475756195252	19108
746.65235828263792	18932
746.95994927719744	18896
747.26753053659559	18429
747.575102051797	18468
747.88266381376764	18244
748.19021581347351	17988
748.49775804188187	17732
748.80529048996061	17575
749.112813148678	17464
749.42032600900359	17223
749.72782906190753	17109
750.03532229836026	16974
750.34280570933367	16630
750.6502792858	16527
750.95774301873178	16422
751.26519689910356	16196
751.57264091788932	16058
751.88007506606471	15692
752.187499334605	15560
752.49491371448789	15427
752.80231819669029	15064
753.10971277219073	14803
753.41709743196839	14706
753.72447216700266	14477
754.03183696827455	14357
754.33919182676482	14210
754.64653673345617	14080
754.95387167933086	13646
755.26119665537294	13717
755.56851165256649	13525
755.87581666189692	13373
756.1831116743499	13247
756.49039668091223	13174
756.79767167257125	12814
757.10493664031549	12554
757.41219157513342	12526
757.71943646801515	12313
758.02667130995121	12093
758.33389609193284	11901
758.641110804952	11979
758.94831544000181	11647
759.255509988076	11540
759.56269444016868	11235
759.86986878727532	11205
760.17703302039206	11170
760.48418713051535	11094
760.791331108643	10926
761.09846494577323	10698
761.40558863290539	10517
761.71270216103949	10499
762.019805521176	10275
762.32689870431659	10058
762.63398170146365	9952
762.94105450362053	9672
763.24811710179063	9670
763.55516948697914	9572
763.8622116501914	9559
764.169243582434	9417
764.47626527471391	9277
764.78327671803891	9211
765.090277903418	9106
765.39726882186085	8891
765.70424946437731	8925
766.01121982197913	8604
766.31817988567809	8523
766.62512964648715	8331
766.93206909541959	8212
767.23899822349006	8111
767.545917021714	7985
767.8528254811074	7863
768.15972359268665	7784
768.46661134747012	7706
768.77348873647611	7476
769.080355750724	7285
769.387212381234	7307
769.69405861902692	7242
770.00089445512492	7167
770.30771988055051	7080
770.61453488632731	6983
770.9213394634794	6804
771.22813360303212	6724
771.53491729601137	6714
771.84169053344431	6451
772.14845330635808	6523
772.45520560578154	6275
772.7619474227439	6158
773.06867874827583	6151
773.37539957340755	6025
773.68210988917133	5943
773.98880968660012	5972
774.2954989567271	5714
774.60217769058693	5735
774.90884587921471	5631
775.21550351364658	5689
775.5221505849197	5372
775.82878708407168	5510
776.13541300214126	5322
776.44202833016789	5352
776.748633059192	5128
777.05522718025486	4996
777.36181068439862	4931
777.668383562666	4993
777.97494580610123	4807
778.28149740574838	4785
778.58803835265371	4816
778.89456863786313	4640
779.2010882524238	4579
779.50759718738436	4528
779.81409543379368	4548
780.12058298270154	4461
780.42705982515861	4435
780.73352595221661	4404
781.03998135492816	4374
781.34642602434633	4252
781.6528599515259	4140
781.95928312752164	4088
782.26569554338948	4028
782.57209719018658	3929
782.87848805897045	4047
783.18486814080018	3917
783.491237426735	3983
783.79759590783533	3852
784.10394357516236	3827
784.4102804197787	3841
784.71660643274731	3815
785.02292160513207	3733
785.32922592799821	3664
785.63551939241086	3643
785.94180198943729	3660
786.24807371014481	3583
786.55433454560182	3559
786.860584486878	3524
787.16682352504347	3579
787.47305165116927	3458
787.77926885632758	3411
788.08547513159135	3385
788.39167046803459	3444
788.697854856732	3392
789.00402828875929	3357
789.31019075519328	3339
789.61634224711111	3323
789.92248275559143	3249
790.22861227171359	3264
790.5347307865577	3250
790.84083829120527	3211
791.146934776738	3182
791.4530202342396	3140
791.7590946547931	3075
792.06515802948388	3123
792.37121034939776	3048
792.67725160562111	3090
792.983281789242	3058
793.28930089134872	2992
793.59530890303074	3143
793.90130581537858	3021
794.2072916194835	2974
794.51326630643791	3042
794.81922986733491	2982
795.125182293269	3017
795.4311235753346	2983
795.73705370462812	2923
796.04297267224661	2852
796.34888046928779	2930
796.65477708685057	2683
796.96066251603452	2708
797.2665367479409	2843
797.572399773671	2872
797.87825158432736	2781
798.18409217101362	2841
798.48992152483447	2727
798.79573963689518	2821
799.10154649830224	2831
799.407342100163	2778
799.7131264335859	2759
800.01889948967994	2747
800.32466125955557	2740
800.63041173432407	2797
800.93615090509718	2662
801.24187876298845	2707
801.54759529911189	2722
801.85330050458231	2681
802.15899437051587	2640
802.46467688802932	2634
802.77034804824086	2638
803.07600784226941	2556
803.38165626123475	2590
803.68729329625751	2658
803.99291893845964	2632
804.29853317896414	2593
804.60413600889444	2560
804.9097274193756	2610
805.215307401533	2518
805.52087594649367	2519
805.826433045385	2496
806.1319786893356	2465
806.43751286947565	2419
806.74303557693509	2469
807.04854680284586	2431
807.35404653834053	2457
807.65953477455264	2400
807.96501150261656	2397
808.27047671366836	2348
808.575930398844	2446
808.88137254928131	2343
809.18680315611891	2425
809.49222221049615	2358
809.79762970355364	2290
810.1030256264329	2424
810.40840997027635	2392
810.71378272622746	2419
811.01914388543128	2373
811.32449343903272	2231
811.62983137817844	2278
811.93515769401608	2247
812.24047237769446	2253
812.54577542036247	2204
812.85106681317109	2202
813.15634654727194	2211
813.46161461381757	2275
813.76687100396146	2195
814.07211570885818	2222
814.37734871966359	2236
814.68257002753387	2178
814.98777962362738	2167
815.29297749910211	2162
815.59816364511823	2169
815.90333805283615	2158
816.20850071341772	2078
816.51365161802607	2128
816.81879075782456	2076
817.123918123978	2074
817.42903370765237	2092
817.73413750001453	2004
818.03922949223272	1989
818.34430967547519	2044
818.64937804091255	2001
818.95443457971544	2043
819.25947928305618	2059
819.56451214210767	2042
819.869533148044	2035
820.17454229204077	1985
820.47953956527351	1987
820.78452495891986	2007
821.08949846415817	1883
821.39446007216759	1998
821.69940977412853	1895
822.00434756122263	1936
822.309273424632	1951
822.61418735554059	1878
822.91908934513276	1877
823.22397938459414	1852
823.5288574651114	1829
823.83372357787255	1897
824.13857771406583	1869
824.44341986488189	1834
824.7482500215109	1838
825.0530681751452	1780
825.35787431697781	1804
825.6626684382029	1850
825.96745053001541	1805
826.2722205836119	1819
826.57697859018947	1739
826.88172454094638	1745
827.18645842708224	1681
827.49118023979736	1724
827.79588997029362	1691
828.10058760977347	1671
828.40527314944075	1645
828.70994658050017	1659
829.01460789415762	1700
829.31925708162009	1704
829.623894134096	1644
829.9285190427936	1648
830.23313179892375	1665
830.53773239369752	1652
830.84232081832727	1634
831.14689706402669	1673
831.45146112200973	1625
831.756012983493	1599
832.06055263969222	1621
832.36508008182557	1575
832.66959530111228	1547
832.974098288772	1542
833.278589036026	1541
833.58306753409624	1484
833.88753377420619	1487
834.1919877475799	1433
834.4964294454436	1427
834.800858859023	1439
835.10527597954638	1472
835.40968079824233	1410
835.71407330634065	1486
836.01845349507232	1415
836.3228213556697	1397
836.627176879366	1459
836.93152005739512	1402
837.235850880993	1488
837.54016934139611	1385
837.84447542984162	1377
838.14876913756893	1321
838.45305045581745	1356
838.75731937582862	1248
839.06157588884412	1288
839.36581998610768	1245
839.67005165886326	1255
839.97427089835651	1284
840.27847769583423	1268
840.58267204254378	1245
840.88685392973446	1263
841.1910233486559	1241
841.49518029055946	1205
841.799324746697	1211
842.1034567083226	1229
842.40757616669021	1180
842.71168311305564	1163
843.01577753867559	1175
843.31985943480811	1139
843.6239287927126	1111
843.92798560364861	1147
844.23202985887781	1065
844.53606154966246	1058
844.84008066726642	1103
845.14408720295455	1064
845.44808114799241	1058
845.75206249364749	1040
846.05603123118749	1075
846.35998735188218	1088
846.66393084700178	1064
846.9678617078182	1029
847.27177992560416	1059
847.57568549163352	1031
847.87957839718138	992
848.18345863352442	988
848.48732619193936	972
848.79118106370561	971
849.09502324010214	969
849.3988527124103	955
849.702669471912	964
850.00647350989084	915
850.3102648176307	931
850.61404338641739	917
850.91780920753763	883
851.22156227227947	895
851.52530257193177	897
851.82903009778488	858
852.13274484113037	870
852.43644679326053	847
852.74013594546921	894
853.0438122890514	800
853.34747581530337	844
853.651126515522	791
853.95476438100638	831
854.25838940305573	805
854.56200157297087	838
854.86560088205431	842
855.16918732160866	791
855.47276088293859	765
855.77632155734977	764
856.079869336149	770
856.3834042106439	735
856.686926172144	739
856.99043521195938	725
857.29393132140194	731
857.597414491784	724
857.9008847144197	723
858.20434198062446	709
858.50778628171406	695
858.81121760900623	703
859.11463595381974	701
859.41804130747482	695
859.721433661292	673
860.02481300659429	660
860.32817933470471	680
860.63153263694835	669
860.93487290465089	661
861.23820012913973	642
861.54151430174318	645
861.84481541379068	639
862.14810345661351	634
862.45137842154327	617
862.75464029991338	596
863.057889083058	603
863.36112476231335	557
863.66434732901587	557
863.96755677450392	581
864.270753090117	560
864.57393626719488	540
864.87710629708022	588
865.18026317111594	563
865.4834068806457	554
865.78653741701567	553
866.0896547715721	556
866.392758935663	547
866.69584990063765	545
866.99892765784625	544
867.30199219864062	533
867.60504351437385	517
867.90808159639948	519
868.21110643607335	489
868.5141180247515	516
868.81711635379247	453
869.12010141455482	500
869.42307319839892	479
869.7260316966865	463
870.02897690078021	483
870.33190880204393	466
870.63482739184349	480
870.93773266154517	468
871.24062460251616	448
871.54350320612662	446
871.846368463746	475
872.14922036674625	461
872.45205890649981	451
872.75488407438138	424
873.05769586176575	425
873.36049426002944	431
873.66327926055078	417
873.96605085470856	392
874.26880903388292	430
874.57155378945606	418
874.87428511281041	390
875.17700299533021	398
875.47970742840118	409
875.78239840340984	391
876.08507591174407	384
876.38773994479322	397
876.69039049394769	406
876.99302755059944	396
877.29565110614146	390
877.5982611519679	382
877.90085767947471	365
878.20344068005841	376
878.50601014511744	368
878.8085660660513	367
879.1111084342607	361
879.41363724114751	373
879.716152478115	360
880.0186541365681	372
880.32114220791232	390
880.62361668355516	364
880.92607755490474	320
881.22852481337111	357
881.530958450365	332
881.83337845729909	328
882.1357848255866	346
882.438177546643	320
882.740556611884	327
883.04292201272744	330
883.34527374059212	321
883.647611786898	309
883.94993614306657	327
884.25224680052065	333
884.55454375068393	339
884.85682698498238	297
885.159096494842	332
