# Supplementary material for: Anomalous deep-red luminescence of perylene black analogues with strong π-π interactions
Source: Nat Commun. 2023 Apr 6;14:1922. doi: 10.1038/s41467-023-37171-y (PMC10079835; doi:10.1038/s41467-023-37171-y)
Supplement: Supplementary file 3 — Source data [file 41467_2023_37171_MOESM3_ESM.zip › DATA/Temperature-dependent PL spectra and fluorescence decay of crystalline film/Supplementary Fig. 22a/46-200K-1S-EX480NM 347.csv]

471.67766888101448	21
471.99028276455613	7
472.30289504096527	10
472.61550570108284	18
472.92811473574989	14
473.24072213580666	5
473.55332789209336	13
473.86593199544933	19
474.1785344367139	20
474.49113520672552	8
474.80373429632243	13
475.11633169634268	16
475.42892739762328	8
475.74152139100158	16
476.0541136673134	12
476.36670421739564	20
476.67929303208308	24
476.99188010221161	44
477.30446541861556	49
477.61704897212951	68
477.92963075358745	109
478.24221075382258	115
478.55478896366805	142
478.86736537395689	172
479.17993997552071	177
479.49251275919204	158
479.80508371580152	161
480.11765283618081	154
480.43022011116011	167
480.74278553156955	140
481.05534908823893	112
481.3679107719978	66
481.68047057367477	53
481.9930284840986	46
482.3055844940975	22
482.61813859449853	20
482.93069077612978	10
483.24324102981785	20
483.55578934638896	20
483.86833571666938	9
484.18088013148508	13
484.49342258166109	11
484.80596305802226	20
485.11850155139314	10
485.431038052598	15
485.74357255246059	19
486.0561050418039	19
486.36863551145126	25
486.68116395222489	26
486.99369035494715	5
487.30621471043958	7
487.61873700952418	15
487.93125724302115	9
488.24377540175158	10
488.55629147653553	16
488.86880545819321	24
489.1813173375437	18
489.49382710540635	14
489.80633475259975	16
490.11884026994227	24
490.431343648252	13
490.74384487834635	33
491.05634395104295	15
491.36884085715855	13
491.681335587509	5
491.99382813291135	9
492.306318484181	23
492.61880663213338	18
492.93129256758351	10
493.24377628134579	5
493.556257764235	15
493.86873700706491	26
494.18121400064928	10
494.49368873580113	15
494.80616120333332	28
495.11863139405887	9
495.43109929878926	16
495.74356490833679	19
496.05602821351295	5
496.36848920512864	19
496.68094787399497	19
496.99340421092217	29
497.30585820672025	21
497.618309852199	24
497.930759138168	26
498.2432060554363	21
498.55565059481262	36
498.86809274710549	18
499.18053250312255	18
499.49296985367175	19
499.80540478956044	15
500.11783730159578	21
500.43026738058438	15
500.74269501733289	19
501.05512020264717	20
501.36754292733309	10
501.67996318219559	18
501.99238095804031	30
502.30479624567175	15
502.61720903589458	26
502.92961931951248	19
503.24202708732969	13
503.55443233014927	7
503.8668350387747	17
504.17923520400888	12
504.49163281665415	5
504.80402786751279	15
505.11642034738662	2
505.42881024707719	15
505.74119755738593	11
506.05358226911386	15
506.36596437306156	15
506.67834386002937	23
506.99072072081725	24
507.30309494622503	6
507.61546652705232	21
507.92783545409821	28
508.24020171816147	15
508.55256531004056	23
508.86492622053396	20
509.17728444043945	16
509.48963996055494	18
509.80199277167742	19
510.11434286460417	13
510.42669023013229	15
510.73903485905777	11
511.0513767421769	12
511.36371587028589	18
511.67605223418053	22
511.9883858246555	13
512.30071663250646	34
512.6130446485281	24
512.92536986351467	19
513.237692268261	19
513.55001185356036	16
513.86232861020676	19
514.17464252899379	22
514.48695360071429	13
514.79926181616122	14
515.1115671661272	14
515.42386964140451	17
515.73616923278553	16
516.0484659310614	20
516.36075972702429	21
516.67305061146533	20
516.985338575175	14
517.29762360894472	20
517.60990570356478	8
517.922184849825	19
518.23446103851586	24
518.54673426042689	10
518.85900450634756	18
519.17127176706674	21
519.483536033374	15
519.79579729605769	27
520.10805554590615	19
520.42031077370768	23
520.73256297025046	11
521.04481212632174	25
521.35705823270951	18
521.66930128020044	15
521.98154125958183	12
522.29377816164072	13
522.60601197716289	18
522.918242696935	22
523.23047031174337	25
523.54269481237316	26
523.85491618961044	21
524.16713443424021	12
524.4793495370476	14
524.79156148881771	20
525.10377028033486	13
525.41597590238371	20
525.72817834574835	9
526.04037760121275	11
526.35257365956079	15
526.66476651157541	18
526.97695614804047	21
527.28914255973893	18
527.60132573745352	24
527.913505671967	18
528.22568235406175	27
528.53785577451981	25
528.85002592412343	17
529.1621927936543	13
529.47435637389367	23
529.78651665562359	18
530.09867362962461	27
530.41082728667811	24
530.72297761756442	16
531.03512461306445	16
531.34726826395831	16
531.65940856102623	21
531.971545495048	20
532.28367905680363	21
532.59580923707233	18
532.90793602663371	30
533.220059416267	16
533.53217939675073	15
533.84429595886411	-1
534.15640909338572	30
534.4685187910934	12
534.780625042766	29
535.09272783918118	29
535.40482717111672	17
535.7169230293506	17
536.02901540465984	15
536.3411042878223	24
536.65318966961456	22
536.96527154081377	36
537.27734989219641	24
537.58942471453952	27
537.90149599861934	24
538.21356373521166	21
538.525627915093	33
538.83768852903938	36
539.1497455678259	24
539.46179902222855	37
539.77384888302288	19
540.08589514098355	29
540.397937786886	31
540.709976811505	34
541.02201220561517	47
541.33404395999116	29
541.64607206540768	32
541.95809651263846	26
542.27011729245783	38
542.58213439563963	32
542.89414781295784	27
543.20615753518621	30
543.51816355309779	42
543.83016585746611	41
544.14216443906435	47
544.45415928866555	27
544.76615039704268	49
545.07813775496857	52
545.39012135321548	56
545.702101182556	38
546.01407723376258	45
546.32604949760741	44
546.63801796486257	38
546.94998262629974	28
547.26194347269052	47
547.57390049480739	43
547.885853683421	48
548.19780302930315	32
548.50974852322486	33
548.82169015595764	33
549.13362791827217	38
549.44556180093923	38
549.75749179472973	30
550.06941789041446	27
550.38134007876363	46
550.69325835054758	52
551.00517269653687	35
551.3170831075015	37
551.62898957421146	29
551.94089208743651	24
552.25279063794687	24
552.56468521651209	34
552.87657581390135	39
553.18846242088455	26
553.50034502823075	21
553.81222362670962	25
554.12409820708967	30
554.43596876014067	27
554.74783527663089	32
555.05969774732978	29
555.37155616300538	35
555.68341051442712	32
555.99526079236273	31
556.30710698758139	37
556.61894909085117	34
556.93078709294	28
557.24262098461634	24
557.55445075664829	23
557.86627639980384	22
558.17809790485069	30
558.48991526255691	32
558.80172846369	36
559.11353749901775	34
559.42534235930725	21
559.73714303532677	28
560.048939517843	30
560.36073179762388	17
560.67251986543613	33
560.984303712047	19
561.29608332822386	39
561.60785870473319	33
561.91962983234259	28
562.23139670181831	47
562.5431593039275	24
562.85491762943673	37
563.16667166911293	39
563.47842141372234	33
563.79016685403167	31
564.10190798080725	25
564.4136447848158	42
564.72537725682344	27
565.0371053875964	34
565.348829167901	18
565.66054858850339	47
565.97226364016967	25
566.28397431366591	22
566.59568059975811	36
566.90738248921252	33
567.21907997279447	40
567.53077304127044	38
567.84246168540574	29
568.15414589596639	41
568.465825663718	38
568.77750097942624	38
569.089171833857	29
569.40083821777546	36
569.71250012194776	40
570.02415753713876	36
570.33581045411449	30
570.64745886363994	29
570.95910275648112	31
571.27074212340278	32
571.58237695517073	36
571.89400724255	32
572.20563297630588	40
572.51725414720408	33
572.82887074600922	33
573.140482763487	34
573.45209019040249	40
573.7636930175205	45
574.07529123560676	44
574.38688483542614	38
574.69847380774354	41
575.0100581433245	30
575.32163783293379	49
575.63321286733662	38
575.94478323729788	28
576.25634893358279	62
576.56790994695643	40
576.87946626818371	34
577.19101788802948	17
577.50256479725908	30
577.81410698663751	40
578.12564444692964	47
578.43717716890046	46
578.748705143315	40
579.06022836093825	42
579.37174681253532	28
579.68326048887138	27
579.99476938071086	26
580.30627347881955	52
580.61777277396186	39
580.92926725690313	36
581.24075691840824	50
581.55224174924251	45
581.86372174017083	51
582.17519688195853	41
582.48666716537036	40
582.7981325811719	41
583.10959312012767	25
583.42104877300335	33
583.7324995305637	61
584.04394538357462	37
584.35538632280077	46
584.66682233900747	47
584.97825342296017	52
585.28967956542385	31
585.60110075716432	36
585.91251698894655	51
586.22392825153634	48
586.53533453569889	51
586.84673583219944	36
587.15813213180388	40
587.46952342527754	38
587.7809097033861	39
588.09229095689534	43
588.40366717657048	46
588.71503835317753	48
589.0264044774824	36
589.33776554025042	50
589.64912153224782	59
589.96047244424017	48
590.27181826699382	43
590.58315899127456	56
590.89449460784817	42
591.20582510748113	49
591.51715048093956	52
591.82847071898937	45
592.13978581239712	54
592.45109575192873	56
592.76240052835112	51
593.07370013243042	41
593.3849945549332	45
593.69628378662594	49
594.00756781827545	50
594.31884664064819	44
594.630120244511	43
594.941388620631	58
595.25265175977484	53
595.56390965270953	45
595.87516229020218	44
596.18640966301973	52
596.49765176192955	51
596.808888577699	48
597.12012010109527	41
597.431346322886	42
597.74256723383849	62
598.05378282472054	49
598.36499308629959	40
598.67619800934381	52
598.98739758462068	59
599.29859180289839	51
599.60978065494464	63
599.92096413152808	60
600.23214222341653	60
600.54331492137851	62
600.8544822161823	53
601.16564409859654	55
601.47680055938963	55
601.78795158933065	59
602.09909717918788	47
602.41023731973064	66
602.7213720017279	68
603.03250121594863	41
603.34362495316191	50
603.65474320413728	56
603.96585595964427	45
604.27696321045244	49
604.58806494733119	61
604.89916116105053	59
605.21025184237988	71
605.52133698208979	72
605.83241657095016	44
606.14349059973131	53
606.45455905920358	68
606.76562194013707	54
607.07667923330268	62
607.38773092947145	71
607.69877701941346	47
608.00981749390053	57
608.320852343703	81
608.63188155959222	60
608.94290513234012	88
609.25392305271782	96
609.5649353114967	83
609.87594189944855	85
610.18694280734576	80
610.4979380259598	118
610.808927546063	79
611.11991135842777	90
611.43088945382658	88
611.74186182303174	73
612.05282845681631	90
612.36378934595268	70
612.67474448121459	77
612.98569385337441	83
613.296637453206	80
613.60757527148257	68
613.918507298978	52
614.22943352646575	74
614.54035394471975	81
614.851268544514	65
615.16217731662334	53
615.47308025182144	87
615.783977340883	77
616.09486857458319	59
616.40575394369625	66
616.71663343899775	65
617.02750705126232	65
617.338374771266	71
617.64923658978387	71
617.96009249759163	71
618.27094248546541	77
618.58178654418077	83
618.89262466451476	70
619.20345683724292	67
619.51428305314255	76
619.82510330298965	73
620.1359175775616	84
620.44672586763534	83
620.75752816398847	67
621.068324457398	89
621.37911473864165	85
621.6898989984976	84
622.00067722774349	76
622.311449417158	75
622.622215557519	81
622.93297563960539	74
623.24372965419582	92
623.55447759206936	65
623.865219444005	71
624.17595520078237	91
624.48668485318069	80
624.79740839198018	72
625.10812580796028	83
625.41883709190154	75
625.729542234584	77
626.04024122678845	87
626.35093405929581	81
626.66162072288671	92
626.97230120834263	67
627.2829755064447	79
627.59364360797474	101
627.90430550371445	73
628.21496118444588	76
628.5256106409513	87
628.836253864013	89
629.14689084441409	85
629.457521572937	87
629.7681460403652	74
630.07876423748189	86
630.38937615507041	82
630.69998178391484	104
631.010581114799	99
631.32117413850744	84
631.63176084582437	87
631.94234122753437	86
632.25291527442278	103
632.56348297727436	91
632.87404432687458	94
633.18459931400935	90
633.49514792946434	77
633.80569016402546	97
634.11622600847932	99
634.42675545361226	94
634.73727849021157	86
635.04779510906383	112
635.35830530095654	97
635.66880905667722	98
635.97930636701369	99
636.289797222754	90
636.60028161468631	117
636.9107595335995	87
637.22123097028225	98
637.53169591552341	103
637.84215436011266	98
638.152606294839	98
638.46305171049278	90
638.77349059786411	103
639.08392294774285	106
639.39434875092	97
639.70476799818641	104
640.01518068033317	93
640.32558678815155	107
640.63598631243337	107
640.94637924397057	105
641.25676557355519	120
641.56714529197973	120
641.87751839003738	104
642.18788485852053	123
642.49824468822294	117
642.80859786993813	106
643.11894439445985	108
643.42928425258208	107
643.73961743509938	131
644.04994393280663	126
644.36026373649872	126
644.67057683697055	125
644.98088322501837	126
645.2911828914373	123
645.601475827024	136
645.91176202257464	128
646.22204146888612	146
646.53231415675509	124
646.84258007697929	141
647.15283922035587	140
647.463091577683	136
647.773337139759	134
648.083575897382	147
648.39380784135119	151
648.70403296246513	132
649.01425125152366	125
649.32446269932632	143
649.63466729667323	132
649.94486503436462	149
650.25505590320108	165
650.56523989398363	171
650.87541699751341	155
651.185587204592	159
651.4957505060213	153
651.80590689260373	165
652.1160563551415	170
652.42619888443744	167
652.73633447129487	167
653.046463106517	178
653.356584780908	193
653.66669948527158	172
653.9768072104124	199
654.28690794713532	199
654.59700168624511	203
654.90708841854746	185
655.21716813484807	202
655.52724082595307	192
655.83730648266874	237
656.147365095802	213
656.45741665615992	193
656.76746115454966	237
657.0774985817792	243
657.38752892865682	246
657.6975521859905	250
658.00756834458946	248
658.3175773952629	245
658.62757932881971	260
658.93757413607022	259
659.24756180782458	267
659.557542334893	267
659.86751570808667	262
660.17748191821681	284
660.48744095609493	301
660.797392812533	324
661.107337478343	321
661.41727494433781	340
661.72720520133055	326
662.03712824013462	345
662.34704405156356	318
662.65695262643123	378
662.96685395555278	362
663.27674802974263	401
663.58663483981582	403
663.89651437658813	377
664.2063866308755	412
664.51625159349419	447
664.82610925526069	443
665.1359596069924	459
665.44580263950638	467
665.75563834362072	468
666.06546671015326	521
666.375287729923	535
666.6851013937486	538
666.99490769244937	553
667.30470661684512	553
667.61449815775586	603
667.924282306002	562
668.23405905240463	612
668.54382838778463	638
668.85359030296411	634
669.16334478876468	652
669.47309183600908	673
669.78283143551982	665
670.09256357812023	714
670.40228825463407	747
670.71200545588522	760
671.0217151726979	804
671.33141739589735	810
671.64111211630836	830
671.950799324757	852
672.26047901206869	865
672.57015116907019	921
672.87981578658844	944
673.18947285545039	976
673.49912236648379	1002
673.808764310517	1038
674.11839867837818	1092
674.42802546089627	1075
674.7376446489003	1154
675.04725623322054	1161
675.35686020468688	1240
675.66645655412981	1201
675.97604527238025	1228
676.28562635026981	1254
676.59519977863033	1297
676.90476554829365	1345
677.214323650093	1401
677.523874074861	1393
677.83341681343165	1511
678.14295185663866	1490
678.45247919531619	1581
678.76199882029937	1589
679.07151072242357	1632
679.38101489252415	1645
679.69051132143761	1716
680.00000000000011	1741
680.309480919049	1816
680.61895406942153	1825
680.92841944195573	1923
681.23787702749	1928
681.54732681686278	1943
681.85676880091387	2031
682.16620297048223	2070
682.47562931640857	2161
682.78504782953348	2250
683.09445850069744	2285
683.40386132074252	2236
683.71325628051045	2349
684.02264337084353	2429
684.33202258258461	2489
684.64139390657726	2551
684.95075733366514	2605
685.26011285469224	2773
685.56946046050336	2718
685.87880014194377	2800
686.188131889859	2883
686.49745569509537	3014
686.80677154849934	3008
687.11607944091793	3173
687.42537936319832	3225
687.73467130618883	3305
688.04395526073779	3480
688.3532312176942	3454
688.66249916790753	3503
688.97175910222734	3652
689.28101101150423	3724
689.59025488658881	3845
689.89949071833291	3919
690.20871849758782	4058
690.51793821520585	4156
690.82714986204019	4275
691.13635342894349	4270
691.44554890677	4409
691.75473628637371	4479
692.06391555860955	4588
692.37308671433209	4797
692.682249744398	4901
692.991404639663	4903
693.30055139098351	5057
693.60968998921726	5151
693.9188204252215	5319
694.22794268985479	5326
694.53705677397568	5502
694.8461626684433	5714
695.15526036411723	5778
695.46434985185817	5904
695.77343112252629	5903
696.08250416698331	6032
696.39156897609041	6259
696.70062554071023	6384
697.00967385170588	6403
697.31871389993967	6659
697.62774567627628	6744
697.9367691715795	6846
698.24578437671425	6908
698.55479128254592	7128
698.86378987994055	7103
699.17278015976422	7318
699.48176211288387	7538
699.79073573016728	7613
700.09970100248211	7739
700.40865792069678	7960
700.71760647568055	8034
701.02654665830289	7971
701.33547845943372	8259
701.64440186994386	8429
701.953316880704	8546
702.26222348258648	8570
702.57112166646323	8895
702.88001142320684	8909
703.18889274369087	9148
703.49776561878878	9127
703.80663003937514	9429
704.11548599632522	9648
704.424333480514	9651
704.73317248281751	9892
705.04200299411241	9946
705.35082500527608	10117
705.65963850718583	10205
705.96844349071966	10507
706.277239946757	10522
706.58602786617655	10759
706.89480723985844	10851
707.20357805868332	11185
707.51234031353147	11245
707.8210939952852	11459
708.12983909482614	11750
708.43857560303707	11785
708.74730351080132	12035
709.05602280900268	12270
709.36473348852519	12260
709.67343554025422	12656
709.98212895507493	12707
710.29081372387361	12931
710.59948983753657	13099
710.90815728695156	13392
711.21681606300581	13519
711.52546615658787	13796
711.83410755858677	13956
712.142740259892	14231
712.45136425139356	14333
712.75997952398222	14707
713.06858606854917	14773
713.37718387598613	15069
713.68577293718556	15260
713.99435324304079	15447
714.30292478444539	15690
714.61148755229283	15795
714.92004153747871	16060
715.228586730898	16240
715.5371231234468	16455
715.8456507060215	16662
716.1541694695195	16873
716.46267940483813	17342
716.77118050287618	17281
717.07967275453245	17579
717.38815615070621	17669
717.69663068229818	18082
718.00509634020852	18140
718.31355311533878	18569
718.62200099859115	18644
718.93043998086807	18766
719.23887005307256	18866
719.5472912061083	19127
719.85570343088023	19005
720.16410671829294	19254
720.47250105925207	19579
720.78088644466413	19650
721.08926286543556	19792
721.397630312474	19982
721.70598877668783	20115
722.01433824898538	20272
722.32267872027637	20295
722.6310101814704	20465
722.93933262347832	20639
723.247646037211	20647
723.5559504135806	20747
723.86424574349962	21093
724.172532017881	21098
724.48080922763859	21050
724.78907736368649	21073
725.09733641693981	21067
725.40558637831452	21303
725.71382723872648	21300
726.02205898909278	21469
726.330281620331	21556
726.63849512335923	21601
726.94669948909632	21510
727.25489470846173	21301
727.56308077237566	21271
727.87125767175894	21443
728.17942539753255	21412
728.48758394061906	21602
728.79573329194113	21653
729.103873442422	21649
729.41200438298551	21909
729.7201261045567	21933
730.0282385980604	21753
730.336341854423	21933
730.64443586457128	21848
730.95252061943211	21714
731.26059610993377	21507
731.56866232700474	21771
731.87671926157418	21600
732.18476690457248	21759
732.49280524692972	21671
732.80083427957743	21634
733.108853993448	21696
733.416864379473	21751
733.72486542858678	21555
734.03285713172284	21679
734.34083947981583	21531
734.648812463801	21625
734.95677607461471	21393
735.26473030319346	21471
735.57267514047442	21228
735.8806105773956	21139
736.188536604896	21288
736.496453213915	21194
736.80436039539245	21246
737.11225814026909	20876
737.42014643948676	21093
737.72802528398745	21009
738.03589466471385	21017
738.34375457260967	21126
738.65160499861884	20804
738.95944593368665	20794
739.2672773687583	20489
739.57509929478044	20576
739.88291170270008	20487
740.190714583465	20409
740.49850792802317	20545
740.80629172732415	20493
741.11406597231735	20241
741.42183065395363	20234
741.7295857631841	20351
742.03733129096065	20122
742.34506722823619	20293
742.65279356596363	20253
742.96051029509727	19986
743.2682174065917	19751
743.57591489140293	19680
743.88360274048648	19573
744.1912809447997	19464
744.49894949530017	19321
744.80660838294614	19312
745.11425759869667	19249
745.42189713351172	19210
745.72952697835171	19065
746.0371471241782	18994
746.34475756195252	18870
746.65235828263792	18663
746.95994927719744	18488
747.26753053659559	18304
747.575102051797	18043
747.88266381376764	17803
748.19021581347351	17846
748.49775804188187	17590
748.80529048996061	17561
749.112813148678	17269
749.42032600900359	16996
749.72782906190753	16958
750.03532229836026	16735
750.34280570933367	16466
750.6502792858	16303
750.95774301873178	16241
751.26519689910356	16045
751.57264091788932	15723
751.88007506606471	15577
752.187499334605	15422
752.49491371448789	15219
752.80231819669029	14886
753.10971277219073	14644
753.41709743196839	14553
753.72447216700266	14321
754.03183696827455	14408
754.33919182676482	14125
754.64653673345617	13945
754.95387167933086	13670
755.26119665537294	13463
755.56851165256649	13269
755.87581666189692	13382
756.1831116743499	13002
756.49039668091223	12923
756.79767167257125	12757
757.10493664031549	12571
757.41219157513342	12343
757.71943646801515	12208
758.02667130995121	11984
758.33389609193284	11890
758.641110804952	11723
758.94831544000181	11387
759.255509988076	11451
759.56269444016868	11330
759.86986878727532	11205
760.17703302039206	11075
760.48418713051535	10851
760.791331108643	10763
761.09846494577323	10596
761.40558863290539	10392
761.71270216103949	10333
762.019805521176	10090
762.32689870431659	10032
762.63398170146365	9824
762.94105450362053	9808
763.24811710179063	9626
763.55516948697914	9463
763.8622116501914	9362
764.169243582434	9131
764.47626527471391	9188
764.78327671803891	9001
765.090277903418	8901
765.39726882186085	8748
765.70424946437731	8580
766.01121982197913	8489
766.31817988567809	8236
766.62512964648715	8173
766.93206909541959	8133
767.23899822349006	7981
767.545917021714	7785
767.8528254811074	7899
768.15972359268665	7716
768.46661134747012	7604
768.77348873647611	7400
769.080355750724	7389
769.387212381234	7242
769.69405861902692	7140
770.00089445512492	6931
770.30771988055051	7092
770.61453488632731	6840
770.9213394634794	6761
771.22813360303212	6688
771.53491729601137	6527
771.84169053344431	6454
772.14845330635808	6430
772.45520560578154	6221
772.7619474227439	6097
773.06867874827583	6101
773.37539957340755	5892
773.68210988917133	5954
773.98880968660012	5929
774.2954989567271	5847
774.60217769058693	5694
774.90884587921471	5707
775.21550351364658	5457
775.5221505849197	5426
775.82878708407168	5417
776.13541300214126	5288
776.44202833016789	5221
776.748633059192	5128
777.05522718025486	5061
777.36181068439862	4957
777.668383562666	4852
777.97494580610123	4796
778.28149740574838	4720
778.58803835265371	4717
778.89456863786313	4699
779.2010882524238	4563
779.50759718738436	4495
779.81409543379368	4424
780.12058298270154	4418
780.42705982515861	4370
780.73352595221661	4296
781.03998135492816	4313
781.34642602434633	4279
781.6528599515259	4133
781.95928312752164	4190
782.26569554338948	4060
782.57209719018658	3974
782.87848805897045	3904
783.18486814080018	3934
783.491237426735	3879
783.79759590783533	3887
784.10394357516236	3847
784.4102804197787	3820
784.71660643274731	3708
785.02292160513207	3789
785.32922592799821	3667
785.63551939241086	3702
785.94180198943729	3558
786.24807371014481	3571
786.55433454560182	3499
786.860584486878	3432
787.16682352504347	3378
787.47305165116927	3385
787.77926885632758	3411
788.08547513159135	3295
788.39167046803459	3390
788.697854856732	3341
789.00402828875929	3370
789.31019075519328	3306
789.61634224711111	3262
789.92248275559143	3197
790.22861227171359	3286
790.5347307865577	3272
790.84083829120527	3113
791.146934776738	3153
791.4530202342396	3096
791.7590946547931	3105
792.06515802948388	3074
792.37121034939776	3136
792.67725160562111	3060
792.983281789242	3013
793.28930089134872	3069
793.59530890303074	2991
793.90130581537858	2996
794.2072916194835	2967
794.51326630643791	2929
794.81922986733491	2964
795.125182293269	2956
795.4311235753346	2926
795.73705370462812	2915
796.04297267224661	2909
796.34888046928779	2827
796.65477708685057	2657
796.96066251603452	2696
797.2665367479409	2774
797.572399773671	2778
797.87825158432736	2847
798.18409217101362	2832
798.48992152483447	2742
798.79573963689518	2783
799.10154649830224	2691
799.407342100163	2690
799.7131264335859	2773
800.01889948967994	2762
800.32466125955557	2677
800.63041173432407	2688
800.93615090509718	2640
801.24187876298845	2621
801.54759529911189	2628
801.85330050458231	2593
802.15899437051587	2650
802.46467688802932	2557
802.77034804824086	2576
803.07600784226941	2623
803.38165626123475	2584
803.68729329625751	2546
803.99291893845964	2650
804.29853317896414	2544
804.60413600889444	2576
804.9097274193756	2544
805.215307401533	2509
805.52087594649367	2479
805.826433045385	2501
806.1319786893356	2395
806.43751286947565	2427
806.74303557693509	2413
807.04854680284586	2361
807.35404653834053	2443
807.65953477455264	2439
807.96501150261656	2431
808.27047671366836	2436
808.575930398844	2413
808.88137254928131	2402
809.18680315611891	2289
809.49222221049615	2330
809.79762970355364	2378
810.1030256264329	2383
810.40840997027635	2319
810.71378272622746	2325
811.01914388543128	2323
811.32449343903272	2317
811.62983137817844	2278
811.93515769401608	2240
812.24047237769446	2234
812.54577542036247	2325
812.85106681317109	2257
813.15634654727194	2254
813.46161461381757	2200
813.76687100396146	2234
814.07211570885818	2156
814.37734871966359	2169
814.68257002753387	2087
814.98777962362738	2209
815.29297749910211	2162
815.59816364511823	2184
815.90333805283615	2164
816.20850071341772	2084
816.51365161802607	2099
816.81879075782456	2020
817.123918123978	2093
817.42903370765237	2103
817.73413750001453	2053
818.03922949223272	2003
818.34430967547519	1986
818.64937804091255	2021
818.95443457971544	2044
819.25947928305618	2023
819.56451214210767	1924
819.869533148044	2033
820.17454229204077	2016
820.47953956527351	1979
820.78452495891986	1944
821.08949846415817	1974
821.39446007216759	1970
821.69940977412853	1951
822.00434756122263	1912
822.309273424632	1939
822.61418735554059	1879
822.91908934513276	1834
823.22397938459414	1863
823.5288574651114	1910
823.83372357787255	1830
824.13857771406583	1883
824.44341986488189	1906
824.7482500215109	1813
825.0530681751452	1836
825.35787431697781	1729
825.6626684382029	1804
825.96745053001541	1789
826.2722205836119	1748
826.57697859018947	1776
826.88172454094638	1764
827.18645842708224	1742
827.49118023979736	1700
827.79588997029362	1658
828.10058760977347	1714
828.40527314944075	1678
828.70994658050017	1652
829.01460789415762	1728
829.31925708162009	1678
829.623894134096	1623
829.9285190427936	1634
830.23313179892375	1694
830.53773239369752	1650
830.84232081832727	1616
831.14689706402669	1634
831.45146112200973	1583
831.756012983493	1571
832.06055263969222	1580
832.36508008182557	1575
832.66959530111228	1547
832.974098288772	1521
833.278589036026	1496
833.58306753409624	1476
833.88753377420619	1501
834.1919877475799	1488
834.4964294454436	1415
834.800858859023	1451
835.10527597954638	1397
835.40968079824233	1421
835.71407330634065	1391
836.01845349507232	1445
836.3228213556697	1447
836.627176879366	1424
836.93152005739512	1375
837.235850880993	1358
837.54016934139611	1323
837.84447542984162	1325
838.14876913756893	1299
838.45305045581745	1278
838.75731937582862	1283
839.06157588884412	1219
839.36581998610768	1234
839.67005165886326	1246
839.97427089835651	1213
840.27847769583423	1246
840.58267204254378	1204
840.88685392973446	1192
841.1910233486559	1211
841.49518029055946	1248
841.799324746697	1189
842.1034567083226	1163
842.40757616669021	1197
842.71168311305564	1193
843.01577753867559	1152
843.31985943480811	1127
843.6239287927126	1103
843.92798560364861	1085
844.23202985887781	1077
844.53606154966246	1082
844.84008066726642	1113
845.14408720295455	1089
845.44808114799241	1062
845.75206249364749	1035
846.05603123118749	1071
846.35998735188218	1055
846.66393084700178	1047
846.9678617078182	1067
847.27177992560416	1016
847.57568549163352	1021
847.87957839718138	1003
848.18345863352442	1018
848.48732619193936	981
848.79118106370561	961
849.09502324010214	949
849.3988527124103	975
849.702669471912	944
850.00647350989084	920
850.3102648176307	885
850.61404338641739	911
850.91780920753763	888
851.22156227227947	872
851.52530257193177	915
851.82903009778488	861
852.13274484113037	875
852.43644679326053	874
852.74013594546921	862
853.0438122890514	821
853.34747581530337	796
853.651126515522	814
853.95476438100638	769
854.25838940305573	821
854.56200157297087	801
854.86560088205431	794
855.16918732160866	750
855.47276088293859	763
855.77632155734977	748
856.079869336149	725
856.3834042106439	754
856.686926172144	729
856.99043521195938	713
857.29393132140194	680
857.597414491784	737
857.9008847144197	696
858.20434198062446	689
858.50778628171406	679
858.81121760900623	723
859.11463595381974	696
859.41804130747482	644
859.721433661292	691
860.02481300659429	657
860.32817933470471	683
860.63153263694835	643
860.93487290465089	614
861.23820012913973	640
861.54151430174318	648
861.84481541379068	626
862.14810345661351	614
862.45137842154327	610
862.75464029991338	595
863.057889083058	562
863.36112476231335	596
863.66434732901587	566
863.96755677450392	525
864.270753090117	576
864.57393626719488	534
864.87710629708022	584
865.18026317111594	561
865.4834068806457	522
865.78653741701567	530
866.0896547715721	547
866.392758935663	550
866.69584990063765	511
866.99892765784625	534
867.30199219864062	504
867.60504351437385	481
867.90808159639948	488
868.21110643607335	475
868.5141180247515	490
868.81711635379247	481
869.12010141455482	459
869.42307319839892	494
869.7260316966865	492
870.02897690078021	469
870.33190880204393	452
870.63482739184349	488
870.93773266154517	477
871.24062460251616	478
871.54350320612662	444
871.846368463746	466
872.14922036674625	454
872.45205890649981	443
872.75488407438138	433
873.05769586176575	416
873.36049426002944	420
873.66327926055078	450
873.96605085470856	423
874.26880903388292	404
874.57155378945606	389
874.87428511281041	394
875.17700299533021	380
875.47970742840118	398
875.78239840340984	380
876.08507591174407	414
876.38773994479322	397
876.69039049394769	403
876.99302755059944	362
877.29565110614146	378
877.5982611519679	396
877.90085767947471	365
878.20344068005841	380
878.50601014511744	370
878.8085660660513	406
879.1111084342607	350
879.41363724114751	366
879.716152478115	336
880.0186541365681	366
880.32114220791232	334
880.62361668355516	325
880.92607755490474	313
881.22852481337111	299
881.530958450365	305
881.83337845729909	325
882.1357848255866	302
882.438177546643	351
882.740556611884	328
883.04292201272744	330
883.34527374059212	329
883.647611786898	316
883.94993614306657	319
884.25224680052065	328
884.55454375068393	303
884.85682698498238	328
885.159096494842	306
