# Supplementary material for: Anomalous deep-red luminescence of perylene black analogues with strong π-π interactions
Source: Nat Commun. 2023 Apr 6;14:1922. doi: 10.1038/s41467-023-37171-y (PMC10079835; doi:10.1038/s41467-023-37171-y)
Supplement: Supplementary file 3 — Source data [file 41467_2023_37171_MOESM3_ESM.zip › DATA/Temperature-dependent PL spectra and fluorescence decay of crystalline film/Supplementary Fig. 22a/46-210K-1S-EX480NM 348.csv]

471.67766888101448	16
471.99028276455613	22
472.30289504096527	8
472.61550570108284	25
472.92811473574989	14
473.24072213580666	14
473.55332789209336	13
473.86593199544933	22
474.1785344367139	10
474.49113520672552	13
474.80373429632243	11
475.11633169634268	17
475.42892739762328	12
475.74152139100158	7
476.0541136673134	16
476.36670421739564	22
476.67929303208308	17
476.99188010221161	40
477.30446541861556	48
477.61704897212951	62
477.92963075358745	95
478.24221075382258	128
478.55478896366805	139
478.86736537395689	175
479.17993997552071	163
479.49251275919204	173
479.80508371580152	152
480.11765283618081	161
480.43022011116011	133
480.74278553156955	116
481.05534908823893	90
481.3679107719978	75
481.68047057367477	47
481.9930284840986	40
482.3055844940975	31
482.61813859449853	22
482.93069077612978	13
483.24324102981785	14
483.55578934638896	30
483.86833571666938	11
484.18088013148508	14
484.49342258166109	17
484.80596305802226	16
485.11850155139314	14
485.431038052598	15
485.74357255246059	19
486.0561050418039	13
486.36863551145126	14
486.68116395222489	20
486.99369035494715	14
487.30621471043958	6
487.61873700952418	13
487.93125724302115	16
488.24377540175158	29
488.55629147653553	10
488.86880545819321	17
489.1813173375437	10
489.49382710540635	9
489.80633475259975	17
490.11884026994227	13
490.431343648252	16
490.74384487834635	20
491.05634395104295	11
491.36884085715855	16
491.681335587509	10
491.99382813291135	8
492.306318484181	18
492.61880663213338	11
492.93129256758351	8
493.24377628134579	11
493.556257764235	1
493.86873700706491	18
494.18121400064928	22
494.49368873580113	9
494.80616120333332	17
495.11863139405887	19
495.43109929878926	18
495.74356490833679	22
496.05602821351295	15
496.36848920512864	9
496.68094787399497	21
496.99340421092217	17
497.30585820672025	14
497.618309852199	9
497.930759138168	2
498.2432060554363	4
498.55565059481262	18
498.86809274710549	22
499.18053250312255	10
499.49296985367175	5
499.80540478956044	19
500.11783730159578	16
500.43026738058438	18
500.74269501733289	18
501.05512020264717	12
501.36754292733309	13
501.67996318219559	13
501.99238095804031	23
502.30479624567175	16
502.61720903589458	15
502.92961931951248	27
503.24202708732969	18
503.55443233014927	7
503.8668350387747	22
504.17923520400888	19
504.49163281665415	15
504.80402786751279	17
505.11642034738662	15
505.42881024707719	18
505.74119755738593	7
506.05358226911386	25
506.36596437306156	15
506.67834386002937	31
506.99072072081725	19
507.30309494622503	17
507.61546652705232	12
507.92783545409821	10
508.24020171816147	25
508.55256531004056	26
508.86492622053396	7
509.17728444043945	6
509.48963996055494	31
509.80199277167742	7
510.11434286460417	21
510.42669023013229	6
510.73903485905777	18
511.0513767421769	19
511.36371587028589	4
511.67605223418053	8
511.9883858246555	17
512.30071663250646	13
512.6130446485281	15
512.92536986351467	14
513.237692268261	-1
513.55001185356036	19
513.86232861020676	18
514.17464252899379	16
514.48695360071429	23
514.79926181616122	18
515.1115671661272	4
515.42386964140451	21
515.73616923278553	13
516.0484659310614	18
516.36075972702429	25
516.67305061146533	19
516.985338575175	28
517.29762360894472	17
517.60990570356478	11
517.922184849825	20
518.23446103851586	21
518.54673426042689	18
518.85900450634756	7
519.17127176706674	26
519.483536033374	4
519.79579729605769	16
520.10805554590615	17
520.42031077370768	27
520.73256297025046	11
521.04481212632174	25
521.35705823270951	15
521.66930128020044	18
521.98154125958183	14
522.29377816164072	23
522.60601197716289	37
522.918242696935	17
523.23047031174337	13
523.54269481237316	26
523.85491618961044	18
524.16713443424021	17
524.4793495370476	25
524.79156148881771	5
525.10377028033486	24
525.41597590238371	19
525.72817834574835	9
526.04037760121275	28
526.35257365956079	24
526.66476651157541	20
526.97695614804047	30
527.28914255973893	18
527.60132573745352	20
527.913505671967	35
528.22568235406175	19
528.53785577451981	21
528.85002592412343	29
529.1621927936543	11
529.47435637389367	19
529.78651665562359	19
530.09867362962461	19
530.41082728667811	22
530.72297761756442	15
531.03512461306445	16
531.34726826395831	11
531.65940856102623	17
531.971545495048	18
532.28367905680363	16
532.59580923707233	19
532.90793602663371	28
533.220059416267	28
533.53217939675073	27
533.84429595886411	8
534.15640909338572	18
534.4685187910934	15
534.780625042766	21
535.09272783918118	14
535.40482717111672	27
535.7169230293506	30
536.02901540465984	31
536.3411042878223	23
536.65318966961456	21
536.96527154081377	22
537.27734989219641	19
537.58942471453952	33
537.90149599861934	17
538.21356373521166	19
538.525627915093	16
538.83768852903938	15
539.1497455678259	27
539.46179902222855	33
539.77384888302288	14
540.08589514098355	31
540.397937786886	35
540.709976811505	41
541.02201220561517	33
541.33404395999116	45
541.64607206540768	34
541.95809651263846	34
542.27011729245783	35
542.58213439563963	37
542.89414781295784	35
543.20615753518621	43
543.51816355309779	38
543.83016585746611	45
544.14216443906435	37
544.45415928866555	45
544.76615039704268	51
545.07813775496857	41
545.39012135321548	49
545.702101182556	59
546.01407723376258	42
546.32604949760741	35
546.63801796486257	34
546.94998262629974	47
547.26194347269052	41
547.57390049480739	35
547.885853683421	33
548.19780302930315	27
548.50974852322486	37
548.82169015595764	27
549.13362791827217	32
549.44556180093923	30
549.75749179472973	29
550.06941789041446	16
550.38134007876363	28
550.69325835054758	41
551.00517269653687	25
551.3170831075015	27
551.62898957421146	28
551.94089208743651	29
552.25279063794687	2
552.56468521651209	27
552.87657581390135	17
553.18846242088455	35
553.50034502823075	29
553.81222362670962	43
554.12409820708967	32
554.43596876014067	33
554.74783527663089	19
555.05969774732978	37
555.37155616300538	35
555.68341051442712	38
555.99526079236273	24
556.30710698758139	37
556.61894909085117	27
556.93078709294	45
557.24262098461634	21
557.55445075664829	21
557.86627639980384	25
558.17809790485069	42
558.48991526255691	24
558.80172846369	24
559.11353749901775	34
559.42534235930725	28
559.73714303532677	36
560.048939517843	31
560.36073179762388	27
560.67251986543613	26
560.984303712047	31
561.29608332822386	19
561.60785870473319	26
561.91962983234259	39
562.23139670181831	29
562.5431593039275	35
562.85491762943673	25
563.16667166911293	30
563.47842141372234	28
563.79016685403167	21
564.10190798080725	26
564.4136447848158	39
564.72537725682344	27
565.0371053875964	28
565.348829167901	43
565.66054858850339	35
565.97226364016967	27
566.28397431366591	26
566.59568059975811	30
566.90738248921252	26
567.21907997279447	35
567.53077304127044	28
567.84246168540574	28
568.15414589596639	27
568.465825663718	31
568.77750097942624	33
569.089171833857	37
569.40083821777546	37
569.71250012194776	38
570.02415753713876	38
570.33581045411449	31
570.64745886363994	20
570.95910275648112	22
571.27074212340278	37
571.58237695517073	30
571.89400724255	48
572.20563297630588	33
572.51725414720408	27
572.82887074600922	24
573.140482763487	37
573.45209019040249	37
573.7636930175205	20
574.07529123560676	31
574.38688483542614	36
574.69847380774354	42
575.0100581433245	29
575.32163783293379	32
575.63321286733662	36
575.94478323729788	37
576.25634893358279	39
576.56790994695643	35
576.87946626818371	39
577.19101788802948	22
577.50256479725908	26
577.81410698663751	22
578.12564444692964	37
578.43717716890046	48
578.748705143315	44
579.06022836093825	36
579.37174681253532	28
579.68326048887138	42
579.99476938071086	36
580.30627347881955	38
580.61777277396186	46
580.92926725690313	40
581.24075691840824	32
581.55224174924251	48
581.86372174017083	34
582.17519688195853	37
582.48666716537036	41
582.7981325811719	47
583.10959312012767	44
583.42104877300335	32
583.7324995305637	40
584.04394538357462	29
584.35538632280077	40
584.66682233900747	33
584.97825342296017	53
585.28967956542385	53
585.60110075716432	39
585.91251698894655	41
586.22392825153634	45
586.53533453569889	44
586.84673583219944	31
587.15813213180388	47
587.46952342527754	50
587.7809097033861	31
588.09229095689534	51
588.40366717657048	33
588.71503835317753	44
589.0264044774824	55
589.33776554025042	35
589.64912153224782	54
589.96047244424017	42
590.27181826699382	32
590.58315899127456	50
590.89449460784817	46
591.20582510748113	52
591.51715048093956	41
591.82847071898937	54
592.13978581239712	57
592.45109575192873	44
592.76240052835112	45
593.07370013243042	47
593.3849945549332	53
593.69628378662594	41
594.00756781827545	43
594.31884664064819	60
594.630120244511	53
594.941388620631	34
595.25265175977484	51
595.56390965270953	39
595.87516229020218	45
596.18640966301973	37
596.49765176192955	55
596.808888577699	46
597.12012010109527	48
597.431346322886	50
597.74256723383849	53
598.05378282472054	52
598.36499308629959	50
598.67619800934381	45
598.98739758462068	49
599.29859180289839	55
599.60978065494464	35
599.92096413152808	53
600.23214222341653	37
600.54331492137851	53
600.8544822161823	36
601.16564409859654	64
601.47680055938963	56
601.78795158933065	45
602.09909717918788	49
602.41023731973064	54
602.7213720017279	43
603.03250121594863	57
603.34362495316191	46
603.65474320413728	42
603.96585595964427	57
604.27696321045244	43
604.58806494733119	67
604.89916116105053	54
605.21025184237988	47
605.52133698208979	61
605.83241657095016	46
606.14349059973131	55
606.45455905920358	56
606.76562194013707	62
607.07667923330268	45
607.38773092947145	63
607.69877701941346	39
608.00981749390053	69
608.320852343703	70
608.63188155959222	68
608.94290513234012	71
609.25392305271782	71
609.5649353114967	81
609.87594189944855	63
610.18694280734576	79
610.4979380259598	71
610.808927546063	79
611.11991135842777	82
611.43088945382658	85
611.74186182303174	67
612.05282845681631	64
612.36378934595268	71
612.67474448121459	80
612.98569385337441	72
613.296637453206	75
613.60757527148257	67
613.918507298978	69
614.22943352646575	57
614.54035394471975	73
614.851268544514	72
615.16217731662334	59
615.47308025182144	72
615.783977340883	69
616.09486857458319	71
616.40575394369625	57
616.71663343899775	83
617.02750705126232	50
617.338374771266	75
617.64923658978387	75
617.96009249759163	52
618.27094248546541	58
618.58178654418077	62
618.89262466451476	74
619.20345683724292	67
619.51428305314255	57
619.82510330298965	64
620.1359175775616	78
620.44672586763534	66
620.75752816398847	66
621.068324457398	63
621.37911473864165	70
621.6898989984976	75
622.00067722774349	81
622.311449417158	71
622.622215557519	65
622.93297563960539	75
623.24372965419582	78
623.55447759206936	96
623.865219444005	71
624.17595520078237	82
624.48668485318069	70
624.79740839198018	81
625.10812580796028	89
625.41883709190154	73
625.729542234584	72
626.04024122678845	70
626.35093405929581	71
626.66162072288671	70
626.97230120834263	71
627.2829755064447	76
627.59364360797474	80
627.90430550371445	97
628.21496118444588	67
628.5256106409513	79
628.836253864013	73
629.14689084441409	84
629.457521572937	86
629.7681460403652	76
630.07876423748189	84
630.38937615507041	79
630.69998178391484	85
631.010581114799	80
631.32117413850744	74
631.63176084582437	83
631.94234122753437	88
632.25291527442278	93
632.56348297727436	83
632.87404432687458	88
633.18459931400935	92
633.49514792946434	91
633.80569016402546	96
634.11622600847932	98
634.42675545361226	87
634.73727849021157	83
635.04779510906383	89
635.35830530095654	102
635.66880905667722	109
635.97930636701369	89
636.289797222754	80
636.60028161468631	119
636.9107595335995	91
637.22123097028225	99
637.53169591552341	73
637.84215436011266	92
638.152606294839	94
638.46305171049278	97
638.77349059786411	97
639.08392294774285	88
639.39434875092	102
639.70476799818641	76
640.01518068033317	92
640.32558678815155	85
640.63598631243337	103
640.94637924397057	105
641.25676557355519	97
641.56714529197973	108
641.87751839003738	108
642.18788485852053	102
642.49824468822294	102
642.80859786993813	110
643.11894439445985	115
643.42928425258208	112
643.73961743509938	115
644.04994393280663	111
644.36026373649872	125
644.67057683697055	119
644.98088322501837	112
645.2911828914373	101
645.601475827024	142
645.91176202257464	121
646.22204146888612	132
646.53231415675509	127
646.84258007697929	134
647.15283922035587	135
647.463091577683	145
647.773337139759	134
648.083575897382	123
648.39380784135119	148
648.70403296246513	175
649.01425125152366	126
649.32446269932632	148
649.63466729667323	163
649.94486503436462	141
650.25505590320108	150
650.56523989398363	163
650.87541699751341	166
651.185587204592	137
651.4957505060213	165
651.80590689260373	186
652.1160563551415	179
652.42619888443744	178
652.73633447129487	174
653.046463106517	200
653.356584780908	198
653.66669948527158	196
653.9768072104124	196
654.28690794713532	207
654.59700168624511	203
654.90708841854746	227
655.21716813484807	201
655.52724082595307	219
655.83730648266874	228
656.147365095802	239
656.45741665615992	240
656.76746115454966	238
657.0774985817792	259
657.38752892865682	258
657.6975521859905	271
658.00756834458946	293
658.3175773952629	281
658.62757932881971	268
658.93757413607022	290
659.24756180782458	286
659.557542334893	291
659.86751570808667	320
660.17748191821681	323
660.48744095609493	324
660.797392812533	323
661.107337478343	325
661.41727494433781	382
661.72720520133055	355
662.03712824013462	349
662.34704405156356	397
662.65695262643123	409
662.96685395555278	385
663.27674802974263	406
663.58663483981582	423
663.89651437658813	444
664.2063866308755	479
664.51625159349419	460
664.82610925526069	505
665.1359596069924	517
665.44580263950638	478
665.75563834362072	502
666.06546671015326	566
666.375287729923	552
666.6851013937486	588
666.99490769244937	589
667.30470661684512	613
667.61449815775586	626
667.924282306002	643
668.23405905240463	667
668.54382838778463	657
668.85359030296411	684
669.16334478876468	717
669.47309183600908	768
669.78283143551982	724
670.09256357812023	803
670.40228825463407	791
670.71200545588522	842
671.0217151726979	895
671.33141739589735	879
671.64111211630836	926
671.950799324757	927
672.26047901206869	955
672.57015116907019	1002
672.87981578658844	1011
673.18947285545039	1041
673.49912236648379	1111
673.808764310517	1057
674.11839867837818	1132
674.42802546089627	1153
674.7376446489003	1189
675.04725623322054	1229
675.35686020468688	1288
675.66645655412981	1316
675.97604527238025	1312
676.28562635026981	1377
676.59519977863033	1427
676.90476554829365	1417
677.214323650093	1532
677.523874074861	1529
677.83341681343165	1593
678.14295185663866	1622
678.45247919531619	1660
678.76199882029937	1679
679.07151072242357	1770
679.38101489252415	1734
679.69051132143761	1780
680.00000000000011	1859
680.309480919049	1888
680.61895406942153	1920
680.92841944195573	1973
681.23787702749	2080
681.54732681686278	2122
681.85676880091387	2147
682.16620297048223	2208
682.47562931640857	2244
682.78504782953348	2337
683.09445850069744	2315
683.40386132074252	2420
683.71325628051045	2473
684.02264337084353	2492
684.33202258258461	2623
684.64139390657726	2701
684.95075733366514	2757
685.26011285469224	2792
685.56946046050336	2839
685.87880014194377	2928
686.188131889859	2991
686.49745569509537	3041
686.80677154849934	3180
687.11607944091793	3296
687.42537936319832	3232
687.73467130618883	3342
688.04395526073779	3397
688.3532312176942	3510
688.66249916790753	3600
688.97175910222734	3687
689.28101101150423	3831
689.59025488658881	3878
689.89949071833291	3935
690.20871849758782	4052
690.51793821520585	4105
690.82714986204019	4272
691.13635342894349	4450
691.44554890677	4472
691.75473628637371	4515
692.06391555860955	4671
692.37308671433209	4788
692.682249744398	4854
692.991404639663	4952
693.30055139098351	5160
693.60968998921726	5143
693.9188204252215	5354
694.22794268985479	5392
694.53705677397568	5500
694.8461626684433	5569
695.15526036411723	5705
695.46434985185817	5838
695.77343112252629	6035
696.08250416698331	6053
696.39156897609041	6258
696.70062554071023	6317
697.00967385170588	6448
697.31871389993967	6554
697.62774567627628	6727
697.9367691715795	6781
698.24578437671425	6901
698.55479128254592	7005
698.86378987994055	7082
699.17278015976422	7088
699.48176211288387	7348
699.79073573016728	7476
700.09970100248211	7575
700.40865792069678	7586
700.71760647568055	7897
701.02654665830289	7825
701.33547845943372	8036
701.64440186994386	8119
701.953316880704	8309
702.26222348258648	8350
702.57112166646323	8549
702.88001142320684	8673
703.18889274369087	8889
703.49776561878878	8968
703.80663003937514	9029
704.11548599632522	9126
704.424333480514	9271
704.73317248281751	9346
705.04200299411241	9624
705.35082500527608	9753
705.65963850718583	9857
705.96844349071966	10121
706.277239946757	10338
706.58602786617655	10278
706.89480723985844	10342
707.20357805868332	10554
707.51234031353147	10732
707.8210939952852	11015
708.12983909482614	11091
708.43857560303707	11272
708.74730351080132	11368
709.05602280900268	11448
709.36473348852519	11697
709.67343554025422	11793
709.98212895507493	12074
710.29081372387361	12220
710.59948983753657	12339
710.90815728695156	12558
711.21681606300581	12847
711.52546615658787	12963
711.83410755858677	13172
712.142740259892	13201
712.45136425139356	13339
712.75997952398222	13660
713.06858606854917	13601
713.37718387598613	13754
713.68577293718556	14166
713.99435324304079	14472
714.30292478444539	14607
714.61148755229283	14605
714.92004153747871	14771
715.228586730898	15094
715.5371231234468	15176
715.8456507060215	15206
716.1541694695195	15327
716.46267940483813	15789
716.77118050287618	15682
717.07967275453245	15967
717.38815615070621	16365
717.69663068229818	16475
718.00509634020852	16668
718.31355311533878	16765
718.62200099859115	16766
718.93043998086807	17007
719.23887005307256	17136
719.5472912061083	17256
719.85570343088023	17453
720.16410671829294	17638
720.47250105925207	17774
720.78088644466413	17629
721.08926286543556	17786
721.397630312474	18044
721.70598877668783	18007
722.01433824898538	18100
722.32267872027637	18179
722.6310101814704	18086
722.93933262347832	18240
723.247646037211	18258
723.5559504135806	18502
723.86424574349962	18579
724.172532017881	18693
724.48080922763859	18645
724.78907736368649	18701
725.09733641693981	18684
725.40558637831452	18731
725.71382723872648	18692
726.02205898909278	19080
726.330281620331	18958
726.63849512335923	18917
726.94669948909632	18656
727.25489470846173	18853
727.56308077237566	18837
727.87125767175894	18820
728.17942539753255	18753
728.48758394061906	18941
728.79573329194113	19037
729.103873442422	18949
729.41200438298551	18796
729.7201261045567	18958
730.0282385980604	19055
730.336341854423	18721
730.64443586457128	18691
730.95252061943211	18775
731.26059610993377	18647
731.56866232700474	18491
731.87671926157418	18693
732.18476690457248	18660
732.49280524692972	18540
732.80083427957743	18724
733.108853993448	18669
733.416864379473	18539
733.72486542858678	18522
734.03285713172284	18526
734.34083947981583	18476
734.648812463801	18219
734.95677607461471	18156
735.26473030319346	18115
735.57267514047442	18192
735.8806105773956	18102
736.188536604896	17920
736.496453213915	17890
736.80436039539245	17750
737.11225814026909	17705
737.42014643948676	17889
737.72802528398745	17880
738.03589466471385	17567
738.34375457260967	17794
738.65160499861884	17520
738.95944593368665	17362
739.2672773687583	17515
739.57509929478044	17464
739.88291170270008	17285
740.190714583465	17119
740.49850792802317	17139
740.80629172732415	17148
741.11406597231735	17013
741.42183065395363	16965
741.7295857631841	16753
742.03733129096065	16934
742.34506722823619	16752
742.65279356596363	16811
742.96051029509727	16694
743.2682174065917	16648
743.57591489140293	16634
743.88360274048648	16304
744.1912809447997	16023
744.49894949530017	16174
744.80660838294614	15972
745.11425759869667	15954
745.42189713351172	15909
745.72952697835171	15965
746.0371471241782	15733
746.34475756195252	15700
746.65235828263792	15354
746.95994927719744	15240
747.26753053659559	15048
747.575102051797	14968
747.88266381376764	14774
748.19021581347351	14761
748.49775804188187	14628
748.80529048996061	14402
749.112813148678	14270
749.42032600900359	14121
749.72782906190753	13807
750.03532229836026	13662
750.34280570933367	13818
750.6502792858	13408
750.95774301873178	13225
751.26519689910356	13109
751.57264091788932	13063
751.88007506606471	12944
752.187499334605	12632
752.49491371448789	12402
752.80231819669029	12245
753.10971277219073	12044
753.41709743196839	11942
753.72447216700266	11797
754.03183696827455	11634
754.33919182676482	11495
754.64653673345617	11382
754.95387167933086	11280
755.26119665537294	11094
755.56851165256649	11005
755.87581666189692	10932
756.1831116743499	10764
756.49039668091223	10574
756.79767167257125	10441
757.10493664031549	10295
757.41219157513342	10093
757.71943646801515	9876
758.02667130995121	9729
758.33389609193284	9676
758.641110804952	9514
758.94831544000181	9370
759.255509988076	9330
759.56269444016868	9337
759.86986878727532	9213
760.17703302039206	9067
760.48418713051535	8907
760.791331108643	8672
761.09846494577323	8669
761.40558863290539	8615
761.71270216103949	8533
762.019805521176	8269
762.32689870431659	8207
762.63398170146365	8115
762.94105450362053	8084
763.24811710179063	7778
763.55516948697914	7807
763.8622116501914	7723
764.169243582434	7631
764.47626527471391	7631
764.78327671803891	7381
765.090277903418	7278
765.39726882186085	7223
765.70424946437731	7101
766.01121982197913	7003
766.31817988567809	6949
766.62512964648715	6833
766.93206909541959	6805
767.23899822349006	6687
767.545917021714	6511
767.8528254811074	6394
768.15972359268665	6419
768.46661134747012	6243
768.77348873647611	6242
769.080355750724	6064
769.387212381234	6019
769.69405861902692	5948
770.00089445512492	5803
770.30771988055051	5825
770.61453488632731	5772
770.9213394634794	5571
771.22813360303212	5595
771.53491729601137	5500
771.84169053344431	5358
772.14845330635808	5265
772.45520560578154	5228
772.7619474227439	5143
773.06867874827583	4996
773.37539957340755	4920
773.68210988917133	4940
773.98880968660012	4902
774.2954989567271	4815
774.60217769058693	4806
774.90884587921471	4662
775.21550351364658	4531
775.5221505849197	4555
775.82878708407168	4478
776.13541300214126	4408
776.44202833016789	4451
776.748633059192	4331
777.05522718025486	4218
777.36181068439862	4231
777.668383562666	4154
777.97494580610123	4061
778.28149740574838	4040
778.58803835265371	3984
778.89456863786313	3967
779.2010882524238	3878
779.50759718738436	3873
779.81409543379368	3843
780.12058298270154	3769
780.42705982515861	3736
780.73352595221661	3678
781.03998135492816	3736
781.34642602434633	3646
781.6528599515259	3542
781.95928312752164	3496
782.26569554338948	3524
782.57209719018658	3346
782.87848805897045	3385
783.18486814080018	3310
783.491237426735	3326
783.79759590783533	3370
784.10394357516236	3270
784.4102804197787	3224
784.71660643274731	3237
785.02292160513207	3218
785.32922592799821	3265
785.63551939241086	3124
785.94180198943729	3136
786.24807371014481	3088
786.55433454560182	3067
786.860584486878	3037
787.16682352504347	2995
787.47305165116927	2983
787.77926885632758	2948
788.08547513159135	2936
788.39167046803459	2951
788.697854856732	2848
789.00402828875929	2922
789.31019075519328	2901
789.61634224711111	2806
789.92248275559143	2877
790.22861227171359	2821
790.5347307865577	2775
790.84083829120527	2776
791.146934776738	2756
791.4530202342396	2808
791.7590946547931	2756
792.06515802948388	2740
792.37121034939776	2719
792.67725160562111	2691
792.983281789242	2648
793.28930089134872	2687
793.59530890303074	2692
793.90130581537858	2644
794.2072916194835	2578
794.51326630643791	2631
794.81922986733491	2662
795.125182293269	2648
795.4311235753346	2629
795.73705370462812	2593
796.04297267224661	2569
796.34888046928779	2510
796.65477708685057	2310
796.96066251603452	2312
797.2665367479409	2445
797.572399773671	2420
797.87825158432736	2453
798.18409217101362	2492
798.48992152483447	2390
798.79573963689518	2352
799.10154649830224	2457
799.407342100163	2376
799.7131264335859	2458
800.01889948967994	2414
800.32466125955557	2413
800.63041173432407	2364
800.93615090509718	2330
801.24187876298845	2332
801.54759529911189	2254
801.85330050458231	2343
802.15899437051587	2300
802.46467688802932	2284
802.77034804824086	2274
803.07600784226941	2367
803.38165626123475	2204
803.68729329625751	2214
803.99291893845964	2271
804.29853317896414	2235
804.60413600889444	2231
804.9097274193756	2225
805.215307401533	2262
805.52087594649367	2205
805.826433045385	2134
806.1319786893356	2146
806.43751286947565	2091
806.74303557693509	2120
807.04854680284586	2112
807.35404653834053	2098
807.65953477455264	2123
807.96501150261656	2065
808.27047671366836	2136
808.575930398844	2147
808.88137254928131	2097
809.18680315611891	2020
809.49222221049615	2060
809.79762970355364	2051
810.1030256264329	2053
810.40840997027635	1973
810.71378272622746	1998
811.01914388543128	1958
811.32449343903272	1971
811.62983137817844	2006
811.93515769401608	1946
812.24047237769446	1925
812.54577542036247	1930
812.85106681317109	1876
813.15634654727194	1901
813.46161461381757	1908
813.76687100396146	1853
814.07211570885818	1897
814.37734871966359	1899
814.68257002753387	1877
814.98777962362738	1868
815.29297749910211	1858
815.59816364511823	1785
815.90333805283615	1807
816.20850071341772	1857
816.51365161802607	1821
816.81879075782456	1795
817.123918123978	1747
817.42903370765237	1749
817.73413750001453	1726
818.03922949223272	1764
818.34430967547519	1721
818.64937804091255	1727
818.95443457971544	1773
819.25947928305618	1733
819.56451214210767	1711
819.869533148044	1684
820.17454229204077	1699
820.47953956527351	1671
820.78452495891986	1716
821.08949846415817	1710
821.39446007216759	1628
821.69940977412853	1654
822.00434756122263	1617
822.309273424632	1597
822.61418735554059	1589
822.91908934513276	1570
823.22397938459414	1600
823.5288574651114	1597
823.83372357787255	1576
824.13857771406583	1574
824.44341986488189	1538
824.7482500215109	1532
825.0530681751452	1548
825.35787431697781	1564
825.6626684382029	1538
825.96745053001541	1551
826.2722205836119	1503
826.57697859018947	1486
826.88172454094638	1444
827.18645842708224	1436
827.49118023979736	1425
827.79588997029362	1419
828.10058760977347	1451
828.40527314944075	1456
828.70994658050017	1344
829.01460789415762	1385
829.31925708162009	1399
829.623894134096	1395
829.9285190427936	1385
830.23313179892375	1416
830.53773239369752	1361
830.84232081832727	1353
831.14689706402669	1358
831.45146112200973	1309
831.756012983493	1357
832.06055263969222	1311
832.36508008182557	1248
832.66959530111228	1309
832.974098288772	1304
833.278589036026	1254
833.58306753409624	1270
833.88753377420619	1283
834.1919877475799	1254
834.4964294454436	1224
834.800858859023	1221
835.10527597954638	1190
835.40968079824233	1191
835.71407330634065	1187
836.01845349507232	1177
836.3228213556697	1158
836.627176879366	1150
836.93152005739512	1162
837.235850880993	1132
837.54016934139611	1158
837.84447542984162	1100
838.14876913756893	1126
838.45305045581745	1115
838.75731937582862	1109
839.06157588884412	1061
839.36581998610768	1039
839.67005165886326	1055
839.97427089835651	998
840.27847769583423	1072
840.58267204254378	1020
840.88685392973446	1031
841.1910233486559	1085
841.49518029055946	1029
841.799324746697	1017
842.1034567083226	1008
842.40757616669021	1016
842.71168311305564	970
843.01577753867559	979
843.31985943480811	964
843.6239287927126	940
843.92798560364861	937
844.23202985887781	930
844.53606154966246	912
844.84008066726642	919
845.14408720295455	907
845.44808114799241	919
845.75206249364749	902
846.05603123118749	897
846.35998735188218	908
846.66393084700178	847
846.9678617078182	835
847.27177992560416	891
847.57568549163352	847
847.87957839718138	875
848.18345863352442	856
848.48732619193936	776
848.79118106370561	797
849.09502324010214	804
849.3988527124103	737
849.702669471912	797
850.00647350989084	808
850.3102648176307	781
850.61404338641739	757
850.91780920753763	710
851.22156227227947	745
851.52530257193177	733
851.82903009778488	750
852.13274484113037	704
852.43644679326053	730
852.74013594546921	714
853.0438122890514	726
853.34747581530337	688
853.651126515522	720
853.95476438100638	672
854.25838940305573	662
854.56200157297087	666
854.86560088205431	658
855.16918732160866	656
855.47276088293859	635
855.77632155734977	644
856.079869336149	631
856.3834042106439	642
856.686926172144	626
856.99043521195938	610
857.29393132140194	585
857.597414491784	571
857.9008847144197	589
858.20434198062446	609
858.50778628171406	566
858.81121760900623	588
859.11463595381974	587
859.41804130747482	586
859.721433661292	581
860.02481300659429	582
860.32817933470471	562
860.63153263694835	565
860.93487290465089	532
861.23820012913973	533
861.54151430174318	530
861.84481541379068	525
862.14810345661351	530
862.45137842154327	475
862.75464029991338	483
863.057889083058	495
863.36112476231335	493
863.66434732901587	503
863.96755677450392	484
864.270753090117	488
864.57393626719488	431
864.87710629708022	456
865.18026317111594	473
865.4834068806457	477
865.78653741701567	474
866.0896547715721	463
866.392758935663	456
866.69584990063765	462
866.99892765784625	438
867.30199219864062	437
867.60504351437385	446
867.90808159639948	443
868.21110643607335	396
868.5141180247515	424
868.81711635379247	434
869.12010141455482	415
869.42307319839892	402
869.7260316966865	408
870.02897690078021	399
870.33190880204393	393
870.63482739184349	393
870.93773266154517	382
871.24062460251616	382
871.54350320612662	368
871.846368463746	391
872.14922036674625	364
872.45205890649981	372
872.75488407438138	353
873.05769586176575	366
873.36049426002944	367
873.66327926055078	352
873.96605085470856	368
874.26880903388292	344
874.57155378945606	350
874.87428511281041	355
875.17700299533021	322
875.47970742840118	362
875.78239840340984	328
876.08507591174407	318
876.38773994479322	362
876.69039049394769	327
876.99302755059944	329
877.29565110614146	314
877.5982611519679	320
877.90085767947471	295
878.20344068005841	327
878.50601014511744	310
878.8085660660513	342
879.1111084342607	308
879.41363724114751	293
879.716152478115	303
880.0186541365681	294
880.32114220791232	300
880.62361668355516	279
880.92607755490474	285
881.22852481337111	298
881.530958450365	266
881.83337845729909	309
882.1357848255866	284
882.438177546643	284
882.740556611884	277
883.04292201272744	268
883.34527374059212	283
883.647611786898	301
883.94993614306657	278
884.25224680052065	287
884.55454375068393	269
884.85682698498238	268
885.159096494842	266
