# Supplementary material for: Anomalous deep-red luminescence of perylene black analogues with strong π-π interactions
Source: Nat Commun. 2023 Apr 6;14:1922. doi: 10.1038/s41467-023-37171-y (PMC10079835; doi:10.1038/s41467-023-37171-y)
Supplement: Supplementary file 3 — Source data [file 41467_2023_37171_MOESM3_ESM.zip › DATA/Temperature-dependent PL spectra and fluorescence decay of crystalline film/Supplementary Fig. 22a/46-220K-1S-EX480NM 349.csv]

471.67766888101448	18
471.99028276455613	19
472.30289504096527	6
472.61550570108284	23
472.92811473574989	11
473.24072213580666	15
473.55332789209336	24
473.86593199544933	25
474.1785344367139	6
474.49113520672552	0
474.80373429632243	7
475.11633169634268	13
475.42892739762328	14
475.74152139100158	9
476.0541136673134	14
476.36670421739564	20
476.67929303208308	24
476.99188010221161	30
477.30446541861556	59
477.61704897212951	74
477.92963075358745	98
478.24221075382258	129
478.55478896366805	144
478.86736537395689	157
479.17993997552071	169
479.49251275919204	150
479.80508371580152	157
480.11765283618081	162
480.43022011116011	133
480.74278553156955	110
481.05534908823893	103
481.3679107719978	74
481.68047057367477	53
481.9930284840986	53
482.3055844940975	15
482.61813859449853	23
482.93069077612978	16
483.24324102981785	16
483.55578934638896	16
483.86833571666938	10
484.18088013148508	14
484.49342258166109	0
484.80596305802226	21
485.11850155139314	6
485.431038052598	16
485.74357255246059	21
486.0561050418039	3
486.36863551145126	7
486.68116395222489	23
486.99369035494715	17
487.30621471043958	7
487.61873700952418	5
487.93125724302115	14
488.24377540175158	11
488.55629147653553	13
488.86880545819321	20
489.1813173375437	14
489.49382710540635	8
489.80633475259975	7
490.11884026994227	22
490.431343648252	14
490.74384487834635	23
491.05634395104295	15
491.36884085715855	19
491.681335587509	18
491.99382813291135	13
492.306318484181	4
492.61880663213338	21
492.93129256758351	4
493.24377628134579	10
493.556257764235	14
493.86873700706491	17
494.18121400064928	21
494.49368873580113	10
494.80616120333332	7
495.11863139405887	21
495.43109929878926	20
495.74356490833679	3
496.05602821351295	0
496.36848920512864	25
496.68094787399497	13
496.99340421092217	24
497.30585820672025	6
497.618309852199	17
497.930759138168	16
498.2432060554363	8
498.55565059481262	15
498.86809274710549	10
499.18053250312255	15
499.49296985367175	21
499.80540478956044	18
500.11783730159578	16
500.43026738058438	13
500.74269501733289	15
501.05512020264717	11
501.36754292733309	22
501.67996318219559	5
501.99238095804031	25
502.30479624567175	9
502.61720903589458	20
502.92961931951248	16
503.24202708732969	28
503.55443233014927	18
503.8668350387747	9
504.17923520400888	18
504.49163281665415	22
504.80402786751279	17
505.11642034738662	19
505.42881024707719	16
505.74119755738593	5
506.05358226911386	8
506.36596437306156	21
506.67834386002937	21
506.99072072081725	11
507.30309494622503	17
507.61546652705232	17
507.92783545409821	11
508.24020171816147	15
508.55256531004056	23
508.86492622053396	12
509.17728444043945	15
509.48963996055494	7
509.80199277167742	2
510.11434286460417	18
510.42669023013229	2
510.73903485905777	14
511.0513767421769	18
511.36371587028589	16
511.67605223418053	5
511.9883858246555	10
512.30071663250646	14
512.6130446485281	17
512.92536986351467	24
513.237692268261	16
513.55001185356036	16
513.86232861020676	29
514.17464252899379	17
514.48695360071429	14
514.79926181616122	16
515.1115671661272	23
515.42386964140451	16
515.73616923278553	23
516.0484659310614	13
516.36075972702429	19
516.67305061146533	15
516.985338575175	24
517.29762360894472	21
517.60990570356478	22
517.922184849825	22
518.23446103851586	17
518.54673426042689	18
518.85900450634756	16
519.17127176706674	21
519.483536033374	2
519.79579729605769	5
520.10805554590615	13
520.42031077370768	18
520.73256297025046	5
521.04481212632174	16
521.35705823270951	15
521.66930128020044	22
521.98154125958183	10
522.29377816164072	17
522.60601197716289	28
522.918242696935	11
523.23047031174337	17
523.54269481237316	24
523.85491618961044	21
524.16713443424021	19
524.4793495370476	25
524.79156148881771	22
525.10377028033486	30
525.41597590238371	12
525.72817834574835	1
526.04037760121275	16
526.35257365956079	23
526.66476651157541	10
526.97695614804047	25
527.28914255973893	26
527.60132573745352	18
527.913505671967	19
528.22568235406175	16
528.53785577451981	15
528.85002592412343	10
529.1621927936543	21
529.47435637389367	21
529.78651665562359	17
530.09867362962461	22
530.41082728667811	20
530.72297761756442	19
531.03512461306445	8
531.34726826395831	3
531.65940856102623	14
531.971545495048	18
532.28367905680363	14
532.59580923707233	8
532.90793602663371	17
533.220059416267	21
533.53217939675073	19
533.84429595886411	26
534.15640909338572	17
534.4685187910934	24
534.780625042766	17
535.09272783918118	27
535.40482717111672	11
535.7169230293506	14
536.02901540465984	23
536.3411042878223	31
536.65318966961456	18
536.96527154081377	22
537.27734989219641	19
537.58942471453952	28
537.90149599861934	21
538.21356373521166	13
538.525627915093	31
538.83768852903938	28
539.1497455678259	17
539.46179902222855	20
539.77384888302288	23
540.08589514098355	28
540.397937786886	19
540.709976811505	20
541.02201220561517	36
541.33404395999116	37
541.64607206540768	31
541.95809651263846	33
542.27011729245783	32
542.58213439563963	30
542.89414781295784	48
543.20615753518621	39
543.51816355309779	40
543.83016585746611	46
544.14216443906435	37
544.45415928866555	37
544.76615039704268	51
545.07813775496857	55
545.39012135321548	34
545.702101182556	50
546.01407723376258	45
546.32604949760741	36
546.63801796486257	31
546.94998262629974	37
547.26194347269052	42
547.57390049480739	28
547.885853683421	34
548.19780302930315	44
548.50974852322486	32
548.82169015595764	32
549.13362791827217	34
549.44556180093923	37
549.75749179472973	35
550.06941789041446	34
550.38134007876363	33
550.69325835054758	29
551.00517269653687	28
551.3170831075015	32
551.62898957421146	29
551.94089208743651	28
552.25279063794687	34
552.56468521651209	30
552.87657581390135	29
553.18846242088455	26
553.50034502823075	29
553.81222362670962	27
554.12409820708967	28
554.43596876014067	35
554.74783527663089	32
555.05969774732978	30
555.37155616300538	33
555.68341051442712	39
555.99526079236273	27
556.30710698758139	30
556.61894909085117	27
556.93078709294	23
557.24262098461634	26
557.55445075664829	20
557.86627639980384	22
558.17809790485069	22
558.48991526255691	30
558.80172846369	26
559.11353749901775	36
559.42534235930725	27
559.73714303532677	30
560.048939517843	29
560.36073179762388	28
560.67251986543613	35
560.984303712047	28
561.29608332822386	29
561.60785870473319	37
561.91962983234259	28
562.23139670181831	23
562.5431593039275	28
562.85491762943673	17
563.16667166911293	26
563.47842141372234	42
563.79016685403167	29
564.10190798080725	23
564.4136447848158	47
564.72537725682344	31
565.0371053875964	29
565.348829167901	28
565.66054858850339	34
565.97226364016967	25
566.28397431366591	38
566.59568059975811	18
566.90738248921252	31
567.21907997279447	32
567.53077304127044	36
567.84246168540574	31
568.15414589596639	25
568.465825663718	25
568.77750097942624	26
569.089171833857	40
569.40083821777546	25
569.71250012194776	36
570.02415753713876	30
570.33581045411449	18
570.64745886363994	35
570.95910275648112	22
571.27074212340278	24
571.58237695517073	24
571.89400724255	38
572.20563297630588	27
572.51725414720408	33
572.82887074600922	23
573.140482763487	28
573.45209019040249	25
573.7636930175205	28
574.07529123560676	25
574.38688483542614	36
574.69847380774354	31
575.0100581433245	34
575.32163783293379	25
575.63321286733662	37
575.94478323729788	38
576.25634893358279	35
576.56790994695643	33
576.87946626818371	37
577.19101788802948	30
577.50256479725908	32
577.81410698663751	40
578.12564444692964	45
578.43717716890046	26
578.748705143315	35
579.06022836093825	29
579.37174681253532	48
579.68326048887138	30
579.99476938071086	40
580.30627347881955	30
580.61777277396186	34
580.92926725690313	41
581.24075691840824	49
581.55224174924251	41
581.86372174017083	37
582.17519688195853	37
582.48666716537036	37
582.7981325811719	52
583.10959312012767	46
583.42104877300335	37
583.7324995305637	53
584.04394538357462	38
584.35538632280077	33
584.66682233900747	39
584.97825342296017	38
585.28967956542385	43
585.60110075716432	39
585.91251698894655	38
586.22392825153634	50
586.53533453569889	27
586.84673583219944	38
587.15813213180388	39
587.46952342527754	45
587.7809097033861	43
588.09229095689534	30
588.40366717657048	31
588.71503835317753	45
589.0264044774824	36
589.33776554025042	48
589.64912153224782	55
589.96047244424017	38
590.27181826699382	40
590.58315899127456	34
590.89449460784817	35
591.20582510748113	56
591.51715048093956	25
591.82847071898937	46
592.13978581239712	52
592.45109575192873	42
592.76240052835112	33
593.07370013243042	42
593.3849945549332	28
593.69628378662594	54
594.00756781827545	49
594.31884664064819	52
594.630120244511	49
594.941388620631	41
595.25265175977484	53
595.56390965270953	31
595.87516229020218	46
596.18640966301973	48
596.49765176192955	55
596.808888577699	39
597.12012010109527	44
597.431346322886	41
597.74256723383849	56
598.05378282472054	41
598.36499308629959	45
598.67619800934381	58
598.98739758462068	48
599.29859180289839	45
599.60978065494464	48
599.92096413152808	49
600.23214222341653	55
600.54331492137851	51
600.8544822161823	41
601.16564409859654	53
601.47680055938963	60
601.78795158933065	56
602.09909717918788	35
602.41023731973064	46
602.7213720017279	51
603.03250121594863	54
603.34362495316191	42
603.65474320413728	39
603.96585595964427	42
604.27696321045244	48
604.58806494733119	65
604.89916116105053	46
605.21025184237988	67
605.52133698208979	48
605.83241657095016	44
606.14349059973131	54
606.45455905920358	49
606.76562194013707	62
607.07667923330268	45
607.38773092947145	60
607.69877701941346	51
608.00981749390053	53
608.320852343703	73
608.63188155959222	56
608.94290513234012	66
609.25392305271782	56
609.5649353114967	57
609.87594189944855	73
610.18694280734576	81
610.4979380259598	87
610.808927546063	83
611.11991135842777	75
611.43088945382658	68
611.74186182303174	57
612.05282845681631	72
612.36378934595268	68
612.67474448121459	79
612.98569385337441	64
613.296637453206	57
613.60757527148257	69
613.918507298978	55
614.22943352646575	70
614.54035394471975	67
614.851268544514	54
615.16217731662334	66
615.47308025182144	77
615.783977340883	64
616.09486857458319	69
616.40575394369625	52
616.71663343899775	63
617.02750705126232	57
617.338374771266	75
617.64923658978387	61
617.96009249759163	66
618.27094248546541	66
618.58178654418077	74
618.89262466451476	48
619.20345683724292	56
619.51428305314255	63
619.82510330298965	77
620.1359175775616	59
620.44672586763534	63
620.75752816398847	69
621.068324457398	69
621.37911473864165	70
621.6898989984976	61
622.00067722774349	61
622.311449417158	70
622.622215557519	75
622.93297563960539	77
623.24372965419582	75
623.55447759206936	72
623.865219444005	59
624.17595520078237	60
624.48668485318069	74
624.79740839198018	66
625.10812580796028	87
625.41883709190154	58
625.729542234584	63
626.04024122678845	63
626.35093405929581	72
626.66162072288671	54
626.97230120834263	82
627.2829755064447	76
627.59364360797474	65
627.90430550371445	64
628.21496118444588	72
628.5256106409513	82
628.836253864013	72
629.14689084441409	72
629.457521572937	81
629.7681460403652	55
630.07876423748189	89
630.38937615507041	70
630.69998178391484	83
631.010581114799	75
631.32117413850744	66
631.63176084582437	85
631.94234122753437	86
632.25291527442278	76
632.56348297727436	72
632.87404432687458	58
633.18459931400935	78
633.49514792946434	77
633.80569016402546	84
634.11622600847932	86
634.42675545361226	77
634.73727849021157	84
635.04779510906383	86
635.35830530095654	94
635.66880905667722	87
635.97930636701369	91
636.289797222754	64
636.60028161468631	77
636.9107595335995	82
637.22123097028225	81
637.53169591552341	93
637.84215436011266	91
638.152606294839	80
638.46305171049278	90
638.77349059786411	104
639.08392294774285	102
639.39434875092	82
639.70476799818641	104
640.01518068033317	95
640.32558678815155	96
640.63598631243337	113
640.94637924397057	94
641.25676557355519	112
641.56714529197973	114
641.87751839003738	95
642.18788485852053	114
642.49824468822294	116
642.80859786993813	114
643.11894439445985	106
643.42928425258208	124
643.73961743509938	117
644.04994393280663	124
644.36026373649872	126
644.67057683697055	121
644.98088322501837	117
645.2911828914373	132
645.601475827024	141
645.91176202257464	136
646.22204146888612	130
646.53231415675509	130
646.84258007697929	129
647.15283922035587	138
647.463091577683	146
647.773337139759	147
648.083575897382	144
648.39380784135119	143
648.70403296246513	148
649.01425125152366	139
649.32446269932632	163
649.63466729667323	171
649.94486503436462	168
650.25505590320108	152
650.56523989398363	159
650.87541699751341	164
651.185587204592	177
651.4957505060213	176
651.80590689260373	199
652.1160563551415	189
652.42619888443744	207
652.73633447129487	176
653.046463106517	203
653.356584780908	195
653.66669948527158	217
653.9768072104124	220
654.28690794713532	237
654.59700168624511	213
654.90708841854746	248
655.21716813484807	232
655.52724082595307	238
655.83730648266874	245
656.147365095802	255
656.45741665615992	266
656.76746115454966	253
657.0774985817792	277
657.38752892865682	269
657.6975521859905	284
658.00756834458946	301
658.3175773952629	295
658.62757932881971	332
658.93757413607022	321
659.24756180782458	303
659.557542334893	328
659.86751570808667	339
660.17748191821681	329
660.48744095609493	388
660.797392812533	388
661.107337478343	369
661.41727494433781	388
661.72720520133055	399
662.03712824013462	411
662.34704405156356	416
662.65695262643123	450
662.96685395555278	465
663.27674802974263	475
663.58663483981582	452
663.89651437658813	509
664.2063866308755	544
664.51625159349419	496
664.82610925526069	537
665.1359596069924	554
665.44580263950638	529
665.75563834362072	585
666.06546671015326	612
666.375287729923	627
666.6851013937486	653
666.99490769244937	658
667.30470661684512	722
667.61449815775586	684
667.924282306002	728
668.23405905240463	735
668.54382838778463	759
668.85359030296411	817
669.16334478876468	794
669.47309183600908	843
669.78283143551982	844
670.09256357812023	849
670.40228825463407	910
670.71200545588522	909
671.0217151726979	942
671.33141739589735	955
671.64111211630836	957
671.950799324757	985
672.26047901206869	1023
672.57015116907019	1090
672.87981578658844	1095
673.18947285545039	1148
673.49912236648379	1141
673.808764310517	1175
674.11839867837818	1244
674.42802546089627	1258
674.7376446489003	1329
675.04725623322054	1363
675.35686020468688	1380
675.66645655412981	1467
675.97604527238025	1393
676.28562635026981	1499
676.59519977863033	1519
676.90476554829365	1531
677.214323650093	1645
677.523874074861	1611
677.83341681343165	1655
678.14295185663866	1717
678.45247919531619	1751
678.76199882029937	1873
679.07151072242357	1838
679.38101489252415	1912
679.69051132143761	1879
680.00000000000011	1907
680.309480919049	2004
680.61895406942153	2033
680.92841944195573	2115
681.23787702749	2174
681.54732681686278	2188
681.85676880091387	2212
682.16620297048223	2292
682.47562931640857	2298
682.78504782953348	2447
683.09445850069744	2505
683.40386132074252	2514
683.71325628051045	2625
684.02264337084353	2727
684.33202258258461	2667
684.64139390657726	2782
684.95075733366514	2839
685.26011285469224	2899
685.56946046050336	3000
685.87880014194377	2995
686.188131889859	3111
686.49745569509537	3128
686.80677154849934	3195
687.11607944091793	3278
687.42537936319832	3375
687.73467130618883	3481
688.04395526073779	3480
688.3532312176942	3595
688.66249916790753	3661
688.97175910222734	3875
689.28101101150423	3827
689.59025488658881	3945
689.89949071833291	4096
690.20871849758782	4151
690.51793821520585	4298
690.82714986204019	4297
691.13635342894349	4404
691.44554890677	4561
691.75473628637371	4612
692.06391555860955	4716
692.37308671433209	4882
692.682249744398	4909
692.991404639663	5020
693.30055139098351	5075
693.60968998921726	5245
693.9188204252215	5233
694.22794268985479	5428
694.53705677397568	5566
694.8461626684433	5657
695.15526036411723	5669
695.46434985185817	5799
695.77343112252629	6009
696.08250416698331	6098
696.39156897609041	6238
696.70062554071023	6309
697.00967385170588	6402
697.31871389993967	6374
697.62774567627628	6652
697.9367691715795	6705
698.24578437671425	6875
698.55479128254592	6917
698.86378987994055	6949
699.17278015976422	7056
699.48176211288387	7202
699.79073573016728	7269
700.09970100248211	7288
700.40865792069678	7575
700.71760647568055	7561
701.02654665830289	7699
701.33547845943372	7913
701.64440186994386	7912
701.953316880704	8081
702.26222348258648	8090
702.57112166646323	8221
702.88001142320684	8420
703.18889274369087	8522
703.49776561878878	8492
703.80663003937514	8763
704.11548599632522	8839
704.424333480514	8835
704.73317248281751	8940
705.04200299411241	9074
705.35082500527608	9236
705.65963850718583	9439
705.96844349071966	9448
706.277239946757	9585
706.58602786617655	9764
706.89480723985844	9864
707.20357805868332	10024
707.51234031353147	10120
707.8210939952852	10104
708.12983909482614	10277
708.43857560303707	10466
708.74730351080132	10601
709.05602280900268	10778
709.36473348852519	10763
709.67343554025422	11039
709.98212895507493	11216
710.29081372387361	11378
710.59948983753657	11454
710.90815728695156	11618
711.21681606300581	11661
711.52546615658787	11915
711.83410755858677	12028
712.142740259892	12146
712.45136425139356	12250
712.75997952398222	12664
713.06858606854917	12485
713.37718387598613	12717
713.68577293718556	12923
713.99435324304079	13052
714.30292478444539	13123
714.61148755229283	13451
714.92004153747871	13539
715.228586730898	13672
715.5371231234468	13529
715.8456507060215	13793
716.1541694695195	14109
716.46267940483813	14067
716.77118050287618	14247
717.07967275453245	14240
717.38815615070621	14422
717.69663068229818	14581
718.00509634020852	14641
718.31355311533878	14816
718.62200099859115	14894
718.93043998086807	15089
719.23887005307256	15195
719.5472912061083	15211
719.85570343088023	15236
720.16410671829294	15344
720.47250105925207	15277
720.78088644466413	15427
721.08926286543556	15575
721.397630312474	15552
721.70598877668783	15788
722.01433824898538	15833
722.32267872027637	15863
722.6310101814704	15831
722.93933262347832	15889
723.247646037211	16011
723.5559504135806	16036
723.86424574349962	16085
724.172532017881	16074
724.48080922763859	15899
724.78907736368649	16084
725.09733641693981	16081
725.40558637831452	16027
725.71382723872648	16041
726.02205898909278	16147
726.330281620331	16062
726.63849512335923	16104
726.94669948909632	16072
727.25489470846173	15961
727.56308077237566	15962
727.87125767175894	15913
728.17942539753255	15937
728.48758394061906	15930
728.79573329194113	15886
729.103873442422	15971
729.41200438298551	15769
729.7201261045567	15915
730.0282385980604	15844
730.336341854423	15707
730.64443586457128	15759
730.95252061943211	15912
731.26059610993377	15675
731.56866232700474	15574
731.87671926157418	15429
732.18476690457248	15382
732.49280524692972	15330
732.80083427957743	15425
733.108853993448	15542
733.416864379473	15293
733.72486542858678	15320
734.03285713172284	15512
734.34083947981583	15213
734.648812463801	14958
734.95677607461471	14942
735.26473030319346	14938
735.57267514047442	14774
735.8806105773956	14746
736.188536604896	14658
736.496453213915	14731
736.80436039539245	14491
737.11225814026909	14356
737.42014643948676	14489
737.72802528398745	14412
738.03589466471385	14535
738.34375457260967	14261
738.65160499861884	14327
738.95944593368665	14270
739.2672773687583	14266
739.57509929478044	14187
739.88291170270008	13967
740.190714583465	13829
740.49850792802317	13786
740.80629172732415	13908
741.11406597231735	13649
741.42183065395363	13630
741.7295857631841	13582
742.03733129096065	13510
742.34506722823619	13571
742.65279356596363	13391
742.96051029509727	13335
743.2682174065917	13228
743.57591489140293	13147
743.88360274048648	12935
744.1912809447997	12961
744.49894949530017	12891
744.80660838294614	12897
745.11425759869667	12716
745.42189713351172	12616
745.72952697835171	12607
746.0371471241782	12477
746.34475756195252	12439
746.65235828263792	12458
746.95994927719744	12250
747.26753053659559	12069
747.575102051797	11815
747.88266381376764	11733
748.19021581347351	11581
748.49775804188187	11562
748.80529048996061	11377
749.112813148678	11192
749.42032600900359	11163
749.72782906190753	11033
750.03532229836026	10790
750.34280570933367	10849
750.6502792858	10733
750.95774301873178	10660
751.26519689910356	10257
751.57264091788932	10290
751.88007506606471	10278
752.187499334605	9924
752.49491371448789	9844
752.80231819669029	9639
753.10971277219073	9527
753.41709743196839	9440
753.72447216700266	9326
754.03183696827455	9269
754.33919182676482	9119
754.64653673345617	8971
754.95387167933086	8971
755.26119665537294	8891
755.56851165256649	8684
755.87581666189692	8665
756.1831116743499	8521
756.49039668091223	8396
756.79767167257125	8178
757.10493664031549	8179
757.41219157513342	8038
757.71943646801515	7718
758.02667130995121	7927
758.33389609193284	7684
758.641110804952	7616
758.94831544000181	7297
759.255509988076	7439
759.56269444016868	7268
759.86986878727532	7277
760.17703302039206	7159
760.48418713051535	7107
760.791331108643	7070
761.09846494577323	6920
761.40558863290539	6768
761.71270216103949	6764
762.019805521176	6768
762.32689870431659	6569
762.63398170146365	6355
762.94105450362053	6330
763.24811710179063	6253
763.55516948697914	6353
763.8622116501914	6220
764.169243582434	6174
764.47626527471391	6071
764.78327671803891	5918
765.090277903418	5861
765.39726882186085	5705
765.70424946437731	5699
766.01121982197913	5584
766.31817988567809	5623
766.62512964648715	5429
766.93206909541959	5496
767.23899822349006	5417
767.545917021714	5198
767.8528254811074	5188
768.15972359268665	5140
768.46661134747012	5012
768.77348873647611	5073
769.080355750724	4966
769.387212381234	4888
769.69405861902692	4756
770.00089445512492	4816
770.30771988055051	4614
770.61453488632731	4608
770.9213394634794	4547
771.22813360303212	4433
771.53491729601137	4457
771.84169053344431	4306
772.14845330635808	4254
772.45520560578154	4194
772.7619474227439	4182
773.06867874827583	4183
773.37539957340755	4125
773.68210988917133	4070
773.98880968660012	4072
774.2954989567271	4019
774.60217769058693	3966
774.90884587921471	3834
775.21550351364658	3798
775.5221505849197	3679
775.82878708407168	3696
776.13541300214126	3643
776.44202833016789	3603
776.748633059192	3492
777.05522718025486	3493
777.36181068439862	3425
777.668383562666	3375
777.97494580610123	3444
778.28149740574838	3402
778.58803835265371	3270
778.89456863786313	3328
779.2010882524238	3219
779.50759718738436	3218
779.81409543379368	3226
780.12058298270154	3102
780.42705982515861	3122
780.73352595221661	3132
781.03998135492816	3066
781.34642602434633	3020
781.6528599515259	2994
781.95928312752164	2978
782.26569554338948	2863
782.57209719018658	2785
782.87848805897045	2885
783.18486814080018	2816
783.491237426735	2851
783.79759590783533	2803
784.10394357516236	2825
784.4102804197787	2786
784.71660643274731	2754
785.02292160513207	2681
785.32922592799821	2695
785.63551939241086	2642
785.94180198943729	2568
786.24807371014481	2607
786.55433454560182	2555
786.860584486878	2589
787.16682352504347	2542
787.47305165116927	2560
787.77926885632758	2488
788.08547513159135	2490
788.39167046803459	2536
788.697854856732	2461
789.00402828875929	2468
789.31019075519328	2461
789.61634224711111	2439
789.92248275559143	2452
790.22861227171359	2398
790.5347307865577	2426
790.84083829120527	2356
791.146934776738	2367
791.4530202342396	2356
791.7590946547931	2339
792.06515802948388	2315
792.37121034939776	2274
792.67725160562111	2303
792.983281789242	2239
793.28930089134872	2266
793.59530890303074	2334
793.90130581537858	2272
794.2072916194835	2269
794.51326630643791	2204
794.81922986733491	2330
795.125182293269	2211
795.4311235753346	2159
795.73705370462812	2203
796.04297267224661	2229
796.34888046928779	2211
796.65477708685057	1952
796.96066251603452	1980
797.2665367479409	2124
797.572399773671	2079
797.87825158432736	2160
798.18409217101362	2132
798.48992152483447	2118
798.79573963689518	2092
799.10154649830224	2150
799.407342100163	2126
799.7131264335859	2048
800.01889948967994	2004
800.32466125955557	1993
800.63041173432407	2041
800.93615090509718	1978
801.24187876298845	2003
801.54759529911189	2003
801.85330050458231	1971
802.15899437051587	1905
802.46467688802932	1896
802.77034804824086	1963
803.07600784226941	1919
803.38165626123475	1894
803.68729329625751	1951
803.99291893845964	1977
804.29853317896414	1927
804.60413600889444	1961
804.9097274193756	1913
805.215307401533	1833
805.52087594649367	1853
805.826433045385	1898
806.1319786893356	1842
806.43751286947565	1753
806.74303557693509	1837
807.04854680284586	1812
807.35404653834053	1851
807.65953477455264	1792
807.96501150261656	1767
808.27047671366836	1737
808.575930398844	1806
808.88137254928131	1770
809.18680315611891	1733
809.49222221049615	1718
809.79762970355364	1706
810.1030256264329	1750
810.40840997027635	1732
810.71378272622746	1668
811.01914388543128	1687
811.32449343903272	1674
811.62983137817844	1688
811.93515769401608	1673
812.24047237769446	1597
812.54577542036247	1631
812.85106681317109	1630
813.15634654727194	1586
813.46161461381757	1572
813.76687100396146	1575
814.07211570885818	1611
814.37734871966359	1587
814.68257002753387	1605
814.98777962362738	1566
815.29297749910211	1578
815.59816364511823	1517
815.90333805283615	1522
816.20850071341772	1555
816.51365161802607	1525
816.81879075782456	1452
817.123918123978	1433
817.42903370765237	1477
817.73413750001453	1479
818.03922949223272	1483
818.34430967547519	1511
818.64937804091255	1457
818.95443457971544	1434
819.25947928305618	1441
819.56451214210767	1483
819.869533148044	1428
820.17454229204077	1441
820.47953956527351	1364
820.78452495891986	1360
821.08949846415817	1414
821.39446007216759	1377
821.69940977412853	1413
822.00434756122263	1388
822.309273424632	1364
822.61418735554059	1345
822.91908934513276	1351
823.22397938459414	1344
823.5288574651114	1319
823.83372357787255	1330
824.13857771406583	1297
824.44341986488189	1264
824.7482500215109	1296
825.0530681751452	1327
825.35787431697781	1279
825.6626684382029	1285
825.96745053001541	1282
826.2722205836119	1231
826.57697859018947	1243
826.88172454094638	1197
827.18645842708224	1158
827.49118023979736	1208
827.79588997029362	1163
828.10058760977347	1133
828.40527314944075	1156
828.70994658050017	1171
829.01460789415762	1148
829.31925708162009	1155
829.623894134096	1104
829.9285190427936	1109
830.23313179892375	1165
830.53773239369752	1156
830.84232081832727	1139
831.14689706402669	1113
831.45146112200973	1113
831.756012983493	1092
832.06055263969222	1108
832.36508008182557	1094
832.66959530111228	1037
832.974098288772	1027
833.278589036026	1042
833.58306753409624	1006
833.88753377420619	1045
834.1919877475799	1036
834.4964294454436	1011
834.800858859023	989
835.10527597954638	1003
835.40968079824233	926
835.71407330634065	954
836.01845349507232	974
836.3228213556697	1005
836.627176879366	935
836.93152005739512	948
837.235850880993	900
837.54016934139611	930
837.84447542984162	955
838.14876913756893	909
838.45305045581745	891
838.75731937582862	879
839.06157588884412	888
839.36581998610768	873
839.67005165886326	845
839.97427089835651	860
840.27847769583423	872
840.58267204254378	834
840.88685392973446	836
841.1910233486559	819
841.49518029055946	839
841.799324746697	825
842.1034567083226	854
842.40757616669021	805
842.71168311305564	768
843.01577753867559	784
843.31985943480811	771
843.6239287927126	747
843.92798560364861	768
844.23202985887781	747
844.53606154966246	724
844.84008066726642	724
845.14408720295455	730
845.44808114799241	712
845.75206249364749	700
846.05603123118749	705
846.35998735188218	709
846.66393084700178	717
846.9678617078182	674
847.27177992560416	703
847.57568549163352	715
847.87957839718138	688
848.18345863352442	683
848.48732619193936	674
848.79118106370561	647
849.09502324010214	647
849.3988527124103	625
849.702669471912	626
850.00647350989084	641
850.3102648176307	602
850.61404338641739	631
850.91780920753763	578
851.22156227227947	584
851.52530257193177	619
851.82903009778488	584
852.13274484113037	596
852.43644679326053	609
852.74013594546921	598
853.0438122890514	603
853.34747581530337	564
853.651126515522	587
853.95476438100638	558
854.25838940305573	550
854.56200157297087	585
854.86560088205431	540
855.16918732160866	524
855.47276088293859	535
855.77632155734977	532
856.079869336149	515
856.3834042106439	524
856.686926172144	494
856.99043521195938	542
857.29393132140194	478
857.597414491784	511
857.9008847144197	444
858.20434198062446	482
858.50778628171406	485
858.81121760900623	469
859.11463595381974	482
859.41804130747482	475
859.721433661292	483
860.02481300659429	464
860.32817933470471	487
860.63153263694835	464
860.93487290465089	441
861.23820012913973	428
861.54151430174318	437
861.84481541379068	433
862.14810345661351	445
862.45137842154327	424
862.75464029991338	412
863.057889083058	427
863.36112476231335	423
863.66434732901587	410
863.96755677450392	405
864.270753090117	428
864.57393626719488	396
864.87710629708022	388
865.18026317111594	359
865.4834068806457	371
865.78653741701567	387
866.0896547715721	397
866.392758935663	409
866.69584990063765	359
866.99892765784625	367
867.30199219864062	364
867.60504351437385	333
867.90808159639948	338
868.21110643607335	352
868.5141180247515	340
868.81711635379247	335
869.12010141455482	340
869.42307319839892	338
869.7260316966865	334
870.02897690078021	346
870.33190880204393	348
870.63482739184349	324
870.93773266154517	337
871.24062460251616	334
871.54350320612662	345
871.846368463746	307
872.14922036674625	317
872.45205890649981	308
872.75488407438138	312
873.05769586176575	294
873.36049426002944	307
873.66327926055078	284
873.96605085470856	282
874.26880903388292	302
874.57155378945606	278
874.87428511281041	295
875.17700299533021	276
875.47970742840118	272
875.78239840340984	324
876.08507591174407	287
876.38773994479322	283
876.69039049394769	291
876.99302755059944	252
877.29565110614146	255
877.5982611519679	261
877.90085767947471	263
878.20344068005841	256
878.50601014511744	260
878.8085660660513	255
879.1111084342607	282
879.41363724114751	258
879.716152478115	255
880.0186541365681	243
880.32114220791232	258
880.62361668355516	259
880.92607755490474	241
881.22852481337111	245
881.530958450365	247
881.83337845729909	225
882.1357848255866	228
882.438177546643	242
882.740556611884	228
883.04292201272744	249
883.34527374059212	220
883.647611786898	240
883.94993614306657	237
884.25224680052065	221
884.55454375068393	227
884.85682698498238	221
885.159096494842	216
