# Supplementary material for: Anomalous deep-red luminescence of perylene black analogues with strong π-π interactions
Source: Nat Commun. 2023 Apr 6;14:1922. doi: 10.1038/s41467-023-37171-y (PMC10079835; doi:10.1038/s41467-023-37171-y)
Supplement: Supplementary file 3 — Source data [file 41467_2023_37171_MOESM3_ESM.zip › DATA/Temperature-dependent PL spectra and fluorescence decay of crystalline film/Supplementary Fig. 22a/46-230K-1S-EX480NM 350.csv]

471.67766888101448	17
471.99028276455613	10
472.30289504096527	5
472.61550570108284	18
472.92811473574989	21
473.24072213580666	12
473.55332789209336	13
473.86593199544933	12
474.1785344367139	14
474.49113520672552	14
474.80373429632243	9
475.11633169634268	20
475.42892739762328	14
475.74152139100158	15
476.0541136673134	22
476.36670421739564	15
476.67929303208308	21
476.99188010221161	25
477.30446541861556	62
477.61704897212951	82
477.92963075358745	114
478.24221075382258	130
478.55478896366805	130
478.86736537395689	153
479.17993997552071	145
479.49251275919204	159
479.80508371580152	152
480.11765283618081	144
480.43022011116011	124
480.74278553156955	114
481.05534908823893	75
481.3679107719978	83
481.68047057367477	48
481.9930284840986	41
482.3055844940975	27
482.61813859449853	31
482.93069077612978	17
483.24324102981785	19
483.55578934638896	18
483.86833571666938	13
484.18088013148508	4
484.49342258166109	13
484.80596305802226	22
485.11850155139314	17
485.431038052598	19
485.74357255246059	22
486.0561050418039	5
486.36863551145126	9
486.68116395222489	28
486.99369035494715	25
487.30621471043958	2
487.61873700952418	26
487.93125724302115	19
488.24377540175158	22
488.55629147653553	12
488.86880545819321	3
489.1813173375437	14
489.49382710540635	11
489.80633475259975	7
490.11884026994227	9
490.431343648252	15
490.74384487834635	8
491.05634395104295	21
491.36884085715855	6
491.681335587509	0
491.99382813291135	4
492.306318484181	4
492.61880663213338	11
492.93129256758351	9
493.24377628134579	4
493.556257764235	4
493.86873700706491	17
494.18121400064928	9
494.49368873580113	11
494.80616120333332	14
495.11863139405887	15
495.43109929878926	17
495.74356490833679	10
496.05602821351295	21
496.36848920512864	12
496.68094787399497	25
496.99340421092217	14
497.30585820672025	22
497.618309852199	2
497.930759138168	5
498.2432060554363	14
498.55565059481262	20
498.86809274710549	2
499.18053250312255	10
499.49296985367175	17
499.80540478956044	23
500.11783730159578	17
500.43026738058438	9
500.74269501733289	15
501.05512020264717	1
501.36754292733309	12
501.67996318219559	15
501.99238095804031	19
502.30479624567175	4
502.61720903589458	12
502.92961931951248	15
503.24202708732969	15
503.55443233014927	15
503.8668350387747	16
504.17923520400888	18
504.49163281665415	8
504.80402786751279	18
505.11642034738662	6
505.42881024707719	19
505.74119755738593	12
506.05358226911386	17
506.36596437306156	21
506.67834386002937	19
506.99072072081725	17
507.30309494622503	10
507.61546652705232	18
507.92783545409821	12
508.24020171816147	18
508.55256531004056	19
508.86492622053396	18
509.17728444043945	8
509.48963996055494	22
509.80199277167742	8
510.11434286460417	12
510.42669023013229	9
510.73903485905777	26
511.0513767421769	19
511.36371587028589	27
511.67605223418053	14
511.9883858246555	6
512.30071663250646	16
512.6130446485281	19
512.92536986351467	28
513.237692268261	20
513.55001185356036	15
513.86232861020676	21
514.17464252899379	4
514.48695360071429	18
514.79926181616122	24
515.1115671661272	9
515.42386964140451	16
515.73616923278553	19
516.0484659310614	7
516.36075972702429	9
516.67305061146533	15
516.985338575175	21
517.29762360894472	21
517.60990570356478	19
517.922184849825	27
518.23446103851586	7
518.54673426042689	26
518.85900450634756	4
519.17127176706674	16
519.483536033374	1
519.79579729605769	22
520.10805554590615	12
520.42031077370768	17
520.73256297025046	13
521.04481212632174	12
521.35705823270951	18
521.66930128020044	30
521.98154125958183	16
522.29377816164072	7
522.60601197716289	7
522.918242696935	18
523.23047031174337	24
523.54269481237316	24
523.85491618961044	11
524.16713443424021	15
524.4793495370476	18
524.79156148881771	16
525.10377028033486	16
525.41597590238371	17
525.72817834574835	25
526.04037760121275	19
526.35257365956079	19
526.66476651157541	18
526.97695614804047	9
527.28914255973893	14
527.60132573745352	20
527.913505671967	18
528.22568235406175	20
528.53785577451981	14
528.85002592412343	17
529.1621927936543	18
529.47435637389367	18
529.78651665562359	20
530.09867362962461	9
530.41082728667811	29
530.72297761756442	28
531.03512461306445	18
531.34726826395831	2
531.65940856102623	28
531.971545495048	17
532.28367905680363	5
532.59580923707233	27
532.90793602663371	17
533.220059416267	26
533.53217939675073	19
533.84429595886411	9
534.15640909338572	12
534.4685187910934	21
534.780625042766	29
535.09272783918118	10
535.40482717111672	15
535.7169230293506	11
536.02901540465984	28
536.3411042878223	25
536.65318966961456	20
536.96527154081377	23
537.27734989219641	19
537.58942471453952	27
537.90149599861934	21
538.21356373521166	16
538.525627915093	23
538.83768852903938	25
539.1497455678259	23
539.46179902222855	25
539.77384888302288	20
540.08589514098355	34
540.397937786886	27
540.709976811505	28
541.02201220561517	29
541.33404395999116	30
541.64607206540768	37
541.95809651263846	27
542.27011729245783	42
542.58213439563963	42
542.89414781295784	22
543.20615753518621	27
543.51816355309779	46
543.83016585746611	40
544.14216443906435	45
544.45415928866555	36
544.76615039704268	42
545.07813775496857	38
545.39012135321548	40
545.702101182556	35
546.01407723376258	37
546.32604949760741	47
546.63801796486257	29
546.94998262629974	31
547.26194347269052	31
547.57390049480739	31
547.885853683421	27
548.19780302930315	49
548.50974852322486	38
548.82169015595764	40
549.13362791827217	26
549.44556180093923	32
549.75749179472973	40
550.06941789041446	26
550.38134007876363	49
550.69325835054758	28
551.00517269653687	24
551.3170831075015	35
551.62898957421146	35
551.94089208743651	31
552.25279063794687	39
552.56468521651209	29
552.87657581390135	27
553.18846242088455	34
553.50034502823075	21
553.81222362670962	32
554.12409820708967	24
554.43596876014067	21
554.74783527663089	33
555.05969774732978	31
555.37155616300538	22
555.68341051442712	28
555.99526079236273	32
556.30710698758139	26
556.61894909085117	41
556.93078709294	25
557.24262098461634	19
557.55445075664829	19
557.86627639980384	15
558.17809790485069	15
558.48991526255691	25
558.80172846369	34
559.11353749901775	33
559.42534235930725	40
559.73714303532677	20
560.048939517843	36
560.36073179762388	21
560.67251986543613	34
560.984303712047	24
561.29608332822386	16
561.60785870473319	23
561.91962983234259	32
562.23139670181831	35
562.5431593039275	29
562.85491762943673	29
563.16667166911293	18
563.47842141372234	25
563.79016685403167	28
564.10190798080725	24
564.4136447848158	28
564.72537725682344	30
565.0371053875964	33
565.348829167901	19
565.66054858850339	36
565.97226364016967	28
566.28397431366591	41
566.59568059975811	46
566.90738248921252	29
567.21907997279447	45
567.53077304127044	39
567.84246168540574	19
568.15414589596639	32
568.465825663718	32
568.77750097942624	27
569.089171833857	36
569.40083821777546	24
569.71250012194776	30
570.02415753713876	43
570.33581045411449	17
570.64745886363994	29
570.95910275648112	35
571.27074212340278	37
571.58237695517073	22
571.89400724255	25
572.20563297630588	39
572.51725414720408	33
572.82887074600922	25
573.140482763487	27
573.45209019040249	25
573.7636930175205	30
574.07529123560676	38
574.38688483542614	29
574.69847380774354	20
575.0100581433245	37
575.32163783293379	31
575.63321286733662	38
575.94478323729788	36
576.25634893358279	36
576.56790994695643	33
576.87946626818371	39
577.19101788802948	39
577.50256479725908	39
577.81410698663751	40
578.12564444692964	28
578.43717716890046	33
578.748705143315	44
579.06022836093825	26
579.37174681253532	40
579.68326048887138	25
579.99476938071086	27
580.30627347881955	33
580.61777277396186	34
580.92926725690313	38
581.24075691840824	36
581.55224174924251	49
581.86372174017083	48
582.17519688195853	34
582.48666716537036	38
582.7981325811719	48
583.10959312012767	32
583.42104877300335	43
583.7324995305637	37
584.04394538357462	33
584.35538632280077	32
584.66682233900747	33
584.97825342296017	44
585.28967956542385	35
585.60110075716432	29
585.91251698894655	34
586.22392825153634	42
586.53533453569889	31
586.84673583219944	38
587.15813213180388	35
587.46952342527754	36
587.7809097033861	33
588.09229095689534	32
588.40366717657048	43
588.71503835317753	35
589.0264044774824	37
589.33776554025042	43
589.64912153224782	30
589.96047244424017	28
590.27181826699382	53
590.58315899127456	38
590.89449460784817	49
591.20582510748113	40
591.51715048093956	37
591.82847071898937	39
592.13978581239712	40
592.45109575192873	30
592.76240052835112	41
593.07370013243042	40
593.3849945549332	34
593.69628378662594	52
594.00756781827545	30
594.31884664064819	47
594.630120244511	43
594.941388620631	37
595.25265175977484	38
595.56390965270953	47
595.87516229020218	45
596.18640966301973	52
596.49765176192955	41
596.808888577699	33
597.12012010109527	40
597.431346322886	34
597.74256723383849	48
598.05378282472054	45
598.36499308629959	47
598.67619800934381	49
598.98739758462068	37
599.29859180289839	41
599.60978065494464	40
599.92096413152808	47
600.23214222341653	50
600.54331492137851	29
600.8544822161823	33
601.16564409859654	40
601.47680055938963	44
601.78795158933065	43
602.09909717918788	47
602.41023731973064	27
602.7213720017279	46
603.03250121594863	56
603.34362495316191	43
603.65474320413728	41
603.96585595964427	39
604.27696321045244	51
604.58806494733119	44
604.89916116105053	52
605.21025184237988	48
605.52133698208979	48
605.83241657095016	32
606.14349059973131	49
606.45455905920358	50
606.76562194013707	52
607.07667923330268	49
607.38773092947145	43
607.69877701941346	53
608.00981749390053	50
608.320852343703	53
608.63188155959222	52
608.94290513234012	62
609.25392305271782	51
609.5649353114967	68
609.87594189944855	63
610.18694280734576	60
610.4979380259598	81
610.808927546063	67
611.11991135842777	69
611.43088945382658	70
611.74186182303174	65
612.05282845681631	64
612.36378934595268	55
612.67474448121459	63
612.98569385337441	73
613.296637453206	61
613.60757527148257	58
613.918507298978	63
614.22943352646575	65
614.54035394471975	54
614.851268544514	67
615.16217731662334	47
615.47308025182144	61
615.783977340883	72
616.09486857458319	60
616.40575394369625	44
616.71663343899775	62
617.02750705126232	61
617.338374771266	61
617.64923658978387	51
617.96009249759163	55
618.27094248546541	70
618.58178654418077	67
618.89262466451476	53
619.20345683724292	57
619.51428305314255	73
619.82510330298965	57
620.1359175775616	66
620.44672586763534	69
620.75752816398847	63
621.068324457398	69
621.37911473864165	63
621.6898989984976	64
622.00067722774349	67
622.311449417158	61
622.622215557519	79
622.93297563960539	69
623.24372965419582	64
623.55447759206936	58
623.865219444005	66
624.17595520078237	62
624.48668485318069	73
624.79740839198018	71
625.10812580796028	63
625.41883709190154	61
625.729542234584	57
626.04024122678845	60
626.35093405929581	68
626.66162072288671	64
626.97230120834263	70
627.2829755064447	81
627.59364360797474	67
627.90430550371445	67
628.21496118444588	69
628.5256106409513	62
628.836253864013	69
629.14689084441409	68
629.457521572937	89
629.7681460403652	71
630.07876423748189	77
630.38937615507041	71
630.69998178391484	88
631.010581114799	77
631.32117413850744	80
631.63176084582437	70
631.94234122753437	53
632.25291527442278	66
632.56348297727436	82
632.87404432687458	63
633.18459931400935	81
633.49514792946434	85
633.80569016402546	80
634.11622600847932	76
634.42675545361226	78
634.73727849021157	73
635.04779510906383	79
635.35830530095654	82
635.66880905667722	76
635.97930636701369	72
636.289797222754	71
636.60028161468631	79
636.9107595335995	86
637.22123097028225	75
637.53169591552341	93
637.84215436011266	83
638.152606294839	94
638.46305171049278	113
638.77349059786411	76
639.08392294774285	103
639.39434875092	82
639.70476799818641	120
640.01518068033317	96
640.32558678815155	102
640.63598631243337	115
640.94637924397057	99
641.25676557355519	93
641.56714529197973	104
641.87751839003738	108
642.18788485852053	112
642.49824468822294	106
642.80859786993813	114
643.11894439445985	96
643.42928425258208	113
643.73961743509938	121
644.04994393280663	121
644.36026373649872	119
644.67057683697055	107
644.98088322501837	126
645.2911828914373	142
645.601475827024	134
645.91176202257464	147
646.22204146888612	140
646.53231415675509	146
646.84258007697929	155
647.15283922035587	142
647.463091577683	140
647.773337139759	144
648.083575897382	151
648.39380784135119	160
648.70403296246513	161
649.01425125152366	174
649.32446269932632	173
649.63466729667323	183
649.94486503436462	158
650.25505590320108	178
650.56523989398363	199
650.87541699751341	189
651.185587204592	190
651.4957505060213	191
651.80590689260373	189
652.1160563551415	207
652.42619888443744	212
652.73633447129487	226
653.046463106517	219
653.356584780908	218
653.66669948527158	250
653.9768072104124	229
654.28690794713532	240
654.59700168624511	264
654.90708841854746	261
655.21716813484807	252
655.52724082595307	274
655.83730648266874	283
656.147365095802	278
656.45741665615992	289
656.76746115454966	277
657.0774985817792	313
657.38752892865682	309
657.6975521859905	310
658.00756834458946	339
658.3175773952629	341
658.62757932881971	363
658.93757413607022	349
659.24756180782458	348
659.557542334893	362
659.86751570808667	380
660.17748191821681	385
660.48744095609493	407
660.797392812533	403
661.107337478343	430
661.41727494433781	451
661.72720520133055	455
662.03712824013462	464
662.34704405156356	474
662.65695262643123	489
662.96685395555278	487
663.27674802974263	538
663.58663483981582	565
663.89651437658813	569
664.2063866308755	593
664.51625159349419	578
664.82610925526069	609
665.1359596069924	595
665.44580263950638	640
665.75563834362072	668
666.06546671015326	656
666.375287729923	672
666.6851013937486	674
666.99490769244937	699
667.30470661684512	725
667.61449815775586	784
667.924282306002	841
668.23405905240463	795
668.54382838778463	854
668.85359030296411	850
669.16334478876468	881
669.47309183600908	893
669.78283143551982	905
670.09256357812023	941
670.40228825463407	939
670.71200545588522	1003
671.0217151726979	1000
671.33141739589735	1050
671.64111211630836	1084
671.950799324757	1101
672.26047901206869	1174
672.57015116907019	1175
672.87981578658844	1212
673.18947285545039	1227
673.49912236648379	1275
673.808764310517	1347
674.11839867837818	1336
674.42802546089627	1390
674.7376446489003	1421
675.04725623322054	1466
675.35686020468688	1447
675.66645655412981	1484
675.97604527238025	1597
676.28562635026981	1581
676.59519977863033	1626
676.90476554829365	1612
677.214323650093	1753
677.523874074861	1702
677.83341681343165	1781
678.14295185663866	1834
678.45247919531619	1814
678.76199882029937	1910
679.07151072242357	1918
679.38101489252415	1997
679.69051132143761	1947
680.00000000000011	2078
680.309480919049	2112
680.61895406942153	2150
680.92841944195573	2213
681.23787702749	2271
681.54732681686278	2238
681.85676880091387	2284
682.16620297048223	2420
682.47562931640857	2433
682.78504782953348	2562
683.09445850069744	2559
683.40386132074252	2625
683.71325628051045	2647
684.02264337084353	2743
684.33202258258461	2783
684.64139390657726	2859
684.95075733366514	2969
685.26011285469224	2980
685.56946046050336	3000
685.87880014194377	3142
686.188131889859	3172
686.49745569509537	3244
686.80677154849934	3307
687.11607944091793	3374
687.42537936319832	3503
687.73467130618883	3569
688.04395526073779	3679
688.3532312176942	3721
688.66249916790753	3862
688.97175910222734	3755
689.28101101150423	3914
689.59025488658881	4034
689.89949071833291	4083
690.20871849758782	4258
690.51793821520585	4320
690.82714986204019	4329
691.13635342894349	4395
691.44554890677	4501
691.75473628637371	4618
692.06391555860955	4642
692.37308671433209	4728
692.682249744398	4942
692.991404639663	4989
693.30055139098351	5215
693.60968998921726	5079
693.9188204252215	5212
694.22794268985479	5380
694.53705677397568	5401
694.8461626684433	5543
695.15526036411723	5600
695.46434985185817	5691
695.77343112252629	5817
696.08250416698331	5959
696.39156897609041	6040
696.70062554071023	6217
697.00967385170588	6278
697.31871389993967	6346
697.62774567627628	6435
697.9367691715795	6620
698.24578437671425	6536
698.55479128254592	6600
698.86378987994055	6635
699.17278015976422	6827
699.48176211288387	6877
699.79073573016728	7020
700.09970100248211	7194
700.40865792069678	7268
700.71760647568055	7362
701.02654665830289	7399
701.33547845943372	7600
701.64440186994386	7566
701.953316880704	7732
702.26222348258648	7813
702.57112166646323	7866
702.88001142320684	7942
703.18889274369087	8052
703.49776561878878	8150
703.80663003937514	8178
704.11548599632522	8448
704.424333480514	8514
704.73317248281751	8569
705.04200299411241	8665
705.35082500527608	8801
705.65963850718583	8981
705.96844349071966	9001
706.277239946757	9031
706.58602786617655	9138
706.89480723985844	9353
707.20357805868332	9489
707.51234031353147	9422
707.8210939952852	9413
708.12983909482614	9810
708.43857560303707	9745
708.74730351080132	9824
709.05602280900268	9979
709.36473348852519	10029
709.67343554025422	10147
709.98212895507493	10246
710.29081372387361	10285
710.59948983753657	10545
710.90815728695156	10591
711.21681606300581	10714
711.52546615658787	10865
711.83410755858677	11021
712.142740259892	11165
712.45136425139356	11197
712.75997952398222	11445
713.06858606854917	11411
713.37718387598613	11726
713.68577293718556	11679
713.99435324304079	11819
714.30292478444539	11927
714.61148755229283	12078
714.92004153747871	12291
715.228586730898	12364
715.5371231234468	12388
715.8456507060215	12288
716.1541694695195	12374
716.46267940483813	12604
716.77118050287618	12721
717.07967275453245	12876
717.38815615070621	12758
717.69663068229818	13003
718.00509634020852	13121
718.31355311533878	13121
718.62200099859115	13114
718.93043998086807	13180
719.23887005307256	13334
719.5472912061083	13211
719.85570343088023	13402
720.16410671829294	13442
720.47250105925207	13543
720.78088644466413	13538
721.08926286543556	13600
721.397630312474	13673
721.70598877668783	13698
722.01433824898538	13836
722.32267872027637	13640
722.6310101814704	13755
722.93933262347832	13776
723.247646037211	13578
723.5559504135806	13771
723.86424574349962	13607
724.172532017881	13745
724.48080922763859	13601
724.78907736368649	13421
725.09733641693981	13598
725.40558637831452	13735
725.71382723872648	13798
726.02205898909278	13809
726.330281620331	13666
726.63849512335923	13658
726.94669948909632	13624
727.25489470846173	13466
727.56308077237566	13465
727.87125767175894	13301
728.17942539753255	13523
728.48758394061906	13287
728.79573329194113	13494
729.103873442422	13461
729.41200438298551	13367
729.7201261045567	13279
730.0282385980604	13177
730.336341854423	13174
730.64443586457128	12952
730.95252061943211	13097
731.26059610993377	12939
731.56866232700474	13013
731.87671926157418	12959
732.18476690457248	12825
732.49280524692972	12801
732.80083427957743	12719
733.108853993448	12822
733.416864379473	12779
733.72486542858678	12492
734.03285713172284	12667
734.34083947981583	12408
734.648812463801	12310
734.95677607461471	12363
735.26473030319346	12165
735.57267514047442	12158
735.8806105773956	12074
736.188536604896	11932
736.496453213915	11977
736.80436039539245	11983
737.11225814026909	11774
737.42014643948676	11883
737.72802528398745	11743
738.03589466471385	11760
738.34375457260967	11615
738.65160499861884	11530
738.95944593368665	11608
739.2672773687583	11547
739.57509929478044	11457
739.88291170270008	11196
740.190714583465	11189
740.49850792802317	11248
740.80629172732415	11228
741.11406597231735	11115
741.42183065395363	10898
741.7295857631841	10988
742.03733129096065	10964
742.34506722823619	10794
742.65279356596363	10807
742.96051029509727	10710
743.2682174065917	10566
743.57591489140293	10581
743.88360274048648	10453
744.1912809447997	10306
744.49894949530017	10284
744.80660838294614	10234
745.11425759869667	10217
745.42189713351172	10210
745.72952697835171	9985
746.0371471241782	10025
746.34475756195252	9854
746.65235828263792	9737
746.95994927719744	9720
747.26753053659559	9700
747.575102051797	9380
747.88266381376764	9516
748.19021581347351	9323
748.49775804188187	9238
748.80529048996061	9149
749.112813148678	9003
749.42032600900359	8893
749.72782906190753	8815
750.03532229836026	8715
750.34280570933367	8684
750.6502792858	8424
750.95774301873178	8436
751.26519689910356	8323
751.57264091788932	8164
751.88007506606471	8032
752.187499334605	7850
752.49491371448789	7892
752.80231819669029	7683
753.10971277219073	7651
753.41709743196839	7548
753.72447216700266	7414
754.03183696827455	7324
754.33919182676482	7314
754.64653673345617	7203
754.95387167933086	7142
755.26119665537294	7139
755.56851165256649	6850
755.87581666189692	6826
756.1831116743499	6742
756.49039668091223	6653
756.79767167257125	6546
757.10493664031549	6498
757.41219157513342	6365
757.71943646801515	6296
758.02667130995121	6191
758.33389609193284	6118
758.641110804952	6047
758.94831544000181	6081
759.255509988076	5953
759.56269444016868	5892
759.86986878727532	5837
760.17703302039206	5804
760.48418713051535	5526
760.791331108643	5576
761.09846494577323	5507
761.40558863290539	5428
761.71270216103949	5379
762.019805521176	5257
762.32689870431659	5248
762.63398170146365	5231
762.94105450362053	5090
763.24811710179063	5032
763.55516948697914	5004
763.8622116501914	5070
764.169243582434	4937
764.47626527471391	4894
764.78327671803891	4785
765.090277903418	4705
765.39726882186085	4680
765.70424946437731	4589
766.01121982197913	4552
766.31817988567809	4432
766.62512964648715	4462
766.93206909541959	4406
767.23899822349006	4239
767.545917021714	4342
767.8528254811074	4175
768.15972359268665	4244
768.46661134747012	4160
768.77348873647611	3995
769.080355750724	4077
769.387212381234	3980
769.69405861902692	3906
770.00089445512492	3898
770.30771988055051	3796
770.61453488632731	3772
770.9213394634794	3824
771.22813360303212	3684
771.53491729601137	3692
771.84169053344431	3581
772.14845330635808	3590
772.45520560578154	3480
772.7619474227439	3489
773.06867874827583	3434
773.37539957340755	3373
773.68210988917133	3413
773.98880968660012	3290
774.2954989567271	3333
774.60217769058693	3214
774.90884587921471	3272
775.21550351364658	3220
775.5221505849197	3120
775.82878708407168	3122
776.13541300214126	3052
776.44202833016789	3056
776.748633059192	2997
777.05522718025486	2943
777.36181068439862	2953
777.668383562666	2877
777.97494580610123	2834
778.28149740574838	2851
778.58803835265371	2773
778.89456863786313	2758
779.2010882524238	2729
779.50759718738436	2722
779.81409543379368	2686
780.12058298270154	2644
780.42705982515861	2597
780.73352595221661	2626
781.03998135492816	2621
781.34642602434633	2618
781.6528599515259	2524
781.95928312752164	2521
782.26569554338948	2501
782.57209719018658	2461
782.87848805897045	2476
783.18486814080018	2400
783.491237426735	2410
783.79759590783533	2347
784.10394357516236	2386
784.4102804197787	2403
784.71660643274731	2327
785.02292160513207	2326
785.32922592799821	2317
785.63551939241086	2300
785.94180198943729	2245
786.24807371014481	2301
786.55433454560182	2189
786.860584486878	2228
787.16682352504347	2186
787.47305165116927	2187
787.77926885632758	2203
788.08547513159135	2180
788.39167046803459	2173
788.697854856732	2075
789.00402828875929	2144
789.31019075519328	2115
789.61634224711111	2114
789.92248275559143	2103
790.22861227171359	2114
790.5347307865577	2070
790.84083829120527	2094
791.146934776738	2079
791.4530202342396	1991
791.7590946547931	1995
792.06515802948388	1953
792.37121034939776	1975
792.67725160562111	1994
792.983281789242	1958
793.28930089134872	1968
793.59530890303074	1995
793.90130581537858	1959
794.2072916194835	1943
794.51326630643791	1965
794.81922986733491	1938
795.125182293269	1919
795.4311235753346	1943
795.73705370462812	1901
796.04297267224661	1903
796.34888046928779	1868
796.65477708685057	1728
796.96066251603452	1671
797.2665367479409	1742
797.572399773671	1795
797.87825158432736	1807
798.18409217101362	1809
798.48992152483447	1863
798.79573963689518	1803
799.10154649830224	1762
799.407342100163	1751
799.7131264335859	1788
800.01889948967994	1753
800.32466125955557	1779
800.63041173432407	1668
800.93615090509718	1727
801.24187876298845	1659
801.54759529911189	1675
801.85330050458231	1676
802.15899437051587	1669
802.46467688802932	1660
802.77034804824086	1708
803.07600784226941	1694
803.38165626123475	1701
803.68729329625751	1650
803.99291893845964	1671
804.29853317896414	1683
804.60413600889444	1718
804.9097274193756	1645
805.215307401533	1582
805.52087594649367	1597
805.826433045385	1613
806.1319786893356	1597
806.43751286947565	1569
806.74303557693509	1533
807.04854680284586	1545
807.35404653834053	1501
807.65953477455264	1530
807.96501150261656	1562
808.27047671366836	1487
808.575930398844	1514
808.88137254928131	1518
809.18680315611891	1468
809.49222221049615	1433
809.79762970355364	1495
810.1030256264329	1479
810.40840997027635	1477
810.71378272622746	1422
811.01914388543128	1413
811.32449343903272	1419
811.62983137817844	1429
811.93515769401608	1415
812.24047237769446	1380
812.54577542036247	1373
812.85106681317109	1409
813.15634654727194	1381
813.46161461381757	1404
813.76687100396146	1347
814.07211570885818	1378
814.37734871966359	1350
814.68257002753387	1287
814.98777962362738	1341
815.29297749910211	1307
815.59816364511823	1309
815.90333805283615	1276
816.20850071341772	1313
816.51365161802607	1322
816.81879075782456	1253
817.123918123978	1220
817.42903370765237	1288
817.73413750001453	1182
818.03922949223272	1215
818.34430967547519	1197
818.64937804091255	1197
818.95443457971544	1187
819.25947928305618	1234
819.56451214210767	1214
819.869533148044	1215
820.17454229204077	1173
820.47953956527351	1194
820.78452495891986	1171
821.08949846415817	1216
821.39446007216759	1145
821.69940977412853	1158
822.00434756122263	1148
822.309273424632	1104
822.61418735554059	1097
822.91908934513276	1123
823.22397938459414	1080
823.5288574651114	1102
823.83372357787255	1057
824.13857771406583	1082
824.44341986488189	1081
824.7482500215109	1072
825.0530681751452	1090
825.35787431697781	1090
825.6626684382029	1070
825.96745053001541	1036
826.2722205836119	1048
826.57697859018947	1039
826.88172454094638	994
827.18645842708224	1031
827.49118023979736	1016
827.79588997029362	946
828.10058760977347	962
828.40527314944075	1007
828.70994658050017	981
829.01460789415762	965
829.31925708162009	946
829.623894134096	972
829.9285190427936	965
830.23313179892375	936
830.53773239369752	947
830.84232081832727	901
831.14689706402669	929
831.45146112200973	900
831.756012983493	890
832.06055263969222	911
832.36508008182557	885
832.66959530111228	897
832.974098288772	877
833.278589036026	830
833.58306753409624	864
833.88753377420619	860
834.1919877475799	842
834.4964294454436	818
834.800858859023	785
835.10527597954638	790
835.40968079824233	822
835.71407330634065	792
836.01845349507232	759
836.3228213556697	773
836.627176879366	747
836.93152005739512	781
837.235850880993	813
837.54016934139611	731
837.84447542984162	773
838.14876913756893	730
838.45305045581745	739
838.75731937582862	706
839.06157588884412	738
839.36581998610768	659
839.67005165886326	729
839.97427089835651	716
840.27847769583423	670
840.58267204254378	693
840.88685392973446	688
841.1910233486559	686
841.49518029055946	657
841.799324746697	670
842.1034567083226	681
842.40757616669021	677
842.71168311305564	622
843.01577753867559	652
843.31985943480811	666
843.6239287927126	675
843.92798560364861	617
844.23202985887781	623
844.53606154966246	616
844.84008066726642	615
845.14408720295455	609
845.44808114799241	572
845.75206249364749	601
846.05603123118749	590
846.35998735188218	564
846.66393084700178	584
846.9678617078182	587
847.27177992560416	582
847.57568549163352	597
847.87957839718138	576
848.18345863352442	592
848.48732619193936	552
848.79118106370561	546
849.09502324010214	559
849.3988527124103	555
849.702669471912	511
850.00647350989084	516
850.3102648176307	525
850.61404338641739	505
850.91780920753763	514
851.22156227227947	523
851.52530257193177	488
851.82903009778488	484
852.13274484113037	497
852.43644679326053	496
852.74013594546921	467
853.0438122890514	468
853.34747581530337	469
853.651126515522	468
853.95476438100638	464
854.25838940305573	478
854.56200157297087	507
854.86560088205431	459
855.16918732160866	446
855.47276088293859	457
855.77632155734977	461
856.079869336149	419
856.3834042106439	458
856.686926172144	410
856.99043521195938	402
857.29393132140194	413
857.597414491784	407
857.9008847144197	397
858.20434198062446	407
858.50778628171406	392
858.81121760900623	377
859.11463595381974	384
859.41804130747482	368
859.721433661292	401
860.02481300659429	380
860.32817933470471	375
860.63153263694835	385
860.93487290465089	361
861.23820012913973	334
861.54151430174318	367
861.84481541379068	367
862.14810345661351	344
862.45137842154327	366
862.75464029991338	341
863.057889083058	333
863.36112476231335	342
863.66434732901587	325
863.96755677450392	334
864.270753090117	332
864.57393626719488	329
864.87710629708022	357
865.18026317111594	336
865.4834068806457	337
865.78653741701567	324
866.0896547715721	340
866.392758935663	308
866.69584990063765	330
866.99892765784625	320
867.30199219864062	316
867.60504351437385	280
867.90808159639948	295
868.21110643607335	293
868.5141180247515	310
868.81711635379247	285
869.12010141455482	282
869.42307319839892	290
869.7260316966865	283
870.02897690078021	286
870.33190880204393	285
870.63482739184349	282
870.93773266154517	285
871.24062460251616	289
871.54350320612662	264
871.846368463746	277
872.14922036674625	274
872.45205890649981	261
872.75488407438138	241
873.05769586176575	257
873.36049426002944	269
873.66327926055078	275
873.96605085470856	246
874.26880903388292	241
874.57155378945606	248
874.87428511281041	240
875.17700299533021	243
875.47970742840118	214
875.78239840340984	242
876.08507591174407	241
876.38773994479322	247
876.69039049394769	237
876.99302755059944	231
877.29565110614146	246
877.5982611519679	227
877.90085767947471	236
878.20344068005841	235
878.50601014511744	218
878.8085660660513	248
879.1111084342607	227
879.41363724114751	229
879.716152478115	199
880.0186541365681	228
880.32114220791232	185
880.62361668355516	207
880.92607755490474	219
881.22852481337111	219
881.530958450365	187
881.83337845729909	208
882.1357848255866	213
882.438177546643	197
882.740556611884	219
883.04292201272744	186
883.34527374059212	223
883.647611786898	187
883.94993614306657	203
884.25224680052065	200
884.55454375068393	200
884.85682698498238	194
885.159096494842	198
