# Supplementary material for: Anomalous deep-red luminescence of perylene black analogues with strong π-π interactions
Source: Nat Commun. 2023 Apr 6;14:1922. doi: 10.1038/s41467-023-37171-y (PMC10079835; doi:10.1038/s41467-023-37171-y)
Supplement: Supplementary file 3 — Source data [file 41467_2023_37171_MOESM3_ESM.zip › DATA/Temperature-dependent PL spectra and fluorescence decay of crystalline film/Supplementary Fig. 22a/46-240K-1S-EX480NM 351.csv]

471.67766888101448	24
471.99028276455613	23
472.30289504096527	2
472.61550570108284	19
472.92811473574989	26
473.24072213580666	20
473.55332789209336	13
473.86593199544933	20
474.1785344367139	4
474.49113520672552	20
474.80373429632243	17
475.11633169634268	14
475.42892739762328	14
475.74152139100158	20
476.0541136673134	13
476.36670421739564	18
476.67929303208308	27
476.99188010221161	45
477.30446541861556	65
477.61704897212951	86
477.92963075358745	96
478.24221075382258	133
478.55478896366805	138
478.86736537395689	171
479.17993997552071	172
479.49251275919204	170
479.80508371580152	181
480.11765283618081	153
480.43022011116011	125
480.74278553156955	125
481.05534908823893	102
481.3679107719978	85
481.68047057367477	59
481.9930284840986	40
482.3055844940975	26
482.61813859449853	32
482.93069077612978	15
483.24324102981785	15
483.55578934638896	11
483.86833571666938	8
484.18088013148508	9
484.49342258166109	12
484.80596305802226	16
485.11850155139314	15
485.431038052598	10
485.74357255246059	13
486.0561050418039	8
486.36863551145126	11
486.68116395222489	15
486.99369035494715	12
487.30621471043958	13
487.61873700952418	20
487.93125724302115	25
488.24377540175158	6
488.55629147653553	9
488.86880545819321	24
489.1813173375437	12
489.49382710540635	20
489.80633475259975	10
490.11884026994227	19
490.431343648252	14
490.74384487834635	20
491.05634395104295	13
491.36884085715855	23
491.681335587509	24
491.99382813291135	14
492.306318484181	7
492.61880663213338	25
492.93129256758351	18
493.24377628134579	12
493.556257764235	17
493.86873700706491	28
494.18121400064928	13
494.49368873580113	16
494.80616120333332	14
495.11863139405887	10
495.43109929878926	32
495.74356490833679	21
496.05602821351295	14
496.36848920512864	20
496.68094787399497	4
496.99340421092217	16
497.30585820672025	8
497.618309852199	19
497.930759138168	18
498.2432060554363	23
498.55565059481262	13
498.86809274710549	10
499.18053250312255	12
499.49296985367175	10
499.80540478956044	10
500.11783730159578	22
500.43026738058438	17
500.74269501733289	17
501.05512020264717	11
501.36754292733309	14
501.67996318219559	10
501.99238095804031	22
502.30479624567175	16
502.61720903589458	25
502.92961931951248	16
503.24202708732969	9
503.55443233014927	4
503.8668350387747	21
504.17923520400888	21
504.49163281665415	19
504.80402786751279	19
505.11642034738662	13
505.42881024707719	21
505.74119755738593	3
506.05358226911386	15
506.36596437306156	26
506.67834386002937	10
506.99072072081725	13
507.30309494622503	13
507.61546652705232	17
507.92783545409821	18
508.24020171816147	16
508.55256531004056	13
508.86492622053396	16
509.17728444043945	9
509.48963996055494	15
509.80199277167742	16
510.11434286460417	16
510.42669023013229	12
510.73903485905777	14
511.0513767421769	16
511.36371587028589	20
511.67605223418053	5
511.9883858246555	12
512.30071663250646	24
512.6130446485281	16
512.92536986351467	18
513.237692268261	14
513.55001185356036	10
513.86232861020676	23
514.17464252899379	2
514.48695360071429	21
514.79926181616122	16
515.1115671661272	8
515.42386964140451	22
515.73616923278553	13
516.0484659310614	17
516.36075972702429	15
516.67305061146533	13
516.985338575175	25
517.29762360894472	21
517.60990570356478	9
517.922184849825	10
518.23446103851586	4
518.54673426042689	14
518.85900450634756	16
519.17127176706674	11
519.483536033374	-1
519.79579729605769	13
520.10805554590615	17
520.42031077370768	21
520.73256297025046	16
521.04481212632174	9
521.35705823270951	22
521.66930128020044	24
521.98154125958183	15
522.29377816164072	14
522.60601197716289	24
522.918242696935	13
523.23047031174337	8
523.54269481237316	17
523.85491618961044	19
524.16713443424021	24
524.4793495370476	19
524.79156148881771	10
525.10377028033486	14
525.41597590238371	26
525.72817834574835	15
526.04037760121275	21
526.35257365956079	23
526.66476651157541	23
526.97695614804047	21
527.28914255973893	21
527.60132573745352	21
527.913505671967	15
528.22568235406175	13
528.53785577451981	27
528.85002592412343	16
529.1621927936543	18
529.47435637389367	23
529.78651665562359	14
530.09867362962461	22
530.41082728667811	18
530.72297761756442	21
531.03512461306445	28
531.34726826395831	15
531.65940856102623	16
531.971545495048	13
532.28367905680363	16
532.59580923707233	7
532.90793602663371	12
533.220059416267	21
533.53217939675073	25
533.84429595886411	25
534.15640909338572	15
534.4685187910934	25
534.780625042766	19
535.09272783918118	11
535.40482717111672	5
535.7169230293506	14
536.02901540465984	11
536.3411042878223	20
536.65318966961456	15
536.96527154081377	30
537.27734989219641	21
537.58942471453952	26
537.90149599861934	16
538.21356373521166	22
538.525627915093	37
538.83768852903938	14
539.1497455678259	33
539.46179902222855	28
539.77384888302288	29
540.08589514098355	14
540.397937786886	34
540.709976811505	26
541.02201220561517	38
541.33404395999116	27
541.64607206540768	36
541.95809651263846	28
542.27011729245783	42
542.58213439563963	38
542.89414781295784	39
543.20615753518621	26
543.51816355309779	28
543.83016585746611	40
544.14216443906435	39
544.45415928866555	38
544.76615039704268	35
545.07813775496857	43
545.39012135321548	47
545.702101182556	35
546.01407723376258	31
546.32604949760741	44
546.63801796486257	32
546.94998262629974	27
547.26194347269052	40
547.57390049480739	31
547.885853683421	46
548.19780302930315	30
548.50974852322486	32
548.82169015595764	32
549.13362791827217	21
549.44556180093923	28
549.75749179472973	33
550.06941789041446	23
550.38134007876363	33
550.69325835054758	34
551.00517269653687	32
551.3170831075015	33
551.62898957421146	28
551.94089208743651	10
552.25279063794687	31
552.56468521651209	34
552.87657581390135	21
553.18846242088455	32
553.50034502823075	25
553.81222362670962	15
554.12409820708967	32
554.43596876014067	20
554.74783527663089	28
555.05969774732978	24
555.37155616300538	24
555.68341051442712	21
555.99526079236273	18
556.30710698758139	29
556.61894909085117	20
556.93078709294	26
557.24262098461634	28
557.55445075664829	24
557.86627639980384	40
558.17809790485069	17
558.48991526255691	31
558.80172846369	29
559.11353749901775	25
559.42534235930725	36
559.73714303532677	25
560.048939517843	19
560.36073179762388	20
560.67251986543613	46
560.984303712047	26
561.29608332822386	17
561.60785870473319	19
561.91962983234259	31
562.23139670181831	30
562.5431593039275	26
562.85491762943673	23
563.16667166911293	35
563.47842141372234	19
563.79016685403167	20
564.10190798080725	24
564.4136447848158	37
564.72537725682344	21
565.0371053875964	27
565.348829167901	29
565.66054858850339	24
565.97226364016967	27
566.28397431366591	31
566.59568059975811	21
566.90738248921252	46
567.21907997279447	27
567.53077304127044	39
567.84246168540574	26
568.15414589596639	25
568.465825663718	30
568.77750097942624	36
569.089171833857	25
569.40083821777546	32
569.71250012194776	37
570.02415753713876	27
570.33581045411449	30
570.64745886363994	12
570.95910275648112	31
571.27074212340278	23
571.58237695517073	25
571.89400724255	23
572.20563297630588	25
572.51725414720408	27
572.82887074600922	16
573.140482763487	25
573.45209019040249	13
573.7636930175205	34
574.07529123560676	28
574.38688483542614	29
574.69847380774354	25
575.0100581433245	30
575.32163783293379	33
575.63321286733662	28
575.94478323729788	30
576.25634893358279	42
576.56790994695643	43
576.87946626818371	35
577.19101788802948	39
577.50256479725908	24
577.81410698663751	34
578.12564444692964	26
578.43717716890046	39
578.748705143315	38
579.06022836093825	41
579.37174681253532	36
579.68326048887138	26
579.99476938071086	31
580.30627347881955	28
580.61777277396186	41
580.92926725690313	36
581.24075691840824	26
581.55224174924251	21
581.86372174017083	33
582.17519688195853	43
582.48666716537036	34
582.7981325811719	39
583.10959312012767	40
583.42104877300335	28
583.7324995305637	39
584.04394538357462	41
584.35538632280077	34
584.66682233900747	42
584.97825342296017	40
585.28967956542385	36
585.60110075716432	42
585.91251698894655	41
586.22392825153634	42
586.53533453569889	40
586.84673583219944	43
587.15813213180388	43
587.46952342527754	43
587.7809097033861	34
588.09229095689534	29
588.40366717657048	30
588.71503835317753	40
589.0264044774824	36
589.33776554025042	38
589.64912153224782	40
589.96047244424017	27
590.27181826699382	31
590.58315899127456	55
590.89449460784817	32
591.20582510748113	54
591.51715048093956	42
591.82847071898937	37
592.13978581239712	39
592.45109575192873	43
592.76240052835112	40
593.07370013243042	32
593.3849945549332	34
593.69628378662594	39
594.00756781827545	48
594.31884664064819	41
594.630120244511	42
594.941388620631	41
595.25265175977484	44
595.56390965270953	28
595.87516229020218	40
596.18640966301973	39
596.49765176192955	26
596.808888577699	44
597.12012010109527	35
597.431346322886	30
597.74256723383849	48
598.05378282472054	39
598.36499308629959	31
598.67619800934381	56
598.98739758462068	32
599.29859180289839	40
599.60978065494464	34
599.92096413152808	39
600.23214222341653	49
600.54331492137851	35
600.8544822161823	44
601.16564409859654	44
601.47680055938963	43
601.78795158933065	44
602.09909717918788	51
602.41023731973064	45
602.7213720017279	30
603.03250121594863	38
603.34362495316191	42
603.65474320413728	35
603.96585595964427	34
604.27696321045244	47
604.58806494733119	55
604.89916116105053	45
605.21025184237988	42
605.52133698208979	46
605.83241657095016	39
606.14349059973131	38
606.45455905920358	46
606.76562194013707	52
607.07667923330268	33
607.38773092947145	54
607.69877701941346	42
608.00981749390053	50
608.320852343703	54
608.63188155959222	59
608.94290513234012	74
609.25392305271782	56
609.5649353114967	63
609.87594189944855	70
610.18694280734576	66
610.4979380259598	75
610.808927546063	72
611.11991135842777	68
611.43088945382658	67
611.74186182303174	69
612.05282845681631	54
612.36378934595268	60
612.67474448121459	76
612.98569385337441	56
613.296637453206	52
613.60757527148257	56
613.918507298978	59
614.22943352646575	56
614.54035394471975	52
614.851268544514	56
615.16217731662334	47
615.47308025182144	55
615.783977340883	49
616.09486857458319	56
616.40575394369625	58
616.71663343899775	56
617.02750705126232	55
617.338374771266	60
617.64923658978387	56
617.96009249759163	54
618.27094248546541	50
618.58178654418077	52
618.89262466451476	54
619.20345683724292	47
619.51428305314255	75
619.82510330298965	69
620.1359175775616	65
620.44672586763534	67
620.75752816398847	63
621.068324457398	54
621.37911473864165	69
621.6898989984976	68
622.00067722774349	68
622.311449417158	69
622.622215557519	64
622.93297563960539	54
623.24372965419582	60
623.55447759206936	39
623.865219444005	71
624.17595520078237	55
624.48668485318069	74
624.79740839198018	52
625.10812580796028	78
625.41883709190154	58
625.729542234584	50
626.04024122678845	65
626.35093405929581	54
626.66162072288671	63
626.97230120834263	54
627.2829755064447	62
627.59364360797474	72
627.90430550371445	60
628.21496118444588	74
628.5256106409513	76
628.836253864013	62
629.14689084441409	76
629.457521572937	86
629.7681460403652	74
630.07876423748189	79
630.38937615507041	76
630.69998178391484	79
631.010581114799	76
631.32117413850744	72
631.63176084582437	64
631.94234122753437	69
632.25291527442278	89
632.56348297727436	58
632.87404432687458	72
633.18459931400935	79
633.49514792946434	64
633.80569016402546	68
634.11622600847932	99
634.42675545361226	65
634.73727849021157	79
635.04779510906383	85
635.35830530095654	89
635.66880905667722	92
635.97930636701369	87
636.289797222754	98
636.60028161468631	91
636.9107595335995	82
637.22123097028225	99
637.53169591552341	98
637.84215436011266	100
638.152606294839	89
638.46305171049278	80
638.77349059786411	83
639.08392294774285	88
639.39434875092	83
639.70476799818641	103
640.01518068033317	109
640.32558678815155	109
640.63598631243337	104
640.94637924397057	94
641.25676557355519	97
641.56714529197973	106
641.87751839003738	138
642.18788485852053	124
642.49824468822294	120
642.80859786993813	104
643.11894439445985	101
643.42928425258208	131
643.73961743509938	135
644.04994393280663	112
644.36026373649872	147
644.67057683697055	141
644.98088322501837	129
645.2911828914373	146
645.601475827024	132
645.91176202257464	135
646.22204146888612	144
646.53231415675509	152
646.84258007697929	170
647.15283922035587	171
647.463091577683	149
647.773337139759	170
648.083575897382	174
648.39380784135119	155
648.70403296246513	180
649.01425125152366	175
649.32446269932632	200
649.63466729667323	205
649.94486503436462	206
650.25505590320108	216
650.56523989398363	208
650.87541699751341	220
651.185587204592	223
651.4957505060213	194
651.80590689260373	215
652.1160563551415	228
652.42619888443744	234
652.73633447129487	213
653.046463106517	244
653.356584780908	255
653.66669948527158	241
653.9768072104124	276
654.28690794713532	273
654.59700168624511	262
654.90708841854746	313
655.21716813484807	302
655.52724082595307	296
655.83730648266874	313
656.147365095802	309
656.45741665615992	294
656.76746115454966	323
657.0774985817792	361
657.38752892865682	359
657.6975521859905	376
658.00756834458946	388
658.3175773952629	377
658.62757932881971	384
658.93757413607022	409
659.24756180782458	424
659.557542334893	406
659.86751570808667	443
660.17748191821681	455
660.48744095609493	468
660.797392812533	477
661.107337478343	479
661.41727494433781	491
661.72720520133055	520
662.03712824013462	520
662.34704405156356	544
662.65695262643123	566
662.96685395555278	552
663.27674802974263	593
663.58663483981582	600
663.89651437658813	604
664.2063866308755	642
664.51625159349419	678
664.82610925526069	680
665.1359596069924	674
665.44580263950638	713
665.75563834362072	731
666.06546671015326	720
666.375287729923	740
666.6851013937486	789
666.99490769244937	803
667.30470661684512	817
667.61449815775586	885
667.924282306002	853
668.23405905240463	902
668.54382838778463	925
668.85359030296411	935
669.16334478876468	940
669.47309183600908	1005
669.78283143551982	996
670.09256357812023	1044
670.40228825463407	1097
670.71200545588522	1085
671.0217151726979	1110
671.33141739589735	1164
671.64111211630836	1174
671.950799324757	1180
672.26047901206869	1231
672.57015116907019	1322
672.87981578658844	1270
673.18947285545039	1321
673.49912236648379	1424
673.808764310517	1426
674.11839867837818	1390
674.42802546089627	1441
674.7376446489003	1500
675.04725623322054	1519
675.35686020468688	1587
675.66645655412981	1618
675.97604527238025	1668
676.28562635026981	1680
676.59519977863033	1682
676.90476554829365	1780
677.214323650093	1836
677.523874074861	1843
677.83341681343165	1879
678.14295185663866	1961
678.45247919531619	1991
678.76199882029937	2020
679.07151072242357	2093
679.38101489252415	2123
679.69051132143761	2153
680.00000000000011	2179
680.309480919049	2211
680.61895406942153	2266
680.92841944195573	2340
681.23787702749	2384
681.54732681686278	2378
681.85676880091387	2391
682.16620297048223	2534
682.47562931640857	2557
682.78504782953348	2643
683.09445850069744	2650
683.40386132074252	2713
683.71325628051045	2788
684.02264337084353	2853
684.33202258258461	2896
684.64139390657726	2988
684.95075733366514	2980
685.26011285469224	3028
685.56946046050336	3110
685.87880014194377	3191
686.188131889859	3234
686.49745569509537	3297
686.80677154849934	3363
687.11607944091793	3413
687.42537936319832	3445
687.73467130618883	3490
688.04395526073779	3710
688.3532312176942	3718
688.66249916790753	3714
688.97175910222734	3754
689.28101101150423	3941
689.59025488658881	4080
689.89949071833291	4090
690.20871849758782	4256
690.51793821520585	4238
690.82714986204019	4320
691.13635342894349	4364
691.44554890677	4504
691.75473628637371	4707
692.06391555860955	4684
692.37308671433209	4849
692.682249744398	4889
692.991404639663	4859
693.30055139098351	4945
693.60968998921726	5089
693.9188204252215	5172
694.22794268985479	5229
694.53705677397568	5339
694.8461626684433	5405
695.15526036411723	5505
695.46434985185817	5601
695.77343112252629	5635
696.08250416698331	5753
696.39156897609041	5867
696.70062554071023	5958
697.00967385170588	6031
697.31871389993967	6067
697.62774567627628	6265
697.9367691715795	6349
698.24578437671425	6241
698.55479128254592	6457
698.86378987994055	6486
699.17278015976422	6534
699.48176211288387	6576
699.79073573016728	6667
700.09970100248211	6781
700.40865792069678	6731
700.71760647568055	6967
701.02654665830289	7023
701.33547845943372	7053
701.64440186994386	7170
701.953316880704	7201
702.26222348258648	7308
702.57112166646323	7253
702.88001142320684	7392
703.18889274369087	7496
703.49776561878878	7578
703.80663003937514	7669
704.11548599632522	7764
704.424333480514	7853
704.73317248281751	7919
705.04200299411241	7929
705.35082500527608	7954
705.65963850718583	8067
705.96844349071966	8221
706.277239946757	8190
706.58602786617655	8330
706.89480723985844	8374
707.20357805868332	8493
707.51234031353147	8618
707.8210939952852	8514
708.12983909482614	8684
708.43857560303707	8791
708.74730351080132	8804
709.05602280900268	8846
709.36473348852519	8899
709.67343554025422	9035
709.98212895507493	9234
710.29081372387361	9215
710.59948983753657	9521
710.90815728695156	9447
711.21681606300581	9632
711.52546615658787	9700
711.83410755858677	9703
712.142740259892	9781
712.45136425139356	9855
712.75997952398222	10019
713.06858606854917	10051
713.37718387598613	9968
713.68577293718556	10221
713.99435324304079	10256
714.30292478444539	10461
714.61148755229283	10598
714.92004153747871	10597
715.228586730898	10602
715.5371231234468	10600
715.8456507060215	10592
716.1541694695195	10718
716.46267940483813	10810
716.77118050287618	10906
717.07967275453245	10854
717.38815615070621	11065
717.69663068229818	11111
718.00509634020852	11061
718.31355311533878	11206
718.62200099859115	11200
718.93043998086807	11189
719.23887005307256	11358
719.5472912061083	11244
719.85570343088023	11265
720.16410671829294	11237
720.47250105925207	11308
720.78088644466413	11360
721.08926286543556	11391
721.397630312474	11325
721.70598877668783	11488
722.01433824898538	11444
722.32267872027637	11459
722.6310101814704	11511
722.93933262347832	11469
723.247646037211	11410
723.5559504135806	11271
723.86424574349962	11265
724.172532017881	11396
724.48080922763859	11315
724.78907736368649	11209
725.09733641693981	11111
725.40558637831452	11234
725.71382723872648	11116
726.02205898909278	11185
726.330281620331	11075
726.63849512335923	11129
726.94669948909632	10985
727.25489470846173	10919
727.56308077237566	11054
727.87125767175894	10834
728.17942539753255	10712
728.48758394061906	10674
728.79573329194113	10798
729.103873442422	10764
729.41200438298551	10785
729.7201261045567	10660
730.0282385980604	10694
730.336341854423	10576
730.64443586457128	10431
730.95252061943211	10434
731.26059610993377	10302
731.56866232700474	10226
731.87671926157418	10273
732.18476690457248	10159
732.49280524692972	10171
732.80083427957743	10145
733.108853993448	10076
733.416864379473	9902
733.72486542858678	9981
734.03285713172284	9820
734.34083947981583	9861
734.648812463801	9790
734.95677607461471	9803
735.26473030319346	9560
735.57267514047442	9525
735.8806105773956	9628
736.188536604896	9360
736.496453213915	9431
736.80436039539245	9333
737.11225814026909	9341
737.42014643948676	9123
737.72802528398745	9255
738.03589466471385	9084
738.34375457260967	9112
738.65160499861884	8951
738.95944593368665	9048
739.2672773687583	8877
739.57509929478044	8752
739.88291170270008	8658
740.190714583465	8649
740.49850792802317	8573
740.80629172732415	8608
741.11406597231735	8546
741.42183065395363	8507
741.7295857631841	8612
742.03733129096065	8510
742.34506722823619	8420
742.65279356596363	8304
742.96051029509727	8162
743.2682174065917	8162
743.57591489140293	8189
743.88360274048648	8038
744.1912809447997	7865
744.49894949530017	7855
744.80660838294614	7907
745.11425759869667	7867
745.42189713351172	7923
745.72952697835171	7673
746.0371471241782	7688
746.34475756195252	7501
746.65235828263792	7600
746.95994927719744	7460
747.26753053659559	7373
747.575102051797	7235
747.88266381376764	7254
748.19021581347351	7145
748.49775804188187	6995
748.80529048996061	6917
749.112813148678	6827
749.42032600900359	6859
749.72782906190753	6756
750.03532229836026	6713
750.34280570933367	6692
750.6502792858	6471
750.95774301873178	6521
751.26519689910356	6328
751.57264091788932	6193
751.88007506606471	6163
752.187499334605	6154
752.49491371448789	6038
752.80231819669029	5892
753.10971277219073	5821
753.41709743196839	5825
753.72447216700266	5613
754.03183696827455	5658
754.33919182676482	5546
754.64653673345617	5626
754.95387167933086	5442
755.26119665537294	5407
755.56851165256649	5310
755.87581666189692	5316
756.1831116743499	5283
756.49039668091223	5074
756.79767167257125	5007
757.10493664031549	4911
757.41219157513342	4888
757.71943646801515	4808
758.02667130995121	4796
758.33389609193284	4802
758.641110804952	4641
758.94831544000181	4648
759.255509988076	4497
759.56269444016868	4493
759.86986878727532	4481
760.17703302039206	4414
760.48418713051535	4395
760.791331108643	4357
761.09846494577323	4268
761.40558863290539	4246
761.71270216103949	4159
762.019805521176	4112
762.32689870431659	4074
762.63398170146365	3973
762.94105450362053	3922
763.24811710179063	3927
763.55516948697914	3934
763.8622116501914	3828
764.169243582434	3787
764.47626527471391	3738
764.78327671803891	3767
765.090277903418	3736
765.39726882186085	3666
765.70424946437731	3643
766.01121982197913	3545
766.31817988567809	3537
766.62512964648715	3407
766.93206909541959	3443
767.23899822349006	3421
767.545917021714	3372
767.8528254811074	3363
768.15972359268665	3356
768.46661134747012	3279
768.77348873647611	3235
769.080355750724	3182
769.387212381234	3137
769.69405861902692	3192
770.00089445512492	3020
770.30771988055051	3078
770.61453488632731	3073
770.9213394634794	2995
771.22813360303212	2907
771.53491729601137	2929
771.84169053344431	2879
772.14845330635808	2885
772.45520560578154	2787
772.7619474227439	2755
773.06867874827583	2761
773.37539957340755	2746
773.68210988917133	2705
773.98880968660012	2706
774.2954989567271	2675
774.60217769058693	2649
774.90884587921471	2577
775.21550351364658	2586
775.5221505849197	2519
775.82878708407168	2502
776.13541300214126	2463
776.44202833016789	2426
776.748633059192	2458
777.05522718025486	2364
777.36181068439862	2358
777.668383562666	2335
777.97494580610123	2345
778.28149740574838	2261
778.58803835265371	2248
778.89456863786313	2235
779.2010882524238	2259
779.50759718738436	2202
779.81409543379368	2162
780.12058298270154	2191
780.42705982515861	2155
780.73352595221661	2196
781.03998135492816	2136
781.34642602434633	2077
781.6528599515259	2082
781.95928312752164	2053
782.26569554338948	2057
782.57209719018658	2045
782.87848805897045	1989
783.18486814080018	2070
783.491237426735	2002
783.79759590783533	1952
784.10394357516236	1962
784.4102804197787	1992
784.71660643274731	1969
785.02292160513207	1953
785.32922592799821	1844
785.63551939241086	1896
785.94180198943729	1822
786.24807371014481	1864
786.55433454560182	1850
786.860584486878	1807
787.16682352504347	1808
787.47305165116927	1797
787.77926885632758	1771
788.08547513159135	1780
788.39167046803459	1784
788.697854856732	1767
789.00402828875929	1746
789.31019075519328	1834
789.61634224711111	1751
789.92248275559143	1772
790.22861227171359	1743
790.5347307865577	1735
790.84083829120527	1751
791.146934776738	1648
791.4530202342396	1687
791.7590946547931	1657
792.06515802948388	1658
792.37121034939776	1632
792.67725160562111	1635
792.983281789242	1676
793.28930089134872	1609
793.59530890303074	1623
793.90130581537858	1648
794.2072916194835	1660
794.51326630643791	1624
794.81922986733491	1610
795.125182293269	1642
795.4311235753346	1653
795.73705370462812	1608
796.04297267224661	1532
796.34888046928779	1546
796.65477708685057	1386
796.96066251603452	1385
797.2665367479409	1497
797.572399773671	1485
797.87825158432736	1496
798.18409217101362	1496
798.48992152483447	1534
798.79573963689518	1537
799.10154649830224	1555
799.407342100163	1454
799.7131264335859	1475
800.01889948967994	1465
800.32466125955557	1498
800.63041173432407	1469
800.93615090509718	1442
801.24187876298845	1397
801.54759529911189	1426
801.85330050458231	1397
802.15899437051587	1415
802.46467688802932	1390
802.77034804824086	1430
803.07600784226941	1439
803.38165626123475	1392
803.68729329625751	1387
803.99291893845964	1364
804.29853317896414	1401
804.60413600889444	1343
804.9097274193756	1332
805.215307401533	1340
805.52087594649367	1321
805.826433045385	1321
806.1319786893356	1280
806.43751286947565	1260
806.74303557693509	1268
807.04854680284586	1257
807.35404653834053	1247
807.65953477455264	1241
807.96501150261656	1295
808.27047671366836	1199
808.575930398844	1217
808.88137254928131	1220
809.18680315611891	1193
809.49222221049615	1215
809.79762970355364	1184
810.1030256264329	1170
810.40840997027635	1210
810.71378272622746	1226
811.01914388543128	1188
811.32449343903272	1185
811.62983137817844	1148
811.93515769401608	1158
812.24047237769446	1130
812.54577542036247	1139
812.85106681317109	1126
813.15634654727194	1141
813.46161461381757	1130
813.76687100396146	1120
814.07211570885818	1124
814.37734871966359	1059
814.68257002753387	1032
814.98777962362738	1058
815.29297749910211	1030
815.59816364511823	1085
815.90333805283615	1069
816.20850071341772	1050
816.51365161802607	1020
816.81879075782456	1022
817.123918123978	1059
817.42903370765237	1003
817.73413750001453	966
818.03922949223272	929
818.34430967547519	968
818.64937804091255	961
818.95443457971544	984
819.25947928305618	970
819.56451214210767	992
819.869533148044	947
820.17454229204077	956
820.47953956527351	927
820.78452495891986	924
821.08949846415817	935
821.39446007216759	933
821.69940977412853	946
822.00434756122263	902
822.309273424632	916
822.61418735554059	863
822.91908934513276	889
823.22397938459414	864
823.5288574651114	890
823.83372357787255	814
824.13857771406583	814
824.44341986488189	859
824.7482500215109	891
825.0530681751452	859
825.35787431697781	881
825.6626684382029	865
825.96745053001541	833
826.2722205836119	864
826.57697859018947	797
826.88172454094638	810
827.18645842708224	802
827.49118023979736	753
827.79588997029362	808
828.10058760977347	794
828.40527314944075	766
828.70994658050017	775
829.01460789415762	740
829.31925708162009	759
829.623894134096	742
829.9285190427936	747
830.23313179892375	756
830.53773239369752	735
830.84232081832727	736
831.14689706402669	712
831.45146112200973	725
831.756012983493	743
832.06055263969222	677
832.36508008182557	694
832.66959530111228	700
832.974098288772	707
833.278589036026	704
833.58306753409624	687
833.88753377420619	657
834.1919877475799	661
834.4964294454436	627
834.800858859023	629
835.10527597954638	660
835.40968079824233	628
835.71407330634065	623
836.01845349507232	641
836.3228213556697	671
836.627176879366	646
836.93152005739512	631
837.235850880993	614
837.54016934139611	602
837.84447542984162	608
838.14876913756893	597
838.45305045581745	589
838.75731937582862	607
839.06157588884412	584
839.36581998610768	559
839.67005165886326	572
839.97427089835651	501
840.27847769583423	554
840.58267204254378	562
840.88685392973446	529
841.1910233486559	534
841.49518029055946	533
841.799324746697	556
842.1034567083226	578
842.40757616669021	528
842.71168311305564	513
843.01577753867559	488
843.31985943480811	509
843.6239287927126	506
843.92798560364861	498
844.23202985887781	474
844.53606154966246	472
844.84008066726642	500
845.14408720295455	469
845.44808114799241	477
845.75206249364749	475
846.05603123118749	514
846.35998735188218	463
846.66393084700178	468
846.9678617078182	471
847.27177992560416	466
847.57568549163352	461
847.87957839718138	470
848.18345863352442	458
848.48732619193936	436
848.79118106370561	441
849.09502324010214	440
849.3988527124103	457
849.702669471912	417
850.00647350989084	397
850.3102648176307	402
850.61404338641739	394
850.91780920753763	420
851.22156227227947	396
851.52530257193177	393
851.82903009778488	405
852.13274484113037	392
852.43644679326053	372
852.74013594546921	381
853.0438122890514	391
853.34747581530337	390
853.651126515522	351
853.95476438100638	378
854.25838940305573	392
854.56200157297087	359
854.86560088205431	363
855.16918732160866	366
855.47276088293859	359
855.77632155734977	350
856.079869336149	352
856.3834042106439	334
856.686926172144	345
856.99043521195938	338
857.29393132140194	326
857.597414491784	326
857.9008847144197	360
858.20434198062446	290
858.50778628171406	326
858.81121760900623	315
859.11463595381974	323
859.41804130747482	324
859.721433661292	306
860.02481300659429	323
860.32817933470471	341
860.63153263694835	319
860.93487290465089	322
861.23820012913973	301
861.54151430174318	307
861.84481541379068	281
862.14810345661351	314
862.45137842154327	277
862.75464029991338	262
863.057889083058	268
863.36112476231335	290
863.66434732901587	280
863.96755677450392	251
864.270753090117	273
864.57393626719488	253
864.87710629708022	266
865.18026317111594	278
865.4834068806457	284
865.78653741701567	257
866.0896547715721	268
866.392758935663	257
866.69584990063765	257
866.99892765784625	268
867.30199219864062	254
867.60504351437385	254
867.90808159639948	253
868.21110643607335	243
868.5141180247515	243
868.81711635379247	222
869.12010141455482	212
869.42307319839892	227
869.7260316966865	240
870.02897690078021	222
870.33190880204393	236
870.63482739184349	227
870.93773266154517	212
871.24062460251616	225
871.54350320612662	223
871.846368463746	243
872.14922036674625	220
872.45205890649981	213
872.75488407438138	218
873.05769586176575	221
873.36049426002944	221
873.66327926055078	217
873.96605085470856	208
874.26880903388292	197
874.57155378945606	205
874.87428511281041	201
875.17700299533021	204
875.47970742840118	193
875.78239840340984	207
876.08507591174407	194
876.38773994479322	199
876.69039049394769	186
876.99302755059944	195
877.29565110614146	177
877.5982611519679	183
877.90085767947471	195
878.20344068005841	186
878.50601014511744	185
878.8085660660513	192
879.1111084342607	189
879.41363724114751	193
879.716152478115	182
880.0186541365681	192
880.32114220791232	165
880.62361668355516	202
880.92607755490474	175
881.22852481337111	148
881.530958450365	158
881.83337845729909	196
882.1357848255866	175
882.438177546643	162
882.740556611884	172
883.04292201272744	151
883.34527374059212	179
883.647611786898	151
883.94993614306657	169
884.25224680052065	173
884.55454375068393	163
884.85682698498238	182
885.159096494842	163
