# Supplementary material for: Anomalous deep-red luminescence of perylene black analogues with strong π-π interactions
Source: Nat Commun. 2023 Apr 6;14:1922. doi: 10.1038/s41467-023-37171-y (PMC10079835; doi:10.1038/s41467-023-37171-y)
Supplement: Supplementary file 3 — Source data [file 41467_2023_37171_MOESM3_ESM.zip › DATA/Temperature-dependent PL spectra and fluorescence decay of crystalline film/Supplementary Fig. 22a/46-250K-1S-EX480NM 352.csv]

471.67766888101448	27
471.99028276455613	18
472.30289504096527	9
472.61550570108284	20
472.92811473574989	18
473.24072213580666	12
473.55332789209336	16
473.86593199544933	24
474.1785344367139	11
474.49113520672552	12
474.80373429632243	15
475.11633169634268	9
475.42892739762328	18
475.74152139100158	14
476.0541136673134	15
476.36670421739564	20
476.67929303208308	32
476.99188010221161	34
477.30446541861556	66
477.61704897212951	92
477.92963075358745	119
478.24221075382258	127
478.55478896366805	156
478.86736537395689	173
479.17993997552071	182
479.49251275919204	174
479.80508371580152	175
480.11765283618081	176
480.43022011116011	143
480.74278553156955	132
481.05534908823893	101
481.3679107719978	87
481.68047057367477	53
481.9930284840986	39
482.3055844940975	19
482.61813859449853	20
482.93069077612978	24
483.24324102981785	12
483.55578934638896	14
483.86833571666938	18
484.18088013148508	13
484.49342258166109	8
484.80596305802226	13
485.11850155139314	9
485.431038052598	5
485.74357255246059	21
486.0561050418039	9
486.36863551145126	21
486.68116395222489	25
486.99369035494715	17
487.30621471043958	18
487.61873700952418	10
487.93125724302115	18
488.24377540175158	18
488.55629147653553	20
488.86880545819321	16
489.1813173375437	17
489.49382710540635	18
489.80633475259975	23
490.11884026994227	12
490.431343648252	15
490.74384487834635	17
491.05634395104295	10
491.36884085715855	21
491.681335587509	13
491.99382813291135	15
492.306318484181	20
492.61880663213338	9
492.93129256758351	15
493.24377628134579	4
493.556257764235	10
493.86873700706491	20
494.18121400064928	13
494.49368873580113	21
494.80616120333332	18
495.11863139405887	29
495.43109929878926	12
495.74356490833679	17
496.05602821351295	9
496.36848920512864	22
496.68094787399497	3
496.99340421092217	14
497.30585820672025	22
497.618309852199	15
497.930759138168	15
498.2432060554363	9
498.55565059481262	5
498.86809274710549	7
499.18053250312255	0
499.49296985367175	15
499.80540478956044	20
500.11783730159578	12
500.43026738058438	11
500.74269501733289	15
501.05512020264717	22
501.36754292733309	14
501.67996318219559	6
501.99238095804031	24
502.30479624567175	16
502.61720903589458	13
502.92961931951248	21
503.24202708732969	9
503.55443233014927	7
503.8668350387747	17
504.17923520400888	14
504.49163281665415	7
504.80402786751279	21
505.11642034738662	17
505.42881024707719	21
505.74119755738593	18
506.05358226911386	18
506.36596437306156	14
506.67834386002937	23
506.99072072081725	18
507.30309494622503	8
507.61546652705232	13
507.92783545409821	15
508.24020171816147	15
508.55256531004056	12
508.86492622053396	23
509.17728444043945	6
509.48963996055494	22
509.80199277167742	12
510.11434286460417	15
510.42669023013229	17
510.73903485905777	17
511.0513767421769	16
511.36371587028589	15
511.67605223418053	13
511.9883858246555	7
512.30071663250646	30
512.6130446485281	10
512.92536986351467	29
513.237692268261	18
513.55001185356036	13
513.86232861020676	18
514.17464252899379	12
514.48695360071429	6
514.79926181616122	15
515.1115671661272	15
515.42386964140451	10
515.73616923278553	8
516.0484659310614	2
516.36075972702429	6
516.67305061146533	12
516.985338575175	18
517.29762360894472	23
517.60990570356478	23
517.922184849825	17
518.23446103851586	20
518.54673426042689	17
518.85900450634756	6
519.17127176706674	22
519.483536033374	14
519.79579729605769	15
520.10805554590615	18
520.42031077370768	22
520.73256297025046	16
521.04481212632174	22
521.35705823270951	12
521.66930128020044	23
521.98154125958183	16
522.29377816164072	11
522.60601197716289	15
522.918242696935	10
523.23047031174337	12
523.54269481237316	26
523.85491618961044	8
524.16713443424021	16
524.4793495370476	11
524.79156148881771	12
525.10377028033486	17
525.41597590238371	24
525.72817834574835	17
526.04037760121275	8
526.35257365956079	10
526.66476651157541	14
526.97695614804047	29
527.28914255973893	16
527.60132573745352	18
527.913505671967	16
528.22568235406175	16
528.53785577451981	20
528.85002592412343	6
529.1621927936543	22
529.47435637389367	20
529.78651665562359	19
530.09867362962461	17
530.41082728667811	26
530.72297761756442	23
531.03512461306445	13
531.34726826395831	12
531.65940856102623	18
531.971545495048	7
532.28367905680363	14
532.59580923707233	9
532.90793602663371	11
533.220059416267	22
533.53217939675073	16
533.84429595886411	16
534.15640909338572	20
534.4685187910934	16
534.780625042766	19
535.09272783918118	17
535.40482717111672	16
535.7169230293506	15
536.02901540465984	29
536.3411042878223	21
536.65318966961456	12
536.96527154081377	10
537.27734989219641	24
537.58942471453952	24
537.90149599861934	7
538.21356373521166	9
538.525627915093	27
538.83768852903938	30
539.1497455678259	13
539.46179902222855	34
539.77384888302288	32
540.08589514098355	11
540.397937786886	43
540.709976811505	39
541.02201220561517	19
541.33404395999116	32
541.64607206540768	28
541.95809651263846	36
542.27011729245783	32
542.58213439563963	33
542.89414781295784	23
543.20615753518621	42
543.51816355309779	19
543.83016585746611	33
544.14216443906435	33
544.45415928866555	41
544.76615039704268	44
545.07813775496857	47
545.39012135321548	43
545.702101182556	41
546.01407723376258	49
546.32604949760741	37
546.63801796486257	29
546.94998262629974	35
547.26194347269052	26
547.57390049480739	15
547.885853683421	40
548.19780302930315	39
548.50974852322486	35
548.82169015595764	22
549.13362791827217	34
549.44556180093923	39
549.75749179472973	36
550.06941789041446	22
550.38134007876363	34
550.69325835054758	41
551.00517269653687	23
551.3170831075015	30
551.62898957421146	20
551.94089208743651	20
552.25279063794687	29
552.56468521651209	25
552.87657581390135	37
553.18846242088455	21
553.50034502823075	9
553.81222362670962	25
554.12409820708967	15
554.43596876014067	21
554.74783527663089	28
555.05969774732978	21
555.37155616300538	29
555.68341051442712	24
555.99526079236273	19
556.30710698758139	28
556.61894909085117	36
556.93078709294	22
557.24262098461634	26
557.55445075664829	9
557.86627639980384	36
558.17809790485069	19
558.48991526255691	28
558.80172846369	22
559.11353749901775	28
559.42534235930725	15
559.73714303532677	26
560.048939517843	26
560.36073179762388	11
560.67251986543613	23
560.984303712047	36
561.29608332822386	13
561.60785870473319	22
561.91962983234259	28
562.23139670181831	29
562.5431593039275	25
562.85491762943673	11
563.16667166911293	29
563.47842141372234	29
563.79016685403167	25
564.10190798080725	21
564.4136447848158	33
564.72537725682344	26
565.0371053875964	27
565.348829167901	21
565.66054858850339	30
565.97226364016967	16
566.28397431366591	21
566.59568059975811	32
566.90738248921252	28
567.21907997279447	39
567.53077304127044	21
567.84246168540574	26
568.15414589596639	28
568.465825663718	23
568.77750097942624	31
569.089171833857	24
569.40083821777546	35
569.71250012194776	23
570.02415753713876	35
570.33581045411449	23
570.64745886363994	22
570.95910275648112	21
571.27074212340278	15
571.58237695517073	43
571.89400724255	17
572.20563297630588	26
572.51725414720408	36
572.82887074600922	29
573.140482763487	29
573.45209019040249	41
573.7636930175205	10
574.07529123560676	29
574.38688483542614	24
574.69847380774354	23
575.0100581433245	25
575.32163783293379	30
575.63321286733662	18
575.94478323729788	32
576.25634893358279	26
576.56790994695643	38
576.87946626818371	32
577.19101788802948	35
577.50256479725908	32
577.81410698663751	35
578.12564444692964	39
578.43717716890046	36
578.748705143315	42
579.06022836093825	27
579.37174681253532	33
579.68326048887138	33
579.99476938071086	27
580.30627347881955	47
580.61777277396186	13
580.92926725690313	24
581.24075691840824	38
581.55224174924251	33
581.86372174017083	31
582.17519688195853	42
582.48666716537036	41
582.7981325811719	27
583.10959312012767	22
583.42104877300335	35
583.7324995305637	38
584.04394538357462	36
584.35538632280077	40
584.66682233900747	34
584.97825342296017	41
585.28967956542385	22
585.60110075716432	27
585.91251698894655	43
586.22392825153634	50
586.53533453569889	29
586.84673583219944	33
587.15813213180388	30
587.46952342527754	39
587.7809097033861	24
588.09229095689534	27
588.40366717657048	38
588.71503835317753	29
589.0264044774824	21
589.33776554025042	39
589.64912153224782	33
589.96047244424017	32
590.27181826699382	22
590.58315899127456	30
590.89449460784817	33
591.20582510748113	44
591.51715048093956	14
591.82847071898937	34
592.13978581239712	45
592.45109575192873	39
592.76240052835112	36
593.07370013243042	32
593.3849945549332	39
593.69628378662594	34
594.00756781827545	28
594.31884664064819	32
594.630120244511	53
594.941388620631	54
595.25265175977484	51
595.56390965270953	35
595.87516229020218	34
596.18640966301973	40
596.49765176192955	49
596.808888577699	32
597.12012010109527	29
597.431346322886	37
597.74256723383849	35
598.05378282472054	46
598.36499308629959	35
598.67619800934381	27
598.98739758462068	47
599.29859180289839	36
599.60978065494464	46
599.92096413152808	29
600.23214222341653	37
600.54331492137851	32
600.8544822161823	39
601.16564409859654	54
601.47680055938963	42
601.78795158933065	24
602.09909717918788	40
602.41023731973064	37
602.7213720017279	25
603.03250121594863	37
603.34362495316191	37
603.65474320413728	31
603.96585595964427	37
604.27696321045244	54
604.58806494733119	43
604.89916116105053	42
605.21025184237988	38
605.52133698208979	43
605.83241657095016	30
606.14349059973131	31
606.45455905920358	37
606.76562194013707	43
607.07667923330268	48
607.38773092947145	58
607.69877701941346	29
608.00981749390053	44
608.320852343703	37
608.63188155959222	52
608.94290513234012	61
609.25392305271782	55
609.5649353114967	71
609.87594189944855	64
610.18694280734576	59
610.4979380259598	73
610.808927546063	69
611.11991135842777	55
611.43088945382658	79
611.74186182303174	57
612.05282845681631	67
612.36378934595268	60
612.67474448121459	63
612.98569385337441	68
613.296637453206	56
613.60757527148257	54
613.918507298978	61
614.22943352646575	52
614.54035394471975	48
614.851268544514	41
615.16217731662334	51
615.47308025182144	58
615.783977340883	39
616.09486857458319	49
616.40575394369625	50
616.71663343899775	44
617.02750705126232	49
617.338374771266	45
617.64923658978387	59
617.96009249759163	55
618.27094248546541	40
618.58178654418077	45
618.89262466451476	53
619.20345683724292	46
619.51428305314255	50
619.82510330298965	64
620.1359175775616	56
620.44672586763534	46
620.75752816398847	61
621.068324457398	58
621.37911473864165	48
621.6898989984976	53
622.00067722774349	49
622.311449417158	66
622.622215557519	58
622.93297563960539	71
623.24372965419582	58
623.55447759206936	59
623.865219444005	52
624.17595520078237	53
624.48668485318069	56
624.79740839198018	70
625.10812580796028	51
625.41883709190154	64
625.729542234584	61
626.04024122678845	60
626.35093405929581	63
626.66162072288671	62
626.97230120834263	66
627.2829755064447	69
627.59364360797474	72
627.90430550371445	54
628.21496118444588	66
628.5256106409513	66
628.836253864013	65
629.14689084441409	55
629.457521572937	65
629.7681460403652	66
630.07876423748189	78
630.38937615507041	65
630.69998178391484	66
631.010581114799	79
631.32117413850744	71
631.63176084582437	69
631.94234122753437	69
632.25291527442278	69
632.56348297727436	86
632.87404432687458	63
633.18459931400935	70
633.49514792946434	69
633.80569016402546	70
634.11622600847932	78
634.42675545361226	83
634.73727849021157	74
635.04779510906383	72
635.35830530095654	82
635.66880905667722	68
635.97930636701369	92
636.289797222754	81
636.60028161468631	86
636.9107595335995	89
637.22123097028225	86
637.53169591552341	84
637.84215436011266	104
638.152606294839	92
638.46305171049278	93
638.77349059786411	127
639.08392294774285	87
639.39434875092	91
639.70476799818641	110
640.01518068033317	99
640.32558678815155	123
640.63598631243337	115
640.94637924397057	98
641.25676557355519	100
641.56714529197973	98
641.87751839003738	114
642.18788485852053	133
642.49824468822294	120
642.80859786993813	119
643.11894439445985	128
643.42928425258208	119
643.73961743509938	142
644.04994393280663	122
644.36026373649872	135
644.67057683697055	152
644.98088322501837	131
645.2911828914373	160
645.601475827024	169
645.91176202257464	162
646.22204146888612	158
646.53231415675509	152
646.84258007697929	169
647.15283922035587	176
647.463091577683	180
647.773337139759	176
648.083575897382	202
648.39380784135119	190
648.70403296246513	195
649.01425125152366	190
649.32446269932632	216
649.63466729667323	212
649.94486503436462	207
650.25505590320108	198
650.56523989398363	206
650.87541699751341	231
651.185587204592	238
651.4957505060213	235
651.80590689260373	255
652.1160563551415	250
652.42619888443744	262
652.73633447129487	265
653.046463106517	247
653.356584780908	284
653.66669948527158	271
653.9768072104124	297
654.28690794713532	286
654.59700168624511	325
654.90708841854746	325
655.21716813484807	311
655.52724082595307	326
655.83730648266874	343
656.147365095802	334
656.45741665615992	354
656.76746115454966	345
657.0774985817792	401
657.38752892865682	360
657.6975521859905	399
658.00756834458946	415
658.3175773952629	407
658.62757932881971	430
658.93757413607022	431
659.24756180782458	458
659.557542334893	460
659.86751570808667	474
660.17748191821681	521
660.48744095609493	494
660.797392812533	543
661.107337478343	507
661.41727494433781	509
661.72720520133055	568
662.03712824013462	563
662.34704405156356	616
662.65695262643123	610
662.96685395555278	646
663.27674802974263	650
663.58663483981582	638
663.89651437658813	663
664.2063866308755	707
664.51625159349419	703
664.82610925526069	724
665.1359596069924	751
665.44580263950638	764
665.75563834362072	807
666.06546671015326	836
666.375287729923	803
666.6851013937486	852
666.99490769244937	905
667.30470661684512	880
667.61449815775586	922
667.924282306002	918
668.23405905240463	997
668.54382838778463	975
668.85359030296411	1043
669.16334478876468	1022
669.47309183600908	1077
669.78283143551982	1094
670.09256357812023	1110
670.40228825463407	1155
670.71200545588522	1164
671.0217151726979	1238
671.33141739589735	1281
671.64111211630836	1278
671.950799324757	1257
672.26047901206869	1319
672.57015116907019	1361
672.87981578658844	1407
673.18947285545039	1449
673.49912236648379	1467
673.808764310517	1535
674.11839867837818	1526
674.42802546089627	1553
674.7376446489003	1557
675.04725623322054	1581
675.35686020468688	1666
675.66645655412981	1728
675.97604527238025	1714
676.28562635026981	1805
676.59519977863033	1782
676.90476554829365	1876
677.214323650093	1865
677.523874074861	1906
677.83341681343165	1915
678.14295185663866	1983
678.45247919531619	2072
678.76199882029937	2094
679.07151072242357	2113
679.38101489252415	2110
679.69051132143761	2141
680.00000000000011	2192
680.309480919049	2267
680.61895406942153	2379
680.92841944195573	2317
681.23787702749	2407
681.54732681686278	2448
681.85676880091387	2516
682.16620297048223	2551
682.47562931640857	2628
682.78504782953348	2607
683.09445850069744	2666
683.40386132074252	2717
683.71325628051045	2746
684.02264337084353	2823
684.33202258258461	2903
684.64139390657726	2888
684.95075733366514	3057
685.26011285469224	3156
685.56946046050336	3146
685.87880014194377	3191
686.188131889859	3236
686.49745569509537	3326
686.80677154849934	3285
687.11607944091793	3400
687.42537936319832	3515
687.73467130618883	3512
688.04395526073779	3566
688.3532312176942	3618
688.66249916790753	3682
688.97175910222734	3840
689.28101101150423	3888
689.59025488658881	3996
689.89949071833291	4077
690.20871849758782	4117
690.51793821520585	4123
690.82714986204019	4150
691.13635342894349	4212
691.44554890677	4330
691.75473628637371	4369
692.06391555860955	4460
692.37308671433209	4551
692.682249744398	4554
692.991404639663	4721
693.30055139098351	4786
693.60968998921726	4898
693.9188204252215	4936
694.22794268985479	4968
694.53705677397568	5046
694.8461626684433	5098
695.15526036411723	5178
695.46434985185817	5234
695.77343112252629	5299
696.08250416698331	5509
696.39156897609041	5556
696.70062554071023	5531
697.00967385170588	5667
697.31871389993967	5729
697.62774567627628	5774
697.9367691715795	5815
698.24578437671425	6001
698.55479128254592	5931
698.86378987994055	5954
699.17278015976422	6005
699.48176211288387	6118
699.79073573016728	6126
700.09970100248211	6153
700.40865792069678	6295
700.71760647568055	6448
701.02654665830289	6423
701.33547845943372	6437
701.64440186994386	6513
701.953316880704	6621
702.26222348258648	6644
702.57112166646323	6728
702.88001142320684	6825
703.18889274369087	6753
703.49776561878878	6923
703.80663003937514	6946
704.11548599632522	6993
704.424333480514	7042
704.73317248281751	7056
705.04200299411241	7123
705.35082500527608	7162
705.65963850718583	7153
705.96844349071966	7319
706.277239946757	7302
706.58602786617655	7527
706.89480723985844	7398
707.20357805868332	7569
707.51234031353147	7614
707.8210939952852	7575
708.12983909482614	7638
708.43857560303707	7664
708.74730351080132	7749
709.05602280900268	7784
709.36473348852519	7818
709.67343554025422	7980
709.98212895507493	8008
710.29081372387361	8105
710.59948983753657	8151
710.90815728695156	8282
711.21681606300581	8303
711.52546615658787	8379
711.83410755858677	8349
712.142740259892	8451
712.45136425139356	8382
712.75997952398222	8578
713.06858606854917	8493
713.37718387598613	8549
713.68577293718556	8637
713.99435324304079	8731
714.30292478444539	8895
714.61148755229283	8819
714.92004153747871	8955
715.228586730898	8936
715.5371231234468	8859
715.8456507060215	8864
716.1541694695195	8981
716.46267940483813	9061
716.77118050287618	9160
717.07967275453245	9129
717.38815615070621	9203
717.69663068229818	9158
718.00509634020852	9221
718.31355311533878	9164
718.62200099859115	9115
718.93043998086807	9239
719.23887005307256	9281
719.5472912061083	9275
719.85570343088023	9235
720.16410671829294	9254
720.47250105925207	9360
720.78088644466413	9290
721.08926286543556	9333
721.397630312474	9276
721.70598877668783	9364
722.01433824898538	9309
722.32267872027637	9351
722.6310101814704	9223
722.93933262347832	9213
723.247646037211	9045
723.5559504135806	9137
723.86424574349962	9236
724.172532017881	9203
724.48080922763859	9058
724.78907736368649	9022
725.09733641693981	8863
725.40558637831452	8914
725.71382723872648	8882
726.02205898909278	8802
726.330281620331	8879
726.63849512335923	8808
726.94669948909632	8675
727.25489470846173	8664
727.56308077237566	8709
727.87125767175894	8592
728.17942539753255	8693
728.48758394061906	8388
728.79573329194113	8472
729.103873442422	8448
729.41200438298551	8324
729.7201261045567	8398
730.0282385980604	8274
730.336341854423	8219
730.64443586457128	8232
730.95252061943211	8226
731.26059610993377	8046
731.56866232700474	7953
731.87671926157418	8051
732.18476690457248	7939
732.49280524692972	7925
732.80083427957743	7762
733.108853993448	7821
733.416864379473	7642
733.72486542858678	7661
734.03285713172284	7714
734.34083947981583	7617
734.648812463801	7499
734.95677607461471	7428
735.26473030319346	7424
735.57267514047442	7289
735.8806105773956	7386
736.188536604896	7249
736.496453213915	7088
736.80436039539245	7242
737.11225814026909	7030
737.42014643948676	6983
737.72802528398745	6909
738.03589466471385	6976
738.34375457260967	6863
738.65160499861884	6864
738.95944593368665	6893
739.2672773687583	6710
739.57509929478044	6507
739.88291170270008	6644
740.190714583465	6716
740.49850792802317	6640
740.80629172732415	6586
741.11406597231735	6480
741.42183065395363	6375
741.7295857631841	6413
742.03733129096065	6308
742.34506722823619	6391
742.65279356596363	6337
742.96051029509727	6197
743.2682174065917	6294
743.57591489140293	6206
743.88360274048648	6088
744.1912809447997	6051
744.49894949530017	5919
744.80660838294614	5986
745.11425759869667	5893
745.42189713351172	5867
745.72952697835171	5874
746.0371471241782	5781
746.34475756195252	5796
746.65235828263792	5671
746.95994927719744	5657
747.26753053659559	5498
747.575102051797	5577
747.88266381376764	5428
748.19021581347351	5444
748.49775804188187	5390
748.80529048996061	5281
749.112813148678	5114
749.42032600900359	5110
749.72782906190753	5108
750.03532229836026	4998
750.34280570933367	5052
750.6502792858	4940
750.95774301873178	4837
751.26519689910356	4851
751.57264091788932	4694
751.88007506606471	4653
752.187499334605	4610
752.49491371448789	4543
752.80231819669029	4495
753.10971277219073	4394
753.41709743196839	4404
753.72447216700266	4439
754.03183696827455	4267
754.33919182676482	4265
754.64653673345617	4218
754.95387167933086	4059
755.26119665537294	4190
755.56851165256649	4064
755.87581666189692	4023
756.1831116743499	3993
756.49039668091223	3918
756.79767167257125	3793
757.10493664031549	3781
757.41219157513342	3723
757.71943646801515	3657
758.02667130995121	3693
758.33389609193284	3665
758.641110804952	3581
758.94831544000181	3531
759.255509988076	3528
759.56269444016868	3455
759.86986878727532	3531
760.17703302039206	3392
760.48418713051535	3347
760.791331108643	3360
761.09846494577323	3351
761.40558863290539	3189
761.71270216103949	3220
762.019805521176	3174
762.32689870431659	3195
762.63398170146365	3083
762.94105450362053	3097
763.24811710179063	3118
763.55516948697914	3011
763.8622116501914	3007
764.169243582434	3024
764.47626527471391	2961
764.78327671803891	2933
765.090277903418	2877
765.39726882186085	2894
765.70424946437731	2765
766.01121982197913	2705
766.31817988567809	2720
766.62512964648715	2742
766.93206909541959	2672
767.23899822349006	2638
767.545917021714	2637
767.8528254811074	2624
768.15972359268665	2592
768.46661134747012	2536
768.77348873647611	2542
769.080355750724	2546
769.387212381234	2491
769.69405861902692	2490
770.00089445512492	2443
770.30771988055051	2418
770.61453488632731	2425
770.9213394634794	2397
771.22813360303212	2403
771.53491729601137	2304
771.84169053344431	2282
772.14845330635808	2250
772.45520560578154	2152
772.7619474227439	2304
773.06867874827583	2189
773.37539957340755	2190
773.68210988917133	2207
773.98880968660012	2138
774.2954989567271	2171
774.60217769058693	2061
774.90884587921471	2066
775.21550351364658	2090
775.5221505849197	2027
775.82878708407168	1991
776.13541300214126	1990
776.44202833016789	2043
776.748633059192	1946
777.05522718025486	1926
777.36181068439862	1923
777.668383562666	1893
777.97494580610123	1836
778.28149740574838	1858
778.58803835265371	1856
778.89456863786313	1850
779.2010882524238	1829
779.50759718738436	1812
779.81409543379368	1815
780.12058298270154	1760
780.42705982515861	1761
780.73352595221661	1755
781.03998135492816	1736
781.34642602434633	1703
781.6528599515259	1720
781.95928312752164	1748
782.26569554338948	1755
782.57209719018658	1673
782.87848805897045	1607
783.18486814080018	1658
783.491237426735	1636
783.79759590783533	1613
784.10394357516236	1625
784.4102804197787	1566
784.71660643274731	1572
785.02292160513207	1584
785.32922592799821	1602
785.63551939241086	1546
785.94180198943729	1493
786.24807371014481	1573
786.55433454560182	1500
786.860584486878	1513
787.16682352504347	1457
787.47305165116927	1487
787.77926885632758	1497
788.08547513159135	1503
788.39167046803459	1454
788.697854856732	1434
789.00402828875929	1487
789.31019075519328	1419
789.61634224711111	1445
789.92248275559143	1464
790.22861227171359	1417
790.5347307865577	1400
790.84083829120527	1411
791.146934776738	1380
791.4530202342396	1361
791.7590946547931	1366
792.06515802948388	1395
792.37121034939776	1363
792.67725160562111	1368
792.983281789242	1408
793.28930089134872	1336
793.59530890303074	1354
793.90130581537858	1395
794.2072916194835	1318
794.51326630643791	1349
794.81922986733491	1302
795.125182293269	1329
795.4311235753346	1307
795.73705370462812	1301
796.04297267224661	1265
796.34888046928779	1267
796.65477708685057	1119
796.96066251603452	1135
797.2665367479409	1239
797.572399773671	1264
797.87825158432736	1245
798.18409217101362	1238
798.48992152483447	1219
798.79573963689518	1238
799.10154649830224	1228
799.407342100163	1175
799.7131264335859	1201
800.01889948967994	1221
800.32466125955557	1196
800.63041173432407	1211
800.93615090509718	1150
801.24187876298845	1151
801.54759529911189	1117
801.85330050458231	1102
802.15899437051587	1148
802.46467688802932	1075
802.77034804824086	1125
803.07600784226941	1180
803.38165626123475	1126
803.68729329625751	1106
803.99291893845964	1088
804.29853317896414	1099
804.60413600889444	1121
804.9097274193756	1054
805.215307401533	1067
805.52087594649367	1100
805.826433045385	1047
806.1319786893356	1036
806.43751286947565	1038
806.74303557693509	1073
807.04854680284586	1000
807.35404653834053	1047
807.65953477455264	1023
807.96501150261656	998
808.27047671366836	991
808.575930398844	999
808.88137254928131	1034
809.18680315611891	984
809.49222221049615	988
809.79762970355364	975
810.1030256264329	937
810.40840997027635	995
810.71378272622746	964
811.01914388543128	951
811.32449343903272	972
811.62983137817844	936
811.93515769401608	906
812.24047237769446	928
812.54577542036247	878
812.85106681317109	862
813.15634654727194	889
813.46161461381757	896
813.76687100396146	864
814.07211570885818	840
814.37734871966359	870
814.68257002753387	836
814.98777962362738	888
815.29297749910211	867
815.59816364511823	844
815.90333805283615	850
816.20850071341772	838
816.51365161802607	868
816.81879075782456	791
817.123918123978	805
817.42903370765237	756
817.73413750001453	815
818.03922949223272	742
818.34430967547519	766
818.64937804091255	728
818.95443457971544	822
819.25947928305618	769
819.56451214210767	775
819.869533148044	778
820.17454229204077	790
820.47953956527351	735
820.78452495891986	739
821.08949846415817	779
821.39446007216759	734
821.69940977412853	748
822.00434756122263	711
822.309273424632	695
822.61418735554059	675
822.91908934513276	717
823.22397938459414	703
823.5288574651114	670
823.83372357787255	736
824.13857771406583	704
824.44341986488189	678
824.7482500215109	662
825.0530681751452	653
825.35787431697781	641
825.6626684382029	661
825.96745053001541	640
826.2722205836119	636
826.57697859018947	635
826.88172454094638	609
827.18645842708224	624
827.49118023979736	633
827.79588997029362	664
828.10058760977347	599
828.40527314944075	636
828.70994658050017	580
829.01460789415762	572
829.31925708162009	592
829.623894134096	597
829.9285190427936	619
830.23313179892375	602
830.53773239369752	560
830.84232081832727	569
831.14689706402669	615
831.45146112200973	520
831.756012983493	561
832.06055263969222	563
832.36508008182557	547
832.66959530111228	541
832.974098288772	565
833.278589036026	532
833.58306753409624	504
833.88753377420619	518
834.1919877475799	510
834.4964294454436	488
834.800858859023	520
835.10527597954638	528
835.40968079824233	500
835.71407330634065	489
836.01845349507232	487
836.3228213556697	491
836.627176879366	489
836.93152005739512	505
837.235850880993	504
837.54016934139611	471
837.84447542984162	483
838.14876913756893	465
838.45305045581745	453
838.75731937582862	422
839.06157588884412	444
839.36581998610768	423
839.67005165886326	447
839.97427089835651	445
840.27847769583423	451
840.58267204254378	455
840.88685392973446	419
841.1910233486559	433
841.49518029055946	444
841.799324746697	424
842.1034567083226	420
842.40757616669021	397
842.71168311305564	398
843.01577753867559	428
843.31985943480811	375
843.6239287927126	412
843.92798560364861	391
844.23202985887781	388
844.53606154966246	386
844.84008066726642	374
845.14408720295455	382
845.44808114799241	365
845.75206249364749	378
846.05603123118749	391
846.35998735188218	389
846.66393084700178	391
846.9678617078182	356
847.27177992560416	368
847.57568549163352	370
847.87957839718138	352
848.18345863352442	334
848.48732619193936	347
848.79118106370561	356
849.09502324010214	351
849.3988527124103	346
849.702669471912	340
850.00647350989084	293
850.3102648176307	332
850.61404338641739	339
850.91780920753763	327
851.22156227227947	309
851.52530257193177	313
851.82903009778488	331
852.13274484113037	300
852.43644679326053	308
852.74013594546921	299
853.0438122890514	309
853.34747581530337	300
853.651126515522	276
853.95476438100638	343
854.25838940305573	302
854.56200157297087	275
854.86560088205431	300
855.16918732160866	281
855.47276088293859	289
855.77632155734977	299
856.079869336149	289
856.3834042106439	299
856.686926172144	268
856.99043521195938	265
857.29393132140194	251
857.597414491784	266
857.9008847144197	262
858.20434198062446	269
858.50778628171406	281
858.81121760900623	297
859.11463595381974	241
859.41804130747482	252
859.721433661292	245
860.02481300659429	250
860.32817933470471	262
860.63153263694835	252
860.93487290465089	242
861.23820012913973	244
861.54151430174318	235
861.84481541379068	220
862.14810345661351	227
862.45137842154327	244
862.75464029991338	228
863.057889083058	235
863.36112476231335	237
863.66434732901587	218
863.96755677450392	228
864.270753090117	238
864.57393626719488	240
864.87710629708022	199
865.18026317111594	210
865.4834068806457	234
865.78653741701567	206
866.0896547715721	197
866.392758935663	219
866.69584990063765	217
866.99892765784625	210
867.30199219864062	202
867.60504351437385	175
867.90808159639948	198
868.21110643607335	202
868.5141180247515	181
868.81711635379247	204
869.12010141455482	197
869.42307319839892	188
869.7260316966865	198
870.02897690078021	192
870.33190880204393	179
870.63482739184349	199
870.93773266154517	173
871.24062460251616	186
871.54350320612662	189
871.846368463746	182
872.14922036674625	179
872.45205890649981	197
872.75488407438138	171
873.05769586176575	157
873.36049426002944	142
873.66327926055078	162
873.96605085470856	173
874.26880903388292	180
874.57155378945606	146
874.87428511281041	165
875.17700299533021	165
875.47970742840118	166
875.78239840340984	150
876.08507591174407	178
876.38773994479322	153
876.69039049394769	173
876.99302755059944	170
877.29565110614146	165
877.5982611519679	151
877.90085767947471	151
878.20344068005841	139
878.50601014511744	168
878.8085660660513	160
879.1111084342607	138
879.41363724114751	148
879.716152478115	157
880.0186541365681	148
880.32114220791232	150
880.62361668355516	123
880.92607755490474	157
881.22852481337111	132
881.530958450365	135
881.83337845729909	153
882.1357848255866	136
882.438177546643	141
882.740556611884	134
883.04292201272744	142
883.34527374059212	130
883.647611786898	162
883.94993614306657	134
884.25224680052065	156
884.55454375068393	136
884.85682698498238	143
885.159096494842	134
