# Supplementary material for: Anomalous deep-red luminescence of perylene black analogues with strong π-π interactions
Source: Nat Commun. 2023 Apr 6;14:1922. doi: 10.1038/s41467-023-37171-y (PMC10079835; doi:10.1038/s41467-023-37171-y)
Supplement: Supplementary file 3 — Source data [file 41467_2023_37171_MOESM3_ESM.zip › DATA/Temperature-dependent PL spectra and fluorescence decay of crystalline film/Supplementary Fig. 22a/46-260K-1S-EX480NM 353.csv]

471.67766888101448	14
471.99028276455613	14
472.30289504096527	10
472.61550570108284	6
472.92811473574989	22
473.24072213580666	8
473.55332789209336	9
473.86593199544933	7
474.1785344367139	14
474.49113520672552	12
474.80373429632243	3
475.11633169634268	9
475.42892739762328	10
475.74152139100158	12
476.0541136673134	2
476.36670421739564	24
476.67929303208308	19
476.99188010221161	34
477.30446541861556	52
477.61704897212951	85
477.92963075358745	111
478.24221075382258	145
478.55478896366805	135
478.86736537395689	156
479.17993997552071	173
479.49251275919204	174
479.80508371580152	158
480.11765283618081	157
480.43022011116011	145
480.74278553156955	129
481.05534908823893	98
481.3679107719978	83
481.68047057367477	78
481.9930284840986	45
482.3055844940975	22
482.61813859449853	21
482.93069077612978	17
483.24324102981785	10
483.55578934638896	6
483.86833571666938	14
484.18088013148508	6
484.49342258166109	9
484.80596305802226	7
485.11850155139314	9
485.431038052598	8
485.74357255246059	12
486.0561050418039	9
486.36863551145126	3
486.68116395222489	17
486.99369035494715	12
487.30621471043958	0
487.61873700952418	11
487.93125724302115	13
488.24377540175158	20
488.55629147653553	22
488.86880545819321	14
489.1813173375437	22
489.49382710540635	22
489.80633475259975	14
490.11884026994227	12
490.431343648252	9
490.74384487834635	20
491.05634395104295	13
491.36884085715855	14
491.681335587509	-2
491.99382813291135	9
492.306318484181	11
492.61880663213338	17
492.93129256758351	7
493.24377628134579	12
493.556257764235	6
493.86873700706491	14
494.18121400064928	-1
494.49368873580113	11
494.80616120333332	19
495.11863139405887	10
495.43109929878926	10
495.74356490833679	17
496.05602821351295	17
496.36848920512864	8
496.68094787399497	16
496.99340421092217	27
497.30585820672025	6
497.618309852199	10
497.930759138168	13
498.2432060554363	12
498.55565059481262	20
498.86809274710549	3
499.18053250312255	3
499.49296985367175	15
499.80540478956044	10
500.11783730159578	18
500.43026738058438	14
500.74269501733289	21
501.05512020264717	9
501.36754292733309	24
501.67996318219559	8
501.99238095804031	12
502.30479624567175	14
502.61720903589458	8
502.92961931951248	18
503.24202708732969	12
503.55443233014927	15
503.8668350387747	22
504.17923520400888	18
504.49163281665415	3
504.80402786751279	21
505.11642034738662	7
505.42881024707719	9
505.74119755738593	11
506.05358226911386	22
506.36596437306156	8
506.67834386002937	10
506.99072072081725	14
507.30309494622503	-2
507.61546652705232	5
507.92783545409821	25
508.24020171816147	17
508.55256531004056	15
508.86492622053396	9
509.17728444043945	17
509.48963996055494	19
509.80199277167742	3
510.11434286460417	12
510.42669023013229	-2
510.73903485905777	11
511.0513767421769	15
511.36371587028589	13
511.67605223418053	17
511.9883858246555	14
512.30071663250646	17
512.6130446485281	19
512.92536986351467	11
513.237692268261	5
513.55001185356036	28
513.86232861020676	14
514.17464252899379	6
514.48695360071429	12
514.79926181616122	17
515.1115671661272	5
515.42386964140451	21
515.73616923278553	13
516.0484659310614	12
516.36075972702429	10
516.67305061146533	3
516.985338575175	12
517.29762360894472	23
517.60990570356478	2
517.922184849825	15
518.23446103851586	5
518.54673426042689	8
518.85900450634756	9
519.17127176706674	14
519.483536033374	2
519.79579729605769	0
520.10805554590615	15
520.42031077370768	24
520.73256297025046	14
521.04481212632174	23
521.35705823270951	12
521.66930128020044	16
521.98154125958183	3
522.29377816164072	15
522.60601197716289	29
522.918242696935	16
523.23047031174337	12
523.54269481237316	23
523.85491618961044	20
524.16713443424021	10
524.4793495370476	15
524.79156148881771	20
525.10377028033486	12
525.41597590238371	17
525.72817834574835	13
526.04037760121275	10
526.35257365956079	14
526.66476651157541	16
526.97695614804047	13
527.28914255973893	11
527.60132573745352	17
527.913505671967	23
528.22568235406175	3
528.53785577451981	13
528.85002592412343	11
529.1621927936543	17
529.47435637389367	13
529.78651665562359	7
530.09867362962461	25
530.41082728667811	26
530.72297761756442	22
531.03512461306445	20
531.34726826395831	13
531.65940856102623	10
531.971545495048	18
532.28367905680363	21
532.59580923707233	21
532.90793602663371	9
533.220059416267	6
533.53217939675073	18
533.84429595886411	20
534.15640909338572	15
534.4685187910934	13
534.780625042766	25
535.09272783918118	24
535.40482717111672	15
535.7169230293506	23
536.02901540465984	24
536.3411042878223	16
536.65318966961456	10
536.96527154081377	18
537.27734989219641	19
537.58942471453952	31
537.90149599861934	18
538.21356373521166	14
538.525627915093	21
538.83768852903938	10
539.1497455678259	18
539.46179902222855	20
539.77384888302288	18
540.08589514098355	25
540.397937786886	28
540.709976811505	31
541.02201220561517	29
541.33404395999116	33
541.64607206540768	29
541.95809651263846	34
542.27011729245783	35
542.58213439563963	36
542.89414781295784	23
543.20615753518621	37
543.51816355309779	45
543.83016585746611	42
544.14216443906435	37
544.45415928866555	42
544.76615039704268	47
545.07813775496857	33
545.39012135321548	49
545.702101182556	44
546.01407723376258	42
546.32604949760741	41
546.63801796486257	31
546.94998262629974	34
547.26194347269052	38
547.57390049480739	39
547.885853683421	29
548.19780302930315	27
548.50974852322486	27
548.82169015595764	30
549.13362791827217	28
549.44556180093923	36
549.75749179472973	23
550.06941789041446	29
550.38134007876363	21
550.69325835054758	25
551.00517269653687	35
551.3170831075015	30
551.62898957421146	23
551.94089208743651	21
552.25279063794687	12
552.56468521651209	18
552.87657581390135	23
553.18846242088455	20
553.50034502823075	9
553.81222362670962	41
554.12409820708967	28
554.43596876014067	24
554.74783527663089	22
555.05969774732978	28
555.37155616300538	23
555.68341051442712	14
555.99526079236273	29
556.30710698758139	13
556.61894909085117	16
556.93078709294	15
557.24262098461634	44
557.55445075664829	8
557.86627639980384	21
558.17809790485069	38
558.48991526255691	21
558.80172846369	20
559.11353749901775	21
559.42534235930725	28
559.73714303532677	15
560.048939517843	28
560.36073179762388	7
560.67251986543613	24
560.984303712047	17
561.29608332822386	19
561.60785870473319	29
561.91962983234259	18
562.23139670181831	21
562.5431593039275	5
562.85491762943673	19
563.16667166911293	28
563.47842141372234	21
563.79016685403167	26
564.10190798080725	27
564.4136447848158	29
564.72537725682344	31
565.0371053875964	15
565.348829167901	15
565.66054858850339	26
565.97226364016967	23
566.28397431366591	27
566.59568059975811	25
566.90738248921252	18
567.21907997279447	17
567.53077304127044	18
567.84246168540574	30
568.15414589596639	29
568.465825663718	10
568.77750097942624	14
569.089171833857	35
569.40083821777546	20
569.71250012194776	28
570.02415753713876	17
570.33581045411449	22
570.64745886363994	10
570.95910275648112	28
571.27074212340278	27
571.58237695517073	20
571.89400724255	23
572.20563297630588	19
572.51725414720408	13
572.82887074600922	11
573.140482763487	19
573.45209019040249	19
573.7636930175205	23
574.07529123560676	24
574.38688483542614	14
574.69847380774354	28
575.0100581433245	31
575.32163783293379	35
575.63321286733662	37
575.94478323729788	35
576.25634893358279	35
576.56790994695643	30
576.87946626818371	22
577.19101788802948	34
577.50256479725908	23
577.81410698663751	15
578.12564444692964	35
578.43717716890046	35
578.748705143315	26
579.06022836093825	27
579.37174681253532	22
579.68326048887138	21
579.99476938071086	27
580.30627347881955	26
580.61777277396186	23
580.92926725690313	24
581.24075691840824	26
581.55224174924251	39
581.86372174017083	28
582.17519688195853	31
582.48666716537036	24
582.7981325811719	41
583.10959312012767	34
583.42104877300335	31
583.7324995305637	35
584.04394538357462	38
584.35538632280077	39
584.66682233900747	36
584.97825342296017	48
585.28967956542385	29
585.60110075716432	23
585.91251698894655	35
586.22392825153634	15
586.53533453569889	32
586.84673583219944	41
587.15813213180388	43
587.46952342527754	35
587.7809097033861	28
588.09229095689534	25
588.40366717657048	47
588.71503835317753	29
589.0264044774824	33
589.33776554025042	34
589.64912153224782	16
589.96047244424017	33
590.27181826699382	23
590.58315899127456	28
590.89449460784817	39
591.20582510748113	35
591.51715048093956	34
591.82847071898937	39
592.13978581239712	34
592.45109575192873	39
592.76240052835112	39
593.07370013243042	28
593.3849945549332	33
593.69628378662594	33
594.00756781827545	41
594.31884664064819	40
594.630120244511	35
594.941388620631	32
595.25265175977484	44
595.56390965270953	34
595.87516229020218	41
596.18640966301973	36
596.49765176192955	35
596.808888577699	35
597.12012010109527	36
597.431346322886	26
597.74256723383849	27
598.05378282472054	24
598.36499308629959	31
598.67619800934381	43
598.98739758462068	35
599.29859180289839	47
599.60978065494464	35
599.92096413152808	34
600.23214222341653	28
600.54331492137851	41
600.8544822161823	37
601.16564409859654	42
601.47680055938963	44
601.78795158933065	39
602.09909717918788	35
602.41023731973064	28
602.7213720017279	37
603.03250121594863	35
603.34362495316191	31
603.65474320413728	31
603.96585595964427	28
604.27696321045244	33
604.58806494733119	53
604.89916116105053	38
605.21025184237988	40
605.52133698208979	31
605.83241657095016	45
606.14349059973131	35
606.45455905920358	49
606.76562194013707	48
607.07667923330268	33
607.38773092947145	40
607.69877701941346	41
608.00981749390053	40
608.320852343703	42
608.63188155959222	44
608.94290513234012	62
609.25392305271782	61
609.5649353114967	61
609.87594189944855	63
610.18694280734576	64
610.4979380259598	62
610.808927546063	68
611.11991135842777	73
611.43088945382658	78
611.74186182303174	47
612.05282845681631	68
612.36378934595268	38
612.67474448121459	60
612.98569385337441	54
613.296637453206	46
613.60757527148257	60
613.918507298978	49
614.22943352646575	44
614.54035394471975	47
614.851268544514	49
615.16217731662334	35
615.47308025182144	57
615.783977340883	51
616.09486857458319	45
616.40575394369625	53
616.71663343899775	40
617.02750705126232	58
617.338374771266	48
617.64923658978387	50
617.96009249759163	28
618.27094248546541	45
618.58178654418077	48
618.89262466451476	55
619.20345683724292	52
619.51428305314255	52
619.82510330298965	58
620.1359175775616	42
620.44672586763534	55
620.75752816398847	45
621.068324457398	49
621.37911473864165	47
621.6898989984976	47
622.00067722774349	52
622.311449417158	60
622.622215557519	43
622.93297563960539	47
623.24372965419582	60
623.55447759206936	39
623.865219444005	38
624.17595520078237	54
624.48668485318069	50
624.79740839198018	49
625.10812580796028	67
625.41883709190154	62
625.729542234584	56
626.04024122678845	58
626.35093405929581	54
626.66162072288671	61
626.97230120834263	64
627.2829755064447	65
627.59364360797474	61
627.90430550371445	66
628.21496118444588	75
628.5256106409513	71
628.836253864013	70
629.14689084441409	57
629.457521572937	57
629.7681460403652	73
630.07876423748189	73
630.38937615507041	88
630.69998178391484	80
631.010581114799	74
631.32117413850744	88
631.63176084582437	69
631.94234122753437	61
632.25291527442278	66
632.56348297727436	82
632.87404432687458	69
633.18459931400935	67
633.49514792946434	82
633.80569016402546	70
634.11622600847932	87
634.42675545361226	70
634.73727849021157	82
635.04779510906383	74
635.35830530095654	88
635.66880905667722	89
635.97930636701369	96
636.289797222754	74
636.60028161468631	98
636.9107595335995	91
637.22123097028225	97
637.53169591552341	93
637.84215436011266	103
638.152606294839	92
638.46305171049278	102
638.77349059786411	112
639.08392294774285	90
639.39434875092	92
639.70476799818641	109
640.01518068033317	123
640.32558678815155	107
640.63598631243337	97
640.94637924397057	113
641.25676557355519	123
641.56714529197973	101
641.87751839003738	133
642.18788485852053	146
642.49824468822294	127
642.80859786993813	129
643.11894439445985	139
643.42928425258208	149
643.73961743509938	170
644.04994393280663	151
644.36026373649872	154
644.67057683697055	160
644.98088322501837	158
645.2911828914373	176
645.601475827024	166
645.91176202257464	159
646.22204146888612	161
646.53231415675509	193
646.84258007697929	193
647.15283922035587	182
647.463091577683	212
647.773337139759	212
648.083575897382	206
648.39380784135119	211
648.70403296246513	223
649.01425125152366	198
649.32446269932632	247
649.63466729667323	246
649.94486503436462	219
650.25505590320108	219
650.56523989398363	221
650.87541699751341	278
651.185587204592	280
651.4957505060213	296
651.80590689260373	278
652.1160563551415	273
652.42619888443744	317
652.73633447129487	301
653.046463106517	281
653.356584780908	312
653.66669948527158	315
653.9768072104124	334
654.28690794713532	349
654.59700168624511	353
654.90708841854746	361
655.21716813484807	398
655.52724082595307	382
655.83730648266874	409
656.147365095802	442
656.45741665615992	410
656.76746115454966	439
657.0774985817792	465
657.38752892865682	404
657.6975521859905	437
658.00756834458946	451
658.3175773952629	463
658.62757932881971	489
658.93757413607022	513
659.24756180782458	508
659.557542334893	536
659.86751570808667	571
660.17748191821681	549
660.48744095609493	558
660.797392812533	562
661.107337478343	604
661.41727494433781	610
661.72720520133055	637
662.03712824013462	609
662.34704405156356	638
662.65695262643123	661
662.96685395555278	706
663.27674802974263	717
663.58663483981582	750
663.89651437658813	722
664.2063866308755	749
664.51625159349419	799
664.82610925526069	811
665.1359596069924	812
665.44580263950638	849
665.75563834362072	841
666.06546671015326	901
666.375287729923	913
666.6851013937486	938
666.99490769244937	928
667.30470661684512	984
667.61449815775586	1013
667.924282306002	1016
668.23405905240463	1020
668.54382838778463	1062
668.85359030296411	1084
669.16334478876468	1112
669.47309183600908	1175
669.78283143551982	1197
670.09256357812023	1197
670.40228825463407	1257
670.71200545588522	1285
671.0217151726979	1284
671.33141739589735	1366
671.64111211630836	1349
671.950799324757	1367
672.26047901206869	1384
672.57015116907019	1437
672.87981578658844	1485
673.18947285545039	1501
673.49912236648379	1530
673.808764310517	1607
674.11839867837818	1601
674.42802546089627	1658
674.7376446489003	1721
675.04725623322054	1701
675.35686020468688	1723
675.66645655412981	1756
675.97604527238025	1834
676.28562635026981	1789
676.59519977863033	1913
676.90476554829365	1936
677.214323650093	1891
677.523874074861	1952
677.83341681343165	2033
678.14295185663866	2096
678.45247919531619	2109
678.76199882029937	2116
679.07151072242357	2154
679.38101489252415	2221
679.69051132143761	2208
680.00000000000011	2285
680.309480919049	2245
680.61895406942153	2375
680.92841944195573	2374
681.23787702749	2399
681.54732681686278	2455
681.85676880091387	2572
682.16620297048223	2576
682.47562931640857	2623
682.78504782953348	2758
683.09445850069744	2687
683.40386132074252	2755
683.71325628051045	2769
684.02264337084353	2824
684.33202258258461	2828
684.64139390657726	2899
684.95075733366514	2988
685.26011285469224	3043
685.56946046050336	3124
685.87880014194377	3209
686.188131889859	3233
686.49745569509537	3212
686.80677154849934	3315
687.11607944091793	3346
687.42537936319832	3479
687.73467130618883	3445
688.04395526073779	3516
688.3532312176942	3591
688.66249916790753	3632
688.97175910222734	3700
689.28101101150423	3735
689.59025488658881	3808
689.89949071833291	3847
690.20871849758782	3969
690.51793821520585	4043
690.82714986204019	4042
691.13635342894349	4090
691.44554890677	4192
691.75473628637371	4309
692.06391555860955	4316
692.37308671433209	4413
692.682249744398	4495
692.991404639663	4479
693.30055139098351	4567
693.60968998921726	4614
693.9188204252215	4687
694.22794268985479	4756
694.53705677397568	4807
694.8461626684433	4955
695.15526036411723	5000
695.46434985185817	4998
695.77343112252629	5053
696.08250416698331	5073
696.39156897609041	5174
696.70062554071023	5182
697.00967385170588	5301
697.31871389993967	5326
697.62774567627628	5397
697.9367691715795	5283
698.24578437671425	5513
698.55479128254592	5477
698.86378987994055	5558
699.17278015976422	5588
699.48176211288387	5667
699.79073573016728	5615
700.09970100248211	5691
700.40865792069678	5802
700.71760647568055	5814
701.02654665830289	5855
701.33547845943372	5859
701.64440186994386	5970
701.953316880704	5963
702.26222348258648	6023
702.57112166646323	6014
702.88001142320684	5980
703.18889274369087	6151
703.49776561878878	6139
703.80663003937514	6213
704.11548599632522	6190
704.424333480514	6214
704.73317248281751	6401
705.04200299411241	6334
705.35082500527608	6381
705.65963850718583	6355
705.96844349071966	6439
706.277239946757	6449
706.58602786617655	6447
706.89480723985844	6455
707.20357805868332	6648
707.51234031353147	6662
707.8210939952852	6690
708.12983909482614	6689
708.43857560303707	6723
708.74730351080132	6719
709.05602280900268	6755
709.36473348852519	6840
709.67343554025422	6805
709.98212895507493	6976
710.29081372387361	6855
710.59948983753657	6947
710.90815728695156	6999
711.21681606300581	7039
711.52546615658787	7108
711.83410755858677	7102
712.142740259892	7099
712.45136425139356	7230
712.75997952398222	7136
713.06858606854917	7304
713.37718387598613	7185
713.68577293718556	7335
713.99435324304079	7392
714.30292478444539	7321
714.61148755229283	7394
714.92004153747871	7326
715.228586730898	7448
715.5371231234468	7367
715.8456507060215	7426
716.1541694695195	7490
716.46267940483813	7427
716.77118050287618	7544
717.07967275453245	7543
717.38815615070621	7494
717.69663068229818	7575
718.00509634020852	7514
718.31355311533878	7478
718.62200099859115	7485
718.93043998086807	7547
719.23887005307256	7515
719.5472912061083	7446
719.85570343088023	7593
720.16410671829294	7512
720.47250105925207	7581
720.78088644466413	7487
721.08926286543556	7564
721.397630312474	7395
721.70598877668783	7400
722.01433824898538	7499
722.32267872027637	7468
722.6310101814704	7464
722.93933262347832	7322
723.247646037211	7167
723.5559504135806	7267
723.86424574349962	7174
724.172532017881	7273
724.48080922763859	7212
724.78907736368649	7225
725.09733641693981	7093
725.40558637831452	7076
725.71382723872648	6949
726.02205898909278	7031
726.330281620331	6905
726.63849512335923	6969
726.94669948909632	6839
727.25489470846173	6814
727.56308077237566	6713
727.87125767175894	6639
728.17942539753255	6692
728.48758394061906	6709
728.79573329194113	6705
729.103873442422	6671
729.41200438298551	6555
729.7201261045567	6523
730.0282385980604	6455
730.336341854423	6425
730.64443586457128	6239
730.95252061943211	6192
731.26059610993377	6208
731.56866232700474	6232
731.87671926157418	6193
732.18476690457248	6053
732.49280524692972	6164
732.80083427957743	5959
733.108853993448	5902
733.416864379473	5962
733.72486542858678	5903
734.03285713172284	5782
734.34083947981583	5689
734.648812463801	5812
734.95677607461471	5617
735.26473030319346	5689
735.57267514047442	5602
735.8806105773956	5514
736.188536604896	5432
736.496453213915	5416
736.80436039539245	5452
737.11225814026909	5319
737.42014643948676	5317
737.72802528398745	5335
738.03589466471385	5268
738.34375457260967	5239
738.65160499861884	5159
738.95944593368665	5092
739.2672773687583	5150
739.57509929478044	4980
739.88291170270008	5029
740.190714583465	5050
740.49850792802317	5020
740.80629172732415	4938
741.11406597231735	4844
741.42183065395363	4852
741.7295857631841	4915
742.03733129096065	4814
742.34506722823619	4754
742.65279356596363	4756
742.96051029509727	4630
743.2682174065917	4621
743.57591489140293	4614
743.88360274048648	4621
744.1912809447997	4456
744.49894949530017	4513
744.80660838294614	4488
745.11425759869667	4495
745.42189713351172	4315
745.72952697835171	4365
746.0371471241782	4349
746.34475756195252	4306
746.65235828263792	4181
746.95994927719744	4167
747.26753053659559	4143
747.575102051797	4072
747.88266381376764	4061
748.19021581347351	4039
748.49775804188187	3957
748.80529048996061	3951
749.112813148678	3900
749.42032600900359	3880
749.72782906190753	3683
750.03532229836026	3736
750.34280570933367	3637
750.6502792858	3664
750.95774301873178	3526
751.26519689910356	3646
751.57264091788932	3544
751.88007506606471	3470
752.187499334605	3414
752.49491371448789	3444
752.80231819669029	3347
753.10971277219073	3254
753.41709743196839	3338
753.72447216700266	3253
754.03183696827455	3257
754.33919182676482	3252
754.64653673345617	3117
754.95387167933086	3189
755.26119665537294	3101
755.56851165256649	3096
755.87581666189692	3018
756.1831116743499	2943
756.49039668091223	2957
756.79767167257125	2934
757.10493664031549	2916
757.41219157513342	2780
757.71943646801515	2749
758.02667130995121	2774
758.33389609193284	2687
758.641110804952	2681
758.94831544000181	2731
759.255509988076	2639
759.56269444016868	2634
759.86986878727532	2594
760.17703302039206	2617
760.48418713051535	2581
760.791331108643	2597
761.09846494577323	2474
761.40558863290539	2472
761.71270216103949	2463
762.019805521176	2453
762.32689870431659	2418
762.63398170146365	2397
762.94105450362053	2387
763.24811710179063	2345
763.55516948697914	2277
763.8622116501914	2309
764.169243582434	2327
764.47626527471391	2299
764.78327671803891	2222
765.090277903418	2215
765.39726882186085	2129
765.70424946437731	2215
766.01121982197913	2215
766.31817988567809	2153
766.62512964648715	2177
766.93206909541959	2081
767.23899822349006	2046
767.545917021714	2081
767.8528254811074	2073
768.15972359268665	2005
768.46661134747012	2012
768.77348873647611	1976
769.080355750724	1999
769.387212381234	1966
769.69405861902692	1964
770.00089445512492	1928
770.30771988055051	1856
770.61453488632731	1921
770.9213394634794	1861
771.22813360303212	1803
771.53491729601137	1827
771.84169053344431	1804
772.14845330635808	1761
772.45520560578154	1774
772.7619474227439	1747
773.06867874827583	1738
773.37539957340755	1756
773.68210988917133	1716
773.98880968660012	1685
774.2954989567271	1684
774.60217769058693	1720
774.90884587921471	1697
775.21550351364658	1609
775.5221505849197	1579
775.82878708407168	1609
776.13541300214126	1583
776.44202833016789	1547
776.748633059192	1562
777.05522718025486	1593
777.36181068439862	1541
777.668383562666	1590
777.97494580610123	1488
778.28149740574838	1508
778.58803835265371	1430
778.89456863786313	1441
779.2010882524238	1456
779.50759718738436	1453
779.81409543379368	1489
780.12058298270154	1485
780.42705982515861	1402
780.73352595221661	1417
781.03998135492816	1379
781.34642602434633	1389
781.6528599515259	1373
781.95928312752164	1387
782.26569554338948	1442
782.57209719018658	1354
782.87848805897045	1334
783.18486814080018	1356
783.491237426735	1305
783.79759590783533	1312
784.10394357516236	1312
784.4102804197787	1304
784.71660643274731	1323
785.02292160513207	1264
785.32922592799821	1343
785.63551939241086	1275
785.94180198943729	1239
786.24807371014481	1190
786.55433454560182	1240
786.860584486878	1211
787.16682352504347	1196
787.47305165116927	1190
787.77926885632758	1217
788.08547513159135	1212
788.39167046803459	1221
788.697854856732	1220
789.00402828875929	1174
789.31019075519328	1186
789.61634224711111	1198
789.92248275559143	1178
790.22861227171359	1146
790.5347307865577	1134
790.84083829120527	1126
791.146934776738	1117
791.4530202342396	1142
791.7590946547931	1114
792.06515802948388	1069
792.37121034939776	1068
792.67725160562111	1087
792.983281789242	1053
793.28930089134872	1071
793.59530890303074	1071
793.90130581537858	1070
794.2072916194835	1118
794.51326630643791	1132
794.81922986733491	1084
795.125182293269	1035
795.4311235753346	1093
795.73705370462812	1064
796.04297267224661	1029
796.34888046928779	1057
796.65477708685057	847
796.96066251603452	829
797.2665367479409	983
797.572399773671	994
797.87825158432736	1005
798.18409217101362	1006
798.48992152483447	1003
798.79573963689518	983
799.10154649830224	990
799.407342100163	988
799.7131264335859	964
800.01889948967994	942
800.32466125955557	920
800.63041173432407	955
800.93615090509718	936
801.24187876298845	937
801.54759529911189	963
801.85330050458231	913
802.15899437051587	902
802.46467688802932	915
802.77034804824086	908
803.07600784226941	916
803.38165626123475	918
803.68729329625751	908
803.99291893845964	881
804.29853317896414	865
804.60413600889444	894
804.9097274193756	911
805.215307401533	859
805.52087594649367	865
805.826433045385	845
806.1319786893356	777
806.43751286947565	801
806.74303557693509	834
807.04854680284586	800
807.35404653834053	837
807.65953477455264	791
807.96501150261656	812
808.27047671366836	811
808.575930398844	771
808.88137254928131	809
809.18680315611891	771
809.49222221049615	772
809.79762970355364	772
810.1030256264329	766
810.40840997027635	737
810.71378272622746	737
811.01914388543128	719
811.32449343903272	759
811.62983137817844	736
811.93515769401608	727
812.24047237769446	718
812.54577542036247	672
812.85106681317109	692
813.15634654727194	669
813.46161461381757	718
813.76687100396146	667
814.07211570885818	703
814.37734871966359	689
814.68257002753387	705
814.98777962362738	694
815.29297749910211	676
815.59816364511823	645
815.90333805283615	664
816.20850071341772	638
816.51365161802607	666
816.81879075782456	639
817.123918123978	645
817.42903370765237	593
817.73413750001453	598
818.03922949223272	598
818.34430967547519	627
818.64937804091255	597
818.95443457971544	597
819.25947928305618	612
819.56451214210767	628
819.869533148044	618
820.17454229204077	565
820.47953956527351	570
820.78452495891986	578
821.08949846415817	593
821.39446007216759	566
821.69940977412853	556
822.00434756122263	553
822.309273424632	549
822.61418735554059	560
822.91908934513276	537
823.22397938459414	549
823.5288574651114	533
823.83372357787255	509
824.13857771406583	544
824.44341986488189	538
824.7482500215109	541
825.0530681751452	516
825.35787431697781	510
825.6626684382029	522
825.96745053001541	500
826.2722205836119	486
826.57697859018947	493
826.88172454094638	466
827.18645842708224	486
827.49118023979736	519
827.79588997029362	471
828.10058760977347	458
828.40527314944075	475
828.70994658050017	448
829.01460789415762	465
829.31925708162009	465
829.623894134096	455
829.9285190427936	474
830.23313179892375	465
830.53773239369752	429
830.84232081832727	423
831.14689706402669	449
831.45146112200973	441
831.756012983493	460
832.06055263969222	443
832.36508008182557	450
832.66959530111228	440
832.974098288772	395
833.278589036026	387
833.58306753409624	432
833.88753377420619	416
834.1919877475799	386
834.4964294454436	391
834.800858859023	382
835.10527597954638	400
835.40968079824233	413
835.71407330634065	399
836.01845349507232	375
836.3228213556697	403
836.627176879366	372
836.93152005739512	368
837.235850880993	371
837.54016934139611	376
837.84447542984162	363
838.14876913756893	341
838.45305045581745	361
838.75731937582862	356
839.06157588884412	334
839.36581998610768	327
839.67005165886326	298
839.97427089835651	335
840.27847769583423	359
840.58267204254378	344
840.88685392973446	344
841.1910233486559	349
841.49518029055946	341
841.799324746697	344
842.1034567083226	338
842.40757616669021	336
842.71168311305564	343
843.01577753867559	328
843.31985943480811	301
843.6239287927126	302
843.92798560364861	307
844.23202985887781	302
844.53606154966246	279
844.84008066726642	303
845.14408720295455	321
845.44808114799241	293
845.75206249364749	285
846.05603123118749	281
846.35998735188218	303
846.66393084700178	273
846.9678617078182	284
847.27177992560416	319
847.57568549163352	309
847.87957839718138	272
848.18345863352442	268
848.48732619193936	261
848.79118106370561	243
849.09502324010214	269
849.3988527124103	262
849.702669471912	261
850.00647350989084	242
850.3102648176307	257
850.61404338641739	267
850.91780920753763	248
851.22156227227947	246
851.52530257193177	255
851.82903009778488	242
852.13274484113037	221
852.43644679326053	224
852.74013594546921	249
853.0438122890514	256
853.34747581530337	227
853.651126515522	228
853.95476438100638	228
854.25838940305573	224
854.56200157297087	220
854.86560088205431	233
855.16918732160866	234
855.47276088293859	215
855.77632155734977	237
856.079869336149	214
856.3834042106439	238
856.686926172144	220
856.99043521195938	211
857.29393132140194	199
857.597414491784	224
857.9008847144197	192
858.20434198062446	194
858.50778628171406	216
858.81121760900623	202
859.11463595381974	206
859.41804130747482	204
859.721433661292	165
860.02481300659429	194
860.32817933470471	199
860.63153263694835	199
860.93487290465089	194
861.23820012913973	196
861.54151430174318	187
861.84481541379068	207
862.14810345661351	193
862.45137842154327	191
862.75464029991338	178
863.057889083058	184
863.36112476231335	173
863.66434732901587	178
863.96755677450392	175
864.270753090117	184
864.57393626719488	165
864.87710629708022	186
865.18026317111594	176
865.4834068806457	165
865.78653741701567	166
866.0896547715721	164
866.392758935663	166
866.69584990063765	159
866.99892765784625	176
867.30199219864062	152
867.60504351437385	156
867.90808159639948	164
868.21110643607335	156
868.5141180247515	155
868.81711635379247	159
869.12010141455482	137
869.42307319839892	167
869.7260316966865	160
870.02897690078021	156
870.33190880204393	152
870.63482739184349	171
870.93773266154517	162
871.24062460251616	164
871.54350320612662	154
871.846368463746	167
872.14922036674625	139
872.45205890649981	131
872.75488407438138	151
873.05769586176575	129
873.36049426002944	131
873.66327926055078	144
873.96605085470856	129
874.26880903388292	133
874.57155378945606	122
874.87428511281041	128
875.17700299533021	116
875.47970742840118	123
875.78239840340984	130
876.08507591174407	126
876.38773994479322	107
876.69039049394769	130
876.99302755059944	130
877.29565110614146	132
877.5982611519679	141
877.90085767947471	118
878.20344068005841	111
878.50601014511744	127
878.8085660660513	123
879.1111084342607	121
879.41363724114751	125
879.716152478115	111
880.0186541365681	132
880.32114220791232	117
880.62361668355516	117
880.92607755490474	118
881.22852481337111	116
881.530958450365	122
881.83337845729909	122
882.1357848255866	111
882.438177546643	117
882.740556611884	123
883.04292201272744	94
883.34527374059212	125
883.647611786898	113
883.94993614306657	107
884.25224680052065	109
884.55454375068393	131
884.85682698498238	113
885.159096494842	97
