# Supplementary material for: Anomalous deep-red luminescence of perylene black analogues with strong π-π interactions
Source: Nat Commun. 2023 Apr 6;14:1922. doi: 10.1038/s41467-023-37171-y (PMC10079835; doi:10.1038/s41467-023-37171-y)
Supplement: Supplementary file 3 — Source data [file 41467_2023_37171_MOESM3_ESM.zip › DATA/Temperature-dependent PL spectra and fluorescence decay of crystalline film/Supplementary Fig. 22a/46-270K-1S-EX480NM 354.csv]

471.67766888101448	25
471.99028276455613	13
472.30289504096527	14
472.61550570108284	12
472.92811473574989	10
473.24072213580666	13
473.55332789209336	9
473.86593199544933	19
474.1785344367139	17
474.49113520672552	14
474.80373429632243	17
475.11633169634268	16
475.42892739762328	14
475.74152139100158	9
476.0541136673134	23
476.36670421739564	22
476.67929303208308	20
476.99188010221161	31
477.30446541861556	55
477.61704897212951	56
477.92963075358745	106
478.24221075382258	118
478.55478896366805	155
478.86736537395689	178
479.17993997552071	149
479.49251275919204	161
479.80508371580152	151
480.11765283618081	160
480.43022011116011	144
480.74278553156955	121
481.05534908823893	116
481.3679107719978	81
481.68047057367477	45
481.9930284840986	55
482.3055844940975	29
482.61813859449853	17
482.93069077612978	24
483.24324102981785	23
483.55578934638896	13
483.86833571666938	23
484.18088013148508	0
484.49342258166109	13
484.80596305802226	9
485.11850155139314	15
485.431038052598	5
485.74357255246059	18
486.0561050418039	17
486.36863551145126	8
486.68116395222489	17
486.99369035494715	16
487.30621471043958	16
487.61873700952418	6
487.93125724302115	7
488.24377540175158	21
488.55629147653553	11
488.86880545819321	21
489.1813173375437	15
489.49382710540635	14
489.80633475259975	7
490.11884026994227	18
490.431343648252	4
490.74384487834635	19
491.05634395104295	18
491.36884085715855	11
491.681335587509	13
491.99382813291135	12
492.306318484181	17
492.61880663213338	12
492.93129256758351	8
493.24377628134579	17
493.556257764235	13
493.86873700706491	18
494.18121400064928	17
494.49368873580113	12
494.80616120333332	19
495.11863139405887	4
495.43109929878926	3
495.74356490833679	20
496.05602821351295	11
496.36848920512864	9
496.68094787399497	5
496.99340421092217	13
497.30585820672025	24
497.618309852199	18
497.930759138168	15
498.2432060554363	18
498.55565059481262	8
498.86809274710549	13
499.18053250312255	10
499.49296985367175	17
499.80540478956044	18
500.11783730159578	16
500.43026738058438	17
500.74269501733289	7
501.05512020264717	11
501.36754292733309	6
501.67996318219559	22
501.99238095804031	11
502.30479624567175	12
502.61720903589458	17
502.92961931951248	23
503.24202708732969	12
503.55443233014927	10
503.8668350387747	11
504.17923520400888	11
504.49163281665415	20
504.80402786751279	3
505.11642034738662	10
505.42881024707719	15
505.74119755738593	13
506.05358226911386	12
506.36596437306156	18
506.67834386002937	22
506.99072072081725	23
507.30309494622503	7
507.61546652705232	21
507.92783545409821	20
508.24020171816147	14
508.55256531004056	23
508.86492622053396	10
509.17728444043945	21
509.48963996055494	20
509.80199277167742	3
510.11434286460417	9
510.42669023013229	2
510.73903485905777	11
511.0513767421769	12
511.36371587028589	27
511.67605223418053	8
511.9883858246555	22
512.30071663250646	16
512.6130446485281	4
512.92536986351467	33
513.237692268261	10
513.55001185356036	17
513.86232861020676	5
514.17464252899379	9
514.48695360071429	15
514.79926181616122	8
515.1115671661272	20
515.42386964140451	13
515.73616923278553	11
516.0484659310614	15
516.36075972702429	11
516.67305061146533	9
516.985338575175	19
517.29762360894472	18
517.60990570356478	14
517.922184849825	8
518.23446103851586	18
518.54673426042689	13
518.85900450634756	13
519.17127176706674	17
519.483536033374	8
519.79579729605769	0
520.10805554590615	2
520.42031077370768	27
520.73256297025046	13
521.04481212632174	14
521.35705823270951	21
521.66930128020044	19
521.98154125958183	15
522.29377816164072	6
522.60601197716289	6
522.918242696935	4
523.23047031174337	16
523.54269481237316	10
523.85491618961044	19
524.16713443424021	11
524.4793495370476	17
524.79156148881771	20
525.10377028033486	9
525.41597590238371	16
525.72817834574835	11
526.04037760121275	12
526.35257365956079	3
526.66476651157541	16
526.97695614804047	22
527.28914255973893	18
527.60132573745352	12
527.913505671967	15
528.22568235406175	19
528.53785577451981	4
528.85002592412343	10
529.1621927936543	18
529.47435637389367	18
529.78651665562359	4
530.09867362962461	18
530.41082728667811	9
530.72297761756442	16
531.03512461306445	10
531.34726826395831	12
531.65940856102623	2
531.971545495048	10
532.28367905680363	16
532.59580923707233	18
532.90793602663371	6
533.220059416267	14
533.53217939675073	23
533.84429595886411	22
534.15640909338572	21
534.4685187910934	25
534.780625042766	20
535.09272783918118	5
535.40482717111672	19
535.7169230293506	10
536.02901540465984	17
536.3411042878223	25
536.65318966961456	22
536.96527154081377	20
537.27734989219641	16
537.58942471453952	19
537.90149599861934	23
538.21356373521166	14
538.525627915093	23
538.83768852903938	18
539.1497455678259	20
539.46179902222855	16
539.77384888302288	21
540.08589514098355	17
540.397937786886	29
540.709976811505	28
541.02201220561517	23
541.33404395999116	33
541.64607206540768	29
541.95809651263846	29
542.27011729245783	29
542.58213439563963	37
542.89414781295784	30
543.20615753518621	47
543.51816355309779	39
543.83016585746611	27
544.14216443906435	38
544.45415928866555	30
544.76615039704268	47
545.07813775496857	42
545.39012135321548	50
545.702101182556	38
546.01407723376258	27
546.32604949760741	32
546.63801796486257	34
546.94998262629974	32
547.26194347269052	33
547.57390049480739	41
547.885853683421	33
548.19780302930315	29
548.50974852322486	40
548.82169015595764	20
549.13362791827217	27
549.44556180093923	29
549.75749179472973	33
550.06941789041446	41
550.38134007876363	33
550.69325835054758	31
551.00517269653687	18
551.3170831075015	37
551.62898957421146	10
551.94089208743651	23
552.25279063794687	30
552.56468521651209	26
552.87657581390135	22
553.18846242088455	27
553.50034502823075	26
553.81222362670962	33
554.12409820708967	19
554.43596876014067	21
554.74783527663089	18
555.05969774732978	22
555.37155616300538	27
555.68341051442712	31
555.99526079236273	29
556.30710698758139	15
556.61894909085117	25
556.93078709294	18
557.24262098461634	23
557.55445075664829	14
557.86627639980384	24
558.17809790485069	22
558.48991526255691	19
558.80172846369	23
559.11353749901775	22
559.42534235930725	31
559.73714303532677	17
560.048939517843	27
560.36073179762388	16
560.67251986543613	16
560.984303712047	17
561.29608332822386	19
561.60785870473319	11
561.91962983234259	19
562.23139670181831	19
562.5431593039275	15
562.85491762943673	21
563.16667166911293	27
563.47842141372234	13
563.79016685403167	27
564.10190798080725	8
564.4136447848158	38
564.72537725682344	17
565.0371053875964	18
565.348829167901	19
565.66054858850339	20
565.97226364016967	14
566.28397431366591	32
566.59568059975811	11
566.90738248921252	30
567.21907997279447	21
567.53077304127044	18
567.84246168540574	20
568.15414589596639	23
568.465825663718	27
568.77750097942624	18
569.089171833857	29
569.40083821777546	30
569.71250012194776	30
570.02415753713876	22
570.33581045411449	33
570.64745886363994	17
570.95910275648112	31
571.27074212340278	25
571.58237695517073	18
571.89400724255	15
572.20563297630588	22
572.51725414720408	26
572.82887074600922	29
573.140482763487	33
573.45209019040249	27
573.7636930175205	15
574.07529123560676	14
574.38688483542614	12
574.69847380774354	25
575.0100581433245	17
575.32163783293379	22
575.63321286733662	40
575.94478323729788	18
576.25634893358279	30
576.56790994695643	26
576.87946626818371	20
577.19101788802948	38
577.50256479725908	26
577.81410698663751	34
578.12564444692964	30
578.43717716890046	25
578.748705143315	27
579.06022836093825	28
579.37174681253532	26
579.68326048887138	22
579.99476938071086	36
580.30627347881955	33
580.61777277396186	38
580.92926725690313	34
581.24075691840824	28
581.55224174924251	30
581.86372174017083	23
582.17519688195853	35
582.48666716537036	26
582.7981325811719	33
583.10959312012767	14
583.42104877300335	30
583.7324995305637	20
584.04394538357462	26
584.35538632280077	32
584.66682233900747	36
584.97825342296017	45
585.28967956542385	40
585.60110075716432	40
585.91251698894655	36
586.22392825153634	33
586.53533453569889	30
586.84673583219944	26
587.15813213180388	23
587.46952342527754	38
587.7809097033861	26
588.09229095689534	21
588.40366717657048	26
588.71503835317753	36
589.0264044774824	36
589.33776554025042	33
589.64912153224782	27
589.96047244424017	34
590.27181826699382	23
590.58315899127456	39
590.89449460784817	28
591.20582510748113	30
591.51715048093956	29
591.82847071898937	32
592.13978581239712	25
592.45109575192873	34
592.76240052835112	29
593.07370013243042	28
593.3849945549332	22
593.69628378662594	28
594.00756781827545	35
594.31884664064819	42
594.630120244511	31
594.941388620631	36
595.25265175977484	32
595.56390965270953	26
595.87516229020218	23
596.18640966301973	43
596.49765176192955	27
596.808888577699	36
597.12012010109527	33
597.431346322886	24
597.74256723383849	40
598.05378282472054	31
598.36499308629959	33
598.67619800934381	33
598.98739758462068	44
599.29859180289839	46
599.60978065494464	31
599.92096413152808	23
600.23214222341653	38
600.54331492137851	34
600.8544822161823	24
601.16564409859654	34
601.47680055938963	41
601.78795158933065	28
602.09909717918788	25
602.41023731973064	38
602.7213720017279	31
603.03250121594863	21
603.34362495316191	37
603.65474320413728	45
603.96585595964427	28
604.27696321045244	36
604.58806494733119	39
604.89916116105053	27
605.21025184237988	36
605.52133698208979	36
605.83241657095016	28
606.14349059973131	37
606.45455905920358	30
606.76562194013707	43
607.07667923330268	39
607.38773092947145	44
607.69877701941346	41
608.00981749390053	18
608.320852343703	38
608.63188155959222	38
608.94290513234012	55
609.25392305271782	49
609.5649353114967	63
609.87594189944855	57
610.18694280734576	53
610.4979380259598	65
610.808927546063	63
611.11991135842777	71
611.43088945382658	52
611.74186182303174	58
612.05282845681631	58
612.36378934595268	54
612.67474448121459	31
612.98569385337441	51
613.296637453206	51
613.60757527148257	37
613.918507298978	55
614.22943352646575	35
614.54035394471975	46
614.851268544514	39
615.16217731662334	36
615.47308025182144	50
615.783977340883	42
616.09486857458319	42
616.40575394369625	38
616.71663343899775	45
617.02750705126232	46
617.338374771266	45
617.64923658978387	39
617.96009249759163	51
618.27094248546541	45
618.58178654418077	56
618.89262466451476	42
619.20345683724292	55
619.51428305314255	54
619.82510330298965	40
620.1359175775616	40
620.44672586763534	52
620.75752816398847	42
621.068324457398	46
621.37911473864165	57
621.6898989984976	50
622.00067722774349	53
622.311449417158	70
622.622215557519	66
622.93297563960539	43
623.24372965419582	61
623.55447759206936	72
623.865219444005	62
624.17595520078237	45
624.48668485318069	49
624.79740839198018	54
625.10812580796028	53
625.41883709190154	61
625.729542234584	55
626.04024122678845	49
626.35093405929581	51
626.66162072288671	49
626.97230120834263	61
627.2829755064447	71
627.59364360797474	72
627.90430550371445	59
628.21496118444588	73
628.5256106409513	64
628.836253864013	70
629.14689084441409	61
629.457521572937	74
629.7681460403652	66
630.07876423748189	70
630.38937615507041	57
630.69998178391484	68
631.010581114799	71
631.32117413850744	69
631.63176084582437	86
631.94234122753437	74
632.25291527442278	62
632.56348297727436	68
632.87404432687458	77
633.18459931400935	87
633.49514792946434	73
633.80569016402546	83
634.11622600847932	92
634.42675545361226	84
634.73727849021157	95
635.04779510906383	69
635.35830530095654	103
635.66880905667722	90
635.97930636701369	98
636.289797222754	90
636.60028161468631	98
636.9107595335995	103
637.22123097028225	107
637.53169591552341	102
637.84215436011266	110
638.152606294839	105
638.46305171049278	96
638.77349059786411	103
639.08392294774285	109
639.39434875092	108
639.70476799818641	125
640.01518068033317	130
640.32558678815155	124
640.63598631243337	143
640.94637924397057	120
641.25676557355519	144
641.56714529197973	155
641.87751839003738	121
642.18788485852053	122
642.49824468822294	150
642.80859786993813	144
643.11894439445985	159
643.42928425258208	158
643.73961743509938	181
644.04994393280663	170
644.36026373649872	171
644.67057683697055	172
644.98088322501837	197
645.2911828914373	193
645.601475827024	194
645.91176202257464	176
646.22204146888612	224
646.53231415675509	207
646.84258007697929	193
647.15283922035587	228
647.463091577683	203
647.773337139759	215
648.083575897382	220
648.39380784135119	228
648.70403296246513	246
649.01425125152366	225
649.32446269932632	255
649.63466729667323	248
649.94486503436462	272
650.25505590320108	276
650.56523989398363	269
650.87541699751341	305
651.185587204592	293
651.4957505060213	301
651.80590689260373	314
652.1160563551415	330
652.42619888443744	337
652.73633447129487	345
653.046463106517	345
653.356584780908	360
653.66669948527158	371
653.9768072104124	365
654.28690794713532	369
654.59700168624511	407
654.90708841854746	413
655.21716813484807	411
655.52724082595307	411
655.83730648266874	428
656.147365095802	437
656.45741665615992	465
656.76746115454966	446
657.0774985817792	473
657.38752892865682	481
657.6975521859905	521
658.00756834458946	503
658.3175773952629	526
658.62757932881971	560
658.93757413607022	573
659.24756180782458	559
659.557542334893	593
659.86751570808667	578
660.17748191821681	588
660.48744095609493	633
660.797392812533	650
661.107337478343	663
661.41727494433781	697
661.72720520133055	685
662.03712824013462	723
662.34704405156356	717
662.65695262643123	743
662.96685395555278	763
663.27674802974263	761
663.58663483981582	763
663.89651437658813	796
664.2063866308755	845
664.51625159349419	875
664.82610925526069	893
665.1359596069924	922
665.44580263950638	910
665.75563834362072	931
666.06546671015326	975
666.375287729923	982
666.6851013937486	979
666.99490769244937	1047
667.30470661684512	1041
667.61449815775586	1077
667.924282306002	1057
668.23405905240463	1142
668.54382838778463	1153
668.85359030296411	1154
669.16334478876468	1187
669.47309183600908	1217
669.78283143551982	1222
670.09256357812023	1281
670.40228825463407	1284
670.71200545588522	1351
671.0217151726979	1352
671.33141739589735	1395
671.64111211630836	1385
671.950799324757	1408
672.26047901206869	1525
672.57015116907019	1517
672.87981578658844	1533
673.18947285545039	1563
673.49912236648379	1568
673.808764310517	1582
674.11839867837818	1630
674.42802546089627	1702
674.7376446489003	1769
675.04725623322054	1716
675.35686020468688	1762
675.66645655412981	1789
675.97604527238025	1813
676.28562635026981	1920
676.59519977863033	1894
676.90476554829365	1925
677.214323650093	2003
677.523874074861	2034
677.83341681343165	2070
678.14295185663866	2102
678.45247919531619	2133
678.76199882029937	2121
679.07151072242357	2175
679.38101489252415	2222
679.69051132143761	2250
680.00000000000011	2304
680.309480919049	2335
680.61895406942153	2400
680.92841944195573	2452
681.23787702749	2433
681.54732681686278	2479
681.85676880091387	2502
682.16620297048223	2562
682.47562931640857	2539
682.78504782953348	2606
683.09445850069744	2584
683.40386132074252	2686
683.71325628051045	2819
684.02264337084353	2804
684.33202258258461	2883
684.64139390657726	2907
684.95075733366514	2939
685.26011285469224	2955
685.56946046050336	3030
685.87880014194377	3022
686.188131889859	3113
686.49745569509537	3082
686.80677154849934	3183
687.11607944091793	3268
687.42537936319832	3248
687.73467130618883	3313
688.04395526073779	3357
688.3532312176942	3440
688.66249916790753	3525
688.97175910222734	3569
689.28101101150423	3560
689.59025488658881	3623
689.89949071833291	3761
690.20871849758782	3773
690.51793821520585	3786
690.82714986204019	3919
691.13635342894349	3957
691.44554890677	3982
691.75473628637371	3965
692.06391555860955	4083
692.37308671433209	4097
692.682249744398	4248
692.991404639663	4229
693.30055139098351	4284
693.60968998921726	4354
693.9188204252215	4364
694.22794268985479	4415
694.53705677397568	4425
694.8461626684433	4511
695.15526036411723	4552
695.46434985185817	4629
695.77343112252629	4652
696.08250416698331	4732
696.39156897609041	4807
696.70062554071023	4699
697.00967385170588	4800
697.31871389993967	4878
697.62774567627628	4924
697.9367691715795	4986
698.24578437671425	4885
698.55479128254592	5013
698.86378987994055	4951
699.17278015976422	5048
699.48176211288387	5002
699.79073573016728	5175
700.09970100248211	5133
700.40865792069678	5174
700.71760647568055	5145
701.02654665830289	5179
701.33547845943372	5220
701.64440186994386	5292
701.953316880704	5276
702.26222348258648	5362
702.57112166646323	5431
702.88001142320684	5372
703.18889274369087	5336
703.49776561878878	5313
703.80663003937514	5475
704.11548599632522	5453
704.424333480514	5487
704.73317248281751	5504
705.04200299411241	5498
705.35082500527608	5536
705.65963850718583	5527
705.96844349071966	5523
706.277239946757	5675
706.58602786617655	5604
706.89480723985844	5614
707.20357805868332	5628
707.51234031353147	5663
707.8210939952852	5732
708.12983909482614	5649
708.43857560303707	5605
708.74730351080132	5670
709.05602280900268	5808
709.36473348852519	5693
709.67343554025422	5791
709.98212895507493	5789
710.29081372387361	5785
710.59948983753657	5857
710.90815728695156	5825
711.21681606300581	5814
711.52546615658787	5947
711.83410755858677	5911
712.142740259892	5911
712.45136425139356	5918
712.75997952398222	5951
713.06858606854917	5992
713.37718387598613	5999
713.68577293718556	6002
713.99435324304079	6086
714.30292478444539	6089
714.61148755229283	6096
714.92004153747871	5994
715.228586730898	6092
715.5371231234468	6057
715.8456507060215	6050
716.1541694695195	6100
716.46267940483813	6017
716.77118050287618	5997
717.07967275453245	6105
717.38815615070621	6102
717.69663068229818	6122
718.00509634020852	6133
718.31355311533878	6051
718.62200099859115	6008
718.93043998086807	6025
719.23887005307256	6020
719.5472912061083	5996
719.85570343088023	5859
720.16410671829294	5980
720.47250105925207	6004
720.78088644466413	6020
721.08926286543556	5954
721.397630312474	5859
721.70598877668783	5814
722.01433824898538	5805
722.32267872027637	5838
722.6310101814704	5837
722.93933262347832	5720
723.247646037211	5717
723.5559504135806	5601
723.86424574349962	5597
724.172532017881	5669
724.48080922763859	5598
724.78907736368649	5450
725.09733641693981	5580
725.40558637831452	5501
725.71382723872648	5463
726.02205898909278	5402
726.330281620331	5332
726.63849512335923	5318
726.94669948909632	5172
727.25489470846173	5249
727.56308077237566	5179
727.87125767175894	5178
728.17942539753255	5024
728.48758394061906	5082
728.79573329194113	5051
729.103873442422	4986
729.41200438298551	4956
729.7201261045567	4972
730.0282385980604	4850
730.336341854423	4848
730.64443586457128	4818
730.95252061943211	4821
731.26059610993377	4668
731.56866232700474	4612
731.87671926157418	4749
732.18476690457248	4575
732.49280524692972	4428
732.80083427957743	4546
733.108853993448	4516
733.416864379473	4461
733.72486542858678	4414
734.03285713172284	4382
734.34083947981583	4264
734.648812463801	4223
734.95677607461471	4267
735.26473030319346	4182
735.57267514047442	4203
735.8806105773956	4146
736.188536604896	4134
736.496453213915	3985
736.80436039539245	4015
737.11225814026909	4020
737.42014643948676	4035
737.72802528398745	3943
738.03589466471385	3944
738.34375457260967	3894
738.65160499861884	3816
738.95944593368665	3784
739.2672773687583	3765
739.57509929478044	3765
739.88291170270008	3701
740.190714583465	3661
740.49850792802317	3721
740.80629172732415	3699
741.11406597231735	3650
741.42183065395363	3445
741.7295857631841	3571
742.03733129096065	3562
742.34506722823619	3602
742.65279356596363	3501
742.96051029509727	3580
743.2682174065917	3454
743.57591489140293	3416
743.88360274048648	3366
744.1912809447997	3307
744.49894949530017	3224
744.80660838294614	3373
745.11425759869667	3271
745.42189713351172	3204
745.72952697835171	3234
746.0371471241782	3195
746.34475756195252	3158
746.65235828263792	3142
746.95994927719744	3119
747.26753053659559	3039
747.575102051797	3102
747.88266381376764	3003
748.19021581347351	2945
748.49775804188187	2989
748.80529048996061	2948
749.112813148678	2861
749.42032600900359	2867
749.72782906190753	2787
750.03532229836026	2816
750.34280570933367	2803
750.6502792858	2699
750.95774301873178	2693
751.26519689910356	2649
751.57264091788932	2652
751.88007506606471	2559
752.187499334605	2581
752.49491371448789	2542
752.80231819669029	2526
753.10971277219073	2484
753.41709743196839	2492
753.72447216700266	2443
754.03183696827455	2382
754.33919182676482	2341
754.64653673345617	2338
754.95387167933086	2372
755.26119665537294	2316
755.56851165256649	2309
755.87581666189692	2306
756.1831116743499	2189
756.49039668091223	2247
756.79767167257125	2146
757.10493664031549	2200
757.41219157513342	2036
757.71943646801515	2110
758.02667130995121	2122
758.33389609193284	2088
758.641110804952	1979
758.94831544000181	2004
759.255509988076	2039
759.56269444016868	2044
759.86986878727532	1950
760.17703302039206	1971
760.48418713051535	1922
760.791331108643	1926
761.09846494577323	1941
761.40558863290539	1923
761.71270216103949	1865
762.019805521176	1869
762.32689870431659	1820
762.63398170146365	1825
762.94105450362053	1819
763.24811710179063	1791
763.55516948697914	1778
763.8622116501914	1730
764.169243582434	1774
764.47626527471391	1732
764.78327671803891	1785
765.090277903418	1717
765.39726882186085	1721
765.70424946437731	1657
766.01121982197913	1639
766.31817988567809	1619
766.62512964648715	1619
766.93206909541959	1614
767.23899822349006	1625
767.545917021714	1607
767.8528254811074	1571
768.15972359268665	1601
768.46661134747012	1546
768.77348873647611	1499
769.080355750724	1514
769.387212381234	1446
769.69405861902692	1522
770.00089445512492	1460
770.30771988055051	1417
770.61453488632731	1511
770.9213394634794	1467
771.22813360303212	1432
771.53491729601137	1374
771.84169053344431	1427
772.14845330635808	1420
772.45520560578154	1350
772.7619474227439	1417
773.06867874827583	1352
773.37539957340755	1333
773.68210988917133	1333
773.98880968660012	1325
774.2954989567271	1320
774.60217769058693	1342
774.90884587921471	1343
775.21550351364658	1289
775.5221505849197	1317
775.82878708407168	1242
776.13541300214126	1260
776.44202833016789	1280
776.748633059192	1229
777.05522718025486	1218
777.36181068439862	1249
777.668383562666	1199
777.97494580610123	1186
778.28149740574838	1186
778.58803835265371	1148
778.89456863786313	1115
779.2010882524238	1148
779.50759718738436	1150
779.81409543379368	1154
780.12058298270154	1136
780.42705982515861	1079
780.73352595221661	1083
781.03998135492816	1130
781.34642602434633	1061
781.6528599515259	1093
781.95928312752164	1053
782.26569554338948	1070
782.57209719018658	1104
782.87848805897045	1036
783.18486814080018	1062
783.491237426735	1048
783.79759590783533	1047
784.10394357516236	1019
784.4102804197787	1020
784.71660643274731	1023
785.02292160513207	1044
785.32922592799821	1009
785.63551939241086	1031
785.94180198943729	1021
786.24807371014481	969
786.55433454560182	992
786.860584486878	1006
787.16682352504347	973
787.47305165116927	960
787.77926885632758	945
788.08547513159135	945
788.39167046803459	926
788.697854856732	997
789.00402828875929	968
789.31019075519328	975
789.61634224711111	911
789.92248275559143	923
790.22861227171359	923
790.5347307865577	972
790.84083829120527	900
791.146934776738	944
791.4530202342396	926
791.7590946547931	868
792.06515802948388	911
792.37121034939776	886
792.67725160562111	858
792.983281789242	873
793.28930089134872	843
793.59530890303074	883
793.90130581537858	830
794.2072916194835	833
794.51326630643791	838
794.81922986733491	870
795.125182293269	878
795.4311235753346	859
795.73705370462812	821
796.04297267224661	816
796.34888046928779	842
796.65477708685057	639
796.96066251603452	619
797.2665367479409	747
797.572399773671	740
797.87825158432736	778
798.18409217101362	839
798.48992152483447	800
798.79573963689518	784
799.10154649830224	796
799.407342100163	753
799.7131264335859	743
800.01889948967994	763
800.32466125955557	769
800.63041173432407	781
800.93615090509718	757
801.24187876298845	711
801.54759529911189	723
801.85330050458231	722
802.15899437051587	704
802.46467688802932	702
802.77034804824086	739
803.07600784226941	705
803.38165626123475	726
803.68729329625751	721
803.99291893845964	688
804.29853317896414	678
804.60413600889444	675
804.9097274193756	713
805.215307401533	657
805.52087594649367	707
805.826433045385	700
806.1319786893356	629
806.43751286947565	638
806.74303557693509	623
807.04854680284586	659
807.35404653834053	635
807.65953477455264	620
807.96501150261656	606
808.27047671366836	629
808.575930398844	605
808.88137254928131	632
809.18680315611891	589
809.49222221049615	602
809.79762970355364	609
810.1030256264329	569
810.40840997027635	536
810.71378272622746	569
811.01914388543128	576
811.32449343903272	587
811.62983137817844	556
811.93515769401608	588
812.24047237769446	555
812.54577542036247	537
812.85106681317109	537
813.15634654727194	568
813.46161461381757	555
813.76687100396146	544
814.07211570885818	515
814.37734871966359	525
814.68257002753387	516
814.98777962362738	505
815.29297749910211	527
815.59816364511823	488
815.90333805283615	488
816.20850071341772	516
816.51365161802607	488
816.81879075782456	494
817.123918123978	495
817.42903370765237	490
817.73413750001453	468
818.03922949223272	465
818.34430967547519	468
818.64937804091255	451
818.95443457971544	478
819.25947928305618	463
819.56451214210767	465
819.869533148044	434
820.17454229204077	454
820.47953956527351	438
820.78452495891986	441
821.08949846415817	447
821.39446007216759	451
821.69940977412853	412
822.00434756122263	441
822.309273424632	410
822.61418735554059	420
822.91908934513276	405
823.22397938459414	411
823.5288574651114	412
823.83372357787255	374
824.13857771406583	406
824.44341986488189	401
824.7482500215109	418
825.0530681751452	382
825.35787431697781	392
825.6626684382029	404
825.96745053001541	366
826.2722205836119	397
826.57697859018947	366
826.88172454094638	380
827.18645842708224	368
827.49118023979736	379
827.79588997029362	363
828.10058760977347	373
828.40527314944075	353
828.70994658050017	388
829.01460789415762	361
829.31925708162009	335
829.623894134096	320
829.9285190427936	357
830.23313179892375	370
830.53773239369752	338
830.84232081832727	339
831.14689706402669	362
831.45146112200973	332
831.756012983493	333
832.06055263969222	336
832.36508008182557	306
832.66959530111228	323
832.974098288772	308
833.278589036026	306
833.58306753409624	318
833.88753377420619	297
834.1919877475799	318
834.4964294454436	290
834.800858859023	297
835.10527597954638	303
835.40968079824233	296
835.71407330634065	308
836.01845349507232	300
836.3228213556697	318
836.627176879366	290
836.93152005739512	294
837.235850880993	273
837.54016934139611	288
837.84447542984162	279
838.14876913756893	286
838.45305045581745	290
838.75731937582862	261
839.06157588884412	283
839.36581998610768	254
839.67005165886326	257
839.97427089835651	266
840.27847769583423	263
840.58267204254378	257
840.88685392973446	252
841.1910233486559	258
841.49518029055946	269
841.799324746697	255
842.1034567083226	267
842.40757616669021	253
842.71168311305564	245
843.01577753867559	238
843.31985943480811	256
843.6239287927126	217
843.92798560364861	244
844.23202985887781	236
844.53606154966246	240
844.84008066726642	211
845.14408720295455	231
845.44808114799241	220
845.75206249364749	240
846.05603123118749	216
846.35998735188218	245
846.66393084700178	215
846.9678617078182	226
847.27177992560416	235
847.57568549163352	238
847.87957839718138	209
848.18345863352442	199
848.48732619193936	233
848.79118106370561	191
849.09502324010214	203
849.3988527124103	209
849.702669471912	190
850.00647350989084	190
850.3102648176307	221
850.61404338641739	186
850.91780920753763	186
851.22156227227947	186
851.52530257193177	184
851.82903009778488	195
852.13274484113037	168
852.43644679326053	185
852.74013594546921	191
853.0438122890514	176
853.34747581530337	177
853.651126515522	189
853.95476438100638	175
854.25838940305573	199
854.56200157297087	166
854.86560088205431	185
855.16918732160866	189
855.47276088293859	173
855.77632155734977	178
856.079869336149	196
856.3834042106439	183
856.686926172144	172
856.99043521195938	173
857.29393132140194	148
857.597414491784	177
857.9008847144197	152
858.20434198062446	149
858.50778628171406	171
858.81121760900623	173
859.11463595381974	160
859.41804130747482	177
859.721433661292	163
860.02481300659429	164
860.32817933470471	164
860.63153263694835	161
860.93487290465089	149
861.23820012913973	164
861.54151430174318	132
861.84481541379068	132
862.14810345661351	149
862.45137842154327	139
862.75464029991338	149
863.057889083058	135
863.36112476231335	139
863.66434732901587	148
863.96755677450392	142
864.270753090117	152
864.57393626719488	130
864.87710629708022	116
865.18026317111594	151
865.4834068806457	132
865.78653741701567	117
866.0896547715721	142
866.392758935663	111
866.69584990063765	135
866.99892765784625	130
867.30199219864062	129
867.60504351437385	122
867.90808159639948	140
868.21110643607335	131
868.5141180247515	107
868.81711635379247	115
869.12010141455482	121
869.42307319839892	117
869.7260316966865	126
870.02897690078021	137
870.33190880204393	138
870.63482739184349	123
870.93773266154517	128
871.24062460251616	116
871.54350320612662	100
871.846368463746	115
872.14922036674625	101
872.45205890649981	106
872.75488407438138	128
873.05769586176575	112
873.36049426002944	118
873.66327926055078	101
873.96605085470856	123
874.26880903388292	124
874.57155378945606	107
874.87428511281041	101
875.17700299533021	111
875.47970742840118	103
875.78239840340984	98
876.08507591174407	111
876.38773994479322	106
876.69039049394769	107
876.99302755059944	105
877.29565110614146	103
877.5982611519679	110
877.90085767947471	111
878.20344068005841	101
878.50601014511744	111
878.8085660660513	107
879.1111084342607	100
879.41363724114751	93
879.716152478115	104
880.0186541365681	111
880.32114220791232	94
880.62361668355516	111
880.92607755490474	93
881.22852481337111	92
881.530958450365	97
881.83337845729909	94
882.1357848255866	100
882.438177546643	87
882.740556611884	103
883.04292201272744	93
883.34527374059212	85
883.647611786898	102
883.94993614306657	93
884.25224680052065	100
884.55454375068393	101
884.85682698498238	93
885.159096494842	90
