# Supplementary material for: Anomalous deep-red luminescence of perylene black analogues with strong π-π interactions
Source: Nat Commun. 2023 Apr 6;14:1922. doi: 10.1038/s41467-023-37171-y (PMC10079835; doi:10.1038/s41467-023-37171-y)
Supplement: Supplementary file 3 — Source data [file 41467_2023_37171_MOESM3_ESM.zip › DATA/Temperature-dependent PL spectra and fluorescence decay of crystalline film/Supplementary Fig. 22a/46-280K-1S-EX480NM 355.csv]

471.67766888101448	14
471.99028276455613	10
472.30289504096527	13
472.61550570108284	10
472.92811473574989	12
473.24072213580666	10
473.55332789209336	10
473.86593199544933	23
474.1785344367139	16
474.49113520672552	0
474.80373429632243	19
475.11633169634268	10
475.42892739762328	16
475.74152139100158	8
476.0541136673134	14
476.36670421739564	16
476.67929303208308	24
476.99188010221161	28
477.30446541861556	61
477.61704897212951	73
477.92963075358745	99
478.24221075382258	131
478.55478896366805	142
478.86736537395689	162
479.17993997552071	169
479.49251275919204	146
479.80508371580152	164
480.11765283618081	167
480.43022011116011	138
480.74278553156955	123
481.05534908823893	93
481.3679107719978	75
481.68047057367477	54
481.9930284840986	45
482.3055844940975	29
482.61813859449853	15
482.93069077612978	18
483.24324102981785	4
483.55578934638896	11
483.86833571666938	16
484.18088013148508	13
484.49342258166109	16
484.80596305802226	10
485.11850155139314	3
485.431038052598	17
485.74357255246059	25
486.0561050418039	0
486.36863551145126	10
486.68116395222489	17
486.99369035494715	17
487.30621471043958	9
487.61873700952418	18
487.93125724302115	18
488.24377540175158	10
488.55629147653553	18
488.86880545819321	16
489.1813173375437	8
489.49382710540635	7
489.80633475259975	3
490.11884026994227	11
490.431343648252	8
490.74384487834635	20
491.05634395104295	4
491.36884085715855	11
491.681335587509	10
491.99382813291135	11
492.306318484181	17
492.61880663213338	8
492.93129256758351	3
493.24377628134579	5
493.556257764235	-3
493.86873700706491	10
494.18121400064928	14
494.49368873580113	12
494.80616120333332	5
495.11863139405887	11
495.43109929878926	11
495.74356490833679	11
496.05602821351295	10
496.36848920512864	12
496.68094787399497	-2
496.99340421092217	28
497.30585820672025	18
497.618309852199	6
497.930759138168	14
498.2432060554363	5
498.55565059481262	10
498.86809274710549	13
499.18053250312255	12
499.49296985367175	13
499.80540478956044	26
500.11783730159578	10
500.43026738058438	15
500.74269501733289	9
501.05512020264717	19
501.36754292733309	9
501.67996318219559	3
501.99238095804031	10
502.30479624567175	7
502.61720903589458	16
502.92961931951248	6
503.24202708732969	15
503.55443233014927	7
503.8668350387747	13
504.17923520400888	17
504.49163281665415	14
504.80402786751279	13
505.11642034738662	5
505.42881024707719	13
505.74119755738593	2
506.05358226911386	15
506.36596437306156	8
506.67834386002937	17
506.99072072081725	25
507.30309494622503	8
507.61546652705232	1
507.92783545409821	14
508.24020171816147	12
508.55256531004056	19
508.86492622053396	3
509.17728444043945	7
509.48963996055494	11
509.80199277167742	2
510.11434286460417	14
510.42669023013229	10
510.73903485905777	6
511.0513767421769	5
511.36371587028589	14
511.67605223418053	10
511.9883858246555	9
512.30071663250646	9
512.6130446485281	5
512.92536986351467	30
513.237692268261	14
513.55001185356036	13
513.86232861020676	8
514.17464252899379	9
514.48695360071429	13
514.79926181616122	16
515.1115671661272	23
515.42386964140451	15
515.73616923278553	16
516.0484659310614	12
516.36075972702429	12
516.67305061146533	17
516.985338575175	14
517.29762360894472	17
517.60990570356478	-4
517.922184849825	19
518.23446103851586	13
518.54673426042689	5
518.85900450634756	9
519.17127176706674	14
519.483536033374	6
519.79579729605769	18
520.10805554590615	9
520.42031077370768	19
520.73256297025046	13
521.04481212632174	6
521.35705823270951	4
521.66930128020044	15
521.98154125958183	3
522.29377816164072	7
522.60601197716289	14
522.918242696935	13
523.23047031174337	13
523.54269481237316	24
523.85491618961044	3
524.16713443424021	12
524.4793495370476	7
524.79156148881771	19
525.10377028033486	21
525.41597590238371	20
525.72817834574835	4
526.04037760121275	12
526.35257365956079	24
526.66476651157541	0
526.97695614804047	21
527.28914255973893	20
527.60132573745352	7
527.913505671967	20
528.22568235406175	10
528.53785577451981	19
528.85002592412343	12
529.1621927936543	25
529.47435637389367	7
529.78651665562359	17
530.09867362962461	20
530.41082728667811	18
530.72297761756442	12
531.03512461306445	-1
531.34726826395831	6
531.65940856102623	22
531.971545495048	11
532.28367905680363	19
532.59580923707233	14
532.90793602663371	10
533.220059416267	6
533.53217939675073	0
533.84429595886411	20
534.15640909338572	14
534.4685187910934	25
534.780625042766	11
535.09272783918118	16
535.40482717111672	14
535.7169230293506	12
536.02901540465984	25
536.3411042878223	13
536.65318966961456	19
536.96527154081377	18
537.27734989219641	10
537.58942471453952	16
537.90149599861934	16
538.21356373521166	16
538.525627915093	18
538.83768852903938	30
539.1497455678259	16
539.46179902222855	25
539.77384888302288	26
540.08589514098355	21
540.397937786886	25
540.709976811505	23
541.02201220561517	35
541.33404395999116	33
541.64607206540768	32
541.95809651263846	34
542.27011729245783	38
542.58213439563963	26
542.89414781295784	4
543.20615753518621	26
543.51816355309779	29
543.83016585746611	41
544.14216443906435	36
544.45415928866555	22
544.76615039704268	41
545.07813775496857	41
545.39012135321548	43
545.702101182556	32
546.01407723376258	53
546.32604949760741	32
546.63801796486257	36
546.94998262629974	20
547.26194347269052	38
547.57390049480739	31
547.885853683421	28
548.19780302930315	26
548.50974852322486	28
548.82169015595764	26
549.13362791827217	21
549.44556180093923	33
549.75749179472973	20
550.06941789041446	22
550.38134007876363	31
550.69325835054758	30
551.00517269653687	20
551.3170831075015	24
551.62898957421146	35
551.94089208743651	14
552.25279063794687	10
552.56468521651209	15
552.87657581390135	23
553.18846242088455	19
553.50034502823075	18
553.81222362670962	30
554.12409820708967	16
554.43596876014067	19
554.74783527663089	11
555.05969774732978	20
555.37155616300538	25
555.68341051442712	21
555.99526079236273	9
556.30710698758139	22
556.61894909085117	22
556.93078709294	24
557.24262098461634	11
557.55445075664829	14
557.86627639980384	17
558.17809790485069	24
558.48991526255691	22
558.80172846369	21
559.11353749901775	27
559.42534235930725	23
559.73714303532677	17
560.048939517843	20
560.36073179762388	9
560.67251986543613	25
560.984303712047	24
561.29608332822386	8
561.60785870473319	13
561.91962983234259	15
562.23139670181831	22
562.5431593039275	31
562.85491762943673	29
563.16667166911293	20
563.47842141372234	29
563.79016685403167	23
564.10190798080725	14
564.4136447848158	29
564.72537725682344	15
565.0371053875964	23
565.348829167901	17
565.66054858850339	23
565.97226364016967	11
566.28397431366591	21
566.59568059975811	14
566.90738248921252	26
567.21907997279447	20
567.53077304127044	29
567.84246168540574	31
568.15414589596639	26
568.465825663718	16
568.77750097942624	17
569.089171833857	19
569.40083821777546	25
569.71250012194776	25
570.02415753713876	13
570.33581045411449	22
570.64745886363994	13
570.95910275648112	12
571.27074212340278	29
571.58237695517073	21
571.89400724255	32
572.20563297630588	26
572.51725414720408	12
572.82887074600922	9
573.140482763487	25
573.45209019040249	23
573.7636930175205	21
574.07529123560676	31
574.38688483542614	26
574.69847380774354	14
575.0100581433245	5
575.32163783293379	28
575.63321286733662	16
575.94478323729788	16
576.25634893358279	29
576.56790994695643	34
576.87946626818371	32
577.19101788802948	22
577.50256479725908	14
577.81410698663751	20
578.12564444692964	32
578.43717716890046	25
578.748705143315	35
579.06022836093825	21
579.37174681253532	23
579.68326048887138	12
579.99476938071086	30
580.30627347881955	22
580.61777277396186	25
580.92926725690313	18
581.24075691840824	30
581.55224174924251	25
581.86372174017083	38
582.17519688195853	38
582.48666716537036	29
582.7981325811719	26
583.10959312012767	17
583.42104877300335	38
583.7324995305637	44
584.04394538357462	37
584.35538632280077	32
584.66682233900747	34
584.97825342296017	40
585.28967956542385	35
585.60110075716432	32
585.91251698894655	29
586.22392825153634	28
586.53533453569889	29
586.84673583219944	18
587.15813213180388	26
587.46952342527754	38
587.7809097033861	18
588.09229095689534	23
588.40366717657048	31
588.71503835317753	20
589.0264044774824	37
589.33776554025042	22
589.64912153224782	30
589.96047244424017	20
590.27181826699382	19
590.58315899127456	30
590.89449460784817	21
591.20582510748113	46
591.51715048093956	29
591.82847071898937	34
592.13978581239712	26
592.45109575192873	21
592.76240052835112	36
593.07370013243042	23
593.3849945549332	24
593.69628378662594	32
594.00756781827545	27
594.31884664064819	37
594.630120244511	38
594.941388620631	30
595.25265175977484	26
595.56390965270953	22
595.87516229020218	27
596.18640966301973	26
596.49765176192955	20
596.808888577699	32
597.12012010109527	31
597.431346322886	20
597.74256723383849	32
598.05378282472054	21
598.36499308629959	35
598.67619800934381	45
598.98739758462068	25
599.29859180289839	17
599.60978065494464	34
599.92096413152808	29
600.23214222341653	39
600.54331492137851	31
600.8544822161823	35
601.16564409859654	31
601.47680055938963	27
601.78795158933065	30
602.09909717918788	23
602.41023731973064	31
602.7213720017279	29
603.03250121594863	19
603.34362495316191	29
603.65474320413728	30
603.96585595964427	26
604.27696321045244	26
604.58806494733119	25
604.89916116105053	31
605.21025184237988	32
605.52133698208979	34
605.83241657095016	36
606.14349059973131	33
606.45455905920358	25
606.76562194013707	37
607.07667923330268	42
607.38773092947145	36
607.69877701941346	36
608.00981749390053	29
608.320852343703	32
608.63188155959222	46
608.94290513234012	47
609.25392305271782	49
609.5649353114967	63
609.87594189944855	54
610.18694280734576	46
610.4979380259598	54
610.808927546063	44
611.11991135842777	47
611.43088945382658	46
611.74186182303174	44
612.05282845681631	64
612.36378934595268	36
612.67474448121459	61
612.98569385337441	57
613.296637453206	42
613.60757527148257	43
613.918507298978	47
614.22943352646575	43
614.54035394471975	60
614.851268544514	55
615.16217731662334	36
615.47308025182144	50
615.783977340883	49
616.09486857458319	34
616.40575394369625	35
616.71663343899775	30
617.02750705126232	33
617.338374771266	57
617.64923658978387	34
617.96009249759163	42
618.27094248546541	50
618.58178654418077	54
618.89262466451476	36
619.20345683724292	49
619.51428305314255	52
619.82510330298965	50
620.1359175775616	50
620.44672586763534	48
620.75752816398847	56
621.068324457398	46
621.37911473864165	61
621.6898989984976	51
622.00067722774349	55
622.311449417158	50
622.622215557519	53
622.93297563960539	57
623.24372965419582	39
623.55447759206936	55
623.865219444005	43
624.17595520078237	36
624.48668485318069	58
624.79740839198018	51
625.10812580796028	49
625.41883709190154	47
625.729542234584	58
626.04024122678845	56
626.35093405929581	68
626.66162072288671	54
626.97230120834263	54
627.2829755064447	69
627.59364360797474	52
627.90430550371445	54
628.21496118444588	68
628.5256106409513	47
628.836253864013	72
629.14689084441409	75
629.457521572937	71
629.7681460403652	77
630.07876423748189	83
630.38937615507041	80
630.69998178391484	77
631.010581114799	77
631.32117413850744	83
631.63176084582437	73
631.94234122753437	74
632.25291527442278	87
632.56348297727436	81
632.87404432687458	86
633.18459931400935	64
633.49514792946434	73
633.80569016402546	75
634.11622600847932	103
634.42675545361226	105
634.73727849021157	92
635.04779510906383	99
635.35830530095654	110
635.66880905667722	82
635.97930636701369	101
636.289797222754	105
636.60028161468631	107
636.9107595335995	125
637.22123097028225	104
637.53169591552341	107
637.84215436011266	120
638.152606294839	124
638.46305171049278	118
638.77349059786411	128
639.08392294774285	120
639.39434875092	131
639.70476799818641	137
640.01518068033317	137
640.32558678815155	152
640.63598631243337	154
640.94637924397057	130
641.25676557355519	128
641.56714529197973	149
641.87751839003738	159
642.18788485852053	159
642.49824468822294	169
642.80859786993813	172
643.11894439445985	182
643.42928425258208	172
643.73961743509938	189
644.04994393280663	186
644.36026373649872	177
644.67057683697055	191
644.98088322501837	207
645.2911828914373	200
645.601475827024	206
645.91176202257464	207
646.22204146888612	210
646.53231415675509	253
646.84258007697929	247
647.15283922035587	243
647.463091577683	249
647.773337139759	275
648.083575897382	273
648.39380784135119	260
648.70403296246513	259
649.01425125152366	300
649.32446269932632	287
649.63466729667323	287
649.94486503436462	297
650.25505590320108	288
650.56523989398363	312
650.87541699751341	321
651.185587204592	318
651.4957505060213	360
651.80590689260373	349
652.1160563551415	352
652.42619888443744	371
652.73633447129487	357
653.046463106517	387
653.356584780908	385
653.66669948527158	402
653.9768072104124	415
654.28690794713532	437
654.59700168624511	433
654.90708841854746	440
655.21716813484807	447
655.52724082595307	461
655.83730648266874	476
656.147365095802	463
656.45741665615992	512
656.76746115454966	471
657.0774985817792	522
657.38752892865682	535
657.6975521859905	546
658.00756834458946	561
658.3175773952629	575
658.62757932881971	592
658.93757413607022	630
659.24756180782458	626
659.557542334893	604
659.86751570808667	664
660.17748191821681	660
660.48744095609493	637
660.797392812533	668
661.107337478343	719
661.41727494433781	732
661.72720520133055	740
662.03712824013462	736
662.34704405156356	736
662.65695262643123	808
662.96685395555278	789
663.27674802974263	846
663.58663483981582	854
663.89651437658813	834
664.2063866308755	904
664.51625159349419	905
664.82610925526069	935
665.1359596069924	954
665.44580263950638	962
665.75563834362072	1000
666.06546671015326	1024
666.375287729923	1023
666.6851013937486	1075
666.99490769244937	1097
667.30470661684512	1095
667.61449815775586	1130
667.924282306002	1208
668.23405905240463	1169
668.54382838778463	1170
668.85359030296411	1215
669.16334478876468	1240
669.47309183600908	1279
669.78283143551982	1278
670.09256357812023	1307
670.40228825463407	1332
670.71200545588522	1360
671.0217151726979	1388
671.33141739589735	1398
671.64111211630836	1438
671.950799324757	1494
672.26047901206869	1517
672.57015116907019	1647
672.87981578658844	1568
673.18947285545039	1615
673.49912236648379	1621
673.808764310517	1646
674.11839867837818	1629
674.42802546089627	1708
674.7376446489003	1704
675.04725623322054	1769
675.35686020468688	1770
675.66645655412981	1773
675.97604527238025	1792
676.28562635026981	1866
676.59519977863033	1881
676.90476554829365	1906
677.214323650093	1913
677.523874074861	2000
677.83341681343165	2012
678.14295185663866	2074
678.45247919531619	2099
678.76199882029937	2118
679.07151072242357	2222
679.38101489252415	2171
679.69051132143761	2248
680.00000000000011	2240
680.309480919049	2216
680.61895406942153	2329
680.92841944195573	2330
681.23787702749	2316
681.54732681686278	2361
681.85676880091387	2391
682.16620297048223	2393
682.47562931640857	2507
682.78504782953348	2569
683.09445850069744	2567
683.40386132074252	2657
683.71325628051045	2614
684.02264337084353	2696
684.33202258258461	2689
684.64139390657726	2750
684.95075733366514	2812
685.26011285469224	2818
685.56946046050336	2814
685.87880014194377	2918
686.188131889859	2894
686.49745569509537	2894
686.80677154849934	2962
687.11607944091793	2988
687.42537936319832	3093
687.73467130618883	3155
688.04395526073779	3201
688.3532312176942	3182
688.66249916790753	3235
688.97175910222734	3290
689.28101101150423	3374
689.59025488658881	3370
689.89949071833291	3463
690.20871849758782	3446
690.51793821520585	3421
690.82714986204019	3549
691.13635342894349	3565
691.44554890677	3655
691.75473628637371	3643
692.06391555860955	3713
692.37308671433209	3696
692.682249744398	3682
692.991404639663	3758
693.30055139098351	3902
693.60968998921726	3914
693.9188204252215	3874
694.22794268985479	3992
694.53705677397568	4013
694.8461626684433	3952
695.15526036411723	4088
695.46434985185817	3957
695.77343112252629	4177
696.08250416698331	4168
696.39156897609041	4168
696.70062554071023	4167
697.00967385170588	4188
697.31871389993967	4299
697.62774567627628	4295
697.9367691715795	4307
698.24578437671425	4273
698.55479128254592	4308
698.86378987994055	4424
699.17278015976422	4354
699.48176211288387	4302
699.79073573016728	4403
700.09970100248211	4363
700.40865792069678	4271
700.71760647568055	4333
701.02654665830289	4365
701.33547845943372	4489
701.64440186994386	4371
701.953316880704	4472
702.26222348258648	4348
702.57112166646323	4500
702.88001142320684	4416
703.18889274369087	4555
703.49776561878878	4497
703.80663003937514	4495
704.11548599632522	4604
704.424333480514	4530
704.73317248281751	4544
705.04200299411241	4606
705.35082500527608	4500
705.65963850718583	4548
705.96844349071966	4502
706.277239946757	4534
706.58602786617655	4524
706.89480723985844	4476
707.20357805868332	4621
707.51234031353147	4626
707.8210939952852	4512
708.12983909482614	4523
708.43857560303707	4593
708.74730351080132	4583
709.05602280900268	4619
709.36473348852519	4612
709.67343554025422	4611
709.98212895507493	4625
710.29081372387361	4667
710.59948983753657	4733
710.90815728695156	4651
711.21681606300581	4661
711.52546615658787	4705
711.83410755858677	4727
712.142740259892	4718
712.45136425139356	4664
712.75997952398222	4738
713.06858606854917	4761
713.37718387598613	4689
713.68577293718556	4723
713.99435324304079	4708
714.30292478444539	4768
714.61148755229283	4795
714.92004153747871	4740
715.228586730898	4707
715.5371231234468	4703
715.8456507060215	4676
716.1541694695195	4677
716.46267940483813	4634
716.77118050287618	4587
717.07967275453245	4580
717.38815615070621	4698
717.69663068229818	4643
718.00509634020852	4596
718.31355311533878	4648
718.62200099859115	4651
718.93043998086807	4566
719.23887005307256	4601
719.5472912061083	4567
719.85570343088023	4497
720.16410671829294	4481
720.47250105925207	4452
720.78088644466413	4470
721.08926286543556	4443
721.397630312474	4446
721.70598877668783	4453
722.01433824898538	4396
722.32267872027637	4338
722.6310101814704	4252
722.93933262347832	4278
723.247646037211	4212
723.5559504135806	4194
723.86424574349962	4195
724.172532017881	4129
724.48080922763859	4132
724.78907736368649	4049
725.09733641693981	4087
725.40558637831452	3996
725.71382723872648	4042
726.02205898909278	3930
726.330281620331	3996
726.63849512335923	3903
726.94669948909632	3861
727.25489470846173	3792
727.56308077237566	3751
727.87125767175894	3738
728.17942539753255	3671
728.48758394061906	3679
728.79573329194113	3643
729.103873442422	3578
729.41200438298551	3558
729.7201261045567	3534
730.0282385980604	3574
730.336341854423	3484
730.64443586457128	3471
730.95252061943211	3425
731.26059610993377	3352
731.56866232700474	3313
731.87671926157418	3341
732.18476690457248	3290
732.49280524692972	3291
732.80083427957743	3165
733.108853993448	3219
733.416864379473	3118
733.72486542858678	3125
734.03285713172284	3179
734.34083947981583	3155
734.648812463801	3086
734.95677607461471	3011
735.26473030319346	3034
735.57267514047442	3003
735.8806105773956	2913
736.188536604896	2864
736.496453213915	2905
736.80436039539245	2853
737.11225814026909	2865
737.42014643948676	2830
737.72802528398745	2757
738.03589466471385	2790
738.34375457260967	2802
738.65160499861884	2743
738.95944593368665	2691
739.2672773687583	2651
739.57509929478044	2657
739.88291170270008	2637
740.190714583465	2562
740.49850792802317	2584
740.80629172732415	2555
741.11406597231735	2492
741.42183065395363	2565
741.7295857631841	2584
742.03733129096065	2490
742.34506722823619	2492
742.65279356596363	2444
742.96051029509727	2475
743.2682174065917	2439
743.57591489140293	2389
743.88360274048648	2380
744.1912809447997	2404
744.49894949530017	2357
744.80660838294614	2296
745.11425759869667	2273
745.42189713351172	2261
745.72952697835171	2329
746.0371471241782	2293
746.34475756195252	2261
746.65235828263792	2194
746.95994927719744	2201
747.26753053659559	2148
747.575102051797	2237
747.88266381376764	2130
748.19021581347351	2135
748.49775804188187	2040
748.80529048996061	2060
749.112813148678	2057
749.42032600900359	2025
749.72782906190753	2020
750.03532229836026	1993
750.34280570933367	1932
750.6502792858	1896
750.95774301873178	1900
751.26519689910356	1949
751.57264091788932	1853
751.88007506606471	1884
752.187499334605	1805
752.49491371448789	1765
752.80231819669029	1817
753.10971277219073	1770
753.41709743196839	1756
753.72447216700266	1726
754.03183696827455	1696
754.33919182676482	1690
754.64653673345617	1688
754.95387167933086	1621
755.26119665537294	1619
755.56851165256649	1654
755.87581666189692	1599
756.1831116743499	1588
756.49039668091223	1595
756.79767167257125	1606
757.10493664031549	1506
757.41219157513342	1551
757.71943646801515	1521
758.02667130995121	1439
758.33389609193284	1467
758.641110804952	1450
758.94831544000181	1441
759.255509988076	1445
759.56269444016868	1485
759.86986878727532	1398
760.17703302039206	1382
760.48418713051535	1425
760.791331108643	1377
761.09846494577323	1345
761.40558863290539	1348
761.71270216103949	1372
762.019805521176	1317
762.32689870431659	1362
762.63398170146365	1275
762.94105450362053	1300
763.24811710179063	1316
763.55516948697914	1330
763.8622116501914	1268
764.169243582434	1266
764.47626527471391	1305
764.78327671803891	1239
765.090277903418	1226
765.39726882186085	1305
765.70424946437731	1221
766.01121982197913	1227
766.31817988567809	1245
766.62512964648715	1180
766.93206909541959	1182
767.23899822349006	1213
767.545917021714	1170
767.8528254811074	1164
768.15972359268665	1130
768.46661134747012	1143
768.77348873647611	1098
769.080355750724	1135
769.387212381234	1142
769.69405861902692	1081
770.00089445512492	1115
770.30771988055051	1136
770.61453488632731	1044
770.9213394634794	1105
771.22813360303212	1089
771.53491729601137	1096
771.84169053344431	1064
772.14845330635808	1025
772.45520560578154	1049
772.7619474227439	1020
773.06867874827583	1046
773.37539957340755	1048
773.68210988917133	1049
773.98880968660012	1004
774.2954989567271	1058
774.60217769058693	1012
774.90884587921471	992
775.21550351364658	975
775.5221505849197	993
775.82878708407168	964
776.13541300214126	919
776.44202833016789	936
776.748633059192	915
777.05522718025486	938
777.36181068439862	883
777.668383562666	939
777.97494580610123	927
778.28149740574838	926
778.58803835265371	878
778.89456863786313	890
779.2010882524238	883
779.50759718738436	886
779.81409543379368	868
780.12058298270154	886
780.42705982515861	892
780.73352595221661	865
781.03998135492816	855
781.34642602434633	864
781.6528599515259	887
781.95928312752164	829
782.26569554338948	788
782.57209719018658	794
782.87848805897045	805
783.18486814080018	813
783.491237426735	807
783.79759590783533	799
784.10394357516236	770
784.4102804197787	807
784.71660643274731	744
785.02292160513207	770
785.32922592799821	755
785.63551939241086	787
785.94180198943729	770
786.24807371014481	778
786.55433454560182	736
786.860584486878	764
787.16682352504347	747
787.47305165116927	712
787.77926885632758	755
788.08547513159135	728
788.39167046803459	707
788.697854856732	728
789.00402828875929	739
789.31019075519328	698
789.61634224711111	693
789.92248275559143	716
790.22861227171359	707
790.5347307865577	713
790.84083829120527	687
791.146934776738	704
791.4530202342396	650
791.7590946547931	647
792.06515802948388	667
792.37121034939776	646
792.67725160562111	669
792.983281789242	639
793.28930089134872	619
793.59530890303074	657
793.90130581537858	612
794.2072916194835	638
794.51326630643791	639
794.81922986733491	649
795.125182293269	607
795.4311235753346	629
795.73705370462812	631
796.04297267224661	630
796.34888046928779	611
796.65477708685057	434
796.96066251603452	443
797.2665367479409	599
797.572399773671	592
797.87825158432736	597
798.18409217101362	626
798.48992152483447	567
798.79573963689518	577
799.10154649830224	608
799.407342100163	570
799.7131264335859	558
800.01889948967994	621
800.32466125955557	577
800.63041173432407	563
800.93615090509718	522
801.24187876298845	534
801.54759529911189	532
801.85330050458231	538
802.15899437051587	550
802.46467688802932	523
802.77034804824086	516
803.07600784226941	531
803.38165626123475	547
803.68729329625751	538
803.99291893845964	500
804.29853317896414	514
804.60413600889444	501
804.9097274193756	503
805.215307401533	472
805.52087594649367	528
805.826433045385	501
806.1319786893356	497
806.43751286947565	489
806.74303557693509	507
807.04854680284586	468
807.35404653834053	484
807.65953477455264	473
807.96501150261656	471
808.27047671366836	460
808.575930398844	456
808.88137254928131	423
809.18680315611891	475
809.49222221049615	439
809.79762970355364	448
810.1030256264329	446
810.40840997027635	430
810.71378272622746	418
811.01914388543128	418
811.32449343903272	395
811.62983137817844	412
811.93515769401608	444
812.24047237769446	417
812.54577542036247	430
812.85106681317109	407
813.15634654727194	372
813.46161461381757	407
813.76687100396146	403
814.07211570885818	386
814.37734871966359	370
814.68257002753387	389
814.98777962362738	392
815.29297749910211	401
815.59816364511823	371
815.90333805283615	367
816.20850071341772	388
816.51365161802607	390
816.81879075782456	369
817.123918123978	362
817.42903370765237	321
817.73413750001453	344
818.03922949223272	361
818.34430967547519	336
818.64937804091255	353
818.95443457971544	315
819.25947928305618	324
819.56451214210767	342
819.869533148044	349
820.17454229204077	340
820.47953956527351	340
820.78452495891986	323
821.08949846415817	311
821.39446007216759	329
821.69940977412853	328
822.00434756122263	313
822.309273424632	309
822.61418735554059	311
822.91908934513276	287
823.22397938459414	292
823.5288574651114	291
823.83372357787255	273
824.13857771406583	289
824.44341986488189	288
824.7482500215109	302
825.0530681751452	291
825.35787431697781	301
825.6626684382029	279
825.96745053001541	274
826.2722205836119	291
826.57697859018947	280
826.88172454094638	270
827.18645842708224	267
827.49118023979736	273
827.79588997029362	281
828.10058760977347	262
828.40527314944075	260
828.70994658050017	251
829.01460789415762	261
829.31925708162009	259
829.623894134096	253
829.9285190427936	258
830.23313179892375	267
830.53773239369752	248
830.84232081832727	220
831.14689706402669	234
831.45146112200973	243
831.756012983493	242
832.06055263969222	241
832.36508008182557	238
832.66959530111228	225
832.974098288772	232
833.278589036026	244
833.58306753409624	232
833.88753377420619	236
834.1919877475799	224
834.4964294454436	213
834.800858859023	228
835.10527597954638	199
835.40968079824233	218
835.71407330634065	223
836.01845349507232	200
836.3228213556697	242
836.627176879366	220
836.93152005739512	201
837.235850880993	251
837.54016934139611	209
837.84447542984162	220
838.14876913756893	205
838.45305045581745	195
838.75731937582862	191
839.06157588884412	190
839.36581998610768	188
839.67005165886326	197
839.97427089835651	188
840.27847769583423	188
840.58267204254378	193
840.88685392973446	173
841.1910233486559	197
841.49518029055946	195
841.799324746697	196
842.1034567083226	187
842.40757616669021	184
842.71168311305564	177
843.01577753867559	208
843.31985943480811	187
843.6239287927126	198
843.92798560364861	176
844.23202985887781	176
844.53606154966246	157
844.84008066726642	193
845.14408720295455	174
845.44808114799241	171
845.75206249364749	195
846.05603123118749	176
846.35998735188218	164
846.66393084700178	167
846.9678617078182	154
847.27177992560416	166
847.57568549163352	149
847.87957839718138	169
848.18345863352442	176
848.48732619193936	162
848.79118106370561	160
849.09502324010214	159
849.3988527124103	153
849.702669471912	155
850.00647350989084	144
850.3102648176307	164
850.61404338641739	148
850.91780920753763	137
851.22156227227947	151
851.52530257193177	152
851.82903009778488	156
852.13274484113037	139
852.43644679326053	138
852.74013594546921	141
853.0438122890514	131
853.34747581530337	163
853.651126515522	137
853.95476438100638	131
854.25838940305573	143
854.56200157297087	134
854.86560088205431	140
855.16918732160866	124
855.47276088293859	136
855.77632155734977	122
856.079869336149	137
856.3834042106439	118
856.686926172144	119
856.99043521195938	120
857.29393132140194	109
857.597414491784	124
857.9008847144197	109
858.20434198062446	115
858.50778628171406	107
858.81121760900623	123
859.11463595381974	99
859.41804130747482	118
859.721433661292	121
860.02481300659429	126
860.32817933470471	121
860.63153263694835	125
860.93487290465089	123
861.23820012913973	117
861.54151430174318	119
861.84481541379068	104
862.14810345661351	115
862.45137842154327	104
862.75464029991338	109
863.057889083058	105
863.36112476231335	103
863.66434732901587	105
863.96755677450392	116
864.270753090117	100
864.57393626719488	97
864.87710629708022	102
865.18026317111594	94
865.4834068806457	105
865.78653741701567	94
866.0896547715721	92
866.392758935663	95
866.69584990063765	101
866.99892765784625	99
867.30199219864062	92
867.60504351437385	98
867.90808159639948	103
868.21110643607335	106
868.5141180247515	85
868.81711635379247	87
869.12010141455482	91
869.42307319839892	93
869.7260316966865	115
870.02897690078021	98
870.33190880204393	89
870.63482739184349	100
870.93773266154517	109
871.24062460251616	97
871.54350320612662	81
871.846368463746	85
872.14922036674625	90
872.45205890649981	102
872.75488407438138	87
873.05769586176575	88
873.36049426002944	101
873.66327926055078	85
873.96605085470856	83
874.26880903388292	82
874.57155378945606	70
874.87428511281041	71
875.17700299533021	75
875.47970742840118	76
875.78239840340984	82
876.08507591174407	72
876.38773994479322	80
876.69039049394769	91
876.99302755059944	75
877.29565110614146	82
877.5982611519679	85
877.90085767947471	73
878.20344068005841	80
878.50601014511744	78
878.8085660660513	79
879.1111084342607	76
879.41363724114751	79
879.716152478115	69
880.0186541365681	85
880.32114220791232	72
880.62361668355516	54
880.92607755490474	66
881.22852481337111	74
881.530958450365	72
881.83337845729909	70
882.1357848255866	80
882.438177546643	62
882.740556611884	81
883.04292201272744	65
883.34527374059212	80
883.647611786898	72
883.94993614306657	64
884.25224680052065	67
884.55454375068393	91
884.85682698498238	71
885.159096494842	77
