# Supplementary material for: Anomalous deep-red luminescence of perylene black analogues with strong π-π interactions
Source: Nat Commun. 2023 Apr 6;14:1922. doi: 10.1038/s41467-023-37171-y (PMC10079835; doi:10.1038/s41467-023-37171-y)
Supplement: Supplementary file 3 — Source data [file 41467_2023_37171_MOESM3_ESM.zip › DATA/Temperature-dependent PL spectra and fluorescence decay of crystalline film/Supplementary Fig. 22a/46-280K-1S-EX480NM 356.csv]

471.67766888101448	25
471.99028276455613	16
472.30289504096527	18
472.61550570108284	20
472.92811473574989	10
473.24072213580666	16
473.55332789209336	13
473.86593199544933	17
474.1785344367139	15
474.49113520672552	6
474.80373429632243	4
475.11633169634268	12
475.42892739762328	13
475.74152139100158	9
476.0541136673134	15
476.36670421739564	18
476.67929303208308	22
476.99188010221161	35
477.30446541861556	39
477.61704897212951	88
477.92963075358745	85
478.24221075382258	126
478.55478896366805	149
478.86736537395689	172
479.17993997552071	169
479.49251275919204	171
479.80508371580152	170
480.11765283618081	164
480.43022011116011	131
480.74278553156955	123
481.05534908823893	106
481.3679107719978	77
481.68047057367477	48
481.9930284840986	32
482.3055844940975	22
482.61813859449853	14
482.93069077612978	9
483.24324102981785	19
483.55578934638896	5
483.86833571666938	10
484.18088013148508	7
484.49342258166109	3
484.80596305802226	21
485.11850155139314	15
485.431038052598	13
485.74357255246059	12
486.0561050418039	1
486.36863551145126	18
486.68116395222489	24
486.99369035494715	13
487.30621471043958	8
487.61873700952418	3
487.93125724302115	20
488.24377540175158	3
488.55629147653553	16
488.86880545819321	12
489.1813173375437	10
489.49382710540635	13
489.80633475259975	17
490.11884026994227	10
490.431343648252	-2
490.74384487834635	16
491.05634395104295	15
491.36884085715855	2
491.681335587509	10
491.99382813291135	19
492.306318484181	13
492.61880663213338	16
492.93129256758351	4
493.24377628134579	15
493.556257764235	1
493.86873700706491	13
494.18121400064928	19
494.49368873580113	7
494.80616120333332	10
495.11863139405887	21
495.43109929878926	8
495.74356490833679	9
496.05602821351295	4
496.36848920512864	19
496.68094787399497	8
496.99340421092217	15
497.30585820672025	12
497.618309852199	11
497.930759138168	9
498.2432060554363	1
498.55565059481262	16
498.86809274710549	12
499.18053250312255	5
499.49296985367175	9
499.80540478956044	5
500.11783730159578	10
500.43026738058438	18
500.74269501733289	15
501.05512020264717	5
501.36754292733309	12
501.67996318219559	8
501.99238095804031	8
502.30479624567175	7
502.61720903589458	18
502.92961931951248	13
503.24202708732969	4
503.55443233014927	13
503.8668350387747	4
504.17923520400888	17
504.49163281665415	4
504.80402786751279	7
505.11642034738662	18
505.42881024707719	-5
505.74119755738593	5
506.05358226911386	11
506.36596437306156	15
506.67834386002937	7
506.99072072081725	16
507.30309494622503	14
507.61546652705232	16
507.92783545409821	13
508.24020171816147	15
508.55256531004056	10
508.86492622053396	2
509.17728444043945	7
509.48963996055494	11
509.80199277167742	5
510.11434286460417	3
510.42669023013229	11
510.73903485905777	15
511.0513767421769	6
511.36371587028589	3
511.67605223418053	3
511.9883858246555	23
512.30071663250646	17
512.6130446485281	3
512.92536986351467	19
513.237692268261	10
513.55001185356036	8
513.86232861020676	10
514.17464252899379	-3
514.48695360071429	10
514.79926181616122	4
515.1115671661272	21
515.42386964140451	13
515.73616923278553	17
516.0484659310614	15
516.36075972702429	6
516.67305061146533	18
516.985338575175	17
517.29762360894472	17
517.60990570356478	14
517.922184849825	13
518.23446103851586	22
518.54673426042689	12
518.85900450634756	0
519.17127176706674	17
519.483536033374	7
519.79579729605769	16
520.10805554590615	5
520.42031077370768	21
520.73256297025046	0
521.04481212632174	17
521.35705823270951	18
521.66930128020044	35
521.98154125958183	9
522.29377816164072	12
522.60601197716289	26
522.918242696935	21
523.23047031174337	17
523.54269481237316	17
523.85491618961044	12
524.16713443424021	13
524.4793495370476	15
524.79156148881771	16
525.10377028033486	15
525.41597590238371	18
525.72817834574835	10
526.04037760121275	7
526.35257365956079	4
526.66476651157541	11
526.97695614804047	15
527.28914255973893	24
527.60132573745352	14
527.913505671967	13
528.22568235406175	15
528.53785577451981	2
528.85002592412343	12
529.1621927936543	20
529.47435637389367	8
529.78651665562359	14
530.09867362962461	20
530.41082728667811	7
530.72297761756442	10
531.03512461306445	14
531.34726826395831	2
531.65940856102623	15
531.971545495048	23
532.28367905680363	13
532.59580923707233	9
532.90793602663371	9
533.220059416267	11
533.53217939675073	24
533.84429595886411	1
534.15640909338572	25
534.4685187910934	16
534.780625042766	20
535.09272783918118	16
535.40482717111672	20
535.7169230293506	25
536.02901540465984	22
536.3411042878223	11
536.65318966961456	21
536.96527154081377	19
537.27734989219641	18
537.58942471453952	26
537.90149599861934	13
538.21356373521166	17
538.525627915093	20
538.83768852903938	23
539.1497455678259	12
539.46179902222855	20
539.77384888302288	16
540.08589514098355	25
540.397937786886	26
540.709976811505	28
541.02201220561517	20
541.33404395999116	22
541.64607206540768	37
541.95809651263846	28
542.27011729245783	37
542.58213439563963	22
542.89414781295784	27
543.20615753518621	33
543.51816355309779	25
543.83016585746611	35
544.14216443906435	35
544.45415928866555	27
544.76615039704268	48
545.07813775496857	41
545.39012135321548	28
545.702101182556	56
546.01407723376258	35
546.32604949760741	40
546.63801796486257	34
546.94998262629974	23
547.26194347269052	28
547.57390049480739	24
547.885853683421	36
548.19780302930315	38
548.50974852322486	31
548.82169015595764	22
549.13362791827217	25
549.44556180093923	26
549.75749179472973	38
550.06941789041446	17
550.38134007876363	38
550.69325835054758	25
551.00517269653687	21
551.3170831075015	33
551.62898957421146	29
551.94089208743651	13
552.25279063794687	16
552.56468521651209	17
552.87657581390135	19
553.18846242088455	29
553.50034502823075	12
553.81222362670962	24
554.12409820708967	24
554.43596876014067	19
554.74783527663089	26
555.05969774732978	20
555.37155616300538	20
555.68341051442712	23
555.99526079236273	16
556.30710698758139	26
556.61894909085117	28
556.93078709294	21
557.24262098461634	9
557.55445075664829	9
557.86627639980384	28
558.17809790485069	13
558.48991526255691	25
558.80172846369	18
559.11353749901775	18
559.42534235930725	23
559.73714303532677	22
560.048939517843	19
560.36073179762388	16
560.67251986543613	28
560.984303712047	14
561.29608332822386	12
561.60785870473319	22
561.91962983234259	16
562.23139670181831	23
562.5431593039275	19
562.85491762943673	19
563.16667166911293	20
563.47842141372234	17
563.79016685403167	18
564.10190798080725	23
564.4136447848158	35
564.72537725682344	23
565.0371053875964	18
565.348829167901	27
565.66054858850339	15
565.97226364016967	9
566.28397431366591	26
566.59568059975811	15
566.90738248921252	17
567.21907997279447	42
567.53077304127044	18
567.84246168540574	17
568.15414589596639	23
568.465825663718	18
568.77750097942624	25
569.089171833857	36
569.40083821777546	17
569.71250012194776	25
570.02415753713876	18
570.33581045411449	26
570.64745886363994	20
570.95910275648112	19
571.27074212340278	23
571.58237695517073	15
571.89400724255	28
572.20563297630588	28
572.51725414720408	18
572.82887074600922	4
573.140482763487	15
573.45209019040249	20
573.7636930175205	19
574.07529123560676	24
574.38688483542614	26
574.69847380774354	43
575.0100581433245	24
575.32163783293379	16
575.63321286733662	19
575.94478323729788	17
576.25634893358279	31
576.56790994695643	19
576.87946626818371	23
577.19101788802948	9
577.50256479725908	19
577.81410698663751	30
578.12564444692964	28
578.43717716890046	20
578.748705143315	33
579.06022836093825	11
579.37174681253532	22
579.68326048887138	18
579.99476938071086	8
580.30627347881955	26
580.61777277396186	28
580.92926725690313	14
581.24075691840824	25
581.55224174924251	27
581.86372174017083	24
582.17519688195853	30
582.48666716537036	24
582.7981325811719	26
583.10959312012767	32
583.42104877300335	28
583.7324995305637	42
584.04394538357462	25
584.35538632280077	23
584.66682233900747	32
584.97825342296017	29
585.28967956542385	30
585.60110075716432	38
585.91251698894655	38
586.22392825153634	34
586.53533453569889	36
586.84673583219944	30
587.15813213180388	24
587.46952342527754	27
587.7809097033861	14
588.09229095689534	34
588.40366717657048	30
588.71503835317753	29
589.0264044774824	28
589.33776554025042	15
589.64912153224782	37
589.96047244424017	20
590.27181826699382	14
590.58315899127456	34
590.89449460784817	37
591.20582510748113	36
591.51715048093956	39
591.82847071898937	27
592.13978581239712	29
592.45109575192873	22
592.76240052835112	39
593.07370013243042	36
593.3849945549332	30
593.69628378662594	46
594.00756781827545	26
594.31884664064819	28
594.630120244511	45
594.941388620631	14
595.25265175977484	27
595.56390965270953	28
595.87516229020218	17
596.18640966301973	27
596.49765176192955	30
596.808888577699	38
597.12012010109527	27
597.431346322886	18
597.74256723383849	31
598.05378282472054	37
598.36499308629959	35
598.67619800934381	24
598.98739758462068	30
599.29859180289839	26
599.60978065494464	28
599.92096413152808	30
600.23214222341653	28
600.54331492137851	26
600.8544822161823	23
601.16564409859654	34
601.47680055938963	30
601.78795158933065	27
602.09909717918788	36
602.41023731973064	31
602.7213720017279	29
603.03250121594863	35
603.34362495316191	28
603.65474320413728	19
603.96585595964427	20
604.27696321045244	36
604.58806494733119	42
604.89916116105053	25
605.21025184237988	37
605.52133698208979	39
605.83241657095016	21
606.14349059973131	12
606.45455905920358	33
606.76562194013707	36
607.07667923330268	32
607.38773092947145	42
607.69877701941346	52
608.00981749390053	31
608.320852343703	41
608.63188155959222	41
608.94290513234012	58
609.25392305271782	50
609.5649353114967	60
609.87594189944855	53
610.18694280734576	55
610.4979380259598	57
610.808927546063	43
611.11991135842777	64
611.43088945382658	59
611.74186182303174	47
612.05282845681631	44
612.36378934595268	54
612.67474448121459	52
612.98569385337441	57
613.296637453206	55
613.60757527148257	46
613.918507298978	37
614.22943352646575	55
614.54035394471975	42
614.851268544514	44
615.16217731662334	43
615.47308025182144	53
615.783977340883	51
616.09486857458319	38
616.40575394369625	35
616.71663343899775	33
617.02750705126232	33
617.338374771266	29
617.64923658978387	48
617.96009249759163	42
618.27094248546541	46
618.58178654418077	39
618.89262466451476	48
619.20345683724292	52
619.51428305314255	52
619.82510330298965	39
620.1359175775616	38
620.44672586763534	46
620.75752816398847	54
621.068324457398	49
621.37911473864165	57
621.6898989984976	41
622.00067722774349	56
622.311449417158	58
622.622215557519	44
622.93297563960539	50
623.24372965419582	56
623.55447759206936	37
623.865219444005	54
624.17595520078237	51
624.48668485318069	71
624.79740839198018	59
625.10812580796028	70
625.41883709190154	38
625.729542234584	60
626.04024122678845	67
626.35093405929581	67
626.66162072288671	56
626.97230120834263	46
627.2829755064447	66
627.59364360797474	56
627.90430550371445	67
628.21496118444588	77
628.5256106409513	68
628.836253864013	66
629.14689084441409	72
629.457521572937	68
629.7681460403652	71
630.07876423748189	81
630.38937615507041	69
630.69998178391484	77
631.010581114799	71
631.32117413850744	94
631.63176084582437	65
631.94234122753437	88
632.25291527442278	83
632.56348297727436	81
632.87404432687458	68
633.18459931400935	77
633.49514792946434	71
633.80569016402546	96
634.11622600847932	92
634.42675545361226	87
634.73727849021157	83
635.04779510906383	93
635.35830530095654	108
635.66880905667722	103
635.97930636701369	113
636.289797222754	91
636.60028161468631	103
636.9107595335995	118
637.22123097028225	109
637.53169591552341	109
637.84215436011266	126
638.152606294839	129
638.46305171049278	123
638.77349059786411	130
639.08392294774285	127
639.39434875092	137
639.70476799818641	127
640.01518068033317	137
640.32558678815155	137
640.63598631243337	152
640.94637924397057	160
641.25676557355519	165
641.56714529197973	163
641.87751839003738	151
642.18788485852053	167
642.49824468822294	174
642.80859786993813	171
643.11894439445985	177
643.42928425258208	185
643.73961743509938	181
644.04994393280663	193
644.36026373649872	207
644.67057683697055	194
644.98088322501837	204
645.2911828914373	215
645.601475827024	228
645.91176202257464	197
646.22204146888612	235
646.53231415675509	232
646.84258007697929	239
647.15283922035587	225
647.463091577683	274
647.773337139759	265
648.083575897382	274
648.39380784135119	269
648.70403296246513	260
649.01425125152366	310
649.32446269932632	281
649.63466729667323	293
649.94486503436462	306
650.25505590320108	302
650.56523989398363	303
650.87541699751341	341
651.185587204592	382
651.4957505060213	342
651.80590689260373	338
652.1160563551415	365
652.42619888443744	373
652.73633447129487	391
653.046463106517	357
653.356584780908	389
653.66669948527158	407
653.9768072104124	433
654.28690794713532	415
654.59700168624511	460
654.90708841854746	432
655.21716813484807	473
655.52724082595307	518
655.83730648266874	474
656.147365095802	479
656.45741665615992	495
656.76746115454966	567
657.0774985817792	535
657.38752892865682	578
657.6975521859905	554
658.00756834458946	574
658.3175773952629	579
658.62757932881971	605
658.93757413607022	601
659.24756180782458	618
659.557542334893	619
659.86751570808667	656
660.17748191821681	689
660.48744095609493	673
660.797392812533	692
661.107337478343	712
661.41727494433781	708
661.72720520133055	767
662.03712824013462	736
662.34704405156356	774
662.65695262643123	851
662.96685395555278	821
663.27674802974263	825
663.58663483981582	856
663.89651437658813	875
664.2063866308755	847
664.51625159349419	906
664.82610925526069	933
665.1359596069924	972
665.44580263950638	978
665.75563834362072	1003
666.06546671015326	977
666.375287729923	1072
666.6851013937486	1090
666.99490769244937	1075
667.30470661684512	1070
667.61449815775586	1123
667.924282306002	1160
668.23405905240463	1111
668.54382838778463	1180
668.85359030296411	1194
669.16334478876468	1220
669.47309183600908	1278
669.78283143551982	1338
670.09256357812023	1278
670.40228825463407	1313
670.71200545588522	1419
671.0217151726979	1371
671.33141739589735	1462
671.64111211630836	1420
671.950799324757	1535
672.26047901206869	1511
672.57015116907019	1523
672.87981578658844	1577
673.18947285545039	1545
673.49912236648379	1633
673.808764310517	1615
674.11839867837818	1726
674.42802546089627	1721
674.7376446489003	1674
675.04725623322054	1756
675.35686020468688	1772
675.66645655412981	1829
675.97604527238025	1869
676.28562635026981	1883
676.59519977863033	1843
676.90476554829365	1895
677.214323650093	2000
677.523874074861	2057
677.83341681343165	2018
678.14295185663866	2038
678.45247919531619	2121
678.76199882029937	2065
679.07151072242357	2102
679.38101489252415	2126
679.69051132143761	2195
680.00000000000011	2257
680.309480919049	2275
680.61895406942153	2281
680.92841944195573	2344
681.23787702749	2348
681.54732681686278	2346
681.85676880091387	2359
682.16620297048223	2441
682.47562931640857	2428
682.78504782953348	2580
683.09445850069744	2559
683.40386132074252	2611
683.71325628051045	2681
684.02264337084353	2666
684.33202258258461	2641
684.64139390657726	2718
684.95075733366514	2760
685.26011285469224	2800
685.56946046050336	2849
685.87880014194377	2848
686.188131889859	2864
686.49745569509537	2946
686.80677154849934	2969
687.11607944091793	3049
687.42537936319832	3096
687.73467130618883	3069
688.04395526073779	3155
688.3532312176942	3187
688.66249916790753	3247
688.97175910222734	3248
689.28101101150423	3300
689.59025488658881	3404
689.89949071833291	3419
690.20871849758782	3469
690.51793821520585	3386
690.82714986204019	3506
691.13635342894349	3575
691.44554890677	3672
691.75473628637371	3640
692.06391555860955	3686
692.37308671433209	3734
692.682249744398	3730
692.991404639663	3761
693.30055139098351	3821
693.60968998921726	3914
693.9188204252215	3815
694.22794268985479	3931
694.53705677397568	3884
694.8461626684433	4003
695.15526036411723	4001
695.46434985185817	4082
695.77343112252629	4187
696.08250416698331	4103
696.39156897609041	4045
696.70062554071023	4135
697.00967385170588	4223
697.31871389993967	4268
697.62774567627628	4227
697.9367691715795	4246
698.24578437671425	4313
698.55479128254592	4283
698.86378987994055	4322
699.17278015976422	4379
699.48176211288387	4406
699.79073573016728	4430
700.09970100248211	4490
700.40865792069678	4358
700.71760647568055	4427
701.02654665830289	4408
701.33547845943372	4413
701.64440186994386	4373
701.953316880704	4451
702.26222348258648	4495
702.57112166646323	4433
702.88001142320684	4564
703.18889274369087	4499
703.49776561878878	4410
703.80663003937514	4507
704.11548599632522	4487
704.424333480514	4541
704.73317248281751	4594
705.04200299411241	4572
705.35082500527608	4606
705.65963850718583	4574
705.96844349071966	4611
706.277239946757	4456
706.58602786617655	4544
706.89480723985844	4577
707.20357805868332	4615
707.51234031353147	4622
707.8210939952852	4612
708.12983909482614	4670
708.43857560303707	4665
708.74730351080132	4639
709.05602280900268	4546
709.36473348852519	4588
709.67343554025422	4633
709.98212895507493	4702
710.29081372387361	4685
710.59948983753657	4597
710.90815728695156	4640
711.21681606300581	4703
711.52546615658787	4601
711.83410755858677	4656
712.142740259892	4668
712.45136425139356	4658
712.75997952398222	4683
713.06858606854917	4640
713.37718387598613	4553
713.68577293718556	4761
713.99435324304079	4605
714.30292478444539	4639
714.61148755229283	4744
714.92004153747871	4672
715.228586730898	4732
715.5371231234468	4615
715.8456507060215	4630
716.1541694695195	4697
716.46267940483813	4545
716.77118050287618	4620
717.07967275453245	4653
717.38815615070621	4621
717.69663068229818	4626
718.00509634020852	4611
718.31355311533878	4613
718.62200099859115	4542
718.93043998086807	4537
719.23887005307256	4611
719.5472912061083	4603
719.85570343088023	4586
720.16410671829294	4583
720.47250105925207	4478
720.78088644466413	4436
721.08926286543556	4427
721.397630312474	4471
721.70598877668783	4390
722.01433824898538	4359
722.32267872027637	4290
722.6310101814704	4276
722.93933262347832	4180
723.247646037211	4249
723.5559504135806	4185
723.86424574349962	4156
724.172532017881	4124
724.48080922763859	4075
724.78907736368649	4025
725.09733641693981	4046
725.40558637831452	4000
725.71382723872648	3993
726.02205898909278	3933
726.330281620331	3935
726.63849512335923	3888
726.94669948909632	3784
727.25489470846173	3747
727.56308077237566	3696
727.87125767175894	3667
728.17942539753255	3666
728.48758394061906	3679
728.79573329194113	3665
729.103873442422	3628
729.41200438298551	3684
729.7201261045567	3564
730.0282385980604	3513
730.336341854423	3430
730.64443586457128	3505
730.95252061943211	3478
731.26059610993377	3324
731.56866232700474	3330
731.87671926157418	3263
732.18476690457248	3299
732.49280524692972	3268
732.80083427957743	3233
733.108853993448	3207
733.416864379473	3150
733.72486542858678	3070
734.03285713172284	3113
734.34083947981583	3025
734.648812463801	3069
734.95677607461471	2943
735.26473030319346	2977
735.57267514047442	2954
735.8806105773956	2913
736.188536604896	2845
736.496453213915	2872
736.80436039539245	2755
737.11225814026909	2827
737.42014643948676	2886
737.72802528398745	2788
738.03589466471385	2809
738.34375457260967	2760
738.65160499861884	2706
738.95944593368665	2634
739.2672773687583	2685
739.57509929478044	2649
739.88291170270008	2509
740.190714583465	2585
740.49850792802317	2573
740.80629172732415	2600
741.11406597231735	2529
741.42183065395363	2556
741.7295857631841	2453
742.03733129096065	2528
742.34506722823619	2493
742.65279356596363	2405
742.96051029509727	2461
743.2682174065917	2367
743.57591489140293	2354
743.88360274048648	2372
744.1912809447997	2373
744.49894949530017	2333
744.80660838294614	2327
745.11425759869667	2295
745.42189713351172	2301
745.72952697835171	2317
746.0371471241782	2235
746.34475756195252	2258
746.65235828263792	2224
746.95994927719744	2224
747.26753053659559	2139
747.575102051797	2134
747.88266381376764	2067
748.19021581347351	2098
748.49775804188187	2066
748.80529048996061	2100
749.112813148678	2018
749.42032600900359	2002
749.72782906190753	1978
750.03532229836026	1997
750.34280570933367	1965
750.6502792858	1901
750.95774301873178	1940
751.26519689910356	1895
751.57264091788932	1867
751.88007506606471	1810
752.187499334605	1837
752.49491371448789	1839
752.80231819669029	1760
753.10971277219073	1773
753.41709743196839	1765
753.72447216700266	1764
754.03183696827455	1740
754.33919182676482	1694
754.64653673345617	1646
754.95387167933086	1656
755.26119665537294	1598
755.56851165256649	1647
755.87581666189692	1616
756.1831116743499	1617
756.49039668091223	1530
756.79767167257125	1547
757.10493664031549	1579
757.41219157513342	1505
757.71943646801515	1507
758.02667130995121	1491
758.33389609193284	1501
758.641110804952	1423
758.94831544000181	1475
759.255509988076	1428
759.56269444016868	1458
759.86986878727532	1449
760.17703302039206	1416
760.48418713051535	1380
760.791331108643	1393
761.09846494577323	1336
761.40558863290539	1365
761.71270216103949	1347
762.019805521176	1379
762.32689870431659	1355
762.63398170146365	1302
762.94105450362053	1327
763.24811710179063	1296
763.55516948697914	1289
763.8622116501914	1254
764.169243582434	1321
764.47626527471391	1247
764.78327671803891	1272
765.090277903418	1285
765.39726882186085	1218
765.70424946437731	1203
766.01121982197913	1238
766.31817988567809	1174
766.62512964648715	1155
766.93206909541959	1168
767.23899822349006	1156
767.545917021714	1193
767.8528254811074	1192
768.15972359268665	1135
768.46661134747012	1143
768.77348873647611	1142
769.080355750724	1102
769.387212381234	1138
769.69405861902692	1102
770.00089445512492	1170
770.30771988055051	1080
770.61453488632731	1078
770.9213394634794	1079
771.22813360303212	1042
771.53491729601137	1022
771.84169053344431	1049
772.14845330635808	1057
772.45520560578154	1032
772.7619474227439	983
773.06867874827583	1054
773.37539957340755	1023
773.68210988917133	1003
773.98880968660012	1026
774.2954989567271	992
774.60217769058693	967
774.90884587921471	1023
775.21550351364658	1032
775.5221505849197	961
775.82878708407168	974
776.13541300214126	925
776.44202833016789	937
776.748633059192	926
777.05522718025486	898
777.36181068439862	945
777.668383562666	912
777.97494580610123	899
778.28149740574838	915
778.58803835265371	904
778.89456863786313	904
779.2010882524238	847
779.50759718738436	905
779.81409543379368	891
780.12058298270154	903
780.42705982515861	885
780.73352595221661	845
781.03998135492816	842
781.34642602434633	894
781.6528599515259	802
781.95928312752164	820
782.26569554338948	833
782.57209719018658	795
782.87848805897045	808
783.18486814080018	788
783.491237426735	794
783.79759590783533	794
784.10394357516236	825
784.4102804197787	800
784.71660643274731	783
785.02292160513207	749
785.32922592799821	758
785.63551939241086	743
785.94180198943729	790
786.24807371014481	758
786.55433454560182	736
786.860584486878	760
787.16682352504347	738
787.47305165116927	729
787.77926885632758	743
788.08547513159135	729
788.39167046803459	724
788.697854856732	702
789.00402828875929	695
789.31019075519328	698
789.61634224711111	710
789.92248275559143	705
790.22861227171359	690
790.5347307865577	712
790.84083829120527	679
791.146934776738	725
791.4530202342396	704
791.7590946547931	670
792.06515802948388	666
792.37121034939776	663
792.67725160562111	677
792.983281789242	674
793.28930089134872	628
793.59530890303074	679
793.90130581537858	634
794.2072916194835	634
794.51326630643791	658
794.81922986733491	643
795.125182293269	606
795.4311235753346	654
795.73705370462812	616
796.04297267224661	616
796.34888046928779	608
796.65477708685057	416
796.96066251603452	436
797.2665367479409	577
797.572399773671	601
797.87825158432736	560
798.18409217101362	617
798.48992152483447	569
798.79573963689518	581
799.10154649830224	572
799.407342100163	593
799.7131264335859	579
800.01889948967994	562
800.32466125955557	585
800.63041173432407	576
800.93615090509718	561
801.24187876298845	564
801.54759529911189	534
801.85330050458231	564
802.15899437051587	534
802.46467688802932	545
802.77034804824086	501
803.07600784226941	550
803.38165626123475	534
803.68729329625751	492
803.99291893845964	514
804.29853317896414	516
804.60413600889444	499
804.9097274193756	513
805.215307401533	493
805.52087594649367	507
805.826433045385	463
806.1319786893356	455
806.43751286947565	486
806.74303557693509	502
807.04854680284586	440
807.35404653834053	435
807.65953477455264	458
807.96501150261656	465
808.27047671366836	450
808.575930398844	447
808.88137254928131	454
809.18680315611891	477
809.49222221049615	473
809.79762970355364	444
810.1030256264329	416
810.40840997027635	442
810.71378272622746	431
811.01914388543128	407
811.32449343903272	413
811.62983137817844	390
811.93515769401608	380
812.24047237769446	416
812.54577542036247	380
812.85106681317109	387
813.15634654727194	403
813.46161461381757	395
813.76687100396146	396
814.07211570885818	417
814.37734871966359	378
814.68257002753387	374
814.98777962362738	362
815.29297749910211	383
815.59816364511823	357
815.90333805283615	372
816.20850071341772	383
816.51365161802607	392
816.81879075782456	353
817.123918123978	359
817.42903370765237	350
817.73413750001453	366
818.03922949223272	352
818.34430967547519	353
818.64937804091255	347
818.95443457971544	362
819.25947928305618	342
819.56451214210767	336
819.869533148044	361
820.17454229204077	349
820.47953956527351	331
820.78452495891986	305
821.08949846415817	333
821.39446007216759	349
821.69940977412853	319
822.00434756122263	296
822.309273424632	298
822.61418735554059	285
822.91908934513276	288
823.22397938459414	308
823.5288574651114	313
823.83372357787255	276
824.13857771406583	286
824.44341986488189	303
824.7482500215109	305
825.0530681751452	284
825.35787431697781	304
825.6626684382029	302
825.96745053001541	295
826.2722205836119	284
826.57697859018947	271
826.88172454094638	273
827.18645842708224	267
827.49118023979736	262
827.79588997029362	272
828.10058760977347	256
828.40527314944075	279
828.70994658050017	257
829.01460789415762	257
829.31925708162009	256
829.623894134096	244
829.9285190427936	266
830.23313179892375	260
830.53773239369752	236
830.84232081832727	258
831.14689706402669	251
831.45146112200973	241
831.756012983493	235
832.06055263969222	243
832.36508008182557	231
832.66959530111228	234
832.974098288772	233
833.278589036026	218
833.58306753409624	236
833.88753377420619	246
834.1919877475799	237
834.4964294454436	215
834.800858859023	224
835.10527597954638	213
835.40968079824233	223
835.71407330634065	215
836.01845349507232	231
836.3228213556697	229
836.627176879366	239
836.93152005739512	211
837.235850880993	205
837.54016934139611	211
837.84447542984162	216
838.14876913756893	190
838.45305045581745	189
838.75731937582862	210
839.06157588884412	196
839.36581998610768	206
839.67005165886326	213
839.97427089835651	215
840.27847769583423	181
840.58267204254378	194
840.88685392973446	203
841.1910233486559	194
841.49518029055946	185
841.799324746697	196
842.1034567083226	196
842.40757616669021	204
842.71168311305564	180
843.01577753867559	180
843.31985943480811	196
843.6239287927126	148
843.92798560364861	166
844.23202985887781	197
844.53606154966246	156
844.84008066726642	181
845.14408720295455	182
845.44808114799241	167
845.75206249364749	174
846.05603123118749	168
846.35998735188218	144
846.66393084700178	161
846.9678617078182	166
847.27177992560416	174
847.57568549163352	164
847.87957839718138	180
848.18345863352442	152
848.48732619193936	152
848.79118106370561	167
849.09502324010214	156
849.3988527124103	154
849.702669471912	174
850.00647350989084	159
850.3102648176307	153
850.61404338641739	141
850.91780920753763	155
851.22156227227947	157
851.52530257193177	136
851.82903009778488	157
852.13274484113037	148
852.43644679326053	135
852.74013594546921	158
853.0438122890514	123
853.34747581530337	149
853.651126515522	148
853.95476438100638	141
854.25838940305573	139
854.56200157297087	142
854.86560088205431	145
855.16918732160866	118
855.47276088293859	135
855.77632155734977	137
856.079869336149	130
856.3834042106439	125
856.686926172144	126
856.99043521195938	133
857.29393132140194	124
857.597414491784	97
857.9008847144197	115
858.20434198062446	126
858.50778628171406	119
858.81121760900623	123
859.11463595381974	126
859.41804130747482	120
859.721433661292	99
860.02481300659429	113
860.32817933470471	130
860.63153263694835	118
860.93487290465089	116
861.23820012913973	110
861.54151430174318	120
861.84481541379068	105
862.14810345661351	117
862.45137842154327	108
862.75464029991338	90
863.057889083058	123
863.36112476231335	96
863.66434732901587	109
863.96755677450392	104
864.270753090117	103
864.57393626719488	99
864.87710629708022	130
865.18026317111594	107
865.4834068806457	99
865.78653741701567	87
866.0896547715721	101
866.392758935663	96
866.69584990063765	85
866.99892765784625	89
867.30199219864062	90
867.60504351437385	98
867.90808159639948	103
868.21110643607335	116
868.5141180247515	87
868.81711635379247	87
869.12010141455482	97
869.42307319839892	88
869.7260316966865	95
870.02897690078021	95
870.33190880204393	77
870.63482739184349	89
870.93773266154517	106
871.24062460251616	84
871.54350320612662	89
871.846368463746	95
872.14922036674625	85
872.45205890649981	104
872.75488407438138	112
873.05769586176575	99
873.36049426002944	100
873.66327926055078	78
873.96605085470856	96
874.26880903388292	88
874.57155378945606	97
874.87428511281041	80
875.17700299533021	90
875.47970742840118	79
875.78239840340984	68
876.08507591174407	96
876.38773994479322	66
876.69039049394769	72
876.99302755059944	98
877.29565110614146	79
877.5982611519679	94
877.90085767947471	60
878.20344068005841	82
878.50601014511744	90
878.8085660660513	72
879.1111084342607	68
879.41363724114751	73
879.716152478115	83
880.0186541365681	67
880.32114220791232	88
880.62361668355516	84
880.92607755490474	68
881.22852481337111	82
881.530958450365	52
881.83337845729909	79
882.1357848255866	66
882.438177546643	80
882.740556611884	58
883.04292201272744	69
883.34527374059212	64
883.647611786898	56
883.94993614306657	82
884.25224680052065	64
884.55454375068393	71
884.85682698498238	83
885.159096494842	69
