# Supplementary material for: Anomalous deep-red luminescence of perylene black analogues with strong π-π interactions
Source: Nat Commun. 2023 Apr 6;14:1922. doi: 10.1038/s41467-023-37171-y (PMC10079835; doi:10.1038/s41467-023-37171-y)
Supplement: Supplementary file 3 — Source data [file 41467_2023_37171_MOESM3_ESM.zip › DATA/Temperature-dependent PL spectra and fluorescence decay of crystalline film/Supplementary Fig. 22a/46-280K-1S-EX480NM 357.csv]

471.67766888101448	19
471.99028276455613	19
472.30289504096527	13
472.61550570108284	4
472.92811473574989	25
473.24072213580666	13
473.55332789209336	16
473.86593199544933	26
474.1785344367139	15
474.49113520672552	13
474.80373429632243	9
475.11633169634268	4
475.42892739762328	17
475.74152139100158	9
476.0541136673134	18
476.36670421739564	21
476.67929303208308	24
476.99188010221161	34
477.30446541861556	56
477.61704897212951	73
477.92963075358745	85
478.24221075382258	130
478.55478896366805	132
478.86736537395689	168
479.17993997552071	161
479.49251275919204	159
479.80508371580152	151
480.11765283618081	159
480.43022011116011	140
480.74278553156955	122
481.05534908823893	106
481.3679107719978	74
481.68047057367477	40
481.9930284840986	25
482.3055844940975	15
482.61813859449853	19
482.93069077612978	20
483.24324102981785	10
483.55578934638896	14
483.86833571666938	20
484.18088013148508	12
484.49342258166109	13
484.80596305802226	19
485.11850155139314	1
485.431038052598	10
485.74357255246059	18
486.0561050418039	8
486.36863551145126	25
486.68116395222489	8
486.99369035494715	17
487.30621471043958	-2
487.61873700952418	10
487.93125724302115	14
488.24377540175158	14
488.55629147653553	4
488.86880545819321	5
489.1813173375437	7
489.49382710540635	5
489.80633475259975	14
490.11884026994227	13
490.431343648252	16
490.74384487834635	18
491.05634395104295	23
491.36884085715855	7
491.681335587509	8
491.99382813291135	7
492.306318484181	13
492.61880663213338	10
492.93129256758351	5
493.24377628134579	0
493.556257764235	11
493.86873700706491	25
494.18121400064928	13
494.49368873580113	6
494.80616120333332	-1
495.11863139405887	8
495.43109929878926	23
495.74356490833679	13
496.05602821351295	-2
496.36848920512864	12
496.68094787399497	6
496.99340421092217	20
497.30585820672025	16
497.618309852199	19
497.930759138168	5
498.2432060554363	9
498.55565059481262	13
498.86809274710549	14
499.18053250312255	9
499.49296985367175	15
499.80540478956044	12
500.11783730159578	8
500.43026738058438	12
500.74269501733289	6
501.05512020264717	6
501.36754292733309	13
501.67996318219559	16
501.99238095804031	20
502.30479624567175	10
502.61720903589458	9
502.92961931951248	18
503.24202708732969	4
503.55443233014927	10
503.8668350387747	18
504.17923520400888	9
504.49163281665415	-2
504.80402786751279	8
505.11642034738662	5
505.42881024707719	1
505.74119755738593	16
506.05358226911386	4
506.36596437306156	12
506.67834386002937	18
506.99072072081725	9
507.30309494622503	15
507.61546652705232	7
507.92783545409821	5
508.24020171816147	8
508.55256531004056	20
508.86492622053396	5
509.17728444043945	2
509.48963996055494	4
509.80199277167742	-6
510.11434286460417	12
510.42669023013229	7
510.73903485905777	6
511.0513767421769	4
511.36371587028589	7
511.67605223418053	4
511.9883858246555	10
512.30071663250646	15
512.6130446485281	9
512.92536986351467	10
513.237692268261	26
513.55001185356036	16
513.86232861020676	15
514.17464252899379	17
514.48695360071429	3
514.79926181616122	9
515.1115671661272	9
515.42386964140451	23
515.73616923278553	9
516.0484659310614	20
516.36075972702429	2
516.67305061146533	16
516.985338575175	19
517.29762360894472	9
517.60990570356478	6
517.922184849825	13
518.23446103851586	13
518.54673426042689	10
518.85900450634756	7
519.17127176706674	9
519.483536033374	7
519.79579729605769	1
520.10805554590615	12
520.42031077370768	20
520.73256297025046	2
521.04481212632174	23
521.35705823270951	14
521.66930128020044	8
521.98154125958183	9
522.29377816164072	4
522.60601197716289	15
522.918242696935	17
523.23047031174337	13
523.54269481237316	18
523.85491618961044	5
524.16713443424021	9
524.4793495370476	16
524.79156148881771	8
525.10377028033486	13
525.41597590238371	18
525.72817834574835	12
526.04037760121275	13
526.35257365956079	19
526.66476651157541	9
526.97695614804047	6
527.28914255973893	11
527.60132573745352	24
527.913505671967	17
528.22568235406175	15
528.53785577451981	16
528.85002592412343	15
529.1621927936543	24
529.47435637389367	21
529.78651665562359	17
530.09867362962461	14
530.41082728667811	7
530.72297761756442	16
531.03512461306445	13
531.34726826395831	8
531.65940856102623	8
531.971545495048	14
532.28367905680363	25
532.59580923707233	16
532.90793602663371	17
533.220059416267	13
533.53217939675073	27
533.84429595886411	15
534.15640909338572	6
534.4685187910934	11
534.780625042766	17
535.09272783918118	17
535.40482717111672	10
535.7169230293506	20
536.02901540465984	16
536.3411042878223	14
536.65318966961456	16
536.96527154081377	27
537.27734989219641	16
537.58942471453952	16
537.90149599861934	13
538.21356373521166	5
538.525627915093	21
538.83768852903938	14
539.1497455678259	11
539.46179902222855	13
539.77384888302288	21
540.08589514098355	23
540.397937786886	20
540.709976811505	32
541.02201220561517	28
541.33404395999116	29
541.64607206540768	30
541.95809651263846	17
542.27011729245783	35
542.58213439563963	38
542.89414781295784	29
543.20615753518621	36
543.51816355309779	31
543.83016585746611	42
544.14216443906435	39
544.45415928866555	19
544.76615039704268	37
545.07813775496857	44
545.39012135321548	50
545.702101182556	42
546.01407723376258	32
546.32604949760741	37
546.63801796486257	29
546.94998262629974	34
547.26194347269052	22
547.57390049480739	29
547.885853683421	20
548.19780302930315	25
548.50974852322486	41
548.82169015595764	20
549.13362791827217	28
549.44556180093923	21
549.75749179472973	18
550.06941789041446	24
550.38134007876363	36
550.69325835054758	44
551.00517269653687	25
551.3170831075015	10
551.62898957421146	17
551.94089208743651	13
552.25279063794687	9
552.56468521651209	18
552.87657581390135	26
553.18846242088455	17
553.50034502823075	21
553.81222362670962	30
554.12409820708967	26
554.43596876014067	9
554.74783527663089	27
555.05969774732978	19
555.37155616300538	24
555.68341051442712	21
555.99526079236273	25
556.30710698758139	30
556.61894909085117	26
556.93078709294	9
557.24262098461634	12
557.55445075664829	19
557.86627639980384	19
558.17809790485069	20
558.48991526255691	18
558.80172846369	18
559.11353749901775	18
559.42534235930725	26
559.73714303532677	16
560.048939517843	30
560.36073179762388	16
560.67251986543613	29
560.984303712047	17
561.29608332822386	-2
561.60785870473319	28
561.91962983234259	21
562.23139670181831	29
562.5431593039275	28
562.85491762943673	16
563.16667166911293	16
563.47842141372234	17
563.79016685403167	19
564.10190798080725	16
564.4136447848158	36
564.72537725682344	21
565.0371053875964	6
565.348829167901	22
565.66054858850339	12
565.97226364016967	14
566.28397431366591	19
566.59568059975811	13
566.90738248921252	23
567.21907997279447	19
567.53077304127044	20
567.84246168540574	19
568.15414589596639	22
568.465825663718	24
568.77750097942624	21
569.089171833857	31
569.40083821777546	14
569.71250012194776	21
570.02415753713876	19
570.33581045411449	27
570.64745886363994	25
570.95910275648112	13
571.27074212340278	25
571.58237695517073	22
571.89400724255	11
572.20563297630588	17
572.51725414720408	16
572.82887074600922	17
573.140482763487	18
573.45209019040249	18
573.7636930175205	28
574.07529123560676	21
574.38688483542614	23
574.69847380774354	20
575.0100581433245	13
575.32163783293379	31
575.63321286733662	18
575.94478323729788	26
576.25634893358279	26
576.56790994695643	22
576.87946626818371	22
577.19101788802948	29
577.50256479725908	25
577.81410698663751	25
578.12564444692964	21
578.43717716890046	21
578.748705143315	21
579.06022836093825	0
579.37174681253532	28
579.68326048887138	25
579.99476938071086	24
580.30627347881955	32
580.61777277396186	19
580.92926725690313	31
581.24075691840824	26
581.55224174924251	22
581.86372174017083	21
582.17519688195853	25
582.48666716537036	18
582.7981325811719	37
583.10959312012767	30
583.42104877300335	21
583.7324995305637	34
584.04394538357462	37
584.35538632280077	24
584.66682233900747	35
584.97825342296017	27
585.28967956542385	37
585.60110075716432	33
585.91251698894655	35
586.22392825153634	25
586.53533453569889	42
586.84673583219944	27
587.15813213180388	25
587.46952342527754	26
587.7809097033861	24
588.09229095689534	22
588.40366717657048	38
588.71503835317753	26
589.0264044774824	23
589.33776554025042	30
589.64912153224782	23
589.96047244424017	21
590.27181826699382	38
590.58315899127456	28
590.89449460784817	19
591.20582510748113	33
591.51715048093956	23
591.82847071898937	26
592.13978581239712	37
592.45109575192873	30
592.76240052835112	11
593.07370013243042	18
593.3849945549332	34
593.69628378662594	32
594.00756781827545	36
594.31884664064819	34
594.630120244511	26
594.941388620631	33
595.25265175977484	19
595.56390965270953	33
595.87516229020218	17
596.18640966301973	15
596.49765176192955	31
596.808888577699	19
597.12012010109527	25
597.431346322886	26
597.74256723383849	40
598.05378282472054	33
598.36499308629959	27
598.67619800934381	35
598.98739758462068	27
599.29859180289839	26
599.60978065494464	41
599.92096413152808	25
600.23214222341653	25
600.54331492137851	21
600.8544822161823	25
601.16564409859654	33
601.47680055938963	33
601.78795158933065	36
602.09909717918788	42
602.41023731973064	50
602.7213720017279	32
603.03250121594863	26
603.34362495316191	31
603.65474320413728	16
603.96585595964427	19
604.27696321045244	32
604.58806494733119	24
604.89916116105053	34
605.21025184237988	33
605.52133698208979	21
605.83241657095016	26
606.14349059973131	27
606.45455905920358	44
606.76562194013707	33
607.07667923330268	28
607.38773092947145	36
607.69877701941346	35
608.00981749390053	31
608.320852343703	38
608.63188155959222	40
608.94290513234012	55
609.25392305271782	39
609.5649353114967	52
609.87594189944855	51
610.18694280734576	45
610.4979380259598	51
610.808927546063	47
611.11991135842777	62
611.43088945382658	54
611.74186182303174	46
612.05282845681631	48
612.36378934595268	55
612.67474448121459	51
612.98569385337441	49
613.296637453206	49
613.60757527148257	38
613.918507298978	32
614.22943352646575	37
614.54035394471975	54
614.851268544514	41
615.16217731662334	38
615.47308025182144	47
615.783977340883	45
616.09486857458319	37
616.40575394369625	34
616.71663343899775	41
617.02750705126232	38
617.338374771266	42
617.64923658978387	46
617.96009249759163	39
618.27094248546541	41
618.58178654418077	52
618.89262466451476	45
619.20345683724292	45
619.51428305314255	48
619.82510330298965	28
620.1359175775616	54
620.44672586763534	57
620.75752816398847	37
621.068324457398	48
621.37911473864165	54
621.6898989984976	42
622.00067722774349	69
622.311449417158	51
622.622215557519	42
622.93297563960539	41
623.24372965419582	54
623.55447759206936	54
623.865219444005	52
624.17595520078237	55
624.48668485318069	53
624.79740839198018	52
625.10812580796028	58
625.41883709190154	60
625.729542234584	46
626.04024122678845	65
626.35093405929581	59
626.66162072288671	50
626.97230120834263	55
627.2829755064447	60
627.59364360797474	46
627.90430550371445	58
628.21496118444588	59
628.5256106409513	66
628.836253864013	57
629.14689084441409	72
629.457521572937	70
629.7681460403652	79
630.07876423748189	82
630.38937615507041	75
630.69998178391484	87
631.010581114799	74
631.32117413850744	97
631.63176084582437	87
631.94234122753437	62
632.25291527442278	93
632.56348297727436	85
632.87404432687458	76
633.18459931400935	75
633.49514792946434	81
633.80569016402546	83
634.11622600847932	95
634.42675545361226	89
634.73727849021157	101
635.04779510906383	91
635.35830530095654	100
635.66880905667722	90
635.97930636701369	115
636.289797222754	84
636.60028161468631	130
636.9107595335995	135
637.22123097028225	108
637.53169591552341	110
637.84215436011266	123
638.152606294839	117
638.46305171049278	115
638.77349059786411	121
639.08392294774285	118
639.39434875092	127
639.70476799818641	134
640.01518068033317	130
640.32558678815155	144
640.63598631243337	155
640.94637924397057	130
641.25676557355519	169
641.56714529197973	158
641.87751839003738	167
642.18788485852053	169
642.49824468822294	173
642.80859786993813	157
643.11894439445985	175
643.42928425258208	175
643.73961743509938	179
644.04994393280663	192
644.36026373649872	176
644.67057683697055	181
644.98088322501837	195
645.2911828914373	221
645.601475827024	190
645.91176202257464	224
646.22204146888612	235
646.53231415675509	253
646.84258007697929	239
647.15283922035587	263
647.463091577683	274
647.773337139759	253
648.083575897382	264
648.39380784135119	298
648.70403296246513	295
649.01425125152366	296
649.32446269932632	282
649.63466729667323	310
649.94486503436462	277
650.25505590320108	301
650.56523989398363	334
650.87541699751341	339
651.185587204592	351
651.4957505060213	357
651.80590689260373	339
652.1160563551415	355
652.42619888443744	380
652.73633447129487	373
653.046463106517	382
653.356584780908	392
653.66669948527158	396
653.9768072104124	416
654.28690794713532	439
654.59700168624511	449
654.90708841854746	445
655.21716813484807	460
655.52724082595307	449
655.83730648266874	468
656.147365095802	507
656.45741665615992	488
656.76746115454966	493
657.0774985817792	550
657.38752892865682	535
657.6975521859905	563
658.00756834458946	562
658.3175773952629	571
658.62757932881971	580
658.93757413607022	623
659.24756180782458	590
659.557542334893	626
659.86751570808667	642
660.17748191821681	658
660.48744095609493	683
660.797392812533	717
661.107337478343	712
661.41727494433781	714
661.72720520133055	716
662.03712824013462	765
662.34704405156356	775
662.65695262643123	817
662.96685395555278	835
663.27674802974263	849
663.58663483981582	810
663.89651437658813	881
664.2063866308755	819
664.51625159349419	932
664.82610925526069	934
665.1359596069924	1016
665.44580263950638	1011
665.75563834362072	1031
666.06546671015326	1046
666.375287729923	1023
666.6851013937486	1069
666.99490769244937	1138
667.30470661684512	1088
667.61449815775586	1137
667.924282306002	1181
668.23405905240463	1136
668.54382838778463	1236
668.85359030296411	1252
669.16334478876468	1247
669.47309183600908	1316
669.78283143551982	1354
670.09256357812023	1355
670.40228825463407	1406
670.71200545588522	1343
671.0217151726979	1409
671.33141739589735	1449
671.64111211630836	1404
671.950799324757	1462
672.26047901206869	1443
672.57015116907019	1584
672.87981578658844	1561
673.18947285545039	1529
673.49912236648379	1639
673.808764310517	1649
674.11839867837818	1673
674.42802546089627	1724
674.7376446489003	1765
675.04725623322054	1800
675.35686020468688	1783
675.66645655412981	1850
675.97604527238025	1844
676.28562635026981	1915
676.59519977863033	1942
676.90476554829365	1953
677.214323650093	2045
677.523874074861	2019
677.83341681343165	2063
678.14295185663866	2069
678.45247919531619	2128
678.76199882029937	2171
679.07151072242357	2160
679.38101489252415	2218
679.69051132143761	2251
680.00000000000011	2271
680.309480919049	2230
680.61895406942153	2380
680.92841944195573	2358
681.23787702749	2346
681.54732681686278	2461
681.85676880091387	2363
682.16620297048223	2510
682.47562931640857	2538
682.78504782953348	2501
683.09445850069744	2553
683.40386132074252	2607
683.71325628051045	2663
684.02264337084353	2657
684.33202258258461	2642
684.64139390657726	2721
684.95075733366514	2710
685.26011285469224	2799
685.56946046050336	2849
685.87880014194377	2909
686.188131889859	2825
686.49745569509537	2950
686.80677154849934	2909
687.11607944091793	2971
687.42537936319832	3120
687.73467130618883	3150
688.04395526073779	3178
688.3532312176942	3231
688.66249916790753	3202
688.97175910222734	3276
689.28101101150423	3304
689.59025488658881	3362
689.89949071833291	3437
690.20871849758782	3484
690.51793821520585	3457
690.82714986204019	3508
691.13635342894349	3602
691.44554890677	3589
691.75473628637371	3674
692.06391555860955	3744
692.37308671433209	3729
692.682249744398	3675
692.991404639663	3827
693.30055139098351	3825
693.60968998921726	3909
693.9188204252215	3864
694.22794268985479	3932
694.53705677397568	4012
694.8461626684433	3949
695.15526036411723	4047
695.46434985185817	4074
695.77343112252629	4110
696.08250416698331	4101
696.39156897609041	4230
696.70062554071023	4139
697.00967385170588	4169
697.31871389993967	4240
697.62774567627628	4284
697.9367691715795	4251
698.24578437671425	4270
698.55479128254592	4374
698.86378987994055	4311
699.17278015976422	4317
699.48176211288387	4329
699.79073573016728	4372
700.09970100248211	4396
700.40865792069678	4348
700.71760647568055	4430
701.02654665830289	4364
701.33547845943372	4410
701.64440186994386	4431
701.953316880704	4470
702.26222348258648	4484
702.57112166646323	4455
702.88001142320684	4502
703.18889274369087	4569
703.49776561878878	4485
703.80663003937514	4542
704.11548599632522	4515
704.424333480514	4489
704.73317248281751	4518
705.04200299411241	4515
705.35082500527608	4545
705.65963850718583	4535
705.96844349071966	4487
706.277239946757	4586
706.58602786617655	4485
706.89480723985844	4602
707.20357805868332	4578
707.51234031353147	4636
707.8210939952852	4549
708.12983909482614	4587
708.43857560303707	4611
708.74730351080132	4586
709.05602280900268	4548
709.36473348852519	4585
709.67343554025422	4629
709.98212895507493	4601
710.29081372387361	4651
710.59948983753657	4672
710.90815728695156	4657
711.21681606300581	4648
711.52546615658787	4652
711.83410755858677	4649
712.142740259892	4674
712.45136425139356	4690
712.75997952398222	4613
713.06858606854917	4703
713.37718387598613	4722
713.68577293718556	4685
713.99435324304079	4621
714.30292478444539	4652
714.61148755229283	4720
714.92004153747871	4571
715.228586730898	4576
715.5371231234468	4557
715.8456507060215	4622
716.1541694695195	4595
716.46267940483813	4602
716.77118050287618	4580
717.07967275453245	4565
717.38815615070621	4678
717.69663068229818	4641
718.00509634020852	4653
718.31355311533878	4582
718.62200099859115	4502
718.93043998086807	4598
719.23887005307256	4528
719.5472912061083	4569
719.85570343088023	4487
720.16410671829294	4503
720.47250105925207	4530
720.78088644466413	4443
721.08926286543556	4542
721.397630312474	4356
721.70598877668783	4349
722.01433824898538	4294
722.32267872027637	4300
722.6310101814704	4267
722.93933262347832	4252
723.247646037211	4194
723.5559504135806	4256
723.86424574349962	4166
724.172532017881	4137
724.48080922763859	4130
724.78907736368649	4002
725.09733641693981	4075
725.40558637831452	4020
725.71382723872648	3987
726.02205898909278	3920
726.330281620331	3843
726.63849512335923	3866
726.94669948909632	3823
727.25489470846173	3803
727.56308077237566	3762
727.87125767175894	3721
728.17942539753255	3610
728.48758394061906	3717
728.79573329194113	3639
729.103873442422	3570
729.41200438298551	3564
729.7201261045567	3510
730.0282385980604	3529
730.336341854423	3439
730.64443586457128	3431
730.95252061943211	3451
731.26059610993377	3332
731.56866232700474	3278
731.87671926157418	3287
732.18476690457248	3239
732.49280524692972	3295
732.80083427957743	3284
733.108853993448	3173
733.416864379473	3154
733.72486542858678	3119
734.03285713172284	3121
734.34083947981583	3011
734.648812463801	3093
734.95677607461471	2955
735.26473030319346	2945
735.57267514047442	2989
735.8806105773956	2901
736.188536604896	2880
736.496453213915	2884
736.80436039539245	2830
737.11225814026909	2811
737.42014643948676	2805
737.72802528398745	2798
738.03589466471385	2717
738.34375457260967	2769
738.65160499861884	2680
738.95944593368665	2730
739.2672773687583	2655
739.57509929478044	2633
739.88291170270008	2564
740.190714583465	2561
740.49850792802317	2536
740.80629172732415	2549
741.11406597231735	2499
741.42183065395363	2494
741.7295857631841	2431
742.03733129096065	2511
742.34506722823619	2468
742.65279356596363	2426
742.96051029509727	2402
743.2682174065917	2452
743.57591489140293	2441
743.88360274048648	2337
744.1912809447997	2318
744.49894949530017	2303
744.80660838294614	2346
745.11425759869667	2335
745.42189713351172	2306
745.72952697835171	2268
746.0371471241782	2241
746.34475756195252	2220
746.65235828263792	2216
746.95994927719744	2129
747.26753053659559	2161
747.575102051797	2096
747.88266381376764	2107
748.19021581347351	2093
748.49775804188187	2106
748.80529048996061	2018
749.112813148678	2055
749.42032600900359	1982
749.72782906190753	1998
750.03532229836026	1921
750.34280570933367	1988
750.6502792858	1918
750.95774301873178	1892
751.26519689910356	1886
751.57264091788932	1849
751.88007506606471	1859
752.187499334605	1844
752.49491371448789	1808
752.80231819669029	1799
753.10971277219073	1778
753.41709743196839	1724
753.72447216700266	1652
754.03183696827455	1728
754.33919182676482	1679
754.64653673345617	1629
754.95387167933086	1610
755.26119665537294	1634
755.56851165256649	1685
755.87581666189692	1631
756.1831116743499	1587
756.49039668091223	1581
756.79767167257125	1565
757.10493664031549	1462
757.41219157513342	1573
757.71943646801515	1500
758.02667130995121	1468
758.33389609193284	1449
758.641110804952	1440
758.94831544000181	1469
759.255509988076	1439
759.56269444016868	1426
759.86986878727532	1366
760.17703302039206	1375
760.48418713051535	1412
760.791331108643	1427
761.09846494577323	1396
761.40558863290539	1372
761.71270216103949	1305
762.019805521176	1365
762.32689870431659	1305
762.63398170146365	1303
762.94105450362053	1353
763.24811710179063	1295
763.55516948697914	1322
763.8622116501914	1264
764.169243582434	1268
764.47626527471391	1299
764.78327671803891	1293
765.090277903418	1231
765.39726882186085	1235
765.70424946437731	1273
766.01121982197913	1184
766.31817988567809	1167
766.62512964648715	1172
766.93206909541959	1186
767.23899822349006	1170
767.545917021714	1176
767.8528254811074	1163
768.15972359268665	1144
768.46661134747012	1152
768.77348873647611	1193
769.080355750724	1143
769.387212381234	1095
769.69405861902692	1153
770.00089445512492	1086
770.30771988055051	1064
770.61453488632731	1127
770.9213394634794	1060
771.22813360303212	1060
771.53491729601137	1098
771.84169053344431	1096
772.14845330635808	1039
772.45520560578154	1058
772.7619474227439	1067
773.06867874827583	1024
773.37539957340755	1031
773.68210988917133	1014
773.98880968660012	982
774.2954989567271	994
774.60217769058693	1004
774.90884587921471	1013
775.21550351364658	1027
775.5221505849197	940
775.82878708407168	929
776.13541300214126	928
776.44202833016789	920
776.748633059192	973
777.05522718025486	917
777.36181068439862	907
777.668383562666	904
777.97494580610123	840
778.28149740574838	889
778.58803835265371	931
778.89456863786313	909
779.2010882524238	865
779.50759718738436	886
779.81409543379368	832
780.12058298270154	872
780.42705982515861	836
780.73352595221661	843
781.03998135492816	814
781.34642602434633	850
781.6528599515259	842
781.95928312752164	855
782.26569554338948	784
782.57209719018658	825
782.87848805897045	815
783.18486814080018	824
783.491237426735	834
783.79759590783533	809
784.10394357516236	791
784.4102804197787	838
784.71660643274731	783
785.02292160513207	772
785.32922592799821	781
785.63551939241086	771
785.94180198943729	734
786.24807371014481	745
786.55433454560182	736
786.860584486878	721
787.16682352504347	711
787.47305165116927	744
787.77926885632758	698
788.08547513159135	698
788.39167046803459	693
788.697854856732	698
789.00402828875929	723
789.31019075519328	679
789.61634224711111	700
789.92248275559143	686
790.22861227171359	723
790.5347307865577	685
790.84083829120527	727
791.146934776738	675
791.4530202342396	664
791.7590946547931	669
792.06515802948388	641
792.37121034939776	648
792.67725160562111	657
792.983281789242	636
793.28930089134872	660
793.59530890303074	657
793.90130581537858	614
794.2072916194835	619
794.51326630643791	629
794.81922986733491	627
795.125182293269	665
795.4311235753346	625
795.73705370462812	643
796.04297267224661	632
796.34888046928779	594
796.65477708685057	400
796.96066251603452	404
797.2665367479409	575
797.572399773671	592
797.87825158432736	575
798.18409217101362	587
798.48992152483447	597
798.79573963689518	598
799.10154649830224	577
799.407342100163	542
799.7131264335859	574
800.01889948967994	551
800.32466125955557	579
800.63041173432407	566
800.93615090509718	551
801.24187876298845	549
801.54759529911189	536
801.85330050458231	552
802.15899437051587	555
802.46467688802932	517
802.77034804824086	507
803.07600784226941	513
803.38165626123475	503
803.68729329625751	525
803.99291893845964	483
804.29853317896414	516
804.60413600889444	493
804.9097274193756	496
805.215307401533	498
805.52087594649367	516
805.826433045385	497
806.1319786893356	490
806.43751286947565	473
806.74303557693509	488
807.04854680284586	451
807.35404653834053	484
807.65953477455264	450
807.96501150261656	457
808.27047671366836	458
808.575930398844	449
808.88137254928131	449
809.18680315611891	440
809.49222221049615	446
809.79762970355364	434
810.1030256264329	447
810.40840997027635	437
810.71378272622746	422
811.01914388543128	442
811.32449343903272	404
811.62983137817844	383
811.93515769401608	446
812.24047237769446	417
812.54577542036247	392
812.85106681317109	404
813.15634654727194	390
813.46161461381757	375
813.76687100396146	405
814.07211570885818	385
814.37734871966359	425
814.68257002753387	374
814.98777962362738	384
815.29297749910211	388
815.59816364511823	389
815.90333805283615	337
816.20850071341772	364
816.51365161802607	382
816.81879075782456	341
817.123918123978	338
817.42903370765237	325
817.73413750001453	326
818.03922949223272	342
818.34430967547519	355
818.64937804091255	329
818.95443457971544	347
819.25947928305618	344
819.56451214210767	342
819.869533148044	329
820.17454229204077	337
820.47953956527351	336
820.78452495891986	320
821.08949846415817	299
821.39446007216759	345
821.69940977412853	313
822.00434756122263	283
822.309273424632	305
822.61418735554059	295
822.91908934513276	313
823.22397938459414	313
823.5288574651114	317
823.83372357787255	272
824.13857771406583	303
824.44341986488189	289
824.7482500215109	292
825.0530681751452	275
825.35787431697781	302
825.6626684382029	291
825.96745053001541	289
826.2722205836119	295
826.57697859018947	247
826.88172454094638	275
827.18645842708224	257
827.49118023979736	244
827.79588997029362	263
828.10058760977347	268
828.40527314944075	262
828.70994658050017	239
829.01460789415762	273
829.31925708162009	264
829.623894134096	248
829.9285190427936	246
830.23313179892375	254
830.53773239369752	251
830.84232081832727	252
831.14689706402669	247
831.45146112200973	240
831.756012983493	227
832.06055263969222	228
832.36508008182557	245
832.66959530111228	236
832.974098288772	219
833.278589036026	214
833.58306753409624	225
833.88753377420619	234
834.1919877475799	230
834.4964294454436	207
834.800858859023	237
835.10527597954638	207
835.40968079824233	219
835.71407330634065	221
836.01845349507232	212
836.3228213556697	211
836.627176879366	200
836.93152005739512	212
837.235850880993	219
837.54016934139611	211
837.84447542984162	215
838.14876913756893	208
838.45305045581745	206
838.75731937582862	205
839.06157588884412	176
839.36581998610768	197
839.67005165886326	164
839.97427089835651	182
840.27847769583423	166
840.58267204254378	185
840.88685392973446	186
841.1910233486559	188
841.49518029055946	196
841.799324746697	162
842.1034567083226	171
842.40757616669021	175
842.71168311305564	165
843.01577753867559	174
843.31985943480811	171
843.6239287927126	194
843.92798560364861	171
844.23202985887781	189
844.53606154966246	167
844.84008066726642	184
845.14408720295455	161
845.44808114799241	163
845.75206249364749	162
846.05603123118749	178
846.35998735188218	151
846.66393084700178	173
846.9678617078182	171
847.27177992560416	160
847.57568549163352	159
847.87957839718138	163
848.18345863352442	153
848.48732619193936	164
848.79118106370561	133
849.09502324010214	134
849.3988527124103	145
849.702669471912	156
850.00647350989084	153
850.3102648176307	147
850.61404338641739	137
850.91780920753763	144
851.22156227227947	153
851.52530257193177	142
851.82903009778488	149
852.13274484113037	154
852.43644679326053	143
852.74013594546921	153
853.0438122890514	158
853.34747581530337	120
853.651126515522	152
853.95476438100638	140
854.25838940305573	130
854.56200157297087	130
854.86560088205431	131
855.16918732160866	115
855.47276088293859	128
855.77632155734977	126
856.079869336149	136
856.3834042106439	132
856.686926172144	127
856.99043521195938	130
857.29393132140194	119
857.597414491784	145
857.9008847144197	126
858.20434198062446	115
858.50778628171406	133
858.81121760900623	123
859.11463595381974	109
859.41804130747482	115
859.721433661292	114
860.02481300659429	114
860.32817933470471	125
860.63153263694835	111
860.93487290465089	107
861.23820012913973	99
861.54151430174318	116
861.84481541379068	111
862.14810345661351	102
862.45137842154327	116
862.75464029991338	100
863.057889083058	116
863.36112476231335	105
863.66434732901587	104
863.96755677450392	129
864.270753090117	105
864.57393626719488	84
864.87710629708022	118
865.18026317111594	106
865.4834068806457	107
865.78653741701567	89
866.0896547715721	98
866.392758935663	98
866.69584990063765	98
866.99892765784625	101
867.30199219864062	103
867.60504351437385	95
867.90808159639948	93
868.21110643607335	105
868.5141180247515	86
868.81711635379247	79
869.12010141455482	85
869.42307319839892	74
869.7260316966865	100
870.02897690078021	97
870.33190880204393	93
870.63482739184349	99
870.93773266154517	94
871.24062460251616	94
871.54350320612662	99
871.846368463746	99
872.14922036674625	103
872.45205890649981	72
872.75488407438138	89
873.05769586176575	65
873.36049426002944	80
873.66327926055078	83
873.96605085470856	101
874.26880903388292	90
874.57155378945606	94
874.87428511281041	78
875.17700299533021	70
875.47970742840118	90
875.78239840340984	81
876.08507591174407	77
876.38773994479322	86
876.69039049394769	76
876.99302755059944	85
877.29565110614146	84
877.5982611519679	90
877.90085767947471	93
878.20344068005841	77
878.50601014511744	71
878.8085660660513	82
879.1111084342607	68
879.41363724114751	76
879.716152478115	71
880.0186541365681	61
880.32114220791232	73
880.62361668355516	73
880.92607755490474	58
881.22852481337111	76
881.530958450365	62
881.83337845729909	81
882.1357848255866	77
882.438177546643	72
882.740556611884	67
883.04292201272744	56
883.34527374059212	71
883.647611786898	69
883.94993614306657	88
884.25224680052065	70
884.55454375068393	77
884.85682698498238	70
885.159096494842	63
