# Supplementary material for: Anomalous deep-red luminescence of perylene black analogues with strong π-π interactions
Source: Nat Commun. 2023 Apr 6;14:1922. doi: 10.1038/s41467-023-37171-y (PMC10079835; doi:10.1038/s41467-023-37171-y)
Supplement: Supplementary file 3 — Source data [file 41467_2023_37171_MOESM3_ESM.zip › DATA/Temperature-dependent PL spectra and fluorescence decay of crystalline film/Supplementary Fig. 22a/46-290K-1S-EX480NM 358.csv]

471.67766888101448	26
471.99028276455613	4
472.30289504096527	1
472.61550570108284	18
472.92811473574989	8
473.24072213580666	10
473.55332789209336	9
473.86593199544933	12
474.1785344367139	-1
474.49113520672552	7
474.80373429632243	14
475.11633169634268	12
475.42892739762328	20
475.74152139100158	0
476.0541136673134	17
476.36670421739564	25
476.67929303208308	20
476.99188010221161	19
477.30446541861556	63
477.61704897212951	75
477.92963075358745	99
478.24221075382258	139
478.55478896366805	139
478.86736537395689	154
479.17993997552071	160
479.49251275919204	158
479.80508371580152	157
480.11765283618081	153
480.43022011116011	130
480.74278553156955	122
481.05534908823893	93
481.3679107719978	56
481.68047057367477	32
481.9930284840986	36
482.3055844940975	16
482.61813859449853	28
482.93069077612978	12
483.24324102981785	17
483.55578934638896	7
483.86833571666938	1
484.18088013148508	5
484.49342258166109	14
484.80596305802226	11
485.11850155139314	4
485.431038052598	17
485.74357255246059	17
486.0561050418039	15
486.36863551145126	3
486.68116395222489	17
486.99369035494715	14
487.30621471043958	3
487.61873700952418	6
487.93125724302115	13
488.24377540175158	12
488.55629147653553	14
488.86880545819321	22
489.1813173375437	15
489.49382710540635	12
489.80633475259975	13
490.11884026994227	12
490.431343648252	3
490.74384487834635	17
491.05634395104295	5
491.36884085715855	4
491.681335587509	8
491.99382813291135	11
492.306318484181	9
492.61880663213338	13
492.93129256758351	5
493.24377628134579	13
493.556257764235	7
493.86873700706491	16
494.18121400064928	10
494.49368873580113	16
494.80616120333332	7
495.11863139405887	7
495.43109929878926	27
495.74356490833679	14
496.05602821351295	5
496.36848920512864	17
496.68094787399497	9
496.99340421092217	20
497.30585820672025	11
497.618309852199	14
497.930759138168	12
498.2432060554363	20
498.55565059481262	17
498.86809274710549	14
499.18053250312255	11
499.49296985367175	10
499.80540478956044	16
500.11783730159578	9
500.43026738058438	16
500.74269501733289	13
501.05512020264717	13
501.36754292733309	7
501.67996318219559	7
501.99238095804031	21
502.30479624567175	12
502.61720903589458	2
502.92961931951248	13
503.24202708732969	7
503.55443233014927	6
503.8668350387747	13
504.17923520400888	8
504.49163281665415	7
504.80402786751279	14
505.11642034738662	13
505.42881024707719	15
505.74119755738593	10
506.05358226911386	19
506.36596437306156	3
506.67834386002937	8
506.99072072081725	10
507.30309494622503	2
507.61546652705232	14
507.92783545409821	19
508.24020171816147	3
508.55256531004056	7
508.86492622053396	-2
509.17728444043945	10
509.48963996055494	11
509.80199277167742	7
510.11434286460417	4
510.42669023013229	18
510.73903485905777	9
511.0513767421769	11
511.36371587028589	18
511.67605223418053	9
511.9883858246555	16
512.30071663250646	15
512.6130446485281	15
512.92536986351467	14
513.237692268261	17
513.55001185356036	15
513.86232861020676	14
514.17464252899379	6
514.48695360071429	16
514.79926181616122	16
515.1115671661272	9
515.42386964140451	11
515.73616923278553	18
516.0484659310614	2
516.36075972702429	7
516.67305061146533	26
516.985338575175	21
517.29762360894472	23
517.60990570356478	0
517.922184849825	16
518.23446103851586	3
518.54673426042689	15
518.85900450634756	10
519.17127176706674	18
519.483536033374	10
519.79579729605769	11
520.10805554590615	24
520.42031077370768	9
520.73256297025046	13
521.04481212632174	18
521.35705823270951	2
521.66930128020044	29
521.98154125958183	5
522.29377816164072	18
522.60601197716289	6
522.918242696935	12
523.23047031174337	2
523.54269481237316	14
523.85491618961044	19
524.16713443424021	11
524.4793495370476	17
524.79156148881771	15
525.10377028033486	17
525.41597590238371	21
525.72817834574835	14
526.04037760121275	15
526.35257365956079	15
526.66476651157541	10
526.97695614804047	5
527.28914255973893	14
527.60132573745352	7
527.913505671967	16
528.22568235406175	17
528.53785577451981	19
528.85002592412343	0
529.1621927936543	25
529.47435637389367	17
529.78651665562359	0
530.09867362962461	13
530.41082728667811	20
530.72297761756442	18
531.03512461306445	13
531.34726826395831	11
531.65940856102623	9
531.971545495048	17
532.28367905680363	10
532.59580923707233	33
532.90793602663371	6
533.220059416267	23
533.53217939675073	26
533.84429595886411	18
534.15640909338572	14
534.4685187910934	19
534.780625042766	13
535.09272783918118	19
535.40482717111672	8
535.7169230293506	4
536.02901540465984	14
536.3411042878223	10
536.65318966961456	6
536.96527154081377	19
537.27734989219641	11
537.58942471453952	24
537.90149599861934	21
538.21356373521166	10
538.525627915093	24
538.83768852903938	28
539.1497455678259	8
539.46179902222855	24
539.77384888302288	24
540.08589514098355	17
540.397937786886	21
540.709976811505	26
541.02201220561517	25
541.33404395999116	33
541.64607206540768	25
541.95809651263846	22
542.27011729245783	37
542.58213439563963	28
542.89414781295784	28
543.20615753518621	35
543.51816355309779	39
543.83016585746611	40
544.14216443906435	22
544.45415928866555	30
544.76615039704268	46
545.07813775496857	41
545.39012135321548	41
545.702101182556	40
546.01407723376258	44
546.32604949760741	36
546.63801796486257	28
546.94998262629974	27
547.26194347269052	44
547.57390049480739	19
547.885853683421	23
548.19780302930315	19
548.50974852322486	35
548.82169015595764	30
549.13362791827217	15
549.44556180093923	31
549.75749179472973	20
550.06941789041446	29
550.38134007876363	23
550.69325835054758	23
551.00517269653687	13
551.3170831075015	19
551.62898957421146	14
551.94089208743651	27
552.25279063794687	30
552.56468521651209	20
552.87657581390135	31
553.18846242088455	20
553.50034502823075	5
553.81222362670962	22
554.12409820708967	35
554.43596876014067	18
554.74783527663089	34
555.05969774732978	24
555.37155616300538	36
555.68341051442712	12
555.99526079236273	15
556.30710698758139	24
556.61894909085117	20
556.93078709294	31
557.24262098461634	24
557.55445075664829	12
557.86627639980384	13
558.17809790485069	23
558.48991526255691	18
558.80172846369	32
559.11353749901775	21
559.42534235930725	15
559.73714303532677	22
560.048939517843	25
560.36073179762388	15
560.67251986543613	35
560.984303712047	25
561.29608332822386	23
561.60785870473319	25
561.91962983234259	13
562.23139670181831	21
562.5431593039275	22
562.85491762943673	7
563.16667166911293	18
563.47842141372234	13
563.79016685403167	12
564.10190798080725	0
564.4136447848158	32
564.72537725682344	16
565.0371053875964	17
565.348829167901	15
565.66054858850339	34
565.97226364016967	18
566.28397431366591	30
566.59568059975811	25
566.90738248921252	25
567.21907997279447	33
567.53077304127044	28
567.84246168540574	12
568.15414589596639	30
568.465825663718	24
568.77750097942624	33
569.089171833857	33
569.40083821777546	17
569.71250012194776	19
570.02415753713876	35
570.33581045411449	22
570.64745886363994	22
570.95910275648112	26
571.27074212340278	28
571.58237695517073	19
571.89400724255	12
572.20563297630588	21
572.51725414720408	24
572.82887074600922	10
573.140482763487	23
573.45209019040249	22
573.7636930175205	10
574.07529123560676	18
574.38688483542614	33
574.69847380774354	25
575.0100581433245	8
575.32163783293379	26
575.63321286733662	24
575.94478323729788	10
576.25634893358279	28
576.56790994695643	39
576.87946626818371	28
577.19101788802948	28
577.50256479725908	24
577.81410698663751	23
578.12564444692964	44
578.43717716890046	17
578.748705143315	37
579.06022836093825	15
579.37174681253532	30
579.68326048887138	17
579.99476938071086	26
580.30627347881955	33
580.61777277396186	22
580.92926725690313	25
581.24075691840824	28
581.55224174924251	26
581.86372174017083	24
582.17519688195853	22
582.48666716537036	32
582.7981325811719	37
583.10959312012767	26
583.42104877300335	22
583.7324995305637	26
584.04394538357462	39
584.35538632280077	15
584.66682233900747	27
584.97825342296017	25
585.28967956542385	17
585.60110075716432	33
585.91251698894655	32
586.22392825153634	25
586.53533453569889	29
586.84673583219944	26
587.15813213180388	25
587.46952342527754	36
587.7809097033861	13
588.09229095689534	30
588.40366717657048	14
588.71503835317753	26
589.0264044774824	17
589.33776554025042	33
589.64912153224782	32
589.96047244424017	17
590.27181826699382	25
590.58315899127456	23
590.89449460784817	32
591.20582510748113	31
591.51715048093956	23
591.82847071898937	42
592.13978581239712	30
592.45109575192873	25
592.76240052835112	16
593.07370013243042	21
593.3849945549332	33
593.69628378662594	32
594.00756781827545	29
594.31884664064819	34
594.630120244511	24
594.941388620631	32
595.25265175977484	26
595.56390965270953	21
595.87516229020218	26
596.18640966301973	28
596.49765176192955	32
596.808888577699	31
597.12012010109527	45
597.431346322886	26
597.74256723383849	34
598.05378282472054	29
598.36499308629959	31
598.67619800934381	36
598.98739758462068	31
599.29859180289839	34
599.60978065494464	35
599.92096413152808	35
600.23214222341653	25
600.54331492137851	34
600.8544822161823	35
601.16564409859654	40
601.47680055938963	40
601.78795158933065	24
602.09909717918788	44
602.41023731973064	31
602.7213720017279	29
603.03250121594863	32
603.34362495316191	21
603.65474320413728	36
603.96585595964427	16
604.27696321045244	34
604.58806494733119	35
604.89916116105053	26
605.21025184237988	31
605.52133698208979	32
605.83241657095016	27
606.14349059973131	20
606.45455905920358	32
606.76562194013707	20
607.07667923330268	25
607.38773092947145	40
607.69877701941346	23
608.00981749390053	29
608.320852343703	36
608.63188155959222	43
608.94290513234012	40
609.25392305271782	44
609.5649353114967	47
609.87594189944855	62
610.18694280734576	54
610.4979380259598	60
610.808927546063	58
611.11991135842777	62
611.43088945382658	65
611.74186182303174	39
612.05282845681631	48
612.36378934595268	54
612.67474448121459	43
612.98569385337441	47
613.296637453206	43
613.60757527148257	54
613.918507298978	42
614.22943352646575	42
614.54035394471975	48
614.851268544514	52
615.16217731662334	25
615.47308025182144	42
615.783977340883	50
616.09486857458319	38
616.40575394369625	44
616.71663343899775	42
617.02750705126232	39
617.338374771266	38
617.64923658978387	47
617.96009249759163	43
618.27094248546541	48
618.58178654418077	44
618.89262466451476	48
619.20345683724292	48
619.51428305314255	49
619.82510330298965	34
620.1359175775616	65
620.44672586763534	54
620.75752816398847	45
621.068324457398	51
621.37911473864165	65
621.6898989984976	38
622.00067722774349	47
622.311449417158	45
622.622215557519	49
622.93297563960539	42
623.24372965419582	58
623.55447759206936	60
623.865219444005	61
624.17595520078237	58
624.48668485318069	54
624.79740839198018	64
625.10812580796028	71
625.41883709190154	55
625.729542234584	69
626.04024122678845	62
626.35093405929581	72
626.66162072288671	64
626.97230120834263	59
627.2829755064447	76
627.59364360797474	56
627.90430550371445	61
628.21496118444588	75
628.5256106409513	63
628.836253864013	69
629.14689084441409	74
629.457521572937	69
629.7681460403652	77
630.07876423748189	79
630.38937615507041	77
630.69998178391484	83
631.010581114799	88
631.32117413850744	82
631.63176084582437	91
631.94234122753437	84
632.25291527442278	94
632.56348297727436	101
632.87404432687458	86
633.18459931400935	86
633.49514792946434	91
633.80569016402546	97
634.11622600847932	86
634.42675545361226	101
634.73727849021157	104
635.04779510906383	107
635.35830530095654	98
635.66880905667722	120
635.97930636701369	115
636.289797222754	110
636.60028161468631	115
636.9107595335995	123
637.22123097028225	126
637.53169591552341	133
637.84215436011266	133
638.152606294839	128
638.46305171049278	144
638.77349059786411	143
639.08392294774285	152
639.39434875092	148
639.70476799818641	153
640.01518068033317	157
640.32558678815155	140
640.63598631243337	169
640.94637924397057	168
641.25676557355519	176
641.56714529197973	183
641.87751839003738	171
642.18788485852053	174
642.49824468822294	189
642.80859786993813	193
643.11894439445985	182
643.42928425258208	197
643.73961743509938	213
644.04994393280663	216
644.36026373649872	215
644.67057683697055	241
644.98088322501837	252
645.2911828914373	242
645.601475827024	245
645.91176202257464	272
646.22204146888612	238
646.53231415675509	258
646.84258007697929	303
647.15283922035587	269
647.463091577683	281
647.773337139759	274
648.083575897382	282
648.39380784135119	300
648.70403296246513	284
649.01425125152366	313
649.32446269932632	311
649.63466729667323	320
649.94486503436462	366
650.25505590320108	342
650.56523989398363	361
650.87541699751341	384
651.185587204592	376
651.4957505060213	380
651.80590689260373	391
652.1160563551415	387
652.42619888443744	405
652.73633447129487	424
653.046463106517	405
653.356584780908	440
653.66669948527158	454
653.9768072104124	444
654.28690794713532	473
654.59700168624511	483
654.90708841854746	484
655.21716813484807	481
655.52724082595307	542
655.83730648266874	533
656.147365095802	541
656.45741665615992	571
656.76746115454966	573
657.0774985817792	571
657.38752892865682	587
657.6975521859905	604
658.00756834458946	611
658.3175773952629	612
658.62757932881971	660
658.93757413607022	654
659.24756180782458	654
659.557542334893	668
659.86751570808667	695
660.17748191821681	709
660.48744095609493	723
660.797392812533	786
661.107337478343	782
661.41727494433781	767
661.72720520133055	804
662.03712824013462	821
662.34704405156356	826
662.65695262643123	862
662.96685395555278	882
663.27674802974263	891
663.58663483981582	916
663.89651437658813	935
664.2063866308755	916
664.51625159349419	989
664.82610925526069	956
665.1359596069924	1001
665.44580263950638	1030
665.75563834362072	1021
666.06546671015326	1069
666.375287729923	1120
666.6851013937486	1170
666.99490769244937	1166
667.30470661684512	1149
667.61449815775586	1217
667.924282306002	1240
668.23405905240463	1248
668.54382838778463	1245
668.85359030296411	1278
669.16334478876468	1270
669.47309183600908	1312
669.78283143551982	1383
670.09256357812023	1369
670.40228825463407	1395
670.71200545588522	1420
671.0217151726979	1430
671.33141739589735	1467
671.64111211630836	1474
671.950799324757	1490
672.26047901206869	1563
672.57015116907019	1592
672.87981578658844	1607
673.18947285545039	1675
673.49912236648379	1697
673.808764310517	1653
674.11839867837818	1744
674.42802546089627	1767
674.7376446489003	1785
675.04725623322054	1750
675.35686020468688	1768
675.66645655412981	1837
675.97604527238025	1831
676.28562635026981	1905
676.59519977863033	1915
676.90476554829365	1959
677.214323650093	1967
677.523874074861	2044
677.83341681343165	2078
678.14295185663866	2067
678.45247919531619	2060
678.76199882029937	2083
679.07151072242357	2196
679.38101489252415	2132
679.69051132143761	2291
680.00000000000011	2220
680.309480919049	2249
680.61895406942153	2356
680.92841944195573	2328
681.23787702749	2297
681.54732681686278	2402
681.85676880091387	2399
682.16620297048223	2424
682.47562931640857	2437
682.78504782953348	2463
683.09445850069744	2554
683.40386132074252	2563
683.71325628051045	2542
684.02264337084353	2638
684.33202258258461	2684
684.64139390657726	2645
684.95075733366514	2628
685.26011285469224	2752
685.56946046050336	2799
685.87880014194377	2784
686.188131889859	2864
686.49745569509537	2911
686.80677154849934	3001
687.11607944091793	2925
687.42537936319832	2973
687.73467130618883	2965
688.04395526073779	3055
688.3532312176942	3100
688.66249916790753	3073
688.97175910222734	3081
689.28101101150423	3210
689.59025488658881	3301
689.89949071833291	3214
690.20871849758782	3334
690.51793821520585	3319
690.82714986204019	3313
691.13635342894349	3341
691.44554890677	3414
691.75473628637371	3476
692.06391555860955	3443
692.37308671433209	3539
692.682249744398	3529
692.991404639663	3557
693.30055139098351	3604
693.60968998921726	3633
693.9188204252215	3697
694.22794268985479	3608
694.53705677397568	3722
694.8461626684433	3803
695.15526036411723	3787
695.46434985185817	3640
695.77343112252629	3836
696.08250416698331	3869
696.39156897609041	3809
696.70062554071023	3926
697.00967385170588	3901
697.31871389993967	3921
697.62774567627628	3966
697.9367691715795	3962
698.24578437671425	4045
698.55479128254592	3918
698.86378987994055	3997
699.17278015976422	4005
699.48176211288387	3980
699.79073573016728	4018
700.09970100248211	4001
700.40865792069678	4022
700.71760647568055	4055
701.02654665830289	4035
701.33547845943372	4005
701.64440186994386	4080
701.953316880704	3975
702.26222348258648	4033
702.57112166646323	4004
702.88001142320684	4067
703.18889274369087	3971
703.49776561878878	4011
703.80663003937514	4054
704.11548599632522	4077
704.424333480514	4033
704.73317248281751	4069
705.04200299411241	4045
705.35082500527608	4057
705.65963850718583	4122
705.96844349071966	4063
706.277239946757	4078
706.58602786617655	3967
706.89480723985844	4110
707.20357805868332	4049
707.51234031353147	4090
707.8210939952852	3981
708.12983909482614	4033
708.43857560303707	3977
708.74730351080132	4008
709.05602280900268	4049
709.36473348852519	3959
709.67343554025422	3963
709.98212895507493	4084
710.29081372387361	4030
710.59948983753657	3985
710.90815728695156	3984
711.21681606300581	3948
711.52546615658787	4004
711.83410755858677	3950
712.142740259892	4022
712.45136425139356	4052
712.75997952398222	4017
713.06858606854917	4071
713.37718387598613	4107
713.68577293718556	3941
713.99435324304079	3963
714.30292478444539	3959
714.61148755229283	4078
714.92004153747871	3963
715.228586730898	3958
715.5371231234468	4025
715.8456507060215	3917
716.1541694695195	3960
716.46267940483813	3894
716.77118050287618	3918
717.07967275453245	3839
717.38815615070621	3829
717.69663068229818	3882
718.00509634020852	3873
718.31355311533878	3905
718.62200099859115	3847
718.93043998086807	3903
719.23887005307256	3812
719.5472912061083	3873
719.85570343088023	3740
720.16410671829294	3808
720.47250105925207	3696
720.78088644466413	3694
721.08926286543556	3677
721.397630312474	3625
721.70598877668783	3645
722.01433824898538	3648
722.32267872027637	3639
722.6310101814704	3586
722.93933262347832	3498
723.247646037211	3442
723.5559504135806	3425
723.86424574349962	3425
724.172532017881	3341
724.48080922763859	3376
724.78907736368649	3378
725.09733641693981	3302
725.40558637831452	3361
725.71382723872648	3220
726.02205898909278	3263
726.330281620331	3184
726.63849512335923	3114
726.94669948909632	3153
727.25489470846173	3162
727.56308077237566	3071
727.87125767175894	3118
728.17942539753255	3037
728.48758394061906	2955
728.79573329194113	3052
729.103873442422	2995
729.41200438298551	2907
729.7201261045567	2876
730.0282385980604	2865
730.336341854423	2866
730.64443586457128	2803
730.95252061943211	2765
731.26059610993377	2682
731.56866232700474	2734
731.87671926157418	2706
732.18476690457248	2630
732.49280524692972	2613
732.80083427957743	2603
733.108853993448	2565
733.416864379473	2592
733.72486542858678	2550
734.03285713172284	2494
734.34083947981583	2482
734.648812463801	2442
734.95677607461471	2461
735.26473030319346	2454
735.57267514047442	2420
735.8806105773956	2334
736.188536604896	2356
736.496453213915	2286
736.80436039539245	2296
737.11225814026909	2318
737.42014643948676	2258
737.72802528398745	2224
738.03589466471385	2239
738.34375457260967	2155
738.65160499861884	2192
738.95944593368665	2175
739.2672773687583	2144
739.57509929478044	2147
739.88291170270008	2056
740.190714583465	2089
740.49850792802317	2058
740.80629172732415	2004
741.11406597231735	2004
741.42183065395363	2043
741.7295857631841	2055
742.03733129096065	2034
742.34506722823619	1968
742.65279356596363	1961
742.96051029509727	1975
743.2682174065917	1948
743.57591489140293	1902
743.88360274048648	1883
744.1912809447997	1901
744.49894949530017	1874
744.80660838294614	1831
745.11425759869667	1878
745.42189713351172	1858
745.72952697835171	1780
746.0371471241782	1811
746.34475756195252	1842
746.65235828263792	1747
746.95994927719744	1745
747.26753053659559	1776
747.575102051797	1747
747.88266381376764	1745
748.19021581347351	1713
748.49775804188187	1690
748.80529048996061	1665
749.112813148678	1631
749.42032600900359	1613
749.72782906190753	1593
750.03532229836026	1554
750.34280570933367	1544
750.6502792858	1583
750.95774301873178	1546
751.26519689910356	1590
751.57264091788932	1544
751.88007506606471	1485
752.187499334605	1422
752.49491371448789	1445
752.80231819669029	1433
753.10971277219073	1402
753.41709743196839	1416
753.72447216700266	1416
754.03183696827455	1378
754.33919182676482	1388
754.64653673345617	1362
754.95387167933086	1408
755.26119665537294	1337
755.56851165256649	1335
755.87581666189692	1332
756.1831116743499	1304
756.49039668091223	1295
756.79767167257125	1288
757.10493664031549	1225
757.41219157513342	1254
757.71943646801515	1220
758.02667130995121	1177
758.33389609193284	1205
758.641110804952	1226
758.94831544000181	1203
759.255509988076	1200
759.56269444016868	1172
759.86986878727532	1127
760.17703302039206	1161
760.48418713051535	1190
760.791331108643	1192
761.09846494577323	1147
761.40558863290539	1096
761.71270216103949	1085
762.019805521176	1128
762.32689870431659	1127
762.63398170146365	1074
762.94105450362053	1130
763.24811710179063	1055
763.55516948697914	1113
763.8622116501914	1043
764.169243582434	1093
764.47626527471391	1071
764.78327671803891	1017
765.090277903418	1018
765.39726882186085	1002
765.70424946437731	1053
766.01121982197913	1019
766.31817988567809	1011
766.62512964648715	965
766.93206909541959	1005
767.23899822349006	1006
767.545917021714	935
767.8528254811074	1011
768.15972359268665	975
768.46661134747012	984
768.77348873647611	979
769.080355750724	918
769.387212381234	947
769.69405861902692	936
770.00089445512492	961
770.30771988055051	957
770.61453488632731	925
770.9213394634794	935
771.22813360303212	909
771.53491729601137	922
771.84169053344431	874
772.14845330635808	863
772.45520560578154	883
772.7619474227439	906
773.06867874827583	899
773.37539957340755	805
773.68210988917133	851
773.98880968660012	866
774.2954989567271	851
774.60217769058693	850
774.90884587921471	1347
775.21550351364658	1558
775.5221505849197	824
775.82878708407168	804
776.13541300214126	784
776.44202833016789	809
776.748633059192	773
777.05522718025486	776
777.36181068439862	777
777.668383562666	791
777.97494580610123	756
778.28149740574838	764
778.58803835265371	731
778.89456863786313	750
779.2010882524238	696
779.50759718738436	737
779.81409543379368	737
780.12058298270154	725
780.42705982515861	720
780.73352595221661	707
781.03998135492816	687
781.34642602434633	702
781.6528599515259	683
781.95928312752164	672
782.26569554338948	708
782.57209719018658	690
782.87848805897045	646
783.18486814080018	687
783.491237426735	660
783.79759590783533	673
784.10394357516236	649
784.4102804197787	657
784.71660643274731	623
785.02292160513207	661
785.32922592799821	650
785.63551939241086	656
785.94180198943729	627
786.24807371014481	634
786.55433454560182	622
786.860584486878	685
787.16682352504347	615
787.47305165116927	598
787.77926885632758	616
788.08547513159135	609
788.39167046803459	629
788.697854856732	598
789.00402828875929	600
789.31019075519328	568
789.61634224711111	633
789.92248275559143	603
790.22861227171359	611
790.5347307865577	601
790.84083829120527	574
791.146934776738	593
791.4530202342396	551
791.7590946547931	583
792.06515802948388	538
792.37121034939776	543
792.67725160562111	560
792.983281789242	546
793.28930089134872	539
793.59530890303074	561
793.90130581537858	547
794.2072916194835	558
794.51326630643791	546
794.81922986733491	539
795.125182293269	566
795.4311235753346	529
795.73705370462812	536
796.04297267224661	514
796.34888046928779	522
796.65477708685057	341
796.96066251603452	359
797.2665367479409	492
797.572399773671	457
797.87825158432736	471
798.18409217101362	499
798.48992152483447	484
798.79573963689518	498
799.10154649830224	499
799.407342100163	487
799.7131264335859	496
800.01889948967994	487
800.32466125955557	457
800.63041173432407	474
800.93615090509718	464
801.24187876298845	449
801.54759529911189	497
801.85330050458231	437
802.15899437051587	480
802.46467688802932	433
802.77034804824086	425
803.07600784226941	434
803.38165626123475	427
803.68729329625751	449
803.99291893845964	448
804.29853317896414	437
804.60413600889444	406
804.9097274193756	433
805.215307401533	429
805.52087594649367	419
805.826433045385	413
806.1319786893356	395
806.43751286947565	391
806.74303557693509	384
807.04854680284586	411
807.35404653834053	397
807.65953477455264	395
807.96501150261656	393
808.27047671366836	382
808.575930398844	377
808.88137254928131	340
809.18680315611891	355
809.49222221049615	337
809.79762970355364	369
810.1030256264329	373
810.40840997027635	354
810.71378272622746	372
811.01914388543128	373
811.32449343903272	326
811.62983137817844	315
811.93515769401608	346
812.24047237769446	324
812.54577542036247	329
812.85106681317109	363
813.15634654727194	318
813.46161461381757	326
813.76687100396146	312
814.07211570885818	289
814.37734871966359	308
814.68257002753387	301
814.98777962362738	311
815.29297749910211	319
815.59816364511823	301
815.90333805283615	284
816.20850071341772	300
816.51365161802607	331
816.81879075782456	306
817.123918123978	275
817.42903370765237	300
817.73413750001453	283
818.03922949223272	274
818.34430967547519	281
818.64937804091255	277
818.95443457971544	293
819.25947928305618	280
819.56451214210767	279
819.869533148044	272
820.17454229204077	291
820.47953956527351	268
820.78452495891986	272
821.08949846415817	269
821.39446007216759	269
821.69940977412853	270
822.00434756122263	251
822.309273424632	261
822.61418735554059	261
822.91908934513276	249
823.22397938459414	263
823.5288574651114	260
823.83372357787255	239
824.13857771406583	239
824.44341986488189	234
824.7482500215109	252
825.0530681751452	233
825.35787431697781	230
825.6626684382029	256
825.96745053001541	247
826.2722205836119	232
826.57697859018947	235
826.88172454094638	231
827.18645842708224	231
827.49118023979736	225
827.79588997029362	217
828.10058760977347	186
828.40527314944075	254
828.70994658050017	197
829.01460789415762	226
829.31925708162009	196
829.623894134096	195
829.9285190427936	206
830.23313179892375	226
830.53773239369752	234
830.84232081832727	214
831.14689706402669	215
831.45146112200973	200
831.756012983493	194
832.06055263969222	190
832.36508008182557	193
832.66959530111228	181
832.974098288772	155
833.278589036026	181
833.58306753409624	183
833.88753377420619	203
834.1919877475799	200
834.4964294454436	199
834.800858859023	181
835.10527597954638	185
835.40968079824233	172
835.71407330634065	220
836.01845349507232	160
836.3228213556697	185
836.627176879366	163
836.93152005739512	210
837.235850880993	179
837.54016934139611	165
837.84447542984162	172
838.14876913756893	174
838.45305045581745	174
838.75731937582862	160
839.06157588884412	167
839.36581998610768	144
839.67005165886326	156
839.97427089835651	172
840.27847769583423	168
840.58267204254378	156
840.88685392973446	156
841.1910233486559	157
841.49518029055946	142
841.799324746697	153
842.1034567083226	157
842.40757616669021	134
842.71168311305564	143
843.01577753867559	145
843.31985943480811	162
843.6239287927126	144
843.92798560364861	130
844.23202985887781	144
844.53606154966246	126
844.84008066726642	140
845.14408720295455	146
845.44808114799241	142
845.75206249364749	138
846.05603123118749	126
846.35998735188218	140
846.66393084700178	141
846.9678617078182	124
847.27177992560416	139
847.57568549163352	129
847.87957839718138	131
848.18345863352442	146
848.48732619193936	123
848.79118106370561	143
849.09502324010214	134
849.3988527124103	115
849.702669471912	143
850.00647350989084	130
850.3102648176307	118
850.61404338641739	129
850.91780920753763	131
851.22156227227947	112
851.52530257193177	120
851.82903009778488	122
852.13274484113037	118
852.43644679326053	112
852.74013594546921	127
853.0438122890514	122
853.34747581530337	122
853.651126515522	101
853.95476438100638	127
854.25838940305573	123
854.56200157297087	106
854.86560088205431	117
855.16918732160866	99
855.47276088293859	108
855.77632155734977	122
856.079869336149	110
856.3834042106439	103
856.686926172144	106
856.99043521195938	114
857.29393132140194	103
857.597414491784	99
857.9008847144197	95
858.20434198062446	96
858.50778628171406	84
858.81121760900623	120
859.11463595381974	91
859.41804130747482	102
859.721433661292	98
860.02481300659429	94
860.32817933470471	104
860.63153263694835	111
860.93487290465089	98
861.23820012913973	97
861.54151430174318	101
861.84481541379068	87
862.14810345661351	106
862.45137842154327	82
862.75464029991338	95
863.057889083058	102
863.36112476231335	91
863.66434732901587	95
863.96755677450392	108
864.270753090117	84
864.57393626719488	76
864.87710629708022	81
865.18026317111594	86
865.4834068806457	90
865.78653741701567	86
866.0896547715721	85
866.392758935663	95
866.69584990063765	78
866.99892765784625	88
867.30199219864062	88
867.60504351437385	81
867.90808159639948	86
868.21110643607335	86
868.5141180247515	78
868.81711635379247	85
869.12010141455482	90
869.42307319839892	78
869.7260316966865	76
870.02897690078021	75
870.33190880204393	82
870.63482739184349	74
870.93773266154517	102
871.24062460251616	70
871.54350320612662	82
871.846368463746	79
872.14922036674625	69
872.45205890649981	83
872.75488407438138	62
873.05769586176575	63
873.36049426002944	64
873.66327926055078	71
873.96605085470856	75
874.26880903388292	73
874.57155378945606	69
874.87428511281041	49
875.17700299533021	80
875.47970742840118	76
875.78239840340984	63
876.08507591174407	75
876.38773994479322	50
876.69039049394769	53
876.99302755059944	66
877.29565110614146	86
877.5982611519679	71
877.90085767947471	62
878.20344068005841	61
878.50601014511744	78
878.8085660660513	63
879.1111084342607	45
879.41363724114751	77
879.716152478115	65
880.0186541365681	68
880.32114220791232	63
880.62361668355516	72
880.92607755490474	63
881.22852481337111	82
881.530958450365	48
881.83337845729909	70
882.1357848255866	71
882.438177546643	71
882.740556611884	52
883.04292201272744	66
883.34527374059212	68
883.647611786898	68
883.94993614306657	58
884.25224680052065	57
884.55454375068393	66
884.85682698498238	61
885.159096494842	59
