# Supplementary material for: Anomalous deep-red luminescence of perylene black analogues with strong π-π interactions
Source: Nat Commun. 2023 Apr 6;14:1922. doi: 10.1038/s41467-023-37171-y (PMC10079835; doi:10.1038/s41467-023-37171-y)
Supplement: Supplementary file 3 — Source data [file 41467_2023_37171_MOESM3_ESM.zip › DATA/Temperature-dependent PL spectra and fluorescence decay of crystalline film/Supplementary Fig. 22a/46-290K-1S-EX480NM 359.csv]

471.67766888101448	18
471.99028276455613	22
472.30289504096527	10
472.61550570108284	12
472.92811473574989	17
473.24072213580666	14
473.55332789209336	10
473.86593199544933	14
474.1785344367139	14
474.49113520672552	7
474.80373429632243	8
475.11633169634268	4
475.42892739762328	19
475.74152139100158	11
476.0541136673134	16
476.36670421739564	16
476.67929303208308	30
476.99188010221161	20
477.30446541861556	45
477.61704897212951	79
477.92963075358745	93
478.24221075382258	120
478.55478896366805	135
478.86736537395689	161
479.17993997552071	172
479.49251275919204	149
479.80508371580152	163
480.11765283618081	146
480.43022011116011	130
480.74278553156955	125
481.05534908823893	105
481.3679107719978	72
481.68047057367477	48
481.9930284840986	30
482.3055844940975	22
482.61813859449853	9
482.93069077612978	18
483.24324102981785	9
483.55578934638896	9
483.86833571666938	8
484.18088013148508	11
484.49342258166109	2
484.80596305802226	13
485.11850155139314	10
485.431038052598	3
485.74357255246059	26
486.0561050418039	6
486.36863551145126	9
486.68116395222489	14
486.99369035494715	9
487.30621471043958	1
487.61873700952418	15
487.93125724302115	11
488.24377540175158	15
488.55629147653553	1
488.86880545819321	10
489.1813173375437	20
489.49382710540635	16
489.80633475259975	8
490.11884026994227	9
490.431343648252	11
490.74384487834635	24
491.05634395104295	14
491.36884085715855	5
491.681335587509	0
491.99382813291135	14
492.306318484181	9
492.61880663213338	16
492.93129256758351	14
493.24377628134579	5
493.556257764235	3
493.86873700706491	14
494.18121400064928	10
494.49368873580113	16
494.80616120333332	3
495.11863139405887	6
495.43109929878926	13
495.74356490833679	13
496.05602821351295	9
496.36848920512864	12
496.68094787399497	10
496.99340421092217	13
497.30585820672025	16
497.618309852199	12
497.930759138168	15
498.2432060554363	10
498.55565059481262	6
498.86809274710549	-6
499.18053250312255	8
499.49296985367175	8
499.80540478956044	6
500.11783730159578	20
500.43026738058438	12
500.74269501733289	20
501.05512020264717	21
501.36754292733309	8
501.67996318219559	8
501.99238095804031	21
502.30479624567175	14
502.61720903589458	14
502.92961931951248	14
503.24202708732969	4
503.55443233014927	-2
503.8668350387747	18
504.17923520400888	7
504.49163281665415	11
504.80402786751279	19
505.11642034738662	3
505.42881024707719	20
505.74119755738593	8
506.05358226911386	14
506.36596437306156	4
506.67834386002937	-3
506.99072072081725	5
507.30309494622503	7
507.61546652705232	15
507.92783545409821	-3
508.24020171816147	18
508.55256531004056	13
508.86492622053396	1
509.17728444043945	-4
509.48963996055494	16
509.80199277167742	0
510.11434286460417	3
510.42669023013229	5
510.73903485905777	15
511.0513767421769	9
511.36371587028589	18
511.67605223418053	12
511.9883858246555	6
512.30071663250646	24
512.6130446485281	12
512.92536986351467	15
513.237692268261	3
513.55001185356036	21
513.86232861020676	8
514.17464252899379	15
514.48695360071429	12
514.79926181616122	15
515.1115671661272	15
515.42386964140451	8
515.73616923278553	22
516.0484659310614	6
516.36075972702429	14
516.67305061146533	15
516.985338575175	8
517.29762360894472	13
517.60990570356478	17
517.922184849825	4
518.23446103851586	12
518.54673426042689	11
518.85900450634756	11
519.17127176706674	23
519.483536033374	-3
519.79579729605769	12
520.10805554590615	8
520.42031077370768	21
520.73256297025046	15
521.04481212632174	5
521.35705823270951	4
521.66930128020044	16
521.98154125958183	5
522.29377816164072	9
522.60601197716289	13
522.918242696935	14
523.23047031174337	12
523.54269481237316	15
523.85491618961044	7
524.16713443424021	0
524.4793495370476	21
524.79156148881771	19
525.10377028033486	18
525.41597590238371	4
525.72817834574835	11
526.04037760121275	4
526.35257365956079	9
526.66476651157541	2
526.97695614804047	18
527.28914255973893	10
527.60132573745352	14
527.913505671967	23
528.22568235406175	13
528.53785577451981	18
528.85002592412343	8
529.1621927936543	9
529.47435637389367	13
529.78651665562359	12
530.09867362962461	15
530.41082728667811	10
530.72297761756442	13
531.03512461306445	10
531.34726826395831	11
531.65940856102623	14
531.971545495048	11
532.28367905680363	12
532.59580923707233	14
532.90793602663371	11
533.220059416267	20
533.53217939675073	9
533.84429595886411	7
534.15640909338572	6
534.4685187910934	13
534.780625042766	3
535.09272783918118	19
535.40482717111672	16
535.7169230293506	19
536.02901540465984	7
536.3411042878223	4
536.65318966961456	15
536.96527154081377	16
537.27734989219641	22
537.58942471453952	24
537.90149599861934	17
538.21356373521166	12
538.525627915093	21
538.83768852903938	39
539.1497455678259	2
539.46179902222855	16
539.77384888302288	14
540.08589514098355	-2
540.397937786886	25
540.709976811505	30
541.02201220561517	22
541.33404395999116	26
541.64607206540768	26
541.95809651263846	25
542.27011729245783	27
542.58213439563963	21
542.89414781295784	19
543.20615753518621	31
543.51816355309779	37
543.83016585746611	29
544.14216443906435	46
544.45415928866555	20
544.76615039704268	39
545.07813775496857	48
545.39012135321548	43
545.702101182556	34
546.01407723376258	38
546.32604949760741	28
546.63801796486257	1
546.94998262629974	30
547.26194347269052	26
547.57390049480739	22
547.885853683421	23
548.19780302930315	32
548.50974852322486	21
548.82169015595764	16
549.13362791827217	28
549.44556180093923	22
549.75749179472973	32
550.06941789041446	28
550.38134007876363	27
550.69325835054758	30
551.00517269653687	18
551.3170831075015	33
551.62898957421146	14
551.94089208743651	22
552.25279063794687	27
552.56468521651209	16
552.87657581390135	22
553.18846242088455	28
553.50034502823075	11
553.81222362670962	29
554.12409820708967	22
554.43596876014067	16
554.74783527663089	31
555.05969774732978	18
555.37155616300538	21
555.68341051442712	24
555.99526079236273	21
556.30710698758139	28
556.61894909085117	29
556.93078709294	12
557.24262098461634	13
557.55445075664829	20
557.86627639980384	28
558.17809790485069	27
558.48991526255691	11
558.80172846369	14
559.11353749901775	25
559.42534235930725	23
559.73714303532677	28
560.048939517843	18
560.36073179762388	22
560.67251986543613	29
560.984303712047	16
561.29608332822386	17
561.60785870473319	18
561.91962983234259	24
562.23139670181831	26
562.5431593039275	10
562.85491762943673	24
563.16667166911293	13
563.47842141372234	23
563.79016685403167	22
564.10190798080725	25
564.4136447848158	29
564.72537725682344	28
565.0371053875964	24
565.348829167901	36
565.66054858850339	19
565.97226364016967	14
566.28397431366591	27
566.59568059975811	18
566.90738248921252	26
567.21907997279447	26
567.53077304127044	26
567.84246168540574	20
568.15414589596639	24
568.465825663718	18
568.77750097942624	21
569.089171833857	14
569.40083821777546	31
569.71250012194776	24
570.02415753713876	18
570.33581045411449	16
570.64745886363994	15
570.95910275648112	23
571.27074212340278	12
571.58237695517073	27
571.89400724255	19
572.20563297630588	19
572.51725414720408	16
572.82887074600922	25
573.140482763487	13
573.45209019040249	25
573.7636930175205	12
574.07529123560676	19
574.38688483542614	26
574.69847380774354	15
575.0100581433245	27
575.32163783293379	24
575.63321286733662	27
575.94478323729788	35
576.25634893358279	25
576.56790994695643	19
576.87946626818371	37
577.19101788802948	22
577.50256479725908	16
577.81410698663751	24
578.12564444692964	24
578.43717716890046	16
578.748705143315	34
579.06022836093825	30
579.37174681253532	17
579.68326048887138	15
579.99476938071086	23
580.30627347881955	30
580.61777277396186	24
580.92926725690313	25
581.24075691840824	28
581.55224174924251	25
581.86372174017083	37
582.17519688195853	33
582.48666716537036	29
582.7981325811719	33
583.10959312012767	29
583.42104877300335	35
583.7324995305637	33
584.04394538357462	29
584.35538632280077	24
584.66682233900747	38
584.97825342296017	31
585.28967956542385	30
585.60110075716432	10
585.91251698894655	35
586.22392825153634	31
586.53533453569889	25
586.84673583219944	27
587.15813213180388	41
587.46952342527754	30
587.7809097033861	17
588.09229095689534	21
588.40366717657048	33
588.71503835317753	22
589.0264044774824	30
589.33776554025042	18
589.64912153224782	22
589.96047244424017	20
590.27181826699382	39
590.58315899127456	31
590.89449460784817	19
591.20582510748113	29
591.51715048093956	29
591.82847071898937	33
592.13978581239712	39
592.45109575192873	22
592.76240052835112	26
593.07370013243042	29
593.3849945549332	19
593.69628378662594	33
594.00756781827545	38
594.31884664064819	25
594.630120244511	34
594.941388620631	24
595.25265175977484	30
595.56390965270953	21
595.87516229020218	29
596.18640966301973	20
596.49765176192955	26
596.808888577699	26
597.12012010109527	28
597.431346322886	20
597.74256723383849	32
598.05378282472054	35
598.36499308629959	26
598.67619800934381	29
598.98739758462068	23
599.29859180289839	30
599.60978065494464	20
599.92096413152808	27
600.23214222341653	11
600.54331492137851	37
600.8544822161823	26
601.16564409859654	23
601.47680055938963	24
601.78795158933065	22
602.09909717918788	34
602.41023731973064	34
602.7213720017279	38
603.03250121594863	19
603.34362495316191	30
603.65474320413728	22
603.96585595964427	36
604.27696321045244	32
604.58806494733119	32
604.89916116105053	35
605.21025184237988	25
605.52133698208979	36
605.83241657095016	14
606.14349059973131	32
606.45455905920358	38
606.76562194013707	39
607.07667923330268	39
607.38773092947145	42
607.69877701941346	29
608.00981749390053	32
608.320852343703	28
608.63188155959222	46
608.94290513234012	52
609.25392305271782	50
609.5649353114967	58
609.87594189944855	56
610.18694280734576	64
610.4979380259598	54
610.808927546063	69
611.11991135842777	67
611.43088945382658	62
611.74186182303174	63
612.05282845681631	58
612.36378934595268	41
612.67474448121459	36
612.98569385337441	50
613.296637453206	63
613.60757527148257	38
613.918507298978	43
614.22943352646575	50
614.54035394471975	43
614.851268544514	42
615.16217731662334	35
615.47308025182144	41
615.783977340883	48
616.09486857458319	46
616.40575394369625	45
616.71663343899775	44
617.02750705126232	45
617.338374771266	52
617.64923658978387	42
617.96009249759163	39
618.27094248546541	34
618.58178654418077	34
618.89262466451476	45
619.20345683724292	39
619.51428305314255	52
619.82510330298965	45
620.1359175775616	47
620.44672586763534	41
620.75752816398847	39
621.068324457398	48
621.37911473864165	61
621.6898989984976	61
622.00067722774349	40
622.311449417158	50
622.622215557519	64
622.93297563960539	58
623.24372965419582	50
623.55447759206936	58
623.865219444005	52
624.17595520078237	41
624.48668485318069	56
624.79740839198018	47
625.10812580796028	74
625.41883709190154	52
625.729542234584	58
626.04024122678845	56
626.35093405929581	46
626.66162072288671	62
626.97230120834263	78
627.2829755064447	69
627.59364360797474	67
627.90430550371445	71
628.21496118444588	59
628.5256106409513	62
628.836253864013	71
629.14689084441409	56
629.457521572937	74
629.7681460403652	85
630.07876423748189	89
630.38937615507041	76
630.69998178391484	85
631.010581114799	77
631.32117413850744	92
631.63176084582437	82
631.94234122753437	88
632.25291527442278	83
632.56348297727436	76
632.87404432687458	90
633.18459931400935	92
633.49514792946434	78
633.80569016402546	87
634.11622600847932	91
634.42675545361226	111
634.73727849021157	78
635.04779510906383	99
635.35830530095654	116
635.66880905667722	118
635.97930636701369	105
636.289797222754	132
636.60028161468631	116
636.9107595335995	118
637.22123097028225	145
637.53169591552341	116
637.84215436011266	126
638.152606294839	125
638.46305171049278	132
638.77349059786411	139
639.08392294774285	147
639.39434875092	146
639.70476799818641	165
640.01518068033317	145
640.32558678815155	169
640.63598631243337	155
640.94637924397057	159
641.25676557355519	174
641.56714529197973	153
641.87751839003738	178
642.18788485852053	182
642.49824468822294	207
642.80859786993813	207
643.11894439445985	175
643.42928425258208	190
643.73961743509938	217
644.04994393280663	235
644.36026373649872	222
644.67057683697055	218
644.98088322501837	244
645.2911828914373	241
645.601475827024	248
645.91176202257464	245
646.22204146888612	286
646.53231415675509	287
646.84258007697929	275
647.15283922035587	293
647.463091577683	299
647.773337139759	295
648.083575897382	300
648.39380784135119	301
648.70403296246513	307
649.01425125152366	332
649.32446269932632	331
649.63466729667323	332
649.94486503436462	328
650.25505590320108	361
650.56523989398363	359
650.87541699751341	347
651.185587204592	388
651.4957505060213	401
651.80590689260373	379
652.1160563551415	385
652.42619888443744	405
652.73633447129487	404
653.046463106517	418
653.356584780908	418
653.66669948527158	424
653.9768072104124	445
654.28690794713532	479
654.59700168624511	487
654.90708841854746	469
655.21716813484807	508
655.52724082595307	535
655.83730648266874	541
656.147365095802	586
656.45741665615992	543
656.76746115454966	591
657.0774985817792	590
657.38752892865682	590
657.6975521859905	630
658.00756834458946	634
658.3175773952629	642
658.62757932881971	629
658.93757413607022	701
659.24756180782458	670
659.557542334893	703
659.86751570808667	717
660.17748191821681	724
660.48744095609493	751
660.797392812533	737
661.107337478343	774
661.41727494433781	813
661.72720520133055	805
662.03712824013462	837
662.34704405156356	847
662.65695262643123	862
662.96685395555278	898
663.27674802974263	915
663.58663483981582	908
663.89651437658813	920
664.2063866308755	957
664.51625159349419	1005
664.82610925526069	961
665.1359596069924	1050
665.44580263950638	1010
665.75563834362072	1068
666.06546671015326	1077
666.375287729923	1108
666.6851013937486	1118
666.99490769244937	1118
667.30470661684512	1179
667.61449815775586	1222
667.924282306002	1223
668.23405905240463	1190
668.54382838778463	1250
668.85359030296411	1250
669.16334478876468	1305
669.47309183600908	1338
669.78283143551982	1392
670.09256357812023	1396
670.40228825463407	1382
670.71200545588522	1445
671.0217151726979	1477
671.33141739589735	1440
671.64111211630836	1544
671.950799324757	1534
672.26047901206869	1545
672.57015116907019	1603
672.87981578658844	1591
673.18947285545039	1620
673.49912236648379	1647
673.808764310517	1682
674.11839867837818	1728
674.42802546089627	1762
674.7376446489003	1767
675.04725623322054	1784
675.35686020468688	1835
675.66645655412981	1890
675.97604527238025	1807
676.28562635026981	1951
676.59519977863033	1994
676.90476554829365	1991
677.214323650093	1986
677.523874074861	1991
677.83341681343165	2060
678.14295185663866	2076
678.45247919531619	2146
678.76199882029937	2158
679.07151072242357	2167
679.38101489252415	2184
679.69051132143761	2243
680.00000000000011	2186
680.309480919049	2239
680.61895406942153	2260
680.92841944195573	2276
681.23787702749	2376
681.54732681686278	2415
681.85676880091387	2386
682.16620297048223	2438
682.47562931640857	2434
682.78504782953348	2549
683.09445850069744	2475
683.40386132074252	2546
683.71325628051045	2604
684.02264337084353	2640
684.33202258258461	2652
684.64139390657726	2701
684.95075733366514	2720
685.26011285469224	2793
685.56946046050336	2795
685.87880014194377	2788
686.188131889859	2890
686.49745569509537	2846
686.80677154849934	2861
687.11607944091793	2968
687.42537936319832	2949
687.73467130618883	3044
688.04395526073779	3059
688.3532312176942	3021
688.66249916790753	3075
688.97175910222734	3137
689.28101101150423	3240
689.59025488658881	3223
689.89949071833291	3219
690.20871849758782	3306
690.51793821520585	3323
690.82714986204019	3414
691.13635342894349	3329
691.44554890677	3498
691.75473628637371	3471
692.06391555860955	3527
692.37308671433209	3543
692.682249744398	3559
692.991404639663	3561
693.30055139098351	3629
693.60968998921726	3638
693.9188204252215	3700
694.22794268985479	3673
694.53705677397568	3740
694.8461626684433	3787
695.15526036411723	3769
695.46434985185817	3768
695.77343112252629	3770
696.08250416698331	3862
696.39156897609041	3887
696.70062554071023	3789
697.00967385170588	3935
697.31871389993967	3889
697.62774567627628	3892
697.9367691715795	3935
698.24578437671425	3992
698.55479128254592	3957
698.86378987994055	3998
699.17278015976422	3906
699.48176211288387	3933
699.79073573016728	4061
700.09970100248211	3896
700.40865792069678	4033
700.71760647568055	4035
701.02654665830289	3958
701.33547845943372	4018
701.64440186994386	4000
701.953316880704	4049
702.26222348258648	3990
702.57112166646323	4079
702.88001142320684	4007
703.18889274369087	4019
703.49776561878878	4070
703.80663003937514	4031
704.11548599632522	4070
704.424333480514	4061
704.73317248281751	3968
705.04200299411241	4018
705.35082500527608	4104
705.65963850718583	4058
705.96844349071966	4007
706.277239946757	4028
706.58602786617655	4015
706.89480723985844	4088
707.20357805868332	3969
707.51234031353147	3991
707.8210939952852	4070
708.12983909482614	4096
708.43857560303707	4111
708.74730351080132	4069
709.05602280900268	4051
709.36473348852519	4019
709.67343554025422	4004
709.98212895507493	4074
710.29081372387361	4158
710.59948983753657	4077
710.90815728695156	4111
711.21681606300581	4022
711.52546615658787	4017
711.83410755858677	4052
712.142740259892	4059
712.45136425139356	4002
712.75997952398222	4021
713.06858606854917	4005
713.37718387598613	3996
713.68577293718556	3970
713.99435324304079	4000
714.30292478444539	3978
714.61148755229283	3998
714.92004153747871	4029
715.228586730898	3937
715.5371231234468	4010
715.8456507060215	3960
716.1541694695195	3978
716.46267940483813	3941
716.77118050287618	3926
717.07967275453245	3921
717.38815615070621	3886
717.69663068229818	3838
718.00509634020852	3897
718.31355311533878	3907
718.62200099859115	3879
718.93043998086807	3873
719.23887005307256	3841
719.5472912061083	3728
719.85570343088023	3783
720.16410671829294	3703
720.47250105925207	3744
720.78088644466413	3710
721.08926286543556	3690
721.397630312474	3649
721.70598877668783	3597
722.01433824898538	3651
722.32267872027637	3596
722.6310101814704	3578
722.93933262347832	3552
723.247646037211	3531
723.5559504135806	3448
723.86424574349962	3432
724.172532017881	3397
724.48080922763859	3374
724.78907736368649	3320
725.09733641693981	3311
725.40558637831452	3261
725.71382723872648	3198
726.02205898909278	3305
726.330281620331	3178
726.63849512335923	3235
726.94669948909632	3132
727.25489470846173	3166
727.56308077237566	3052
727.87125767175894	3181
728.17942539753255	2990
728.48758394061906	3077
728.79573329194113	2932
729.103873442422	2918
729.41200438298551	2897
729.7201261045567	2961
730.0282385980604	2852
730.336341854423	2882
730.64443586457128	2815
730.95252061943211	2729
731.26059610993377	2756
731.56866232700474	2708
731.87671926157418	2650
732.18476690457248	2707
732.49280524692972	2665
732.80083427957743	2653
733.108853993448	2590
733.416864379473	2544
733.72486542858678	2523
734.03285713172284	2480
734.34083947981583	2444
734.648812463801	2411
734.95677607461471	2452
735.26473030319346	2404
735.57267514047442	2388
735.8806105773956	2343
736.188536604896	2304
736.496453213915	2286
736.80436039539245	2296
737.11225814026909	2274
737.42014643948676	2212
737.72802528398745	2236
738.03589466471385	2189
738.34375457260967	2220
738.65160499861884	2235
738.95944593368665	2165
739.2672773687583	2141
739.57509929478044	2105
739.88291170270008	2074
740.190714583465	2095
740.49850792802317	2111
740.80629172732415	2041
741.11406597231735	2045
741.42183065395363	2000
741.7295857631841	2003
742.03733129096065	2004
742.34506722823619	1994
742.65279356596363	1974
742.96051029509727	1901
743.2682174065917	1886
743.57591489140293	1916
743.88360274048648	1833
744.1912809447997	1871
744.49894949530017	1943
744.80660838294614	1837
745.11425759869667	1777
745.42189713351172	1842
745.72952697835171	1816
746.0371471241782	1826
746.34475756195252	1775
746.65235828263792	1800
746.95994927719744	1758
747.26753053659559	1709
747.575102051797	1707
747.88266381376764	1696
748.19021581347351	1737
748.49775804188187	1716
748.80529048996061	1630
749.112813148678	1640
749.42032600900359	1655
749.72782906190753	1610
750.03532229836026	1589
750.34280570933367	1555
750.6502792858	1580
750.95774301873178	1538
751.26519689910356	1494
751.57264091788932	1477
751.88007506606471	1485
752.187499334605	1467
752.49491371448789	1484
752.80231819669029	1461
753.10971277219073	1439
753.41709743196839	1385
753.72447216700266	1430
754.03183696827455	1373
754.33919182676482	1348
754.64653673345617	1383
754.95387167933086	1329
755.26119665537294	1341
755.56851165256649	1341
755.87581666189692	1286
756.1831116743499	1271
756.49039668091223	1334
756.79767167257125	1221
757.10493664031549	1283
757.41219157513342	1249
757.71943646801515	1233
758.02667130995121	1230
758.33389609193284	1219
758.641110804952	1215
758.94831544000181	1208
759.255509988076	1184
759.56269444016868	1151
759.86986878727532	1160
760.17703302039206	1124
760.48418713051535	1158
760.791331108643	1138
761.09846494577323	1172
761.40558863290539	1092
761.71270216103949	1118
762.019805521176	1125
762.32689870431659	1107
762.63398170146365	1054
762.94105450362053	1082
763.24811710179063	1096
763.55516948697914	1099
763.8622116501914	1062
764.169243582434	1039
764.47626527471391	1100
764.78327671803891	1037
765.090277903418	1077
765.39726882186085	1022
765.70424946437731	990
766.01121982197913	1017
766.31817988567809	1017
766.62512964648715	988
766.93206909541959	1014
767.23899822349006	971
767.545917021714	999
767.8528254811074	987
768.15972359268665	959
768.46661134747012	962
768.77348873647611	948
769.080355750724	926
769.387212381234	923
769.69405861902692	940
770.00089445512492	984
770.30771988055051	929
770.61453488632731	935
770.9213394634794	910
771.22813360303212	917
771.53491729601137	899
771.84169053344431	843
772.14845330635808	893
772.45520560578154	866
772.7619474227439	872
773.06867874827583	830
773.37539957340755	842
773.68210988917133	876
773.98880968660012	853
774.2954989567271	871
774.60217769058693	839
774.90884587921471	840
775.21550351364658	845
775.5221505849197	795
775.82878708407168	810
776.13541300214126	798
776.44202833016789	806
776.748633059192	813
777.05522718025486	814
777.36181068439862	794
777.668383562666	780
777.97494580610123	771
778.28149740574838	733
778.58803835265371	709
778.89456863786313	740
779.2010882524238	691
779.50759718738436	739
779.81409543379368	742
780.12058298270154	723
780.42705982515861	714
780.73352595221661	740
781.03998135492816	724
781.34642602434633	712
781.6528599515259	718
781.95928312752164	697
782.26569554338948	684
782.57209719018658	687
782.87848805897045	689
783.18486814080018	687
783.491237426735	682
783.79759590783533	650
784.10394357516236	634
784.4102804197787	657
784.71660643274731	640
785.02292160513207	626
785.32922592799821	662
785.63551939241086	614
785.94180198943729	636
786.24807371014481	639
786.55433454560182	659
786.860584486878	614
787.16682352504347	627
787.47305165116927	611
787.77926885632758	609
788.08547513159135	610
788.39167046803459	618
788.697854856732	589
789.00402828875929	614
789.31019075519328	575
789.61634224711111	600
789.92248275559143	584
790.22861227171359	620
790.5347307865577	600
790.84083829120527	569
791.146934776738	567
791.4530202342396	559
791.7590946547931	588
792.06515802948388	581
792.37121034939776	529
792.67725160562111	566
792.983281789242	540
793.28930089134872	545
793.59530890303074	576
793.90130581537858	557
794.2072916194835	522
794.51326630643791	524
794.81922986733491	519
795.125182293269	573
795.4311235753346	540
795.73705370462812	533
796.04297267224661	533
796.34888046928779	542
796.65477708685057	332
796.96066251603452	348
797.2665367479409	468
797.572399773671	492
797.87825158432736	466
798.18409217101362	528
798.48992152483447	469
798.79573963689518	508
799.10154649830224	506
799.407342100163	483
799.7131264335859	482
800.01889948967994	480
800.32466125955557	478
800.63041173432407	452
800.93615090509718	472
801.24187876298845	423
801.54759529911189	464
801.85330050458231	455
802.15899437051587	441
802.46467688802932	451
802.77034804824086	437
803.07600784226941	424
803.38165626123475	453
803.68729329625751	455
803.99291893845964	397
804.29853317896414	454
804.60413600889444	417
804.9097274193756	448
805.215307401533	398
805.52087594649367	406
805.826433045385	392
806.1319786893356	402
806.43751286947565	395
806.74303557693509	407
807.04854680284586	400
807.35404653834053	398
807.65953477455264	379
807.96501150261656	370
808.27047671366836	361
808.575930398844	351
808.88137254928131	345
809.18680315611891	370
809.49222221049615	342
809.79762970355364	356
810.1030256264329	360
810.40840997027635	344
810.71378272622746	370
811.01914388543128	347
811.32449343903272	342
811.62983137817844	315
811.93515769401608	352
812.24047237769446	340
812.54577542036247	365
812.85106681317109	327
813.15634654727194	334
813.46161461381757	317
813.76687100396146	323
814.07211570885818	321
814.37734871966359	293
814.68257002753387	311
814.98777962362738	310
815.29297749910211	297
815.59816364511823	332
815.90333805283615	306
816.20850071341772	284
816.51365161802607	301
816.81879075782456	296
817.123918123978	280
817.42903370765237	302
817.73413750001453	277
818.03922949223272	260
818.34430967547519	264
818.64937804091255	281
818.95443457971544	286
819.25947928305618	290
819.56451214210767	286
819.869533148044	266
820.17454229204077	264
820.47953956527351	262
820.78452495891986	261
821.08949846415817	261
821.39446007216759	288
821.69940977412853	259
822.00434756122263	248
822.309273424632	259
822.61418735554059	256
822.91908934513276	245
823.22397938459414	258
823.5288574651114	245
823.83372357787255	229
824.13857771406583	255
824.44341986488189	235
824.7482500215109	210
825.0530681751452	232
825.35787431697781	218
825.6626684382029	236
825.96745053001541	225
826.2722205836119	247
826.57697859018947	224
826.88172454094638	229
827.18645842708224	211
827.49118023979736	240
827.79588997029362	212
828.10058760977347	224
828.40527314944075	210
828.70994658050017	220
829.01460789415762	240
829.31925708162009	201
829.623894134096	186
829.9285190427936	192
830.23313179892375	198
830.53773239369752	204
830.84232081832727	205
831.14689706402669	213
831.45146112200973	203
831.756012983493	199
832.06055263969222	210
832.36508008182557	194
832.66959530111228	198
832.974098288772	190
833.278589036026	190
833.58306753409624	174
833.88753377420619	186
834.1919877475799	215
834.4964294454436	177
834.800858859023	184
835.10527597954638	180
835.40968079824233	188
835.71407330634065	176
836.01845349507232	180
836.3228213556697	194
836.627176879366	171
836.93152005739512	186
837.235850880993	171
837.54016934139611	163
837.84447542984162	168
838.14876913756893	177
838.45305045581745	152
838.75731937582862	173
839.06157588884412	174
839.36581998610768	157
839.67005165886326	163
839.97427089835651	159
840.27847769583423	140
840.58267204254378	164
840.88685392973446	149
841.1910233486559	158
841.49518029055946	149
841.799324746697	144
842.1034567083226	149
842.40757616669021	178
842.71168311305564	142
843.01577753867559	142
843.31985943480811	144
843.6239287927126	159
843.92798560364861	154
844.23202985887781	148
844.53606154966246	148
844.84008066726642	158
845.14408720295455	139
845.44808114799241	130
845.75206249364749	151
846.05603123118749	134
846.35998735188218	141
846.66393084700178	135
846.9678617078182	122
847.27177992560416	140
847.57568549163352	157
847.87957839718138	136
848.18345863352442	132
848.48732619193936	129
848.79118106370561	121
849.09502324010214	126
849.3988527124103	126
849.702669471912	140
850.00647350989084	141
850.3102648176307	123
850.61404338641739	145
850.91780920753763	137
851.22156227227947	125
851.52530257193177	119
851.82903009778488	136
852.13274484113037	118
852.43644679326053	109
852.74013594546921	108
853.0438122890514	123
853.34747581530337	120
853.651126515522	115
853.95476438100638	122
854.25838940305573	117
854.56200157297087	118
854.86560088205431	106
855.16918732160866	133
855.47276088293859	113
855.77632155734977	115
856.079869336149	106
856.3834042106439	109
856.686926172144	113
856.99043521195938	118
857.29393132140194	97
857.597414491784	107
857.9008847144197	100
858.20434198062446	97
858.50778628171406	103
858.81121760900623	108
859.11463595381974	102
859.41804130747482	108
859.721433661292	101
860.02481300659429	105
860.32817933470471	93
860.63153263694835	99
860.93487290465089	94
861.23820012913973	93
861.54151430174318	97
861.84481541379068	81
862.14810345661351	85
862.45137842154327	92
862.75464029991338	79
863.057889083058	85
863.36112476231335	77
863.66434732901587	107
863.96755677450392	94
864.270753090117	94
864.57393626719488	80
864.87710629708022	100
865.18026317111594	86
865.4834068806457	74
865.78653741701567	99
866.0896547715721	99
866.392758935663	95
866.69584990063765	102
866.99892765784625	86
867.30199219864062	84
867.60504351437385	76
867.90808159639948	85
868.21110643607335	93
868.5141180247515	62
868.81711635379247	74
869.12010141455482	75
869.42307319839892	83
869.7260316966865	88
870.02897690078021	74
870.33190880204393	81
870.63482739184349	84
870.93773266154517	87
871.24062460251616	99
871.54350320612662	72
871.846368463746	84
872.14922036674625	80
872.45205890649981	88
872.75488407438138	75
873.05769586176575	64
873.36049426002944	56
873.66327926055078	71
873.96605085470856	62
874.26880903388292	71
874.57155378945606	55
874.87428511281041	72
875.17700299533021	69
875.47970742840118	68
875.78239840340984	66
876.08507591174407	71
876.38773994479322	68
876.69039049394769	70
876.99302755059944	69
877.29565110614146	67
877.5982611519679	71
877.90085767947471	63
878.20344068005841	66
878.50601014511744	53
878.8085660660513	65
879.1111084342607	45
879.41363724114751	61
879.716152478115	72
880.0186541365681	56
880.32114220791232	53
880.62361668355516	79
880.92607755490474	76
881.22852481337111	68
881.530958450365	45
881.83337845729909	67
882.1357848255866	73
882.438177546643	57
882.740556611884	61
883.04292201272744	64
883.34527374059212	61
883.647611786898	71
883.94993614306657	56
884.25224680052065	52
884.55454375068393	59
884.85682698498238	53
885.159096494842	58
