# Supplementary material for: Anomalous deep-red luminescence of perylene black analogues with strong π-π interactions
Source: Nat Commun. 2023 Apr 6;14:1922. doi: 10.1038/s41467-023-37171-y (PMC10079835; doi:10.1038/s41467-023-37171-y)
Supplement: Supplementary file 3 — Source data [file 41467_2023_37171_MOESM3_ESM.zip › DATA/Temperature-dependent PL spectra and fluorescence decay of crystalline film/Supplementary Fig. 22a/46-300K-1S-EX480NM 360.csv]

471.67766888101448	19
471.99028276455613	7
472.30289504096527	14
472.61550570108284	16
472.92811473574989	24
473.24072213580666	15
473.55332789209336	-3
473.86593199544933	16
474.1785344367139	11
474.49113520672552	25
474.80373429632243	19
475.11633169634268	8
475.42892739762328	11
475.74152139100158	22
476.0541136673134	9
476.36670421739564	21
476.67929303208308	25
476.99188010221161	29
477.30446541861556	48
477.61704897212951	79
477.92963075358745	98
478.24221075382258	127
478.55478896366805	158
478.86736537395689	167
479.17993997552071	169
479.49251275919204	175
479.80508371580152	164
480.11765283618081	172
480.43022011116011	153
480.74278553156955	132
481.05534908823893	99
481.3679107719978	90
481.68047057367477	48
481.9930284840986	42
482.3055844940975	22
482.61813859449853	22
482.93069077612978	13
483.24324102981785	20
483.55578934638896	9
483.86833571666938	16
484.18088013148508	16
484.49342258166109	6
484.80596305802226	18
485.11850155139314	13
485.431038052598	3
485.74357255246059	17
486.0561050418039	7
486.36863551145126	18
486.68116395222489	19
486.99369035494715	18
487.30621471043958	18
487.61873700952418	11
487.93125724302115	13
488.24377540175158	20
488.55629147653553	10
488.86880545819321	22
489.1813173375437	12
489.49382710540635	14
489.80633475259975	9
490.11884026994227	12
490.431343648252	20
490.74384487834635	12
491.05634395104295	1
491.36884085715855	20
491.681335587509	8
491.99382813291135	2
492.306318484181	9
492.61880663213338	20
492.93129256758351	17
493.24377628134579	11
493.556257764235	14
493.86873700706491	2
494.18121400064928	8
494.49368873580113	10
494.80616120333332	11
495.11863139405887	5
495.43109929878926	13
495.74356490833679	12
496.05602821351295	11
496.36848920512864	5
496.68094787399497	15
496.99340421092217	17
497.30585820672025	13
497.618309852199	8
497.930759138168	17
498.2432060554363	5
498.55565059481262	9
498.86809274710549	3
499.18053250312255	7
499.49296985367175	22
499.80540478956044	9
500.11783730159578	13
500.43026738058438	15
500.74269501733289	19
501.05512020264717	12
501.36754292733309	11
501.67996318219559	3
501.99238095804031	10
502.30479624567175	10
502.61720903589458	19
502.92961931951248	14
503.24202708732969	12
503.55443233014927	4
503.8668350387747	7
504.17923520400888	8
504.49163281665415	12
504.80402786751279	2
505.11642034738662	10
505.42881024707719	13
505.74119755738593	-1
506.05358226911386	14
506.36596437306156	18
506.67834386002937	-5
506.99072072081725	20
507.30309494622503	10
507.61546652705232	11
507.92783545409821	12
508.24020171816147	14
508.55256531004056	20
508.86492622053396	18
509.17728444043945	1
509.48963996055494	11
509.80199277167742	2
510.11434286460417	6
510.42669023013229	13
510.73903485905777	0
511.0513767421769	10
511.36371587028589	16
511.67605223418053	4
511.9883858246555	3
512.30071663250646	9
512.6130446485281	19
512.92536986351467	14
513.237692268261	16
513.55001185356036	13
513.86232861020676	23
514.17464252899379	8
514.48695360071429	14
514.79926181616122	10
515.1115671661272	16
515.42386964140451	9
515.73616923278553	23
516.0484659310614	7
516.36075972702429	15
516.67305061146533	19
516.985338575175	16
517.29762360894472	14
517.60990570356478	7
517.922184849825	14
518.23446103851586	17
518.54673426042689	7
518.85900450634756	-1
519.17127176706674	4
519.483536033374	13
519.79579729605769	14
520.10805554590615	18
520.42031077370768	20
520.73256297025046	7
521.04481212632174	13
521.35705823270951	11
521.66930128020044	15
521.98154125958183	9
522.29377816164072	12
522.60601197716289	16
522.918242696935	14
523.23047031174337	17
523.54269481237316	22
523.85491618961044	21
524.16713443424021	11
524.4793495370476	13
524.79156148881771	21
525.10377028033486	6
525.41597590238371	24
525.72817834574835	16
526.04037760121275	8
526.35257365956079	19
526.66476651157541	19
526.97695614804047	20
527.28914255973893	15
527.60132573745352	18
527.913505671967	19
528.22568235406175	10
528.53785577451981	10
528.85002592412343	10
529.1621927936543	19
529.47435637389367	10
529.78651665562359	17
530.09867362962461	23
530.41082728667811	21
530.72297761756442	12
531.03512461306445	25
531.34726826395831	8
531.65940856102623	9
531.971545495048	15
532.28367905680363	19
532.59580923707233	10
532.90793602663371	5
533.220059416267	18
533.53217939675073	12
533.84429595886411	19
534.15640909338572	18
534.4685187910934	17
534.780625042766	19
535.09272783918118	19
535.40482717111672	13
535.7169230293506	13
536.02901540465984	9
536.3411042878223	15
536.65318966961456	11
536.96527154081377	25
537.27734989219641	15
537.58942471453952	23
537.90149599861934	21
538.21356373521166	15
538.525627915093	12
538.83768852903938	22
539.1497455678259	19
539.46179902222855	20
539.77384888302288	26
540.08589514098355	19
540.397937786886	36
540.709976811505	34
541.02201220561517	32
541.33404395999116	32
541.64607206540768	31
541.95809651263846	32
542.27011729245783	35
542.58213439563963	33
542.89414781295784	32
543.20615753518621	43
543.51816355309779	41
543.83016585746611	47
544.14216443906435	45
544.45415928866555	29
544.76615039704268	55
545.07813775496857	53
545.39012135321548	44
545.702101182556	51
546.01407723376258	60
546.32604949760741	28
546.63801796486257	37
546.94998262629974	36
547.26194347269052	35
547.57390049480739	34
547.885853683421	32
548.19780302930315	22
548.50974852322486	35
548.82169015595764	30
549.13362791827217	26
549.44556180093923	32
549.75749179472973	30
550.06941789041446	32
550.38134007876363	36
550.69325835054758	24
551.00517269653687	29
551.3170831075015	37
551.62898957421146	21
551.94089208743651	17
552.25279063794687	22
552.56468521651209	19
552.87657581390135	31
553.18846242088455	31
553.50034502823075	19
553.81222362670962	31
554.12409820708967	2
554.43596876014067	20
554.74783527663089	19
555.05969774732978	21
555.37155616300538	18
555.68341051442712	25
555.99526079236273	12
556.30710698758139	30
556.61894909085117	25
556.93078709294	19
557.24262098461634	19
557.55445075664829	13
557.86627639980384	12
558.17809790485069	20
558.48991526255691	23
558.80172846369	11
559.11353749901775	33
559.42534235930725	21
559.73714303532677	24
560.048939517843	28
560.36073179762388	30
560.67251986543613	20
560.984303712047	25
561.29608332822386	13
561.60785870473319	11
561.91962983234259	24
562.23139670181831	24
562.5431593039275	11
562.85491762943673	30
563.16667166911293	16
563.47842141372234	13
563.79016685403167	36
564.10190798080725	21
564.4136447848158	35
564.72537725682344	14
565.0371053875964	23
565.348829167901	15
565.66054858850339	24
565.97226364016967	11
566.28397431366591	25
566.59568059975811	15
566.90738248921252	20
567.21907997279447	14
567.53077304127044	14
567.84246168540574	18
568.15414589596639	26
568.465825663718	10
568.77750097942624	24
569.089171833857	27
569.40083821777546	16
569.71250012194776	25
570.02415753713876	14
570.33581045411449	20
570.64745886363994	16
570.95910275648112	12
571.27074212340278	23
571.58237695517073	21
571.89400724255	11
572.20563297630588	34
572.51725414720408	18
572.82887074600922	10
573.140482763487	23
573.45209019040249	29
573.7636930175205	13
574.07529123560676	11
574.38688483542614	22
574.69847380774354	17
575.0100581433245	22
575.32163783293379	33
575.63321286733662	28
575.94478323729788	34
576.25634893358279	29
576.56790994695643	10
576.87946626818371	36
577.19101788802948	26
577.50256479725908	22
577.81410698663751	31
578.12564444692964	20
578.43717716890046	28
578.748705143315	38
579.06022836093825	8
579.37174681253532	21
579.68326048887138	27
579.99476938071086	23
580.30627347881955	34
580.61777277396186	33
580.92926725690313	15
581.24075691840824	40
581.55224174924251	36
581.86372174017083	26
582.17519688195853	34
582.48666716537036	28
582.7981325811719	22
583.10959312012767	26
583.42104877300335	22
583.7324995305637	22
584.04394538357462	31
584.35538632280077	28
584.66682233900747	25
584.97825342296017	37
585.28967956542385	40
585.60110075716432	30
585.91251698894655	27
586.22392825153634	34
586.53533453569889	35
586.84673583219944	22
587.15813213180388	28
587.46952342527754	40
587.7809097033861	25
588.09229095689534	30
588.40366717657048	27
588.71503835317753	28
589.0264044774824	30
589.33776554025042	40
589.64912153224782	30
589.96047244424017	24
590.27181826699382	31
590.58315899127456	19
590.89449460784817	25
591.20582510748113	33
591.51715048093956	26
591.82847071898937	27
592.13978581239712	34
592.45109575192873	36
592.76240052835112	36
593.07370013243042	23
593.3849945549332	29
593.69628378662594	30
594.00756781827545	24
594.31884664064819	28
594.630120244511	45
594.941388620631	15
595.25265175977484	17
595.56390965270953	31
595.87516229020218	25
596.18640966301973	41
596.49765176192955	32
596.808888577699	30
597.12012010109527	34
597.431346322886	24
597.74256723383849	35
598.05378282472054	34
598.36499308629959	37
598.67619800934381	34
598.98739758462068	33
599.29859180289839	30
599.60978065494464	20
599.92096413152808	42
600.23214222341653	28
600.54331492137851	31
600.8544822161823	29
601.16564409859654	35
601.47680055938963	19
601.78795158933065	25
602.09909717918788	31
602.41023731973064	38
602.7213720017279	34
603.03250121594863	30
603.34362495316191	30
603.65474320413728	33
603.96585595964427	25
604.27696321045244	33
604.58806494733119	38
604.89916116105053	36
605.21025184237988	35
605.52133698208979	23
605.83241657095016	19
606.14349059973131	38
606.45455905920358	26
606.76562194013707	32
607.07667923330268	34
607.38773092947145	40
607.69877701941346	54
608.00981749390053	35
608.320852343703	38
608.63188155959222	38
608.94290513234012	58
609.25392305271782	49
609.5649353114967	63
609.87594189944855	72
610.18694280734576	70
610.4979380259598	86
610.808927546063	65
611.11991135842777	86
611.43088945382658	85
611.74186182303174	70
612.05282845681631	62
612.36378934595268	54
612.67474448121459	70
612.98569385337441	53
613.296637453206	53
613.60757527148257	49
613.918507298978	56
614.22943352646575	46
614.54035394471975	55
614.851268544514	57
615.16217731662334	44
615.47308025182144	47
615.783977340883	45
616.09486857458319	63
616.40575394369625	45
616.71663343899775	47
617.02750705126232	36
617.338374771266	53
617.64923658978387	51
617.96009249759163	37
618.27094248546541	40
618.58178654418077	49
618.89262466451476	34
619.20345683724292	47
619.51428305314255	58
619.82510330298965	53
620.1359175775616	49
620.44672586763534	60
620.75752816398847	48
621.068324457398	56
621.37911473864165	72
621.6898989984976	68
622.00067722774349	73
622.311449417158	67
622.622215557519	57
622.93297563960539	58
623.24372965419582	59
623.55447759206936	63
623.865219444005	69
624.17595520078237	75
624.48668485318069	74
624.79740839198018	62
625.10812580796028	62
625.41883709190154	67
625.729542234584	78
626.04024122678845	65
626.35093405929581	68
626.66162072288671	63
626.97230120834263	66
627.2829755064447	73
627.59364360797474	82
627.90430550371445	70
628.21496118444588	80
628.5256106409513	95
628.836253864013	82
629.14689084441409	89
629.457521572937	92
629.7681460403652	82
630.07876423748189	106
630.38937615507041	90
630.69998178391484	91
631.010581114799	84
631.32117413850744	98
631.63176084582437	86
631.94234122753437	114
632.25291527442278	101
632.56348297727436	95
632.87404432687458	93
633.18459931400935	100
633.49514792946434	116
633.80569016402546	94
634.11622600847932	124
634.42675545361226	124
634.73727849021157	126
635.04779510906383	127
635.35830530095654	121
635.66880905667722	117
635.97930636701369	118
636.289797222754	136
636.60028161468631	129
636.9107595335995	152
637.22123097028225	160
637.53169591552341	150
637.84215436011266	160
638.152606294839	171
638.46305171049278	157
638.77349059786411	159
639.08392294774285	162
639.39434875092	167
639.70476799818641	197
640.01518068033317	170
640.32558678815155	188
640.63598631243337	182
640.94637924397057	192
641.25676557355519	195
641.56714529197973	192
641.87751839003738	215
642.18788485852053	194
642.49824468822294	241
642.80859786993813	207
643.11894439445985	240
643.42928425258208	226
643.73961743509938	244
644.04994393280663	242
644.36026373649872	246
644.67057683697055	262
644.98088322501837	269
645.2911828914373	277
645.601475827024	288
645.91176202257464	290
646.22204146888612	296
646.53231415675509	299
646.84258007697929	317
647.15283922035587	311
647.463091577683	328
647.773337139759	336
648.083575897382	320
648.39380784135119	348
648.70403296246513	356
649.01425125152366	358
649.32446269932632	399
649.63466729667323	385
649.94486503436462	379
650.25505590320108	405
650.56523989398363	419
650.87541699751341	426
651.185587204592	424
651.4957505060213	414
651.80590689260373	460
652.1160563551415	442
652.42619888443744	438
652.73633447129487	508
653.046463106517	493
653.356584780908	508
653.66669948527158	514
653.9768072104124	514
654.28690794713532	541
654.59700168624511	498
654.90708841854746	564
655.21716813484807	604
655.52724082595307	575
655.83730648266874	578
656.147365095802	605
656.45741665615992	575
656.76746115454966	608
657.0774985817792	644
657.38752892865682	632
657.6975521859905	686
658.00756834458946	678
658.3175773952629	692
658.62757932881971	734
658.93757413607022	757
659.24756180782458	763
659.557542334893	754
659.86751570808667	779
660.17748191821681	771
660.48744095609493	790
660.797392812533	826
661.107337478343	848
661.41727494433781	863
661.72720520133055	911
662.03712824013462	924
662.34704405156356	895
662.65695262643123	962
662.96685395555278	938
663.27674802974263	985
663.58663483981582	1018
663.89651437658813	997
664.2063866308755	1034
664.51625159349419	1021
664.82610925526069	1095
665.1359596069924	1099
665.44580263950638	1089
665.75563834362072	1153
666.06546671015326	1166
666.375287729923	1143
666.6851013937486	1221
666.99490769244937	1254
667.30470661684512	1219
667.61449815775586	1294
667.924282306002	1290
668.23405905240463	1311
668.54382838778463	1303
668.85359030296411	1393
669.16334478876468	1413
669.47309183600908	1430
669.78283143551982	1430
670.09256357812023	1529
670.40228825463407	1479
670.71200545588522	1534
671.0217151726979	1509
671.33141739589735	1592
671.64111211630836	1619
671.950799324757	1620
672.26047901206869	1667
672.57015116907019	1725
672.87981578658844	1695
673.18947285545039	1733
673.49912236648379	1727
673.808764310517	1774
674.11839867837818	1766
674.42802546089627	1804
674.7376446489003	1862
675.04725623322054	1938
675.35686020468688	1929
675.66645655412981	1952
675.97604527238025	1989
676.28562635026981	2005
676.59519977863033	2015
676.90476554829365	2055
677.214323650093	2109
677.523874074861	2141
677.83341681343165	2108
678.14295185663866	2087
678.45247919531619	2124
678.76199882029937	2200
679.07151072242357	2225
679.38101489252415	2302
679.69051132143761	2326
680.00000000000011	2307
680.309480919049	2350
680.61895406942153	2373
680.92841944195573	2403
681.23787702749	2385
681.54732681686278	2442
681.85676880091387	2396
682.16620297048223	2497
682.47562931640857	2492
682.78504782953348	2560
683.09445850069744	2532
683.40386132074252	2607
683.71325628051045	2608
684.02264337084353	2637
684.33202258258461	2667
684.64139390657726	2713
684.95075733366514	2746
685.26011285469224	2812
685.56946046050336	2759
685.87880014194377	2826
686.188131889859	2874
686.49745569509537	2916
686.80677154849934	2972
687.11607944091793	2887
687.42537936319832	3052
687.73467130618883	3048
688.04395526073779	3009
688.3532312176942	3129
688.66249916790753	3162
688.97175910222734	3128
689.28101101150423	3182
689.59025488658881	3171
689.89949071833291	3191
690.20871849758782	3262
690.51793821520585	3276
690.82714986204019	3309
691.13635342894349	3355
691.44554890677	3389
691.75473628637371	3467
692.06391555860955	3415
692.37308671433209	3504
692.682249744398	3499
692.991404639663	3482
693.30055139098351	3651
693.60968998921726	3608
693.9188204252215	3565
694.22794268985479	3602
694.53705677397568	3659
694.8461626684433	3685
695.15526036411723	3777
695.46434985185817	3733
695.77343112252629	3745
696.08250416698331	3749
696.39156897609041	3715
696.70062554071023	3731
697.00967385170588	3727
697.31871389993967	3773
697.62774567627628	3832
697.9367691715795	3782
698.24578437671425	3852
698.55479128254592	3842
698.86378987994055	3812
699.17278015976422	3828
699.48176211288387	3880
699.79073573016728	3795
700.09970100248211	3819
700.40865792069678	3900
700.71760647568055	3899
701.02654665830289	3823
701.33547845943372	3932
701.64440186994386	3838
701.953316880704	3845
702.26222348258648	3853
702.57112166646323	3893
702.88001142320684	3859
703.18889274369087	3855
703.49776561878878	3768
703.80663003937514	3840
704.11548599632522	3841
704.424333480514	3836
704.73317248281751	3813
705.04200299411241	3819
705.35082500527608	3852
705.65963850718583	3853
705.96844349071966	3727
706.277239946757	3849
706.58602786617655	3742
706.89480723985844	3804
707.20357805868332	3771
707.51234031353147	3793
707.8210939952852	3798
708.12983909482614	3825
708.43857560303707	3770
708.74730351080132	3747
709.05602280900268	3725
709.36473348852519	3717
709.67343554025422	3786
709.98212895507493	3716
710.29081372387361	3751
710.59948983753657	3739
710.90815728695156	3724
711.21681606300581	3741
711.52546615658787	3654
711.83410755858677	3738
712.142740259892	3754
712.45136425139356	3725
712.75997952398222	3682
713.06858606854917	3639
713.37718387598613	3658
713.68577293718556	3651
713.99435324304079	3638
714.30292478444539	3647
714.61148755229283	3696
714.92004153747871	3594
715.228586730898	3622
715.5371231234468	3655
715.8456507060215	3580
716.1541694695195	3581
716.46267940483813	3652
716.77118050287618	3524
717.07967275453245	3582
717.38815615070621	3540
717.69663068229818	3526
718.00509634020852	3636
718.31355311533878	3478
718.62200099859115	3453
718.93043998086807	3479
719.23887005307256	3480
719.5472912061083	3417
719.85570343088023	3407
720.16410671829294	3370
720.47250105925207	3380
720.78088644466413	3338
721.08926286543556	3343
721.397630312474	3279
721.70598877668783	3268
722.01433824898538	3278
722.32267872027637	3268
722.6310101814704	3113
722.93933262347832	3092
723.247646037211	3152
723.5559504135806	3075
723.86424574349962	2977
724.172532017881	3104
724.48080922763859	3043
724.78907736368649	3030
725.09733641693981	2958
725.40558637831452	2988
725.71382723872648	2921
726.02205898909278	2917
726.330281620331	2868
726.63849512335923	2835
726.94669948909632	2814
727.25489470846173	2750
727.56308077237566	2733
727.87125767175894	2705
728.17942539753255	2630
728.48758394061906	2654
728.79573329194113	2652
729.103873442422	2610
729.41200438298551	2603
729.7201261045567	2622
730.0282385980604	2587
730.336341854423	2505
730.64443586457128	2514
730.95252061943211	2448
731.26059610993377	2413
731.56866232700474	2390
731.87671926157418	2378
732.18476690457248	2361
732.49280524692972	2269
732.80083427957743	2283
733.108853993448	2362
733.416864379473	2221
733.72486542858678	2232
734.03285713172284	2215
734.34083947981583	2208
734.648812463801	2183
734.95677607461471	2225
735.26473030319346	2182
735.57267514047442	2124
735.8806105773956	2099
736.188536604896	2093
736.496453213915	1984
736.80436039539245	2008
737.11225814026909	2083
737.42014643948676	1977
737.72802528398745	1957
738.03589466471385	1943
738.34375457260967	1976
738.65160499861884	1888
738.95944593368665	1899
739.2672773687583	1886
739.57509929478044	1907
739.88291170270008	1843
740.190714583465	1822
740.49850792802317	1795
740.80629172732415	1807
741.11406597231735	1804
741.42183065395363	1755
741.7295857631841	1836
742.03733129096065	1804
742.34506722823619	1826
742.65279356596363	1785
742.96051029509727	1769
743.2682174065917	1684
743.57591489140293	1749
743.88360274048648	1682
744.1912809447997	1649
744.49894949530017	1690
744.80660838294614	1647
745.11425759869667	1644
745.42189713351172	1650
745.72952697835171	1593
746.0371471241782	1594
746.34475756195252	1649
746.65235828263792	1563
746.95994927719744	1550
747.26753053659559	1585
747.575102051797	1506
747.88266381376764	1499
748.19021581347351	1479
748.49775804188187	1459
748.80529048996061	1467
749.112813148678	1480
749.42032600900359	1444
749.72782906190753	1379
750.03532229836026	1392
750.34280570933367	1380
750.6502792858	1375
750.95774301873178	1348
751.26519689910356	1358
751.57264091788932	1327
751.88007506606471	1328
752.187499334605	1322
752.49491371448789	1341
752.80231819669029	1286
753.10971277219073	1293
753.41709743196839	1219
753.72447216700266	1220
754.03183696827455	1245
754.33919182676482	1239
754.64653673345617	1240
754.95387167933086	1232
755.26119665537294	1234
755.56851165256649	1168
755.87581666189692	1207
756.1831116743499	1175
756.49039668091223	1226
756.79767167257125	1153
757.10493664031549	1146
757.41219157513342	1150
757.71943646801515	1093
758.02667130995121	1107
758.33389609193284	1104
758.641110804952	1111
758.94831544000181	1104
759.255509988076	1103
759.56269444016868	1067
759.86986878727532	1061
760.17703302039206	1084
760.48418713051535	1060
760.791331108643	1061
761.09846494577323	1019
761.40558863290539	1019
761.71270216103949	955
762.019805521176	985
762.32689870431659	1040
762.63398170146365	994
762.94105450362053	994
763.24811710179063	984
763.55516948697914	975
763.8622116501914	994
764.169243582434	991
764.47626527471391	945
764.78327671803891	977
765.090277903418	897
765.39726882186085	949
765.70424946437731	929
766.01121982197913	955
766.31817988567809	947
766.62512964648715	876
766.93206909541959	887
767.23899822349006	928
767.545917021714	929
767.8528254811074	896
768.15972359268665	916
768.46661134747012	867
768.77348873647611	885
769.080355750724	868
769.387212381234	846
769.69405861902692	842
770.00089445512492	887
770.30771988055051	823
770.61453488632731	832
770.9213394634794	839
771.22813360303212	852
771.53491729601137	828
771.84169053344431	812
772.14845330635808	842
772.45520560578154	811
772.7619474227439	797
773.06867874827583	804
773.37539957340755	801
773.68210988917133	795
773.98880968660012	825
774.2954989567271	770
774.60217769058693	742
774.90884587921471	759
775.21550351364658	781
775.5221505849197	771
775.82878708407168	738
776.13541300214126	717
776.44202833016789	745
776.748633059192	702
777.05522718025486	709
777.36181068439862	710
777.668383562666	711
777.97494580610123	702
778.28149740574838	724
778.58803835265371	694
778.89456863786313	734
779.2010882524238	711
779.50759718738436	650
779.81409543379368	703
780.12058298270154	687
780.42705982515861	661
780.73352595221661	660
781.03998135492816	638
781.34642602434633	652
781.6528599515259	633
781.95928312752164	672
782.26569554338948	614
782.57209719018658	630
782.87848805897045	614
783.18486814080018	615
783.491237426735	644
783.79759590783533	616
784.10394357516236	612
784.4102804197787	638
784.71660643274731	602
785.02292160513207	592
785.32922592799821	616
785.63551939241086	594
785.94180198943729	593
786.24807371014481	591
786.55433454560182	573
786.860584486878	543
787.16682352504347	554
787.47305165116927	581
787.77926885632758	572
788.08547513159135	557
788.39167046803459	546
788.697854856732	534
789.00402828875929	549
789.31019075519328	534
789.61634224711111	575
789.92248275559143	546
790.22861227171359	556
790.5347307865577	526
790.84083829120527	528
791.146934776738	509
791.4530202342396	517
791.7590946547931	513
792.06515802948388	514
792.37121034939776	514
792.67725160562111	514
792.983281789242	510
793.28930089134872	479
793.59530890303074	484
793.90130581537858	513
794.2072916194835	484
794.51326630643791	453
794.81922986733491	493
795.125182293269	488
795.4311235753346	468
795.73705370462812	483
796.04297267224661	487
796.34888046928779	479
796.65477708685057	277
796.96066251603452	301
797.2665367479409	439
797.572399773671	439
797.87825158432736	450
798.18409217101362	461
798.48992152483447	444
798.79573963689518	453
799.10154649830224	449
799.407342100163	449
799.7131264335859	441
800.01889948967994	455
800.32466125955557	422
800.63041173432407	431
800.93615090509718	414
801.24187876298845	437
801.54759529911189	406
801.85330050458231	414
802.15899437051587	407
802.46467688802932	395
802.77034804824086	373
803.07600784226941	411
803.38165626123475	420
803.68729329625751	387
803.99291893845964	406
804.29853317896414	408
804.60413600889444	406
804.9097274193756	355
805.215307401533	399
805.52087594649367	375
805.826433045385	377
806.1319786893356	360
806.43751286947565	318
806.74303557693509	337
807.04854680284586	332
807.35404653834053	332
807.65953477455264	350
807.96501150261656	329
808.27047671366836	316
808.575930398844	330
808.88137254928131	346
809.18680315611891	348
809.49222221049615	330
809.79762970355364	340
810.1030256264329	329
810.40840997027635	325
810.71378272622746	316
811.01914388543128	318
811.32449343903272	332
811.62983137817844	301
811.93515769401608	293
812.24047237769446	305
812.54577542036247	311
812.85106681317109	292
813.15634654727194	277
813.46161461381757	274
813.76687100396146	288
814.07211570885818	295
814.37734871966359	305
814.68257002753387	280
814.98777962362738	290
815.29297749910211	255
815.59816364511823	286
815.90333805283615	258
816.20850071341772	274
816.51365161802607	270
816.81879075782456	259
817.123918123978	248
817.42903370765237	238
817.73413750001453	266
818.03922949223272	263
818.34430967547519	254
818.64937804091255	236
818.95443457971544	271
819.25947928305618	253
819.56451214210767	259
819.869533148044	241
820.17454229204077	237
820.47953956527351	232
820.78452495891986	248
821.08949846415817	220
821.39446007216759	258
821.69940977412853	245
822.00434756122263	233
822.309273424632	224
822.61418735554059	215
822.91908934513276	220
823.22397938459414	217
823.5288574651114	218
823.83372357787255	209
824.13857771406583	235
824.44341986488189	219
824.7482500215109	215
825.0530681751452	220
825.35787431697781	218
825.6626684382029	215
825.96745053001541	188
826.2722205836119	221
826.57697859018947	195
826.88172454094638	201
827.18645842708224	181
827.49118023979736	208
827.79588997029362	192
828.10058760977347	187
828.40527314944075	201
828.70994658050017	180
829.01460789415762	198
829.31925708162009	173
829.623894134096	197
829.9285190427936	188
830.23313179892375	185
830.53773239369752	173
830.84232081832727	175
831.14689706402669	181
831.45146112200973	182
831.756012983493	184
832.06055263969222	170
832.36508008182557	187
832.66959530111228	151
832.974098288772	171
833.278589036026	167
833.58306753409624	182
833.88753377420619	164
834.1919877475799	152
834.4964294454436	143
834.800858859023	154
835.10527597954638	158
835.40968079824233	181
835.71407330634065	156
836.01845349507232	166
836.3228213556697	146
836.627176879366	163
836.93152005739512	166
837.235850880993	159
837.54016934139611	154
837.84447542984162	148
838.14876913756893	163
838.45305045581745	160
838.75731937582862	150
839.06157588884412	150
839.36581998610768	147
839.67005165886326	169
839.97427089835651	150
840.27847769583423	172
840.58267204254378	141
840.88685392973446	153
841.1910233486559	143
841.49518029055946	152
841.799324746697	144
842.1034567083226	119
842.40757616669021	149
842.71168311305564	134
843.01577753867559	146
843.31985943480811	144
843.6239287927126	116
843.92798560364861	117
844.23202985887781	135
844.53606154966246	128
844.84008066726642	136
845.14408720295455	143
845.44808114799241	111
845.75206249364749	137
846.05603123118749	140
846.35998735188218	138
846.66393084700178	114
846.9678617078182	140
847.27177992560416	113
847.57568549163352	125
847.87957839718138	122
848.18345863352442	124
848.48732619193936	121
848.79118106370561	110
849.09502324010214	119
849.3988527124103	121
849.702669471912	108
850.00647350989084	124
850.3102648176307	122
850.61404338641739	121
850.91780920753763	96
851.22156227227947	99
851.52530257193177	111
851.82903009778488	104
852.13274484113037	123
852.43644679326053	113
852.74013594546921	95
853.0438122890514	96
853.34747581530337	108
853.651126515522	112
853.95476438100638	99
854.25838940305573	107
854.56200157297087	100
854.86560088205431	113
855.16918732160866	110
855.47276088293859	119
855.77632155734977	99
856.079869336149	117
856.3834042106439	93
856.686926172144	88
856.99043521195938	111
857.29393132140194	111
857.597414491784	98
857.9008847144197	99
858.20434198062446	103
858.50778628171406	90
858.81121760900623	103
859.11463595381974	115
859.41804130747482	107
859.721433661292	94
860.02481300659429	97
860.32817933470471	88
860.63153263694835	106
860.93487290465089	88
861.23820012913973	87
861.54151430174318	85
861.84481541379068	81
862.14810345661351	89
862.45137842154327	82
862.75464029991338	81
863.057889083058	85
863.36112476231335	88
863.66434732901587	73
863.96755677450392	92
864.270753090117	100
864.57393626719488	65
864.87710629708022	75
865.18026317111594	72
865.4834068806457	94
865.78653741701567	81
866.0896547715721	87
866.392758935663	81
866.69584990063765	87
866.99892765784625	79
867.30199219864062	77
867.60504351437385	79
867.90808159639948	86
868.21110643607335	70
868.5141180247515	67
868.81711635379247	66
869.12010141455482	68
869.42307319839892	68
869.7260316966865	75
870.02897690078021	70
870.33190880204393	70
870.63482739184349	60
870.93773266154517	82
871.24062460251616	76
871.54350320612662	75
871.846368463746	85
872.14922036674625	64
872.45205890649981	75
872.75488407438138	77
873.05769586176575	65
873.36049426002944	74
873.66327926055078	67
873.96605085470856	76
874.26880903388292	82
874.57155378945606	58
874.87428511281041	76
875.17700299533021	80
875.47970742840118	69
875.78239840340984	57
876.08507591174407	56
876.38773994479322	65
876.69039049394769	66
876.99302755059944	59
877.29565110614146	68
877.5982611519679	58
877.90085767947471	61
878.20344068005841	62
878.50601014511744	69
878.8085660660513	51
879.1111084342607	67
879.41363724114751	61
879.716152478115	56
880.0186541365681	55
880.32114220791232	65
880.62361668355516	50
880.92607755490474	54
881.22852481337111	60
881.530958450365	57
881.83337845729909	65
882.1357848255866	57
882.438177546643	55
882.740556611884	51
883.04292201272744	56
883.34527374059212	34
883.647611786898	67
883.94993614306657	59
884.25224680052065	61
884.55454375068393	60
884.85682698498238	53
885.159096494842	58
