# Supplementary material for: Anomalous deep-red luminescence of perylene black analogues with strong π-π interactions
Source: Nat Commun. 2023 Apr 6;14:1922. doi: 10.1038/s41467-023-37171-y (PMC10079835; doi:10.1038/s41467-023-37171-y)
Supplement: Supplementary file 3 — Source data [file 41467_2023_37171_MOESM3_ESM.zip › DATA/Temperature-dependent PL spectra and fluorescence decay of crystalline film/Supplementary Fig. 22a/46-80K-1S-EX480NM 334.csv]

471.67766888101448	32
471.99028276455613	28
472.30289504096527	20
472.61550570108284	11
472.92811473574989	26
473.24072213580666	12
473.55332789209336	22
473.86593199544933	19
474.1785344367139	19
474.49113520672552	27
474.80373429632243	18
475.11633169634268	16
475.42892739762328	30
475.74152139100158	11
476.0541136673134	23
476.36670421739564	35
476.67929303208308	27
476.99188010221161	54
477.30446541861556	58
477.61704897212951	90
477.92963075358745	107
478.24221075382258	112
478.55478896366805	157
478.86736537395689	157
479.17993997552071	148
479.49251275919204	156
479.80508371580152	167
480.11765283618081	140
480.43022011116011	144
480.74278553156955	129
481.05534908823893	106
481.3679107719978	81
481.68047057367477	46
481.9930284840986	47
482.3055844940975	28
482.61813859449853	26
482.93069077612978	13
483.24324102981785	25
483.55578934638896	15
483.86833571666938	22
484.18088013148508	20
484.49342258166109	23
484.80596305802226	23
485.11850155139314	29
485.431038052598	23
485.74357255246059	41
486.0561050418039	17
486.36863551145126	30
486.68116395222489	31
486.99369035494715	24
487.30621471043958	25
487.61873700952418	29
487.93125724302115	21
488.24377540175158	8
488.55629147653553	23
488.86880545819321	20
489.1813173375437	28
489.49382710540635	27
489.80633475259975	23
490.11884026994227	26
490.431343648252	19
490.74384487834635	20
491.05634395104295	10
491.36884085715855	31
491.681335587509	19
491.99382813291135	28
492.306318484181	23
492.61880663213338	27
492.93129256758351	11
493.24377628134579	18
493.556257764235	11
493.86873700706491	18
494.18121400064928	20
494.49368873580113	12
494.80616120333332	20
495.11863139405887	27
495.43109929878926	17
495.74356490833679	26
496.05602821351295	14
496.36848920512864	18
496.68094787399497	15
496.99340421092217	26
497.30585820672025	30
497.618309852199	24
497.930759138168	27
498.2432060554363	22
498.55565059481262	28
498.86809274710549	13
499.18053250312255	13
499.49296985367175	35
499.80540478956044	33
500.11783730159578	49
500.43026738058438	39
500.74269501733289	46
501.05512020264717	17
501.36754292733309	14
501.67996318219559	25
501.99238095804031	37
502.30479624567175	19
502.61720903589458	20
502.92961931951248	29
503.24202708732969	30
503.55443233014927	15
503.8668350387747	12
504.17923520400888	33
504.49163281665415	24
504.80402786751279	17
505.11642034738662	15
505.42881024707719	39
505.74119755738593	17
506.05358226911386	14
506.36596437306156	32
506.67834386002937	26
506.99072072081725	32
507.30309494622503	24
507.61546652705232	28
507.92783545409821	16
508.24020171816147	32
508.55256531004056	26
508.86492622053396	21
509.17728444043945	23
509.48963996055494	32
509.80199277167742	30
510.11434286460417	35
510.42669023013229	16
510.73903485905777	18
511.0513767421769	23
511.36371587028589	32
511.67605223418053	29
511.9883858246555	28
512.30071663250646	24
512.6130446485281	9
512.92536986351467	33
513.237692268261	31
513.55001185356036	24
513.86232861020676	27
514.17464252899379	28
514.48695360071429	23
514.79926181616122	34
515.1115671661272	23
515.42386964140451	17
515.73616923278553	39
516.0484659310614	28
516.36075972702429	30
516.67305061146533	26
516.985338575175	31
517.29762360894472	46
517.60990570356478	13
517.922184849825	34
518.23446103851586	16
518.54673426042689	19
518.85900450634756	30
519.17127176706674	38
519.483536033374	23
519.79579729605769	32
520.10805554590615	27
520.42031077370768	39
520.73256297025046	30
521.04481212632174	20
521.35705823270951	26
521.66930128020044	39
521.98154125958183	21
522.29377816164072	25
522.60601197716289	25
522.918242696935	29
523.23047031174337	35
523.54269481237316	27
523.85491618961044	25
524.16713443424021	26
524.4793495370476	37
524.79156148881771	28
525.10377028033486	25
525.41597590238371	24
525.72817834574835	26
526.04037760121275	37
526.35257365956079	24
526.66476651157541	31
526.97695614804047	24
527.28914255973893	27
527.60132573745352	34
527.913505671967	32
528.22568235406175	22
528.53785577451981	32
528.85002592412343	29
529.1621927936543	25
529.47435637389367	30
529.78651665562359	31
530.09867362962461	28
530.41082728667811	42
530.72297761756442	16
531.03512461306445	33
531.34726826395831	29
531.65940856102623	32
531.971545495048	33
532.28367905680363	36
532.59580923707233	37
532.90793602663371	36
533.220059416267	35
533.53217939675073	27
533.84429595886411	30
534.15640909338572	38
534.4685187910934	25
534.780625042766	34
535.09272783918118	33
535.40482717111672	33
535.7169230293506	34
536.02901540465984	31
536.3411042878223	29
536.65318966961456	43
536.96527154081377	41
537.27734989219641	34
537.58942471453952	35
537.90149599861934	22
538.21356373521166	35
538.525627915093	49
538.83768852903938	39
539.1497455678259	39
539.46179902222855	39
539.77384888302288	49
540.08589514098355	48
540.397937786886	41
540.709976811505	50
541.02201220561517	47
541.33404395999116	50
541.64607206540768	64
541.95809651263846	37
542.27011729245783	35
542.58213439563963	52
542.89414781295784	50
543.20615753518621	53
543.51816355309779	44
543.83016585746611	61
544.14216443906435	46
544.45415928866555	50
544.76615039704268	67
545.07813775496857	52
545.39012135321548	59
545.702101182556	58
546.01407723376258	62
546.32604949760741	47
546.63801796486257	54
546.94998262629974	50
547.26194347269052	59
547.57390049480739	39
547.885853683421	52
548.19780302930315	49
548.50974852322486	38
548.82169015595764	37
549.13362791827217	56
549.44556180093923	43
549.75749179472973	50
550.06941789041446	41
550.38134007876363	52
550.69325835054758	50
551.00517269653687	51
551.3170831075015	49
551.62898957421146	43
551.94089208743651	52
552.25279063794687	40
552.56468521651209	54
552.87657581390135	32
553.18846242088455	56
553.50034502823075	44
553.81222362670962	55
554.12409820708967	47
554.43596876014067	42
554.74783527663089	40
555.05969774732978	40
555.37155616300538	60
555.68341051442712	30
555.99526079236273	49
556.30710698758139	46
556.61894909085117	43
556.93078709294	55
557.24262098461634	50
557.55445075664829	50
557.86627639980384	43
558.17809790485069	37
558.48991526255691	49
558.80172846369	45
559.11353749901775	51
559.42534235930725	48
559.73714303532677	50
560.048939517843	45
560.36073179762388	44
560.67251986543613	49
560.984303712047	44
561.29608332822386	47
561.60785870473319	33
561.91962983234259	34
562.23139670181831	47
562.5431593039275	41
562.85491762943673	47
563.16667166911293	47
563.47842141372234	42
563.79016685403167	47
564.10190798080725	41
564.4136447848158	59
564.72537725682344	57
565.0371053875964	43
565.348829167901	55
565.66054858850339	60
565.97226364016967	60
566.28397431366591	54
566.59568059975811	57
566.90738248921252	63
567.21907997279447	53
567.53077304127044	67
567.84246168540574	47
568.15414589596639	55
568.465825663718	49
568.77750097942624	48
569.089171833857	57
569.40083821777546	62
569.71250012194776	61
570.02415753713876	52
570.33581045411449	61
570.64745886363994	35
570.95910275648112	38
571.27074212340278	58
571.58237695517073	55
571.89400724255	47
572.20563297630588	61
572.51725414720408	51
572.82887074600922	46
573.140482763487	51
573.45209019040249	50
573.7636930175205	48
574.07529123560676	72
574.38688483542614	55
574.69847380774354	54
575.0100581433245	63
575.32163783293379	77
575.63321286733662	65
575.94478323729788	44
576.25634893358279	74
576.56790994695643	51
576.87946626818371	49
577.19101788802948	46
577.50256479725908	58
577.81410698663751	60
578.12564444692964	59
578.43717716890046	57
578.748705143315	74
579.06022836093825	55
579.37174681253532	52
579.68326048887138	66
579.99476938071086	61
580.30627347881955	77
580.61777277396186	72
580.92926725690313	59
581.24075691840824	61
581.55224174924251	62
581.86372174017083	52
582.17519688195853	54
582.48666716537036	69
582.7981325811719	69
583.10959312012767	58
583.42104877300335	68
583.7324995305637	46
584.04394538357462	78
584.35538632280077	72
584.66682233900747	70
584.97825342296017	70
585.28967956542385	65
585.60110075716432	85
585.91251698894655	83
586.22392825153634	86
586.53533453569889	79
586.84673583219944	65
587.15813213180388	62
587.46952342527754	61
587.7809097033861	73
588.09229095689534	71
588.40366717657048	57
588.71503835317753	66
589.0264044774824	62
589.33776554025042	62
589.64912153224782	71
589.96047244424017	69
590.27181826699382	71
590.58315899127456	79
590.89449460784817	66
591.20582510748113	79
591.51715048093956	66
591.82847071898937	81
592.13978581239712	75
592.45109575192873	82
592.76240052835112	73
593.07370013243042	77
593.3849945549332	85
593.69628378662594	78
594.00756781827545	74
594.31884664064819	86
594.630120244511	94
594.941388620631	81
595.25265175977484	71
595.56390965270953	62
595.87516229020218	72
596.18640966301973	57
596.49765176192955	70
596.808888577699	69
597.12012010109527	64
597.431346322886	82
597.74256723383849	88
598.05378282472054	75
598.36499308629959	79
598.67619800934381	88
598.98739758462068	84
599.29859180289839	73
599.60978065494464	87
599.92096413152808	71
600.23214222341653	79
600.54331492137851	57
600.8544822161823	74
601.16564409859654	97
601.47680055938963	92
601.78795158933065	82
602.09909717918788	89
602.41023731973064	78
602.7213720017279	69
603.03250121594863	84
603.34362495316191	76
603.65474320413728	92
603.96585595964427	83
604.27696321045244	89
604.58806494733119	92
604.89916116105053	68
605.21025184237988	89
605.52133698208979	104
605.83241657095016	82
606.14349059973131	79
606.45455905920358	91
606.76562194013707	82
607.07667923330268	72
607.38773092947145	99
607.69877701941346	106
608.00981749390053	89
608.320852343703	92
608.63188155959222	91
608.94290513234012	107
609.25392305271782	112
609.5649353114967	107
609.87594189944855	109
610.18694280734576	106
610.4979380259598	105
610.808927546063	124
611.11991135842777	107
611.43088945382658	98
611.74186182303174	96
612.05282845681631	113
612.36378934595268	109
612.67474448121459	120
612.98569385337441	98
613.296637453206	97
613.60757527148257	111
613.918507298978	99
614.22943352646575	105
614.54035394471975	118
614.851268544514	103
615.16217731662334	125
615.47308025182144	121
615.783977340883	117
616.09486857458319	104
616.40575394369625	119
616.71663343899775	118
617.02750705126232	133
617.338374771266	119
617.64923658978387	109
617.96009249759163	118
618.27094248546541	118
618.58178654418077	119
618.89262466451476	132
619.20345683724292	131
619.51428305314255	111
619.82510330298965	107
620.1359175775616	121
620.44672586763534	117
620.75752816398847	117
621.068324457398	133
621.37911473864165	137
621.6898989984976	119
622.00067722774349	126
622.311449417158	121
622.622215557519	110
622.93297563960539	123
623.24372965419582	125
623.55447759206936	128
623.865219444005	122
624.17595520078237	131
624.48668485318069	131
624.79740839198018	127
625.10812580796028	120
625.41883709190154	121
625.729542234584	134
626.04024122678845	133
626.35093405929581	140
626.66162072288671	121
626.97230120834263	117
627.2829755064447	140
627.59364360797474	148
627.90430550371445	151
628.21496118444588	120
628.5256106409513	121
628.836253864013	137
629.14689084441409	139
629.457521572937	130
629.7681460403652	129
630.07876423748189	139
630.38937615507041	135
630.69998178391484	142
631.010581114799	127
631.32117413850744	160
631.63176084582437	137
631.94234122753437	119
632.25291527442278	157
632.56348297727436	145
632.87404432687458	148
633.18459931400935	152
633.49514792946434	142
633.80569016402546	143
634.11622600847932	152
634.42675545361226	155
634.73727849021157	143
635.04779510906383	151
635.35830530095654	141
635.66880905667722	158
635.97930636701369	159
636.289797222754	147
636.60028161468631	164
636.9107595335995	163
637.22123097028225	158
637.53169591552341	144
637.84215436011266	168
638.152606294839	153
638.46305171049278	173
638.77349059786411	166
639.08392294774285	168
639.39434875092	163
639.70476799818641	163
640.01518068033317	144
640.32558678815155	175
640.63598631243337	176
640.94637924397057	148
641.25676557355519	158
641.56714529197973	150
641.87751839003738	173
642.18788485852053	170
642.49824468822294	171
642.80859786993813	171
643.11894439445985	164
643.42928425258208	177
643.73961743509938	178
644.04994393280663	182
644.36026373649872	158
644.67057683697055	172
644.98088322501837	187
645.2911828914373	174
645.601475827024	161
645.91176202257464	174
646.22204146888612	175
646.53231415675509	192
646.84258007697929	200
647.15283922035587	190
647.463091577683	190
647.773337139759	185
648.083575897382	196
648.39380784135119	186
648.70403296246513	201
649.01425125152366	188
649.32446269932632	196
649.63466729667323	193
649.94486503436462	190
650.25505590320108	213
650.56523989398363	204
650.87541699751341	214
651.185587204592	200
651.4957505060213	214
651.80590689260373	172
652.1160563551415	206
652.42619888443744	222
652.73633447129487	205
653.046463106517	186
653.356584780908	211
653.66669948527158	205
653.9768072104124	196
654.28690794713532	207
654.59700168624511	203
654.90708841854746	229
655.21716813484807	203
655.52724082595307	204
655.83730648266874	224
656.147365095802	222
656.45741665615992	224
656.76746115454966	204
657.0774985817792	217
657.38752892865682	239
657.6975521859905	209
658.00756834458946	240
658.3175773952629	217
658.62757932881971	242
658.93757413607022	240
659.24756180782458	225
659.557542334893	230
659.86751570808667	270
660.17748191821681	222
660.48744095609493	236
660.797392812533	226
661.107337478343	254
661.41727494433781	256
661.72720520133055	280
662.03712824013462	289
662.34704405156356	272
662.65695262643123	260
662.96685395555278	271
663.27674802974263	267
663.58663483981582	270
663.89651437658813	272
664.2063866308755	272
664.51625159349419	268
664.82610925526069	294
665.1359596069924	303
665.44580263950638	317
665.75563834362072	314
666.06546671015326	296
666.375287729923	289
666.6851013937486	325
666.99490769244937	311
667.30470661684512	343
667.61449815775586	358
667.924282306002	359
668.23405905240463	372
668.54382838778463	384
668.85359030296411	362
669.16334478876468	362
669.47309183600908	370
669.78283143551982	379
670.09256357812023	424
670.40228825463407	407
670.71200545588522	408
671.0217151726979	431
671.33141739589735	450
671.64111211630836	424
671.950799324757	447
672.26047901206869	442
672.57015116907019	482
672.87981578658844	474
673.18947285545039	486
673.49912236648379	520
673.808764310517	515
674.11839867837818	552
674.42802546089627	532
674.7376446489003	550
675.04725623322054	584
675.35686020468688	614
675.66645655412981	629
675.97604527238025	616
676.28562635026981	632
676.59519977863033	683
676.90476554829365	684
677.214323650093	686
677.523874074861	697
677.83341681343165	775
678.14295185663866	785
678.45247919531619	775
678.76199882029937	761
679.07151072242357	827
679.38101489252415	894
679.69051132143761	892
680.00000000000011	930
680.309480919049	939
680.61895406942153	1018
680.92841944195573	1034
681.23787702749	1093
681.54732681686278	1112
681.85676880091387	1160
682.16620297048223	1202
682.47562931640857	1238
682.78504782953348	1282
683.09445850069744	1307
683.40386132074252	1328
683.71325628051045	1380
684.02264337084353	1433
684.33202258258461	1482
684.64139390657726	1565
684.95075733366514	1585
685.26011285469224	1693
685.56946046050336	1727
685.87880014194377	1756
686.188131889859	1886
686.49745569509537	1948
686.80677154849934	2021
687.11607944091793	2079
687.42537936319832	2147
687.73467130618883	2227
688.04395526073779	2285
688.3532312176942	2403
688.66249916790753	2486
688.97175910222734	2597
689.28101101150423	2692
689.59025488658881	2818
689.89949071833291	2800
690.20871849758782	3065
690.51793821520585	3071
690.82714986204019	3122
691.13635342894349	3311
691.44554890677	3437
691.75473628637371	3517
692.06391555860955	3664
692.37308671433209	3729
692.682249744398	3870
692.991404639663	3985
693.30055139098351	4196
693.60968998921726	4307
693.9188204252215	4422
694.22794268985479	4504
694.53705677397568	4714
694.8461626684433	4915
695.15526036411723	5050
695.46434985185817	5287
695.77343112252629	5310
696.08250416698331	5461
696.39156897609041	5699
696.70062554071023	5862
697.00967385170588	5913
697.31871389993967	6133
697.62774567627628	6334
697.9367691715795	6539
698.24578437671425	6759
698.55479128254592	6891
698.86378987994055	7073
699.17278015976422	7082
699.48176211288387	7298
699.79073573016728	7733
700.09970100248211	7713
700.40865792069678	7948
700.71760647568055	8189
701.02654665830289	8335
701.33547845943372	8501
701.64440186994386	8834
701.953316880704	8985
702.26222348258648	9202
702.57112166646323	9425
702.88001142320684	9653
703.18889274369087	9995
703.49776561878878	10018
703.80663003937514	10388
704.11548599632522	10460
704.424333480514	10881
704.73317248281751	10935
705.04200299411241	11335
705.35082500527608	11600
705.65963850718583	11702
705.96844349071966	12064
706.277239946757	12466
706.58602786617655	12561
706.89480723985844	12892
707.20357805868332	13086
707.51234031353147	13438
707.8210939952852	13671
708.12983909482614	13885
708.43857560303707	14329
708.74730351080132	14556
709.05602280900268	15062
709.36473348852519	15196
709.67343554025422	15595
709.98212895507493	15866
710.29081372387361	16208
710.59948983753657	16652
710.90815728695156	17019
711.21681606300581	17414
711.52546615658787	17572
711.83410755858677	18129
712.142740259892	18495
712.45136425139356	18918
712.75997952398222	19160
713.06858606854917	19632
713.37718387598613	19907
713.68577293718556	20406
713.99435324304079	20790
714.30292478444539	21370
714.61148755229283	21928
714.92004153747871	22218
715.228586730898	22457
715.5371231234468	22652
715.8456507060215	23484
716.1541694695195	23772
716.46267940483813	24537
716.77118050287618	24540
717.07967275453245	25080
717.38815615070621	25703
717.69663068229818	26143
718.00509634020852	26381
718.31355311533878	26810
718.62200099859115	27302
718.93043998086807	27600
719.23887005307256	28337
719.5472912061083	28443
719.85570343088023	28976
720.16410671829294	29549
720.47250105925207	29653
720.78088644466413	30269
721.08926286543556	30672
721.397630312474	31173
721.70598877668783	31664
722.01433824898538	32264
722.32267872027637	32448
722.6310101814704	32695
722.93933262347832	33357
723.247646037211	33781
723.5559504135806	34087
723.86424574349962	34321
724.172532017881	34740
724.48080922763859	35322
724.78907736368649	35573
725.09733641693981	36008
725.40558637831452	36469
725.71382723872648	36922
726.02205898909278	37295
726.330281620331	37449
726.63849512335923	37751
726.94669948909632	38133
727.25489470846173	38605
727.56308077237566	38836
727.87125767175894	39247
728.17942539753255	39484
728.48758394061906	40010
728.79573329194113	40224
729.103873442422	40831
729.41200438298551	40783
729.7201261045567	41303
730.0282385980604	41865
730.336341854423	42270
730.64443586457128	42387
730.95252061943211	42964
731.26059610993377	43061
731.56866232700474	43405
731.87671926157418	43885
732.18476690457248	43778
732.49280524692972	44077
732.80083427957743	44651
733.108853993448	45073
733.416864379473	45314
733.72486542858678	46078
734.03285713172284	46038
734.34083947981583	46320
734.648812463801	46523
734.95677607461471	46619
735.26473030319346	46936
735.57267514047442	47130
735.8806105773956	47348
736.188536604896	47487
736.496453213915	47704
736.80436039539245	48021
737.11225814026909	48496
737.42014643948676	49164
737.72802528398745	49442
738.03589466471385	49259
738.34375457260967	50080
738.65160499861884	49914
738.95944593368665	50013
739.2672773687583	50373
739.57509929478044	50546
739.88291170270008	50657
740.190714583465	50954
740.49850792802317	51217
740.80629172732415	51481
741.11406597231735	51370
741.42183065395363	51783
741.7295857631841	52253
742.03733129096065	52382
742.34506722823619	52206
742.65279356596363	52307
742.96051029509727	52371
743.2682174065917	52345
743.57591489140293	52561
743.88360274048648	52669
744.1912809447997	52664
744.49894949530017	52476
744.80660838294614	52835
745.11425759869667	53109
745.42189713351172	53183
745.72952697835171	53006
746.0371471241782	53160
746.34475756195252	52730
746.65235828263792	52365
746.95994927719744	52264
747.26753053659559	52270
747.575102051797	51908
747.88266381376764	51455
748.19021581347351	51201
748.49775804188187	51206
748.80529048996061	51104
749.112813148678	51061
749.42032600900359	50411
749.72782906190753	50137
750.03532229836026	49464
750.34280570933367	49565
750.6502792858	49226
750.95774301873178	48518
751.26519689910356	48297
751.57264091788932	47643
751.88007506606471	47462
752.187499334605	46977
752.49491371448789	46442
752.80231819669029	45928
753.10971277219073	45414
753.41709743196839	45158
753.72447216700266	44641
754.03183696827455	44007
754.33919182676482	43561
754.64653673345617	43219
754.95387167933086	43050
755.26119665537294	42616
755.56851165256649	42032
755.87581666189692	41827
756.1831116743499	41350
756.49039668091223	41061
756.79767167257125	40279
757.10493664031549	39478
757.41219157513342	39386
757.71943646801515	38591
758.02667130995121	38146
758.33389609193284	37847
758.641110804952	37317
758.94831544000181	36950
759.255509988076	36370
759.56269444016868	36095
759.86986878727532	35636
760.17703302039206	35538
760.48418713051535	35033
760.791331108643	34459
761.09846494577323	34107
761.40558863290539	33632
761.71270216103949	33080
762.019805521176	32281
762.32689870431659	32006
762.63398170146365	31857
762.94105450362053	31316
763.24811710179063	30805
763.55516948697914	30392
763.8622116501914	29989
764.169243582434	29614
764.47626527471391	29229
764.78327671803891	28907
765.090277903418	28278
765.39726882186085	27802
765.70424946437731	27397
766.01121982197913	27001
766.31817988567809	26428
766.62512964648715	26201
766.93206909541959	25688
767.23899822349006	24946
767.545917021714	24952
767.8528254811074	24588
768.15972359268665	24031
768.46661134747012	23521
768.77348873647611	23273
769.080355750724	22957
769.387212381234	22519
769.69405861902692	22295
770.00089445512492	21674
770.30771988055051	21392
770.61453488632731	20938
770.9213394634794	20416
771.22813360303212	20117
771.53491729601137	20007
771.84169053344431	19133
772.14845330635808	18977
772.45520560578154	18565
772.7619474227439	18317
773.06867874827583	18037
773.37539957340755	17594
773.68210988917133	17231
773.98880968660012	17081
774.2954989567271	16822
774.60217769058693	16370
774.90884587921471	16230
775.21550351364658	15760
775.5221505849197	15535
775.82878708407168	15118
776.13541300214126	14955
776.44202833016789	14507
776.748633059192	14266
777.05522718025486	14165
777.36181068439862	13729
777.668383562666	13509
777.97494580610123	13380
778.28149740574838	13016
778.58803835265371	12810
778.89456863786313	12533
779.2010882524238	12475
779.50759718738436	12164
779.81409543379368	12030
780.12058298270154	11749
780.42705982515861	11594
780.73352595221661	11443
781.03998135492816	11291
781.34642602434633	10986
781.6528599515259	10753
781.95928312752164	10453
782.26569554338948	10106
782.57209719018658	10163
782.87848805897045	10122
783.18486814080018	9836
783.491237426735	9792
783.79759590783533	9484
784.10394357516236	9456
784.4102804197787	9272
784.71660643274731	9141
785.02292160513207	8996
785.32922592799821	8886
785.63551939241086	8779
785.94180198943729	8728
786.24807371014481	8326
786.55433454560182	8341
786.860584486878	8152
787.16682352504347	8037
787.47305165116927	7844
787.77926885632758	7798
788.08547513159135	7725
788.39167046803459	7609
788.697854856732	7620
789.00402828875929	7542
789.31019075519328	7354
789.61634224711111	7400
789.92248275559143	7333
790.22861227171359	7222
790.5347307865577	7018
790.84083829120527	7019
791.146934776738	6965
791.4530202342396	6823
791.7590946547931	6785
792.06515802948388	6661
792.37121034939776	6486
792.67725160562111	6575
792.983281789242	6425
793.28930089134872	6408
793.59530890303074	6332
793.90130581537858	6311
794.2072916194835	6437
794.51326630643791	6305
794.81922986733491	6283
795.125182293269	6200
795.4311235753346	6122
795.73705370462812	6073
796.04297267224661	6090
796.34888046928779	5956
796.65477708685057	5616
796.96066251603452	5692
797.2665367479409	5721
797.572399773671	5694
797.87825158432736	5712
798.18409217101362	5760
798.48992152483447	5639
798.79573963689518	5594
799.10154649830224	5695
799.407342100163	5632
799.7131264335859	5513
800.01889948967994	5508
800.32466125955557	5463
800.63041173432407	5412
800.93615090509718	5433
801.24187876298845	5311
801.54759529911189	5353
801.85330050458231	5176
802.15899437051587	5291
802.46467688802932	5210
802.77034804824086	5275
803.07600784226941	5179
803.38165626123475	5116
803.68729329625751	5155
803.99291893845964	5178
804.29853317896414	5177
804.60413600889444	5116
804.9097274193756	5050
805.215307401533	5112
805.52087594649367	4991
805.826433045385	5072
806.1319786893356	4878
806.43751286947565	4907
806.74303557693509	4894
807.04854680284586	4886
807.35404653834053	4923
807.65953477455264	4828
807.96501150261656	4871
808.27047671366836	4884
808.575930398844	4930
808.88137254928131	4908
809.18680315611891	4900
809.49222221049615	4813
809.79762970355364	4863
810.1030256264329	4839
810.40840997027635	4796
810.71378272622746	4782
811.01914388543128	4780
811.32449343903272	4745
811.62983137817844	4821
811.93515769401608	4685
812.24047237769446	4737
812.54577542036247	4686
812.85106681317109	4661
813.15634654727194	4685
813.46161461381757	4666
813.76687100396146	4538
814.07211570885818	4805
814.37734871966359	4628
814.68257002753387	4641
814.98777962362738	4635
815.29297749910211	4622
815.59816364511823	4608
815.90333805283615	4664
816.20850071341772	4567
816.51365161802607	4552
816.81879075782456	4621
817.123918123978	4631
817.42903370765237	4480
817.73413750001453	4488
818.03922949223272	4464
818.34430967547519	4493
818.64937804091255	4525
818.95443457971544	4523
819.25947928305618	4606
819.56451214210767	4506
819.869533148044	4577
820.17454229204077	4597
820.47953956527351	4594
820.78452495891986	4449
821.08949846415817	4440
821.39446007216759	4536
821.69940977412853	4406
822.00434756122263	4425
822.309273424632	4407
822.61418735554059	4369
822.91908934513276	4324
823.22397938459414	4370
823.5288574651114	4470
823.83372357787255	4303
824.13857771406583	4417
824.44341986488189	4368
824.7482500215109	4455
825.0530681751452	4368
825.35787431697781	4400
825.6626684382029	4335
825.96745053001541	4362
826.2722205836119	4313
826.57697859018947	4234
826.88172454094638	4206
827.18645842708224	4164
827.49118023979736	4191
827.79588997029362	4176
828.10058760977347	4186
828.40527314944075	4216
828.70994658050017	4156
829.01460789415762	4130
829.31925708162009	4108
829.623894134096	4237
829.9285190427936	4159
830.23313179892375	4100
830.53773239369752	4063
830.84232081832727	4075
831.14689706402669	4043
831.45146112200973	4088
831.756012983493	4068
832.06055263969222	4016
832.36508008182557	3938
832.66959530111228	3947
832.974098288772	3917
833.278589036026	3848
833.58306753409624	3838
833.88753377420619	3815
834.1919877475799	3800
834.4964294454436	3791
834.800858859023	3733
835.10527597954638	3739
835.40968079824233	3819
835.71407330634065	3837
836.01845349507232	3791
836.3228213556697	3754
836.627176879366	3677
836.93152005739512	3732
837.235850880993	3660
837.54016934139611	3646
837.84447542984162	3532
838.14876913756893	3542
838.45305045581745	3533
838.75731937582862	3474
839.06157588884412	3504
839.36581998610768	3406
839.67005165886326	3442
839.97427089835651	3424
840.27847769583423	3352
840.58267204254378	3368
840.88685392973446	3321
841.1910233486559	3355
841.49518029055946	3319
841.799324746697	3281
842.1034567083226	3252
842.40757616669021	3327
842.71168311305564	3255
843.01577753867559	3259
843.31985943480811	3197
843.6239287927126	3051
843.92798560364861	3118
844.23202985887781	3072
844.53606154966246	2976
844.84008066726642	2999
845.14408720295455	2989
845.44808114799241	2938
845.75206249364749	2918
846.05603123118749	2806
846.35998735188218	2881
846.66393084700178	2898
846.9678617078182	2830
847.27177992560416	2856
847.57568549163352	2821
847.87957839718138	2805
848.18345863352442	2804
848.48732619193936	2688
848.79118106370561	2716
849.09502324010214	2617
849.3988527124103	2625
849.702669471912	2588
850.00647350989084	2579
850.3102648176307	2553
850.61404338641739	2558
850.91780920753763	2535
851.22156227227947	2519
851.52530257193177	2398
851.82903009778488	2435
852.13274484113037	2399
852.43644679326053	2366
852.74013594546921	2349
853.0438122890514	2297
853.34747581530337	2314
853.651126515522	2373
853.95476438100638	2308
854.25838940305573	2325
854.56200157297087	2260
854.86560088205431	2274
855.16918732160866	2159
855.47276088293859	2198
855.77632155734977	2118
856.079869336149	2090
856.3834042106439	2058
856.686926172144	2077
856.99043521195938	2067
857.29393132140194	1993
857.597414491784	2038
857.9008847144197	1943
858.20434198062446	1975
858.50778628171406	1933
858.81121760900623	1954
859.11463595381974	1962
859.41804130747482	1905
859.721433661292	1881
860.02481300659429	1833
860.32817933470471	1826
860.63153263694835	1769
860.93487290465089	1742
861.23820012913973	1732
861.54151430174318	1762
861.84481541379068	1690
862.14810345661351	1662
862.45137842154327	1652
862.75464029991338	1612
863.057889083058	1586
863.36112476231335	1575
863.66434732901587	1587
863.96755677450392	1616
864.270753090117	1517
864.57393626719488	1543
864.87710629708022	1563
865.18026317111594	1504
865.4834068806457	1466
865.78653741701567	1511
866.0896547715721	1494
866.392758935663	1426
866.69584990063765	1449
866.99892765784625	1385
867.30199219864062	1381
867.60504351437385	1382
867.90808159639948	1289
868.21110643607335	1243
868.5141180247515	1344
868.81711635379247	1249
869.12010141455482	1249
869.42307319839892	1214
869.7260316966865	1209
870.02897690078021	1238
870.33190880204393	1203
870.63482739184349	1251
870.93773266154517	1211
871.24062460251616	1225
871.54350320612662	1155
871.846368463746	1164
872.14922036674625	1130
872.45205890649981	1108
872.75488407438138	1107
873.05769586176575	1108
873.36049426002944	1023
873.66327926055078	1047
873.96605085470856	1027
874.26880903388292	1000
874.57155378945606	1049
874.87428511281041	983
875.17700299533021	1018
875.47970742840118	995
875.78239840340984	970
876.08507591174407	970
876.38773994479322	982
876.69039049394769	981
876.99302755059944	941
877.29565110614146	960
877.5982611519679	920
877.90085767947471	917
878.20344068005841	927
878.50601014511744	878
878.8085660660513	869
879.1111084342607	866
879.41363724114751	893
879.716152478115	833
880.0186541365681	824
880.32114220791232	842
880.62361668355516	824
880.92607755490474	815
881.22852481337111	776
881.530958450365	768
881.83337845729909	765
882.1357848255866	760
882.438177546643	737
882.740556611884	739
883.04292201272744	765
883.34527374059212	761
883.647611786898	764
883.94993614306657	730
884.25224680052065	700
884.55454375068393	757
884.85682698498238	702
885.159096494842	696
