# Supplementary material for: Anomalous deep-red luminescence of perylene black analogues with strong π-π interactions
Source: Nat Commun. 2023 Apr 6;14:1922. doi: 10.1038/s41467-023-37171-y (PMC10079835; doi:10.1038/s41467-023-37171-y)
Supplement: Supplementary file 3 — Source data [file 41467_2023_37171_MOESM3_ESM.zip › DATA/Temperature-dependent PL spectra and fluorescence decay of crystalline film/Supplementary Fig. 22a/46-90K-1S-EX480NM 335.csv]

471.67766888101448	22
471.99028276455613	19
472.30289504096527	26
472.61550570108284	28
472.92811473574989	28
473.24072213580666	21
473.55332789209336	14
473.86593199544933	28
474.1785344367139	19
474.49113520672552	30
474.80373429632243	19
475.11633169634268	25
475.42892739762328	24
475.74152139100158	22
476.0541136673134	32
476.36670421739564	28
476.67929303208308	32
476.99188010221161	55
477.30446541861556	76
477.61704897212951	95
477.92963075358745	112
478.24221075382258	136
478.55478896366805	132
478.86736537395689	164
479.17993997552071	171
479.49251275919204	168
479.80508371580152	170
480.11765283618081	164
480.43022011116011	147
480.74278553156955	122
481.05534908823893	108
481.3679107719978	100
481.68047057367477	58
481.9930284840986	39
482.3055844940975	36
482.61813859449853	28
482.93069077612978	16
483.24324102981785	28
483.55578934638896	11
483.86833571666938	25
484.18088013148508	14
484.49342258166109	24
484.80596305802226	29
485.11850155139314	26
485.431038052598	19
485.74357255246059	29
486.0561050418039	23
486.36863551145126	28
486.68116395222489	36
486.99369035494715	25
487.30621471043958	23
487.61873700952418	24
487.93125724302115	21
488.24377540175158	12
488.55629147653553	24
488.86880545819321	37
489.1813173375437	34
489.49382710540635	20
489.80633475259975	11
490.11884026994227	22
490.431343648252	16
490.74384487834635	25
491.05634395104295	34
491.36884085715855	19
491.681335587509	26
491.99382813291135	16
492.306318484181	21
492.61880663213338	11
492.93129256758351	34
493.24377628134579	17
493.556257764235	17
493.86873700706491	20
494.18121400064928	18
494.49368873580113	28
494.80616120333332	21
495.11863139405887	24
495.43109929878926	25
495.74356490833679	23
496.05602821351295	18
496.36848920512864	24
496.68094787399497	28
496.99340421092217	29
497.30585820672025	24
497.618309852199	26
497.930759138168	28
498.2432060554363	28
498.55565059481262	24
498.86809274710549	24
499.18053250312255	24
499.49296985367175	31
499.80540478956044	29
500.11783730159578	18
500.43026738058438	30
500.74269501733289	13
501.05512020264717	25
501.36754292733309	22
501.67996318219559	20
501.99238095804031	31
502.30479624567175	21
502.61720903589458	22
502.92961931951248	28
503.24202708732969	24
503.55443233014927	38
503.8668350387747	34
504.17923520400888	16
504.49163281665415	22
504.80402786751279	30
505.11642034738662	25
505.42881024707719	29
505.74119755738593	13
506.05358226911386	26
506.36596437306156	26
506.67834386002937	31
506.99072072081725	29
507.30309494622503	16
507.61546652705232	29
507.92783545409821	33
508.24020171816147	20
508.55256531004056	22
508.86492622053396	28
509.17728444043945	26
509.48963996055494	36
509.80199277167742	19
510.11434286460417	22
510.42669023013229	25
510.73903485905777	29
511.0513767421769	25
511.36371587028589	23
511.67605223418053	28
511.9883858246555	29
512.30071663250646	31
512.6130446485281	23
512.92536986351467	19
513.237692268261	21
513.55001185356036	31
513.86232861020676	9
514.17464252899379	29
514.48695360071429	21
514.79926181616122	31
515.1115671661272	26
515.42386964140451	22
515.73616923278553	25
516.0484659310614	27
516.36075972702429	24
516.67305061146533	36
516.985338575175	32
517.29762360894472	25
517.60990570356478	30
517.922184849825	37
518.23446103851586	27
518.54673426042689	25
518.85900450634756	15
519.17127176706674	22
519.483536033374	26
519.79579729605769	16
520.10805554590615	11
520.42031077370768	36
520.73256297025046	21
521.04481212632174	21
521.35705823270951	22
521.66930128020044	38
521.98154125958183	37
522.29377816164072	28
522.60601197716289	33
522.918242696935	23
523.23047031174337	10
523.54269481237316	32
523.85491618961044	22
524.16713443424021	36
524.4793495370476	25
524.79156148881771	32
525.10377028033486	37
525.41597590238371	14
525.72817834574835	29
526.04037760121275	29
526.35257365956079	23
526.66476651157541	36
526.97695614804047	31
527.28914255973893	26
527.60132573745352	39
527.913505671967	40
528.22568235406175	31
528.53785577451981	25
528.85002592412343	26
529.1621927936543	42
529.47435637389367	19
529.78651665562359	28
530.09867362962461	34
530.41082728667811	41
530.72297761756442	41
531.03512461306445	29
531.34726826395831	9
531.65940856102623	22
531.971545495048	33
532.28367905680363	21
532.59580923707233	22
532.90793602663371	29
533.220059416267	38
533.53217939675073	43
533.84429595886411	41
534.15640909338572	29
534.4685187910934	32
534.780625042766	28
535.09272783918118	28
535.40482717111672	23
535.7169230293506	30
536.02901540465984	42
536.3411042878223	41
536.65318966961456	28
536.96527154081377	32
537.27734989219641	30
537.58942471453952	45
537.90149599861934	37
538.21356373521166	29
538.525627915093	51
538.83768852903938	31
539.1497455678259	35
539.46179902222855	43
539.77384888302288	24
540.08589514098355	30
540.397937786886	48
540.709976811505	62
541.02201220561517	33
541.33404395999116	33
541.64607206540768	45
541.95809651263846	52
542.27011729245783	51
542.58213439563963	63
542.89414781295784	48
543.20615753518621	51
543.51816355309779	64
543.83016585746611	52
544.14216443906435	62
544.45415928866555	66
544.76615039704268	56
545.07813775496857	61
545.39012135321548	60
545.702101182556	59
546.01407723376258	67
546.32604949760741	56
546.63801796486257	56
546.94998262629974	54
547.26194347269052	37
547.57390049480739	47
547.885853683421	58
548.19780302930315	35
548.50974852322486	54
548.82169015595764	63
549.13362791827217	40
549.44556180093923	42
549.75749179472973	53
550.06941789041446	43
550.38134007876363	57
550.69325835054758	51
551.00517269653687	40
551.3170831075015	56
551.62898957421146	52
551.94089208743651	37
552.25279063794687	44
552.56468521651209	51
552.87657581390135	37
553.18846242088455	43
553.50034502823075	53
553.81222362670962	34
554.12409820708967	50
554.43596876014067	20
554.74783527663089	30
555.05969774732978	52
555.37155616300538	44
555.68341051442712	42
555.99526079236273	53
556.30710698758139	49
556.61894909085117	45
556.93078709294	49
557.24262098461634	45
557.55445075664829	48
557.86627639980384	50
558.17809790485069	55
558.48991526255691	52
558.80172846369	53
559.11353749901775	49
559.42534235930725	49
559.73714303532677	53
560.048939517843	27
560.36073179762388	50
560.67251986543613	58
560.984303712047	48
561.29608332822386	40
561.60785870473319	51
561.91962983234259	47
562.23139670181831	51
562.5431593039275	61
562.85491762943673	47
563.16667166911293	53
563.47842141372234	51
563.79016685403167	49
564.10190798080725	44
564.4136447848158	66
564.72537725682344	58
565.0371053875964	52
565.348829167901	39
565.66054858850339	54
565.97226364016967	39
566.28397431366591	38
566.59568059975811	46
566.90738248921252	40
567.21907997279447	56
567.53077304127044	58
567.84246168540574	50
568.15414589596639	38
568.465825663718	47
568.77750097942624	63
569.089171833857	59
569.40083821777546	51
569.71250012194776	37
570.02415753713876	45
570.33581045411449	48
570.64745886363994	46
570.95910275648112	56
571.27074212340278	59
571.58237695517073	53
571.89400724255	60
572.20563297630588	53
572.51725414720408	52
572.82887074600922	63
573.140482763487	68
573.45209019040249	69
573.7636930175205	53
574.07529123560676	45
574.38688483542614	57
574.69847380774354	61
575.0100581433245	47
575.32163783293379	61
575.63321286733662	64
575.94478323729788	66
576.25634893358279	61
576.56790994695643	60
576.87946626818371	64
577.19101788802948	67
577.50256479725908	63
577.81410698663751	66
578.12564444692964	60
578.43717716890046	67
578.748705143315	66
579.06022836093825	58
579.37174681253532	66
579.68326048887138	62
579.99476938071086	58
580.30627347881955	69
580.61777277396186	68
580.92926725690313	61
581.24075691840824	63
581.55224174924251	67
581.86372174017083	63
582.17519688195853	78
582.48666716537036	64
582.7981325811719	81
583.10959312012767	59
583.42104877300335	68
583.7324995305637	67
584.04394538357462	72
584.35538632280077	78
584.66682233900747	72
584.97825342296017	77
585.28967956542385	62
585.60110075716432	68
585.91251698894655	61
586.22392825153634	74
586.53533453569889	64
586.84673583219944	77
587.15813213180388	67
587.46952342527754	62
587.7809097033861	61
588.09229095689534	62
588.40366717657048	59
588.71503835317753	62
589.0264044774824	75
589.33776554025042	61
589.64912153224782	58
589.96047244424017	58
590.27181826699382	76
590.58315899127456	78
590.89449460784817	48
591.20582510748113	87
591.51715048093956	65
591.82847071898937	81
592.13978581239712	72
592.45109575192873	78
592.76240052835112	68
593.07370013243042	62
593.3849945549332	74
593.69628378662594	71
594.00756781827545	56
594.31884664064819	81
594.630120244511	82
594.941388620631	70
595.25265175977484	74
595.56390965270953	71
595.87516229020218	61
596.18640966301973	66
596.49765176192955	63
596.808888577699	61
597.12012010109527	76
597.431346322886	76
597.74256723383849	99
598.05378282472054	73
598.36499308629959	84
598.67619800934381	90
598.98739758462068	92
599.29859180289839	82
599.60978065494464	81
599.92096413152808	78
600.23214222341653	82
600.54331492137851	86
600.8544822161823	81
601.16564409859654	82
601.47680055938963	78
601.78795158933065	78
602.09909717918788	95
602.41023731973064	82
602.7213720017279	83
603.03250121594863	89
603.34362495316191	80
603.65474320413728	93
603.96585595964427	78
604.27696321045244	98
604.58806494733119	96
604.89916116105053	83
605.21025184237988	93
605.52133698208979	85
605.83241657095016	92
606.14349059973131	96
606.45455905920358	95
606.76562194013707	96
607.07667923330268	110
607.38773092947145	101
607.69877701941346	90
608.00981749390053	99
608.320852343703	99
608.63188155959222	102
608.94290513234012	121
609.25392305271782	97
609.5649353114967	121
609.87594189944855	108
610.18694280734576	106
610.4979380259598	130
610.808927546063	123
611.11991135842777	123
611.43088945382658	120
611.74186182303174	122
612.05282845681631	110
612.36378934595268	115
612.67474448121459	122
612.98569385337441	109
613.296637453206	109
613.60757527148257	117
613.918507298978	119
614.22943352646575	113
614.54035394471975	110
614.851268544514	114
615.16217731662334	101
615.47308025182144	116
615.783977340883	122
616.09486857458319	129
616.40575394369625	95
616.71663343899775	116
617.02750705126232	109
617.338374771266	105
617.64923658978387	110
617.96009249759163	123
618.27094248546541	111
618.58178654418077	123
618.89262466451476	110
619.20345683724292	115
619.51428305314255	115
619.82510330298965	106
620.1359175775616	126
620.44672586763534	127
620.75752816398847	115
621.068324457398	130
621.37911473864165	117
621.6898989984976	124
622.00067722774349	137
622.311449417158	125
622.622215557519	134
622.93297563960539	114
623.24372965419582	137
623.55447759206936	110
623.865219444005	120
624.17595520078237	132
624.48668485318069	137
624.79740839198018	116
625.10812580796028	121
625.41883709190154	119
625.729542234584	129
626.04024122678845	128
626.35093405929581	143
626.66162072288671	143
626.97230120834263	124
627.2829755064447	137
627.59364360797474	129
627.90430550371445	129
628.21496118444588	138
628.5256106409513	142
628.836253864013	124
629.14689084441409	130
629.457521572937	142
629.7681460403652	154
630.07876423748189	129
630.38937615507041	140
630.69998178391484	146
631.010581114799	146
631.32117413850744	173
631.63176084582437	139
631.94234122753437	136
632.25291527442278	155
632.56348297727436	151
632.87404432687458	138
633.18459931400935	136
633.49514792946434	144
633.80569016402546	132
634.11622600847932	160
634.42675545361226	126
634.73727849021157	141
635.04779510906383	148
635.35830530095654	137
635.66880905667722	160
635.97930636701369	151
636.289797222754	143
636.60028161468631	136
636.9107595335995	151
637.22123097028225	152
637.53169591552341	147
637.84215436011266	159
638.152606294839	142
638.46305171049278	147
638.77349059786411	163
639.08392294774285	154
639.39434875092	147
639.70476799818641	172
640.01518068033317	164
640.32558678815155	158
640.63598631243337	173
640.94637924397057	178
641.25676557355519	160
641.56714529197973	181
641.87751839003738	183
642.18788485852053	158
642.49824468822294	157
642.80859786993813	140
643.11894439445985	186
643.42928425258208	182
643.73961743509938	152
644.04994393280663	163
644.36026373649872	164
644.67057683697055	163
644.98088322501837	165
645.2911828914373	186
645.601475827024	179
645.91176202257464	181
646.22204146888612	192
646.53231415675509	188
646.84258007697929	173
647.15283922035587	190
647.463091577683	187
647.773337139759	179
648.083575897382	183
648.39380784135119	181
648.70403296246513	182
649.01425125152366	199
649.32446269932632	211
649.63466729667323	181
649.94486503436462	204
650.25505590320108	175
650.56523989398363	197
650.87541699751341	206
651.185587204592	221
651.4957505060213	202
651.80590689260373	201
652.1160563551415	212
652.42619888443744	219
652.73633447129487	222
653.046463106517	194
653.356584780908	195
653.66669948527158	200
653.9768072104124	214
654.28690794713532	216
654.59700168624511	211
654.90708841854746	228
655.21716813484807	199
655.52724082595307	223
655.83730648266874	232
656.147365095802	233
656.45741665615992	238
656.76746115454966	222
657.0774985817792	230
657.38752892865682	218
657.6975521859905	238
658.00756834458946	247
658.3175773952629	238
658.62757932881971	251
658.93757413607022	237
659.24756180782458	232
659.557542334893	222
659.86751570808667	230
660.17748191821681	267
660.48744095609493	239
660.797392812533	241
661.107337478343	256
661.41727494433781	250
661.72720520133055	258
662.03712824013462	276
662.34704405156356	278
662.65695262643123	269
662.96685395555278	260
663.27674802974263	256
663.58663483981582	260
663.89651437658813	268
664.2063866308755	268
664.51625159349419	316
664.82610925526069	314
665.1359596069924	321
665.44580263950638	301
665.75563834362072	333
666.06546671015326	312
666.375287729923	319
666.6851013937486	341
666.99490769244937	319
667.30470661684512	351
667.61449815775586	363
667.924282306002	330
668.23405905240463	319
668.54382838778463	363
668.85359030296411	360
669.16334478876468	340
669.47309183600908	383
669.78283143551982	400
670.09256357812023	412
670.40228825463407	421
670.71200545588522	440
671.0217151726979	410
671.33141739589735	393
671.64111211630836	426
671.950799324757	465
672.26047901206869	454
672.57015116907019	471
672.87981578658844	490
673.18947285545039	499
673.49912236648379	547
673.808764310517	547
674.11839867837818	510
674.42802546089627	540
674.7376446489003	575
675.04725623322054	574
675.35686020468688	574
675.66645655412981	617
675.97604527238025	648
676.28562635026981	672
676.59519977863033	642
676.90476554829365	670
677.214323650093	700
677.523874074861	749
677.83341681343165	773
678.14295185663866	798
678.45247919531619	770
678.76199882029937	781
679.07151072242357	821
679.38101489252415	887
679.69051132143761	941
680.00000000000011	976
680.309480919049	972
680.61895406942153	986
680.92841944195573	1043
681.23787702749	1070
681.54732681686278	1145
681.85676880091387	1142
682.16620297048223	1221
682.47562931640857	1230
682.78504782953348	1272
683.09445850069744	1312
683.40386132074252	1375
683.71325628051045	1389
684.02264337084353	1450
684.33202258258461	1524
684.64139390657726	1576
684.95075733366514	1674
685.26011285469224	1686
685.56946046050336	1702
685.87880014194377	1807
686.188131889859	1766
686.49745569509537	1957
686.80677154849934	1975
687.11607944091793	2098
687.42537936319832	2128
687.73467130618883	2229
688.04395526073779	2263
688.3532312176942	2452
688.66249916790753	2453
688.97175910222734	2585
689.28101101150423	2616
689.59025488658881	2713
689.89949071833291	2850
690.20871849758782	2988
690.51793821520585	3123
690.82714986204019	3180
691.13635342894349	3340
691.44554890677	3464
691.75473628637371	3578
692.06391555860955	3687
692.37308671433209	3713
692.682249744398	3890
692.991404639663	4064
693.30055139098351	4206
693.60968998921726	4297
693.9188204252215	4449
694.22794268985479	4570
694.53705677397568	4746
694.8461626684433	4815
695.15526036411723	5027
695.46434985185817	5256
695.77343112252629	5262
696.08250416698331	5453
696.39156897609041	5632
696.70062554071023	5784
697.00967385170588	6063
697.31871389993967	6213
697.62774567627628	6396
697.9367691715795	6591
698.24578437671425	6778
698.55479128254592	6881
698.86378987994055	7075
699.17278015976422	7245
699.48176211288387	7450
699.79073573016728	7680
700.09970100248211	7960
700.40865792069678	7902
700.71760647568055	8307
701.02654665830289	8481
701.33547845943372	8643
701.64440186994386	8922
701.953316880704	9047
702.26222348258648	9301
702.57112166646323	9436
702.88001142320684	9860
703.18889274369087	9983
703.49776561878878	10227
703.80663003937514	10450
704.11548599632522	10716
704.424333480514	10999
704.73317248281751	11181
705.04200299411241	11376
705.35082500527608	11672
705.65963850718583	11825
705.96844349071966	12259
706.277239946757	12321
706.58602786617655	12552
706.89480723985844	12862
707.20357805868332	13205
707.51234031353147	13583
707.8210939952852	13873
708.12983909482614	14038
708.43857560303707	14497
708.74730351080132	14689
709.05602280900268	15140
709.36473348852519	15420
709.67343554025422	15739
709.98212895507493	16197
710.29081372387361	16473
710.59948983753657	16940
710.90815728695156	17068
711.21681606300581	17573
711.52546615658787	17819
711.83410755858677	18093
712.142740259892	18679
712.45136425139356	18875
712.75997952398222	19385
713.06858606854917	19568
713.37718387598613	20233
713.68577293718556	20657
713.99435324304079	21181
714.30292478444539	21422
714.61148755229283	21794
714.92004153747871	22332
715.228586730898	22784
715.5371231234468	23054
715.8456507060215	23628
716.1541694695195	24045
716.46267940483813	24543
716.77118050287618	25006
717.07967275453245	25309
717.38815615070621	25919
717.69663068229818	26495
718.00509634020852	26660
718.31355311533878	27038
718.62200099859115	27535
718.93043998086807	28048
719.23887005307256	28394
719.5472912061083	28795
719.85570343088023	29110
720.16410671829294	29726
720.47250105925207	30169
720.78088644466413	30642
721.08926286543556	31116
721.397630312474	31572
721.70598877668783	31940
722.01433824898538	32479
722.32267872027637	32599
722.6310101814704	33254
722.93933262347832	33725
723.247646037211	33677
723.5559504135806	34255
723.86424574349962	34735
724.172532017881	35036
724.48080922763859	35472
724.78907736368649	35850
725.09733641693981	36254
725.40558637831452	36692
725.71382723872648	37261
726.02205898909278	37573
726.330281620331	37967
726.63849512335923	38191
726.94669948909632	38500
727.25489470846173	38762
727.56308077237566	39110
727.87125767175894	39412
728.17942539753255	39851
728.48758394061906	40256
728.79573329194113	40893
729.103873442422	41087
729.41200438298551	41556
729.7201261045567	41699
730.0282385980604	42076
730.336341854423	42336
730.64443586457128	42688
730.95252061943211	43180
731.26059610993377	43413
731.56866232700474	43518
731.87671926157418	43901
732.18476690457248	44272
732.49280524692972	44592
732.80083427957743	44948
733.108853993448	45685
733.416864379473	45721
733.72486542858678	46058
734.03285713172284	46370
734.34083947981583	46722
734.648812463801	46719
734.95677607461471	46868
735.26473030319346	47490
735.57267514047442	47555
735.8806105773956	47574
736.188536604896	47907
736.496453213915	48613
736.80436039539245	48710
737.11225814026909	49177
737.42014643948676	49339
737.72802528398745	49786
738.03589466471385	49770
738.34375457260967	50484
738.65160499861884	50632
738.95944593368665	50435
739.2672773687583	51016
739.57509929478044	51140
739.88291170270008	51135
740.190714583465	51317
740.49850792802317	51466
740.80629172732415	51898
741.11406597231735	51732
741.42183065395363	52401
741.7295857631841	52574
742.03733129096065	52756
742.34506722823619	52864
742.65279356596363	52901
742.96051029509727	53411
743.2682174065917	52897
743.57591489140293	53508
743.88360274048648	53396
744.1912809447997	52947
744.49894949530017	53062
744.80660838294614	53087
745.11425759869667	53380
745.42189713351172	53591
745.72952697835171	53681
746.0371471241782	53491
746.34475756195252	53489
746.65235828263792	53199
746.95994927719744	52978
747.26753053659559	52607
747.575102051797	52536
747.88266381376764	52239
748.19021581347351	51865
748.49775804188187	51809
748.80529048996061	51651
749.112813148678	51421
749.42032600900359	51095
749.72782906190753	50693
750.03532229836026	49990
750.34280570933367	49786
750.6502792858	49516
750.95774301873178	48999
751.26519689910356	48907
751.57264091788932	48333
751.88007506606471	47551
752.187499334605	47312
752.49491371448789	46761
752.80231819669029	46316
753.10971277219073	45730
753.41709743196839	45491
753.72447216700266	45044
754.03183696827455	44401
754.33919182676482	44512
754.64653673345617	43825
754.95387167933086	43409
755.26119665537294	42899
755.56851165256649	42598
755.87581666189692	42171
756.1831116743499	41743
756.49039668091223	41152
756.79767167257125	40652
757.10493664031549	40099
757.41219157513342	39781
757.71943646801515	38941
758.02667130995121	38754
758.33389609193284	38227
758.641110804952	37762
758.94831544000181	37227
759.255509988076	36873
759.56269444016868	36476
759.86986878727532	36110
760.17703302039206	35635
760.48418713051535	35459
760.791331108643	35009
761.09846494577323	34585
761.40558863290539	33809
761.71270216103949	33196
762.019805521176	32448
762.32689870431659	32293
762.63398170146365	31796
762.94105450362053	31423
763.24811710179063	30919
763.55516948697914	30592
763.8622116501914	30207
764.169243582434	30052
764.47626527471391	29361
764.78327671803891	28960
765.090277903418	28639
765.39726882186085	28169
765.70424946437731	27584
766.01121982197913	27181
766.31817988567809	26679
766.62512964648715	26287
766.93206909541959	25678
767.23899822349006	25438
767.545917021714	24972
767.8528254811074	24726
768.15972359268665	24330
768.46661134747012	23829
768.77348873647611	23381
769.080355750724	23195
769.387212381234	22727
769.69405861902692	22248
770.00089445512492	22024
770.30771988055051	21732
770.61453488632731	21197
770.9213394634794	20735
771.22813360303212	20414
771.53491729601137	20018
771.84169053344431	19483
772.14845330635808	19191
772.45520560578154	18722
772.7619474227439	18523
773.06867874827583	18238
773.37539957340755	17865
773.68210988917133	17658
773.98880968660012	17204
774.2954989567271	17070
774.60217769058693	16795
774.90884587921471	16197
775.21550351364658	16075
775.5221505849197	15549
775.82878708407168	15221
776.13541300214126	14936
776.44202833016789	14717
776.748633059192	14497
777.05522718025486	14300
777.36181068439862	13911
777.668383562666	13591
777.97494580610123	13344
778.28149740574838	13279
778.58803835265371	12850
778.89456863786313	12780
779.2010882524238	12509
779.50759718738436	12278
779.81409543379368	12052
780.12058298270154	11777
780.42705982515861	11538
780.73352595221661	11396
781.03998135492816	11254
781.34642602434633	11042
781.6528599515259	10788
781.95928312752164	10558
782.26569554338948	10350
782.57209719018658	10236
782.87848805897045	9975
783.18486814080018	9995
783.491237426735	9810
783.79759590783533	9663
784.10394357516236	9521
784.4102804197787	9384
784.71660643274731	9132
785.02292160513207	9120
785.32922592799821	8908
785.63551939241086	8742
785.94180198943729	8632
786.24807371014481	8526
786.55433454560182	8451
786.860584486878	8125
787.16682352504347	8116
787.47305165116927	8114
787.77926885632758	7910
788.08547513159135	7854
788.39167046803459	7743
788.697854856732	7674
789.00402828875929	7562
789.31019075519328	7346
789.61634224711111	7448
789.92248275559143	7353
790.22861227171359	7313
790.5347307865577	7225
790.84083829120527	7091
791.146934776738	6868
791.4530202342396	6875
791.7590946547931	6825
792.06515802948388	6709
792.37121034939776	6703
792.67725160562111	6689
792.983281789242	6552
793.28930089134872	6438
793.59530890303074	6349
793.90130581537858	6519
794.2072916194835	6389
794.51326630643791	6337
794.81922986733491	6292
795.125182293269	6208
795.4311235753346	6244
795.73705370462812	6143
796.04297267224661	6096
796.34888046928779	6068
796.65477708685057	5634
796.96066251603452	5650
797.2665367479409	5810
797.572399773671	5767
797.87825158432736	5725
798.18409217101362	5716
798.48992152483447	5661
798.79573963689518	5666
799.10154649830224	5581
799.407342100163	5581
799.7131264335859	5552
800.01889948967994	5561
800.32466125955557	5512
800.63041173432407	5453
800.93615090509718	5493
801.24187876298845	5407
801.54759529911189	5365
801.85330050458231	5313
802.15899437051587	5304
802.46467688802932	5231
802.77034804824086	5170
803.07600784226941	5197
803.38165626123475	5176
803.68729329625751	5219
803.99291893845964	5215
804.29853317896414	5289
804.60413600889444	5264
804.9097274193756	5174
805.215307401533	5155
805.52087594649367	5066
805.826433045385	5073
806.1319786893356	5081
806.43751286947565	5022
806.74303557693509	4918
807.04854680284586	4858
807.35404653834053	4954
807.65953477455264	4858
807.96501150261656	4819
808.27047671366836	4910
808.575930398844	4900
808.88137254928131	4860
809.18680315611891	4833
809.49222221049615	4849
809.79762970355364	4912
810.1030256264329	4915
810.40840997027635	4845
810.71378272622746	4838
811.01914388543128	4815
811.32449343903272	4770
811.62983137817844	4761
811.93515769401608	4751
812.24047237769446	4737
812.54577542036247	4574
812.85106681317109	4752
813.15634654727194	4692
813.46161461381757	4770
813.76687100396146	4777
814.07211570885818	4742
814.37734871966359	4622
814.68257002753387	4676
814.98777962362738	4744
815.29297749910211	4711
815.59816364511823	4628
815.90333805283615	4590
816.20850071341772	4631
816.51365161802607	4624
816.81879075782456	4580
817.123918123978	4594
817.42903370765237	4521
817.73413750001453	4557
818.03922949223272	4486
818.34430967547519	4593
818.64937804091255	4544
818.95443457971544	4530
819.25947928305618	4595
819.56451214210767	4527
819.869533148044	4525
820.17454229204077	4624
820.47953956527351	4570
820.78452495891986	4558
821.08949846415817	4513
821.39446007216759	4557
821.69940977412853	4464
822.00434756122263	4434
822.309273424632	4445
822.61418735554059	4430
822.91908934513276	4419
823.22397938459414	4387
823.5288574651114	4373
823.83372357787255	4407
824.13857771406583	4381
824.44341986488189	4375
824.7482500215109	4448
825.0530681751452	4418
825.35787431697781	4462
825.6626684382029	4454
825.96745053001541	4320
826.2722205836119	4358
826.57697859018947	4300
826.88172454094638	4229
827.18645842708224	4154
827.49118023979736	4200
827.79588997029362	4214
828.10058760977347	4144
828.40527314944075	4199
828.70994658050017	4210
829.01460789415762	4124
829.31925708162009	4185
829.623894134096	4197
829.9285190427936	4168
830.23313179892375	4093
830.53773239369752	4130
830.84232081832727	4128
831.14689706402669	4135
831.45146112200973	4052
831.756012983493	4037
832.06055263969222	4004
832.36508008182557	4029
832.66959530111228	3915
832.974098288772	4050
833.278589036026	3884
833.58306753409624	3883
833.88753377420619	3938
834.1919877475799	3831
834.4964294454436	3784
834.800858859023	3812
835.10527597954638	3735
835.40968079824233	3781
835.71407330634065	3855
836.01845349507232	3796
836.3228213556697	3722
836.627176879366	3743
836.93152005739512	3747
837.235850880993	3695
837.54016934139611	3663
837.84447542984162	3650
838.14876913756893	3604
838.45305045581745	3577
838.75731937582862	3507
839.06157588884412	3432
839.36581998610768	3385
839.67005165886326	3447
839.97427089835651	3360
840.27847769583423	3439
840.58267204254378	3433
840.88685392973446	3433
841.1910233486559	3399
841.49518029055946	3359
841.799324746697	3254
842.1034567083226	3366
842.40757616669021	3309
842.71168311305564	3253
843.01577753867559	3223
843.31985943480811	3196
843.6239287927126	3122
843.92798560364861	3070
844.23202985887781	3050
844.53606154966246	3052
844.84008066726642	3013
845.14408720295455	2997
845.44808114799241	2979
845.75206249364749	3003
846.05603123118749	2940
846.35998735188218	2953
846.66393084700178	2942
846.9678617078182	2922
847.27177992560416	2919
847.57568549163352	2870
847.87957839718138	2821
848.18345863352442	2801
848.48732619193936	2791
848.79118106370561	2762
849.09502324010214	2660
849.3988527124103	2668
849.702669471912	2619
850.00647350989084	2576
850.3102648176307	2551
850.61404338641739	2553
850.91780920753763	2471
851.22156227227947	2509
851.52530257193177	2510
851.82903009778488	2506
852.13274484113037	2472
852.43644679326053	2393
852.74013594546921	2351
853.0438122890514	2407
853.34747581530337	2353
853.651126515522	2421
853.95476438100638	2293
854.25838940305573	2293
854.56200157297087	2284
854.86560088205431	2213
855.16918732160866	2253
855.47276088293859	2170
855.77632155734977	2223
856.079869336149	2112
856.3834042106439	2118
856.686926172144	2062
856.99043521195938	2106
857.29393132140194	2032
857.597414491784	2008
857.9008847144197	1925
858.20434198062446	1921
858.50778628171406	1916
858.81121760900623	1878
859.11463595381974	1878
859.41804130747482	1932
859.721433661292	1914
860.02481300659429	1936
860.32817933470471	1827
860.63153263694835	1769
860.93487290465089	1781
861.23820012913973	1782
861.54151430174318	1707
861.84481541379068	1693
862.14810345661351	1656
862.45137842154327	1594
862.75464029991338	1644
863.057889083058	1650
863.36112476231335	1646
863.66434732901587	1585
863.96755677450392	1611
864.270753090117	1595
864.57393626719488	1491
864.87710629708022	1558
865.18026317111594	1512
865.4834068806457	1501
865.78653741701567	1476
866.0896547715721	1469
866.392758935663	1466
866.69584990063765	1458
866.99892765784625	1392
867.30199219864062	1356
867.60504351437385	1348
867.90808159639948	1299
868.21110643607335	1289
868.5141180247515	1261
868.81711635379247	1336
869.12010141455482	1286
869.42307319839892	1257
869.7260316966865	1253
870.02897690078021	1195
870.33190880204393	1248
870.63482739184349	1215
870.93773266154517	1226
871.24062460251616	1226
871.54350320612662	1226
871.846368463746	1195
872.14922036674625	1101
872.45205890649981	1124
872.75488407438138	1104
873.05769586176575	1071
873.36049426002944	1058
873.66327926055078	1058
873.96605085470856	1038
874.26880903388292	1020
874.57155378945606	1049
874.87428511281041	1002
875.17700299533021	978
875.47970742840118	956
875.78239840340984	1001
876.08507591174407	963
876.38773994479322	1001
876.69039049394769	991
876.99302755059944	957
877.29565110614146	934
877.5982611519679	937
877.90085767947471	902
878.20344068005841	908
878.50601014511744	908
878.8085660660513	925
879.1111084342607	921
879.41363724114751	844
879.716152478115	848
880.0186541365681	840
880.32114220791232	827
880.62361668355516	826
880.92607755490474	812
881.22852481337111	816
881.530958450365	765
881.83337845729909	781
882.1357848255866	768
882.438177546643	744
882.740556611884	766
883.04292201272744	767
883.34527374059212	769
883.647611786898	709
883.94993614306657	773
884.25224680052065	769
884.55454375068393	761
884.85682698498238	749
885.159096494842	714
