# Supplementary material for: Anomalous deep-red luminescence of perylene black analogues with strong π-π interactions
Source: Nat Commun. 2023 Apr 6;14:1922. doi: 10.1038/s41467-023-37171-y (PMC10079835; doi:10.1038/s41467-023-37171-y)
Supplement: Supplementary file 3 — Source data [file 41467_2023_37171_MOESM3_ESM.zip › DATA/Temperature-dependent PL spectra and fluorescence decay of crystalline film/Supplementary Fig. 22b/46-480nm-160k-230k.txt]

#HydraHarp 400  Histogram Data			10/10/2020 06:58:29 PM
#channels per curve
6500
#display curve no.
0	1	2	3	4	5	6	7	
#memory block no.
0	2	4	6	8	10	12	14	
#ns/bin
0.0020	0.0020	0.0020	0.0020	0.0020	0.0020	0.0020	0.0020	
#counts
11	17	4	5	4	2	7	6	
27	24	14	13	10	7	9	7	
30	14	16	13	7	4	7	3	
25	11	17	12	11	5	7	6	
28	21	16	9	12	13	10	9	
24	22	14	7	11	12	4	5	
30	21	14	13	10	7	2	10	
30	23	13	12	8	6	6	4	
26	25	14	7	7	4	5	7	
25	25	10	20	16	7	9	2	
27	18	12	10	9	4	7	4	
28	25	12	11	10	9	7	4	
27	27	14	10	8	4	5	8	
25	25	17	16	9	3	8	4	
23	23	20	17	11	8	8	12	
33	21	18	9	7	14	10	6	
29	17	22	13	8	11	9	4	
30	21	10	5	11	14	4	8	
34	19	12	11	8	9	7	2	
30	21	14	14	11	7	12	6	
32	19	18	15	2	7	7	8	
29	16	17	15	6	8	5	0	
23	18	17	14	8	3	6	7	
24	24	20	15	10	6	9	4	
22	23	19	10	9	14	3	6	
29	23	20	12	15	5	13	7	
21	26	16	14	7	10	9	7	
26	24	13	16	8	10	10	6	
24	21	21	9	11	15	6	7	
21	19	18	19	9	6	0	4	
29	19	5	7	8	7	8	2	
33	19	14	10	7	2	5	2	
32	15	9	6	13	8	3	5	
30	29	18	16	12	10	11	5	
22	19	16	14	12	11	5	8	
19	21	25	8	10	9	2	4	
41	21	23	12	17	8	6	2	
24	19	13	3	9	7	7	4	
23	16	23	13	8	4	14	6	
32	23	12	15	7	10	10	3	
33	22	14	7	11	11	8	7	
25	17	13	16	7	10	3	4	
24	20	21	12	8	8	5	9	
20	16	17	12	8	4	6	3	
31	15	23	9	15	5	5	5	
25	23	12	17	4	11	5	5	
22	30	15	8	5	10	8	5	
30	16	22	16	11	6	10	7	
23	25	21	12	6	6	8	12	
31	25	22	11	13	9	6	8	
30	18	15	9	18	10	4	7	
21	21	25	12	11	11	8	4	
28	25	13	12	3	7	5	2	
27	25	9	9	10	7	8	5	
38	16	17	11	5	6	7	4	
32	22	18	10	7	5	6	7	
27	19	21	13	10	7	7	7	
33	22	11	16	9	9	7	10	
26	24	16	12	11	9	10	6	
37	19	15	13	7	11	8	4	
21	14	19	7	9	12	13	7	
29	22	18	12	11	13	5	1	
30	26	14	12	9	8	4	7	
27	27	13	14	8	8	7	6	
30	11	13	17	8	11	6	4	
28	20	23	11	4	4	8	5	
27	26	15	8	10	6	7	2	
24	21	15	10	11	8	7	5	
34	16	25	9	7	6	5	15	
27	20	13	11	7	7	9	6	
32	16	13	12	12	9	9	4	
21	20	18	9	5	6	6	5	
31	22	9	14	9	7	6	6	
30	26	16	8	5	7	6	9	
21	16	19	13	10	9	0	9	
24	26	17	7	9	5	6	5	
25	17	16	6	10	6	1	5	
29	21	17	7	7	4	7	5	
33	22	21	17	15	11	5	4	
23	21	16	9	9	5	4	9	
31	25	12	8	10	6	12	5	
38	14	22	11	7	11	10	3	
22	19	16	14	4	8	6	8	
29	22	16	12	7	10	6	9	
28	16	18	13	7	8	7	4	
24	27	23	14	11	8	5	7	
26	30	15	12	6	7	3	3	
22	21	13	17	9	13	9	5	
20	25	13	10	10	5	5	6	
24	26	18	7	10	8	7	3	
15	27	19	12	11	7	4	2	
26	25	11	11	13	6	7	6	
28	23	16	11	8	6	10	9	
23	25	16	9	11	11	3	2	
27	15	17	11	7	7	9	10	
32	16	19	13	13	7	11	8	
22	14	12	8	9	9	8	10	
34	28	14	16	13	16	5	5	
21	16	20	10	9	9	6	7	
22	24	13	15	7	7	5	3	
25	18	18	11	13	6	9	7	
29	17	21	7	9	15	5	9	
23	15	16	14	8	11	10	3	
31	31	12	7	11	7	2	7	
36	20	18	10	9	8	7	3	
22	28	18	10	10	5	6	6	
31	20	22	5	17	5	9	4	
33	26	13	17	7	8	7	8	
28	16	12	17	14	9	12	6	
21	25	24	15	10	5	8	11	
27	20	13	10	15	11	8	2	
36	20	17	11	10	9	9	10	
28	22	20	8	5	10	10	3	
34	10	14	13	7	5	4	4	
30	23	12	10	10	7	3	5	
17	19	19	12	8	8	14	8	
22	27	26	12	6	8	9	8	
28	9	17	7	12	12	7	8	
21	19	18	11	11	11	2	1	
28	25	15	10	13	9	12	6	
31	24	21	13	13	7	5	7	
21	30	21	18	12	7	10	5	
27	21	19	9	10	5	6	12	
21	16	25	10	12	9	9	9	
27	29	15	12	10	11	9	6	
21	17	11	13	10	6	3	6	
22	29	17	5	14	4	4	6	
31	17	12	5	14	7	7	5	
27	21	16	4	7	6	8	5	
28	21	24	13	12	4	11	6	
19	28	16	9	11	6	8	8	
25	18	15	10	13	9	7	6	
25	22	15	11	20	6	6	8	
30	27	19	14	11	14	6	8	
20	23	26	10	12	11	9	7	
19	16	20	8	12	9	5	10	
28	17	19	6	16	4	7	6	
31	15	16	9	17	8	7	8	
24	16	11	10	11	11	8	8	
31	29	18	9	7	9	7	8	
26	24	18	15	9	9	5	8	
23	23	16	7	11	8	4	7	
23	21	16	14	11	9	3	3	
34	19	15	10	11	8	8	7	
28	22	15	12	14	4	6	7	
30	23	21	8	12	12	7	7	
30	33	13	10	13	8	7	5	
26	18	13	10	12	14	9	4	
21	13	19	10	10	7	6	9	
22	20	20	14	8	5	5	13	
32	25	16	5	10	12	7	4	
15	20	17	12	4	7	10	9	
30	15	20	11	10	5	8	3	
33	23	15	10	10	10	7	8	
29	20	17	17	11	7	6	7	
19	15	11	8	4	14	14	5	
18	19	18	17	5	8	3	5	
23	27	26	15	22	11	8	6	
23	20	18	12	10	5	5	8	
23	23	16	13	4	8	4	7	
26	24	19	14	10	3	8	7	
36	15	18	16	8	13	4	10	
22	22	16	12	7	10	18	8	
21	16	15	11	6	7	13	7	
18	16	19	10	6	8	9	5	
20	18	11	11	15	11	5	11	
29	20	19	5	9	6	4	7	
26	24	17	19	12	10	4	12	
22	27	18	11	15	8	11	6	
26	20	16	7	16	10	1	4	
24	19	16	6	5	11	8	9	
18	20	14	8	5	8	8	8	
28	15	21	13	12	12	6	9	
27	25	18	15	8	16	7	7	
24	24	13	16	14	8	10	4	
24	19	16	12	9	5	3	7	
23	18	14	13	10	7	10	8	
29	16	17	14	5	7	13	8	
18	23	19	11	14	12	7	2	
24	26	18	9	15	5	13	8	
21	17	20	9	17	3	11	4	
31	22	12	12	16	16	8	10	
24	23	22	15	13	11	8	6	
30	24	22	13	8	8	5	10	
25	23	13	13	8	8	6	9	
16	19	15	16	10	7	8	7	
30	16	20	12	6	4	11	8	
20	20	9	9	7	4	8	6	
21	27	15	16	11	2	8	12	
28	27	13	9	11	8	6	7	
34	24	18	13	9	12	6	11	
21	18	17	10	9	11	8	9	
25	20	18	20	11	10	5	6	
26	29	21	11	10	8	10	8	
23	24	14	9	9	12	7	6	
44	21	25	11	10	8	8	8	
14	10	15	13	13	4	6	6	
20	27	11	16	16	9	6	5	
32	18	15	9	15	10	13	10	
28	20	21	12	12	4	10	11	
22	23	14	14	13	4	5	5	
28	20	18	12	12	5	11	10	
33	15	16	9	11	7	13	4	
23	21	13	11	17	7	10	12	
21	13	22	16	7	9	8	9	
23	15	18	10	13	7	10	7	
27	21	19	14	14	8	8	5	
22	19	19	11	11	12	9	13	
20	17	17	19	11	9	5	8	
30	31	19	17	14	11	5	7	
26	19	16	9	14	9	10	9	
29	32	13	9	16	3	8	9	
22	12	18	14	11	11	14	20	
26	24	13	19	7	9	11	12	
27	15	24	12	10	9	11	13	
33	26	16	7	11	7	7	12	
31	25	18	15	11	8	8	6	
21	20	14	15	16	11	9	11	
29	27	15	10	12	11	11	8	
22	29	20	4	7	12	10	14	
20	25	22	10	13	12	7	15	
19	27	18	16	19	13	13	13	
23	28	25	16	12	19	15	13	
29	31	11	12	17	19	9	20	
16	29	19	18	15	13	11	12	
29	25	32	21	16	21	17	13	
31	29	21	18	24	15	23	10	
27	24	17	22	21	12	15	11	
24	24	18	17	18	20	14	18	
23	32	24	16	15	25	17	24	
25	27	19	12	19	16	29	22	
30	19	19	19	24	13	17	19	
32	20	17	26	20	15	10	17	
36	25	31	20	25	18	21	18	
28	34	21	18	27	23	25	18	
37	31	31	26	26	23	23	20	
26	29	25	17	24	19	21	24	
35	24	25	25	25	28	28	26	
44	31	27	16	23	25	25	26	
25	25	28	23	18	24	31	32	
38	38	35	30	19	32	40	40	
31	47	25	27	26	29	26	27	
39	27	32	35	28	27	27	32	
49	23	30	31	42	29	32	37	
38	35	37	25	26	46	21	41	
32	41	41	37	37	34	26	37	
42	46	43	41	39	30	39	42	
51	50	39	41	42	31	51	45	
47	36	48	34	53	36	39	49	
50	41	36	49	31	38	34	55	
53	46	38	40	45	40	36	63	
44	43	44	49	57	61	52	62	
59	40	48	46	58	63	40	66	
60	51	51	44	66	53	47	59	
57	61	56	52	50	58	58	81	
54	53	53	45	58	60	67	66	
59	68	67	56	65	64	72	97	
63	52	47	71	57	73	71	73	
79	52	68	74	70	80	79	71	
67	69	63	76	79	57	77	104	
68	67	56	79	78	68	93	93	
68	75	64	71	82	79	90	107	
76	74	72	74	75	91	96	110	
86	67	77	92	91	69	98	109	
96	79	86	100	95	99	112	131	
99	76	75	93	86	94	95	130	
93	100	84	89	95	94	118	128	
90	85	103	109	90	105	126	143	
98	87	91	105	121	122	137	140	
103	99	86	96	119	142	150	144	
117	110	96	111	119	110	154	149	
101	117	115	122	122	132	133	144	
107	120	104	133	127	142	151	167	
120	107	102	122	153	154	186	195	
120	111	104	125	140	177	184	174	
134	124	139	160	149	141	160	233	
156	127	133	147	152	174	201	202	
131	128	158	140	174	164	180	218	
137	123	146	158	158	183	180	244	
155	129	130	185	161	194	199	247	
166	180	155	172	187	182	233	252	
141	170	159	202	184	211	244	257	
168	154	154	224	214	238	227	256	
187	172	151	212	226	215	268	299	
195	150	183	196	196	217	248	297	
197	198	187	212	230	251	256	325	
190	209	210	213	235	235	258	263	
182	201	178	228	250	293	266	364	
187	212	191	216	256	292	270	342	
215	220	230	252	235	293	296	338	
222	221	231	271	294	317	319	344	
207	202	208	238	251	294	304	366	
229	252	246	241	260	299	332	415	
255	248	247	308	302	313	328	376	
228	246	230	262	311	350	380	387	
238	295	259	275	305	330	355	414	
250	274	253	301	322	348	377	440	
259	250	258	318	305	404	375	444	
268	290	283	330	356	389	403	409	
282	295	289	349	364	364	413	449	
290	280	254	349	395	411	418	481	
310	292	310	347	354	387	406	496	
298	268	314	347	385	461	428	498	
298	307	332	363	399	423	454	529	
290	281	337	365	398	467	452	513	
347	333	347	354	432	451	490	580	
345	334	339	424	416	476	487	607	
324	356	359	395	448	464	529	584	
333	371	328	406	480	498	552	605	
364	368	358	420	470	469	540	602	
385	373	381	421	445	495	551	620	
377	391	450	439	456	495	590	633	
390	417	383	487	497	511	592	689	
409	390	408	462	520	575	585	646	
372	341	446	506	498	538	642	658	
418	396	408	463	530	552	605	662	
431	449	418	522	550	561	613	731	
418	417	431	488	533	588	648	703	
429	437	494	476	564	568	636	745	
432	442	434	570	594	608	667	726	
482	419	455	571	589	620	677	745	
453	454	529	573	575	695	667	774	
521	482	471	546	582	651	732	833	
474	488	471	580	595	660	708	814	
480	492	510	611	644	694	741	784	
536	553	472	570	636	689	709	814	
514	490	497	631	622	714	727	882	
474	530	512	579	640	708	777	841	
544	475	501	602	663	738	788	868	
514	537	537	625	683	736	774	920	
589	557	564	596	690	752	819	849	
542	547	563	681	737	761	806	914	
569	579	575	661	697	756	798	890	
561	590	589	671	712	776	818	928	
594	582	606	641	741	782	821	1030	
576	580	629	679	738	796	872	963	
579	655	634	721	796	803	887	992	
624	688	628	771	790	856	890	1001	
646	648	620	724	781	920	901	999	
638	631	668	770	754	790	922	1019	
621	605	635	763	782	871	946	1074	
629	643	650	760	803	867	951	1108	
646	634	651	749	802	925	934	1059	
654	636	704	780	848	888	999	1083	
677	636	706	796	887	875	946	1176	
715	709	666	775	930	912	1031	1068	
723	697	719	844	868	928	976	1077	
686	742	685	832	899	1025	964	1153	
693	712	690	788	823	949	1015	1107	
645	679	683	803	920	936	1098	1193	
722	766	780	806	895	999	1052	1094	
695	729	761	909	959	1001	1127	1177	
766	760	809	837	915	984	1061	1161	
792	777	793	872	936	1010	1046	1234	
755	812	795	849	958	1015	1094	1180	
800	737	775	914	903	1060	1052	1173	
776	753	801	873	924	1053	1154	1173	
764	748	867	942	932	1068	1046	1258	
796	835	783	904	982	1079	1152	1244	
798	819	798	882	1025	1120	1149	1227	
781	806	857	928	973	1005	1142	1264	
796	798	818	953	999	1088	1107	1296	
815	825	803	972	1015	1120	1090	1249	
829	803	860	965	1040	1136	1199	1295	
835	802	891	940	1024	1151	1181	1385	
827	848	885	988	1034	1181	1159	1329	
856	868	896	1000	1041	1095	1260	1258	
818	882	904	967	1017	1190	1162	1275	
818	880	905	990	1061	1188	1233	1342	
913	963	880	967	1109	1133	1197	1319	
848	893	861	1087	1114	1133	1318	1431	
864	929	965	965	1106	1191	1178	1400	
939	865	884	1094	1084	1201	1250	1422	
900	864	956	1063	1093	1200	1204	1365	
876	940	944	1036	1108	1279	1250	1431	
963	933	989	1044	1197	1210	1315	1484	
910	956	984	1093	1119	1204	1313	1452	
919	965	972	1092	1164	1219	1283	1446	
879	959	965	1092	1161	1282	1224	1476	
955	994	944	1115	1150	1288	1309	1422	
945	951	979	1091	1126	1280	1357	1402	
933	1009	992	1141	1232	1307	1328	1445	
980	981	976	1131	1169	1299	1382	1389	
1009	985	1072	1117	1259	1273	1399	1413	
916	1001	1006	1098	1185	1335	1309	1457	
910	972	1041	1208	1172	1276	1367	1542	
1001	1029	1029	1183	1209	1317	1411	1461	
1002	1001	1040	1131	1251	1311	1429	1542	
993	1062	1035	1210	1275	1374	1423	1492	
1014	1036	1041	1235	1252	1369	1442	1507	
980	1093	1065	1204	1236	1309	1366	1487	
1034	1037	1111	1174	1202	1371	1423	1576	
1049	1065	1071	1164	1198	1360	1388	1560	
1089	1082	1040	1241	1261	1394	1501	1555	
1047	1084	1035	1198	1277	1400	1431	1555	
1067	1089	1082	1240	1282	1347	1442	1558	
1036	1015	1036	1190	1348	1407	1482	1592	
1054	1156	1127	1201	1261	1343	1464	1541	
1130	1091	1103	1226	1279	1343	1471	1588	
1066	1110	1128	1244	1316	1418	1451	1522	
1065	1125	1116	1222	1308	1432	1509	1590	
1096	1108	1144	1221	1311	1441	1455	1585	
1094	1127	1072	1292	1384	1430	1446	1662	
1151	1120	1125	1234	1396	1387	1469	1648	
1111	1131	1174	1279	1377	1424	1447	1446	
1155	1140	1183	1242	1314	1437	1524	1610	
1132	1142	1185	1256	1328	1466	1558	1614	
1112	1185	1127	1263	1380	1448	1548	1651	
1167	1141	1118	1276	1299	1436	1542	1571	
1102	1135	1172	1312	1379	1454	1558	1599	
1179	1190	1108	1298	1405	1498	1546	1586	
1151	1177	1185	1344	1339	1502	1510	1562	
1196	1181	1108	1286	1425	1479	1518	1667	
1117	1160	1203	1313	1387	1493	1581	1627	
1174	1191	1209	1346	1400	1475	1524	1786	
1144	1172	1110	1350	1366	1485	1552	1690	
1179	1210	1328	1331	1458	1503	1583	1686	
1152	1208	1282	1425	1356	1558	1555	1771	
1108	1197	1128	1357	1412	1521	1582	1786	
1174	1234	1249	1313	1425	1502	1560	1705	
1219	1247	1238	1366	1398	1524	1570	1650	
1177	1251	1190	1362	1441	1569	1631	1715	
1173	1165	1281	1331	1469	1529	1615	1711	
1219	1246	1300	1387	1444	1496	1631	1692	
1234	1219	1242	1345	1438	1504	1615	1746	
1264	1190	1303	1369	1421	1524	1609	1646	
1309	1252	1281	1397	1444	1534	1509	1760	
1163	1270	1162	1366	1480	1603	1629	1725	
1272	1302	1287	1447	1478	1550	1734	1746	
1268	1270	1253	1399	1480	1514	1605	1774	
1240	1295	1311	1406	1497	1527	1674	1729	
1256	1271	1274	1354	1503	1585	1574	1777	
1225	1285	1310	1401	1549	1559	1594	1696	
1302	1293	1292	1515	1496	1552	1634	1734	
1258	1310	1312	1407	1515	1618	1637	1797	
1262	1304	1268	1467	1509	1532	1586	1707	
1235	1296	1311	1431	1531	1564	1619	1781	
1361	1309	1330	1412	1539	1552	1722	1787	
1347	1264	1236	1470	1507	1627	1651	1857	
1271	1257	1317	1415	1544	1497	1724	1784	
1334	1349	1278	1458	1511	1577	1698	1785	
1287	1373	1324	1466	1448	1601	1657	1774	
1262	1345	1281	1526	1572	1583	1689	1851	
1298	1286	1323	1467	1538	1660	1654	1728	
1302	1324	1358	1452	1555	1604	1662	1831	
1313	1348	1398	1477	1560	1639	1681	1775	
1321	1321	1333	1433	1518	1656	1632	1723	
1296	1376	1304	1452	1539	1628	1728	1758	
1385	1320	1318	1421	1537	1626	1680	1795	
1274	1354	1352	1472	1556	1697	1708	1848	
1354	1357	1385	1516	1506	1591	1736	1830	
1388	1346	1406	1516	1637	1610	1648	1840	
1322	1354	1379	1460	1565	1623	1748	1898	
1341	1358	1388	1528	1572	1708	1819	1851	
1337	1398	1305	1471	1577	1720	1744	1800	
1362	1410	1426	1497	1556	1685	1718	1873	
1346	1375	1429	1485	1571	1675	1733	1867	
1365	1385	1365	1525	1632	1716	1777	1754	
1385	1393	1434	1465	1574	1751	1743	1843	
1439	1360	1472	1528	1571	1673	1652	1851	
1420	1405	1470	1498	1513	1713	1717	1761	
1376	1477	1404	1474	1552	1682	1750	1827	
1418	1418	1358	1535	1534	1672	1782	1872	
1425	1442	1433	1512	1591	1678	1673	1928	
1403	1464	1385	1549	1575	1678	1658	1849	
1448	1448	1458	1558	1661	1550	1746	1883	
1402	1475	1433	1553	1670	1690	1749	1903	
1310	1414	1431	1515	1651	1666	1712	1843	
1455	1409	1439	1527	1664	1719	1781	1857	
1438	1473	1423	1505	1708	1681	1717	1890	
1395	1444	1324	1507	1595	1616	1767	1877	
1380	1436	1442	1565	1634	1750	1848	1833	
1385	1415	1519	1588	1591	1729	1802	1846	
1370	1459	1415	1575	1674	1684	1688	1841	
1380	1486	1471	1451	1657	1727	1810	1882	
1475	1441	1524	1554	1596	1654	1733	1820	
1499	1515	1469	1549	1680	1724	1751	1865	
1522	1446	1528	1579	1655	1739	1808	1823	
1504	1495	1490	1565	1689	1721	1833	1800	
1498	1478	1393	1557	1706	1722	1827	1899	
1442	1474	1440	1550	1633	1636	1818	1799	
1438	1546	1465	1597	1612	1710	1850	1860	
1428	1443	1445	1556	1631	1724	1825	1865	
1488	1541	1444	1605	1747	1720	1790	1882	
1446	1492	1473	1542	1678	1672	1743	1844	
1410	1508	1439	1601	1684	1700	1684	1956	
1502	1409	1515	1594	1691	1730	1780	1843	
1483	1468	1534	1586	1654	1748	1799	1916	
1440	1424	1459	1654	1646	1743	1857	1899	
1448	1512	1514	1543	1720	1748	1764	1787	
1383	1563	1466	1679	1675	1794	1748	1863	
1503	1523	1500	1586	1712	1839	1785	1838	
1473	1497	1514	1586	1657	1804	1791	1921	
1449	1499	1538	1712	1567	1690	1816	1928	
1490	1499	1522	1650	1733	1758	1800	1834	
1535	1585	1547	1580	1681	1868	1809	1819	
1533	1535	1490	1573	1785	1780	1877	1855	
1435	1465	1565	1610	1623	1779	1862	1887	
1485	1501	1503	1615	1776	1724	1803	1867	
1529	1479	1513	1629	1686	1676	1804	1933	
1492	1526	1534	1686	1663	1749	1778	1807	
1446	1535	1565	1598	1750	1739	1861	1868	
1567	1515	1562	1652	1701	1745	1798	1946	
1574	1602	1556	1592	1727	1691	1779	1917	
1476	1520	1546	1649	1662	1786	1833	1855	
1468	1562	1571	1637	1707	1762	1813	1800	
1562	1479	1554	1638	1698	1761	1883	1987	
1515	1522	1523	1652	1711	1809	1798	1819	
1505	1615	1513	1690	1733	1784	1828	1889	
1510	1623	1573	1669	1730	1752	1782	1914	
1608	1592	1588	1692	1704	1741	1871	1905	
1525	1564	1553	1709	1727	1810	1838	1882	
1580	1554	1576	1650	1673	1808	1821	1880	
1381	1585	1597	1652	1810	1779	1773	1870	
1492	1562	1587	1611	1719	1759	1805	1893	
1597	1557	1613	1598	1747	1718	1860	1860	
1552	1649	1562	1697	1746	1780	1848	1819	
1599	1596	1631	1650	1715	1758	1836	1829	
1519	1604	1550	1662	1681	1848	1872	1838	
1507	1580	1620	1687	1758	1749	1850	1833	
1545	1606	1573	1637	1724	1800	1870	1899	
1546	1550	1543	1564	1733	1851	1845	1891	
1551	1555	1496	1661	1786	1783	1900	1925	
1585	1568	1563	1687	1745	1813	1881	1867	
1545	1595	1554	1684	1741	1802	1787	1872	
1497	1617	1551	1624	1777	1810	1878	1879	
1577	1608	1615	1673	1693	1760	2000	1872	
1514	1632	1565	1804	1774	1802	1846	1937	
1606	1571	1614	1745	1691	1694	1856	1924	
1634	1607	1574	1668	1777	1881	1786	1867	
1600	1545	1642	1677	1719	1816	1917	1876	
1609	1599	1556	1680	1708	1838	1778	1853	
1656	1664	1632	1636	1756	1784	1832	1808	
1596	1608	1569	1648	1663	1855	1866	1841	
1597	1663	1657	1666	1749	1802	1844	1857	
1567	1513	1673	1630	1805	1801	1872	1845	
1547	1649	1577	1597	1744	1742	1952	1914	
1653	1632	1632	1661	1783	1829	1874	1917	
1612	1649	1653	1688	1799	1805	1798	1845	
1593	1601	1639	1798	1755	1903	1884	1913	
1581	1599	1667	1711	1756	1837	1797	1880	
1468	1605	1621	1769	1731	1771	1825	1926	
1550	1625	1623	1799	1818	1779	1851	1956	
1575	1617	1626	1634	1800	1727	1822	1884	
1647	1592	1702	1705	1722	1836	1845	1914	
1579	1603	1592	1676	1767	1789	1802	1873	
1655	1624	1651	1619	1793	1861	1907	1897	
1675	1626	1629	1705	1804	1807	1798	1919	
1596	1640	1611	1658	1794	1763	1870	1942	
1627	1666	1607	1666	1783	1801	1914	1935	
1589	1691	1677	1697	1804	1813	1854	1854	
1662	1668	1622	1641	1774	1894	1881	1890	
1656	1698	1625	1696	1758	1824	1903	1892	
1655	1658	1624	1725	1849	1893	1846	1890	
1576	1699	1608	1662	1794	1879	1788	1984	
1665	1665	1628	1679	1801	1868	1877	1787	
1599	1632	1657	1692	1740	1804	1839	1887	
1625	1616	1620	1708	1735	1808	1799	1820	
1583	1701	1659	1704	1825	1730	1883	1906	
1664	1600	1656	1686	1721	1832	1854	1865	
1644	1704	1681	1807	1825	1852	1907	1853	
1638	1718	1671	1689	1900	1939	1823	1901	
1622	1678	1646	1713	1815	1856	1909	1938	
1704	1682	1605	1689	1786	1777	1777	1878	
1604	1633	1722	1671	1805	1806	1888	1869	
1683	1651	1644	1708	1844	1786	1806	1919	
1619	1709	1671	1687	1835	1786	1876	1860	
1618	1701	1613	1686	1802	1840	1878	1876	
1604	1716	1676	1661	1759	1855	1750	1894	
1656	1683	1707	1683	1743	1863	1897	1923	
1729	1696	1647	1705	1886	1771	1831	1939	
1660	1659	1604	1748	1756	1771	1840	1926	
1650	1708	1686	1750	1863	1817	1924	1930	
1640	1629	1791	1712	1924	1829	1813	1897	
1642	1655	1722	1747	1810	1756	1900	1945	
1609	1666	1715	1697	1759	1830	1952	1918	
1708	1737	1613	1712	1857	1840	1892	1897	
1638	1714	1721	1694	1844	1860	1871	1939	
1644	1678	1699	1661	1840	1850	1918	1843	
1681	1662	1736	1754	1925	1808	1936	1903	
1692	1693	1689	1728	1755	1840	1864	1938	
1608	1646	1655	1840	1834	1778	1841	1845	
1694	1649	1690	1717	1759	1776	1801	1986	
1705	1709	1735	1791	1860	1864	1847	1866	
1695	1732	1701	1677	1821	1878	1811	1917	
1669	1666	1830	1735	1866	1782	1839	1784	
1687	1696	1667	1829	1789	1781	1874	1840	
1716	1712	1654	1761	1788	1771	1823	1835	
1663	1775	1726	1806	1858	1839	1876	1831	
1696	1716	1641	1762	1792	1913	1894	1938	
1653	1676	1664	1739	1874	1854	1842	1814	
1763	1727	1770	1679	1859	1878	1839	1885	
1645	1796	1687	1741	1758	1877	1941	1882	
1694	1714	1694	1726	1806	1813	1884	1894	
1646	1638	1757	1741	1836	1811	1935	1874	
1695	1739	1714	1732	1762	1760	1930	1870	
1714	1741	1718	1696	1804	1866	1911	1908	
1665	1755	1653	1784	1780	1963	1857	1965	
1698	1758	1742	1745	1870	1919	1835	1842	
1719	1680	1667	1712	1845	1791	1824	1848	
1743	1696	1718	1749	1823	1820	1890	1887	
1673	1695	1687	1721	1823	1833	1883	1917	
1763	1846	1747	1762	1862	1859	1880	1851	
1746	1662	1657	1682	1844	1779	1903	1923	
1722	1817	1819	1762	1913	1785	1848	1886	
1762	1777	1662	1718	1800	1863	1803	1882	
1700	1738	1794	1673	1859	1849	1868	1878	
1754	1743	1719	1729	1795	1820	1936	1952	
1749	1729	1688	1628	1778	1846	1928	1856	
1729	1766	1739	1696	1917	1870	1806	1967	
1671	1743	1757	1765	1813	1806	1880	1840	
1707	1757	1778	1786	1862	1921	1889	1915	
1729	1755	1707	1800	1811	1911	1910	1896	
1749	1771	1783	1853	1867	1874	1904	2000	
1786	1727	1699	1847	1818	1842	1785	1894	
1737	1768	1742	1679	1842	1804	1848	1826	
1701	1738	1779	1803	1867	1911	1977	1935	
1741	1750	1680	1771	1841	1866	1870	1859	
1694	1734	1731	1784	1874	1778	1961	1818	
1751	1753	1754	1707	1830	1901	1912	1905	
1708	1746	1679	1765	1872	1836	1911	1825	
1740	1815	1799	1751	1831	1841	1863	1865	
1701	1747	1753	1809	1828	1819	1766	1858	
1716	1743	1773	1725	1788	1825	1813	1920	
1745	1735	1769	1791	1815	1856	1861	1870	
1647	1755	1780	1824	1907	1896	1861	1876	
1724	1710	1725	1779	1872	1851	1868	1891	
1750	1819	1732	1773	1828	1863	1823	1898	
1684	1693	1710	1781	1829	1870	1978	1887	
1763	1770	1770	1773	1899	1891	1898	1869	
1712	1762	1748	1751	1824	1803	1831	1970	
1793	1763	1794	1757	1884	1843	1894	1886	
1733	1781	1783	1750	1854	1956	1908	1851	
1729	1738	1746	1811	1793	1927	1865	1857	
1738	1779	1763	1743	1870	1775	1877	1831	
1753	1798	1725	1749	1897	1859	1810	1870	
1695	1816	1703	1829	1814	1855	1897	1835	
1724	1820	1674	1743	1795	1836	1863	1888	
1726	1789	1703	1770	1858	1836	1771	1868	
1791	1737	1747	1734	1758	1936	1882	1828	
1782	1782	1750	1805	1800	1899	1875	1873	
1760	1756	1679	1842	1858	1853	1859	1904	
1778	1825	1849	1822	1919	1868	1910	1915	
1840	1809	1789	1813	1823	1886	1872	1853	
1817	1794	1711	1809	1851	1747	1823	1825	
1821	1735	1823	1716	1835	1785	1875	1820	
1830	1715	1767	1729	1878	1844	1824	1883	
1770	1820	1746	1791	1799	1843	1930	1910	
1764	1788	1827	1810	1876	1832	1870	1883	
1809	1758	1767	1724	1884	1844	1878	1922	
1852	1730	1780	1762	1855	1711	1831	1890	
1757	1829	1749	1763	1929	1825	1841	1865	
1767	1734	1774	1785	1880	1919	1839	1889	
1782	1828	1778	1820	1893	1841	1915	1847	
1753	1694	1710	1864	1809	1856	1934	1757	
1710	1818	1694	1800	1858	1855	1889	1842	
1730	1795	1765	1785	1868	1922	1893	1827	
1780	1917	1786	1784	1866	1854	1923	1841	
1793	1823	1758	1773	1818	1869	1828	1792	
1818	1812	1684	1764	1887	1885	1831	1852	
1813	1927	1763	1789	1864	1872	1891	1841	
1794	1782	1711	1803	1848	1888	1868	1909	
1731	1841	1768	1804	1963	1845	1824	1917	
1823	1873	1770	1757	1827	1844	1889	1972	
1787	1831	1694	1819	1860	1875	1881	1873	
1791	1915	1800	1796	1934	1888	1956	1807	
1710	1758	1777	1858	1891	1883	1907	1799	
1788	1829	1715	1802	1889	1877	1888	1897	
1777	1862	1791	1760	1775	1845	1943	1835	
1778	1812	1858	1906	1785	1842	1937	1811	
1855	1822	1760	1811	1920	1882	1875	1842	
1731	1829	1767	1817	1906	1790	1902	1834	
1856	1770	1831	1762	1835	1899	1809	1877	
1817	1817	1845	1788	1901	1892	1837	1883	
1952	1794	1813	1738	1892	1821	1896	1868	
1772	1829	1764	1796	1886	1895	1869	1897	
1793	1685	1756	1836	1876	1909	1887	1805	
1785	1927	1876	1809	1934	1883	1869	1806	
1839	1792	1789	1807	1910	1848	1900	1812	
1944	1855	1731	1853	1912	1857	1936	1800	
1822	1799	1828	1788	1909	1793	1875	1789	
1819	1849	1739	1781	1919	1798	1878	1843	
1899	1784	1783	1809	1870	1832	1895	1871	
1772	1880	1819	1807	1907	1887	1845	1865	
1825	1874	1763	1799	1851	1847	1888	1891	
1825	1848	1804	1837	1867	1821	1920	1823	
1845	1834	1787	1848	1881	1853	1881	1813	
1793	1813	1796	1891	1862	1843	1882	1818	
1844	1829	1798	1802	1894	1910	1904	1852	
1864	1836	1778	1914	1845	1916	1900	1898	
1858	1788	1838	1829	1881	1860	1946	1788	
1844	1805	1849	1799	1878	1936	1926	1916	
1786	1902	1942	1824	1913	1862	1916	1884	
1874	1831	1813	1799	1893	1840	1889	1916	
1892	1889	1770	1873	1896	1929	1881	1905	
1820	1858	1817	1897	1782	1854	1841	1923	
1770	1851	1876	1826	1856	1944	1877	1850	
1834	1862	1836	1819	1784	1825	1949	1817	
1838	1848	1924	1762	1921	1798	1993	1819	
1910	1857	1838	1815	1869	1903	1922	1816	
1852	1884	1830	1760	1926	1967	1829	1767	
1723	1777	1807	1791	1868	1816	1858	1857	
1865	1826	1908	1822	1814	1904	1870	1863	
1880	1871	1867	1783	1883	1891	1837	1891	
1872	1872	1864	1797	1823	1868	1867	1866	
1853	1865	1787	1816	1834	1901	1869	1870	
1803	1903	1846	1855	1874	1931	1837	1837	
1903	1826	1914	1825	1880	1974	1813	1856	
1846	1900	1786	1795	1911	1826	1843	1853	
1852	1931	1863	1829	1801	1926	1897	1836	
1832	1845	1812	1866	1869	1852	1830	1794	
1856	1851	1855	1787	1914	1882	1881	1883	
1836	1860	1850	1764	1900	1823	1831	1876	
1877	1905	1844	1732	1979	1796	1859	1880	
1825	1819	1836	1795	1854	1897	1819	1830	
1865	1827	1846	1806	1872	1880	1872	1884	
1862	1866	1865	1817	1886	1866	1874	1878	
1881	1871	1819	1805	1825	1855	1941	1825	
1908	1915	1919	1918	1943	1876	1955	1860	
1806	1877	1847	1797	1919	1827	1848	1895	
1847	1847	1807	1749	1821	1926	1859	1883	
1807	1864	1776	1863	1915	1923	1879	1840	
1931	1861	1847	1751	1908	1876	1779	1774	
1870	1870	1885	1910	1887	1811	1946	1861	
1850	1888	1805	1825	1886	1883	1829	1840	
1837	1875	1851	1774	1888	1896	1875	1858	
1803	1807	1860	1822	1834	1865	1835	1775	
1789	1971	1840	1897	1889	1890	1877	1802	
1883	1846	1861	1843	1907	1948	1885	1851	
1813	1902	1838	1856	1975	1856	1897	1759	
1858	1907	1855	1870	1967	1846	1894	1808	
1877	1886	1826	1784	1943	1858	1824	1898	
1794	1881	1864	1880	1905	1898	1872	1897	
1832	1887	1848	1839	1856	1901	1887	1855	
1940	1907	1866	1822	1915	1878	1906	1819	
1854	1857	1833	1799	1901	1907	1878	1856	
1786	1822	1917	1904	1929	1856	1867	1790	
1957	1783	1858	1822	1947	1884	1958	1814	
1891	1880	1855	1791	1905	1905	1787	1847	
1898	1856	1835	1787	1927	1874	1956	1790	
1844	1819	1804	1830	1897	1884	1902	1725	
1867	1867	1932	1830	1927	1869	1847	1812	
1933	1958	1895	1851	1839	1835	1859	1832	
1886	1916	1849	1803	1951	1871	1862	1847	
1819	1912	1826	1876	1845	1891	1836	1886	
1840	2000	1864	1819	1910	1869	1851	1825	
1890	1895	1813	1790	1863	1895	1810	1857	
1836	1893	1889	1772	1858	1830	1902	1822	
1875	1879	1839	1887	1895	1905	1969	1775	
1939	1857	1932	1755	1908	1848	1814	1791	
1885	1873	1786	1883	1909	1872	1862	1835	
1864	1960	1894	1838	1880	1917	1945	1839	
1943	1869	1847	1860	1924	1877	1907	1783	
1889	1949	1807	1757	1872	1811	1903	1846	
1859	1919	1892	1863	1788	1871	1863	1810	
1902	1893	1860	1823	1879	1903	1892	1777	
1913	1862	1840	1807	1912	1926	1802	1861	
1787	1966	1796	1839	1860	1881	1853	1836	
1918	1883	1885	1870	1870	1848	1852	1782	
1928	1890	1889	1838	1905	1808	1949	1813	
1892	1908	1826	1857	1868	1813	1880	1792	
1891	1851	1832	1873	1903	1811	1857	1740	
1882	1853	1856	1755	1908	1831	1814	1801	
1854	1877	1911	1771	1939	1840	1916	1876	
1963	1877	1867	1819	1909	1856	1897	1758	
1928	1889	1900	1922	1786	1828	1852	1788	
1938	1818	1897	1812	1876	1867	1837	1806	
1860	1927	1857	1851	1838	1825	1856	1804	
1933	1903	1905	1886	1805	1898	1900	1765	
1908	1958	1817	1820	1866	1828	1904	1806	
1925	1845	1791	1905	1853	1777	1809	1755	
1858	1960	1828	1811	1838	1857	1773	1825	
1924	1889	1890	1810	1789	1816	1868	1762	
1800	1911	1879	1860	1828	1912	1805	1763	
1913	1902	1872	1929	1905	1793	1834	1772	
1831	1899	1865	1914	1919	1835	1794	1738	
1855	1917	1804	1942	1869	1818	1836	1773	
1859	1954	1780	1800	1912	1838	1789	1760	
1938	1944	1833	1728	1950	1876	1844	1729	
1860	1856	1866	1803	1941	1899	1767	1728	
1813	1904	1848	1820	1854	1745	1862	1823	
1944	1975	1821	1899	1865	1856	1818	1843	
1909	1918	1890	1743	1857	1863	1835	1754	
1885	1941	1844	1835	1900	1860	1847	1799	
1817	1948	1953	1780	1876	1840	1835	1716	
1907	1867	1859	1849	1861	1802	1787	1827	
1843	1884	1822	1849	1873	1814	1777	1760	
1868	1932	1868	1827	1809	1839	1752	1757	
1804	1805	1762	1791	1893	1809	1780	1755	
1845	1874	1810	1830	1826	1876	1737	1721	
1886	1950	1870	1822	1826	1746	1831	1773	
1844	1927	1909	1835	1823	1868	1803	1762	
2000	1894	1902	1864	1830	1800	1791	1723	
1931	1820	1805	1882	1899	1830	1766	1783	
1920	1862	1890	1831	1810	1865	1929	1748	
1869	1955	1889	1827	1810	1767	1811	1758	
1876	1858	1851	1830	1903	1789	1812	1672	
1895	1932	1804	1823	1830	1775	1777	1664	
1871	1814	1909	1782	1930	1839	1780	1790	
1851	1889	1809	1821	1831	1801	1749	1660	
1911	1922	1810	1878	1809	1735	1748	1723	
1874	1922	1918	1826	1850	1812	1735	1671	
1891	1862	1924	1856	1892	1800	1793	1693	
1939	1834	1874	1817	1859	1807	1774	1700	
1881	1862	1839	1813	1765	1836	1816	1695	
1887	1903	1893	1739	1845	1776	1746	1729	
1879	1806	1839	1809	1847	1815	1841	1773	
1959	1953	1825	1849	1847	1776	1796	1755	
1836	1929	1839	1777	1829	1778	1700	1687	
1878	1947	1887	1800	1870	1763	1819	1778	
1927	1919	1939	1729	1843	1810	1778	1716	
1861	1769	1846	1761	1837	1824	1824	1668	
1857	1953	1771	1794	1803	1725	1720	1674	
1927	1871	1861	1819	1860	1787	1790	1651	
1927	1860	1814	1797	1776	1743	1789	1645	
1907	1819	1784	1848	1730	1870	1729	1686	
1822	1983	1824	1742	1858	1693	1798	1767	
1860	1880	1874	1733	1839	1804	1747	1720	
1940	1921	1831	1796	1798	1737	1814	1631	
1876	1984	1770	1746	1818	1778	1879	1668	
1894	1886	1820	1795	1808	1800	1701	1719	
1810	1845	1840	1823	1861	1840	1772	1690	
1865	1839	1881	1719	1755	1748	1759	1712	
1910	1875	1891	1747	1813	1806	1651	1677	
1869	1836	1846	1802	1773	1721	1804	1676	
1914	1865	1894	1787	1797	1738	1754	1676	
1874	1901	1819	1784	1793	1747	1691	1637	
1861	1865	1855	1704	1801	1758	1688	1724	
1923	1887	1878	1742	1840	1768	1741	1713	
1852	1830	1825	1788	1817	1755	1697	1759	
1910	1893	1847	1855	1814	1737	1731	1660	
1895	1881	1809	1814	1854	1768	1744	1694	
1898	1901	1832	1803	1847	1819	1757	1602	
1923	1812	1811	1755	1770	1803	1732	1706	
1871	1877	1862	1815	1851	1766	1788	1724	
1928	1873	1791	1781	1838	1890	1716	1650	
1890	1938	1837	1797	1924	1781	1747	1649	
1869	1962	1810	1791	1816	1805	1702	1665	
1905	1840	1855	1789	1907	1680	1810	1645	
1879	1941	1860	1791	1796	1766	1812	1630	
1955	1883	1823	1791	1765	1743	1660	1597	
1892	1874	1767	1733	1810	1723	1707	1649	
1868	1815	1855	1820	1804	1796	1771	1568	
1858	1867	1833	1762	1796	1851	1692	1549	
1875	1912	1945	1779	1754	1790	1720	1639	
1864	1817	1845	1702	1761	1682	1633	1660	
1925	1846	1864	1716	1896	1761	1763	1634	
1818	1917	1832	1775	1774	1753	1688	1675	
1836	1890	1822	1699	1790	1768	1715	1646	
1916	1941	1776	1732	1795	1755	1693	1617	
1788	1853	1787	1754	1801	1777	1721	1629	
1846	1869	1791	1711	1738	1791	1741	1616	
1877	1893	1938	1801	1854	1737	1665	1637	
1924	1903	1870	1751	1763	1800	1640	1623	
1888	1886	1791	1756	1766	1714	1735	1706	
1809	1914	1856	1756	1800	1743	1714	1624	
1767	1852	1840	1751	1774	1734	1657	1630	
1902	1943	1788	1717	1833	1713	1699	1616	
1852	1798	1845	1769	1776	1707	1645	1585	
1848	1878	1829	1682	1813	1742	1687	1630	
1870	1879	1862	1730	1791	1710	1692	1624	
1859	1869	1847	1757	1762	1806	1692	1597	
1919	1863	1850	1728	1763	1766	1621	1673	
1884	1902	1825	1717	1791	1679	1658	1621	
1926	1790	1859	1694	1859	1760	1706	1629	
1876	1805	1748	1648	1747	1767	1647	1650	
1946	1887	1801	1715	1736	1793	1662	1597	
1847	1840	1820	1786	1753	1706	1626	1574	
1864	1857	1817	1697	1744	1799	1664	1655	
1837	1816	1864	1762	1772	1735	1651	1579	
1876	1881	1818	1724	1753	1744	1674	1516	
1876	1891	1833	1726	1814	1746	1645	1599	
1842	1874	1842	1866	1762	1707	1711	1648	
1905	1920	1757	1795	1889	1646	1713	1565	
1833	1767	1795	1693	1836	1765	1616	1573	
1832	1852	1826	1693	1914	1677	1736	1541	
1879	1882	1801	1755	1736	1664	1722	1619	
1854	1774	1710	1737	1738	1682	1657	1589	
1910	1771	1862	1801	1795	1742	1721	1578	
1879	1817	1767	1720	1720	1775	1673	1520	
1816	1940	1730	1713	1752	1698	1705	1582	
1859	1849	1829	1783	1762	1673	1696	1514	
1880	1870	1798	1785	1757	1749	1616	1647	
1891	1804	1817	1761	1801	1728	1552	1558	
1845	1843	1816	1739	1764	1689	1661	1609	
1919	1860	1752	1731	1784	1725	1618	1558	
1850	1874	1772	1731	1663	1582	1661	1599	
1836	1874	1731	1637	1817	1638	1700	1644	
1869	1854	1747	1735	1722	1655	1603	1502	
1848	1826	1843	1785	1712	1750	1610	1619	
1922	1880	1758	1677	1685	1739	1652	1540	
1729	1829	1838	1693	1720	1761	1631	1503	
1869	1905	1761	1753	1813	1698	1629	1525	
1872	1849	1782	1736	1733	1750	1573	1576	
1827	1828	1806	1768	1815	1690	1650	1521	
1849	1843	1840	1669	1733	1608	1634	1574	
1848	1829	1883	1744	1781	1690	1620	1554	
1790	1911	1841	1700	1724	1712	1580	1533	
1868	1848	1732	1685	1790	1647	1653	1555	
1849	1782	1749	1751	1762	1666	1551	1498	
1846	1856	1800	1679	1687	1708	1574	1535	
1812	1801	1794	1708	1702	1683	1621	1473	
1852	1809	1889	1656	1656	1619	1618	1559	
1849	1876	1824	1684	1766	1643	1616	1538	
1827	1789	1759	1629	1678	1587	1673	1459	
1812	1736	1745	1685	1678	1676	1637	1545	
1929	1909	1725	1671	1664	1611	1630	1552	
1886	1889	1777	1767	1732	1662	1638	1563	
1842	1911	1862	1712	1745	1740	1657	1562	
1844	1867	1807	1729	1691	1638	1591	1534	
1824	1807	1832	1719	1734	1686	1582	1545	
1851	1882	1780	1713	1766	1647	1664	1478	
1809	1772	1776	1699	1746	1658	1592	1444	
1872	1783	1785	1706	1719	1695	1620	1461	
1799	1868	1719	1657	1697	1565	1660	1489	
1854	1771	1854	1646	1699	1588	1628	1504	
1856	1863	1763	1699	1768	1653	1608	1547	
1836	1766	1759	1655	1720	1601	1585	1528	
1857	1801	1762	1676	1705	1728	1605	1519	
1881	1812	1773	1656	1730	1612	1604	1586	
1904	1788	1816	1751	1672	1684	1549	1450	
1752	1754	1751	1712	1701	1718	1602	1505	
1770	1756	1780	1666	1678	1662	1563	1411	
1882	1795	1825	1686	1760	1584	1589	1507	
1759	1884	1779	1746	1688	1665	1578	1493	
1866	1862	1674	1719	1721	1647	1554	1457	
1845	1823	1739	1686	1720	1599	1584	1538	
1910	1883	1731	1646	1814	1666	1606	1499	
1842	1845	1718	1812	1678	1612	1611	1451	
1835	1835	1747	1679	1718	1575	1624	1502	
1876	1895	1668	1720	1602	1644	1535	1426	
1834	1884	1726	1647	1756	1631	1602	1533	
1787	1855	1782	1699	1688	1667	1571	1495	
1853	1799	1749	1720	1620	1576	1554	1478	
1875	1791	1811	1586	1653	1581	1598	1480	
1862	1749	1824	1667	1657	1614	1550	1441	
1800	1840	1735	1714	1664	1543	1591	1438	
1832	1791	1731	1655	1717	1633	1597	1505	
1867	1750	1821	1755	1642	1614	1525	1444	
1883	1786	1707	1701	1656	1573	1544	1455	
1849	1824	1782	1697	1674	1642	1595	1492	
1880	1912	1859	1627	1670	1551	1481	1369	
1917	1820	1788	1636	1652	1520	1496	1456	
1830	1830	1740	1666	1721	1564	1592	1571	
1857	1798	1724	1705	1738	1629	1539	1461	
1856	1810	1729	1646	1662	1582	1586	1395	
1825	1775	1728	1669	1700	1642	1575	1493	
1800	1841	1657	1716	1680	1677	1590	1472	
1870	1781	1758	1680	1698	1612	1558	1415	
1903	1823	1647	1626	1679	1624	1599	1408	
1818	1860	1730	1645	1716	1635	1560	1408	
1818	1845	1775	1713	1640	1519	1491	1497	
1830	1755	1771	1672	1690	1549	1562	1432	
1792	1804	1719	1623	1566	1525	1567	1536	
1878	1777	1778	1679	1644	1481	1571	1547	
1816	1821	1704	1645	1722	1669	1583	1427	
1876	1759	1752	1600	1670	1645	1612	1420	
1815	1831	1708	1740	1629	1667	1503	1480	
1837	1770	1756	1688	1680	1571	1628	1485	
1789	1823	1786	1691	1625	1465	1502	1473	
1831	1793	1760	1709	1650	1551	1515	1409	
1857	1809	1748	1704	1583	1540	1525	1440	
1766	1802	1662	1629	1680	1614	1527	1414	
1832	1741	1784	1730	1594	1641	1574	1432	
1825	1769	1804	1638	1601	1543	1539	1433	
1815	1886	1741	1637	1595	1581	1535	1394	
1767	1837	1751	1620	1800	1557	1576	1414	
1811	1878	1688	1650	1686	1537	1535	1427	
1773	1683	1690	1646	1621	1542	1445	1380	
1897	1681	1716	1657	1594	1559	1456	1389	
1758	1819	1726	1665	1607	1584	1486	1395	
1782	1830	1693	1650	1662	1587	1542	1442	
1863	1800	1738	1621	1635	1629	1494	1390	
1818	1820	1738	1711	1585	1574	1499	1367	
1782	1800	1743	1649	1642	1550	1537	1439	
1821	1728	1730	1654	1643	1606	1491	1349	
1830	1828	1672	1593	1621	1520	1490	1370	
1720	1833	1732	1509	1651	1499	1542	1342	
1776	1771	1698	1582	1641	1535	1496	1467	
1821	1823	1750	1563	1634	1561	1447	1414	
1780	1705	1670	1610	1595	1540	1510	1457	
1740	1725	1736	1646	1611	1510	1424	1376	
1869	1732	1689	1640	1686	1574	1535	1421	
1855	1775	1655	1573	1642	1529	1447	1397	
1680	1740	1697	1654	1584	1485	1544	1404	
1788	1735	1749	1611	1599	1547	1434	1348	
1834	1757	1701	1522	1605	1516	1486	1321	
1767	1691	1705	1628	1624	1558	1521	1381	
1842	1805	1717	1566	1580	1514	1497	1423	
1792	1760	1706	1595	1550	1554	1509	1337	
1798	1728	1729	1622	1534	1547	1414	1355	
1816	1716	1752	1617	1567	1506	1479	1364	
1807	1809	1759	1617	1528	1557	1466	1319	
1722	1710	1694	1666	1666	1583	1510	1318	
1735	1759	1682	1578	1621	1591	1488	1302	
1766	1796	1728	1642	1706	1541	1436	1334	
1743	1737	1695	1584	1535	1465	1429	1325	
1749	1739	1731	1600	1642	1579	1491	1390	
1778	1766	1667	1627	1598	1551	1500	1347	
1797	1809	1666	1550	1605	1566	1398	1348	
1786	1693	1711	1542	1564	1543	1480	1378	
1772	1756	1705	1622	1625	1543	1389	1348	
1797	1798	1703	1596	1610	1505	1383	1422	
1773	1795	1751	1513	1536	1482	1412	1340	
1751	1759	1695	1625	1578	1476	1400	1373	
1778	1762	1670	1603	1625	1587	1460	1351	
1829	1814	1671	1573	1552	1475	1410	1269	
1713	1808	1684	1546	1620	1482	1358	1337	
1773	1729	1693	1615	1576	1471	1445	1336	
1754	1825	1666	1651	1655	1456	1461	1292	
1799	1695	1719	1560	1609	1499	1381	1333	
1787	1778	1681	1609	1616	1489	1464	1356	
1742	1777	1677	1604	1544	1433	1501	1262	
1784	1821	1723	1533	1600	1533	1382	1275	
1746	1792	1688	1497	1592	1476	1442	1346	
1727	1783	1669	1510	1610	1474	1462	1259	
1759	1788	1674	1577	1531	1453	1409	1372	
1732	1750	1650	1540	1556	1444	1437	1277	
1800	1744	1625	1568	1600	1485	1386	1317	
1805	1760	1728	1585	1540	1491	1343	1370	
1750	1674	1664	1580	1478	1473	1384	1254	
1721	1704	1693	1514	1547	1454	1453	1270	
1763	1792	1630	1575	1544	1456	1385	1258	
1715	1721	1666	1585	1584	1417	1433	1303	
1764	1780	1642	1582	1604	1447	1409	1255	
1733	1769	1637	1517	1604	1459	1414	1317	
1701	1730	1654	1499	1528	1518	1369	1275	
1734	1731	1641	1564	1463	1510	1422	1214	
1695	1686	1668	1558	1481	1471	1363	1264	
1662	1694	1654	1519	1507	1388	1374	1186	
1738	1740	1605	1583	1530	1390	1413	1252	
1743	1766	1716	1533	1500	1398	1351	1293	
1720	1772	1642	1543	1448	1447	1354	1255	
1751	1757	1639	1539	1537	1418	1347	1211	
1765	1706	1606	1531	1453	1449	1343	1272	
1639	1780	1668	1578	1545	1432	1363	1256	
1699	1752	1616	1583	1516	1384	1381	1277	
1761	1780	1618	1581	1546	1423	1378	1231	
1661	1690	1515	1551	1593	1405	1361	1186	
1673	1844	1607	1558	1513	1469	1361	1257	
1750	1697	1593	1513	1491	1405	1413	1299	
1770	1740	1674	1467	1439	1395	1334	1225	
1726	1712	1705	1499	1513	1449	1380	1288	
1715	1714	1553	1513	1512	1444	1368	1244	
1765	1783	1610	1550	1473	1393	1439	1230	
1779	1701	1686	1495	1476	1400	1358	1170	
1712	1676	1575	1499	1518	1445	1348	1306	
1702	1687	1644	1541	1429	1355	1380	1230	
1662	1713	1597	1527	1513	1452	1354	1231	
1711	1691	1612	1510	1553	1480	1427	1209	
1720	1677	1645	1445	1463	1490	1350	1188	
1711	1724	1656	1439	1531	1306	1382	1245	
1703	1709	1602	1484	1507	1393	1374	1168	
1723	1727	1601	1545	1518	1385	1338	1152	
1690	1695	1605	1465	1495	1439	1271	1207	
1691	1785	1651	1483	1450	1418	1309	1218	
1704	1727	1691	1443	1514	1291	1331	1150	
1683	1738	1631	1453	1465	1398	1325	1184	
1657	1669	1569	1451	1449	1390	1334	1178	
1696	1688	1642	1447	1510	1364	1328	1188	
1728	1633	1622	1465	1505	1468	1287	1185	
1707	1731	1611	1478	1489	1381	1271	1143	
1758	1732	1529	1482	1470	1378	1328	1134	
1634	1648	1589	1457	1479	1421	1316	1204	
1666	1745	1733	1423	1537	1296	1307	1234	
1761	1756	1576	1514	1514	1409	1275	1168	
1688	1665	1591	1404	1504	1307	1336	1184	
1668	1733	1622	1511	1397	1394	1318	1195	
1721	1727	1579	1430	1442	1355	1304	1191	
1643	1672	1548	1492	1394	1392	1329	1176	
1664	1617	1606	1475	1429	1364	1279	1180	
1739	1682	1558	1473	1482	1345	1313	1168	
1678	1655	1557	1457	1466	1392	1244	1217	
1685	1654	1546	1454	1516	1310	1267	1178	
1638	1677	1597	1433	1414	1377	1258	1133	
1708	1692	1667	1451	1461	1343	1238	1236	
1696	1551	1609	1413	1390	1386	1371	1164	
1709	1709	1644	1381	1539	1358	1256	1171	
1697	1663	1549	1487	1433	1356	1274	1161	
1753	1659	1626	1472	1443	1362	1230	1176	
1709	1723	1564	1485	1376	1365	1265	1156	
1627	1578	1618	1543	1340	1297	1341	1123	
1644	1665	1602	1456	1398	1350	1252	1171	
1670	1646	1545	1399	1379	1396	1270	1177	
1724	1594	1567	1473	1413	1308	1288	1145	
1698	1590	1549	1477	1499	1332	1245	1161	
1625	1605	1528	1423	1453	1328	1206	1093	
1726	1675	1534	1397	1469	1348	1302	1158	
1767	1685	1594	1390	1462	1364	1252	1150	
1662	1710	1616	1463	1398	1312	1233	1109	
1656	1700	1506	1434	1475	1411	1223	1131	
1645	1709	1567	1444	1421	1310	1223	1107	
1628	1588	1595	1455	1457	1303	1218	1121	
1595	1623	1591	1420	1454	1340	1278	1088	
1653	1617	1573	1413	1441	1320	1270	1185	
1716	1631	1557	1457	1425	1294	1290	1136	
1637	1625	1493	1426	1312	1268	1238	1140	
1697	1624	1508	1498	1401	1274	1231	1117	
1650	1652	1539	1479	1471	1383	1250	1156	
1585	1631	1608	1423	1418	1322	1275	1136	
1658	1642	1520	1528	1390	1263	1186	1044	
1669	1677	1555	1460	1437	1342	1236	1160	
1672	1683	1577	1453	1469	1281	1299	1199	
1552	1642	1519	1417	1440	1280	1257	1114	
1608	1614	1566	1388	1397	1322	1217	1072	
1628	1638	1513	1450	1441	1332	1235	1094	
1684	1651	1543	1450	1397	1242	1207	1162	
1613	1631	1549	1376	1424	1301	1218	1073	
1612	1687	1530	1443	1348	1260	1187	1181	
1676	1620	1521	1441	1418	1302	1233	1135	
1720	1637	1543	1380	1404	1349	1198	1125	
1677	1596	1485	1390	1428	1337	1192	1124	
1611	1542	1506	1398	1335	1267	1185	1122	
1683	1613	1526	1376	1375	1323	1248	1040	
1695	1565	1477	1434	1351	1288	1208	1037	
1602	1624	1506	1403	1428	1216	1192	1094	
1644	1650	1551	1498	1388	1279	1202	1068	
1656	1615	1493	1389	1358	1249	1204	1051	
1660	1641	1567	1368	1434	1288	1207	1019	
1675	1589	1484	1358	1410	1279	1205	1052	
1643	1651	1476	1353	1417	1238	1188	1109	
1644	1635	1459	1327	1365	1239	1202	1093	
1684	1575	1584	1304	1343	1209	1170	1070	
1617	1621	1495	1372	1402	1280	1166	1090	
1604	1540	1510	1409	1341	1289	1180	1049	
1541	1555	1605	1359	1331	1233	1227	1021	
1678	1554	1482	1408	1382	1233	1175	1033	
1578	1552	1488	1345	1333	1306	1136	1093	
1659	1637	1503	1298	1457	1308	1261	1024	
1551	1643	1588	1373	1310	1280	1213	1069	
1589	1596	1453	1375	1396	1223	1195	1022	
1575	1610	1479	1362	1338	1186	1121	1022	
1587	1515	1504	1379	1349	1207	1193	1064	
1603	1607	1397	1336	1358	1214	1143	996	
1574	1651	1487	1357	1355	1232	1195	1022	
1628	1532	1484	1325	1325	1253	1169	1056	
1612	1619	1456	1389	1277	1217	1161	962	
1567	1552	1579	1283	1326	1240	1151	1057	
1577	1569	1464	1407	1373	1268	1131	996	
1581	1540	1451	1333	1363	1203	1149	1067	
1554	1631	1565	1316	1287	1225	1165	1014	
1591	1600	1471	1366	1314	1238	1071	986	
1610	1472	1496	1385	1392	1242	1136	1003	
1623	1549	1530	1330	1371	1250	1103	1052	
1605	1537	1496	1272	1325	1233	1134	1020	
1601	1517	1515	1387	1320	1328	1154	1008	
1550	1547	1443	1305	1364	1292	1147	1017	
1651	1504	1481	1382	1322	1275	1107	979	
1590	1574	1502	1284	1343	1229	1151	1022	
1476	1598	1515	1251	1309	1218	1162	1008	
1706	1534	1537	1409	1349	1123	1153	987	
1639	1504	1410	1317	1329	1152	1189	1014	
1571	1499	1463	1263	1272	1207	1153	994	
1531	1547	1454	1290	1360	1258	1108	1021	
1600	1543	1461	1347	1325	1214	1218	982	
1627	1587	1509	1338	1332	1172	1140	1032	
1531	1589	1555	1355	1323	1224	1066	998	
1539	1508	1461	1307	1370	1210	1130	927	
1522	1530	1511	1333	1321	1193	1158	1022	
1575	1640	1451	1342	1334	1217	1079	979	
1603	1551	1490	1344	1290	1152	1098	1032	
1535	1544	1529	1298	1198	1186	1123	1008	
1588	1478	1477	1325	1282	1180	1085	992	
1567	1566	1479	1329	1338	1176	1086	1005	
1635	1570	1475	1371	1259	1174	1083	989	
1499	1532	1448	1237	1266	1206	1108	1025	
1546	1539	1416	1280	1344	1218	1144	962	
1553	1488	1417	1350	1309	1151	1084	1002	
1548	1486	1451	1336	1265	1156	1144	926	
1579	1486	1427	1293	1240	1152	1104	968	
1591	1569	1435	1295	1260	1151	1079	924	
1505	1542	1425	1306	1301	1182	1097	1021	
1549	1490	1504	1303	1229	1163	1114	926	
1508	1523	1439	1252	1266	1124	1073	944	
1571	1487	1494	1330	1288	1179	1081	979	
1530	1559	1408	1253	1252	1145	1108	894	
1619	1529	1412	1282	1296	1232	1086	925	
1568	1490	1441	1280	1242	1157	1102	919	
1502	1576	1459	1290	1220	1167	1081	940	
1487	1475	1442	1300	1244	1181	1103	950	
1600	1561	1389	1318	1223	1184	1128	948	
1499	1461	1433	1288	1283	1133	1118	962	
1576	1473	1431	1292	1286	1133	1108	948	
1528	1540	1450	1254	1231	1178	1062	926	
1478	1495	1434	1228	1224	1140	1047	907	
1488	1522	1390	1347	1251	1139	1039	969	
1500	1449	1465	1306	1189	1154	1052	981	
1570	1461	1379	1289	1280	1132	1000	935	
1534	1511	1433	1247	1290	1153	1059	866	
1509	1547	1471	1319	1219	1203	1029	931	
1551	1524	1440	1222	1250	1162	1028	950	
1556	1504	1371	1288	1230	1102	1064	930	
1569	1453	1453	1268	1272	1084	1051	898	
1497	1457	1443	1267	1221	1129	1022	901	
1502	1551	1393	1304	1219	1149	1076	883	
1538	1499	1436	1250	1257	1121	1124	904	
1454	1483	1406	1305	1236	1041	1039	928	
1487	1536	1407	1340	1302	1143	1085	953	
1496	1463	1402	1277	1256	1126	1033	895	
1476	1471	1339	1297	1199	1155	1012	915	
1441	1516	1411	1300	1281	1105	1026	854	
1539	1545	1431	1286	1289	1132	1009	869	
1567	1491	1416	1245	1204	1083	1088	936	
1503	1480	1331	1298	1238	1116	1069	878	
1553	1422	1376	1244	1203	1074	1022	898	
1498	1484	1398	1217	1307	1098	1025	906	
1546	1495	1358	1231	1226	1123	1004	867	
1412	1498	1464	1240	1195	1056	993	878	
1473	1476	1365	1237	1165	1114	970	961	
1495	1516	1382	1257	1225	1130	987	919	
1531	1446	1357	1249	1186	1137	1017	881	
1514	1441	1391	1248	1233	1094	989	917	
1467	1456	1377	1208	1198	1064	996	860	
1469	1505	1401	1232	1248	1125	1021	882	
1504	1451	1356	1182	1242	1074	1024	905	
1487	1456	1405	1260	1264	1118	1022	877	
1515	1486	1353	1321	1208	1091	990	898	
1505	1468	1403	1242	1185	1090	1020	897	
1509	1477	1379	1222	1204	1119	1021	861	
1457	1487	1372	1262	1197	1107	1032	924	
1602	1473	1365	1329	1143	1070	974	860	
1522	1502	1397	1206	1169	1104	975	928	
1608	1459	1352	1182	1156	1008	1006	848	
1500	1459	1420	1187	1213	1077	986	856	
1467	1465	1333	1210	1182	1080	967	842	
1441	1518	1367	1207	1129	1016	1015	865	
1468	1463	1327	1193	1138	1038	985	896	
1548	1448	1339	1204	1190	1032	1012	841	
1499	1482	1306	1198	1195	1023	973	845	
1483	1412	1364	1249	1269	1085	997	824	
1567	1472	1348	1203	1170	1053	1013	839	
1391	1473	1395	1159	1242	1041	928	832	
1475	1426	1349	1171	1158	1051	999	866	
1435	1462	1409	1175	1139	1069	927	858	
1454	1402	1396	1191	1135	1072	926	855	
1486	1435	1310	1193	1148	1046	906	901	
1480	1490	1300	1220	1167	988	965	850	
1484	1405	1312	1201	1160	1027	958	879	
1455	1491	1339	1199	1186	1037	979	842	
1452	1419	1365	1137	1194	1071	948	846	
1425	1495	1335	1216	1202	1020	998	823	
1477	1417	1349	1153	1071	1019	971	783	
1427	1412	1329	1218	1196	1027	1001	825	
1459	1438	1388	1180	1154	1056	952	813	
1482	1414	1371	1141	1133	1053	992	870	
1420	1444	1395	1170	1216	1012	996	817	
1414	1419	1342	1227	1125	1056	981	870	
1407	1356	1350	1183	1172	1029	1003	839	
1530	1488	1348	1136	1202	1032	910	745	
1408	1458	1302	1211	1179	1063	1027	788	
1433	1412	1303	1147	1182	1016	1015	834	
1459	1415	1258	1230	1187	1067	980	858	
1393	1434	1298	1202	1123	1018	929	828	
1558	1412	1330	1194	1157	1081	974	836	
1424	1403	1310	1185	1158	1054	978	794	
1445	1514	1314	1178	1165	1075	960	846	
1418	1386	1343	1166	1113	971	900	786	
1374	1327	1305	1184	1128	972	933	821	
1457	1349	1298	1212	1133	953	890	784	
1438	1400	1318	1211	1077	1047	964	820	
1425	1426	1358	1129	1154	994	940	759	
1489	1364	1298	1168	1101	990	929	809	
1439	1379	1317	1159	1206	1012	945	790	
1410	1486	1275	1106	1121	1047	972	823	
1430	1417	1301	1118	1176	1025	945	781	
1432	1498	1335	1106	1137	1013	946	811	
1407	1368	1320	1214	1109	1060	929	742	
1444	1334	1349	1116	1143	1005	935	816	
1427	1313	1303	1136	1189	994	871	756	
1393	1413	1302	1150	1133	964	918	849	
1454	1376	1327	1147	1121	987	902	779	
1479	1403	1295	1157	1140	989	870	789	
1412	1306	1280	1090	1068	956	877	783	
1369	1398	1312	1135	1069	1039	958	883	
1471	1344	1282	1169	1087	982	909	800	
1471	1376	1304	1191	1142	975	932	858	
1429	1392	1280	1111	1128	1034	924	776	
1411	1382	1295	1166	1138	1018	925	769	
1404	1294	1249	1145	1137	1003	875	759	
1445	1329	1349	1034	1091	1027	906	801	
1525	1291	1198	1147	1125	982	882	774	
1405	1356	1297	1157	1110	1008	939	743	
1381	1417	1368	1158	1113	983	907	771	
1431	1357	1301	1164	1101	997	960	785	
1424	1449	1328	1091	1085	999	972	805	
1400	1384	1214	1101	1130	967	950	793	
1437	1369	1329	1140	1107	988	902	703	
1394	1296	1293	1126	1099	1011	926	744	
1375	1328	1338	1141	1070	984	911	740	
1402	1451	1263	1130	1087	917	827	777	
1397	1338	1260	1119	1100	1020	832	776	
1356	1325	1286	1138	1040	1032	883	755	
1343	1304	1264	1111	1114	953	840	738	
1378	1405	1284	1089	1113	949	922	761	
1392	1360	1273	1104	1092	947	861	725	
1458	1325	1213	1098	1062	994	834	738	
1391	1332	1278	1108	1114	916	859	710	
1409	1316	1251	1067	1084	971	880	729	
1474	1362	1244	1150	1046	969	882	750	
1367	1365	1279	1077	1133	1019	894	730	
1446	1257	1230	1096	1071	975	889	773	
1410	1340	1291	1090	1095	1000	894	745	
1373	1322	1246	1067	1048	980	873	730	
1378	1300	1250	1134	1042	992	913	754	
1371	1437	1279	1106	1094	966	897	711	
1376	1270	1264	1077	1072	987	855	736	
1416	1415	1275	1152	1068	981	789	747	
1365	1342	1291	1146	993	961	873	750	
1322	1370	1263	1126	1077	958	877	732	
1297	1380	1269	1078	1077	926	861	737	
1366	1354	1255	1049	1132	925	859	752	
1389	1366	1270	1090	1005	931	913	752	
1403	1378	1220	1077	1042	946	866	644	
1355	1325	1231	1140	1012	901	859	744	
1343	1381	1209	1051	1056	899	869	739	
1368	1379	1213	1121	1060	952	825	724	
1428	1285	1279	1093	1079	975	861	750	
1429	1286	1305	1076	1089	936	819	737	
1375	1330	1225	1101	1014	949	843	740	
1436	1333	1231	1072	1000	928	881	710	
1313	1291	1264	1086	1058	942	813	767	
1376	1316	1188	1081	1076	916	889	742	
1364	1302	1256	1019	1041	902	826	724	
1296	1308	1230	1010	1006	957	897	644	
1395	1268	1273	1062	1053	909	846	698	
1319	1290	1273	1061	1021	944	845	753	
1345	1371	1220	1074	994	921	846	723	
1357	1277	1204	975	1028	894	780	694	
1382	1355	1229	1001	1024	903	834	678	
1417	1257	1269	1044	1044	913	880	689	
1411	1332	1197	1106	1038	907	793	753	
1350	1289	1205	1053	1004	842	822	700	
1381	1265	1230	1011	1055	894	848	661	
1327	1305	1183	1030	1012	903	828	670	
1338	1310	1215	1107	1049	916	838	711	
1358	1305	1236	1075	1022	853	863	704	
1340	1359	1202	1040	1047	916	756	683	
1288	1277	1240	1037	999	910	836	716	
1299	1248	1201	1052	1039	905	785	788	
1314	1368	1169	1045	1080	837	836	704	
1352	1284	1218	1048	1041	876	836	712	
1314	1286	1190	1041	1055	848	788	673	
1387	1312	1240	1013	1065	900	831	686	
1314	1264	1140	1148	955	844	745	681	
1301	1322	1189	1003	1011	835	761	718	
1348	1301	1175	1078	951	873	818	706	
1359	1287	1267	992	1009	873	794	730	
1338	1244	1191	1057	972	835	783	692	
1292	1313	1188	1058	989	877	794	677	
1314	1318	1151	955	1052	908	831	692	
1303	1300	1126	1054	948	878	761	685	
1277	1294	1214	1037	1040	853	788	641	
1374	1248	1156	988	1005	838	795	695	
1341	1306	1214	1047	954	846	766	657	
1288	1256	1142	1009	1001	824	802	749	
1375	1256	1181	1002	1025	851	759	646	
1353	1264	1239	1057	1012	862	784	684	
1301	1252	1139	1007	943	879	831	652	
1355	1307	1135	1011	988	873	792	672	
1328	1270	1187	1052	949	885	767	683	
1346	1252	1213	1042	1001	827	782	654	
1296	1265	1141	1000	1012	892	761	677	
1360	1264	1194	1008	948	873	821	629	
1289	1254	1195	1030	997	894	803	652	
1282	1269	1206	1027	993	881	760	697	
1271	1260	1125	947	968	807	809	688	
1315	1313	1150	1015	957	841	764	687	
1245	1271	1156	995	1004	869	812	690	
1279	1203	1151	994	993	895	771	629	
1254	1271	1107	1040	949	872	780	664	
1314	1288	1155	1057	991	830	774	603	
1299	1184	1217	1045	944	905	751	641	
1345	1286	1143	1043	1027	879	803	627	
1390	1261	1159	964	994	796	753	663	
1252	1204	1179	984	987	790	752	617	
1261	1220	1158	1036	992	823	755	637	
1276	1226	1203	999	951	833	750	646	
1316	1206	1136	1011	931	816	742	624	
1290	1250	1108	1009	958	791	734	650	
1289	1248	1135	1005	955	823	780	688	
1277	1263	1096	1028	950	835	785	634	
1289	1163	1119	1015	896	879	784	597	
1357	1262	1102	997	996	799	743	652	
1268	1268	1185	1002	960	825	751	646	
1254	1295	1179	1079	938	852	763	638	
1285	1264	1113	966	970	869	763	669	
1260	1269	1182	957	938	803	762	652	
1252	1273	1152	994	991	822	743	627	
1329	1229	1138	964	971	814	737	580	
1240	1242	1177	1031	872	872	778	617	
1276	1190	1171	1015	989	774	729	648	
1212	1229	1151	950	956	842	718	629	
1271	1216	1162	992	933	860	736	598	
1332	1227	1098	979	917	827	741	633	
1270	1227	1087	967	914	829	682	646	
1200	1258	1118	960	974	906	706	590	
1275	1208	1120	999	949	814	752	564	
1280	1181	1154	919	983	796	726	628	
1312	1218	1134	1026	926	790	725	605	
1318	1234	1155	906	905	800	730	569	
1246	1229	1148	911	908	811	768	579	
1319	1217	1164	958	913	848	791	605	
1301	1240	1172	971	939	817	723	600	
1236	1199	1177	970	968	829	745	617	
1302	1224	1129	1018	958	791	737	574	
1241	1222	1216	1026	938	863	750	601	
1261	1221	1165	923	924	806	737	588	
1230	1207	1142	950	923	783	686	587	
1268	1156	1112	930	914	792	758	608	
1282	1192	1144	928	893	765	691	603	
1239	1197	1120	922	922	778	652	639	
1261	1164	1137	929	918	872	728	621	
1250	1155	1096	977	862	786	724	578	
1198	1227	1113	990	895	834	732	535	
1291	1181	1124	939	873	809	732	576	
1237	1130	1081	938	932	807	692	608	
1217	1139	1115	976	943	770	783	583	
1240	1126	1109	928	896	787	689	572	
1231	1232	1068	968	909	764	703	563	
1306	1150	1076	957	888	789	742	597	
1261	1195	1149	937	959	786	751	560	
1222	1165	1068	937	894	799	670	563	
1311	1239	1073	904	938	781	694	592	
1236	1189	1112	901	906	772	747	599	
1243	1153	1039	987	904	713	712	569	
1268	1148	1128	954	885	747	737	523	
1213	1209	1096	944	909	818	702	570	
1261	1170	1080	939	900	762	700	546	
1266	1174	1064	917	867	753	659	605	
1151	1221	1053	937	869	746	685	583	
1199	1111	1065	947	886	785	701	586	
1187	1157	1098	929	860	764	662	609	
1185	1113	1079	912	868	755	680	556	
1217	1101	1049	930	847	799	744	561	
1259	1153	1060	896	894	751	702	572	
1208	1170	1056	888	899	752	686	543	
1231	1122	1022	956	839	783	686	552	
1285	1152	1047	918	859	741	664	571	
1181	1131	1052	952	891	722	698	580	
1234	1184	1063	877	869	795	655	559	
1168	1196	1126	885	878	720	671	572	
1207	1120	1096	894	871	738	662	565	
1189	1175	1105	942	868	723	661	521	
1170	1166	1068	914	880	787	666	535	
1215	1213	1069	893	881	774	666	551	
1186	1149	1065	896	873	777	678	549	
1179	1121	1035	936	854	736	681	560	
1156	1157	1067	884	855	723	715	558	
1237	1170	1071	906	871	756	648	532	
1226	1173	1085	895	827	742	653	540	
1248	1076	1016	903	874	803	693	523	
1176	1108	1023	938	883	766	673	527	
1188	1196	1102	932	899	784	691	525	
1235	1125	1026	991	839	753	684	535	
1194	1176	1074	885	861	757	710	509	
1205	1176	1064	905	839	703	682	526	
1188	1194	1028	871	800	741	652	544	
1145	1145	1075	854	844	715	622	512	
1218	1187	1071	881	845	701	658	510	
1203	1165	1016	932	822	736	664	528	
1183	1173	1022	861	815	742	655	517	
1194	1136	1075	842	858	727	633	540	
1157	1092	1091	885	836	711	659	502	
1111	1166	1056	903	892	705	629	514	
1204	1117	1062	915	864	733	623	543	
1204	1135	1019	884	874	699	671	523	
1246	1125	1034	914	848	726	654	492	
1125	1138	1011	899	894	710	657	544	
1160	1104	1043	873	821	676	634	521	
1231	1040	1047	898	851	760	648	529	
1189	1147	1028	914	844	711	652	546	
1170	1114	1032	860	874	766	636	535	
1183	1143	1008	900	840	723	626	553	
1142	1126	971	915	784	738	624	547	
1170	1153	990	880	831	761	595	526	
1145	1123	955	854	824	693	664	508	
1169	1197	1015	879	819	686	599	527	
1179	1135	981	884	831	671	616	521	
1147	1128	975	874	855	704	636	548	
1139	1125	963	866	813	702	625	517	
1140	1089	1066	908	811	709	636	504	
1164	1125	991	873	759	689	609	539	
1174	1127	1027	825	797	719	619	553	
1120	1098	1011	888	805	684	582	500	
1239	1093	1000	885	845	658	655	527	
1172	1046	989	896	812	755	604	490	
1148	1096	1074	893	863	700	605	577	
1177	1092	1001	842	821	672	579	522	
1126	1137	1000	863	803	688	657	491	
1184	1137	1044	860	815	722	642	509	
1142	1142	1038	842	803	676	598	528	
1142	1167	910	838	813	702	598	600	
1186	1163	990	903	807	717	622	514	
1190	1094	1061	877	797	699	596	521	
1116	1015	979	874	788	717	592	519	
1117	1063	942	847	809	713	590	473	
1102	1022	999	864	867	663	616	473	
1182	1041	1025	831	808	646	588	512	
1176	1153	1002	870	801	678	610	520	
1173	1084	982	838	805	687	587	520	
1176	1083	1016	807	800	653	591	470	
1098	1017	938	855	791	686	589	494	
1185	1113	990	846	767	656	603	516	
1221	1041	1015	891	801	702	582	513	
1113	1093	983	874	826	714	575	481	
1113	1123	1044	799	785	672	581	529	
1128	1132	963	823	779	670	564	490	
1105	1035	990	877	796	638	543	513	
1104	1060	974	888	759	639	579	476	
1134	1138	999	859	787	663	577	477	
1135	1068	989	815	782	701	577	516	
1138	1027	1001	817	787	683	579	472	
1046	1069	948	842	810	667	578	475	
1130	1111	938	839	805	695	606	499	
1101	1028	1013	821	783	695	612	500	
1101	1062	1004	844	762	664	578	470	
1214	1080	972	810	787	648	609	488	
1143	1057	986	834	772	713	574	499	
1168	1074	1026	835	740	642	592	471	
1171	1068	989	852	801	689	626	499	
1103	1092	985	839	815	669	614	472	
1081	1072	974	824	791	653	614	504	
1142	1068	974	831	744	643	596	483	
1117	1070	998	832	806	668	622	492	
1172	1054	928	847	780	695	607	444	
1093	1059	910	840	743	667	617	489	
1224	1059	1018	786	813	677	609	476	
1076	1055	990	805	759	634	570	458	
1067	1028	961	812	740	700	551	484	
1158	1075	921	842	781	660	571	468	
1122	1040	977	816	750	641	567	471	
1120	1066	969	817	761	661	580	474	
1091	997	1022	781	761	657	577	449	
1164	970	916	831	779	639	591	480	
1098	1074	983	800	761	668	590	483	
1033	982	1031	751	726	601	609	463	
1149	1024	980	817	754	640	550	494	
1093	1110	992	789	749	658	551	496	
1136	1013	956	779	779	647	556	443	
1140	1070	954	808	741	663	537	489	
1072	1060	950	785	768	650	551	473	
1111	1047	957	779	782	635	617	458	
1091	1042	989	804	745	668	563	432	
1084	1015	929	818	722	629	548	482	
1056	1089	932	814	690	645	568	496	
1102	1064	954	821	761	647	602	460	
1076	1013	915	798	769	577	600	453	
1089	1002	977	779	769	671	573	448	
1067	1078	920	815	708	629	511	463	
1096	1057	980	810	743	589	544	449	
1048	1001	961	862	758	599	558	429	
1020	1065	926	810	746	691	522	472	
1087	1024	956	816	740	708	607	418	
1135	1041	885	861	735	612	538	475	
1150	1034	914	767	726	640	512	430	
1077	986	907	858	815	598	563	450	
1137	1006	885	757	760	593	536	435	
1068	1021	924	759	740	620	507	427	
1055	1027	959	806	699	654	543	450	
1043	1018	899	764	715	621	554	416	
1015	1071	956	850	728	635	537	413	
1104	1003	972	764	712	616	535	445	
1014	1074	898	755	706	620	581	433	
1063	1033	938	811	743	613	560	437	
1009	1001	923	759	716	643	517	425	
1079	1028	956	762	775	631	521	430	
1085	991	967	757	710	661	583	415	
1126	1059	921	771	752	639	545	432	
1146	994	885	704	673	607	558	440	
1051	970	863	748	713	609	564	463	
1084	968	898	753	725	641	516	404	
1108	1011	964	741	756	598	547	392	
1022	992	947	787	759	596	554	436	
1051	1002	869	748	689	606	573	445	
1037	935	899	762	726	604	523	431	
1105	931	936	785	713	569	524	423	
1106	957	916	744	725	607	560	422	
1010	1051	972	755	695	589	520	396	
1078	1022	887	766	740	608	495	386	
1083	1015	913	770	742	574	519	421	
993	1039	873	747	637	595	551	434	
1069	958	919	792	756	601	525	425	
1116	998	954	780	715	619	517	419	
1061	959	899	799	688	616	536	432	
1006	1007	943	755	702	579	523	455	
1005	982	923	725	738	628	563	424	
1099	929	918	761	740	643	511	421	
1088	916	932	731	665	597	572	408	
1022	1002	899	752	696	561	541	420	
1015	946	919	769	749	579	540	416	
1048	1018	887	766	705	605	498	441	
1043	977	903	757	718	619	542	419	
1069	992	919	829	684	550	552	435	
1060	976	928	804	705	540	488	418	
1025	971	883	758	717	642	540	369	
1030	936	888	747	707	568	492	384	
996	978	882	769	667	575	524	405	
1080	961	826	783	667	580	503	393	
1049	962	869	747	744	597	531	392	
1071	991	910	744	718	593	477	406	
1035	989	938	735	706	584	532	404	
983	1026	891	742	674	569	519	436	
1018	937	929	746	664	586	474	425	
1014	1036	890	744	704	536	544	393	
1023	1023	920	729	706	537	496	391	
1029	984	878	726	694	590	514	447	
1090	984	894	695	676	556	528	384	
1059	958	859	727	684	606	521	409	
1042	955	904	794	701	586	479	408	
1017	957	898	733	691	571	504	400	
1057	962	840	750	659	540	505	427	
1084	990	840	782	612	584	494	394	
1025	994	894	717	682	548	496	398	
994	949	865	728	673	573	481	382	
983	967	856	756	726	583	487	358	
1024	965	906	747	699	549	519	397	
1022	966	860	677	651	577	499	392	
958	958	905	703	627	645	476	348	
996	967	916	697	681	538	462	404	
925	1001	923	748	729	559	506	404	
1011	996	874	707	702	595	477	385	
1035	1010	932	762	699	556	474	392	
931	924	873	692	655	532	445	431	
1004	1008	861	732	641	578	496	393	
1033	981	945	743	683	589	471	347	
1037	954	892	721	670	569	511	361	
1037	992	902	716	656	589	488	396	
1004	956	882	721	672	592	445	402	
994	954	912	705	654	557	503	371	
1028	965	866	735	678	581	464	403	
1016	936	878	723	697	601	498	378	
990	961	847	691	667	582	492	402	
1057	969	848	710	649	528	456	410	
991	978	862	674	671	557	464	395	
1014	918	877	765	640	534	470	395	
968	972	826	703	695	529	528	362	
963	999	898	760	648	518	487	402	
988	962	844	728	651	553	522	335	
1013	927	910	726	643	550	492	376	
969	947	842	685	646	536	462	383	
928	930	889	701	653	559	459	348	
1022	905	862	701	681	554	475	337	
1045	935	813	726	653	573	480	440	
978	865	857	698	660	552	467	346	
1018	952	839	698	654	586	459	348	
929	972	815	674	649	558	493	375	
978	928	858	690	639	532	439	378	
995	941	854	687	628	586	444	362	
1032	888	848	724	673	562	522	381	
936	975	854	703	634	550	468	386	
973	897	844	687	628	520	489	410	
980	928	813	675	650	548	488	362	
969	931	843	713	618	533	462	404	
1002	929	879	723	655	527	476	372	
919	932	879	735	664	555	485	363	
943	894	838	692	702	516	480	361	
973	970	832	714	637	520	447	359	
936	965	818	782	644	517	450	357	
891	904	787	668	642	486	440	378	
932	898	855	729	601	532	461	376	
952	840	833	665	627	508	425	368	
968	948	855	654	646	510	477	363	
980	881	868	704	643	529	483	367	
941	928	871	676	647	589	451	372	
976	906	784	720	644	549	439	346	
977	927	855	695	588	525	443	367	
952	941	849	673	685	518	434	350	
963	889	845	690	623	521	455	356	
972	884	853	683	616	555	416	323	
944	928	796	694	617	548	445	351	
994	940	831	698	654	533	435	332	
912	883	811	706	669	514	426	353	
972	929	782	681	637	521	460	359	
1005	914	840	693	617	543	470	357	
1004	850	798	670	646	534	457	374	
960	903	834	679	646	503	456	378	
949	905	810	693	652	498	439	358	
998	901	842	690	679	539	465	333	
886	865	837	673	652	541	409	397	
987	871	815	652	630	532	401	347	
976	887	781	641	638	516	391	351	
940	929	838	704	601	505	459	343	
889	894	788	657	641	528	478	354	
950	880	820	652	600	459	454	354	
947	890	846	668	588	510	450	319	
928	907	738	712	630	491	407	340	
934	890	798	673	591	494	458	354	
924	902	790	643	647	511	420	321	
941	891	824	654	637	563	438	339	
953	919	835	657	604	483	430	359	
958	879	776	646	610	516	461	380	
910	940	871	689	587	479	440	330	
935	931	801	667	601	497	391	322	
907	869	763	605	602	475	429	312	
944	944	778	680	599	540	429	381	
918	890	777	660	576	490	394	344	
1038	888	849	649	615	519	428	322	
944	908	824	655	604	524	407	330	
920	866	797	667	586	495	440	339	
917	910	801	672	611	498	433	341	
900	910	811	598	614	502	414	327	
959	843	792	685	586	469	447	331	
894	907	784	642	593	528	422	329	
957	874	777	668	584	513	441	343	
901	909	766	624	622	507	397	328	
946	904	814	617	594	539	445	354	
898	845	806	644	557	491	402	362	
943	901	803	648	589	495	415	363	
886	876	784	630	591	508	413	350	
964	872	776	657	600	499	399	367	
897	896	797	655	585	462	412	316	
897	922	759	655	563	506	396	338	
926	852	792	594	590	497	400	314	
899	855	794	618	593	457	412	327	
881	896	815	651	514	466	406	330	
925	818	779	643	579	485	404	337	
977	867	750	690	610	489	390	307	
914	866	781	703	643	451	453	337	
903	865	760	662	549	449	404	330	
943	924	788	637	573	504	401	309	
941	863	776	598	576	485	385	305	
878	840	796	619	620	496	422	315	
886	820	762	604	567	451	414	333	
892	867	801	638	596	491	376	336	
978	855	772	625	568	460	450	301	
937	891	816	629	642	478	430	330	
913	821	761	649	535	523	414	310	
875	826	762	639	575	482	433	337	
935	832	741	653	584	509	441	358	
900	853	773	653	557	482	436	324	
920	890	739	625	556	472	388	306	
904	817	783	604	600	458	376	297	
911	859	755	613	587	455	405	321	
940	822	753	631	555	442	432	317	
885	832	746	599	587	503	403	304	
940	824	775	657	534	476	372	325	
890	868	770	620	573	456	401	329	
804	901	711	654	527	458	454	313	
882	794	737	606	602	468	378	335	
900	828	788	651	542	477	375	345	
888	856	752	667	579	477	384	320	
882	805	746	632	561	481	401	288	
903	835	768	586	590	478	421	308	
861	836	785	637	567	434	380	284	
895	834	783	593	519	463	411	317	
821	836	765	582	569	466	374	319	
931	854	732	562	528	478	383	319	
881	860	756	640	598	441	372	327	
900	868	739	593	558	497	374	297	
944	826	707	599	509	453	407	295	
889	837	736	538	546	420	408	321	
916	849	755	584	566	446	403	319	
885	827	733	643	572	434	417	270	
879	807	777	623	511	415	398	278	
880	768	738	613	562	456	408	336	
873	812	772	583	562	462	406	317	
838	831	755	618	559	449	409	281	
914	764	776	588	540	469	417	292	
881	864	790	636	553	438	397	313	
830	831	742	599	546	470	387	340	
895	873	676	618	485	515	389	302	
887	840	705	586	537	479	363	280	
839	863	739	565	552	455	399	290	
911	815	724	626	554	422	392	268	
892	767	719	645	574	451	376	326	
845	799	739	575	516	479	376	322	
856	829	781	661	528	469	398	302	
929	811	715	580	590	462	371	264	
850	825	769	553	571	459	383	306	
875	804	763	561	576	447	383	304	
858	846	741	599	511	458	362	316	
881	818	710	606	519	424	391	285	
857	803	728	586	557	411	366	309	
905	799	763	556	554	434	378	290	
863	798	769	581	555	427	390	290	
896	811	699	581	517	428	401	325	
872	839	750	618	568	476	359	305	
886	831	743	579	531	441	385	270	
916	841	768	602	580	462	404	306	
907	790	715	590	581	438	373	278	
817	779	692	613	544	435	357	307	
864	795	693	601	539	419	360	307	
870	778	693	577	500	453	401	268	
885	767	740	596	543	470	362	312	
862	812	654	564	534	417	388	311	
799	762	714	592	512	470	369	302	
878	822	752	587	559	426	384	305	
842	821	757	581	543	432	331	291	
809	793	690	536	562	410	389	284	
862	774	714	585	551	420	365	278	
814	829	739	575	573	414	381	280	
789	850	739	621	503	461	340	281	
817	796	692	540	539	461	367	297	
844	735	691	583	530	395	361	284	
798	770	687	563	544	390	375	294	
802	788	692	565	444	469	352	309	
843	778	723	560	508	426	340	298	
830	747	710	559	527	430	367	281	
833	755	721	541	528	405	387	274	
845	830	679	573	523	408	348	295	
877	812	746	613	491	404	373	267	
877	771	687	575	507	441	356	290	
805	824	673	541	503	412	352	283	
867	828	708	536	547	436	360	267	
814	769	653	574	494	425	357	270	
828	768	715	576	510	398	378	309	
832	734	749	572	518	431	353	238	
838	797	742	586	534	426	329	270	
853	764	696	555	487	430	321	257	
840	800	665	591	517	415	377	271	
765	838	704	558	527	375	344	278	
872	795	688	562	495	411	353	272	
815	827	696	621	515	424	336	269	
812	787	659	552	514	376	365	289	
874	833	690	562	461	400	348	271	
868	745	676	580	485	413	340	250	
813	761	654	561	529	414	345	279	
876	817	669	574	522	413	354	282	
766	805	663	575	493	415	317	244	
886	798	712	577	495	421	370	307	
842	793	715	551	502	402	350	263	
813	774	690	575	546	367	340	256	
848	804	695	564	501	437	338	287	
783	779	704	554	501	441	344	276	
856	738	701	545	541	378	358	282	
838	813	735	553	509	388	348	275	
838	767	714	527	511	405	338	267	
800	796	680	573	496	399	316	287	
850	800	676	567	502	474	345	241	
858	787	660	596	496	381	321	259	
860	767	655	556	495	412	352	278	
858	762	662	582	504	375	318	244	
788	706	697	536	497	421	332	258	
758	790	670	558	477	382	342	267	
810	719	640	538	539	393	311	264	
865	703	669	539	505	409	321	278	
775	732	699	544	484	356	378	258	
840	757	650	525	533	436	352	266	
796	733	691	550	489	409	341	253	
832	780	663	542	495	394	343	268	
827	771	657	547	495	424	329	265	
803	798	701	555	521	390	340	243	
782	743	710	574	515	385	367	243	
792	708	645	533	489	420	342	255	
816	738	708	550	450	403	300	248	
856	784	668	544	529	387	360	269	
787	718	668	539	493	382	309	220	
786	740	654	536	491	417	345	224	
829	740	680	548	488	432	348	254	
812	680	668	481	491	373	347	245	
764	762	677	577	531	418	299	256	
799	755	646	528	445	411	332	217	
778	754	666	512	493	386	306	225	
796	758	629	526	493	399	334	257	
813	708	636	525	496	397	323	247	
778	705	638	558	480	423	335	251	
820	700	661	502	501	374	329	235	
776	732	620	509	477	380	299	253	
825	796	700	514	483	402	319	238	
789	737	626	557	462	353	335	258	
807	709	637	502	517	395	312	236	
760	751	608	500	511	360	339	260	
789	723	675	523	438	410	310	250	
796	680	687	519	455	381	328	253	
843	797	678	511	476	379	324	284	
802	697	689	565	471	403	311	280	
799	747	660	544	468	400	320	275	
792	782	623	530	441	390	362	236	
773	769	661	530	488	367	350	242	
757	717	640	540	428	367	327	265	
727	730	634	482	506	374	304	291	
797	707	666	538	454	380	316	239	
760	689	675	524	456	386	282	246	
732	766	633	540	481	390	331	236	
839	729	646	507	464	371	313	256	
817	730	651	523	482	390	286	236	
794	725	634	516	493	396	307	253	
770	686	655	521	433	367	307	246	
727	689	653	533	457	374	335	242	
794	689	691	485	482	353	307	226	
775	782	602	545	469	361	312	211	
753	684	681	540	449	369	327	245	
738	738	683	530	514	392	307	267	
775	726	589	573	452	354	321	253	
782	728	647	506	479	373	333	239	
808	722	647	528	471	358	335	247	
758	737	645	494	434	391	298	216	
816	756	601	498	435	380	287	253	
778	700	605	503	463	351	309	249	
802	748	625	532	450	388	330	230	
709	699	587	500	453	350	278	253	
777	741	614	527	471	369	306	256	
731	739	661	512	518	403	297	231	
801	706	623	528	445	392	304	230	
733	718	731	508	453	357	307	227	
751	692	653	519	478	373	340	211	
783	722	623	512	420	376	311	219	
725	736	608	505	479	318	318	224	
783	684	643	493	456	393	295	229	
788	693	643	492	461	394	328	204	
778	761	666	525	464	329	307	220	
755	677	604	476	448	364	295	233	
726	703	622	501	453	358	333	240	
739	717	610	489	484	378	300	248	
735	687	610	492	482	411	311	240	
757	750	592	495	434	401	292	232	
754	718	646	516	455	378	308	246	
770	729	649	511	451	373	286	241	
764	731	645	495	451	286	306	221	
758	674	645	510	444	338	274	239	
692	708	625	490	451	363	308	231	
763	716	623	514	419	370	283	217	
733	719	634	488	444	343	281	228	
791	753	667	492	414	325	307	227	
765	688	651	543	438	365	306	235	
808	729	637	512	436	335	299	214	
780	667	673	502	460	391	283	226	
748	736	627	496	414	363	295	229	
750	678	603	526	421	344	274	230	
775	670	608	508	418	350	275	212	
725	736	610	465	426	361	281	224	
766	683	608	502	440	308	304	205	
733	747	573	511	429	361	312	207	
745	659	597	538	459	309	304	213	
708	662	598	489	426	339	288	214	
735	707	592	507	466	384	289	250	
792	675	576	498	442	371	293	200	
721	673	619	503	436	354	292	206	
780	683	625	463	467	356	277	223	
707	715	656	482	433	341	277	215	
774	719	610	502	430	353	340	211	
764	716	613	501	411	326	326	226	
676	724	569	500	398	369	291	226	
725	748	601	476	444	354	272	228	
731	684	592	548	427	347	284	235	
722	668	617	500	401	341	298	215	
715	718	577	464	464	339	281	215	
714	667	643	472	427	356	301	214	
712	664	600	463	458	345	261	197	
726	678	613	482	448	357	314	209	
742	659	599	503	406	343	272	190	
793	691	614	456	404	348	287	208	
736	651	588	467	421	354	302	209	
751	650	597	456	414	379	286	206	
750	754	592	491	404	338	286	212	
728	642	605	479	432	338	258	216	
755	668	633	486	452	363	251	220	
735	678	559	446	428	357	252	195	
813	698	554	468	410	342	247	191	
738	639	601	482	441	360	284	210	
731	684	589	479	398	362	269	205	
734	659	582	496	410	333	267	210	
726	609	572	525	410	326	267	222	
703	631	558	517	382	334	252	207	
731	592	581	453	445	337	297	208	
720	675	538	457	433	356	265	189	
770	635	615	455	413	332	258	195	
753	704	589	489	470	323	298	202	
731	635	615	498	432	324	275	223	
706	628	629	466	418	362	303	226	
726	622	593	450	399	273	282	215	
689	647	557	443	405	366	282	208	
645	649	618	480	430	333	283	216	
714	712	572	491	463	312	273	216	
761	716	616	448	384	348	294	208	
694	681	548	447	452	301	252	189	
723	704	610	482	434	335	273	178	
728	666	590	442	438	326	292	222	
744	663	583	468	414	295	264	177	
705	635	583	448	455	315	296	204	
681	645	558	468	426	315	268	190	
715	652	589	485	362	293	249	185	
720	608	592	486	417	337	263	199	
669	653	572	415	400	319	277	185	
693	636	587	443	406	319	271	186	
723	629	593	434	441	327	247	202	
752	689	565	433	415	314	277	179	
708	686	562	474	439	321	251	201	
746	608	604	474	392	330	230	182	
711	654	577	453	377	322	261	210	
677	607	568	450	388	346	244	182	
707	660	575	432	391	333	268	195	
690	671	563	431	422	302	274	200	
663	609	588	455	380	327	257	217	
685	630	610	439	390	336	263	193	
705	657	567	453	394	316	272	216	
671	641	580	454	395	308	281	201	
681	625	581	461	419	287	255	196	
707	641	573	469	373	289	265	197	
675	601	572	481	383	295	265	188	
693	620	561	468	369	298	278	198	
713	635	521	479	396	313	267	185	
700	612	568	460	396	317	230	193	
657	641	570	464	383	347	296	200	
680	697	558	462	377	353	269	210	
689	669	580	445	384	302	260	169	
713	628	575	471	374	297	226	182	
666	640	543	446	392	313	294	192	
725	644	555	485	388	289	230	166	
707	659	557	467	381	317	268	209	
718	667	587	443	374	266	280	213	
700	629	523	439	357	336	263	177	
697	632	545	415	382	327	248	180	
697	622	572	458	405	312	275	185	
687	604	589	444	369	280	236	182	
740	636	566	430	395	337	259	184	
642	654	614	422	391	305	227	185	
687	596	558	451	391	312	248	176	
685	615	527	455	388	326	243	191	
671	583	544	405	429	304	242	194	
724	631	545	448	375	275	234	199	
639	645	560	448	378	280	215	180	
660	676	564	463	372	309	277	179	
714	589	548	443	381	302	227	184	
678	583	534	474	360	312	231	208	
641	605	548	452	406	307	267	178	
694	627	557	426	371	300	253	203	
712	644	549	425	389	274	244	175	
725	598	531	459	363	300	230	168	
676	660	549	397	375	301	233	184	
639	641	564	369	400	278	244	167	
686	658	560	420	400	321	256	171	
682	662	596	446	387	305	248	185	
708	640	541	453	389	328	243	181	
722	652	553	459	387	279	288	166	
701	589	538	420	372	276	236	189	
689	654	543	432	355	343	241	167	
653	585	532	432	371	290	225	194	
674	627	527	437	369	317	256	177	
664	611	518	440	377	315	245	190	
675	648	568	436	355	285	232	177	
670	598	553	412	355	313	234	188	
678	567	543	415	360	287	242	180	
688	661	555	463	396	286	251	168	
704	628	506	400	388	300	243	202	
637	647	496	468	373	321	225	184	
658	645	562	435	383	303	278	155	
650	578	562	416	375	273	227	180	
667	582	553	415	397	264	232	166	
666	619	559	420	376	287	231	191	
682	598	528	395	351	289	251	191	
690	577	514	427	379	301	243	192	
666	621	512	471	355	298	236	163	
667	619	529	408	359	278	241	189	
703	606	505	431	360	281	253	167	
627	568	573	448	357	298	272	186	
664	609	511	440	368	253	250	168	
708	609	537	399	376	293	230	197	
651	599	561	467	371	287	237	152	
662	592	539	400	348	285	208	144	
719	607	521	386	333	318	215	166	
650	647	531	437	339	274	188	186	
652	640	551	432	386	313	216	182	
672	618	565	410	351	265	222	163	
656	596	539	391	319	296	241	177	
618	638	531	419	372	280	245	198	
640	585	526	409	351	284	236	173	
654	640	542	397	359	267	224	173	
642	654	502	399	368	288	246	176	
678	635	550	431	342	299	252	167	
635	603	571	409	393	301	233	173	
626	595	520	422	335	291	232	176	
648	625	522	435	332	288	235	177	
677	621	509	415	334	319	225	179	
673	625	527	392	368	285	229	189	
689	633	514	445	401	261	223	166	
645	588	535	372	386	277	206	174	
632	556	534	373	342	292	261	189	
685	613	555	395	381	294	254	175	
643	569	500	357	356	294	205	161	
628	594	522	443	353	316	239	161	
662	593	499	436	320	272	214	158	
655	596	519	398	358	287	203	156	
676	612	547	417	358	276	215	153	
662	583	514	404	336	279	230	174	
612	597	528	383	339	280	243	155	
665	553	438	375	350	274	208	173	
685	588	546	370	355	292	248	141	
636	604	519	389	368	275	247	173	
665	572	520	394	364	259	204	149	
631	567	523	394	353	261	208	183	
613	594	499	368	345	280	230	166	
709	603	547	408	343	302	200	149	
590	562	563	406	341	244	232	153	
672	579	479	389	364	302	253	154	
625	561	517	407	357	308	236	149	
640	608	543	416	327	274	202	155	
687	533	510	371	365	268	222	176	
616	538	527	365	358	283	212	160	
654	613	510	387	374	294	198	153	
620	556	473	366	356	250	215	161	
695	609	507	394	340	274	220	173	
639	628	541	400	368	302	243	147	
644	595	518	402	343	289	231	167	
594	517	525	372	342	269	196	166	
648	593	485	373	329	269	210	172	
654	589	514	401	339	281	204	164	
633	606	527	418	332	266	236	161	
626	552	512	417	328	265	209	160	
649	578	534	375	349	247	202	162	
660	556	465	369	358	265	214	150	
645	571	511	390	345	265	232	178	
633	567	490	342	332	257	216	158	
675	548	512	412	313	279	231	179	
625	610	491	378	333	280	218	156	
613	545	509	406	340	257	207	169	
629	517	524	393	337	247	216	158	
598	568	461	376	362	263	195	167	
596	535	502	369	337	236	206	159	
667	535	486	370	355	271	200	153	
619	563	506	381	329	266	217	137	
564	610	487	392	359	257	223	162	
619	584	495	406	326	244	218	151	
643	565	508	383	367	273	243	136	
640	627	462	430	319	255	209	142	
627	564	510	366	339	264	203	149	
611	533	495	386	322	267	215	150	
620	603	448	343	344	247	197	173	
622	545	494	346	339	255	185	163	
562	618	524	378	327	247	206	142	
622	525	460	405	336	268	216	153	
601	562	485	405	333	269	221	146	
652	578	480	394	332	255	200	148	
666	534	489	376	352	261	230	144	
672	552	469	378	338	279	210	158	
631	596	484	345	310	259	181	130	
641	564	463	387	341	221	193	145	
652	557	491	367	353	299	210	158	
606	558	528	399	360	242	201	151	
616	588	465	401	326	256	195	149	
593	524	486	369	324	277	202	165	
606	588	517	380	344	244	206	136	
664	538	434	346	366	253	183	153	
601	581	436	396	321	258	193	166	
594	559	445	406	326	245	206	150	
606	536	432	396	309	257	200	127	
609	555	466	335	329	242	206	140	
649	542	471	372	359	258	180	157	
574	521	471	379	298	246	211	139	
631	519	506	402	338	283	207	154	
582	558	496	385	304	249	189	132	
598	539	482	396	333	247	204	126	
568	533	508	388	355	242	200	147	
633	580	489	393	325	274	184	146	
643	561	476	392	316	240	208	146	
563	592	503	369	325	259	213	141	
611	523	477	370	321	242	209	136	
622	574	447	347	368	217	204	153	
616	515	510	365	318	237	228	157	
560	584	506	367	316	279	187	168	
551	548	458	384	347	248	201	145	
590	549	467	376	337	247	202	155	
581	569	440	361	327	249	185	140	
551	570	471	354	292	262	191	139	
595	496	452	357	334	248	205	161	
576	542	443	353	307	241	189	135	
583	558	466	332	302	248	193	146	
595	538	502	376	301	234	205	138	
564	575	449	361	301	259	208	127	
599	536	445	351	308	244	193	128	
565	551	435	380	298	260	211	158	
584	546	438	352	316	247	208	137	
583	546	486	369	317	246	196	151	
591	544	440	395	309	253	193	146	
586	563	488	352	311	268	192	145	
613	548	469	395	327	232	182	135	
599	538	441	366	312	277	215	136	
611	518	472	370	306	259	195	138	
536	540	475	365	316	252	179	153	
607	535	518	328	317	233	190	130	
618	529	475	347	305	232	195	117	
576	509	455	352	300	254	199	138	
556	558	465	361	297	270	195	164	
604	515	430	316	330	218	201	155	
584	557	458	348	331	232	210	136	
541	539	495	387	319	266	199	144	
615	504	456	376	322	230	183	136	
586	497	446	361	326	221	182	158	
553	525	443	382	312	221	197	148	
610	530	439	313	286	252	207	136	
547	517	449	341	314	222	177	135	
567	570	464	368	333	245	174	120	
597	514	431	392	297	224	195	128	
566	523	424	370	280	235	160	146	
564	533	505	358	268	229	163	145	
591	537	449	343	316	220	185	156	
560	528	463	374	305	241	176	135	
567	490	463	328	275	223	192	128	
594	531	425	354	314	240	188	145	
540	510	451	361	306	253	172	111	
579	488	427	367	307	214	196	143	
572	547	456	364	289	220	170	138	
586	521	469	314	285	221	183	122	
590	514	438	343	257	213	187	136	
578	492	451	338	304	241	184	129	
570	525	455	341	293	215	175	125	
602	541	447	361	325	218	175	132	
565	526	436	340	325	229	202	114	
561	550	441	428	309	227	195	124	
521	518	495	368	292	213	175	137	
555	511	471	378	277	217	179	129	
530	515	439	313	302	205	208	116	
581	511	457	367	304	204	178	133	
639	555	446	328	288	234	191	136	
575	508	466	343	293	228	167	138	
539	511	442	364	333	233	172	132	
575	559	436	326	283	240	195	134	
536	505	437	343	272	222	194	115	
539	510	457	345	311	231	186	140	
601	502	483	348	305	230	168	135	
574	510	453	361	268	218	166	146	
604	518	435	323	256	202	175	142	
556	496	431	310	269	237	208	110	
567	511	481	335	306	234	172	136	
579	541	439	354	348	260	165	114	
542	535	442	330	283	223	178	125	
567	508	477	359	283	212	170	149	
573	514	450	321	315	250	174	135	
550	494	439	334	269	233	182	124	
595	531	442	328	306	256	161	142	
548	513	425	342	287	202	164	126	
600	498	442	356	306	230	175	117	
549	511	442	316	304	202	181	107	
548	497	437	295	290	204	198	146	
555	530	440	354	280	218	154	131	
559	456	403	354	294	207	197	133	
548	548	427	350	300	209	171	120	
576	526	445	308	310	212	175	149	
579	498	471	322	286	211	180	123	
499	518	442	334	278	224	138	135	
538	555	397	327	289	196	182	106	
566	497	425	316	279	211	173	128	
550	542	427	331	279	205	167	122	
525	512	448	301	314	209	159	128	
582	542	438	350	291	236	175	121	
544	552	452	312	283	200	152	125	
578	503	445	338	263	210	150	122	
580	502	460	322	314	211	158	127	
534	477	444	329	287	209	169	132	
561	543	450	305	286	221	173	116	
591	481	427	346	307	202	179	124	
564	448	433	307	270	211	181	103	
538	548	408	325	276	218	174	129	
535	523	449	304	276	216	167	116	
579	482	434	297	291	223	167	126	
559	522	437	309	321	200	169	94	
560	462	457	337	303	226	170	120	
539	511	464	365	251	240	154	119	
544	470	417	327	299	213	160	129	
546	508	445	314	259	218	168	120	
525	513	413	335	260	235	174	128	
522	503	396	321	279	200	163	111	
529	456	470	357	284	206	168	103	
550	489	458	320	295	197	186	125	
545	472	436	320	290	209	163	148	
553	502	432	325	276	215	149	108	
507	493	453	307	277	186	177	116	
510	511	460	306	312	230	178	131	
568	527	438	324	282	231	188	122	
555	491	395	323	257	206	163	132	
558	468	427	322	309	211	157	138	
608	548	446	321	299	224	174	109	
560	491	403	306	277	192	169	109	
571	483	419	325	264	181	165	119	
475	502	443	324	246	208	157	134	
509	426	410	303	269	208	161	118	
528	488	424	306	266	214	163	119	
526	512	400	322	272	195	175	106	
540	463	448	335	301	201	160	115	
531	489	401	270	274	211	166	141	
511	467	418	327	272	200	150	105	
497	441	418	333	250	204	160	128	
509	472	413	280	299	201	170	131	
517	432	426	316	263	209	170	99	
554	436	432	310	272	173	167	104	
541	462	398	303	272	204	156	119	
534	436	411	329	264	206	143	114	
508	468	401	304	282	222	172	125	
519	466	383	307	272	211	164	119	
541	507	422	329	262	207	156	111	
546	479	392	336	259	212	167	123	
515	472	386	303	259	193	152	108	
504	442	407	327	245	221	162	136	
544	475	386	320	275	196	173	119	
493	469	417	326	270	202	135	106	
496	470	443	303	248	192	147	129	
485	485	381	325	280	189	148	115	
507	467	377	326	274	193	138	106	
521	454	392	295	250	210	172	124	
519	443	419	304	267	201	160	110	
512	451	365	298	265	209	161	104	
565	454	383	280	283	237	155	107	
510	484	429	288	251	217	167	106	
518	474	404	313	254	186	147	101	
543	465	407	285	265	177	141	114	
506	476	410	320	250	180	155	115	
540	478	378	316	262	211	146	93	
515	461	439	319	244	179	150	103	
546	465	380	305	285	206	142	108	
556	488	431	294	285	176	161	103	
464	489	372	330	253	198	152	127	
478	424	405	317	244	185	130	120	
489	487	374	303	246	193	160	89	
527	475	415	312	275	196	144	114	
539	448	368	290	226	198	170	101	
510	437	399	301	264	184	150	134	
488	423	392	326	242	208	151	102	
553	476	380	319	245	224	154	92	
541	514	379	271	275	181	137	99	
471	517	400	313	273	202	137	115	
528	470	391	333	261	192	140	119	
474	470	378	292	278	214	132	125	
537	432	412	262	246	162	155	103	
475	438	373	301	279	179	147	103	
471	397	372	316	252	173	146	107	
492	453	388	276	255	171	146	111	
523	452	400	300	270	185	147	113	
519	445	406	305	245	203	157	108	
497	433	366	268	242	176	144	103	
494	461	371	300	246	185	124	116	
501	455	390	285	243	206	160	97	
565	477	408	302	254	169	149	100	
488	465	389	288	262	191	140	86	
509	431	391	316	243	211	148	115	
493	456	395	288	233	185	132	98	
489	455	382	297	263	192	157	96	
540	465	385	300	270	191	144	110	
517	451	396	257	257	195	156	96	
539	481	436	301	290	192	133	126	
486	449	421	294	236	202	160	112	
495	427	395	295	250	191	169	97	
484	432	348	288	232	163	133	118	
480	432	368	310	265	178	157	103	
501	448	410	307	243	180	155	104	
530	482	363	280	237	178	144	87	
480	453	385	291	242	180	136	85	
502	454	407	313	219	177	131	102	
521	445	435	286	227	200	128	100	
485	473	425	272	241	173	131	108	
526	490	386	284	240	189	135	116	
503	448	383	297	261	180	161	105	
525	459	370	330	245	179	141	116	
489	442	367	266	271	190	136	95	
460	449	364	283	235	179	164	103	
513	448	381	275	223	189	145	97	
517	430	391	330	258	194	156	109	
518	434	407	302	244	189	155	99	
510	410	417	276	237	151	134	116	
514	437	347	286	261	169	141	83	
488	453	381	286	250	190	132	89	
478	468	436	284	236	182	165	116	
509	436	424	275	242	172	125	113	
512	427	385	268	241	166	137	85	
484	411	360	300	227	193	135	111	
465	486	390	269	226	174	133	107	
438	472	383	281	243	176	150	124	
512	430	411	256	240	209	125	110	
486	410	372	285	250	186	125	104	
519	425	346	262	243	194	128	107	
504	461	390	300	258	191	160	86	
509	431	376	264	233	198	134	107	
501	427	369	281	231	182	161	112	
475	412	423	274	242	177	147	97	
460	442	376	272	253	179	151	103	
490	444	372	272	252	163	130	92	
477	425	357	281	220	178	140	94	
494	408	392	272	212	174	136	83	
482	452	393	308	223	149	143	106	
472	384	380	309	242	149	141	84	
530	422	374	287	263	155	136	91	
495	430	333	282	228	172	144	109	
463	460	335	293	248	167	133	97	
479	472	367	247	244	192	127	112	
516	408	384	275	244	171	130	119	
453	416	387	278	208	162	140	103	
517	464	375	288	244	176	153	87	
507	401	298	277	233	175	139	89	
514	479	399	283	236	193	137	96	
464	489	375	278	230	168	131	88	
467	381	399	291	232	144	125	102	
462	391	393	301	215	164	112	88	
468	462	355	273	242	169	134	105	
481	409	388	279	238	164	120	87	
476	425	327	270	217	173	113	90	
468	403	373	257	225	163	146	89	
436	424	373	303	213	160	143	66	
505	432	339	300	221	191	125	106	
493	424	336	256	253	164	129	118	
508	391	352	278	240	153	142	91	
470	434	386	256	242	172	151	96	
491	435	382	285	222	164	128	77	
483	452	336	250	242	166	130	93	
447	381	388	269	223	156	121	80	
528	395	364	267	225	172	139	105	
448	454	356	240	206	166	124	90	
482	452	362	292	226	165	134	82	
488	438	381	256	210	173	135	94	
504	403	387	257	217	179	137	95	
456	442	360	286	200	164	134	77	
450	419	376	245	219	187	120	83	
470	415	350	262	224	182	146	80	
435	411	376	272	222	165	135	93	
451	391	361	271	222	153	110	96	
463	405	345	295	233	165	126	86	
431	408	370	271	244	170	133	87	
487	428	359	271	223	171	126	78	
497	425	389	258	244	150	137	84	
495	426	366	298	239	165	143	79	
472	437	364	273	243	157	119	111	
457	439	369	267	206	161	103	91	
460	422	374	304	207	169	126	73	
457	405	338	293	223	165	110	93	
437	401	336	232	216	166	125	82	
453	407	345	294	235	180	144	101	
490	413	357	239	216	166	135	99	
482	401	367	266	226	152	123	89	
475	411	375	240	212	169	114	91	
470	418	324	244	228	174	133	85	
430	372	334	248	235	167	141	76	
464	429	330	263	211	148	122	105	
486	401	310	275	196	153	144	76	
469	407	344	261	231	152	136	80	
483	387	339	274	218	171	130	100	
469	396	331	247	228	180	143	93	
461	401	359	222	194	139	144	71	
478	401	363	233	241	157	128	95	
441	394	364	252	215	163	119	84	
463	407	348	295	218	145	132	80	
479	404	323	255	200	142	90	87	
441	401	333	252	232	139	114	84	
471	422	341	270	239	161	125	86	
428	426	356	249	209	184	108	74	
420	431	327	244	236	172	122	89	
461	405	325	252	182	176	121	84	
435	367	352	270	231	163	114	80	
440	367	336	253	239	138	119	91	
468	427	389	246	197	159	108	95	
468	412	328	274	229	158	116	82	
509	397	361	248	225	160	125	99	
431	406	352	299	217	172	111	69	
462	396	346	264	227	156	119	90	
462	394	345	268	208	186	113	95	
437	410	362	261	208	160	124	72	
485	434	339	271	203	159	116	83	
429	383	376	260	174	150	118	99	
472	377	352	278	224	153	116	81	
450	400	329	247	214	167	142	78	
460	405	322	239	220	153	113	78	
430	370	329	245	209	153	110	82	
450	417	341	265	210	151	139	85	
404	428	338	268	206	176	132	70	
460	422	336	258	230	172	133	81	
481	418	328	234	215	167	120	93	
434	408	354	260	236	142	127	92	
460	383	343	240	190	173	113	79	
471	407	355	232	205	150	124	84	
436	403	354	242	190	156	133	73	
411	385	346	253	170	153	129	90	
439	404	352	247	236	175	93	104	
424	377	350	245	191	144	108	68	
407	371	317	257	221	156	107	68	
462	386	337	255	202	161	149	97	
403	427	341	241	196	160	123	96	
443	367	297	254	206	144	115	82	
470	420	354	269	225	146	113	72	
448	392	360	233	213	153	134	66	
460	383	311	249	219	138	117	87	
415	391	352	246	222	138	128	83	
426	393	324	261	195	156	112	82	
438	404	345	250	212	153	114	87	
375	376	307	270	219	155	112	97	
422	366	306	248	193	134	132	73	
425	401	347	237	202	140	108	87	
458	359	331	247	224	157	109	84	
439	382	359	240	197	151	115	80	
401	421	367	234	190	154	124	88	
473	398	336	230	211	149	111	80	
446	394	339	244	184	138	107	75	
440	401	331	240	202	145	106	88	
452	382	319	244	195	131	107	76	
454	392	318	236	196	164	131	96	
441	352	330	295	216	149	115	83	
423	361	312	262	219	150	113	73	
401	400	302	252	207	152	115	68	
432	407	338	245	203	121	113	77	
409	408	330	231	205	138	117	79	
417	416	303	227	187	140	115	83	
468	409	314	228	209	147	106	86	
443	363	295	266	200	164	113	92	
457	398	321	268	179	135	98	86	
437	389	310	225	224	136	123	83	
454	385	315	262	201	138	88	85	
424	368	344	249	201	151	113	69	
430	397	346	241	199	147	98	76	
384	367	311	250	208	154	102	91	
451	369	321	243	209	148	104	78	
424	384	326	237	222	165	107	69	
439	365	339	266	208	184	112	80	
423	387	331	233	203	152	109	82	
438	381	301	230	202	154	113	80	
403	330	307	231	219	130	121	67	
410	361	341	235	228	139	93	66	
431	366	307	237	190	143	116	63	
442	361	305	258	188	149	112	76	
435	389	312	219	219	118	109	57	
438	428	311	255	228	119	105	76	
425	416	317	233	198	151	95	89	
448	386	309	252	175	145	109	81	
380	359	305	234	192	141	109	74	
390	383	321	216	186	132	118	65	
452	366	300	228	209	140	105	64	
418	340	325	251	209	159	98	80	
434	379	305	263	221	118	105	64	
426	354	299	234	195	127	126	89	
417	409	314	230	172	146	123	84	
424	335	281	277	198	157	124	83	
418	393	307	226	183	150	115	68	
417	406	308	244	182	149	109	64	
412	347	300	224	208	137	82	72	
436	383	296	220	177	163	108	70	
412	382	329	261	194	149	126	60	
424	370	316	202	203	165	91	66	
415	341	301	224	193	122	74	80	
448	379	303	220	191	136	114	60	
392	383	288	251	201	138	118	74	
410	402	317	253	164	151	102	88	
414	333	325	219	182	152	111	61	
404	374	295	227	209	130	95	75	
411	406	294	229	204	143	88	70	
420	384	314	209	185	134	102	78	
366	357	334	209	162	128	104	75	
432	382	310	235	202	123	107	71	
404	367	299	241	187	151	110	89	
419	355	327	257	190	140	103	76	
428	357	315	195	169	124	107	64	
438	377	315	251	208	138	101	70	
396	348	321	231	187	122	97	54	
420	382	320	220	166	137	110	88	
448	343	307	228	184	128	98	59	
393	356	318	231	192	123	109	60	
399	340	297	211	170	106	101	63	
394	356	298	239	190	134	116	77	
432	346	287	245	191	129	108	81	
401	380	333	208	203	144	86	63	
389	417	329	208	191	110	99	73	
410	380	321	220	184	131	89	75	
400	336	313	212	202	124	93	73	
445	364	287	239	199	154	105	70	
427	382	290	200	184	138	107	73	
419	400	330	212	199	122	89	65	
477	365	316	232	208	144	113	70	
395	349	300	232	148	129	103	70	
404	370	300	249	185	117	92	71	
416	358	279	235	171	130	95	65	
388	343	291	254	185	131	86	71	
433	346	320	205	194	119	86	66	
401	332	322	209	176	111	99	66	
375	354	315	197	179	151	103	64	
393	340	286	205	198	130	95	80	
404	384	301	230	201	140	100	87	
390	360	291	222	168	143	107	59	
391	377	301	213	211	127	91	61	
441	357	332	219	202	132	127	61	
419	319	291	205	180	130	108	68	
404	351	321	220	195	136	108	71	
381	359	280	236	190	132	110	67	
404	336	285	195	181	143	119	61	
387	328	325	161	168	140	111	57	
383	386	310	211	180	128	115	67	
363	358	290	225	170	147	85	65	
400	331	294	227	179	127	92	81	
397	344	325	195	185	135	86	55	
402	332	272	214	181	131	98	68	
394	341	298	237	190	127	74	72	
385	337	308	206	181	121	113	61	
410	334	276	213	166	124	89	79	
359	353	299	251	168	125	106	69	
373	338	290	237	184	133	83	80	
400	359	301	202	165	133	92	70	
400	378	303	195	167	150	102	69	
382	328	311	223	170	137	91	59	
370	341	299	216	175	154	121	67	
415	328	279	210	184	145	89	73	
360	354	303	210	194	122	99	43	
399	343	307	239	190	121	88	71	
423	327	277	196	168	123	96	55	
392	379	294	228	170	130	107	70	
373	310	306	197	174	125	90	71	
396	320	321	189	171	123	105	68	
380	370	299	242	172	117	96	63	
383	358	278	198	187	126	104	69	
405	308	280	226	153	119	100	77	
379	375	276	211	183	120	79	63	
381	305	309	193	185	135	100	73	
357	349	282	205	185	124	90	66	
355	332	304	213	187	132	93	58	
405	331	269	194	167	110	101	46	
372	345	260	195	170	136	89	68	
359	317	291	214	204	107	93	57	
403	345	301	199	163	124	97	68	
408	370	290	234	191	119	73	61	
423	375	314	229	168	125	90	68	
400	359	259	211	177	119	84	43	
380	338	305	202	169	137	84	57	
354	340	289	222	166	130	89	63	
390	334	279	210	173	99	83	54	
334	320	282	197	162	122	102	59	
394	357	322	194	185	127	97	56	
417	332	273	227	178	101	100	59	
341	316	253	188	156	105	116	59	
406	374	302	208	190	126	100	61	
347	359	288	211	189	119	103	49	
374	322	269	215	172	110	82	61	
398	370	325	213	162	106	88	64	
379	348	286	197	150	117	90	70	
356	312	286	222	171	107	97	73	
364	325	281	204	164	129	84	58	
374	340	276	219	162	135	93	56	
393	335	277	213	169	129	100	68	
377	315	255	200	173	108	105	59	
391	321	307	200	158	132	90	47	
403	334	275	185	156	128	104	53	
347	357	285	226	172	121	94	62	
377	338	257	187	170	99	88	72	
351	345	285	207	165	114	81	66	
394	329	283	231	167	129	74	73	
397	314	276	184	167	139	91	63	
375	351	287	204	162	126	92	51	
356	324	255	215	136	111	81	61	
356	306	306	194	192	113	89	74	
360	336	303	202	151	119	97	59	
389	342	261	194	156	123	80	62	
354	357	272	195	165	131	96	70	
400	366	273	197	189	114	92	49	
379	357	263	194	172	116	89	58	
381	324	261	201	175	128	87	68	
383	319	242	179	158	110	78	51	
409	353	298	210	168	126	109	64	
377	297	303	197	167	132	92	61	
384	357	291	218	170	110	84	76	
377	364	265	229	168	131	96	60	
367	338	240	203	183	122	83	67	
377	299	259	189	162	121	94	60	
362	353	266	211	175	116	87	66	
373	363	285	182	164	120	94	64	
354	329	281	194	161	119	101	65	
346	364	316	189	171	114	89	64	
391	332	304	195	167	119	77	60	
360	338	268	201	153	96	75	59	
358	356	271	194	157	104	103	56	
390	355	266	168	158	113	82	66	
362	330	255	192	192	104	92	68	
348	337	290	206	165	112	98	47	
359	308	264	199	153	106	90	50	
348	339	256	187	165	99	90	60	
336	347	242	185	171	96	90	64	
364	330	254	150	167	122	87	55	
350	317	278	227	171	109	99	55	
366	334	251	203	145	129	84	59	
383	319	290	195	155	123	96	59	
347	339	247	188	166	116	85	52	
375	332	262	199	146	121	81	65	
369	317	227	192	153	128	76	65	
384	311	273	227	177	100	69	50	
337	313	261	191	154	99	79	61	
386	336	267	202	155	124	85	79	
334	304	289	211	153	123	71	55	
380	321	267	207	159	123	77	40	
383	333	260	229	195	117	87	50	
395	335	275	195	144	107	85	45	
345	316	271	185	175	118	83	65	
370	313	249	186	144	134	91	66	
352	341	249	190	146	117	75	46	
337	328	243	177	143	105	82	56	
400	322	283	192	163	118	78	52	
375	339	270	167	153	102	87	71	
341	329	274	192	153	111	78	64	
386	350	245	177	162	114	90	59	
355	327	280	179	138	109	80	59	
363	326	261	173	132	90	97	61	
344	295	277	170	148	109	99	59	
365	301	274	190	174	126	77	59	
371	353	265	190	158	99	98	54	
347	332	256	184	138	112	72	62	
345	319	253	203	172	104	80	64	
324	307	254	187	167	117	68	53	
377	318	264	186	144	106	78	47	
370	293	270	223	152	96	102	55	
341	335	270	189	156	101	75	50	
379	326	286	170	147	109	72	55	
392	327	266	187	147	109	79	48	
366	298	264	172	138	121	78	50	
358	323	251	181	137	107	72	57	
356	307	278	196	152	106	68	54	
341	311	269	201	151	107	90	57	
376	317	276	194	166	97	84	44	
323	288	259	180	145	92	87	48	
338	336	247	173	139	95	69	55	
331	299	281	187	161	102	82	63	
358	311	250	185	148	110	74	70	
341	319	251	164	147	120	66	55	
345	320	273	177	158	95	82	46	
347	334	262	189	143	123	87	47	
367	308	263	182	163	104	76	50	
342	297	265	167	157	120	77	64	
351	276	256	190	143	106	82	52	
341	314	254	217	157	111	75	54	
348	327	261	172	160	110	72	53	
377	284	246	202	163	102	83	54	
361	296	276	172	159	104	86	44	
355	319	254	158	163	114	75	52	
334	311	274	174	172	85	73	51	
339	307	250	180	160	101	77	52	
356	311	259	164	127	98	70	51	
317	331	247	208	142	107	77	57	
372	339	237	178	148	111	93	52	
346	316	248	158	144	99	66	61	
384	302	250	166	158	94	80	47	
358	278	245	185	165	87	85	51	
345	308	253	165	139	106	75	45	
379	289	238	193	130	97	69	44	
387	310	244	184	145	96	82	57	
363	304	249	168	122	104	81	43	
313	285	266	161	127	93	95	53	
320	304	258	195	155	108	78	48	
323	322	224	198	158	107	76	62	
364	279	247	191	149	111	69	47	
320	322	277	164	142	101	81	62	
334	301	250	192	150	112	68	52	
344	279	262	166	130	95	71	59	
341	289	205	158	125	115	75	54	
368	304	254	172	136	107	76	60	
307	262	272	196	113	95	75	41	
356	301	249	182	147	96	71	56	
338	273	271	174	131	120	68	49	
342	309	240	170	147	98	63	58	
339	284	275	189	147	102	82	48	
311	298	261	175	149	100	90	47	
343	279	222	173	144	99	75	48	
317	310	258	193	124	122	79	54	
382	310	253	182	146	100	68	42	
308	284	220	176	140	94	75	52	
325	319	265	183	148	105	66	59	
329	301	228	189	132	101	75	42	
358	303	225	163	147	111	81	46	
333	321	238	193	140	101	86	47	
352	269	244	181	134	94	77	54	
319	288	231	162	151	118	72	57	
310	303	237	173	126	111	75	51	
332	316	235	174	135	83	67	39	
346	289	240	196	143	95	74	67	
362	299	234	180	148	101	74	44	
317	296	242	181	144	94	85	53	
322	304	262	173	134	105	82	56	
305	305	236	160	120	105	63	47	
314	288	236	192	142	94	87	43	
307	299	245	164	156	99	70	47	
328	281	226	169	131	106	68	54	
313	294	247	172	148	111	51	51	
342	296	233	146	130	112	68	41	
312	308	262	168	141	90	78	49	
349	283	225	148	143	94	78	49	
316	279	255	180	152	99	64	54	
348	273	238	195	140	111	63	46	
336	302	246	173	142	82	83	59	
324	291	264	154	120	102	82	47	
327	290	234	180	119	89	71	45	
298	301	231	193	124	97	62	52	
327	259	222	153	136	85	72	57	
323	270	242	193	142	94	59	48	
336	293	269	204	129	101	58	37	
311	271	254	173	156	103	70	40	
333	297	244	170	144	74	58	45	
346	294	273	174	123	92	75	43	
310	299	254	178	157	80	69	51	
329	323	232	182	144	93	76	55	
316	299	223	173	137	98	77	50	
319	296	258	172	141	114	67	52	
324	302	244	157	132	103	84	52	
328	290	249	177	138	99	76	46	
323	253	233	196	142	98	66	52	
328	275	251	202	152	102	79	41	
323	305	246	155	142	89	67	55	
330	271	267	160	128	81	66	39	
329	268	240	182	152	96	66	60	
332	295	235	164	134	99	61	48	
297	297	240	182	132	80	67	55	
304	296	237	191	135	94	68	45	
286	302	249	143	154	101	64	42	
334	321	210	164	141	87	68	48	
308	254	233	154	142	98	71	37	
297	293	232	163	121	113	69	53	
317	256	232	170	144	87	67	49	
307	284	235	163	152	101	67	53	
301	255	216	175	136	92	74	49	
303	289	243	178	118	90	63	40	
336	288	209	135	149	107	70	51	
289	274	247	175	151	95	60	49	
343	308	224	154	130	82	63	44	
322	265	233	166	146	88	72	46	
328	280	252	180	138	106	72	43	
308	289	203	159	128	90	68	43	
310	292	220	159	116	103	62	53	
326	254	250	180	130	93	51	55	
331	268	242	159	146	96	80	48	
322	283	252	153	125	95	59	42	
260	241	242	155	131	88	60	63	
314	268	200	159	128	90	87	39	
320	259	231	170	135	84	81	43	
308	277	218	174	139	90	71	44	
344	250	262	157	116	102	68	46	
333	273	247	146	157	96	57	51	
322	285	212	170	154	111	59	50	
312	269	239	146	132	97	64	44	
319	299	221	183	114	89	77	41	
325	272	210	160	121	95	60	54	
325	278	211	160	155	83	65	63	
303	284	220	153	143	91	81	53	
320	262	244	156	122	92	60	41	
299	277	202	176	163	95	72	44	
294	304	237	157	158	84	73	42	
288	271	192	185	123	105	72	42	
321	281	228	156	120	102	76	42	
316	269	217	169	138	81	66	47	
289	283	238	170	144	78	64	38	
305	234	240	156	128	96	92	48	
318	289	224	161	138	91	59	38	
292	267	218	157	129	88	75	36	
301	261	210	174	117	98	60	51	
295	289	233	181	124	86	80	36	
302	262	229	169	126	73	76	50	
300	277	208	148	142	103	66	43	
314	300	207	146	135	85	77	48	
306	278	225	152	130	93	76	39	
329	282	224	135	114	86	85	44	
281	263	215	162	153	83	48	44	
266	277	254	156	120	86	63	51	
309	286	214	162	115	95	60	46	
264	254	224	157	125	97	69	32	
304	230	224	169	129	91	69	43	
319	269	208	166	128	83	64	55	
310	265	230	167	129	99	66	38	
285	265	202	176	143	97	64	56	
309	272	242	154	117	96	66	46	
318	259	203	170	128	86	65	42	
306	287	208	139	104	90	73	44	
317	252	237	168	119	89	62	59	
292	289	219	166	127	92	52	62	
305	280	205	157	114	81	72	45	
313	261	234	161	130	74	80	40	
304	248	232	162	123	79	69	24	
275	258	224	146	125	89	57	31	
326	232	232	155	120	100	65	40	
310	291	224	129	134	109	69	47	
300	266	216	163	121	72	64	36	
300	256	227	152	145	78	55	43	
329	295	225	150	138	87	58	33	
306	286	215	158	127	87	61	60	
303	276	239	165	136	97	70	50	
306	260	216	164	116	95	61	38	
301	266	212	148	133	88	50	47	
278	284	208	145	155	79	61	48	
299	261	209	152	118	94	65	46	
288	249	208	150	116	80	63	43	
320	243	211	167	131	79	67	45	
313	242	238	138	120	78	68	44	
296	276	215	163	127	82	66	40	
311	266	230	170	117	86	48	57	
284	303	236	136	108	66	60	44	
283	294	215	164	106	76	61	38	
288	259	213	157	107	93	49	36	
311	232	204	136	113	78	56	29	
286	281	225	154	116	78	64	34	
305	257	211	142	120	90	56	35	
291	273	254	142	112	75	62	46	
296	262	206	152	119	92	73	40	
301	258	222	150	130	79	58	48	
299	250	222	147	117	80	57	42	
303	231	217	162	111	74	64	44	
274	274	206	150	108	91	61	44	
304	275	240	130	133	79	51	43	
281	256	188	144	106	87	59	38	
309	286	212	170	113	89	90	34	
296	242	239	170	108	87	51	35	
269	235	193	153	112	76	60	41	
310	279	223	150	106	93	51	41	
311	285	232	144	123	83	66	39	
277	243	204	148	112	70	63	44	
266	235	224	161	98	68	64	44	
319	262	203	153	114	79	44	34	
280	239	198	152	140	89	63	50	
290	258	206	150	115	90	58	43	
259	249	187	164	115	105	61	48	
325	278	232	168	112	88	72	48	
308	220	205	161	137	87	52	43	
297	254	204	142	116	70	52	47	
303	264	244	137	115	90	59	38	
288	224	199	169	138	83	55	43	
308	226	222	152	137	82	57	36	
287	260	193	126	106	97	60	41	
335	237	230	142	114	80	68	35	
284	244	225	151	138	82	43	39	
307	249	189	147	120	78	46	36	
326	270	204	142	115	74	52	34	
303	262	212	137	120	94	45	30	
298	269	224	154	122	69	64	45	
263	228	245	143	119	82	47	45	
289	245	190	145	128	85	71	34	
294	259	219	134	101	68	57	36	
283	231	193	135	107	80	63	51	
304	241	183	140	127	75	43	36	
295	215	224	126	112	66	60	46	
287	243	211	150	125	71	54	45	
306	259	207	142	111	75	57	37	
323	261	206	133	101	65	44	40	
257	247	240	131	116	80	52	25	
269	236	210	151	110	75	57	34	
324	254	201	133	110	78	56	37	
265	255	207	132	126	90	56	35	
290	240	201	125	107	85	56	38	
303	272	217	129	108	84	58	37	
312	208	220	138	108	67	55	39	
277	262	222	140	123	73	56	31	
315	232	186	151	113	80	59	33	
281	231	212	138	109	81	55	30	
282	215	200	142	110	60	65	31	
272	279	204	156	116	68	64	33	
289	241	195	147	109	78	72	44	
302	230	203	142	115	77	52	34	
299	227	204	145	115	86	56	34	
295	244	176	143	113	84	61	31	
321	274	198	138	115	74	62	38	
299	267	212	128	112	60	64	43	
257	230	191	159	132	67	53	50	
285	233	182	138	114	63	46	27	
314	215	214	142	100	76	57	43	
268	260	181	151	108	92	48	38	
311	237	195	137	97	88	54	41	
271	238	201	149	113	70	56	36	
289	217	216	146	101	69	65	33	
276	242	168	154	112	76	63	46	
274	229	200	121	115	81	59	34	
297	256	185	143	129	76	47	24	
310	266	190	161	109	71	56	41	
288	248	186	131	111	71	58	34	
264	258	203	146	101	69	51	30	
262	234	180	148	123	77	54	23	
288	232	195	133	102	78	57	37	
268	264	216	156	99	65	53	30	
298	250	203	134	132	69	61	31	
290	212	197	146	123	82	60	37	
286	219	207	133	102	78	63	35	
282	237	184	132	120	85	46	36	
282	195	205	126	119	82	58	31	
264	249	198	120	127	77	52	39	
285	243	186	117	100	87	50	36	
274	241	185	147	127	61	60	37	
260	272	203	131	102	75	54	45	
267	256	196	138	129	87	55	46	
228	239	203	154	92	76	68	43	
263	237	179	143	113	87	56	27	
269	254	198	135	98	74	64	43	
254	256	215	128	124	66	57	30	
289	244	203	136	107	64	51	31	
294	245	204	122	120	83	61	42	
305	230	184	134	104	74	61	28	
295	217	209	122	116	76	51	34	
290	224	198	138	111	73	48	42	
265	222	178	141	102	58	56	30	
287	221	195	145	110	70	46	36	
302	233	188	140	112	73	50	34	
238	219	190	139	92	80	45	41	
255	222	190	121	106	80	66	49	
287	233	169	135	99	82	57	39	
251	258	174	139	99	77	50	50	
277	228	192	147	82	66	51	32	
265	250	205	120	111	62	56	28	
301	238	203	141	97	79	38	36	
295	256	189	130	111	67	53	28	
275	243	193	143	102	69	67	35	
314	206	201	134	94	62	51	34	
268	213	229	138	104	77	48	28	
286	213	182	126	102	74	58	49	
248	226	170	130	109	63	42	34	
244	243	186	128	113	89	54	29	
280	242	209	138	99	75	57	31	
296	232	192	135	97	64	58	35	
294	208	187	119	104	73	39	35	
277	249	186	127	106	53	49	37	
274	246	197	123	104	78	37	42	
275	229	178	127	101	74	56	34	
281	242	190	114	99	84	42	32	
270	218	200	118	135	85	49	32	
240	228	193	124	95	72	56	27	
265	217	189	131	116	63	55	26	
266	247	223	126	104	73	57	31	
274	235	223	138	114	74	41	33	
261	248	174	155	102	59	54	29	
283	232	169	106	131	70	48	35	
221	228	171	112	95	79	48	34	
264	220	195	149	125	80	63	34	
251	199	192	130	98	73	41	36	
256	227	211	144	111	74	41	28	
253	230	222	145	104	66	42	37	
276	240	202	135	100	63	45	35	
262	223	194	132	115	64	51	34	
275	248	177	138	94	64	57	44	
279	204	185	116	112	75	55	32	
264	242	201	133	100	73	45	34	
258	230	178	134	95	80	47	34	
265	225	185	134	102	72	41	33	
288	228	185	123	128	69	56	37	
272	190	170	108	99	65	43	39	
282	245	188	143	124	89	44	32	
271	218	185	146	110	57	50	21	
289	207	194	142	102	75	52	31	
284	221	153	140	86	61	50	38	
297	212	184	118	116	71	38	34	
273	216	185	130	118	76	47	24	
258	226	194	133	95	70	39	36	
241	216	185	142	77	80	49	24	
246	241	196	132	90	68	44	37	
279	235	212	146	95	63	47	28	
274	234	191	145	98	58	55	38	
256	216	181	127	74	70	32	29	
260	233	171	121	108	57	50	33	
264	245	184	113	98	82	41	30	
243	232	174	126	84	67	54	40	
233	239	183	144	85	64	42	31	
241	210	172	113	86	62	61	37	
271	227	189	130	99	74	53	30	
260	233	186	136	98	68	53	32	
273	208	164	112	82	61	43	34	
229	247	185	143	119	62	49	32	
276	232	179	133	92	71	45	38	
238	225	220	135	98	70	42	45	
261	226	175	136	113	64	48	17	
244	229	188	135	100	63	54	33	
271	209	178	113	104	48	50	27	
248	203	187	134	103	64	43	23	
235	217	174	117	91	52	26	31	
242	219	207	112	95	56	49	29	
248	197	177	147	105	68	52	31	
233	225	179	147	114	61	46	30	
226	224	179	136	96	62	34	24	
285	200	194	143	88	72	56	31	
244	216	170	108	110	90	34	45	
258	200	164	126	81	66	56	32	
248	218	190	121	94	79	50	25	
268	221	170	125	113	68	52	26	
236	203	182	122	93	69	56	28	
264	208	182	114	102	63	57	27	
262	202	158	101	91	81	40	29	
244	219	188	125	89	61	42	28	
258	206	183	106	114	70	55	27	
263	214	158	113	86	61	48	36	
243	222	166	113	84	59	47	30	
247	212	155	119	98	66	43	37	
235	235	181	114	81	67	52	33	
242	229	186	126	84	60	37	33	
240	205	169	118	93	67	57	21	
256	231	184	146	82	69	58	34	
243	230	165	124	90	64	52	23	
254	208	163	113	93	67	43	27	
246	213	186	123	100	76	52	33	
255	227	176	123	89	76	50	48	
240	204	167	133	84	66	41	25	
275	236	179	115	87	74	56	26	
241	228	168	136	97	72	47	26	
252	209	167	129	104	73	36	21	
233	199	175	128	90	67	47	29	
244	205	173	117	111	54	44	33	
248	231	178	123	92	75	48	35	
262	213	175	108	98	68	44	29	
243	216	182	134	80	58	51	32	
249	212	185	102	116	70	37	21	
250	207	196	100	81	43	51	44	
252	214	161	122	93	63	39	18	
242	206	162	110	90	49	48	29	
263	202	169	99	88	69	39	27	
268	196	174	113	86	63	43	29	
265	207	172	113	88	44	49	34	
266	219	169	118	105	57	51	23	
223	181	162	120	98	53	54	25	
251	241	151	104	81	64	40	34	
250	207	163	107	109	60	45	32	
253	201	189	117	106	53	37	31	
254	236	185	122	97	57	39	26	
266	231	160	114	104	53	42	34	
260	205	185	101	73	67	45	23	
228	222	147	101	86	63	46	36	
251	223	148	117	100	60	40	22	
240	233	186	125	104	56	35	29	
242	192	167	123	101	61	41	30	
260	197	144	116	91	55	34	27	
246	190	159	130	71	62	35	21	
243	215	182	96	92	70	52	41	
255	214	174	125	90	67	39	28	
229	209	156	123	116	62	41	22	
250	204	164	132	85	64	45	33	
253	220	175	121	71	47	50	27	
232	206	173	104	80	65	44	32	
243	243	161	113	85	67	43	40	
249	206	172	109	79	60	44	37	
244	207	168	116	78	57	51	28	
237	235	182	125	86	70	39	30	
222	218	205	117	97	62	44	29	
211	200	172	110	84	62	46	29	
253	209	168	106	77	68	37	20	
226	207	175	108	72	50	51	25	
217	231	173	127	68	60	53	25	
254	212	157	121	100	55	43	24	
233	236	190	116	88	45	44	25	
218	226	180	113	81	63	40	22	
241	202	166	141	109	76	40	27	
230	220	206	122	87	63	33	26	
269	213	160	107	109	56	44	21	
253	215	182	126	96	56	47	39	
240	191	172	104	90	58	37	26	
255	207	164	129	97	68	54	27	
249	185	181	104	72	58	51	29	
259	227	156	128	95	68	41	26	
233	218	159	119	93	63	41	22	
236	219	154	119	79	54	65	26	
232	215	137	128	80	76	43	34	
264	223	156	114	97	65	47	19	
231	249	165	117	88	59	52	26	
263	180	167	125	100	41	43	26	
227	217	161	99	70	57	43	27	
239	204	174	138	94	59	36	43	
239	201	151	116	80	63	38	24	
230	219	164	94	86	51	52	23	
244	205	154	88	87	63	42	14	
248	237	190	112	73	50	44	32	
226	219	163	118	81	46	52	36	
238	215	187	118	89	65	48	21	
258	218	162	97	82	57	41	30	
218	195	179	114	108	48	44	35	
217	199	155	119	102	55	36	26	
232	204	167	123	95	45	51	21	
220	224	170	104	87	65	47	25	
234	200	176	96	105	51	34	21	
231	220	186	115	85	54	39	31	
243	213	131	123	102	72	41	34	
232	219	155	99	89	59	48	22	
215	187	172	137	73	70	41	30	
245	190	146	118	82	51	37	21	
214	194	144	110	88	69	51	39	
228	208	159	113	96	49	45	20	
249	218	150	104	81	60	43	19	
246	207	159	111	77	65	47	21	
228	232	144	104	89	53	38	16	
221	188	173	107	101	59	44	26	
253	209	167	123	84	56	38	30	
200	195	149	106	81	51	29	29	
202	215	148	104	77	63	43	20	
254	183	159	107	88	56	36	27	
222	215	165	102	82	48	35	21	
227	189	157	102	93	53	45	35	
227	209	158	127	74	73	45	28	
241	198	165	100	89	52	38	20	
232	207	167	108	93	52	38	26	
250	199	159	106	98	44	30	22	
199	209	166	102	87	51	42	26	
240	190	146	117	86	54	42	36	
202	169	183	117	95	59	49	34	
212	228	145	103	80	54	29	24	
218	188	172	103	78	53	43	29	
219	192	142	113	88	44	36	26	
243	194	145	96	93	41	31	28	
233	216	160	102	102	61	45	29	
230	194	173	130	87	65	31	26	
232	175	168	96	83	47	43	29	
189	174	152	105	74	59	32	33	
236	208	169	128	84	54	46	27	
240	196	172	100	109	45	33	30	
242	210	165	98	58	56	43	26	
212	190	195	112	68	50	34	27	
219	186	177	114	92	53	36	25	
259	212	144	108	71	63	39	23	
224	208	166	102	88	46	52	22	
248	174	160	93	75	52	40	27	
237	220	142	108	91	54	44	34	
233	200	134	126	92	48	29	20	
235	172	148	93	74	61	41	23	
225	191	156	99	98	54	27	21	
211	173	163	112	80	51	48	20	
239	194	147	98	92	57	39	29	
200	188	127	121	68	64	43	30	
212	206	162	125	66	67	37	25	
234	182	158	103	72	73	35	27	
224	212	167	110	89	54	37	22	
245	210	149	93	102	66	38	27	
251	181	168	98	76	56	40	29	
207	176	167	84	86	54	38	29	
239	186	153	115	68	51	31	29	
240	204	155	106	72	45	51	26	
237	167	161	93	77	36	29	27	
200	198	157	94	83	51	35	25	
205	185	146	96	80	53	43	22	
211	195	149	131	104	52	48	18	
202	183	157	104	81	64	36	29	
231	184	123	96	97	52	31	31	
235	189	142	110	86	46	39	25	
218	166	144	99	84	52	52	33	
208	185	149	105	78	47	41	29	
217	186	137	107	77	51	44	30	
201	178	169	103	76	45	34	33	
212	209	152	102	87	64	35	21	
229	180	162	94	82	54	39	22	
224	193	139	86	79	54	34	31	
215	203	135	106	79	52	36	30	
203	194	149	101	78	63	39	33	
208	203	146	90	74	63	37	26	
221	199	145	99	97	46	36	19	
218	184	143	101	67	46	41	21	
230	179	143	110	73	51	34	20	
229	194	146	95	66	40	40	28	
211	207	141	104	69	59	34	16	
191	201	164	103	74	52	44	30	
233	194	141	108	74	47	37	22	
234	187	139	92	77	55	33	28	
241	196	137	71	94	42	46	22	
221	186	157	120	72	43	39	25	
236	191	142	88	95	43	46	16	
200	190	145	96	79	44	30	24	
189	177	155	92	77	39	41	31	
203	182	151	92	89	41	41	33	
225	194	153	85	75	61	37	25	
231	205	154	105	79	44	37	21	
217	192	145	105	84	62	30	25	
195	189	149	103	77	52	42	27	
185	198	159	91	74	54	39	19	
191	165	148	102	81	50	41	23	
198	188	143	98	84	39	20	30	
226	183	143	90	73	57	35	23	
210	201	154	108	70	53	42	25	
207	201	145	115	61	51	32	23	
183	175	138	112	55	45	46	32	
205	178	142	110	79	52	30	18	
217	199	143	103	83	63	55	24	
199	189	163	108	69	62	33	18	
213	190	148	106	89	55	35	26	
222	171	167	131	71	56	38	16	
199	157	134	104	85	52	33	18	
213	171	148	107	72	49	52	24	
219	197	149	112	81	45	32	25	
209	201	142	110	75	42	33	14	
195	174	143	92	82	49	36	24	
211	172	132	89	82	46	36	28	
218	168	157	89	80	64	25	27	
228	164	148	82	64	52	36	26	
232	191	162	101	59	45	39	29	
215	188	154	103	68	45	39	19	
194	179	153	88	83	46	37	17	
182	166	121	98	71	47	39	24	
204	220	134	104	67	47	50	27	
187	176	160	97	71	45	34	23	
230	180	172	105	81	45	36	16	
218	187	145	97	77	48	32	24	
195	148	139	99	60	49	34	23	
216	158	133	97	81	65	39	24	
201	186	129	84	79	56	34	25	
203	190	162	84	75	57	45	20	
182	169	145	98	89	50	40	18	
200	179	140	116	76	59	31	27	
206	174	145	80	74	48	33	21	
208	187	130	78	76	42	33	29	
212	183	135	84	72	56	33	27	
215	170	126	91	74	62	34	17	
201	163	148	99	71	48	38	26	
205	198	136	107	74	49	37	21	
190	181	142	88	75	50	45	25	
216	184	152	108	77	50	34	20	
205	176	126	87	93	37	26	20	
214	190	144	94	79	51	43	20	
206	190	140	91	76	62	27	26	
205	176	115	90	78	54	45	21	
192	183	135	97	75	47	45	17	
227	183	129	99	83	51	31	18	
180	158	126	84	83	46	31	20	
217	159	128	107	76	54	31	27	
216	181	152	109	62	56	40	24	
210	189	153	96	76	45	47	20	
180	167	171	94	78	56	40	22	
196	169	131	99	79	59	31	24	
212	165	138	121	72	53	30	20	
203	169	159	104	56	52	38	28	
206	186	145	95	83	47	35	32	
219	166	126	95	75	46	28	26	
219	183	140	77	77	37	31	24	
242	159	129	90	76	33	30	19	
207	191	151	115	66	48	35	20	
188	150	141	101	69	55	39	21	
210	159	145	68	80	44	31	16	
217	168	163	96	76	41	39	20	
256	182	150	94	71	42	38	25	
204	180	128	97	87	51	27	21	
178	175	123	110	75	45	41	18	
211	166	149	101	77	46	46	15	
184	170	148	92	77	58	36	16	
205	182	148	81	78	44	36	16	
211	160	128	91	56	52	32	26	
207	181	143	68	78	38	27	22	
193	179	149	87	72	51	32	27	
199	171	153	96	78	37	30	22	
174	184	136	88	77	37	37	16	
186	186	130	97	68	40	30	14	
202	179	143	96	76	59	42	22	
189	170	112	99	70	56	34	19	
187	154	124	100	88	54	25	21	
201	176	132	89	68	40	35	13	
239	175	121	93	82	54	43	23	
204	183	153	87	57	44	30	12	
217	189	140	96	81	37	44	20	
222	161	138	69	78	49	30	22	
210	201	151	79	50	52	37	26	
188	196	117	82	63	46	39	23	
211	149	128	99	81	39	34	23	
224	172	119	95	79	41	35	17	
210	179	134	86	71	43	32	31	
208	162	133	89	64	44	40	24	
201	184	172	90	53	60	38	20	
190	200	128	84	60	46	34	22	
186	156	148	85	88	37	34	29	
221	169	149	95	75	53	22	13	
198	164	149	83	75	49	33	24	
175	140	137	97	55	51	38	21	
213	181	146	89	73	45	28	17	
194	163	128	110	78	59	38	20	
179	157	126	101	58	38	35	20	
215	165	125	98	59	57	31	22	
183	187	140	91	78	46	46	21	
223	180	145	84	63	45	19	17	
174	185	134	85	68	49	26	18	
206	160	116	98	64	43	26	30	
184	171	141	81	50	37	32	28	
207	172	145	88	66	49	34	18	
195	154	122	95	57	47	37	19	
199	179	122	89	79	40	35	22	
188	158	130	87	67	60	25	18	
217	156	120	91	57	44	33	18	
204	173	125	89	51	45	39	26	
204	157	128	80	96	31	27	17	
194	162	134	75	77	62	24	10	
217	189	142	95	57	44	28	26	
205	153	135	96	51	48	35	28	
193	165	137	90	69	44	27	24	
182	151	149	85	86	53	37	26	
175	175	139	97	69	39	38	16	
202	171	138	72	64	41	41	24	
183	173	118	114	98	40	33	22	
208	142	134	85	62	37	39	24	
196	181	125	86	75	42	27	19	
220	143	125	104	76	39	28	18	
204	150	138	78	81	35	31	24	
208	150	118	86	77	56	38	17	
201	159	116	104	69	40	32	22	
182	190	124	96	58	53	29	18	
221	160	126	86	60	57	27	24	
181	135	134	81	66	53	37	21	
191	172	124	93	74	42	34	27	
194	149	139	75	66	45	36	39	
207	173	139	88	76	54	33	14	
166	154	116	86	68	40	31	21	
174	173	123	78	59	35	32	15	
174	175	135	95	69	48	29	30	
215	149	124	100	61	49	30	23	
190	173	119	105	66	49	30	20	
213	155	122	91	67	40	29	28	
198	152	141	82	89	39	19	24	
205	165	155	111	76	55	47	26	
188	161	128	92	60	28	30	15	
194	183	127	94	62	47	33	21	
202	162	132	75	70	52	29	17	
201	154	120	76	57	41	35	20	
182	177	140	80	55	55	32	19	
199	165	123	90	67	40	27	19	
192	162	135	90	65	54	38	21	
187	151	129	85	59	51	34	20	
186	147	145	97	46	22	25	20	
218	149	115	93	71	38	28	20	
176	163	115	75	77	54	22	20	
190	152	133	87	70	34	36	15	
187	151	142	95	74	50	30	27	
185	147	129	81	58	33	27	22	
198	156	136	87	77	56	32	17	
175	176	135	70	69	47	32	10	
199	151	120	91	63	45	33	15	
166	161	132	68	71	37	23	20	
173	173	116	75	70	35	36	22	
191	165	148	105	61	44	39	22	
187	137	116	73	74	32	31	15	
201	157	126	71	63	50	33	21	
179	158	125	86	65	47	29	26	
195	159	131	93	58	43	18	12	
207	161	133	77	66	31	24	15	
184	171	111	79	73	40	27	26	
176	158	131	87	58	39	40	17	
186	158	116	73	67	36	31	21	
176	150	132	90	71	43	24	18	
178	152	113	84	64	40	36	10	
174	150	133	99	65	46	31	18	
188	145	129	80	73	48	26	25	
165	168	118	79	65	30	31	14	
184	153	126	74	69	49	42	23	
168	170	146	75	61	49	32	21	
176	157	118	83	80	29	35	10	
196	142	122	66	70	51	28	25	
186	183	120	66	58	51	43	19	
195	178	125	88	65	51	37	11	
200	141	131	72	59	42	32	26	
192	150	122	72	72	48	24	17	
190	172	122	84	59	35	42	20	
200	149	123	67	68	37	23	21	
182	154	138	70	62	39	36	19	
205	150	110	87	65	45	26	24	
168	153	130	96	60	32	38	13	
203	171	128	73	59	43	26	16	
198	153	119	90	78	40	40	14	
168	146	141	75	64	36	27	16	
182	164	107	78	65	35	30	17	
182	147	138	93	76	47	37	21	
188	153	124	72	64	42	25	17	
191	172	112	86	54	50	30	17	
201	159	115	91	72	42	32	15	
169	139	132	94	60	55	39	26	
182	157	134	69	69	40	34	13	
190	148	112	89	51	44	17	14	
160	145	129	89	51	34	34	19	
182	177	140	88	58	45	20	17	
179	151	127	65	69	46	42	27	
182	167	108	87	59	40	25	19	
193	147	95	76	50	38	31	20	
194	141	115	84	59	38	31	12	
189	128	137	79	65	42	32	16	
165	147	129	74	56	34	28	17	
156	152	117	87	71	38	36	11	
195	164	111	72	69	40	42	19	
159	153	117	72	78	52	30	17	
166	153	113	90	51	32	29	14	
186	162	113	80	53	35	30	19	
189	180	111	78	63	42	31	21	
169	154	127	79	58	43	38	16	
176	163	134	71	51	35	41	20	
200	136	114	71	56	40	20	23	
210	126	130	74	52	54	29	16	
202	146	125	88	50	39	30	18	
201	128	118	69	52	48	25	29	
177	153	102	87	68	33	25	12	
190	134	124	76	50	28	29	14	
161	137	105	86	73	40	26	12	
176	135	114	95	59	36	17	15	
171	148	128	66	59	45	15	19	
148	141	116	84	50	40	24	14	
170	157	145	76	48	46	35	16	
167	146	119	83	58	47	24	18	
154	157	120	74	73	26	32	14	
157	147	129	83	61	38	37	17	
184	153	112	87	61	40	26	15	
172	144	119	70	58	48	26	19	
201	147	128	82	52	37	24	18	
188	130	121	74	83	39	28	18	
183	129	104	64	53	40	27	21	
181	152	118	77	58	38	15	21	
210	145	127	74	53	54	33	13	
171	127	118	81	62	36	37	20	
168	157	133	88	70	30	26	23	
173	152	108	76	60	37	33	16	
202	158	124	77	64	37	22	11	
189	135	131	75	53	27	27	22	
182	133	116	114	55	45	26	21	
178	172	112	75	62	34	26	20	
183	165	101	85	70	44	25	13	
177	135	109	88	68	44	25	23	
161	151	125	78	48	43	21	23	
180	161	110	69	49	41	20	18	
167	149	127	66	54	39	27	17	
169	146	109	77	44	37	22	11	
170	153	124	81	61	33	25	21	
172	150	119	79	58	32	27	19	
160	138	119	75	61	41	21	15	
172	142	108	70	53	24	27	21	
172	140	105	79	54	39	22	17	
173	151	103	80	68	35	26	17	
161	155	106	84	66	38	30	12	
182	153	122	75	59	26	27	18	
161	127	112	73	54	30	28	23	
196	157	125	85	55	34	24	21	
185	154	102	71	60	39	25	12	
182	151	127	88	57	34	32	16	
174	134	97	82	52	45	31	14	
167	152	116	72	63	40	27	18	
170	146	117	87	65	37	38	18	
178	155	114	73	52	41	24	12	
171	135	107	80	58	32	27	24	
165	148	133	84	63	34	37	22	
196	149	116	96	61	26	27	18	
187	125	135	59	66	45	32	19	
189	120	135	84	57	46	21	18	
181	153	123	90	63	23	35	19	
177	128	118	75	56	40	26	12	
183	131	116	82	53	34	38	14	
163	144	108	72	49	37	21	14	
161	149	109	70	74	40	28	13	
175	146	103	79	69	37	33	24	
171	176	120	73	56	30	23	13	
159	149	130	70	50	41	29	24	
176	140	93	75	50	41	25	16	
171	137	108	73	54	40	31	15	
187	165	98	61	48	41	28	17	
157	154	111	57	63	43	29	20	
155	143	115	66	53	42	27	14	
178	128	130	53	60	40	24	17	
146	140	109	69	51	28	23	16	
183	139	119	71	58	37	17	10	
154	129	140	79	54	34	36	16	
160	133	142	88	60	42	12	15	
157	141	106	74	56	29	21	18	
160	162	124	72	59	41	22	25	
162	143	101	73	54	45	25	13	
155	147	108	73	59	39	37	7	
178	145	109	69	61	33	27	17	
168	143	114	71	69	41	19	14	
146	149	98	70	68	46	20	18	
178	136	113	80	59	26	23	15	
171	150	113	74	56	33	29	16	
153	155	133	73	62	31	23	21	
161	145	110	64	57	32	22	18	
161	152	102	56	42	38	33	20	
190	132	116	80	66	40	23	18	
177	138	107	70	55	29	21	22	
165	158	94	76	63	45	24	14	
147	142	110	69	72	41	28	25	
141	137	116	64	63	30	30	22	
188	155	130	74	57	35	24	17	
165	141	96	95	46	34	25	13	
187	137	99	82	59	44	24	14	
138	114	108	67	58	35	24	12	
188	125	113	70	58	43	22	16	
169	145	96	79	58	39	23	13	
145	137	108	82	57	40	25	10	
157	165	97	64	58	37	24	17	
175	139	118	68	49	36	23	16	
185	155	110	85	49	38	35	12	
164	149	95	58	62	34	23	17	
169	141	109	67	52	34	21	15	
173	145	103	58	59	31	28	15	
184	129	104	88	52	38	27	16	
160	128	117	77	50	29	19	16	
179	150	119	70	56	35	22	16	
184	133	109	85	43	33	29	16	
191	134	97	62	51	29	22	12	
171	126	91	67	53	43	23	14	
146	135	110	72	58	33	21	18	
158	133	87	71	67	27	28	11	
149	146	118	73	50	42	34	15	
162	128	100	71	42	49	25	13	
170	152	108	77	56	42	30	18	
177	161	104	75	54	27	36	19	
159	139	113	68	54	43	24	15	
153	132	96	72	46	32	29	15	
145	137	107	84	47	36	24	21	
157	133	116	60	51	40	21	12	
174	143	105	73	58	33	19	18	
146	126	122	52	63	35	27	13	
160	133	110	72	47	34	25	11	
168	117	95	69	49	36	29	17	
169	141	90	77	47	35	19	17	
169	149	101	76	48	33	23	22	
166	133	98	75	51	40	19	18	
177	140	102	69	54	32	15	14	
158	133	111	74	42	31	20	16	
148	125	99	64	47	44	21	25	
144	136	93	78	43	38	25	23	
153	148	120	86	48	36	34	16	
146	130	93	63	45	34	28	13	
148	145	98	58	39	28	26	11	
169	124	88	61	62	36	25	17	
152	139	79	74	47	26	16	22	
161	129	93	68	56	32	23	21	
173	107	112	66	51	52	24	14	
144	148	100	80	55	39	26	16	
145	124	122	75	52	32	21	16	
174	119	129	81	48	30	36	18	
165	143	104	65	60	40	26	18	
162	120	109	84	50	29	25	16	
167	118	98	71	55	39	26	19	
159	124	110	72	56	27	19	17	
162	148	98	64	48	26	27	20	
161	120	118	60	55	34	18	21	
164	139	106	61	59	38	36	10	
143	134	97	55	62	38	20	20	
163	125	103	74	57	36	22	10	
170	134	108	65	53	27	24	7	
141	139	89	58	42	29	30	14	
168	134	99	72	50	46	24	20	
172	157	107	83	52	33	27	18	
162	126	85	68	41	36	21	17	
161	122	101	82	51	29	32	14	
148	121	94	74	51	30	29	14	
168	121	108	75	58	54	23	22	
152	125	107	76	49	26	24	15	
142	128	121	70	66	37	29	16	
178	132	103	93	61	48	16	15	
150	143	115	67	47	38	16	19	
146	111	88	63	58	32	22	17	
153	109	109	69	52	35	19	13	
141	145	89	69	53	32	20	14	
141	138	112	70	51	39	21	11	
175	133	112	63	53	31	26	14	
195	143	102	57	65	37	26	15	
162	128	108	73	50	28	27	13	
162	126	88	77	60	30	24	13	
152	113	111	79	53	33	21	16	
162	131	108	65	61	30	34	18	
148	122	114	58	52	40	26	17	
172	125	87	73	57	36	16	12	
162	106	110	74	52	31	23	15	
150	145	104	78	50	38	21	14	
157	124	124	76	48	30	24	24	
164	114	101	53	45	20	19	14	
152	119	78	70	49	35	19	11	
156	140	96	63	46	31	23	16	
145	142	91	65	46	30	33	16	
168	126	97	65	51	30	19	16	
173	130	110	73	37	32	17	11	
138	150	96	49	46	32	21	11	
154	137	92	61	47	27	16	21	
135	125	108	65	62	31	27	15	
156	146	115	74	42	26	23	16	
129	128	85	76	55	25	26	14	
140	124	102	53	42	35	24	16	
155	145	90	68	60	31	28	15	
157	131	99	65	46	34	27	17	
164	124	91	62	48	27	15	19	
134	139	93	74	55	39	23	15	
140	124	99	84	56	42	29	22	
145	117	115	67	36	39	20	16	
155	137	105	74	55	30	21	19	
148	117	102	61	50	34	14	9	
160	114	121	70	52	30	17	16	
159	120	97	75	51	26	22	21	
157	131	92	74	44	24	22	11	
150	114	107	68	47	36	29	17	
131	123	102	62	52	33	18	12	
136	119	120	63	58	31	20	11	
172	124	108	62	53	31	27	16	
139	130	92	66	36	34	22	16	
139	146	103	63	35	21	26	9	
173	117	102	78	46	30	21	12	
157	139	112	61	43	27	23	14	
161	131	78	64	59	36	21	13	
140	133	92	53	53	38	23	14	
155	112	89	65	62	27	30	13	
141	116	94	60	57	32	29	13	
153	132	83	66	42	34	25	10	
143	137	109	70	40	22	28	20	
140	133	106	70	47	33	21	21	
155	138	95	58	48	42	20	19	
152	124	102	77	52	25	19	11	
180	106	115	70	51	30	19	11	
143	145	107	56	55	37	20	11	
162	119	110	55	44	26	21	24	
145	149	91	73	46	29	27	16	
145	123	105	67	55	25	26	18	
156	139	92	51	33	37	26	22	
158	118	96	70	49	24	26	11	
167	120	85	51	48	33	23	18	
155	133	101	55	44	25	21	17	
116	126	97	61	52	30	17	13	
153	127	94	65	45	24	23	21	
147	119	102	67	42	31	19	15	
152	121	86	67	42	30	27	19	
168	126	69	71	43	45	28	17	
145	150	111	63	50	33	25	16	
151	118	94	55	43	27	29	14	
121	138	89	74	40	26	17	15	
140	120	98	55	56	21	23	15	
141	103	83	52	51	35	22	11	
164	141	88	58	41	23	22	14	
170	124	112	67	52	24	26	14	
163	131	91	66	41	31	21	12	
143	108	85	50	44	39	28	11	
180	119	107	63	50	35	22	12	
152	119	70	59	39	29	21	12	
152	130	91	73	55	28	25	13	
129	130	104	59	54	21	25	17	
138	127	100	62	53	29	22	14	
153	129	95	59	59	40	21	21	
129	131	97	68	43	27	19	8	
136	137	97	51	43	38	23	11	
151	135	95	65	43	25	18	9	
168	122	91	75	46	31	22	16	
160	126	131	58	39	27	21	16	
161	126	96	48	48	22	24	12	
153	120	85	70	48	35	24	13	
167	117	109	65	51	29	25	14	
143	117	104	73	46	34	23	7	
147	117	105	66	51	30	22	15	
144	127	108	54	40	23	18	12	
135	117	108	65	49	33	18	12	
151	114	104	71	41	26	14	13	
145	120	109	86	44	23	24	8	
147	119	79	67	54	27	15	21	
164	120	90	65	46	39	27	18	
144	126	92	74	41	29	24	15	
146	111	83	57	43	43	16	15	
136	123	97	53	50	31	22	18	
130	118	101	56	59	23	23	13	
165	103	87	78	42	23	19	14	
133	107	100	66	52	19	24	14	
120	104	86	52	44	32	24	20	
145	128	89	62	48	32	28	10	
152	111	90	66	41	36	24	12	
125	122	84	57	49	38	28	11	
122	126	78	63	35	28	20	10	
144	141	77	62	54	31	22	10	
142	108	91	63	56	39	30	22	
145	119	97	70	37	30	17	15	
146	106	94	56	48	29	29	13	
139	90	104	66	52	26	23	15	
140	108	94	49	56	23	20	10	
142	95	98	66	51	32	15	7	
133	123	86	51	50	33	18	13	
131	110	103	61	40	31	21	12	
136	124	96	63	44	20	20	13	
149	133	106	52	57	24	13	19	
145	119	106	58	56	27	14	15	
142	120	90	57	41	21	18	15	
157	127	90	57	51	27	17	10	
133	123	83	57	48	28	18	7	
157	114	100	66	46	38	27	13	
156	117	91	55	27	27	19	13	
150	122	113	71	41	28	18	15	
133	114	97	71	38	24	29	11	
156	115	85	66	38	22	19	13	
143	98	76	57	47	22	13	12	
154	119	84	49	45	38	24	9	
127	123	98	51	58	29	16	14	
122	130	90	70	53	22	16	17	
133	125	80	57	51	26	15	15	
134	125	101	52	36	17	21	15	
127	119	93	46	54	29	19	9	
121	115	101	63	37	32	21	14	
138	115	100	48	55	32	25	21	
143	132	77	66	54	28	14	11	
138	148	101	67	49	35	15	11	
124	110	92	72	45	31	19	16	
146	106	84	49	37	36	25	9	
118	108	75	62	42	26	22	18	
137	119	87	54	50	29	21	17	
129	114	94	70	42	23	20	14	
137	126	92	66	28	34	17	13	
136	132	92	67	46	25	18	11	
130	123	103	69	46	33	15	18	
123	114	80	58	47	27	19	11	
139	94	88	62	27	27	16	5	
129	129	99	66	47	26	16	23	
135	119	88	50	47	26	17	17	
139	114	87	58	42	34	19	16	
133	111	82	56	35	29	16	17	
139	120	79	62	38	31	23	23	
130	105	95	46	51	30	20	14	
141	128	86	52	45	25	24	6	
140	118	78	64	37	40	19	8	
135	117	71	53	44	20	20	15	
140	106	84	56	42	33	24	7	
148	144	87	59	42	19	15	15	
156	101	92	65	42	24	12	20	
134	119	100	54	50	25	28	10	
145	116	86	64	48	27	17	14	
133	99	96	67	61	27	15	10	
145	116	111	70	47	29	20	21	
118	117	80	58	45	26	23	8	
122	125	87	64	28	29	15	13	
119	109	94	64	42	30	12	12	
145	112	69	63	46	19	17	18	
137	112	87	50	43	34	25	12	
123	125	79	46	50	21	23	11	
129	113	79	53	43	35	19	12	
138	116	101	65	45	34	27	14	
130	100	103	63	51	28	27	13	
125	110	76	48	48	27	20	13	
134	120	86	47	46	25	17	13	
129	123	77	55	37	24	9	10	
131	109	92	44	65	31	13	17	
115	117	97	55	49	30	17	18	
146	109	86	59	39	38	15	16	
138	111	80	52	41	26	17	15	
130	115	76	42	41	11	12	12	
140	106	88	54	52	28	23	11	
121	121	84	55	35	31	32	14	
142	94	83	64	35	21	21	16	
121	115	69	46	48	33	19	15	
136	118	84	59	51	38	23	18	
140	110	85	56	49	26	30	11	
145	92	86	70	37	29	21	10	
147	111	82	60	35	24	23	12	
111	118	76	62	53	32	11	14	
142	108	100	54	40	32	28	25	
162	102	97	57	42	31	25	10	
117	123	88	47	35	35	15	20	
139	124	84	57	55	43	23	16	
128	139	70	58	42	34	23	6	
122	105	81	62	44	29	19	17	
133	111	93	41	35	32	12	8	
117	113	82	60	26	35	16	16	
138	113	77	64	42	23	17	10	
134	114	82	40	40	29	15	12	
124	126	84	46	37	31	17	12	
134	92	84	53	51	22	19	12	
141	116	82	52	41	30	20	9	
132	109	74	46	37	22	18	14	
140	109	82	66	49	34	16	10	
133	106	86	57	40	32	8	11	
140	98	91	57	36	28	16	3	
136	139	73	58	39	22	25	19	
138	121	75	53	56	21	22	9	
151	105	90	50	39	21	17	17	
134	118	87	69	50	23	24	12	
137	121	88	50	46	28	18	13	
132	106	86	49	33	21	7	17	
127	121	91	53	30	32	15	14	
116	128	85	55	36	21	20	4	
120	118	91	59	36	27	20	17	
148	102	90	51	27	12	22	10	
115	116	94	52	43	27	20	14	
134	100	94	55	32	29	10	10	
116	95	68	60	47	27	21	15	
132	90	88	55	40	21	19	15	
124	100	80	57	45	22	19	16	
124	99	89	52	34	24	20	15	
113	89	84	49	47	16	20	18	
112	94	89	51	42	20	14	18	
156	112	79	46	43	22	13	15	
141	109	94	47	31	32	21	16	
147	97	78	52	47	23	17	12	
113	118	83	51	49	14	18	7	
120	92	96	62	40	21	22	9	
151	121	78	48	43	34	12	14	
117	90	89	47	40	30	13	11	
130	97	93	49	33	26	12	13	
149	102	89	54	38	27	22	23	
142	101	97	48	39	25	21	13	
141	99	76	62	47	23	19	14	
137	117	85	48	40	27	14	11	
134	97	65	57	41	21	10	16	
131	100	86	58	49	23	16	17	
134	112	82	60	27	25	16	12	
136	90	79	53	30	30	16	10	
131	125	87	57	50	24	15	10	
139	102	92	53	45	19	23	18	
137	108	78	55	32	33	21	17	
159	119	87	41	39	30	22	20	
141	114	70	63	38	30	16	13	
137	104	76	49	47	28	19	17	
127	128	72	60	42	26	22	13	
135	119	93	47	49	26	25	8	
129	108	81	63	49	34	12	3	
131	99	92	48	37	27	14	17	
145	98	80	57	43	12	15	15	
98	119	79	37	40	21	18	15	
127	98	76	45	39	28	15	11	
114	97	76	49	39	30	15	10	
140	106	104	55	43	29	24	10	
127	113	88	39	43	19	19	6	
138	100	78	52	45	22	16	14	
114	119	75	36	50	33	24	12	
125	88	70	45	35	30	12	13	
123	110	80	47	37	33	21	14	
126	115	88	42	42	22	25	15	
128	109	100	49	33	25	17	12	
126	118	82	62	37	30	10	10	
145	111	80	58	37	20	13	10	
112	103	106	52	41	27	19	17	
112	116	72	50	40	29	14	16	
129	113	74	44	48	20	19	13	
117	97	80	49	39	30	21	13	
104	108	74	58	30	33	23	10	
97	102	85	53	34	25	18	14	
122	92	85	53	45	18	23	10	
105	94	100	45	38	31	16	15	
123	108	77	42	34	17	17	8	
111	100	80	47	40	27	24	10	
128	97	77	73	43	18	16	15	
128	112	100	52	44	27	18	16	
130	104	79	38	30	26	14	12	
119	88	93	56	26	23	17	13	
119	105	85	54	36	28	17	11	
109	88	95	68	45	26	25	13	
117	112	92	46	28	26	23	9	
120	120	73	44	32	28	15	12	
136	87	87	52	40	22	14	18	
116	108	70	55	45	22	23	19	
112	85	84	57	38	27	23	8	
140	99	79	51	43	28	26	13	
121	91	87	58	43	18	22	7	
121	106	76	48	36	20	16	9	
116	109	80	46	33	24	17	10	
117	96	75	39	49	22	17	9	
112	99	83	51	37	18	22	9	
126	90	77	54	33	32	17	6	
104	102	67	47	38	20	16	10	
113	99	87	65	53	28	13	11	
116	117	82	42	39	22	18	6	
143	100	92	40	51	28	16	17	
126	95	76	56	46	27	16	11	
118	90	77	48	39	23	16	10	
118	98	76	45	43	25	21	10	
123	98	72	38	31	24	24	13	
135	94	68	49	40	26	15	11	
115	106	68	53	44	36	18	6	
101	101	93	51	47	28	20	9	
110	92	74	56	27	23	15	15	
125	100	73	58	47	16	12	8	
139	103	77	51	48	27	15	16	
122	94	69	50	30	21	17	3	
111	110	62	53	34	27	24	12	
124	104	63	51	24	24	16	5	
127	101	88	63	39	18	19	6	
114	120	93	57	34	26	18	15	
113	109	60	37	36	24	15	10	
100	86	72	57	37	21	19	11	
127	109	65	45	35	37	13	22	
117	103	81	51	37	22	24	10	
108	106	102	50	38	23	19	13	
124	98	87	37	35	20	20	16	
145	112	59	48	33	20	19	16	
132	95	98	48	40	9	18	15	
113	110	73	50	35	21	14	14	
156	97	64	56	36	26	15	7	
118	98	82	50	41	21	19	12	
128	117	81	41	43	21	19	8	
108	113	85	58	45	17	16	14	
110	101	79	52	36	22	15	11	
118	92	80	57	37	11	17	12	
127	110	68	44	37	22	8	8	
104	93	89	50	39	16	19	10	
118	101	98	65	36	28	23	8	
131	101	80	38	39	22	17	8	
114	111	98	48	38	24	21	11	
103	103	73	39	35	27	17	12	
113	99	87	46	40	18	13	11	
109	110	67	57	42	27	16	8	
118	99	67	43	42	22	17	10	
118	90	75	48	35	24	17	11	
107	87	69	48	41	22	20	14	
106	91	58	49	43	17	15	13	
122	104	73	58	37	24	10	12	
114	117	78	54	44	24	14	11	
108	105	81	63	45	20	15	3	
112	106	86	43	26	29	18	16	
103	106	75	60	39	17	11	16	
121	106	100	47	25	29	17	11	
141	105	77	53	52	24	15	6	
105	86	71	49	31	24	28	12	
114	102	75	46	32	20	15	15	
124	94	63	52	36	21	20	14	
128	91	70	58	39	22	16	11	
130	84	72	57	47	22	20	9	
104	104	72	46	45	16	15	13	
114	101	69	49	26	22	18	11	
127	98	70	54	36	20	12	15	
131	93	76	58	38	16	8	17	
119	104	91	45	28	29	16	8	
125	103	83	46	42	24	13	10	
108	99	76	50	40	29	13	6	
143	85	73	53	35	36	21	13	
108	92	72	50	49	29	23	15	
116	89	66	54	26	29	19	18	
132	95	76	39	46	29	15	8	
125	86	70	50	38	25	19	12	
104	77	74	48	46	28	25	12	
111	102	66	50	31	20	23	16	
113	112	81	50	34	20	9	8	
112	102	79	38	40	24	10	7	
133	94	81	39	48	18	12	16	
110	92	62	45	31	20	20	9	
126	90	82	50	39	33	14	7	
100	88	69	39	30	25	13	9	
129	86	70	44	37	23	17	9	
110	108	79	37	27	21	11	3	
116	96	78	45	30	23	8	7	
125	104	79	46	34	26	19	9	
122	96	75	47	39	16	19	10	
104	96	73	51	48	24	9	8	
119	90	82	45	37	23	16	11	
104	102	74	53	40	30	9	12	
110	83	70	45	36	32	15	5	
117	110	83	45	40	17	14	12	
122	85	72	42	30	18	18	8	
106	97	55	39	40	19	13	8	
114	91	97	40	34	20	13	10	
119	96	51	60	28	25	13	5	
134	100	82	43	36	25	10	12	
122	104	66	45	33	23	15	14	
114	79	69	50	46	24	13	9	
126	94	81	42	46	22	17	10	
104	108	73	40	47	25	22	9	
116	100	67	45	36	25	16	8	
140	94	82	47	36	12	16	17	
113	86	82	57	38	16	14	9	
120	96	80	48	28	19	12	17	
120	93	76	46	43	23	15	16	
113	94	68	39	29	24	23	16	
107	90	70	41	27	20	16	8	
121	96	79	52	42	24	10	13	
112	101	70	40	32	28	15	13	
127	104	86	40	41	19	19	13	
102	82	67	37	42	26	10	16	
97	110	64	43	43	19	23	8	
123	83	69	45	27	23	21	10	
103	100	75	47	28	30	14	9	
118	81	82	41	37	23	21	11	
137	102	68	40	32	19	15	11	
103	73	80	47	34	18	17	16	
121	89	70	32	26	33	13	9	
121	83	59	54	41	21	16	10	
102	100	88	43	27	18	20	12	
117	95	83	30	35	20	16	12	
102	95	76	33	27	23	21	13	
120	101	56	48	27	25	15	16	
122	82	62	46	30	21	19	12	
116	86	69	40	30	25	24	11	
104	101	72	52	34	32	14	9	
101	99	81	56	41	20	16	14	
94	99	81	46	33	19	12	12	
90	94	62	40	34	18	8	15	
105	84	75	52	26	17	13	9	
113	106	80	50	30	16	18	9	
130	104	75	47	33	23	9	12	
111	87	74	49	41	24	10	12	
118	97	76	51	41	20	15	14	
105	105	73	37	37	19	16	10	
109	99	68	43	35	22	11	8	
123	86	63	49	34	22	15	7	
97	85	76	49	33	21	14	13	
104	99	77	55	19	18	13	8	
123	82	63	60	36	24	11	14	
114	97	59	47	28	21	22	17	
110	85	70	62	27	14	24	13	
103	84	77	48	46	22	11	15	
98	81	71	44	34	22	18	10	
111	87	63	44	37	13	12	15	
105	101	68	56	33	28	16	11	
101	81	84	51	34	22	11	10	
121	91	77	47	32	20	9	7	
105	86	60	41	33	27	15	14	
104	86	67	44	35	20	11	8	
122	81	64	40	34	15	15	9	
112	83	67	47	41	14	13	11	
110	78	62	44	38	18	12	10	
87	92	71	50	32	24	15	11	
84	97	52	28	32	17	11	10	
113	91	80	37	36	24	19	11	
102	100	68	39	34	24	18	17	
123	95	78	42	25	17	12	11	
108	85	62	42	35	26	20	14	
115	105	63	33	29	30	17	11	
111	90	64	40	25	17	18	4	
106	93	77	39	30	27	16	15	
122	92	68	49	34	15	25	10	
103	89	85	42	21	20	19	10	
93	86	54	42	38	30	24	9	
105	102	70	40	30	21	19	10	
114	97	71	41	24	22	20	14	
100	112	73	39	49	27	15	16	
100	88	77	41	41	20	23	15	
113	72	70	49	37	16	17	5	
116	78	49	47	38	20	13	13	
129	90	67	48	22	16	12	8	
111	92	61	45	42	19	11	9	
117	87	80	52	25	24	16	19	
91	88	64	41	35	18	14	12	
112	92	63	42	36	20	13	9	
111	85	61	39	29	15	14	5	
96	96	77	44	44	24	18	13	
118	79	76	45	35	26	19	15	
104	111	63	46	29	24	15	11	
120	81	57	43	34	28	8	8	
94	87	67	44	33	22	19	7	
111	80	68	45	27	21	15	11	
95	73	69	36	29	21	22	13	
115	83	50	42	31	24	14	12	
101	107	79	49	35	13	19	13	
102	76	68	45	30	18	18	10	
100	80	71	42	35	16	7	6	
104	90	55	34	37	15	18	9	
89	76	59	32	30	25	16	13	
115	75	70	43	24	16	8	11	
98	67	62	53	36	16	11	5	
100	84	78	49	33	21	15	7	
100	96	60	37	29	25	9	17	
112	83	71	50	34	18	9	7	
95	76	68	51	31	24	10	10	
111	100	64	41	39	18	19	8	
112	77	53	36	28	23	13	13	
95	79	54	45	32	26	9	9	
114	91	66	46	30	25	17	8	
112	76	76	39	20	18	10	15	
97	84	63	44	46	16	18	15	
100	74	67	45	33	20	15	12	
121	89	92	46	25	33	14	9	
94	82	69	44	37	23	11	10	
109	104	73	37	27	17	21	15	
100	96	61	35	35	17	11	8	
110	97	68	49	29	19	13	11	
126	91	63	43	33	17	16	8	
101	75	72	39	34	20	19	9	
91	90	76	42	28	20	20	12	
118	86	61	49	32	20	13	4	
114	88	67	35	33	10	15	13	
100	87	72	45	22	22	13	10	
84	76	73	45	20	18	20	8	
113	79	69	36	38	25	22	17	
88	86	69	49	35	18	18	9	
102	97	59	35	31	14	5	10	
124	91	72	37	35	14	13	13	
97	85	71	37	27	20	17	14	
120	74	63	45	26	15	13	19	
120	97	59	41	34	19	14	7	
112	88	57	35	29	22	21	6	
97	78	57	37	27	22	12	9	
105	86	69	40	32	19	18	10	
125	75	68	42	35	17	14	14	
129	86	66	38	43	22	23	15	
110	94	58	47	34	25	22	12	
92	87	64	42	37	23	19	11	
116	73	58	48	34	20	9	12	
102	91	56	48	17	24	14	7	
100	74	64	33	36	16	16	4	
103	89	63	34	29	23	7	15	
100	88	73	43	33	18	14	6	
123	122	59	40	31	22	11	9	
78	67	61	32	34	22	18	3	
112	108	78	48	24	11	13	10	
117	85	68	42	28	16	11	10	
107	79	70	45	32	15	10	13	
95	76	51	44	31	27	14	5	
102	79	58	37	36	16	16	11	
83	79	65	37	25	21	14	9	
97	101	65	38	29	17	20	11	
101	87	72	47	25	20	19	16	
124	82	65	45	25	13	12	9	
103	82	74	40	30	21	17	8	
91	73	76	46	31	27	20	8	
116	72	69	48	25	18	16	7	
91	83	67	50	38	20	13	10	
97	97	59	35	30	19	15	15	
100	80	79	28	34	30	17	7	
117	86	72	42	33	18	11	19	
79	81	79	43	41	16	10	13	
103	103	75	52	27	13	15	14	
125	92	69	40	28	19	12	14	
102	79	67	26	35	21	11	12	
97	79	70	47	30	24	19	16	
98	87	64	48	38	17	15	8	
107	95	70	38	35	18	11	9	
100	75	64	40	32	19	15	8	
109	75	43	53	31	21	18	7	
97	67	69	35	28	25	20	14	
97	98	63	40	44	21	16	8	
110	85	74	37	28	18	13	7	
104	93	63	36	25	19	16	8	
97	76	70	40	33	25	19	13	
109	109	58	39	31	24	23	7	
105	82	64	55	30	25	16	10	
119	73	78	49	30	23	10	14	
97	87	57	26	24	20	12	7	
100	68	74	42	22	19	12	13	
103	66	70	41	35	19	11	11	
80	87	47	33	41	22	16	18	
87	90	67	44	34	28	23	9	
95	95	65	48	31	16	17	10	
95	69	59	46	26	31	17	11	
102	73	66	36	33	19	12	12	
79	89	48	45	31	13	13	10	
98	86	60	37	23	21	19	12	
103	94	67	42	25	24	14	7	
93	101	61	28	34	22	14	9	
99	91	69	36	35	26	16	8	
100	97	71	46	27	11	18	8	
96	82	51	50	32	23	15	11	
100	97	49	36	25	22	17	11	
98	96	78	34	27	26	12	16	
98	91	69	41	29	15	10	7	
90	71	68	35	31	15	16	12	
100	80	64	29	25	24	11	8	
93	69	62	29	21	15	15	10	
97	90	63	48	37	20	14	11	
106	76	64	45	33	14	14	7	
110	112	48	39	35	20	17	13	
110	79	60	38	34	22	14	10	
97	77	48	33	40	24	12	13	
99	79	66	40	31	16	19	8	
109	72	64	34	29	25	21	7	
101	82	65	54	32	24	9	10	
76	85	60	37	31	14	12	10	
97	70	73	53	26	19	17	16	
101	92	62	39	34	26	13	19	
116	78	64	32	25	18	21	13	
107	92	58	26	24	24	8	5	
104	79	62	40	35	20	13	10	
102	62	82	45	21	13	10	10	
90	72	59	35	31	22	14	15	
119	78	64	37	27	22	16	10	
83	81	61	46	37	23	22	10	
85	78	57	41	34	21	27	8	
94	73	66	44	18	29	10	16	
109	86	69	28	38	26	15	13	
80	82	68	44	28	14	17	14	
77	78	80	36	31	15	15	11	
81	89	61	51	32	15	17	6	
91	95	71	34	28	26	12	8	
112	74	69	35	27	17	18	4	
93	90	51	39	35	16	22	8	
93	98	68	48	29	27	10	6	
96	80	49	34	27	18	14	6	
104	81	59	41	26	18	15	8	
120	75	78	27	23	25	11	9	
89	91	59	47	29	16	12	11	
95	61	58	35	28	23	15	17	
98	87	67	45	34	19	14	13	
103	74	53	31	35	19	9	16	
94	72	63	43	22	16	17	18	
95	77	58	30	30	29	17	8	
95	88	64	43	36	17	14	15	
103	76	61	38	33	28	17	7	
91	83	51	43	28	17	13	10	
98	79	64	46	32	14	18	15	
106	96	68	38	24	16	17	12	
108	77	56	46	31	24	9	7	
104	65	81	46	30	18	14	12	
97	72	68	36	32	24	15	7	
112	76	62	40	28	25	26	12	
84	76	64	45	24	25	15	13	
106	92	49	33	25	19	17	12	
92	78	62	45	26	12	18	6	
103	83	64	36	32	20	19	8	
102	91	69	29	32	19	16	20	
108	75	58	28	33	18	17	7	
108	79	63	41	22	17	12	10	
96	70	53	32	24	19	17	9	
78	77	60	33	37	20	12	11	
106	72	68	33	32	12	17	3	
92	82	59	29	19	20	15	13	
112	80	69	42	25	19	21	20	
100	84	66	54	26	22	22	7	
93	79	69	39	26	21	12	13	
91	76	57	52	27	18	9	11	
90	90	61	34	24	21	10	10	
109	85	65	53	32	22	10	9	
97	79	62	37	36	20	10	10	
98	86	67	31	32	12	20	10	
114	75	54	31	28	19	22	11	
111	76	72	37	25	14	14	8	
98	57	73	39	22	20	19	10	
98	67	61	31	29	15	11	10	
94	86	64	42	25	20	13	11	
91	68	59	43	26	16	18	12	
99	91	68	32	24	17	21	3	
84	74	51	45	35	20	11	11	
91	76	53	26	34	17	10	15	
92	80	53	39	26	22	12	14	
94	78	57	47	32	25	16	14	
95	83	70	46	32	20	16	13	
90	76	57	29	24	18	8	10	
95	88	62	30	25	13	8	16	
74	78	64	43	17	15	6	11	
90	65	62	46	25	16	16	11	
82	93	59	40	31	22	15	5	
79	89	51	38	31	17	14	12	
89	82	50	34	30	14	15	6	
83	75	58	39	23	19	9	10	
80	77	72	42	32	15	21	12	
94	75	71	39	31	20	11	7	
72	69	50	46	33	19	15	10	
103	79	51	34	44	23	19	11	
97	70	64	44	32	20	9	15	
96	75	55	35	38	11	12	11	
104	65	60	43	23	13	17	11	
98	78	53	38	28	23	12	10	
89	82	57	36	29	18	10	12	
93	80	41	42	27	18	22	8	
79	75	43	42	26	20	6	16	
87	73	57	23	24	17	12	8	
101	75	51	41	24	14	11	17	
103	81	60	40	35	23	20	5	
95	80	65	44	30	17	18	10	
92	57	56	44	27	24	14	13	
103	94	56	28	23	15	18	14	
99	75	58	37	30	20	15	8	
72	85	60	32	33	18	24	10	
109	66	62	41	24	22	9	13	
88	90	42	39	27	22	16	8	
102	73	69	39	26	15	14	9	
94	83	64	32	27	22	23	15	
107	75	59	42	30	15	11	11	
82	68	66	40	31	21	21	10	
100	78	58	51	25	27	13	11	
80	83	55	50	25	22	8	9	
79	76	59	34	40	21	16	14	
93	71	55	52	31	20	14	7	
97	83	51	30	27	21	9	14	
85	81	50	30	26	26	11	9	
81	78	54	33	29	19	9	16	
97	89	55	35	24	16	13	12	
89	76	66	32	28	22	14	10	
96	66	53	31	32	15	9	3	
72	61	61	42	25	23	20	5	
80	80	55	27	26	28	16	9	
98	87	53	36	32	21	13	14	
103	79	67	40	29	16	10	14	
107	79	72	44	31	19	15	12	
99	86	61	30	28	19	12	11	
87	67	68	40	23	16	17	11	
81	75	60	40	21	22	19	7	
98	71	53	45	33	20	16	12	
99	82	51	44	25	19	15	9	
90	63	50	34	25	13	7	20	
87	57	46	19	26	22	16	11	
104	76	52	38	29	19	16	12	
103	70	53	30	41	14	6	9	
100	66	72	41	27	23	10	11	
88	80	58	44	20	24	13	15	
82	80	81	39	31	23	11	11	
88	76	42	41	26	20	9	18	
85	63	72	34	26	19	16	12	
78	77	57	27	27	20	13	11	
87	95	40	39	26	25	16	5	
96	68	58	36	30	21	9	15	
79	67	63	28	34	14	12	19	
84	79	56	41	25	18	18	12	
98	77	54	35	20	21	16	9	
92	60	53	30	26	17	15	10	
93	79	65	29	30	16	10	10	
98	78	52	48	27	18	8	17	
89	66	47	33	27	19	16	8	
82	74	43	43	25	15	16	16	
85	73	63	35	23	21	13	15	
89	66	43	33	27	23	17	13	
81	77	53	39	28	14	13	9	
85	82	57	39	25	13	10	16	
94	73	53	47	22	10	16	8	
93	73	53	38	15	27	18	8	
83	59	47	37	24	19	13	7	
84	73	52	42	38	18	12	4	
104	85	72	29	34	20	10	6	
83	64	52	37	27	19	7	10	
79	77	40	41	20	18	16	9	
95	79	50	38	29	18	12	7	
94	69	48	35	23	17	18	9	
95	69	51	34	23	12	17	18	
84	72	40	49	28	20	16	5	
95	76	57	33	22	19	15	18	
67	73	57	30	17	24	12	8	
93	71	54	25	24	21	15	12	
80	69	52	35	26	16	19	10	
100	73	62	39	30	14	15	18	
83	71	55	26	20	20	16	15	
84	76	46	28	30	25	14	7	
114	72	49	33	34	27	15	8	
90	71	43	37	21	19	15	13	
90	74	57	32	26	19	14	16	
90	80	60	39	34	19	15	11	
89	73	55	30	36	13	14	8	
90	66	66	38	21	20	16	9	
106	67	42	29	22	22	12	12	
103	81	65	34	32	21	11	7	
93	86	58	35	30	10	16	6	
88	78	62	37	23	25	15	10	
80	73	49	38	34	18	12	14	
85	61	53	48	20	21	13	14	
101	63	45	31	34	22	8	11	
92	69	54	35	28	11	17	5	
89	82	33	52	28	20	21	16	
95	63	51	37	30	24	18	10	
85	76	49	33	18	24	15	11	
77	69	45	36	21	20	13	7	
85	58	57	32	20	12	14	8	
77	73	71	34	21	13	14	14	
94	72	48	27	28	14	7	9	
92	67	51	32	25	14	11	9	
91	72	67	40	42	18	8	7	
73	76	38	32	22	18	11	12	
90	56	53	31	27	18	17	11	
83	67	55	31	37	10	6	7	
80	87	60	36	17	21	9	13	
78	64	64	37	16	17	15	15	
95	81	57	35	17	12	9	6	
81	68	47	33	30	16	16	8	
75	67	65	38	24	16	15	10	
76	76	59	33	20	11	16	9	
105	72	70	21	24	16	4	11	
78	78	50	29	24	22	7	15	
104	65	61	33	29	21	14	12	
80	70	57	27	19	14	13	15	
90	70	56	36	28	23	16	4	
96	59	63	29	21	12	7	3	
81	65	52	36	23	21	16	12	
80	74	49	34	22	24	12	9	
82	61	54	34	26	22	14	9	
79	75	52	39	26	13	13	12	
71	63	65	23	31	17	15	7	
74	70	43	31	22	7	14	5	
76	70	52	31	41	14	20	7	
86	72	52	30	20	22	12	9	
80	91	61	33	23	20	11	6	
88	65	48	39	27	15	17	11	
75	71	76	30	31	21	15	11	
80	65	48	28	24	16	21	11	
81	64	49	32	25	18	10	8	
85	71	45	42	29	15	17	14	
88	64	65	35	22	14	10	9	
97	76	49	34	21	14	15	7	
87	76	59	39	19	21	12	12	
83	67	43	42	30	17	13	17	
87	79	57	28	26	17	11	5	
73	64	69	35	30	12	16	6	
83	65	54	33	24	13	8	17	
88	56	51	36	26	12	10	9	
88	60	42	37	31	18	14	13	
105	63	53	37	19	13	14	6	
85	58	50	28	24	18	16	9	
88	57	41	33	23	19	9	13	
83	82	37	26	17	13	14	15	
92	65	70	29	25	19	14	8	
88	61	52	34	26	11	12	6	
85	79	55	33	27	15	14	7	
82	74	72	34	34	14	16	6	
82	63	48	25	28	22	25	12	
76	59	52	36	30	23	8	9	
80	61	60	21	27	23	13	12	
89	55	52	25	29	19	16	11	
80	69	65	36	23	22	9	7	
87	71	34	30	34	15	15	8	
81	57	67	36	28	13	11	7	
73	74	55	32	24	11	14	4	
69	58	51	25	33	16	10	9	
71	64	51	28	24	12	14	16	
78	76	56	49	20	20	11	2	
73	75	50	32	19	16	17	7	
71	68	66	36	30	15	21	9	
91	72	42	32	19	16	11	9	
77	73	64	30	21	20	11	7	
84	57	48	29	26	25	14	9	
86	69	38	40	20	19	16	10	
90	69	46	35	26	17	15	17	
86	59	46	38	23	21	14	9	
89	74	63	37	16	25	11	11	
92	73	54	30	28	13	6	7	
79	62	31	30	27	17	10	8	
90	80	55	30	29	25	18	13	
86	72	39	34	21	14	10	9	
96	59	54	33	20	20	17	11	
78	66	44	33	32	23	17	11	
97	67	55	37	19	17	19	5	
87	74	52	36	25	15	10	7	
77	69	43	34	34	20	11	9	
105	76	66	36	27	9	11	15	
94	58	52	29	21	22	13	15	
74	72	48	37	18	18	18	11	
74	66	49	30	22	19	11	19	
94	77	52	25	18	16	15	14	
89	86	34	36	26	10	12	12	
86	70	59	35	28	18	19	11	
72	65	58	34	24	12	7	8	
83	80	51	25	25	21	12	7	
77	67	47	36	32	25	12	15	
83	60	70	41	19	14	9	8	
86	69	49	31	25	17	13	11	
92	61	56	23	34	14	15	11	
75	60	51	30	26	15	18	10	
58	56	57	38	24	19	17	6	
90	65	47	39	20	9	14	13	
76	68	51	33	32	16	14	10	
86	61	48	38	23	17	15	10	
77	57	48	42	23	15	13	11	
65	74	48	26	19	20	15	9	
88	63	46	31	22	15	6	8	
99	67	60	36	33	17	19	15	
63	63	41	38	34	14	16	13	
69	61	54	34	24	16	8	10	
83	62	42	27	25	21	8	11	
76	63	55	34	26	15	14	11	
71	55	40	25	28	14	13	9	
82	58	63	28	33	26	17	9	
62	59	55	35	26	17	16	4	
90	44	54	22	32	19	13	8	
87	59	46	36	21	17	18	13	
78	80	45	36	30	14	12	11	
92	61	55	22	19	13	16	13	
76	58	53	34	20	14	13	7	
97	63	46	31	20	21	15	7	
86	58	43	20	23	18	17	14	
78	69	46	27	19	10	12	11	
86	63	49	27	34	16	8	12	
72	77	51	37	17	17	17	6	
92	68	53	35	19	19	8	12	
72	58	46	25	28	20	16	11	
87	69	52	25	32	9	20	13	
85	70	44	21	16	14	10	11	
98	56	58	21	28	20	10	9	
79	71	49	32	24	14	9	12	
86	77	48	29	33	9	15	7	
64	57	66	33	23	11	13	9	
81	64	48	34	23	15	14	8	
77	62	44	31	22	17	15	6	
85	72	43	43	12	18	16	7	
80	59	45	31	20	14	20	9	
76	56	49	25	17	15	11	11	
84	67	54	33	25	16	8	7	
80	55	46	35	18	13	19	6	
70	77	56	34	21	16	16	12	
78	57	49	29	18	16	11	14	
71	70	63	25	20	22	12	5	
71	81	49	25	36	18	17	9	
82	65	53	38	25	12	10	6	
78	63	51	30	21	6	7	14	
90	67	46	29	20	11	7	8	
87	61	43	38	32	12	14	10	
82	73	33	28	23	9	8	13	
66	55	46	26	16	17	13	13	
76	71	51	29	18	18	7	11	
89	67	43	37	31	19	15	6	
83	74	45	29	21	14	17	12	
73	45	46	30	19	13	13	12	
65	70	54	37	22	12	15	9	
68	66	54	33	22	17	18	4	
80	55	50	30	23	13	17	10	
101	58	48	26	23	23	14	9	
78	67	54	37	24	16	11	11	
76	69	54	28	29	15	17	9	
84	57	49	27	30	15	20	7	
76	62	50	27	18	14	10	11	
86	69	47	27	23	20	9	16	
82	52	42	24	29	16	6	11	
72	62	46	34	30	11	8	4	
87	53	46	32	21	19	6	10	
81	67	56	29	22	13	13	10	
78	79	40	26	35	12	12	10	
60	58	39	32	20	17	10	9	
65	69	48	35	22	11	17	17	
72	68	41	25	26	25	16	13	
83	59	43	40	20	22	9	9	
52	65	52	26	18	15	11	5	
93	66	47	35	29	15	11	10	
70	56	50	24	24	11	11	6	
83	64	43	36	27	8	15	3	
64	64	39	31	20	19	12	10	
55	60	44	23	32	17	12	5	
77	67	40	31	18	15	8	8	
61	53	54	38	25	20	12	9	
71	56	39	33	14	8	13	13	
70	52	53	30	26	17	11	10	
70	59	54	38	20	14	14	10	
82	56	43	32	26	15	11	12	
59	66	47	24	18	20	13	7	
69	59	43	29	18	16	14	9	
81	63	51	25	27	23	7	14	
85	60	47	36	28	10	13	6	
78	53	49	29	27	19	12	11	
75	59	48	28	22	15	11	7	
93	61	44	38	21	17	10	10	
61	67	44	22	23	11	12	14	
82	53	46	31	20	20	9	8	
82	46	42	33	24	13	17	11	
86	59	58	33	21	18	14	14	
75	65	51	42	28	11	8	8	
61	47	42	33	22	14	7	11	
81	70	44	27	26	13	14	7	
77	50	40	33	17	21	12	9	
68	61	55	26	19	14	9	10	
56	59	57	30	17	15	14	14	
65	69	40	26	14	11	10	12	
75	63	57	32	20	15	7	6	
78	61	45	42	27	17	12	8	
72	45	50	29	19	16	14	14	
69	61	57	30	16	14	13	11	
83	68	62	20	26	23	15	7	
73	61	38	32	20	20	12	10	
74	63	42	31	29	15	16	16	
76	67	52	36	27	15	12	9	
84	57	49	18	24	12	11	18	
72	67	46	27	23	11	8	8	
68	62	53	29	27	12	18	6	
75	66	36	21	13	8	15	8	
77	58	47	26	23	13	17	12	
76	57	44	32	19	24	13	8	
70	63	58	25	20	19	11	8	
75	45	41	34	25	20	13	12	
78	64	50	41	22	14	17	14	
78	61	36	24	23	14	6	11	
83	60	43	29	14	15	12	6	
57	53	49	27	23	15	10	10	
84	66	56	22	22	17	15	12	
69	56	53	33	25	12	12	17	
81	45	52	34	23	15	11	13	
76	69	53	36	27	14	13	15	
76	60	45	26	26	19	17	9	
84	57	45	30	27	21	13	10	
78	55	44	43	14	17	18	9	
81	58	54	36	20	16	13	12	
89	52	46	25	12	16	10	13	
75	55	42	32	24	14	16	12	
77	63	41	31	20	22	16	9	
62	60	58	34	21	24	9	5	
86	69	37	31	28	13	9	8	
81	57	44	28	19	20	11	4	
71	51	38	28	17	13	15	13	
67	48	61	25	22	12	9	10	
71	58	56	30	16	17	12	14	
76	67	40	34	15	18	10	3	
77	59	44	27	21	14	10	8	
70	76	59	29	21	15	16	2	
94	63	52	36	18	11	8	11	
72	72	50	31	17	14	7	7	
107	75	48	38	16	18	15	5	
89	62	51	39	18	19	8	11	
80	69	53	30	27	4	17	14	
66	60	61	34	25	10	11	12	
78	53	49	36	20	10	16	8	
66	58	32	35	18	11	14	10	
54	63	42	32	26	13	18	7	
56	54	38	27	17	13	15	12	
67	66	45	31	21	12	12	6	
77	58	45	29	19	19	10	6	
83	56	44	28	23	15	11	14	
71	56	37	29	30	24	12	8	
84	53	40	31	30	19	13	13	
80	43	49	31	26	15	6	10	
81	54	54	21	23	11	11	8	
69	65	43	31	17	8	15	4	
86	58	44	26	20	15	12	7	
72	54	51	29	24	16	5	7	
64	73	44	26	14	18	16	12	
77	69	46	25	22	15	7	11	
80	65	40	25	31	7	17	11	
81	54	40	33	24	11	15	8	
75	71	50	21	23	17	13	11	
61	54	47	25	23	13	5	9	
68	51	35	24	19	12	14	7	
71	55	43	32	28	15	17	8	
87	40	36	25	20	17	8	5	
81	73	48	26	22	11	14	6	
81	63	48	35	28	15	11	13	
73	71	53	24	24	16	9	10	
58	67	47	29	12	13	12	8	
55	70	43	22	15	18	17	2	
67	50	47	38	21	15	11	12	
67	49	43	32	22	18	13	12	
76	69	38	24	22	9	13	8	
62	67	42	25	13	15	17	10	
61	53	45	28	16	15	11	6	
68	59	37	27	24	9	10	17	
58	47	53	23	22	16	7	10	
56	56	46	28	24	13	14	9	
77	56	49	26	19	11	10	9	
69	59	54	29	28	9	13	9	
58	63	49	20	17	11	13	12	
79	55	44	24	18	14	9	15	
61	61	42	28	23	11	8	10	
68	63	54	31	22	15	8	9	
71	53	38	23	15	12	6	11	
73	57	34	28	22	14	11	9	
76	56	42	22	19	13	16	11	
69	46	33	28	17	15	13	9	
55	55	46	27	27	16	10	7	
65	75	47	30	14	15	15	7	
71	55	46	34	20	11	11	15	
66	72	39	22	25	16	8	7	
63	60	53	23	28	9	12	9	
74	54	53	28	22	15	8	5	
57	44	34	30	20	15	9	5	
60	64	47	21	20	15	16	6	
68	55	50	31	16	17	10	5	
75	57	50	34	15	19	3	5	
81	58	46	19	16	17	12	14	
79	58	43	32	25	12	14	6	
80	53	39	30	18	8	12	12	
58	59	42	30	22	15	7	9	
84	51	35	16	18	15	13	5	
81	48	49	30	10	10	8	11	
53	60	38	29	22	11	7	7	
67	55	58	21	22	15	7	11	
66	54	39	15	20	21	18	4	
68	56	41	18	36	11	12	3	
75	61	41	32	16	8	9	8	
53	71	45	26	18	13	15	7	
65	53	42	25	27	21	11	6	
82	30	49	37	15	13	15	9	
68	58	51	30	16	17	12	5	
48	67	49	31	21	16	11	6	
66	62	45	22	9	13	12	12	
71	50	38	28	27	9	6	12	
75	52	43	32	23	16	12	5	
53	61	41	36	16	15	20	13	
69	55	31	22	24	16	10	11	
61	60	49	31	21	19	11	6	
67	47	45	23	25	18	10	8	
75	48	49	22	19	17	12	8	
75	53	43	26	17	11	12	15	
69	48	41	29	23	21	9	7	
63	64	43	26	27	13	13	5	
80	66	35	19	20	14	7	8	
57	73	34	32	17	10	14	4	
58	65	44	19	18	16	12	11	
78	56	37	31	16	18	10	10	
76	60	44	26	27	15	8	9	
76	58	45	22	25	6	7	8	
68	71	43	27	12	17	14	7	
72	51	52	24	19	17	9	12	
57	57	45	23	22	19	7	5	
82	56	47	21	31	17	14	10	
72	58	45	25	18	18	10	10	
62	66	38	27	25	14	11	7	
73	59	43	27	22	16	14	10	
73	50	48	22	20	23	9	7	
76	67	39	22	26	20	9	12	
68	57	37	36	20	14	11	12	
59	66	40	29	23	14	12	6	
63	46	47	32	26	12	12	12	
71	57	44	20	23	11	7	9	
67	46	40	38	12	17	11	8	
70	59	30	28	21	15	11	5	
78	65	31	22	16	20	11	8	
62	61	56	23	19	13	11	5	
69	46	50	22	20	16	12	11	
76	54	42	25	29	9	10	8	
84	52	47	32	22	8	8	9	
54	43	52	40	26	20	10	6	
77	52	41	26	25	15	7	9	
75	45	37	28	17	16	9	3	
74	48	30	23	33	8	11	12	
65	53	47	29	14	8	6	7	
71	61	56	32	25	13	11	8	
85	64	51	30	27	20	18	6	
58	54	33	25	28	9	14	9	
74	71	46	19	32	16	13	11	
57	51	44	26	15	19	11	13	
70	54	39	28	26	13	14	6	
83	52	45	28	26	13	5	10	
86	61	44	15	24	12	13	5	
76	48	28	27	28	15	9	8	
74	49	46	22	28	14	6	11	
55	64	37	31	20	9	5	6	
60	55	42	35	17	16	19	5	
72	40	37	29	21	25	10	12	
74	63	52	30	21	8	16	7	
67	55	47	40	25	9	9	4	
71	56	47	21	25	10	5	4	
70	50	45	27	30	18	8	6	
67	51	42	21	18	12	9	8	
73	50	44	30	19	11	10	9	
67	58	40	35	17	20	9	9	
76	74	41	32	22	16	11	6	
55	57	35	21	27	6	11	10	
65	52	39	28	18	19	9	8	
62	41	44	27	17	16	12	8	
67	43	52	26	12	5	13	10	
82	60	48	27	23	22	19	9	
70	60	54	23	26	7	17	8	
71	51	44	28	16	17	12	11	
57	52	34	28	18	15	13	4	
54	51	39	35	17	14	16	9	
77	55	33	19	30	15	8	8	
63	60	45	30	15	12	7	7	
68	48	38	29	19	18	8	10	
74	57	45	29	16	13	5	4	
67	57	38	28	20	16	14	9	
65	47	49	12	16	17	12	8	
77	52	42	24	14	11	15	12	
64	60	28	19	19	14	14	4	
70	37	41	32	23	7	15	12	
69	48	42	21	20	11	10	6	
75	42	41	16	30	9	12	6	
74	63	39	22	21	17	12	5	
67	55	29	21	20	11	6	7	
53	47	34	22	15	8	13	5	
53	55	35	33	20	16	10	8	
45	52	31	28	25	19	7	12	
61	57	38	26	19	10	12	5	
70	60	30	27	22	10	17	1	
79	48	48	21	16	11	6	11	
62	51	39	25	19	7	14	10	
66	57	45	36	18	16	12	6	
73	56	44	22	19	16	15	11	
61	61	36	32	19	12	9	9	
68	53	34	21	9	12	7	10	
77	53	44	26	20	15	10	8	
69	49	47	21	16	13	7	15	
83	57	47	32	22	8	7	8	
58	59	30	28	22	15	12	8	
60	60	38	26	21	9	4	11	
49	65	47	25	22	14	7	6	
63	67	39	20	23	13	13	8	
57	41	46	27	21	15	14	7	
73	64	49	29	16	17	10	12	
70	60	39	30	22	16	8	9	
57	49	55	28	20	15	8	7	
67	55	49	25	26	9	11	7	
61	48	42	33	14	13	10	9	
69	42	26	31	22	20	7	10	
63	47	25	23	15	14	8	6	
78	63	30	17	11	21	13	2	
67	51	24	17	20	10	6	8	
74	55	31	27	14	11	14	8	
60	55	31	29	14	11	9	6	
70	37	42	30	22	19	9	9	
57	48	40	31	9	16	7	8	
50	48	49	24	18	13	9	13	
60	53	40	18	24	10	14	3	
61	39	45	21	15	14	14	5	
61	47	30	29	18	13	9	7	
63	48	42	31	12	16	4	4	
71	48	37	22	11	12	10	5	
80	55	38	31	22	23	9	9	
64	55	47	21	14	20	10	8	
83	52	49	33	21	11	11	11	
54	38	39	33	19	10	9	9	
69	43	43	29	18	14	7	12	
56	52	43	20	16	7	14	4	
61	47	41	18	23	11	7	7	
66	58	35	30	28	14	9	9	
63	49	50	26	19	14	9	10	
62	53	39	23	23	9	13	10	
77	51	38	30	24	13	9	8	
79	65	37	25	22	14	11	8	
58	52	34	16	19	7	13	11	
82	47	33	23	12	9	10	7	
68	65	46	21	23	20	9	7	
66	57	42	25	16	8	11	6	
54	57	48	24	16	15	6	9	
75	39	39	20	24	16	10	7	
71	48	43	26	13	9	11	15	
58	48	42	22	10	13	11	15	
64	58	44	21	20	22	12	12	
60	50	35	19	17	9	9	15	
49	43	25	28	26	13	15	8	
57	53	40	31	17	10	8	13	
59	56	31	40	21	13	9	9	
51	42	41	25	17	13	11	9	
56	58	42	21	16	17	5	8	
67	45	31	21	20	13	13	3	
68	45	30	25	16	16	8	7	
70	37	28	26	19	11	11	10	
75	50	39	29	22	9	8	6	
57	56	40	30	22	10	15	5	
75	55	33	27	12	5	10	8	
52	53	43	19	20	15	9	8	
60	49	44	18	21	14	10	2	
62	49	36	31	24	16	10	8	
59	44	38	21	17	6	16	6	
66	51	41	27	21	9	11	11	
72	55	35	21	25	16	15	5	
71	51	22	28	18	15	8	6	
66	42	48	35	21	12	14	13	
56	46	39	21	22	14	14	7	
50	49	28	22	20	15	10	10	
69	59	34	25	14	13	11	5	
60	31	45	21	24	15	13	9	
72	42	42	26	17	16	12	8	
56	65	34	22	22	12	13	8	
48	52	39	18	16	14	6	3	
65	63	29	17	23	11	9	5	
49	48	31	25	15	16	8	5	
61	55	43	22	13	12	8	8	
64	49	37	33	16	8	16	7	
56	57	41	23	23	16	17	16	
61	46	36	29	26	17	14	5	
64	55	32	19	21	15	13	4	
58	36	43	18	15	12	12	9	
66	46	36	26	18	18	5	8	
47	52	49	20	18	11	7	8	
77	56	30	27	15	19	8	8	
69	40	34	24	15	11	7	10	
59	49	31	27	19	18	7	6	
59	47	35	37	25	14	7	10	
53	36	54	28	20	12	16	6	
61	64	37	30	22	12	11	9	
62	51	49	29	21	13	8	9	
58	56	23	22	17	16	9	13	
50	61	37	21	9	9	5	7	
49	60	39	25	15	17	8	6	
72	40	41	26	22	11	8	10	
62	55	38	20	17	15	7	8	
72	50	32	25	26	11	11	10	
67	41	40	24	22	7	6	15	
46	52	36	30	20	16	11	12	
59	56	36	18	16	7	8	2	
47	36	34	27	18	13	13	6	
56	50	43	24	25	9	7	10	
58	35	29	29	13	10	11	17	
75	48	43	25	23	11	14	9	
44	56	34	21	14	15	7	8	
68	60	33	27	24	15	10	4	
51	49	33	22	21	12	15	8	
56	40	29	24	16	10	11	9	
63	48	42	25	15	9	13	8	
63	60	43	26	24	17	9	10	
57	41	37	22	19	15	6	6	
70	46	36	19	23	8	7	7	
68	50	32	21	22	9	11	8	
71	58	38	27	15	11	6	13	
46	48	33	14	16	17	7	8	
54	58	32	23	16	14	10	7	
65	50	28	22	13	18	9	10	
48	48	39	30	29	15	12	5	
59	44	41	21	12	14	14	11	
39	61	28	33	22	12	11	12	
67	37	41	23	18	11	15	8	
61	57	31	23	27	16	12	5	
66	48	35	21	20	11	14	13	
63	53	40	23	14	9	9	13	
55	47	33	25	17	9	9	5	
63	43	35	20	16	13	12	8	
43	42	37	18	22	19	15	7	
63	60	39	30	23	10	11	7	
64	37	38	20	22	13	6	6	
61	44	31	21	18	13	10	11	
54	52	37	31	19	10	10	11	
66	54	23	29	12	16	4	5	
64	52	55	20	22	12	9	7	
61	46	33	15	16	23	10	6	
66	41	29	23	16	7	11	9	
50	48	31	36	19	15	6	10	
57	57	32	16	21	18	16	7	
54	52	32	26	16	19	16	13	
60	46	32	31	20	14	6	4	
59	55	42	27	22	16	6	8	
66	66	40	24	11	12	10	6	
57	49	39	24	16	15	11	10	
56	48	50	20	20	8	9	8	
62	47	43	16	15	14	13	11	
50	48	30	15	21	11	11	10	
56	48	25	14	12	11	9	8	
68	38	35	29	22	4	14	7	
48	42	28	21	13	11	10	9	
49	43	31	21	23	13	9	3	
62	49	22	28	20	10	11	5	
61	40	28	34	14	19	9	4	
56	44	33	29	16	15	5	9	
61	52	40	32	24	7	12	10	
55	37	46	25	20	12	12	7	
51	49	44	32	13	13	16	11	
61	46	41	14	20	9	10	6	
52	45	29	17	22	17	9	11	
68	52	41	28	8	10	6	10	
43	49	39	29	23	12	11	8	
56	45	38	19	17	6	10	6	
71	60	34	21	14	5	8	9	
51	50	40	26	17	12	5	4	
61	43	37	22	12	15	10	11	
47	56	37	29	21	14	6	5	
58	45	16	20	28	12	12	10	
54	61	41	21	17	10	11	4	
59	32	36	22	22	13	7	5	
53	47	49	30	19	17	6	9	
56	48	39	23	10	10	6	10	
53	41	27	18	15	7	16	12	
53	43	40	14	16	15	8	10	
75	53	33	17	17	16	11	8	
74	40	27	28	19	14	8	8	
57	44	31	23	23	12	7	8	
66	51	38	18	15	6	8	12	
49	55	39	26	16	11	7	8	
51	48	38	30	14	12	11	7	
51	54	22	25	16	16	6	2	
69	42	39	23	22	12	12	5	
63	51	28	16	15	14	11	8	
54	41	39	26	11	16	11	6	
68	44	40	17	18	11	6	10	
49	51	25	21	15	7	14	8	
62	40	32	25	17	15	9	7	
64	50	41	28	15	12	8	9	
48	32	41	19	12	12	9	10	
49	45	22	25	21	16	17	6	
45	39	27	22	20	9	7	6	
52	32	43	20	17	18	12	12	
61	37	29	25	20	13	7	6	
57	48	35	14	21	11	14	10	
53	40	39	25	11	8	7	11	
61	59	36	29	16	13	2	10	
58	51	38	10	13	18	10	2	
60	41	31	26	16	16	8	5	
58	56	26	19	27	10	12	10	
62	37	44	20	15	19	9	12	
47	59	23	25	23	11	9	10	
64	35	29	31	16	11	11	11	
54	47	27	12	23	9	10	5	
53	36	26	15	17	12	11	5	
60	55	30	23	15	8	10	11	
43	51	36	24	15	13	3	12	
53	52	42	18	22	17	12	8	
41	54	38	22	17	12	8	6	
59	38	40	29	18	15	12	9	
52	38	40	25	18	13	13	7	
61	40	31	21	20	7	4	10	
53	48	44	22	18	13	12	5	
62	44	35	24	16	17	6	6	
51	52	35	12	11	14	8	5	
60	48	35	27	18	9	6	4	
51	49	36	18	17	10	7	7	
66	33	33	27	15	9	7	2	
57	51	37	17	18	13	12	10	
71	45	37	25	14	11	16	6	
58	50	19	27	12	7	8	9	
53	41	60	27	12	15	10	7	
58	38	35	23	15	19	4	9	
34	44	33	19	18	6	9	7	
52	43	39	20	20	12	8	5	
56	38	34	20	20	4	8	4	
57	53	36	26	13	16	11	5	
58	48	35	17	17	17	3	3	
54	54	27	21	15	8	5	4	
47	57	34	25	20	10	4	8	
68	42	36	18	23	13	11	11	
52	40	29	24	15	11	5	9	
52	51	37	21	15	12	14	9	
49	34	31	27	12	21	7	12	
51	50	36	21	8	12	14	10	
68	48	35	29	13	10	15	7	
60	52	34	30	12	10	8	6	
56	49	31	23	16	14	13	8	
65	44	33	24	13	13	7	9	
48	47	31	16	15	14	9	10	
63	34	38	18	14	12	9	6	
58	46	41	24	13	11	9	9	
67	43	37	24	16	12	12	10	
49	49	35	24	20	12	8	3	
51	37	39	23	13	13	11	7	
57	40	25	32	9	9	6	6	
69	49	41	21	18	16	10	10	
49	32	45	19	16	14	7	8	
52	46	36	24	14	8	8	6	
53	50	44	21	24	10	8	6	
71	47	25	17	21	12	10	11	
52	50	38	14	13	9	6	9	
62	31	28	24	19	5	5	16	
59	50	37	26	19	18	7	4	
54	46	35	19	24	9	9	7	
52	47	28	20	17	12	6	3	
54	41	30	18	18	10	6	8	
51	52	49	29	13	14	6	9	
49	41	34	17	15	10	10	6	
72	39	33	22	18	12	5	3	
57	43	26	22	23	10	13	9	
62	31	33	29	13	13	5	6	
59	45	32	16	13	8	15	6	
39	38	33	17	20	10	10	6	
64	43	34	20	18	11	14	12	
59	44	38	23	15	17	5	6	
54	43	31	23	10	15	12	9	
55	42	26	27	20	12	7	6	
58	51	37	18	9	10	9	4	
47	41	36	18	19	12	8	8	
51	37	30	21	16	10	4	6	
62	41	41	23	21	10	13	8	
56	37	28	29	8	13	6	8	
48	46	33	19	18	7	11	11	
64	52	44	22	25	8	10	9	
48	34	28	19	14	14	6	7	
61	41	32	18	20	11	7	6	
61	45	37	28	8	10	16	7	
50	42	32	25	10	13	8	3	
48	45	31	15	20	12	7	14	
61	45	25	25	14	9	9	6	
51	42	28	23	19	6	8	7	
58	48	31	20	16	7	12	8	
51	43	21	17	21	8	7	9	
55	49	42	21	13	8	4	7	
51	44	29	23	16	9	9	6	
57	48	23	28	9	9	9	6	
54	35	34	18	16	6	11	8	
47	43	33	19	12	14	11	8	
61	36	34	15	13	13	13	11	
42	40	28	17	22	14	7	6	
50	43	26	23	14	15	11	4	
47	45	31	12	12	10	7	4	
45	40	39	20	12	13	14	3	
60	44	42	18	16	10	10	7	
55	30	28	25	16	9	11	4	
68	33	29	11	11	9	11	9	
66	55	29	17	21	8	8	4	
57	37	36	29	10	11	8	10	
59	41	36	24	18	15	8	8	
51	50	41	20	17	15	5	6	
58	43	37	28	20	12	6	7	
51	37	40	23	14	11	9	6	
51	32	37	21	16	9	15	10	
53	38	48	23	20	11	8	7	
45	35	37	20	12	16	13	13	
49	36	34	16	12	10	7	7	
62	34	36	19	20	11	11	9	
46	40	35	16	26	10	10	5	
34	43	33	26	19	11	9	6	
54	35	30	16	10	13	7	7	
64	45	34	17	21	10	12	8	
38	37	33	11	18	12	4	9	
53	37	32	24	19	6	10	4	
72	32	36	30	15	12	14	8	
55	51	29	20	13	15	7	6	
57	37	32	26	20	15	8	5	
46	46	34	19	20	10	8	5	
49	46	35	20	20	7	10	7	
55	53	41	23	10	10	10	8	
45	38	36	12	15	9	10	5	
40	40	27	21	21	14	5	2	
52	44	33	13	12	15	11	10	
52	48	31	19	14	10	7	6	
54	35	39	15	18	14	8	7	
59	43	50	21	18	13	4	8	
50	52	44	19	20	7	9	5	
44	36	34	20	18	7	6	6	
49	35	32	22	14	8	13	8	
42	36	24	22	9	10	14	6	
47	43	35	28	17	12	8	13	
49	40	39	23	14	5	4	7	
45	44	25	17	16	8	11	7	
40	49	36	19	18	10	7	6	
53	42	25	19	21	18	8	6	
57	48	24	26	21	9	11	6	
53	43	30	20	16	11	13	6	
51	39	31	24	16	19	11	7	
54	34	38	31	17	8	5	3	
53	37	36	25	21	13	6	6	
38	41	34	22	12	15	6	9	
49	43	43	21	17	4	9	7	
50	35	34	20	18	10	7	4	
55	52	28	21	23	21	8	5	
49	41	38	26	12	13	9	7	
48	43	33	18	23	14	9	9	
52	59	34	15	17	13	15	9	
64	33	45	19	17	11	2	10	
56	44	33	22	14	11	9	7	
56	42	33	18	19	14	6	15	
63	37	34	15	18	11	6	8	
44	45	42	23	22	10	9	4	
59	42	24	19	18	21	5	7	
55	46	22	19	15	14	9	6	
50	44	36	18	25	11	8	9	
50	49	26	22	21	9	8	6	
53	38	29	21	15	12	3	7	
39	33	30	18	17	11	12	3	
63	38	24	24	16	9	10	7	
60	42	35	21	17	14	9	8	
49	47	38	21	12	9	10	10	
59	45	29	22	12	15	10	6	
57	55	34	21	22	13	4	3	
64	49	29	16	24	11	11	9	
63	39	27	24	14	12	8	4	
48	46	36	17	15	17	7	8	
52	38	33	13	11	13	4	10	
47	39	36	19	16	10	4	17	
45	37	26	22	19	18	9	9	
62	50	27	22	20	8	14	7	
60	38	26	15	19	14	6	10	
56	36	29	20	15	15	7	6	
42	36	34	30	12	12	14	4	
43	38	34	19	18	7	8	4	
46	40	34	17	9	12	8	13	
47	35	48	22	15	12	6	4	
53	36	28	20	14	6	7	13	
48	43	35	21	9	11	9	7	
53	33	28	23	20	5	11	6	
47	38	30	13	19	10	10	2	
41	35	33	20	22	6	6	10	
64	48	20	26	22	6	9	7	
46	49	33	20	25	9	11	13	
52	37	21	14	12	16	10	9	
40	48	25	17	17	9	12	12	
51	36	25	24	18	10	9	8	
46	52	40	15	17	8	11	11	
50	45	24	17	18	6	8	7	
45	37	33	18	13	13	8	7	
53	49	32	14	17	9	13	8	
49	30	36	23	9	10	9	7	
50	41	34	11	13	13	8	10	
55	38	40	18	23	11	6	12	
73	42	25	21	13	10	4	7	
42	46	35	21	17	4	6	10	
67	28	40	8	16	5	10	8	
50	55	38	19	15	11	7	9	
57	37	31	21	10	11	5	3	
50	54	36	20	20	11	6	10	
42	35	32	18	14	10	9	3	
54	49	34	24	11	11	9	7	
54	38	33	20	19	10	10	10	
53	38	21	16	15	22	11	6	
47	45	38	13	16	10	3	8	
42	26	25	22	13	8	5	9	
48	48	25	16	9	14	4	8	
50	44	34	33	19	12	9	5	
48	36	33	19	12	11	5	5	
50	48	25	15	17	7	9	8	
48	33	22	24	16	11	8	7	
49	30	32	24	15	9	10	6	
43	32	32	21	12	8	9	3	
41	42	33	26	10	11	9	5	
49	27	36	23	18	8	7	5	
48	38	37	21	12	14	7	11	
40	42	24	26	7	11	7	6	
29	45	40	19	22	9	11	3	
44	39	22	10	15	9	6	9	
48	47	33	25	11	10	11	6	
57	44	25	18	18	11	14	9	
49	40	35	13	21	12	6	9	
47	45	40	15	13	14	10	7	
63	40	29	15	13	7	13	11	
51	30	26	14	15	16	12	12	
47	33	43	22	22	14	8	8	
56	54	38	17	21	8	10	11	
37	37	32	17	19	19	7	5	
49	34	37	17	13	5	9	8	
51	43	33	16	14	8	9	10	
52	37	40	23	15	8	12	14	
49	38	24	26	13	8	11	7	
48	29	35	22	9	9	11	7	
45	38	25	20	27	14	8	1	
54	28	25	16	14	8	7	8	
50	35	36	18	9	7	8	6	
53	30	38	25	16	11	9	7	
52	42	18	18	16	14	12	4	
51	42	36	20	18	17	8	7	
49	43	26	21	12	14	9	8	
40	43	30	23	16	11	7	3	
56	41	28	19	18	8	8	6	
39	37	25	13	13	8	11	3	
53	33	29	33	17	10	8	7	
49	50	35	14	20	11	19	5	
55	42	32	25	14	5	10	3	
54	42	24	28	25	15	9	9	
46	37	29	20	8	12	13	4	
62	37	36	18	16	10	11	5	
54	34	34	21	17	11	11	5	
50	50	27	19	9	12	6	7	
54	43	25	18	10	11	8	4	
47	52	32	23	16	9	5	4	
37	32	25	19	14	11	5	6	
59	36	22	21	17	16	11	6	
53	41	33	24	14	12	5	3	
63	37	26	19	18	10	5	5	
27	34	29	23	17	11	3	7	
45	42	31	19	9	13	6	7	
49	45	14	16	21	7	10	6	
42	48	33	26	20	12	11	4	
42	30	26	12	19	8	13	9	
49	58	31	26	17	14	10	9	
48	30	22	23	16	11	11	4	
40	33	38	13	18	14	10	6	
67	41	38	17	12	13	13	7	
43	32	33	16	19	9	15	5	
40	47	26	17	16	12	5	6	
48	38	24	24	14	12	14	6	
43	38	24	16	10	8	10	10	
37	43	30	20	16	7	11	9	
54	26	29	19	14	12	10	11	
44	27	23	21	13	15	8	4	
40	33	43	16	18	14	10	5	
63	38	22	23	16	4	9	9	
51	43	31	15	23	7	7	4	
56	57	40	20	13	11	4	7	
44	39	24	23	17	7	12	6	
38	42	31	22	29	13	8	7	
58	36	35	14	8	16	6	8	
33	33	27	23	12	7	11	6	
43	34	25	21	16	15	6	5	
43	46	31	15	17	8	10	6	
46	36	30	19	13	13	10	7	
37	28	26	16	19	14	13	5	
39	39	27	21	12	8	11	9	
49	32	32	24	19	10	12	10	
59	42	28	15	18	12	10	11	
45	44	31	20	17	9	8	5	
47	36	19	11	8	10	6	13	
43	29	31	18	11	7	12	11	
41	32	32	16	12	12	6	8	
48	36	27	18	11	9	10	5	
35	36	22	19	20	14	5	6	
55	43	30	21	12	6	10	6	
44	38	42	20	19	8	8	8	
48	46	26	12	11	10	3	7	
51	32	37	20	9	10	13	6	
46	38	27	17	13	8	10	6	
44	27	33	13	13	10	11	7	
48	38	28	15	14	7	10	5	
49	37	29	17	10	11	7	3	
48	41	25	15	17	7	8	3	
53	39	27	21	17	7	12	6	
51	38	31	18	15	7	8	6	
49	38	28	22	13	12	9	7	
43	41	32	16	16	7	7	9	
57	37	31	13	10	14	12	7	
48	44	31	19	17	8	7	9	
46	40	28	26	16	6	6	3	
44	40	29	22	15	15	9	10	
52	44	20	22	12	6	7	6	
48	46	34	13	13	12	9	4	
38	45	40	20	17	10	10	5	
46	32	36	12	12	9	10	7	
35	52	41	17	18	9	8	6	
52	28	24	12	16	7	8	5	
55	34	22	17	25	7	13	9	
49	40	26	23	14	17	10	9	
46	30	29	20	7	11	3	5	
44	45	35	16	16	7	11	8	
45	42	24	22	14	10	9	6	
47	41	18	14	6	14	6	5	
45	49	21	22	17	10	11	3	
39	42	37	16	17	14	13	8	
55	39	23	15	14	13	4	6	
41	33	35	18	14	7	8	8	
44	34	27	16	16	16	11	6	
43	41	28	27	10	12	7	3	
40	32	24	23	16	10	7	7	
57	33	33	20	15	12	2	8	
38	40	30	20	14	9	12	5	
58	49	41	21	13	12	11	10	
53	45	32	21	8	8	8	12	
58	36	23	23	13	8	16	10	
68	25	26	16	21	13	10	6	
41	42	32	21	12	11	3	16	
51	41	33	14	13	10	6	3	
26	33	26	21	18	9	10	5	
31	45	31	20	12	9	7	11	
49	23	23	21	13	9	8	10	
41	41	28	18	14	14	8	9	
41	30	30	23	17	8	11	6	
55	31	29	12	6	10	9	3	
43	35	27	18	10	10	4	5	
42	47	35	18	17	10	4	5	
46	40	27	18	7	14	8	10	
52	52	21	22	16	11	13	9	
45	21	26	14	16	9	4	10	
39	41	29	14	8	13	6	7	
50	35	21	19	21	12	8	11	
52	31	19	23	12	8	13	7	
42	26	35	19	16	8	9	3	
44	44	39	19	8	17	9	12	
49	49	25	13	12	12	11	3	
50	42	18	15	22	10	5	4	
42	38	25	17	14	6	9	9	
44	37	23	21	16	12	6	10	
40	34	28	14	18	5	11	7	
45	42	29	19	13	8	7	2	
38	49	22	19	16	6	11	11	
52	31	31	17	12	9	10	4	
41	36	30	15	8	9	7	5	
48	30	28	17	12	11	11	7	
51	36	29	17	13	10	6	8	
44	38	27	17	16	10	9	10	
39	48	26	11	20	5	11	8	
44	31	26	16	16	6	9	2	
47	38	20	13	14	8	8	6	
36	48	25	20	19	13	5	9	
44	51	29	30	18	6	12	4	
38	34	25	20	16	10	4	8	
49	35	21	22	19	15	13	3	
43	44	28	23	11	15	8	6	
53	33	26	18	13	13	6	7	
39	42	34	11	9	10	8	7	
57	36	35	17	6	14	11	7	
37	36	32	24	19	11	5	7	
41	31	34	15	14	10	8	7	
34	33	38	11	16	14	5	5	
48	32	30	18	17	9	7	4	
35	39	35	15	12	9	7	9	
35	31	21	23	10	13	7	6	
40	35	26	14	11	10	14	6	
54	32	31	14	11	12	5	7	
48	33	21	15	14	9	7	10	
40	31	34	23	10	12	8	7	
41	43	22	17	17	11	7	3	
36	36	38	7	11	13	5	6	
39	29	24	22	9	3	8	10	
49	40	36	21	10	8	9	6	
44	28	33	13	19	9	3	5	
39	26	31	11	10	14	5	4	
40	44	28	17	8	8	3	6	
39	44	37	10	14	10	10	6	
51	33	29	17	14	9	9	1	
47	35	13	13	10	12	8	8	
50	27	22	9	12	15	9	9	
49	38	28	16	12	16	7	5	
47	40	23	20	13	7	8	6	
47	33	25	18	16	9	7	6	
42	50	28	17	15	8	8	6	
42	39	28	14	14	11	2	4	
42	35	23	20	14	13	7	3	
38	28	21	24	9	10	10	2	
52	47	27	16	11	11	5	7	
46	32	24	17	16	10	4	3	
38	32	20	21	15	11	4	8	
37	40	25	29	14	8	10	4	
46	33	30	13	20	8	7	6	
60	33	23	12	12	9	12	7	
35	33	27	14	16	14	9	6	
34	35	21	20	19	8	12	2	
46	35	24	18	19	7	11	5	
29	46	22	20	12	5	7	4	
39	24	32	10	10	6	5	8	
50	32	21	14	10	16	8	4	
45	29	30	14	13	10	3	5	
45	34	27	18	9	9	7	2	
39	40	24	24	10	11	8	9	
54	31	18	23	17	15	7	2	
41	39	17	24	10	16	6	8	
30	31	34	20	12	12	5	6	
49	35	27	18	12	13	4	7	
37	41	33	15	14	9	3	7	
53	30	39	22	11	8	5	8	
34	40	30	18	15	10	3	4	
33	33	32	18	15	9	7	7	
43	32	24	22	8	9	12	3	
47	30	20	24	14	4	13	7	
50	37	30	16	13	14	7	6	
38	41	26	17	12	9	11	6	
42	39	26	18	11	15	5	6	
28	28	33	24	9	11	7	11	
44	39	31	19	13	7	10	9	
46	36	29	18	7	9	9	6	
40	39	32	8	11	5	11	5	
34	28	34	20	18	13	9	7	
42	47	39	19	11	13	11	6	
45	36	28	17	8	8	3	7	
44	27	22	22	13	8	15	8	
48	41	19	15	5	7	7	11	
47	36	28	17	11	9	8	8	
43	36	29	21	4	12	4	6	
41	28	25	18	10	9	7	10	
44	50	32	24	17	14	6	6	
50	32	33	7	14	11	6	8	
35	33	20	14	11	13	6	2	
36	27	20	17	9	10	9	6	
45	34	19	13	20	14	10	4	
42	25	30	15	18	6	5	7	
43	25	28	21	18	3	7	3	
43	23	30	19	13	6	10	6	
38	33	27	8	18	9	8	9	
38	26	26	15	14	5	10	6	
47	42	24	22	7	8	4	7	
41	41	30	12	12	6	9	5	
62	44	21	17	8	15	8	10	
39	33	25	21	11	13	7	3	
42	29	33	19	18	5	10	6	
37	40	22	9	17	7	9	8	
49	33	30	21	9	12	9	10	
41	39	21	15	14	10	7	7	
41	34	29	20	10	10	6	6	
35	29	36	10	12	13	7	7	
40	41	29	12	18	14	6	6	
46	42	28	20	15	12	7	8	
42	34	21	10	10	10	11	5	
34	36	23	14	16	7	5	9	
35	45	21	13	11	10	9	9	
38	36	31	22	11	5	9	6	
43	41	26	22	16	9	5	7	
43	37	24	11	10	10	10	5	
40	21	37	19	10	3	8	7	
53	47	18	21	12	10	11	6	
36	31	21	15	14	8	10	5	
48	36	20	12	10	11	12	4	
43	29	24	21	7	9	12	8	
39	32	22	18	13	2	9	6	
52	42	20	18	17	7	9	9	
45	34	25	28	13	14	9	6	
44	31	29	26	14	14	9	3	
28	38	26	17	16	8	9	3	
51	44	28	17	15	5	5	6	
37	45	20	20	9	11	8	6	
39	32	24	13	7	11	10	0	
54	30	19	10	20	12	10	6	
45	22	24	13	9	9	11	9	
37	31	33	22	8	6	4	3	
34	24	20	18	18	13	9	4	
41	39	28	15	12	5	10	7	
42	40	31	17	9	6	10	5	
36	33	23	16	8	4	9	6	
48	42	33	12	6	4	7	3	
44	21	16	24	16	7	11	8	
38	35	34	19	11	5	8	10	
50	34	30	13	19	9	12	13	
47	36	25	21	11	7	7	2	
46	30	25	11	16	2	10	8	
38	35	22	18	11	14	6	7	
35	25	21	9	8	8	12	6	
54	31	21	9	9	17	11	6	
45	41	31	18	14	7	10	6	
41	37	25	16	11	7	6	7	
34	31	29	22	10	6	10	4	
36	37	23	10	13	18	5	13	
40	29	24	17	13	10	6	7	
34	30	23	15	13	4	11	6	
47	30	36	15	12	8	8	6	
42	36	20	18	9	6	3	2	
41	30	27	16	12	11	13	7	
51	32	27	20	13	14	12	6	
41	41	30	14	14	7	15	8	
40	36	30	17	12	10	6	4	
41	38	22	19	13	8	10	5	
40	36	32	15	16	15	7	7	
38	34	27	20	11	12	5	10	
48	23	29	18	18	13	8	10	
42	36	23	14	11	13	5	9	
37	29	32	15	15	16	8	5	
43	33	28	18	12	10	4	3	
39	18	22	16	18	8	10	8	
41	37	30	20	18	10	11	7	
49	27	29	13	10	11	10	6	
40	31	29	16	13	12	5	6	
46	33	21	12	9	12	12	6	
52	25	33	17	16	10	6	9	
34	33	22	17	16	9	13	4	
38	40	37	13	11	7	5	3	
44	32	20	12	7	10	10	7	
37	39	28	14	9	7	8	7	
47	33	24	13	14	7	9	13	
50	27	26	16	9	9	6	3	
45	25	27	21	10	9	15	2	
35	34	20	14	14	9	8	7	
51	31	28	15	10	8	13	5	
49	35	29	14	10	15	8	4	
54	31	19	12	15	5	4	10	
49	27	21	14	13	9	4	6	
43	39	21	17	13	8	4	5	
45	31	20	20	11	9	5	6	
45	36	25	15	10	11	7	8	
49	40	28	22	12	6	13	6	
35	38	24	17	10	5	13	5	
45	28	22	14	12	9	9	7	
39	34	33	17	16	6	5	5	
41	31	24	15	11	8	7	11	
38	22	20	19	15	8	6	6	
37	32	22	14	9	6	9	3	
38	33	25	14	11	10	7	5	
45	39	35	8	17	7	7	4	
40	30	29	18	11	6	11	9	
44	44	34	14	13	7	6	8	
36	21	24	24	9	11	8	6	
29	34	35	18	20	7	8	9	
44	31	21	14	8	9	7	6	
43	32	28	17	10	4	9	6	
43	38	25	15	19	11	10	2	
34	27	22	13	10	10	3	5	
47	43	26	14	6	8	10	4	
33	32	27	20	12	7	5	5	
38	16	30	13	13	9	8	3	
44	32	32	17	10	11	9	9	
36	31	14	21	17	3	7	10	
35	40	36	25	13	14	10	4	
38	24	23	21	13	10	8	6	
30	35	23	17	11	7	7	5	
33	34	22	11	17	13	9	8	
41	47	30	17	11	7	12	8	
37	31	35	19	13	7	10	10	
46	37	20	11	9	8	9	7	
49	41	21	18	13	10	9	7	
43	35	27	14	8	2	6	6	
45	32	29	10	8	6	10	9	
33	27	25	13	7	9	13	4	
42	20	26	22	12	10	6	4	
34	35	21	10	13	2	9	4	
49	29	26	14	12	6	3	5	
37	43	25	17	10	7	6	5	
36	33	23	19	6	14	7	6	
30	36	24	16	12	8	9	7	
33	26	21	15	21	12	9	7	
56	25	22	20	14	8	11	3	
39	29	25	20	9	12	6	7	
42	35	22	34	15	7	6	10	
30	32	26	20	9	8	9	10	
38	37	13	12	9	6	8	4	
41	27	24	20	14	9	7	6	
47	40	17	12	11	9	7	6	
44	37	27	17	19	8	10	7	
40	39	23	16	15	4	4	10	
44	28	22	24	14	14	4	4	
46	43	24	9	22	8	8	8	
31	37	28	17	15	11	10	10	
33	34	27	20	19	15	8	8	
31	29	21	16	16	5	9	3	
37	37	33	9	7	14	6	5	
41	35	21	16	11	13	7	5	
42	38	17	11	13	7	8	8	
49	27	26	10	14	15	6	5	
23	30	28	17	11	7	11	6	
48	31	27	17	20	7	3	6	
39	26	21	22	13	11	8	9	
30	37	23	11	5	11	5	10	
44	36	21	21	19	10	9	12	
41	27	20	15	9	12	7	10	
44	32	31	19	16	10	9	8	
46	33	28	18	8	11	4	5	
36	34	19	16	9	13	10	9	
47	26	22	14	9	7	4	8	
43	37	23	16	15	13	7	6	
46	39	20	13	11	8	13	3	
45	27	21	18	20	13	6	2	
35	33	19	9	17	15	6	2	
31	41	28	13	11	12	10	6	
43	36	26	18	10	15	8	15	
37	34	30	12	10	14	5	4	
42	27	22	18	16	4	11	4	
44	31	18	12	13	5	11	9	
42	29	28	15	10	8	8	0	
34	25	20	10	13	14	8	9	
24	21	23	13	7	6	7	5	
31	37	25	10	14	5	8	9	
26	32	35	14	20	9	4	7	
40	33	26	8	11	6	7	2	
37	34	19	10	18	16	14	6	
33	32	29	11	9	10	4	4	
36	31	29	23	9	10	3	7	
31	36	27	19	20	10	7	4	
41	39	22	14	14	7	8	7	
43	28	27	12	9	9	13	4	
38	37	23	25	9	12	7	6	
33	30	24	12	11	7	10	4	
44	26	19	15	11	8	7	7	
34	24	13	18	11	9	7	11	
42	40	22	15	18	14	8	5	
36	37	21	11	14	4	8	2	
39	25	31	7	14	3	4	4	
41	27	17	27	11	6	10	11	
34	35	19	18	10	9	13	7	
47	30	18	9	9	6	8	8	
40	43	22	21	22	8	10	7	
28	24	19	21	14	6	7	10	
41	27	24	19	10	14	7	10	
34	28	19	14	16	10	10	7	
26	22	16	16	7	7	11	6	
45	46	24	12	6	9	7	7	
48	31	20	16	12	5	5	8	
38	31	19	16	11	11	11	9	
33	30	28	12	16	10	7	6	
45	32	29	14	16	8	7	3	
38	28	14	16	10	11	10	5	
32	33	23	18	10	5	4	4	
46	29	19	11	9	6	8	12	
40	31	26	16	13	11	8	12	
33	41	26	14	14	5	9	10	
45	22	32	19	11	8	4	8	
31	28	23	16	17	13	7	12	
33	39	26	13	14	11	6	4	
41	29	20	21	15	10	5	5	
37	24	31	8	13	11	8	6	
40	45	24	20	9	11	11	6	
33	36	24	14	12	4	11	6	
46	40	19	11	16	4	14	7	
48	28	22	14	13	8	8	6	
35	35	20	11	6	10	5	8	
27	32	28	12	13	9	10	9	
41	41	33	19	10	4	7	9	
36	36	19	8	13	14	10	10	
39	31	24	11	14	7	6	4	
40	30	26	15	18	7	3	9	
35	31	18	19	7	11	7	5	
33	30	25	22	12	8	2	2	
27	29	25	24	22	8	10	4	
38	25	24	12	17	12	5	8	
47	32	23	21	7	3	9	6	
41	23	26	11	15	9	8	6	
37	25	28	17	19	7	8	6	
35	35	16	11	10	10	8	8	
42	26	19	17	12	9	8	7	
39	31	30	21	10	8	4	8	
47	35	13	15	7	7	7	6	
44	33	23	14	18	9	10	6	
43	32	33	12	10	7	7	8	
31	27	21	9	13	9	7	2	
38	37	24	16	14	10	5	4	
35	26	22	13	14	9	10	3	
40	32	25	12	12	9	7	1	
34	27	20	12	9	9	5	8	
31	25	34	5	12	8	4	6	
37	26	15	7	14	7	11	4	
33	23	24	11	16	11	13	4	
33	28	23	17	8	11	9	9	
41	38	25	12	14	8	7	12	
27	34	29	17	13	7	11	8	
31	42	24	22	9	8	11	7	
35	36	21	18	12	10	8	9	
42	27	29	18	9	6	6	7	
35	27	27	17	15	5	7	10	
45	30	26	16	9	11	12	6	
39	20	22	17	10	12	10	4	
51	32	25	16	13	10	16	7	
36	33	25	14	10	11	8	15	
38	29	20	14	14	16	5	9	
37	31	27	13	10	4	8	13	
46	30	33	28	11	10	11	9	
40	34	18	14	14	5	10	5	
37	37	26	17	14	4	6	4	
33	29	19	12	11	9	5	6	
39	27	21	7	3	5	7	8	
37	27	32	20	17	7	2	9	
34	38	18	16	19	11	6	6	
44	33	15	20	10	14	7	7	
34	29	26	13	17	12	7	7	
37	30	22	22	12	12	8	11	
35	30	21	13	17	12	13	5	
40	15	12	9	12	6	5	3	
38	30	20	16	8	10	10	7	
35	35	21	17	8	10	10	11	
36	35	20	17	14	6	12	10	
28	30	30	12	15	12	7	10	
36	22	20	22	11	5	8	6	
48	21	19	16	15	8	5	6	
34	26	25	19	3	5	6	6	
40	31	23	20	13	7	5	9	
25	31	20	11	13	15	8	7	
44	34	19	18	11	10	7	7	
35	26	17	16	12	10	7	11	
39	33	21	20	12	9	6	13	
30	24	19	12	10	8	9	1	
26	24	21	12	17	9	6	4	
37	28	30	12	21	7	6	6	
37	29	23	11	8	4	7	6	
33	33	26	16	16	4	9	5	
24	40	22	12	16	9	7	6	
39	32	24	14	12	13	8	4	
47	30	25	14	6	9	7	6	
45	20	19	21	11	6	7	6	
29	31	15	12	15	9	6	12	
42	30	30	11	14	9	10	6	
23	27	21	18	12	14	5	8	
32	37	20	9	11	14	7	3	
39	22	26	19	11	3	7	9	
36	28	28	19	13	10	3	5	
29	28	15	23	13	10	7	4	
36	23	25	14	12	15	11	8	
43	26	20	17	9	9	6	5	
39	32	22	11	10	10	8	5	
38	19	27	18	9	9	16	2	
37	31	19	9	15	7	10	6	
39	37	36	21	9	11	10	3	
43	23	20	15	14	11	12	4	
44	32	28	10	8	13	8	7	
39	35	23	11	16	6	2	7	
44	27	30	9	8	9	7	13	
30	35	21	13	6	9	8	8	
35	28	23	15	8	12	3	7	
34	32	24	14	10	3	4	3	
33	31	16	18	7	7	11	7	
31	32	23	14	15	11	5	2	
29	31	17	19	15	3	9	5	
33	30	20	8	12	9	9	5	
45	37	24	10	14	8	9	6	
29	33	27	16	6	6	3	6	
57	27	21	12	8	6	4	8	
35	30	23	10	13	13	10	7	
37	21	26	24	8	11	6	3	
39	28	18	14	9	8	7	4	
26	26	27	12	10	8	3	5	
47	20	22	18	13	6	6	10	
36	31	20	18	17	12	14	7	
38	19	18	10	11	4	4	8	
40	29	19	18	8	9	11	6	
25	30	14	10	7	10	13	8	
49	32	15	19	7	10	8	6	
29	37	24	17	7	11	10	7	
38	23	16	9	12	9	9	8	
36	23	31	15	12	3	3	9	
36	21	25	10	16	12	10	5	
36	39	13	10	12	7	20	4	
35	32	27	13	12	13	6	6	
26	26	21	21	11	10	5	8	
33	33	18	19	13	8	8	3	
33	25	10	21	13	7	7	8	
32	29	27	18	6	6	6	7	
42	24	24	10	8	8	4	2	
34	24	21	11	11	9	8	4	
35	25	26	17	8	8	6	11	
38	24	29	13	6	9	7	7	
29	30	24	14	10	10	7	12	
33	22	22	15	10	12	8	5	
29	32	23	17	11	7	10	7	
29	24	27	11	14	15	5	2	
34	29	20	11	13	12	8	10	
34	32	24	13	7	8	6	6	
35	30	25	20	8	9	6	5	
28	24	14	13	7	2	12	3	
37	22	22	14	13	13	8	5	
30	19	17	14	14	6	6	12	
28	30	22	19	14	10	8	7	
25	23	22	17	14	7	10	3	
32	15	16	15	10	11	7	8	
47	25	25	15	9	7	8	5	
35	21	21	11	8	7	9	8	
36	34	24	15	13	6	6	6	
32	31	17	13	10	3	7	6	
22	22	27	13	7	6	10	5	
34	28	28	18	7	9	10	10	
44	19	18	19	5	13	11	7	
31	28	22	19	10	13	8	8	
25	32	16	15	10	5	4	6	
31	23	20	11	11	6	10	6	
32	31	31	17	10	10	7	6	
31	28	14	8	16	5	10	8	
34	28	31	12	14	4	9	2	
38	33	22	12	5	13	8	5	
37	24	28	13	11	8	10	3	
29	23	19	18	11	10	7	2	
37	22	26	22	12	10	9	9	
34	18	17	14	14	12	10	2	
43	28	12	11	9	11	5	9	
41	32	18	14	11	13	2	8	
32	23	23	13	9	5	8	3	
41	24	19	20	9	10	8	6	
41	27	21	19	13	10	10	11	
31	29	19	11	19	11	5	3	
45	31	26	11	14	6	4	6	
36	23	33	21	6	6	9	6	
37	21	21	12	17	8	6	6	
37	41	19	8	6	5	7	6	
39	21	27	19	10	11	5	2	
27	13	26	13	8	9	6	7	
37	20	16	22	12	13	7	5	
35	23	20	15	15	12	8	6	
30	28	21	13	11	10	7	6	
34	30	17	16	12	5	6	6	
42	25	24	16	8	13	6	7	
26	24	20	14	13	7	4	6	
28	22	25	12	9	15	7	8	
32	27	29	23	9	7	7	6	
41	26	21	14	15	7	8	10	
29	24	19	17	14	8	9	7	
43	28	15	13	11	11	5	2	
31	29	16	10	11	6	4	9	
29	31	13	14	18	5	4	4	
36	22	16	15	5	8	9	8	
28	27	30	15	13	5	9	4	
30	24	20	22	11	8	11	4	
30	27	19	17	15	13	5	6	
20	28	22	11	9	10	9	3	
41	29	18	9	9	6	4	7	
21	27	23	7	11	12	7	8	
32	19	22	8	8	8	8	13	
40	31	18	18	12	13	11	4	
39	32	15	16	11	9	10	4	
19	30	12	11	12	11	7	7	
38	20	23	13	18	7	8	7	
25	35	14	8	23	6	10	7	
28	33	27	15	16	7	6	7	
36	24	21	20	8	7	9	6	
42	26	18	18	11	6	7	16	
41	27	25	15	10	12	5	7	
24	30	20	13	11	7	8	8	
34	21	18	10	15	8	8	10	
23	27	22	7	9	10	16	7	
36	25	25	13	11	13	12	3	
35	25	14	10	14	12	8	9	
41	26	18	11	20	15	8	12	
34	20	36	9	9	12	5	5	
36	24	22	13	17	11	12	4	
34	35	22	11	14	11	3	5	
29	20	18	18	11	6	6	6	
36	26	24	13	14	13	5	12	
30	23	13	13	8	9	9	5	
35	22	19	12	12	8	11	6	
37	28	18	13	10	11	7	8	
46	27	40	15	14	10	11	6	
37	29	20	10	8	5	5	4	
38	31	22	16	6	12	8	5	
28	16	18	14	9	11	11	5	
42	26	27	18	15	6	5	3	
33	32	24	9	12	7	7	7	
26	33	19	7	10	8	6	2	
36	26	22	14	5	9	9	4	
28	25	18	11	14	8	5	9	
37	35	22	9	17	7	9	5	
35	33	19	14	19	9	10	6	
36	24	22	9	10	7	8	9	
37	27	16	15	12	10	6	2	
32	32	20	16	7	16	9	1	
31	34	31	13	10	5	11	5	
33	26	19	21	17	11	10	7	
36	18	19	13	8	12	6	4	
46	21	19	13	4	10	8	11	
32	34	17	23	6	6	8	5	
37	33	22	18	12	9	11	6	
43	29	22	16	12	7	10	3	
30	28	20	8	7	7	5	3	
31	19	18	20	8	7	9	7	
37	31	22	14	12	5	4	8	
29	32	24	18	4	9	6	6	
35	30	29	11	10	10	9	9	
32	23	15	11	9	6	10	8	
39	27	21	13	11	8	14	8	
26	24	23	17	8	9	11	4	
33	29	16	11	11	8	6	5	
48	20	29	18	12	6	7	5	
31	29	19	16	15	10	11	7	
30	32	28	13	18	6	7	7	
33	23	15	14	11	7	6	6	
26	20	29	7	7	7	5	7	
32	17	20	11	10	9	8	2	
42	23	22	10	10	12	11	9	
39	17	20	9	14	4	9	4	
27	32	21	14	11	6	3	8	
35	29	20	15	13	8	5	4	
39	27	11	17	9	5	7	9	
30	20	20	17	11	8	5	5	
30	18	11	19	7	13	5	6	
42	32	16	15	5	10	2	7	
30	35	13	14	11	9	6	5	
27	26	17	12	9	12	8	7	
28	26	19	11	10	9	15	1	
25	38	17	12	16	9	8	7	
29	28	23	16	12	8	8	7	
30	23	21	11	13	3	6	10	
37	19	19	11	6	9	4	7	
33	23	21	16	13	5	8	4	
23	28	19	8	14	10	7	4	
42	30	23	13	10	3	7	5	
31	23	18	11	11	9	7	3	
27	30	23	18	13	8	5	5	
39	32	19	11	13	5	6	5	
35	21	10	21	16	2	9	5	
21	25	27	14	11	5	5	5	
36	27	15	9	6	10	8	6	
27	24	23	15	10	3	5	6	
35	30	20	14	11	7	4	6	
39	29	18	9	11	10	7	4	
20	24	16	13	10	5	11	9	
35	25	28	16	13	6	11	8	
37	23	21	20	15	7	8	7	
25	19	25	12	11	5	13	4	
36	24	24	26	11	8	10	5	
33	19	15	17	6	6	4	7	
37	21	24	10	11	7	5	8	
34	27	16	12	9	13	8	5	
34	31	23	14	15	7	5	17	
32	30	30	12	7	5	6	6	
28	22	22	11	9	8	6	4	
20	35	20	8	9	8	6	5	
26	28	13	11	8	8	6	5	
35	19	17	13	8	10	6	4	
33	24	22	13	8	13	7	7	
31	22	18	13	11	11	3	7	
32	21	14	9	13	5	9	6	
35	33	23	13	11	11	5	8	
42	23	25	13	13	12	5	2	
29	22	19	21	11	6	5	7	
31	21	23	15	12	9	4	7	
31	32	14	18	14	8	10	4	
32	26	18	14	12	6	8	3	
47	25	23	15	14	7	7	7	
40	33	17	11	11	9	2	2	
36	20	12	8	3	10	7	7	
30	22	15	14	8	8	7	8	
23	25	13	12	7	10	8	8	
33	20	15	12	10	10	6	9	
22	33	16	9	9	7	4	11	
29	29	15	21	15	8	6	6	
32	17	20	14	10	6	8	9	
37	23	19	13	7	13	11	8	
34	18	18	11	8	13	5	9	
32	28	23	16	12	9	9	3	
30	25	21	18	16	10	6	3	
26	25	24	12	7	10	10	6	
36	24	28	16	9	6	5	6	
41	29	13	13	12	11	8	6	
43	29	14	12	14	7	9	6	
35	21	20	7	11	6	7	8	
36	24	16	16	13	7	5	8	
39	39	21	17	12	7	10	8	
25	35	27	14	10	7	6	8	
25	28	20	18	12	9	8	11	
41	20	21	14	11	4	8	5	
27	26	25	11	9	11	10	4	
23	23	21	7	11	10	10	4	
30	25	20	13	13	8	8	5	
34	35	24	11	4	2	7	9	
34	27	15	7	11	13	6	5	
29	31	13	12	10	8	9	12	
27	24	24	11	8	9	7	8	
27	20	16	9	16	7	3	6	
35	25	16	11	15	9	5	6	
30	23	17	13	13	9	5	10	
32	28	19	10	12	8	5	4	
35	27	16	16	6	5	6	8	
25	27	20	16	11	7	5	9	
35	18	14	7	11	9	11	9	
35	22	17	10	10	9	7	4	
23	32	19	14	9	9	7	12	
36	29	15	13	15	5	4	4	
32	25	13	11	9	9	6	6	
27	23	11	8	11	6	9	3	
24	25	21	9	12	10	5	4	
31	20	20	13	23	10	2	10	
36	30	23	11	14	6	6	5	
47	28	29	14	10	6	11	5	
25	26	17	9	15	8	3	5	
27	19	22	13	10	6	6	4	
25	21	16	7	7	7	9	3	
33	28	17	8	13	7	7	6	
34	23	24	9	12	8	4	4	
32	18	13	10	20	12	4	5	
39	25	13	15	14	8	5	4	
32	25	19	13	13	8	7	3	
27	34	12	19	11	12	7	5	
26	20	19	6	11	13	8	3	
37	23	19	16	6	5	8	7	
19	27	28	14	16	7	8	7	
28	16	21	15	11	10	9	6	
38	29	23	16	8	12	4	5	
30	18	19	13	12	10	6	3	
36	26	26	16	11	10	8	4	
34	29	17	9	13	11	4	14	
29	20	17	9	13	1	6	7	
29	17	28	15	7	5	7	7	
36	30	23	13	12	9	5	11	
27	27	25	8	11	8	3	3	
34	21	22	13	10	9	11	3	
23	28	17	12	14	8	13	6	
32	28	17	8	9	9	7	4	
32	21	20	16	6	10	3	6	
32	26	23	9	14	6	3	8	
37	28	17	9	13	10	6	5	
44	18	21	13	12	9	10	8	
32	37	17	10	11	9	7	7	
30	23	28	20	7	12	7	5	
23	22	20	10	9	7	7	4	
33	23	20	16	10	7	9	5	
29	26	16	9	16	8	6	4	
29	23	21	15	14	7	8	11	
31	34	18	12	16	5	3	6	
28	27	22	8	13	5	11	6	
31	26	18	11	9	7	5	10	
31	21	15	10	11	17	5	2	
42	15	20	8	13	9	7	3	
24	23	22	11	8	12	4	8	
34	25	21	10	14	4	4	5	
34	32	19	13	13	9	6	6	
34	23	14	10	9	11	10	8	
30	21	20	14	5	9	8	7	
39	18	26	9	11	7	4	4	
25	24	16	18	6	8	9	9	
25	17	14	10	13	6	9	4	
26	22	20	14	15	8	4	8	
25	31	14	10	10	9	5	12	
34	24	22	13	14	11	11	7	
36	19	26	15	15	9	6	6	
36	28	17	10	10	6	10	7	
31	25	16	19	10	13	3	8	
18	21	17	14	7	8	6	10	
29	16	12	10	11	12	7	9	
32	21	17	13	7	6	5	8	
29	19	22	10	7	6	10	7	
23	15	22	11	14	5	8	7	
33	22	19	11	9	7	5	5	
24	29	21	8	10	9	6	5	
26	29	15	18	9	6	6	2	
30	21	17	13	5	6	8	9	
26	24	21	25	14	5	9	6	
21	19	23	9	12	3	6	4	
31	14	13	14	7	14	7	5	
18	32	22	19	15	13	11	9	
27	27	26	7	8	3	7	5	
38	21	13	13	10	10	10	5	
31	26	10	16	14	7	9	12	
36	32	19	15	10	5	5	4	
29	30	22	6	8	12	3	2	
39	28	25	8	18	10	4	4	
33	32	16	12	11	7	4	7	
25	20	22	8	13	10	5	14	
28	22	22	14	15	7	4	8	
36	29	15	14	9	8	3	7	
21	25	21	12	14	9	6	5	
28	25	25	9	12	8	8	2	
35	24	15	14	8	8	7	11	
42	16	18	14	13	9	5	3	
22	24	21	10	14	6	10	3	
25	30	12	11	9	7	6	7	
24	31	18	13	7	8	10	7	
29	31	20	14	7	8	10	9	
29	29	15	15	13	9	9	9	
37	22	11	17	13	10	8	3	
31	29	17	14	6	3	6	7	
27	31	18	15	10	7	7	5	
38	32	16	12	7	4	7	7	
36	27	24	7	16	8	10	6	
20	27	10	11	9	9	8	8	
31	29	27	16	3	7	6	7	
23	18	15	11	11	1	9	9	
43	30	24	16	12	10	9	11	
30	36	17	14	9	4	6	7	
29	24	17	13	11	6	5	8	
35	31	12	9	16	5	7	9	
38	22	20	12	12	11	6	7	
26	35	14	14	6	7	7	4	
39	24	19	18	7	8	7	7	
30	20	17	17	15	10	10	6	
26	27	19	8	12	6	5	12	
27	29	19	15	6	5	7	9	
19	22	16	13	8	10	7	4	
22	19	14	13	7	3	7	7	
25	32	13	15	11	5	4	6	
29	22	14	15	5	7	4	6	
28	26	13	15	7	5	6	6	
28	28	17	12	4	8	4	3	
26	32	23	9	12	4	3	8	
39	27	21	12	7	7	2	11	
38	24	18	16	14	7	7	4	
37	28	17	11	6	7	2	6	
27	29	16	11	7	8	5	7	
36	22	15	9	12	9	9	4	
34	26	18	16	13	7	6	2	
35	17	17	13	10	9	3	11	
26	23	21	13	9	11	7	7	
31	23	18	16	8	14	10	8	
31	27	12	9	11	6	9	6	
27	27	16	16	6	11	6	5	
23	21	22	11	9	7	5	7	
39	25	19	18	5	8	2	8	
29	21	18	15	17	9	11	7	
29	29	22	9	7	8	4	12	
33	29	17	7	14	7	14	8	
27	23	21	12	11	12	4	6	
29	23	18	11	10	6	7	10	
26	26	11	13	7	12	10	4	
38	26	18	18	6	9	7	3	
36	21	16	10	10	7	7	8	
26	15	25	7	16	7	10	6	
32	33	19	13	7	10	6	14	
31	18	20	15	9	8	8	4	
17	27	17	7	8	6	7	8	
31	32	18	10	8	8	10	10	
30	17	17	14	15	6	7	5	
35	22	6	15	5	8	8	1	
32	28	17	14	3	7	9	2	
40	17	18	18	5	2	5	5	
26	21	16	14	9	5	2	2	
22	19	16	14	11	7	8	6	
36	20	24	13	13	6	5	8	
25	31	18	13	12	7	10	3	
27	25	22	13	11	5	8	6	
33	23	20	13	6	7	7	7	
29	27	18	10	14	9	7	12	
30	21	22	9	9	9	2	5	
34	31	20	11	12	5	7	4	
27	22	16	11	15	5	7	4	
32	18	21	10	10	6	5	5	
29	24	12	12	10	6	3	14	
36	20	27	17	11	4	7	8	
34	16	21	8	6	10	13	0	
32	22	15	11	14	12	9	8	
33	21	17	4	8	7	4	9	
27	27	24	17	8	3	6	8	
37	19	12	10	7	9	4	12	
25	28	17	8	15	10	8	2	
33	23	24	11	10	9	5	4	
36	22	22	12	7	8	8	3	
26	28	18	6	11	6	7	6	
25	29	17	11	8	5	6	7	
34	22	19	9	7	10	7	8	
29	25	13	5	15	9	9	6	
27	24	15	10	13	7	2	4	
26	21	23	11	14	13	5	6	
19	24	20	14	10	9	4	6	
23	24	15	12	12	7	4	7	
30	23	19	17	12	10	11	13	
35	24	11	9	9	13	6	3	
26	22	23	11	6	9	6	11	
32	22	22	9	6	9	3	9	
27	19	21	13	10	11	6	8	
33	30	18	11	10	17	7	0	
27	17	14	10	10	10	7	0	
21	15	26	8	11	9	11	4	
35	15	16	10	10	12	8	6	
29	18	17	10	10	8	9	5	
36	22	18	18	5	4	7	7	
18	22	28	13	9	9	3	6	
28	21	13	10	13	5	6	8	
25	29	17	11	5	13	10	4	
29	21	21	13	12	11	3	6	
19	19	23	7	6	9	7	6	
28	23	13	15	9	7	5	3	
25	22	19	16	5	7	8	4	
11	26	19	14	9	6	3	7	
29	22	18	10	11	8	4	8	
32	22	14	13	15	7	8	5	
39	19	15	14	14	10	7	6	
32	28	11	12	9	4	6	6	
25	19	9	11	12	8	9	6	
24	23	18	14	18	7	5	4	
33	23	26	8	15	8	5	3	
25	20	18	15	12	9	11	2	
24	22	9	10	7	5	6	12	
32	20	20	17	16	13	5	4	
27	26	24	17	7	10	9	5	
36	29	15	10	10	8	2	4	
33	25	24	8	10	7	2	7	
31	23	17	11	8	5	6	8	
28	18	12	11	13	11	12	1	
28	25	21	11	15	7	9	9	
25	20	23	15	5	13	5	2	
40	23	12	11	11	7	7	3	
26	17	12	14	10	7	10	7	
33	24	20	16	12	12	7	8	
23	19	15	8	7	3	7	7	
31	21	23	14	7	6	3	7	
28	22	13	12	10	13	2	9	
29	17	27	13	10	11	8	2	
25	30	10	15	8	6	5	7	
21	27	16	11	9	7	7	11	
26	25	23	11	11	7	10	7	
24	23	25	8	9	8	5	5	
16	31	25	5	7	11	8	5	
25	25	18	8	9	7	11	6	
21	24	12	16	15	6	5	6	
21	23	17	12	12	7	7	5	
31	16	17	9	15	16	7	5	
31	24	19	12	17	5	7	14	
26	28	15	14	9	8	11	4	
31	18	19	20	8	5	9	7	
26	23	15	8	14	7	5	6	
36	24	22	13	9	11	6	11	
25	22	14	7	10	13	6	4	
31	19	23	15	12	10	2	1	
37	17	15	8	9	7	5	9	
32	22	19	15	9	5	3	5	
31	28	13	11	6	5	4	5	
26	27	29	8	12	8	9	7	
30	18	18	12	10	4	4	4	
22	28	17	10	12	9	4	8	
30	28	23	12	8	9	8	4	
26	27	12	3	11	10	9	9	
29	28	21	8	6	5	9	6	
27	24	21	18	7	5	4	3	
30	28	14	13	10	10	9	6	
33	30	14	9	6	10	5	3	
25	30	16	10	12	6	8	5	
34	29	26	13	11	7	10	2	
28	20	17	11	10	9	10	2	
34	26	21	19	6	6	8	7	
23	22	27	10	11	9	7	6	
28	21	23	17	11	8	9	5	
23	20	19	11	14	9	9	9	
29	31	14	10	8	9	3	2	
29	30	19	9	8	6	8	5	
23	21	16	11	7	11	5	7	
32	34	29	8	5	7	4	9	
26	36	12	12	10	7	7	7	
20	14	23	8	7	8	8	8	
22	19	16	14	8	12	5	11	
30	26	21	9	12	8	6	9	
28	20	16	9	7	8	5	5	
21	17	15	21	11	10	7	5	
22	21	16	17	12	8	10	4	
30	18	14	7	9	5	7	3	
30	16	21	10	9	10	5	5	
30	24	19	13	7	9	8	6	
27	27	23	11	14	13	9	5	
30	21	17	12	15	12	8	3	
25	21	24	7	8	4	3	2	
34	18	7	19	5	11	7	10	
31	21	14	12	13	6	8	11	
21	22	19	16	11	5	6	5	
31	13	21	14	6	7	10	4	
30	17	16	15	12	6	13	6	
24	24	18	10	10	5	9	6	
30	19	20	9	11	6	7	6	
21	20	19	10	5	3	7	6	
21	18	12	13	10	9	5	9	
30	22	16	10	9	9	8	3	
25	26	11	14	6	11	8	10	
26	17	22	5	9	13	9	5	
31	20	20	9	15	11	4	9	
36	21	23	15	6	10	9	5	
36	21	19	14	14	5	9	6	
29	24	17	17	10	11	10	8	
35	27	15	11	7	6	10	7	
35	15	18	5	5	13	6	5	
32	23	15	8	6	7	8	3	
28	17	16	7	13	3	5	8	
31	18	11	12	8	13	7	5	
24	28	17	8	10	7	6	9	
28	25	18	6	11	11	9	3	
30	19	19	19	11	5	3	7	
29	21	16	17	10	10	7	5	
23	21	11	8	5	10	7	6	
28	26	13	10	12	9	5	9	
24	21	17	12	5	15	8	4	
29	29	16	10	6	9	8	6	
18	24	23	13	3	5	11	5	
31	27	15	9	12	7	1	10	
28	26	15	14	10	10	4	6	
29	18	16	14	5	8	8	4	
25	23	12	6	9	10	5	4	
28	24	18	9	11	5	11	8	
21	21	17	11	15	5	3	9	
24	18	19	18	7	8	8	1	
31	24	20	16	10	8	7	10	
22	18	19	10	6	7	7	3	
17	17	10	13	4	11	8	4	
30	14	10	13	14	8	6	6	
23	15	18	14	6	13	9	10	
26	20	24	9	4	5	12	3	
29	21	22	5	15	12	10	4	
21	27	13	16	10	7	4	5	
25	19	9	9	6	5	10	3	
23	16	21	9	9	6	11	4	
38	16	19	9	11	4	3	4	
32	27	13	13	19	4	2	3	
24	22	17	5	10	15	8	5	
23	26	16	12	11	6	5	2	
21	23	10	10	10	6	7	5	
27	25	19	15	7	5	15	6	
28	24	14	5	9	7	7	3	
21	23	14	15	7	4	5	2	
25	23	21	15	21	7	8	4	
25	20	20	11	15	11	1	3	
17	21	13	8	9	10	5	10	
32	23	16	20	4	7	5	3	
21	22	18	12	7	2	12	11	
26	14	15	15	13	7	11	5	
21	18	24	14	5	7	5	10	
20	24	14	11	18	9	5	2	
24	21	29	8	3	11	7	7	
30	22	11	16	7	7	4	6	
29	17	20	15	10	6	11	7	
27	21	20	12	8	9	8	4	
31	30	12	10	9	11	13	10	
27	20	21	13	9	6	3	6	
31	27	24	13	10	5	7	8	
32	21	8	11	12	8	13	6	
25	17	13	9	9	5	11	4	
34	24	14	10	3	6	10	3	
21	14	16	7	9	8	8	9	
25	26	14	15	11	7	8	4	
27	21	17	5	9	7	8	4	
25	28	18	12	4	11	11	8	
25	20	7	10	10	6	5	6	
35	18	16	7	14	7	11	3	
28	21	16	10	13	8	7	4	
20	23	12	8	7	10	5	9	
19	30	21	18	11	6	6	9	
37	15	17	16	11	9	8	2	
17	15	15	20	10	7	3	2	
26	20	14	6	9	7	6	4	
28	21	21	13	12	11	8	10	
25	18	17	13	6	6	10	3	
29	23	23	3	11	11	7	3	
29	21	14	17	12	3	10	6	
37	25	19	6	14	6	9	7	
27	21	14	14	7	5	3	4	
26	25	19	12	8	5	9	7	
29	25	13	10	10	11	6	10	
26	16	20	8	9	7	9	8	
31	23	20	10	8	12	6	7	
27	19	12	9	13	6	4	4	
23	21	15	9	12	8	10	7	
28	22	14	9	12	8	8	7	
27	17	16	14	7	7	6	7	
28	28	17	18	5	5	10	3	
25	16	16	15	11	8	4	11	
28	16	25	14	4	11	6	9	
27	22	15	13	6	6	9	5	
32	24	20	11	8	8	7	9	
25	23	13	11	11	18	5	10	
32	21	19	14	8	10	4	6	
33	16	11	15	2	7	5	8	
24	22	12	9	11	15	11	5	
27	20	16	11	11	6	8	6	
29	23	22	13	12	5	8	12	
26	21	14	8	9	7	8	10	
26	13	9	11	9	10	5	5	
29	22	12	8	11	7	5	7	
38	19	14	8	9	8	4	3	
27	21	16	24	10	15	6	9	
22	20	23	15	10	6	5	6	
26	28	11	14	8	11	5	5	
24	23	19	9	4	5	8	6	
27	24	19	6	14	8	9	7	
24	26	17	19	11	4	8	6	
28	29	23	10	11	4	13	6	
36	33	15	10	11	10	5	4	
26	16	21	20	8	6	5	5	
26	19	13	10	6	5	6	9	
30	20	11	17	7	5	13	5	
25	17	17	12	8	10	7	6	
24	11	14	15	11	13	3	7	
25	22	17	10	5	7	7	9	
38	23	26	14	9	11	11	4	
30	20	18	9	11	7	7	10	
19	20	15	16	11	8	9	6	
30	18	15	6	13	5	6	5	
27	20	19	10	11	6	10	7	
19	19	16	14	9	9	12	7	
26	28	13	7	13	13	10	6	
20	20	16	15	5	10	8	7	
28	18	19	8	14	4	7	4	
24	23	18	10	12	10	3	7	
33	23	14	8	4	9	3	5	
27	17	18	11	17	11	11	7	
33	24	13	20	5	12	5	9	
29	27	12	8	9	7	7	2	
28	22	18	10	9	5	17	7	
31	16	23	14	6	6	12	5	
24	25	14	11	8	8	6	5	
30	18	21	8	9	15	8	3	
32	27	13	9	9	7	3	6	
30	15	13	14	12	7	12	8	
29	14	13	13	7	11	4	8	
27	22	16	16	16	4	4	5	
27	13	19	13	8	12	4	8	
21	29	21	10	9	5	10	5	
29	23	15	13	15	11	4	5	
23	23	21	10	8	6	10	7	
31	24	18	13	8	10	10	5	
34	16	14	14	9	10	7	9	
18	20	10	10	10	10	2	3	
21	12	16	13	4	7	9	6	
28	15	21	12	10	11	9	5	
23	25	18	13	12	9	8	4	
22	24	14	10	12	8	8	4	
25	25	24	7	8	9	13	6	
26	28	19	17	5	8	6	12	
25	16	15	13	15	10	5	7	
30	24	11	17	6	9	9	6	
20	24	16	14	7	10	1	2	
27	18	17	17	10	13	7	7	
26	21	21	9	7	10	5	8	
34	15	20	9	7	6	10	5	
18	18	16	8	7	7	7	6	
25	24	9	8	14	6	9	7	
34	22	14	10	11	15	7	10	
24	21	16	9	7	10	8	7	
25	18	21	9	8	12	7	7	
22	27	24	20	9	7	5	3	
19	21	16	13	8	5	9	7	
29	24	21	13	5	12	10	7	
29	18	17	6	13	5	3	7	
22	30	19	18	7	10	9	7	
25	23	18	14	14	3	6	10	
26	21	15	14	17	11	5	7	
28	20	12	7	12	12	6	6	
25	17	15	8	14	7	7	8	
22	29	19	13	10	9	5	6	
22	15	16	14	6	8	12	5	
28	24	15	10	7	3	7	3	
29	32	11	14	5	10	7	5	
22	26	15	12	9	12	5	7	
33	16	24	11	15	13	7	10	
20	20	24	11	15	11	6	6	
31	23	19	13	12	11	6	6	
27	20	17	13	10	9	6	7	
18	18	17	11	13	9	11	10	
13	17	10	15	7	8	7	6	
25	21	22	12	11	14	7	6	
33	23	14	16	12	6	5	3	
30	29	18	12	6	5	5	5	
28	22	16	17	9	7	7	9	
26	29	14	17	6	5	5	10	
19	20	21	16	14	9	8	12	
17	22	16	16	12	6	6	7	
25	23	19	10	11	9	9	9	
25	20	13	12	19	8	7	9	
22	25	13	16	15	4	9	6	
25	19	12	11	8	11	7	4	
21	20	16	9	5	2	6	4	
39	24	18	13	19	5	9	9	
29	26	14	14	11	11	8	7	
27	25	21	16	11	3	7	13	
22	20	20	15	9	6	9	8	
21	23	19	13	12	5	13	7	
21	19	17	8	11	11	9	12	
24	33	12	16	13	11	4	9	
25	14	23	13	9	8	13	6	
21	15	18	14	13	8	9	14	
18	19	23	9	6	8	9	4	
16	24	17	13	9	12	11	9	
29	18	15	11	11	15	8	2	
34	13	18	8	10	9	6	6	
21	12	18	16	18	8	6	9	
23	29	21	7	9	8	11	5	
36	34	21	12	14	9	8	13	
28	13	17	16	9	9	5	12	
25	16	11	18	14	6	7	10	
20	32	23	6	8	7	14	12	
18	25	19	9	13	3	17	13	
24	24	16	19	10	14	7	11	
24	21	15	18	9	12	8	16	
33	21	12	14	11	14	14	10	
25	19	19	14	12	10	10	6	
21	22	21	11	15	17	7	12	
28	28	22	9	10	9	12	11	
30	26	16	15	13	6	12	8	
31	20	22	21	18	6	6	8	
31	25	21	16	10	17	10	11	
26	25	26	13	12	15	13	14	
29	28	12	14	14	10	13	15	
23	24	18	13	17	12	10	13	
31	28	18	13	12	16	16	21	
21	24	17	16	19	5	7	7	
30	38	18	17	13	19	7	14	
31	36	24	17	17	18	15	16	
