# Supplementary material for: Anomalous deep-red luminescence of perylene black analogues with strong π-π interactions
Source: Nat Commun. 2023 Apr 6;14:1922. doi: 10.1038/s41467-023-37171-y (PMC10079835; doi:10.1038/s41467-023-37171-y)
Supplement: Supplementary file 3 — Source data [file 41467_2023_37171_MOESM3_ESM.zip › DATA/Temperature-dependent PL spectra and fluorescence decay of crystalline film/Supplementary Fig. 22b/46-480nm-240k-300k.txt]

#HydraHarp 400  Histogram Data			10/10/2020 07:50:30 PM
#channels per curve
6500
#display curve no.
0	1	2	3	4	5	6	
#memory block no.
0	2	4	6	8	10	12	
#ns/bin
0.0020	0.0020	0.0020	0.0020	0.0020	0.0020	0.0020	
#counts
5	3	4	4	4	1	2	
2	8	5	2	1	4	6	
7	1	4	6	6	5	4	
4	4	3	4	5	0	3	
2	1	4	2	1	6	4	
7	6	6	5	2	4	6	
7	4	9	5	5	8	5	
6	9	5	6	3	5	4	
7	6	10	7	3	4	1	
10	5	6	7	3	6	8	
5	2	5	6	5	3	3	
2	2	2	4	6	2	9	
9	6	4	3	7	1	4	
7	7	7	5	4	3	3	
7	5	0	4	7	6	3	
10	3	1	6	10	3	3	
8	10	6	6	3	7	8	
10	4	7	2	6	5	4	
5	4	0	8	6	8	1	
5	6	2	4	3	6	4	
2	4	9	7	7	1	8	
5	3	2	4	5	7	5	
1	4	1	4	4	9	5	
4	6	5	8	4	6	4	
6	8	9	5	6	9	9	
2	5	4	4	5	5	9	
5	3	5	4	7	5	2	
10	5	2	2	3	6	2	
5	3	5	6	8	2	4	
3	4	5	5	3	3	4	
5	4	5	6	4	4	2	
3	6	3	5	2	3	3	
5	4	7	5	2	5	2	
4	7	7	5	2	6	4	
4	11	3	3	3	4	6	
1	3	6	8	5	4	7	
7	7	3	2	3	2	3	
5	2	1	5	2	7	5	
7	4	5	6	9	3	7	
3	5	8	3	6	6	11	
10	6	2	5	5	4	2	
3	2	6	3	3	5	4	
6	3	5	3	7	6	4	
8	4	3	3	7	4	3	
5	7	9	6	1	7	5	
7	5	5	4	6	5	7	
4	10	7	8	0	3	6	
9	5	7	5	3	4	6	
9	5	3	4	7	3	2	
7	7	1	4	6	6	4	
3	7	6	4	5	6	2	
3	5	2	4	4	1	8	
5	6	6	6	6	5	3	
4	9	7	6	2	5	8	
9	6	2	4	6	7	5	
9	6	4	7	7	3	6	
8	6	5	5	3	1	6	
6	5	7	6	4	7	2	
5	5	5	8	5	0	5	
10	7	2	6	6	7	2	
7	5	3	9	6	3	10	
7	6	2	3	2	3	5	
5	7	4	8	4	4	10	
5	2	3	3	5	8	3	
8	6	7	5	2	5	5	
5	5	7	2	6	3	4	
5	8	3	4	6	5	5	
8	7	2	4	8	5	2	
9	4	7	1	5	6	6	
8	4	9	4	8	4	5	
6	4	7	9	7	5	3	
9	6	5	5	4	10	5	
9	5	3	3	5	3	9	
4	5	4	3	2	5	4	
7	7	5	0	3	4	6	
7	7	6	2	4	2	6	
4	5	6	4	5	5	5	
6	7	7	3	4	2	5	
8	8	6	7	6	3	3	
3	7	3	6	3	3	6	
8	3	4	10	8	9	4	
1	10	4	4	5	5	5	
9	9	1	5	4	8	9	
9	7	5	4	7	1	7	
6	1	6	6	4	6	8	
2	5	7	4	3	5	6	
6	4	7	5	4	6	3	
3	6	5	7	2	2	3	
6	10	4	3	5	5	8	
11	5	3	6	2	1	5	
11	2	4	6	1	2	5	
5	6	6	5	3	3	4	
3	5	5	8	2	5	7	
3	9	4	6	10	5	6	
3	1	7	9	5	2	4	
5	13	3	6	4	7	9	
7	7	8	9	4	6	4	
7	7	2	4	5	8	3	
10	4	5	1	4	2	2	
10	6	4	5	7	3	7	
5	8	2	5	4	4	6	
9	5	4	5	2	4	10	
12	4	4	5	4	4	4	
3	8	4	5	4	4	6	
7	5	7	3	6	6	7	
4	8	6	7	5	8	5	
7	3	7	5	7	4	6	
7	8	9	7	3	9	6	
5	6	14	6	3	4	11	
1	9	9	3	8	5	5	
4	6	8	4	5	7	9	
8	6	10	1	5	3	3	
6	3	5	5	7	7	3	
9	8	9	7	2	6	7	
5	9	4	6	3	5	2	
11	7	6	2	3	2	4	
6	4	5	6	4	8	11	
3	11	2	4	7	6	5	
5	3	6	3	4	6	9	
6	6	5	11	4	6	7	
8	4	7	10	7	3	7	
12	3	3	3	7	3	7	
3	7	4	2	6	2	3	
6	4	4	6	3	8	8	
2	6	7	6	7	8	6	
7	8	4	9	4	4	8	
7	7	3	3	7	9	7	
4	4	5	4	4	4	8	
12	3	8	5	5	3	6	
3	7	4	6	3	9	6	
6	8	3	5	6	6	5	
4	6	3	6	7	5	2	
8	5	6	6	3	6	6	
5	8	5	2	4	2	8	
4	3	5	2	3	13	4	
5	6	9	6	4	2	10	
5	4	4	1	6	6	7	
10	10	8	11	7	8	5	
10	3	8	5	13	8	6	
8	3	5	3	3	5	3	
3	9	9	5	4	7	2	
4	8	7	2	5	1	2	
7	9	4	5	6	4	7	
7	4	3	9	7	4	7	
10	8	5	6	3	4	6	
3	7	6	2	2	8	6	
4	5	4	1	7	3	12	
4	6	5	7	6	6	6	
7	9	9	7	2	7	9	
7	4	5	2	3	8	10	
5	3	3	5	8	4	7	
3	5	11	4	3	9	4	
5	4	2	5	8	8	4	
8	10	7	7	5	8	6	
8	3	7	5	6	5	6	
8	5	3	3	9	6	6	
9	8	6	5	4	2	4	
6	6	6	7	5	2	6	
6	4	10	6	5	8	6	
10	5	9	7	5	5	6	
2	5	6	5	6	4	5	
11	6	6	6	6	6	7	
4	3	7	6	4	9	7	
6	6	4	6	7	5	1	
8	3	5	4	3	4	8	
7	10	10	9	1	6	8	
5	7	7	8	8	5	3	
9	8	10	3	5	9	9	
5	13	3	6	8	4	5	
5	7	5	8	6	5	8	
7	4	4	10	8	5	4	
1	6	5	1	4	11	3	
10	5	7	5	7	7	6	
8	3	5	6	7	5	2	
2	9	2	7	3	8	8	
5	7	8	3	4	8	4	
7	12	6	3	8	3	3	
6	5	6	6	10	10	8	
9	9	2	3	6	5	5	
6	4	3	9	6	9	2	
8	9	6	6	11	8	5	
6	6	6	11	6	5	7	
4	6	11	4	4	6	7	
7	13	4	7	8	9	9	
5	6	6	8	7	7	9	
6	5	9	6	4	6	3	
8	7	6	7	3	4	9	
1	7	6	5	4	6	6	
7	7	5	6	3	6	1	
8	8	8	10	6	7	6	
2	7	6	7	11	5	8	
9	4	13	9	9	8	8	
8	6	4	4	7	4	2	
6	8	9	5	5	2	5	
7	8	6	9	9	10	10	
8	4	9	11	9	7	4	
9	5	10	6	4	13	10	
8	3	14	8	6	7	8	
6	3	8	11	8	2	4	
8	10	11	4	4	7	7	
6	5	10	6	7	3	8	
13	4	10	4	8	7	7	
12	8	10	9	9	5	9	
5	9	7	12	2	7	3	
7	6	11	9	7	10	9	
10	8	10	9	12	6	9	
4	5	7	7	14	14	7	
7	10	10	13	6	4	9	
9	4	4	8	13	6	3	
7	15	11	12	5	5	7	
5	8	5	5	9	11	9	
9	10	9	11	17	10	11	
9	7	10	4	11	11	8	
11	13	8	12	8	14	8	
11	13	7	12	12	12	13	
12	7	12	11	12	12	6	
6	10	9	11	10	11	13	
15	11	11	15	13	9	16	
9	15	3	9	14	13	12	
12	12	8	9	4	12	15	
14	19	19	9	11	9	8	
6	9	14	10	10	9	11	
18	7	10	10	13	19	12	
15	17	12	11	13	15	20	
10	16	12	10	15	19	18	
14	17	13	12	18	21	18	
16	14	17	16	24	18	19	
11	15	16	17	15	17	17	
14	7	8	14	17	13	17	
17	22	18	18	19	12	20	
14	30	15	14	29	21	24	
17	18	24	27	20	16	25	
12	14	10	26	13	21	30	
16	24	27	35	14	35	28	
25	19	18	28	24	34	38	
24	19	26	26	26	24	37	
24	27	21	28	28	25	31	
29	28	22	26	35	33	38	
33	31	29	34	41	35	34	
31	29	26	37	27	36	47	
36	29	32	35	38	35	49	
39	25	37	38	48	44	53	
27	38	38	44	58	48	49	
37	29	35	48	44	46	59	
39	34	38	59	62	55	66	
49	48	52	59	60	52	60	
42	39	34	52	58	51	74	
51	38	43	73	72	54	63	
33	56	46	55	55	63	74	
57	59	55	70	51	71	100	
55	63	60	67	81	77	72	
69	54	64	74	74	93	84	
73	73	68	83	94	69	91	
62	77	67	67	83	103	99	
66	72	87	103	92	103	100	
83	71	83	78	97	109	135	
78	86	94	114	120	114	126	
88	96	107	85	115	115	154	
84	92	90	107	112	124	152	
113	94	96	93	133	133	132	
81	118	111	131	134	154	173	
121	109	115	141	141	170	160	
98	112	128	118	173	147	183	
107	127	136	121	170	139	187	
146	130	131	151	188	190	192	
127	152	151	159	206	203	206	
143	141	162	168	183	207	193	
142	170	157	196	196	213	180	
154	173	162	188	205	225	217	
180	171	183	182	206	234	235	
155	178	177	219	209	228	257	
177	161	163	206	233	241	288	
195	197	205	230	231	264	278	
188	211	223	229	266	262	302	
217	206	219	253	277	300	326	
212	226	245	244	307	284	323	
229	213	221	265	293	326	350	
246	219	232	288	300	308	350	
246	261	276	275	310	339	333	
256	272	227	273	329	314	371	
251	271	283	350	358	381	391	
307	299	249	356	352	379	370	
268	263	313	340	399	375	400	
272	304	281	352	344	399	439	
261	324	307	376	417	409	489	
305	295	328	402	420	446	445	
312	348	356	385	414	469	489	
317	337	350	432	426	473	511	
374	395	398	434	459	515	550	
373	400	404	451	534	532	540	
377	364	426	461	509	508	564	
368	419	419	474	518	572	553	
413	434	426	482	512	544	598	
445	427	445	477	557	585	650	
418	446	492	496	554	603	622	
420	489	488	543	589	625	661	
464	460	491	551	572	648	656	
476	466	484	541	625	640	650	
455	498	485	562	579	660	688	
526	516	551	592	618	664	681	
530	561	554	634	662	683	775	
516	555	554	631	674	738	795	
547	568	534	627	699	706	790	
532	583	560	648	720	750	829	
581	543	642	681	781	763	917	
586	598	634	636	701	772	771	
598	582	632	743	731	808	838	
598	623	659	767	736	793	892	
587	653	707	757	749	857	917	
623	605	729	720	741	881	900	
649	636	745	797	911	848	894	
687	720	680	792	857	917	985	
641	637	732	781	866	898	999	
717	715	741	791	912	952	1009	
752	721	795	840	900	1018	1027	
699	764	780	838	895	969	982	
769	769	814	874	928	983	971	
793	817	833	912	994	1032	1057	
760	750	789	877	955	1014	1043	
762	746	890	902	987	1062	1094	
862	834	867	941	1026	1067	1092	
801	823	902	986	993	1099	1131	
808	837	877	968	1091	1099	1114	
819	837	893	987	1095	1131	1151	
861	874	919	1045	1038	1118	1175	
897	897	921	1012	1094	1097	1204	
822	953	945	1045	1074	1120	1241	
926	947	883	1065	1156	1225	1167	
872	893	958	1011	1152	1161	1282	
878	928	997	1136	1137	1161	1357	
903	1003	983	1158	1220	1232	1355	
967	986	1024	1103	1211	1234	1336	
1034	1002	1056	1142	1203	1241	1310	
1045	999	1057	1165	1243	1361	1306	
1016	1081	1068	1102	1221	1392	1315	
963	1067	985	1155	1215	1297	1313	
1025	1081	1099	1177	1329	1316	1371	
1122	1012	1147	1265	1223	1367	1446	
1068	1122	1169	1206	1269	1330	1430	
1086	1103	1082	1222	1323	1401	1413	
1170	1138	1133	1221	1335	1405	1435	
1077	1117	1169	1238	1311	1369	1446	
1106	1146	1213	1268	1295	1417	1501	
1163	1138	1219	1302	1358	1472	1470	
1065	1161	1192	1346	1407	1454	1443	
1176	1182	1263	1347	1447	1452	1455	
1155	1186	1240	1334	1374	1525	1403	
1198	1175	1273	1408	1385	1476	1537	
1215	1139	1215	1392	1453	1514	1499	
1228	1136	1280	1397	1511	1492	1623	
1212	1243	1257	1357	1543	1505	1620	
1157	1251	1295	1401	1456	1515	1502	
1277	1247	1314	1412	1454	1557	1631	
1213	1315	1283	1392	1518	1575	1629	
1283	1293	1336	1378	1473	1596	1607	
1231	1338	1314	1491	1490	1563	1629	
1288	1286	1320	1478	1480	1537	1698	
1296	1316	1327	1551	1521	1608	1702	
1304	1347	1408	1428	1594	1574	1711	
1426	1370	1423	1479	1592	1604	1673	
1375	1326	1425	1458	1525	1586	1659	
1243	1352	1417	1517	1648	1694	1788	
1364	1428	1365	1540	1573	1675	1664	
1348	1371	1399	1590	1566	1739	1764	
1380	1421	1364	1608	1601	1697	1678	
1399	1423	1437	1542	1634	1725	1769	
1400	1391	1421	1554	1646	1727	1774	
1369	1424	1440	1622	1634	1744	1793	
1434	1409	1457	1673	1621	1740	1820	
1408	1424	1447	1683	1646	1698	1737	
1486	1405	1534	1590	1665	1646	1717	
1394	1412	1503	1543	1681	1751	1829	
1401	1497	1509	1692	1604	1748	1857	
1505	1548	1505	1692	1743	1784	1813	
1511	1494	1502	1665	1694	1709	1826	
1441	1561	1547	1624	1707	1723	1757	
1427	1451	1501	1731	1655	1719	1866	
1562	1499	1573	1655	1681	1730	1844	
1460	1526	1542	1699	1673	1799	1846	
1506	1475	1545	1731	1723	1840	1862	
1498	1490	1554	1609	1730	1806	1856	
1509	1522	1524	1641	1741	1870	1824	
1582	1484	1530	1752	1733	1809	1887	
1519	1570	1622	1673	1711	1782	1857	
1533	1501	1618	1749	1762	1807	1883	
1530	1631	1682	1719	1831	1809	1860	
1625	1633	1643	1751	1799	1839	1756	
1612	1599	1622	1699	1765	1873	1887	
1542	1597	1570	1706	1819	1818	1813	
1571	1620	1559	1703	1766	1811	1923	
1555	1639	1632	1792	1735	1846	1953	
1540	1635	1671	1742	1820	1811	1910	
1603	1586	1753	1762	1868	1959	1950	
1646	1577	1625	1750	1832	1857	1805	
1577	1612	1689	1761	1769	1836	1931	
1603	1611	1696	1849	1802	1916	1934	
1564	1727	1713	1790	1852	1902	1924	
1726	1609	1696	1846	1783	1951	1940	
1570	1646	1743	1866	1797	1902	1852	
1642	1763	1728	1768	1803	1999	1879	
1630	1605	1734	1820	1876	1856	1952	
1637	1649	1676	1797	1897	1867	1970	
1716	1626	1690	1846	1820	1950	1860	
1683	1634	1765	1874	1900	1819	1877	
1679	1707	1652	1845	1811	1818	1858	
1653	1646	1759	1779	1879	1887	1906	
1592	1771	1732	1852	1833	1987	1910	
1671	1686	1702	1842	1858	1853	1928	
1697	1705	1700	1805	1815	1777	1905	
1685	1696	1743	1828	1875	1898	1888	
1685	1649	1757	1848	1952	1934	1952	
1674	1705	1737	1887	1868	1897	1906	
1777	1772	1791	1909	1869	1875	1872	
1665	1723	1722	1818	1942	1894	1893	
1723	1675	1673	1786	1956	1813	1945	
1782	1679	1735	1799	1833	1881	1964	
1730	1667	1773	1863	1848	1936	1949	
1741	1766	1776	1898	1884	1958	1907	
1775	1761	1733	1886	1888	1905	1958	
1729	1794	1743	1891	1859	1920	1936	
1704	1694	1780	1914	1996	1906	1958	
1764	1785	1763	1885	1926	1799	1984	
1731	1721	1740	1869	1902	1890	1922	
1750	1697	1795	2000	1898	1906	1950	
1765	1839	1775	1902	1916	1952	1873	
1727	1841	1811	1898	1882	1997	1936	
1760	1888	1748	1923	1904	1874	1923	
1726	1754	1768	1967	1813	1952	1910	
1750	1717	1726	1825	1878	1933	1896	
1860	1789	1824	1891	1903	1924	1926	
1697	1759	1834	1911	1845	1909	1984	
1818	1802	1784	1823	1885	2000	1978	
1765	1760	1822	1908	1883	1841	1922	
1782	1863	1831	1869	1877	1932	1936	
1753	1744	1797	1901	1848	1864	1880	
1757	1761	1806	1815	1869	1877	1911	
1806	1828	1829	1972	1915	1910	1914	
1804	1828	1813	1846	1883	1883	1825	
1758	1833	1799	1936	1846	1941	1862	
1896	1735	1813	1955	1878	1919	1866	
1812	1880	1806	1936	1931	1916	1797	
1856	1803	1832	1878	1860	1830	1900	
1824	1790	1718	1957	1806	1879	1905	
1857	1820	1811	1858	1909	1971	1820	
1847	1841	1826	1839	1832	1808	1948	
1778	1855	1895	1922	1838	1829	1845	
1808	1823	1800	1909	1902	1902	1832	
1856	1834	1868	1909	1864	1870	1884	
1885	1786	1864	1916	1938	1906	1852	
1781	1852	1863	1903	1802	1877	1901	
1876	1815	1795	1911	1833	1867	1929	
1847	1817	1916	1930	1877	1875	1806	
1852	1818	1826	1948	1868	1974	1855	
1847	1820	1757	1865	1830	1905	1860	
1878	1880	1826	1846	1843	1876	1947	
1885	1778	1812	1834	1880	1874	1805	
1797	1798	1902	1909	1752	1795	1901	
1820	1869	1816	1898	1783	1791	1881	
1842	1839	1815	1841	1940	1929	1925	
1924	1869	1890	1921	1883	1856	1898	
1812	1884	1914	1917	1860	1835	1878	
1885	1849	1881	1926	1776	1800	1936	
1822	1843	1824	1912	1908	1859	1820	
1819	1823	1863	1913	1816	1793	1791	
1871	1856	1923	1826	1819	1823	1803	
1924	1833	1785	1862	1933	1868	1820	
1824	1870	1925	1956	1772	1849	1894	
1883	1856	1777	1837	1858	1804	1877	
1839	1829	1846	1871	1851	1797	1847	
1854	1766	1834	1882	1805	1875	1827	
1892	1864	1882	1906	1832	1888	1866	
1846	1800	1939	1843	1820	1802	1773	
1857	1878	1885	1785	1880	1833	1830	
1751	1872	1823	1868	1799	1729	1766	
1920	1912	1848	1944	1901	1851	1814	
1897	1877	1811	1894	1930	1830	1834	
1889	1890	1744	1897	1803	1843	1804	
1900	1919	1868	1927	1795	1841	1766	
1850	1873	1845	1910	1746	1840	1817	
1835	1829	1789	1963	1906	1759	1779	
1932	1826	1825	1872	1767	1777	1782	
1858	1790	1803	1840	1797	1818	1809	
1968	1859	1838	1883	1836	1832	1802	
1885	1960	1873	1863	1770	1743	1777	
1921	1890	1861	1890	1788	1784	1750	
1914	1883	1847	1885	1781	1854	1760	
1816	1826	1811	1871	1788	1774	1775	
1897	1918	1834	1907	1878	1773	1718	
1857	1866	1807	1917	1808	1848	1780	
1881	1849	1852	1874	1854	1773	1749	
1861	1781	1870	1867	1768	1775	1738	
1920	1858	1844	1812	1773	1835	1798	
1890	1841	1796	1793	1797	1801	1774	
1878	1859	1853	1763	1824	1743	1727	
1877	1892	1739	1837	1872	1729	1739	
1878	1887	1799	1821	1853	1767	1669	
1901	1848	1774	1906	1732	1813	1642	
1906	1827	1793	1847	1790	1653	1758	
1888	1856	1906	1816	1771	1670	1783	
1862	1850	1824	1776	1827	1813	1645	
1829	1869	1843	1870	1753	1778	1814	
1888	1902	1821	1856	1813	1732	1761	
1793	1809	1838	1854	1794	1799	1718	
1912	1849	1847	1918	1752	1724	1782	
1828	1850	1825	1819	1849	1761	1777	
1868	1838	1832	1887	1734	1764	1772	
1998	1837	1864	1856	1740	1772	1721	
1934	1829	1882	1839	1814	1766	1746	
1861	1826	1820	1863	1756	1788	1723	
1967	1941	1792	1849	1757	1791	1708	
1876	1830	1876	1912	1803	1709	1709	
1903	1880	1931	1780	1808	1751	1670	
1974	1858	1869	1834	1753	1708	1759	
1855	1891	1861	1844	1726	1693	1762	
1900	1836	1803	1878	1741	1756	1667	
2000	1851	1854	1778	1740	1769	1617	
1972	1828	1815	1819	1699	1609	1690	
1947	1887	1866	1788	1773	1711	1684	
1937	1852	1861	1854	1765	1679	1624	
1899	1889	1810	1866	1754	1678	1641	
1939	1861	1826	1884	1668	1728	1624	
1878	1859	1787	1831	1716	1735	1703	
1884	1831	1854	1789	1784	1662	1619	
1884	1862	1834	1844	1700	1665	1722	
1827	1915	1777	1803	1758	1663	1607	
1829	1825	1784	1847	1693	1604	1672	
1921	1835	1843	1761	1699	1691	1775	
1892	1831	1808	1873	1700	1605	1579	
1952	1844	1779	1840	1700	1650	1613	
1933	1807	1816	1768	1740	1701	1605	
1876	1831	1799	1859	1660	1665	1618	
1938	1820	1854	1731	1658	1711	1691	
1941	1782	1942	1838	1694	1631	1610	
1880	1853	1856	1827	1733	1753	1655	
1893	1844	1784	1815	1754	1672	1668	
1899	1824	1787	1774	1645	1645	1605	
1917	1770	1829	1745	1667	1604	1612	
1900	1787	1750	1796	1658	1643	1647	
1870	1814	1766	1836	1726	1603	1617	
1878	1818	1778	1764	1643	1696	1559	
1939	1850	1830	1776	1668	1593	1604	
1821	1868	1788	1827	1737	1635	1603	
1860	1822	1811	1780	1704	1557	1633	
1891	1826	1825	1735	1703	1648	1614	
1839	1851	1758	1790	1628	1619	1597	
1937	1871	1765	1791	1658	1623	1550	
1855	1783	1777	1779	1702	1623	1563	
1960	1855	1796	1754	1687	1716	1509	
1935	1840	1833	1783	1657	1625	1488	
1824	1866	1792	1782	1636	1608	1587	
1830	1795	1703	1750	1664	1544	1559	
1917	1846	1799	1766	1598	1576	1549	
1884	1897	1771	1793	1615	1567	1519	
1866	1854	1760	1832	1599	1580	1500	
1859	1701	1745	1834	1555	1563	1532	
1949	1822	1875	1755	1767	1653	1555	
1864	1817	1789	1722	1576	1614	1521	
1888	1812	1765	1755	1629	1569	1527	
1865	1800	1740	1730	1682	1602	1517	
1913	1810	1814	1723	1646	1567	1500	
1903	1841	1718	1725	1560	1560	1488	
1928	1832	1736	1697	1587	1509	1494	
1919	1852	1782	1764	1603	1566	1546	
1923	1830	1700	1701	1625	1527	1541	
1886	1761	1849	1730	1673	1556	1569	
1833	1816	1832	1754	1606	1566	1524	
1954	1775	1798	1669	1612	1638	1455	
1904	1816	1693	1704	1674	1540	1493	
1910	1739	1819	1659	1585	1516	1516	
1938	1787	1727	1684	1613	1495	1485	
1929	1754	1701	1778	1602	1557	1488	
1943	1793	1708	1707	1585	1459	1521	
1911	1783	1857	1670	1607	1505	1454	
1841	1801	1700	1764	1621	1523	1465	
1877	1804	1779	1657	1598	1607	1589	
1851	1843	1749	1729	1560	1478	1477	
1824	1783	1650	1658	1570	1521	1495	
1832	1730	1705	1768	1545	1611	1512	
1865	1858	1705	1719	1553	1445	1526	
1895	1776	1719	1686	1556	1543	1430	
1857	1772	1784	1752	1561	1527	1434	
1897	1787	1757	1737	1531	1494	1492	
1952	1784	1721	1734	1607	1405	1496	
1838	1794	1707	1729	1634	1586	1498	
1880	1850	1776	1640	1605	1497	1448	
1802	1799	1821	1726	1585	1526	1450	
1873	1774	1726	1731	1592	1498	1473	
1923	1805	1742	1684	1513	1477	1451	
1853	1756	1830	1689	1521	1500	1521	
1837	1745	1697	1660	1636	1434	1418	
1835	1831	1703	1681	1588	1545	1389	
1823	1836	1772	1670	1587	1446	1424	
1888	1736	1649	1678	1540	1488	1504	
1944	1810	1700	1688	1542	1468	1397	
1797	1763	1724	1601	1566	1509	1450	
1817	1800	1611	1628	1503	1488	1470	
1880	1804	1732	1666	1575	1421	1389	
1852	1719	1777	1579	1598	1420	1402	
1848	1800	1703	1675	1538	1437	1433	
1908	1820	1654	1661	1455	1410	1345	
1799	1734	1697	1687	1555	1494	1397	
1831	1730	1689	1692	1529	1471	1398	
1860	1765	1686	1689	1536	1417	1400	
1886	1817	1697	1663	1529	1521	1395	
1843	1762	1722	1647	1468	1397	1385	
1913	1778	1668	1712	1497	1384	1459	
1835	1756	1692	1598	1465	1375	1401	
1862	1737	1724	1670	1524	1419	1464	
1838	1700	1695	1627	1501	1449	1382	
1918	1744	1703	1667	1528	1429	1419	
1808	1808	1669	1602	1536	1465	1427	
1809	1820	1677	1576	1486	1415	1412	
1853	1767	1652	1672	1488	1447	1371	
1895	1816	1712	1599	1545	1462	1396	
1775	1802	1705	1630	1502	1461	1366	
1897	1736	1657	1606	1486	1440	1398	
1794	1725	1632	1637	1524	1407	1380	
1801	1799	1654	1662	1498	1445	1346	
1893	1710	1676	1642	1525	1311	1380	
1857	1822	1743	1690	1500	1436	1373	
1889	1790	1640	1615	1480	1375	1340	
1856	1691	1650	1640	1483	1380	1368	
1855	1726	1666	1590	1480	1329	1314	
1723	1712	1670	1579	1515	1417	1392	
1892	1801	1669	1623	1454	1393	1413	
1737	1772	1675	1589	1480	1395	1373	
1824	1792	1637	1567	1465	1386	1363	
1840	1758	1617	1546	1438	1472	1304	
1877	1709	1679	1571	1445	1374	1353	
1774	1762	1653	1658	1461	1409	1341	
1852	1734	1714	1644	1475	1446	1321	
1777	1754	1644	1600	1485	1409	1360	
1904	1724	1702	1536	1489	1340	1329	
1827	1689	1579	1571	1549	1409	1301	
1787	1775	1708	1573	1464	1418	1327	
1798	1718	1626	1612	1410	1356	1376	
1878	1696	1634	1621	1447	1359	1342	
1832	1685	1673	1644	1541	1369	1320	
1779	1663	1600	1583	1453	1342	1299	
1848	1798	1677	1594	1392	1417	1341	
1873	1701	1685	1562	1469	1355	1298	
1876	1771	1685	1578	1421	1379	1328	
1824	1697	1663	1552	1427	1366	1328	
1801	1795	1635	1550	1390	1423	1303	
1851	1729	1684	1543	1421	1380	1305	
1820	1742	1651	1588	1464	1325	1310	
1827	1732	1626	1604	1456	1286	1306	
1887	1750	1631	1506	1522	1377	1375	
1867	1664	1589	1602	1407	1336	1348	
1860	1742	1642	1558	1393	1376	1358	
1855	1753	1578	1600	1444	1420	1318	
1808	1666	1555	1485	1412	1382	1331	
1861	1755	1583	1590	1424	1325	1367	
1803	1787	1646	1577	1419	1432	1353	
1867	1773	1646	1539	1426	1279	1297	
1845	1751	1600	1571	1434	1335	1287	
1786	1734	1624	1604	1398	1335	1257	
1833	1782	1531	1630	1399	1350	1287	
1806	1750	1607	1571	1425	1376	1360	
1802	1717	1656	1547	1419	1377	1281	
1803	1676	1594	1581	1406	1374	1300	
1849	1756	1619	1560	1443	1312	1303	
1815	1682	1593	1525	1399	1373	1252	
1839	1776	1594	1596	1328	1291	1353	
1863	1776	1657	1595	1431	1284	1270	
1807	1788	1594	1582	1414	1258	1312	
1773	1756	1662	1554	1395	1354	1265	
1794	1735	1609	1478	1388	1388	1316	
1776	1688	1579	1508	1432	1350	1253	
1801	1754	1553	1602	1408	1299	1248	
1807	1684	1644	1572	1385	1371	1285	
1808	1618	1571	1533	1427	1324	1329	
1811	1823	1607	1542	1443	1306	1272	
1820	1713	1655	1545	1422	1323	1243	
1811	1724	1543	1606	1407	1319	1360	
1802	1732	1619	1554	1423	1414	1310	
1716	1687	1641	1578	1417	1329	1311	
1839	1736	1587	1560	1450	1308	1335	
1796	1720	1624	1571	1511	1312	1298	
1770	1748	1579	1591	1353	1323	1307	
1800	1671	1641	1545	1397	1355	1254	
1778	1725	1615	1554	1374	1279	1281	
1835	1708	1615	1515	1361	1337	1317	
1777	1700	1607	1541	1399	1324	1318	
1836	1671	1649	1580	1423	1369	1267	
1805	1687	1570	1555	1398	1301	1296	
1855	1644	1586	1554	1406	1328	1240	
1769	1725	1534	1482	1411	1295	1282	
1784	1759	1622	1511	1377	1310	1319	
1722	1726	1681	1582	1392	1349	1258	
1784	1754	1635	1612	1427	1302	1276	
1761	1710	1547	1567	1402	1238	1221	
1748	1625	1553	1580	1331	1295	1273	
1791	1756	1632	1495	1423	1330	1284	
1781	1656	1570	1504	1405	1349	1325	
1741	1737	1695	1540	1423	1302	1301	
1772	1665	1684	1471	1408	1359	1262	
1812	1658	1580	1507	1264	1278	1248	
1855	1672	1616	1502	1416	1231	1299	
1824	1728	1539	1451	1452	1376	1229	
1864	1740	1633	1520	1344	1343	1274	
1819	1716	1618	1473	1345	1292	1244	
1805	1728	1613	1548	1379	1309	1249	
1820	1706	1534	1553	1351	1275	1276	
1800	1715	1658	1612	1337	1197	1242	
1820	1701	1577	1485	1399	1249	1204	
1810	1656	1550	1474	1358	1281	1208	
1758	1598	1536	1506	1406	1295	1224	
1799	1805	1512	1540	1310	1261	1180	
1819	1703	1654	1516	1329	1276	1205	
1769	1634	1598	1518	1357	1319	1208	
1889	1724	1612	1535	1330	1289	1241	
1728	1722	1655	1500	1312	1235	1238	
1805	1643	1631	1488	1397	1316	1239	
1737	1656	1548	1542	1393	1311	1177	
1884	1682	1567	1471	1376	1209	1233	
1829	1651	1552	1556	1367	1247	1213	
1727	1669	1637	1507	1404	1232	1190	
1773	1752	1530	1461	1334	1260	1240	
1780	1616	1587	1486	1442	1202	1235	
1864	1641	1553	1498	1383	1297	1246	
1828	1669	1556	1503	1318	1266	1235	
1816	1718	1575	1445	1320	1265	1178	
1801	1633	1566	1452	1277	1268	1193	
1732	1674	1537	1524	1360	1282	1170	
1726	1687	1581	1489	1319	1291	1260	
1746	1667	1535	1505	1331	1275	1222	
1839	1678	1658	1459	1290	1276	1227	
1759	1654	1567	1425	1360	1242	1151	
1801	1665	1619	1500	1390	1269	1217	
1756	1718	1525	1465	1397	1299	1197	
1838	1565	1596	1471	1292	1295	1130	
1771	1663	1617	1481	1341	1219	1207	
1755	1621	1559	1484	1303	1262	1190	
1891	1630	1501	1463	1282	1247	1210	
1727	1623	1487	1425	1357	1252	1171	
1753	1602	1520	1498	1237	1260	1191	
1754	1586	1484	1461	1323	1225	1262	
1805	1664	1506	1463	1371	1194	1204	
1799	1712	1633	1442	1270	1200	1188	
1747	1590	1549	1439	1257	1260	1157	
1687	1702	1570	1364	1371	1238	1235	
1687	1605	1481	1482	1292	1243	1148	
1755	1601	1527	1408	1280	1295	1103	
1774	1700	1526	1437	1336	1244	1151	
1805	1607	1500	1514	1239	1211	1183	
1797	1640	1560	1462	1273	1188	1176	
1692	1641	1568	1453	1311	1234	1156	
1774	1548	1546	1474	1297	1236	1099	
1763	1580	1533	1437	1262	1229	1138	
1797	1568	1532	1410	1270	1212	1200	
1815	1590	1520	1445	1263	1222	1175	
1753	1664	1529	1434	1294	1189	1121	
1812	1600	1537	1404	1311	1185	1164	
1774	1600	1550	1440	1274	1185	1113	
1742	1635	1578	1424	1295	1180	1107	
1786	1587	1544	1351	1254	1104	1174	
1809	1645	1496	1390	1302	1201	1194	
1768	1614	1480	1399	1265	1135	1089	
1703	1672	1513	1425	1275	1159	1127	
1701	1616	1472	1493	1254	1187	1113	
1754	1622	1465	1425	1189	1198	1105	
1750	1619	1543	1346	1184	1250	1083	
1759	1517	1484	1371	1227	1143	1124	
1775	1578	1490	1363	1339	1201	1116	
1725	1549	1517	1403	1263	1148	1163	
1722	1652	1474	1424	1288	1180	1129	
1733	1636	1489	1371	1317	1212	1120	
1778	1536	1459	1415	1213	1185	1175	
1754	1544	1445	1382	1263	1155	1094	
1648	1676	1563	1329	1230	1128	1027	
1699	1538	1462	1337	1263	1154	1072	
1671	1585	1487	1367	1225	1150	1056	
1719	1611	1485	1399	1237	1206	1057	
1666	1557	1515	1296	1252	1118	1101	
1764	1601	1505	1347	1204	1108	1097	
1664	1614	1515	1395	1242	1159	1126	
1670	1595	1463	1240	1259	1138	1110	
1774	1596	1488	1362	1195	1159	1098	
1611	1551	1502	1421	1189	1056	1104	
1696	1599	1431	1402	1214	1189	1038	
1678	1503	1444	1347	1257	1135	1049	
1731	1540	1401	1299	1219	1100	1036	
1714	1554	1420	1356	1237	1079	1048	
1726	1562	1497	1362	1130	1115	1062	
1655	1577	1412	1338	1231	1057	1119	
1729	1606	1480	1340	1141	1107	1061	
1719	1567	1385	1330	1193	1154	1081	
1719	1519	1432	1354	1175	1088	1060	
1699	1580	1473	1353	1175	1098	1050	
1644	1524	1461	1330	1155	1047	1038	
1623	1619	1472	1310	1195	1122	1056	
1689	1577	1420	1298	1153	1127	1037	
1679	1561	1445	1305	1148	1071	1002	
1702	1540	1369	1271	1158	1041	1062	
1617	1563	1476	1294	1173	1116	1080	
1636	1490	1388	1358	1176	1036	1035	
1605	1535	1423	1270	1147	1113	1037	
1707	1506	1402	1383	1159	1078	1043	
1691	1553	1338	1278	1173	1004	1039	
1609	1528	1437	1292	1182	1084	1049	
1601	1528	1424	1285	1170	1072	1010	
1638	1543	1434	1239	1119	1093	1015	
1657	1513	1351	1295	1150	1058	1051	
1648	1481	1410	1266	1139	1054	1006	
1674	1539	1405	1201	1101	1018	1027	
1623	1540	1381	1205	1114	1073	984	
1672	1507	1381	1345	1130	1061	1000	
1638	1465	1432	1261	1076	1078	951	
1689	1486	1293	1270	1185	1018	979	
1641	1514	1425	1324	1108	1056	969	
1634	1523	1344	1276	1147	1019	1042	
1554	1456	1375	1195	1067	967	966	
1570	1524	1346	1235	1129	1062	1015	
1633	1472	1321	1269	1170	1084	921	
1636	1451	1412	1280	1112	983	973	
1562	1433	1336	1281	1139	1059	953	
1596	1461	1265	1287	1055	1042	967	
1648	1501	1394	1202	1116	1009	937	
1563	1476	1360	1253	1086	1022	926	
1613	1510	1363	1193	1133	1016	940	
1577	1463	1364	1178	1066	1032	983	
1581	1449	1351	1211	1068	975	919	
1632	1548	1395	1216	1033	981	919	
1665	1484	1322	1251	1075	956	990	
1557	1509	1330	1292	1101	998	965	
1596	1493	1394	1220	1046	963	956	
1598	1395	1321	1305	1140	986	963	
1583	1463	1302	1221	1068	1013	977	
1559	1376	1294	1240	1103	977	935	
1535	1498	1305	1235	1069	1002	875	
1542	1400	1290	1187	1134	965	896	
1557	1388	1239	1154	1002	955	967	
1578	1425	1380	1133	1028	1006	920	
1506	1456	1328	1194	1058	969	910	
1584	1421	1281	1153	1061	982	954	
1550	1462	1298	1232	1049	1018	873	
1520	1390	1330	1225	1032	954	910	
1634	1373	1349	1198	1054	968	934	
1520	1464	1320	1172	1055	1003	933	
1564	1362	1296	1231	997	960	901	
1541	1411	1308	1131	1036	943	967	
1537	1373	1276	1190	1032	936	918	
1575	1356	1322	1172	1038	926	842	
1591	1347	1288	1161	1018	884	910	
1482	1384	1271	1172	1010	927	906	
1515	1439	1324	1216	1020	986	846	
1477	1383	1235	1201	1039	905	916	
1512	1398	1338	1181	1052	939	900	
1551	1379	1262	1178	1012	911	897	
1558	1412	1327	1166	996	982	912	
1580	1349	1249	1218	996	958	920	
1488	1422	1235	1116	1007	925	890	
1474	1389	1297	1147	980	883	890	
1504	1473	1286	1196	1039	924	832	
1420	1382	1243	1142	951	952	909	
1494	1366	1272	1205	959	897	827	
1488	1425	1295	1095	979	916	891	
1525	1428	1278	1064	992	897	839	
1503	1382	1244	1120	949	895	854	
1587	1313	1322	1155	977	962	809	
1571	1418	1265	1189	1005	880	858	
1513	1351	1244	1122	1007	908	874	
1557	1339	1266	1048	1012	959	853	
1535	1352	1242	1118	981	874	862	
1466	1366	1289	1131	936	884	869	
1550	1337	1238	1094	983	891	820	
1427	1367	1181	1167	950	873	846	
1412	1406	1216	1145	984	918	832	
1489	1349	1247	1106	1006	888	868	
1501	1352	1266	1129	967	918	862	
1493	1410	1195	1124	1020	908	841	
1442	1381	1220	1092	986	869	814	
1459	1344	1200	1163	925	853	848	
1469	1378	1263	1114	1001	890	815	
1525	1306	1251	1055	957	845	788	
1552	1393	1231	1092	1022	877	789	
1580	1342	1154	1171	936	894	830	
1479	1364	1243	1082	964	833	774	
1423	1328	1266	1152	942	852	824	
1465	1302	1155	1045	949	829	857	
1463	1367	1230	1105	978	811	865	
1441	1295	1215	998	863	858	789	
1508	1370	1249	1053	929	857	847	
1445	1335	1133	1082	948	898	774	
1413	1249	1171	1040	913	868	791	
1453	1325	1215	1050	954	834	813	
1413	1237	1215	998	948	849	779	
1459	1354	1222	1034	920	860	841	
1471	1275	1141	1038	921	800	809	
1474	1274	1183	1112	950	891	790	
1437	1350	1206	1057	875	861	716	
1415	1242	1172	1068	933	882	800	
1444	1332	1194	1040	916	816	786	
1455	1334	1130	1069	883	847	813	
1431	1362	1215	1070	896	852	825	
1456	1283	1183	1130	893	829	802	
1453	1305	1198	1074	861	862	839	
1407	1353	1122	1055	910	912	823	
1449	1222	1229	1090	894	841	749	
1418	1341	1219	1012	882	838	784	
1392	1284	1154	1030	933	865	768	
1447	1300	1168	1015	913	876	856	
1424	1334	1191	1053	889	788	748	
1475	1338	1149	1004	937	845	756	
1440	1278	1160	1018	924	751	877	
1424	1244	1212	1048	942	809	794	
1475	1329	1144	1064	954	779	740	
1451	1234	1147	1024	897	808	793	
1379	1324	1176	1029	889	858	779	
1381	1319	1233	1077	850	856	791	
1377	1242	1130	993	796	807	768	
1453	1262	1157	996	892	761	741	
1377	1278	1125	1025	948	806	743	
1423	1249	1142	1018	841	780	761	
1417	1284	1150	993	907	782	810	
1413	1341	1169	1024	890	758	744	
1307	1290	1142	998	892	778	725	
1395	1301	1115	1030	846	844	777	
1361	1219	1163	992	838	770	726	
1391	1247	1131	981	868	798	721	
1336	1268	1156	1031	845	758	736	
1339	1238	1092	1003	763	823	777	
1326	1222	1178	1005	859	827	731	
1429	1206	1120	1003	826	777	761	
1414	1252	1159	1062	875	787	747	
1353	1272	1136	1037	860	781	761	
1381	1249	1097	1034	873	785	743	
1320	1225	1131	956	848	757	712	
1346	1212	1136	982	858	759	748	
1406	1262	1130	998	866	768	719	
1321	1278	1048	978	906	757	691	
1350	1190	1096	977	843	774	711	
1353	1242	1085	1022	827	786	736	
1337	1229	1089	955	871	823	701	
1322	1210	1091	962	814	765	692	
1361	1242	1090	1003	831	811	722	
1390	1169	1115	987	865	800	741	
1359	1267	1120	941	856	789	756	
1385	1257	1059	1007	853	769	721	
1372	1288	1104	972	898	782	722	
1427	1232	1155	912	840	771	714	
1337	1275	1032	1009	845	769	723	
1355	1177	1133	956	831	768	717	
1389	1163	1075	966	801	714	675	
1378	1162	1047	941	793	783	713	
1307	1217	1085	937	830	766	703	
1311	1202	1024	964	772	781	741	
1393	1173	1026	965	805	789	700	
1282	1153	1072	939	864	712	662	
1366	1175	1049	967	833	731	701	
1278	1176	1046	935	817	726	680	
1341	1156	1029	936	825	763	695	
1299	1164	1050	934	823	698	669	
1358	1230	1051	977	829	696	702	
1287	1214	1052	910	821	724	679	
1340	1152	1102	975	814	703	719	
1389	1253	1088	906	784	731	700	
1358	1150	1033	964	773	727	700	
1330	1190	1045	910	782	746	695	
1339	1167	1048	983	819	735	724	
1319	1165	1060	886	795	732	687	
1310	1188	1038	955	781	699	614	
1273	1176	1056	905	772	712	688	
1281	1183	1038	916	785	708	668	
1290	1212	1066	979	738	686	653	
1244	1145	1064	899	794	657	671	
1305	1204	1052	875	818	675	725	
1375	1190	1062	923	775	699	709	
1299	1147	1041	896	824	691	683	
1304	1175	1002	882	806	747	631	
1271	1221	1010	905	792	716	663	
1249	1156	1010	861	727	706	603	
1348	1179	999	985	818	697	666	
1258	1162	1055	948	750	685	688	
1323	1163	1047	896	782	722	641	
1210	1160	978	936	758	732	635	
1286	1161	984	883	773	700	644	
1277	1085	1017	891	794	725	665	
1288	1224	1053	879	761	690	643	
1241	1145	991	889	754	680	638	
1291	1146	1003	874	732	652	634	
1315	1099	1002	944	759	676	643	
1234	1098	1001	871	714	653	652	
1295	1088	989	891	751	655	635	
1213	1098	1005	886	748	718	605	
1257	1130	954	901	694	679	700	
1268	1061	1051	878	786	681	620	
1236	1078	984	908	725	666	614	
1217	1109	988	867	750	666	664	
1252	1088	936	863	712	655	606	
1303	1090	994	829	691	654	620	
1225	1155	962	873	727	700	623	
1248	1070	983	839	774	689	624	
1203	1146	986	820	726	654	616	
1271	1080	1008	829	700	652	611	
1215	1085	937	860	754	648	598	
1256	1113	903	867	742	618	625	
1247	1128	951	844	740	642	596	
1235	1107	930	885	698	677	629	
1149	1160	969	810	710	626	601	
1192	1047	946	848	725	684	604	
1243	1113	971	839	741	634	611	
1308	1031	952	846	720	596	600	
1250	1148	920	823	673	612	554	
1216	1074	964	871	700	579	611	
1214	1118	1031	843	676	683	583	
1239	1085	919	801	713	599	642	
1192	1104	939	837	705	625	622	
1199	1022	954	832	735	587	553	
1179	1095	978	773	703	609	626	
1264	1100	943	838	748	599	630	
1212	1076	934	831	707	642	621	
1233	1061	907	826	717	563	555	
1189	1064	920	808	732	608	596	
1220	1101	872	850	664	619	605	
1218	1127	890	776	682	601	546	
1136	1042	895	764	664	607	605	
1204	1070	931	803	658	577	585	
1169	1027	919	795	666	580	596	
1221	1018	869	835	642	586	553	
1147	1089	950	782	687	575	530	
1207	1004	896	750	703	653	593	
1138	1063	898	781	693	577	601	
1193	1053	889	797	627	614	551	
1163	1034	855	735	604	599	575	
1197	992	863	734	672	629	584	
1160	1034	863	809	656	594	531	
1180	988	971	776	628	582	514	
1180	1029	916	779	650	553	527	
1166	1051	922	816	617	597	578	
1186	1044	923	782	636	603	563	
1151	1038	895	753	676	541	505	
1142	1011	885	768	645	574	540	
1129	961	872	780	658	554	499	
1185	1006	871	767	653	612	568	
1131	1053	855	831	609	569	509	
1172	958	852	800	638	566	538	
1109	1046	864	767	610	570	510	
1144	991	900	739	607	581	525	
1169	968	895	778	604	582	521	
1089	1030	878	711	612	571	511	
1097	933	867	760	602	572	531	
1137	1032	892	793	633	519	487	
1122	999	829	745	643	547	495	
1134	981	866	762	637	589	541	
1166	998	859	729	612	585	543	
1085	985	863	732	610	529	492	
1095	1035	913	708	654	531	516	
1124	977	921	757	647	562	556	
1085	993	777	720	634	508	523	
1141	973	885	713	590	579	490	
1139	976	835	687	604	533	520	
1070	984	800	746	647	604	499	
1134	986	821	717	579	519	498	
1122	1002	853	718	552	566	457	
1071	1007	814	807	575	525	457	
1066	919	850	712	567	523	514	
1072	933	829	681	614	535	466	
1076	975	834	708	592	541	491	
1095	921	868	733	571	514	516	
1054	962	799	687	577	515	530	
1157	943	827	728	638	484	498	
1040	949	813	770	542	482	492	
1030	938	838	737	631	516	489	
1105	927	806	677	573	502	487	
1062	957	830	677	530	547	495	
1042	928	825	751	602	493	485	
1082	945	780	713	593	492	511	
1070	963	786	718	525	502	462	
1058	912	810	664	603	522	435	
1112	987	767	656	570	496	483	
1031	977	800	706	527	499	501	
1102	921	808	676	596	502	479	
1023	920	731	655	527	462	487	
1035	903	824	710	581	510	456	
1003	938	773	676	563	508	466	
1046	944	797	704	572	474	472	
1046	875	783	660	533	469	490	
1013	875	815	656	529	455	423	
1084	904	770	655	562	509	434	
986	926	764	625	526	437	488	
1047	901	744	648	558	464	411	
1044	890	721	631	542	454	510	
1016	888	798	673	513	464	422	
1052	873	816	632	562	440	415	
1018	872	789	649	556	472	435	
1013	871	756	612	517	475	439	
1003	915	746	659	540	504	410	
1014	888	765	617	550	463	416	
1007	862	760	671	571	469	429	
1043	897	734	660	525	401	457	
1011	869	745	690	494	450	422	
999	848	756	645	565	462	431	
943	865	810	671	513	430	442	
1015	907	677	690	533	482	422	
1023	937	733	647	484	463	420	
1027	884	718	665	533	496	413	
995	843	764	627	542	455	410	
923	937	756	588	533	499	432	
1032	819	704	622	519	474	420	
1025	832	746	617	519	441	401	
989	843	741	617	506	422	424	
1021	877	719	587	478	443	367	
1029	881	734	618	517	459	416	
960	799	731	588	458	418	382	
986	808	722	607	491	432	417	
997	802	679	620	485	474	390	
955	770	691	600	500	407	406	
959	814	698	631	504	412	422	
947	900	721	574	525	400	376	
951	861	768	581	487	447	422	
925	853	692	635	475	435	394	
982	824	729	615	493	406	432	
944	755	732	588	501	422	373	
961	830	692	621	498	450	406	
970	839	747	580	482	418	413	
982	808	701	586	474	453	420	
993	774	692	573	463	397	426	
956	846	688	601	524	405	407	
929	811	675	553	460	428	386	
941	795	695	600	462	436	407	
939	790	646	555	498	420	378	
976	811	678	552	428	400	377	
961	823	666	587	472	400	391	
973	812	729	607	441	372	388	
968	876	676	570	420	405	370	
961	814	701	628	488	412	350	
938	756	662	557	455	407	353	
955	787	679	550	460	432	371	
898	784	658	593	449	395	371	
960	749	704	595	473	421	368	
930	852	711	549	472	405	368	
918	792	673	545	437	450	372	
900	772	689	588	459	405	358	
861	847	700	598	465	393	362	
984	753	701	583	449	415	380	
936	786	676	559	464	374	413	
907	818	683	554	484	368	322	
914	824	613	559	445	393	389	
879	749	664	575	439	379	333	
963	780	672	561	470	352	387	
918	731	664	553	447	392	367	
890	778	658	597	460	393	343	
945	762	658	560	435	391	383	
895	798	628	583	453	344	365	
910	772	667	524	446	371	384	
888	755	658	556	447	386	350	
899	825	655	508	421	384	361	
916	759	629	528	445	437	355	
895	758	618	512	457	340	327	
855	792	594	492	402	353	364	
893	770	642	606	431	383	363	
912	776	657	536	448	384	333	
832	771	675	557	430	345	369	
876	761	639	506	410	354	321	
910	764	636	550	393	378	314	
851	764	613	518	397	384	343	
821	739	651	517	426	341	311	
860	795	621	531	445	365	335	
860	723	597	548	445	368	343	
897	745	622	554	409	391	328	
834	760	608	489	398	385	332	
884	734	617	486	431	355	314	
856	777	584	545	357	353	354	
869	752	588	525	425	350	311	
813	743	646	536	402	295	369	
837	766	616	542	403	326	335	
830	713	574	488	407	301	330	
884	672	602	522	427	365	330	
904	772	598	510	432	384	317	
882	712	631	502	380	364	321	
881	750	614	515	418	360	315	
844	744	597	475	365	331	284	
903	704	634	480	384	316	312	
879	728	610	474	371	339	330	
854	806	570	473	401	366	313	
877	701	564	458	416	331	308	
845	719	598	496	404	353	327	
817	700	605	492	386	332	307	
836	710	605	494	393	377	302	
828	746	567	469	367	328	292	
853	719	584	506	408	353	327	
822	689	572	485	387	332	342	
890	718	571	472	377	332	317	
820	734	565	485	399	347	272	
834	666	593	500	364	312	283	
844	741	604	502	411	314	296	
817	659	570	474	389	361	313	
819	690	547	452	409	314	280	
830	664	588	463	416	346	283	
841	648	554	482	393	324	299	
823	646	598	512	388	286	276	
795	697	548	471	398	319	302	
787	717	606	480	381	331	324	
806	674	556	477	357	326	328	
803	693	574	464	376	320	309	
866	706	532	451	373	321	305	
787	642	544	463	392	322	339	
816	666	571	468	320	302	296	
753	672	557	464	351	340	283	
798	645	601	436	371	317	329	
797	706	612	465	371	302	327	
829	644	549	485	371	349	293	
763	700	516	458	372	268	254	
827	631	555	461	383	312	287	
745	652	523	412	329	321	244	
737	673	539	456	356	290	270	
845	669	541	456	372	297	293	
717	672	568	403	351	293	285	
767	642	530	442	370	331	278	
778	681	528	471	328	304	289	
809	624	545	488	348	341	276	
774	629	551	437	328	330	276	
752	692	501	456	339	295	281	
786	656	550	415	335	284	246	
758	618	545	417	341	295	285	
776	654	499	398	325	295	274	
819	615	526	438	335	296	259	
755	633	533	423	364	305	254	
745	626	572	424	347	318	254	
791	641	512	457	328	291	247	
714	661	557	430	344	316	246	
730	648	515	421	318	263	258	
753	672	535	430	292	296	258	
768	684	543	414	309	291	262	
749	654	500	443	338	281	275	
796	598	510	440	339	272	249	
738	648	556	423	368	294	270	
721	620	481	459	372	290	251	
772	606	514	427	335	295	254	
765	638	514	401	335	245	268	
724	625	534	426	328	308	264	
713	567	512	402	310	266	233	
728	614	504	407	314	271	247	
780	583	528	435	316	309	278	
679	653	520	416	310	255	250	
765	596	482	436	337	284	249	
715	636	517	391	341	304	261	
716	610	475	360	299	269	273	
688	577	522	410	290	283	248	
720	601	497	424	325	285	257	
709	599	486	412	309	278	246	
764	657	501	386	320	292	268	
687	607	477	395	322	287	251	
713	651	529	392	310	254	239	
699	601	527	383	295	271	259	
687	611	457	381	325	288	273	
700	579	522	375	313	286	223	
764	629	479	411	340	264	240	
715	603	526	398	319	284	260	
742	573	529	386	297	272	280	
708	601	449	411	310	266	238	
678	591	499	359	331	297	248	
715	573	491	385	299	264	238	
718	591	494	390	346	275	232	
672	566	507	403	295	254	242	
671	601	480	438	286	262	256	
693	554	451	404	314	233	215	
682	594	462	398	303	278	250	
689	623	450	380	328	235	229	
666	547	465	388	296	279	248	
733	590	487	363	312	247	236	
697	572	476	413	294	276	253	
724	596	441	364	310	247	264	
659	637	489	374	301	246	245	
704	609	475	403	288	221	259	
677	602	467	429	279	247	232	
684	591	480	359	313	282	242	
683	563	466	356	294	260	230	
686	547	541	412	265	234	229	
676	564	490	394	305	261	243	
648	530	462	370	273	289	245	
654	569	450	354	303	271	222	
711	550	492	366	286	260	239	
700	596	434	356	299	250	231	
642	551	447	360	280	255	222	
693	554	460	354	274	262	219	
694	573	444	355	297	259	219	
660	548	445	373	271	266	270	
678	555	474	372	291	236	240	
644	581	436	359	296	243	215	
661	546	439	346	303	249	216	
633	580	442	374	270	251	217	
694	521	456	377	331	252	245	
680	534	441	356	271	235	205	
634	564	442	388	302	266	222	
663	552	477	354	305	277	230	
672	574	443	374	289	236	238	
634	568	466	392	259	236	218	
702	513	481	361	262	244	214	
680	540	437	369	270	236	215	
647	512	456	345	302	246	211	
656	552	461	345	295	245	217	
692	531	431	350	308	224	226	
669	523	418	382	290	248	212	
637	519	444	359	278	238	203	
652	551	404	343	275	270	200	
674	519	441	377	302	264	178	
645	524	431	333	264	203	217	
600	526	446	326	272	234	199	
641	506	434	347	283	240	214	
609	529	433	350	276	209	225	
644	505	438	329	267	236	186	
647	534	455	347	274	224	199	
590	504	435	331	275	215	222	
651	501	464	344	264	226	207	
639	516	436	327	281	245	219	
621	521	439	353	291	233	219	
635	524	421	322	262	263	215	
585	521	431	349	248	200	201	
590	493	414	364	256	216	197	
625	505	424	323	265	233	213	
610	537	439	349	261	229	251	
662	521	395	335	307	247	202	
595	536	411	336	264	228	213	
604	550	442	314	257	197	196	
632	516	430	332	257	204	209	
617	548	389	320	260	239	217	
601	482	445	320	265	235	204	
644	469	396	358	242	207	200	
655	479	431	316	263	219	187	
626	446	447	339	246	201	206	
631	530	392	349	254	217	187	
568	502	426	326	249	221	234	
603	494	391	370	247	216	189	
623	513	404	338	231	206	204	
603	439	404	298	274	244	200	
652	527	426	359	267	200	205	
615	502	413	291	267	210	188	
569	480	405	295	244	213	178	
602	470	388	333	262	214	195	
591	510	410	361	239	205	205	
591	511	418	323	243	204	193	
580	479	430	317	242	194	216	
595	486	397	310	271	239	195	
554	469	383	331	246	204	193	
590	466	391	311	234	236	179	
590	511	387	286	234	213	197	
614	457	386	335	244	237	194	
604	500	380	338	260	212	195	
574	451	384	291	261	218	216	
565	518	408	310	252	213	195	
585	452	365	300	241	199	190	
608	455	345	287	226	194	159	
571	496	391	285	205	201	203	
574	497	362	332	250	187	200	
553	468	386	304	235	200	168	
596	463	386	322	285	198	195	
556	471	398	304	226	194	191	
593	500	401	292	255	203	172	
550	474	417	313	240	186	155	
603	497	376	323	223	224	193	
560	434	383	305	218	205	190	
545	502	422	288	227	189	192	
582	486	372	278	210	202	170	
583	456	360	275	225	201	173	
592	478	370	293	233	218	191	
582	480	350	326	225	188	196	
629	488	380	284	236	238	194	
598	452	376	306	256	200	198	
587	491	402	291	216	181	213	
596	459	333	341	242	200	183	
533	483	388	320	219	190	173	
553	449	379	299	220	177	186	
574	490	364	309	230	188	176	
585	479	356	303	225	206	169	
583	433	350	288	202	195	169	
588	490	364	293	226	193	177	
519	449	338	285	228	186	187	
565	404	346	300	218	190	182	
589	446	349	276	253	210	162	
529	470	364	322	198	172	164	
542	465	366	265	178	192	177	
533	456	358	309	217	197	177	
583	430	378	292	216	201	160	
532	459	384	296	242	186	161	
547	463	366	273	201	174	158	
522	431	311	280	244	193	177	
541	441	342	281	258	172	184	
550	457	392	272	234	189	180	
532	436	334	285	254	178	178	
498	431	357	268	222	197	163	
564	425	350	288	218	188	171	
549	459	346	291	197	216	169	
561	416	339	261	246	181	180	
506	436	390	287	212	162	161	
529	411	347	288	173	173	176	
476	462	356	284	205	188	179	
562	412	353	273	189	205	161	
565	405	363	267	209	189	180	
525	414	379	272	214	177	179	
518	369	331	309	215	179	178	
523	421	391	251	206	179	183	
487	423	364	277	187	207	156	
529	395	306	315	251	191	164	
507	435	355	265	209	154	170	
566	455	315	246	219	197	143	
507	399	345	262	204	191	171	
489	424	348	299	200	200	154	
529	400	338	274	204	187	149	
545	414	300	272	197	193	151	
484	389	345	242	213	164	143	
494	418	327	286	218	168	158	
496	430	316	268	169	189	150	
512	394	288	254	198	186	156	
520	384	313	273	200	165	163	
476	398	320	298	181	168	153	
533	390	327	274	220	183	155	
495	403	337	251	199	170	205	
518	424	346	290	189	176	157	
525	417	322	260	223	166	153	
498	414	332	278	193	180	143	
489	437	338	227	209	166	153	
489	391	318	270	187	195	168	
472	367	302	269	219	134	161	
475	382	318	273	207	140	156	
498	385	294	240	220	159	174	
499	386	298	246	173	166	159	
499	424	316	278	210	176	162	
516	368	315	266	176	180	144	
521	395	310	243	187	164	179	
459	400	295	265	198	144	141	
520	406	318	225	184	178	157	
506	364	316	250	196	156	168	
506	379	305	261	179	163	133	
482	358	332	277	183	168	136	
486	413	330	246	204	152	166	
526	379	302	206	172	171	130	
472	375	306	215	199	153	148	
477	376	323	288	176	179	124	
474	376	334	227	185	161	134	
493	380	296	226	180	172	141	
431	376	336	249	203	140	161	
490	386	291	235	180	152	147	
492	377	305	245	167	154	131	
463	385	282	237	178	149	134	
453	395	313	241	202	183	125	
471	371	299	227	177	156	131	
444	371	300	209	206	137	147	
470	390	317	239	196	155	151	
479	380	324	231	198	169	125	
460	379	260	225	185	135	147	
504	371	304	258	170	157	132	
447	348	288	224	193	166	135	
479	345	296	257	184	149	152	
439	352	308	256	191	158	157	
452	337	324	255	160	143	131	
454	368	299	220	183	153	134	
469	372	287	244	182	160	131	
481	361	271	214	185	177	122	
445	351	285	260	174	156	136	
452	379	291	248	182	177	143	
468	371	295	237	183	171	140	
507	376	273	224	183	155	142	
475	364	274	201	184	139	157	
426	383	279	250	179	139	146	
465	362	283	240	195	137	123	
472	373	282	211	177	134	140	
463	377	275	214	169	136	140	
464	354	276	206	150	143	131	
448	342	263	232	173	123	134	
449	357	279	244	176	146	136	
437	383	320	215	157	141	135	
447	379	298	207	172	137	142	
402	321	285	215	162	138	156	
419	351	257	222	169	137	138	
442	377	277	221	177	152	120	
453	349	275	205	155	165	128	
442	341	280	239	171	158	141	
479	368	273	209	167	135	155	
394	373	272	238	175	152	127	
448	335	297	220	168	147	122	
419	386	289	213	171	144	139	
460	321	286	233	159	136	120	
453	354	297	202	177	137	125	
415	338	268	204	191	147	120	
449	336	240	209	158	123	137	
392	325	272	228	146	130	127	
468	374	281	181	148	146	137	
450	375	246	210	158	130	115	
413	340	298	234	154	115	128	
419	333	269	228	175	147	114	
464	344	281	216	158	131	148	
434	358	264	187	147	151	131	
438	344	282	202	157	137	115	
424	288	259	198	159	126	122	
439	354	253	212	173	136	128	
421	366	274	209	175	149	113	
415	384	278	204	167	139	124	
401	320	227	186	148	165	121	
430	338	271	166	189	140	110	
408	320	254	210	156	130	122	
426	300	268	220	162	149	116	
394	343	259	205	175	116	133	
403	374	254	196	151	140	127	
404	322	264	174	162	140	132	
383	306	276	212	158	131	142	
392	325	250	194	145	151	131	
410	320	255	187	139	142	106	
396	334	258	187	175	145	122	
410	376	252	199	136	146	105	
403	319	256	205	172	118	103	
435	299	270	185	173	144	131	
443	314	267	196	136	136	125	
414	302	261	191	154	119	97	
434	326	234	188	142	146	154	
419	316	240	189	161	132	119	
446	286	249	229	141	134	125	
401	308	234	183	166	111	123	
406	313	248	180	143	153	119	
425	368	268	184	146	116	120	
389	316	255	181	152	114	130	
438	299	254	206	168	156	130	
414	316	256	175	163	141	128	
428	305	211	223	146	129	108	
351	328	255	159	141	141	116	
402	325	240	193	162	130	103	
356	327	250	199	147	139	110	
365	320	251	202	135	128	136	
406	292	237	193	142	136	108	
399	299	242	189	142	110	125	
415	336	249	199	156	117	93	
407	302	247	211	122	140	107	
385	292	225	212	139	124	118	
373	308	216	198	150	125	122	
433	331	264	195	151	140	138	
386	307	200	191	147	116	108	
381	332	221	175	136	139	117	
386	318	226	207	144	142	103	
393	303	263	176	152	110	114	
342	323	234	175	145	124	124	
384	316	224	180	137	116	114	
365	286	242	179	154	126	101	
393	332	223	177	137	112	110	
390	288	238	185	178	98	113	
378	294	240	168	136	109	117	
401	286	241	189	119	120	122	
357	262	236	171	153	114	114	
384	261	250	186	153	101	96	
374	291	222	178	136	126	96	
401	306	225	167	137	104	120	
414	273	253	172	150	125	110	
345	270	238	164	153	130	107	
395	287	224	180	133	134	95	
344	332	220	193	153	133	135	
393	293	215	158	126	108	118	
402	290	211	170	142	148	128	
366	286	226	179	144	140	100	
392	278	232	163	137	120	122	
385	279	213	168	138	112	103	
334	300	229	163	129	113	116	
361	280	234	182	131	93	109	
360	298	230	191	140	109	108	
421	281	222	160	128	104	113	
354	235	213	175	127	120	100	
388	283	243	176	158	114	99	
350	265	210	182	104	107	99	
391	253	232	185	116	108	98	
335	282	219	172	131	115	109	
344	280	235	177	138	123	89	
370	288	228	160	149	118	94	
354	291	229	194	133	122	90	
352	278	198	167	139	95	110	
351	286	205	147	134	117	117	
356	301	226	170	140	120	108	
393	300	210	184	107	101	106	
354	267	214	150	138	117	109	
350	296	210	185	133	125	91	
346	255	213	194	126	114	89	
349	299	235	180	127	115	121	
335	267	210	187	116	106	97	
336	272	223	163	123	101	100	
323	253	238	173	147	115	106	
359	282	223	147	138	118	105	
346	253	193	190	161	120	109	
359	304	206	136	118	112	108	
347	288	219	177	147	105	108	
319	281	237	153	126	106	102	
368	278	206	147	135	105	98	
356	258	204	154	130	96	109	
372	248	215	134	136	113	93	
365	244	215	169	127	99	104	
337	290	198	162	144	105	108	
347	290	220	156	122	118	98	
319	252	195	153	130	106	100	
331	268	204	153	139	99	82	
353	257	183	142	110	109	104	
329	266	195	159	123	93	114	
358	275	189	179	113	95	95	
321	273	204	136	108	114	103	
340	268	216	150	119	106	107	
298	276	223	139	125	95	116	
321	269	198	140	126	110	97	
319	247	177	156	134	103	96	
346	254	206	148	110	105	102	
352	274	220	154	147	89	100	
309	273	188	172	112	109	86	
350	269	207	127	133	98	90	
323	243	206	129	118	95	95	
308	279	222	150	111	109	87	
327	244	203	147	123	110	89	
346	256	218	152	133	99	108	
315	268	209	156	118	99	89	
322	284	185	141	97	98	86	
353	254	161	155	104	105	102	
349	266	210	153	120	80	87	
317	245	216	161	106	106	87	
348	269	225	145	99	86	83	
324	273	180	142	102	94	87	
346	266	187	143	131	83	105	
308	277	220	136	121	97	91	
323	289	198	127	105	106	97	
315	245	180	154	121	98	93	
350	250	200	157	103	95	83	
320	254	175	149	121	94	88	
297	242	185	135	128	98	96	
276	249	216	162	97	88	90	
365	274	189	155	108	103	87	
334	229	205	142	110	108	93	
318	234	203	143	125	81	77	
294	263	192	141	115	112	89	
318	224	183	153	98	80	93	
312	250	181	148	116	102	89	
307	238	182	153	108	106	82	
298	262	181	144	111	97	85	
332	230	183	134	103	84	94	
308	260	197	154	129	98	103	
303	247	185	154	117	114	103	
297	208	188	133	113	88	100	
279	217	186	157	125	104	92	
301	202	186	159	103	83	86	
317	240	181	138	123	97	87	
296	263	196	163	112	100	88	
304	247	208	140	90	87	83	
317	278	210	132	122	90	92	
311	237	199	143	116	96	76	
311	225	176	147	106	91	78	
265	224	168	153	115	92	84	
302	221	156	162	99	87	82	
310	215	174	132	106	88	93	
319	211	167	154	139	89	79	
317	230	178	149	111	81	86	
296	239	178	136	103	110	66	
316	244	172	132	98	90	87	
311	255	180	131	112	97	88	
274	233	184	143	104	106	92	
301	236	174	139	127	103	93	
300	217	183	156	98	86	68	
290	236	174	131	102	84	97	
320	251	188	136	112	109	86	
304	233	189	128	104	93	94	
295	226	154	128	100	99	81	
281	207	155	146	115	92	88	
275	211	206	125	115	106	84	
308	239	199	133	114	100	87	
272	222	148	144	121	106	72	
312	226	159	132	97	80	92	
296	223	140	126	111	100	85	
293	208	172	122	110	86	85	
294	225	147	137	116	103	80	
291	221	173	136	102	85	92	
303	183	157	113	100	80	80	
304	222	198	135	104	89	61	
284	205	175	111	87	76	91	
268	251	179	144	99	99	71	
322	220	158	107	96	85	95	
293	232	180	121	104	97	85	
274	216	185	125	96	86	79	
272	219	173	132	95	90	83	
311	236	169	153	100	108	85	
287	228	170	134	106	74	95	
272	223	189	128	106	81	70	
278	225	203	118	100	76	81	
229	226	170	118	102	96	87	
279	196	175	125	109	79	66	
263	206	170	132	96	97	91	
276	211	164	129	91	86	72	
276	219	177	122	103	75	73	
280	198	166	131	100	105	62	
296	224	180	145	120	89	78	
284	239	159	116	105	89	77	
288	217	164	116	95	108	79	
287	215	150	123	99	115	84	
297	204	166	146	98	93	75	
273	230	155	122	81	81	84	
268	195	152	146	97	78	73	
271	230	175	116	124	86	97	
277	207	151	114	100	89	87	
271	253	177	136	97	84	98	
282	221	163	135	85	96	78	
260	175	167	137	105	73	70	
280	217	173	107	107	79	78	
283	223	167	140	102	91	76	
284	191	161	124	97	86	80	
275	198	140	130	86	66	71	
280	200	159	113	74	93	78	
291	236	147	144	99	80	80	
267	174	152	129	93	88	75	
248	221	163	124	79	91	76	
248	212	154	126	87	92	81	
251	200	158	109	101	104	67	
280	230	164	108	109	100	93	
258	203	152	133	87	66	74	
252	191	151	126	90	82	66	
273	206	171	113	84	91	87	
264	208	154	109	87	85	76	
232	218	198	117	84	74	71	
269	212	141	113	103	83	76	
274	204	146	110	90	74	84	
264	215	165	133	102	81	86	
253	203	145	124	79	84	92	
233	205	135	113	103	84	74	
331	180	171	119	80	81	72	
264	214	174	137	82	84	73	
289	201	141	118	109	71	59	
276	210	131	110	81	74	68	
290	225	149	132	81	75	60	
253	196	147	120	98	90	84	
258	211	142	137	72	80	71	
231	195	156	142	94	62	85	
243	191	132	117	84	86	73	
244	170	129	97	97	80	79	
266	210	135	107	82	84	58	
251	193	151	112	103	98	69	
248	185	136	113	102	63	72	
260	218	138	92	81	86	72	
265	210	140	115	95	77	67	
249	201	142	118	81	80	74	
261	151	159	130	81	79	67	
273	174	159	144	80	90	79	
268	214	145	130	64	76	85	
260	167	141	87	78	84	63	
232	180	154	101	101	70	67	
249	233	149	126	97	76	68	
248	206	164	99	71	76	63	
253	214	147	115	88	77	60	
240	175	147	113	81	78	74	
247	189	152	119	84	73	78	
221	167	130	110	92	70	61	
238	212	141	101	78	70	71	
241	182	124	114	74	73	82	
246	206	142	94	94	75	65	
237	173	151	101	76	87	70	
247	173	141	113	100	78	70	
295	180	146	100	95	77	66	
220	172	144	112	72	80	71	
255	207	124	105	93	80	70	
264	172	149	101	92	84	77	
256	178	150	102	93	75	67	
260	176	154	118	76	83	50	
245	179	137	112	98	63	66	
239	172	137	103	80	72	70	
234	188	120	112	94	67	72	
242	177	144	105	86	66	81	
233	177	144	110	85	78	63	
254	174	136	114	66	75	73	
237	187	149	96	92	67	64	
224	170	150	93	85	91	59	
241	170	122	131	87	77	75	
225	191	121	117	77	74	71	
259	208	139	120	82	71	72	
239	184	138	95	83	82	64	
247	172	124	110	98	61	64	
212	199	148	110	76	63	61	
213	162	148	114	96	73	58	
218	207	155	86	78	69	58	
251	192	129	110	88	75	65	
253	180	146	114	65	72	79	
221	172	132	119	77	61	71	
229	183	135	108	95	78	72	
246	176	160	109	77	85	59	
243	178	148	89	99	95	67	
240	199	114	94	85	83	56	
208	176	105	112	90	74	60	
209	170	141	110	67	73	69	
205	166	114	95	65	69	71	
203	188	151	95	86	65	61	
232	184	119	93	82	77	46	
209	156	137	117	81	73	78	
213	216	126	92	77	62	71	
213	169	125	101	79	61	67	
193	183	104	112	71	70	62	
235	140	119	102	84	67	70	
220	167	145	104	84	78	58	
239	157	90	92	80	71	70	
232	172	119	95	85	72	56	
217	161	127	107	80	68	68	
232	192	134	94	78	79	82	
209	157	142	90	62	70	60	
223	175	129	108	83	68	63	
202	196	125	94	77	65	64	
218	175	117	104	81	65	54	
211	155	102	106	89	58	64	
230	201	119	95	72	67	48	
221	172	128	91	87	60	68	
252	161	142	98	83	63	63	
206	146	117	105	63	54	64	
212	153	153	88	71	80	61	
233	156	138	95	72	63	60	
217	156	125	90	77	63	54	
218	167	115	83	72	60	55	
216	157	119	101	68	69	57	
209	172	117	87	70	52	55	
204	165	124	84	69	64	53	
218	164	140	96	68	61	61	
227	177	157	111	87	72	58	
201	161	134	88	64	57	68	
245	157	131	99	73	56	54	
215	178	105	100	66	56	54	
215	154	113	81	74	69	62	
190	178	128	89	98	56	53	
228	160	125	100	55	52	56	
249	159	111	106	72	66	61	
201	152	120	90	69	55	73	
203	158	129	77	75	78	69	
199	165	116	82	70	54	57	
215	157	136	103	60	77	58	
192	137	117	83	86	70	64	
201	159	114	75	69	64	42	
195	147	110	89	67	69	49	
231	153	124	66	94	71	71	
200	160	123	87	79	68	63	
200	152	105	100	75	87	55	
212	137	116	98	75	68	58	
217	159	126	89	70	61	59	
214	142	124	92	60	63	63	
214	160	119	89	65	66	57	
224	171	140	91	82	66	50	
205	157	127	102	63	67	75	
185	153	111	76	72	67	53	
209	185	113	90	77	51	60	
198	140	125	90	72	68	72	
202	166	141	81	73	48	56	
205	160	129	94	62	58	58	
198	159	96	100	84	69	44	
205	153	121	83	69	66	47	
212	171	113	92	68	49	57	
205	158	104	85	74	75	46	
203	168	104	103	69	53	51	
204	149	108	70	66	66	66	
184	155	126	93	69	52	70	
227	176	105	100	58	57	54	
206	142	104	95	76	58	46	
183	156	98	84	59	58	70	
187	153	129	81	72	54	60	
212	161	109	88	60	69	56	
187	138	106	98	62	74	57	
197	154	127	93	75	62	48	
213	125	101	80	63	56	58	
222	170	121	77	69	58	49	
202	141	130	99	70	70	54	
207	136	106	94	69	57	47	
206	149	99	96	79	67	60	
179	144	107	89	73	52	52	
201	141	113	82	68	71	61	
194	164	108	75	62	53	53	
188	136	129	93	61	52	55	
182	130	127	96	63	47	53	
192	133	120	75	57	50	65	
210	140	90	82	72	48	37	
168	142	113	103	55	65	52	
211	139	105	89	56	64	52	
185	152	112	93	71	55	51	
189	136	110	82	55	58	45	
206	120	113	90	65	68	46	
223	158	99	78	55	59	64	
215	148	108	94	63	53	44	
175	109	118	100	70	52	56	
222	157	117	69	73	60	53	
190	141	100	93	63	61	48	
203	156	97	93	56	57	44	
218	121	110	71	72	41	46	
183	146	106	74	59	56	40	
191	155	111	65	67	61	49	
157	148	98	85	62	56	61	
166	115	105	93	63	66	55	
195	148	117	85	51	47	58	
188	144	104	80	56	56	42	
205	138	104	65	61	53	52	
182	157	108	75	57	62	67	
180	151	93	71	59	48	55	
214	141	101	90	58	61	52	
196	135	103	73	65	53	59	
199	171	114	64	55	61	48	
188	151	98	83	61	68	59	
184	135	99	94	59	72	40	
188	156	96	83	66	49	53	
175	136	111	75	54	57	47	
183	168	92	82	62	46	47	
180	133	117	85	51	64	48	
180	111	105	76	55	44	50	
171	153	110	78	49	53	62	
196	143	108	71	59	42	59	
198	151	89	92	77	51	47	
174	133	101	80	72	44	40	
185	141	96	86	58	50	48	
173	122	101	70	58	65	48	
188	118	82	74	72	55	47	
184	137	95	74	75	59	75	
173	123	95	81	67	42	36	
181	125	87	79	76	56	56	
180	127	100	78	65	51	44	
159	132	93	91	54	46	47	
172	127	97	67	53	52	49	
183	150	112	68	63	55	44	
184	129	81	81	46	68	46	
164	131	97	91	66	52	55	
203	140	98	69	51	47	49	
163	135	87	89	62	52	47	
174	119	87	66	47	58	53	
157	127	97	79	52	52	46	
187	143	94	71	60	52	46	
150	140	107	85	56	55	48	
167	141	103	79	64	53	49	
155	122	101	66	60	45	48	
183	122	106	83	60	59	42	
148	139	96	67	50	64	51	
187	122	84	72	61	60	46	
190	142	105	77	46	45	46	
177	113	100	87	60	44	48	
131	125	92	108	50	42	43	
168	129	85	86	61	59	51	
203	129	93	64	57	56	47	
186	116	102	63	46	49	35	
166	133	101	71	56	51	43	
160	118	96	75	44	54	46	
196	114	100	73	49	51	53	
157	125	86	74	53	50	47	
187	125	105	64	56	55	47	
176	105	114	73	50	54	44	
167	124	104	80	60	50	43	
164	131	109	70	60	49	39	
173	126	88	74	50	47	46	
180	137	77	83	57	47	45	
176	127	96	60	51	43	47	
168	114	84	61	60	50	52	
163	116	101	73	62	47	41	
149	118	98	74	52	52	51	
173	118	105	79	51	61	40	
160	107	88	72	56	42	44	
140	112	92	57	60	34	40	
181	122	81	68	73	54	45	
161	120	118	71	55	58	29	
142	125	83	73	59	60	33	
180	129	97	81	43	40	48	
147	119	93	71	51	51	40	
183	125	88	62	46	52	65	
157	109	105	61	59	45	36	
154	103	85	76	52	38	47	
162	129	93	74	55	36	54	
149	140	100	67	62	46	57	
156	116	86	52	56	44	49	
159	121	105	73	56	52	43	
178	126	95	75	61	43	41	
178	120	85	45	49	53	46	
153	136	88	70	44	53	34	
152	113	80	76	51	61	37	
163	92	97	75	62	46	39	
171	119	80	72	55	67	44	
152	141	90	72	60	46	53	
163	135	84	67	46	42	31	
136	122	94	68	56	69	60	
153	117	92	65	55	40	45	
160	120	76	84	51	39	47	
169	98	77	74	52	48	51	
149	134	97	71	60	64	51	
155	121	89	86	58	39	35	
146	103	81	72	69	41	49	
121	95	82	55	56	47	36	
159	111	85	60	46	42	42	
152	104	92	63	64	41	36	
139	106	83	57	65	56	35	
159	139	100	70	52	51	36	
157	93	83	70	40	36	50	
125	108	96	62	51	52	39	
158	124	95	85	47	41	53	
125	123	76	80	57	36	41	
138	117	79	69	64	42	40	
137	115	72	61	45	41	39	
145	116	77	80	51	34	51	
158	109	82	73	56	43	60	
155	98	100	59	44	43	28	
157	107	93	75	42	46	38	
167	121	94	56	57	51	41	
162	112	79	60	61	45	43	
154	118	85	54	53	37	26	
139	106	86	54	52	35	43	
135	114	90	65	57	61	32	
163	114	69	57	52	69	34	
162	106	82	60	48	52	36	
145	109	83	68	43	41	48	
151	106	96	58	43	27	45	
134	103	76	65	59	40	39	
121	105	75	60	52	54	33	
150	123	73	61	48	38	39	
135	103	70	69	50	52	60	
151	96	69	69	58	52	42	
142	106	85	48	44	39	51	
135	96	89	45	52	40	47	
137	132	92	80	45	42	31	
142	100	69	59	41	43	37	
149	100	55	66	54	40	47	
150	96	77	49	59	43	41	
153	115	92	63	52	42	45	
137	91	75	50	50	44	44	
145	104	80	50	48	44	46	
140	108	86	61	56	38	39	
134	115	89	71	48	29	44	
133	91	87	58	46	47	37	
143	92	91	39	44	45	39	
140	121	74	48	42	34	40	
130	99	67	66	43	46	35	
140	112	66	56	49	41	33	
142	98	69	59	34	45	33	
135	116	76	60	44	48	31	
161	105	68	63	43	38	30	
114	125	79	50	45	38	43	
133	108	81	59	48	35	46	
130	105	72	58	60	42	38	
132	105	85	40	46	46	34	
139	93	90	52	39	40	48	
128	97	67	54	45	37	41	
142	93	76	52	46	41	31	
131	106	85	49	45	33	38	
129	104	76	57	40	42	31	
141	115	81	63	48	39	34	
153	111	72	62	55	28	38	
137	99	68	62	44	39	40	
134	75	73	60	55	37	37	
146	109	67	53	45	43	36	
143	112	90	65	51	37	22	
135	108	70	60	40	35	32	
150	104	84	52	50	49	28	
136	92	73	45	40	37	40	
133	91	74	59	54	38	40	
167	95	77	58	48	40	40	
132	99	66	70	51	42	32	
132	95	67	58	46	40	35	
146	80	72	52	47	40	36	
117	95	73	43	65	35	38	
156	96	79	47	36	36	42	
134	106	62	59	51	34	39	
128	94	64	40	51	34	44	
133	83	88	62	41	43	36	
146	105	82	52	35	45	34	
130	97	79	67	40	44	38	
112	84	56	57	51	51	31	
130	105	78	63	40	49	40	
125	85	97	49	48	41	45	
159	122	69	62	43	36	39	
125	98	68	64	38	43	29	
126	89	96	73	41	34	25	
131	102	65	58	52	51	36	
133	106	68	59	41	38	40	
143	118	64	51	35	47	40	
134	99	73	55	37	42	38	
127	93	78	65	39	43	47	
132	104	65	64	46	35	39	
118	101	72	56	38	33	41	
130	96	80	51	48	38	21	
133	99	81	63	39	33	24	
125	79	60	54	49	33	41	
106	109	65	53	44	43	34	
117	81	73	60	54	39	35	
120	103	70	47	54	51	36	
144	90	79	67	45	34	50	
119	104	67	58	40	41	46	
135	85	55	44	45	29	50	
132	101	59	60	50	33	27	
115	106	69	51	46	29	37	
128	95	56	51	32	42	27	
131	102	66	50	33	33	30	
149	99	46	43	34	30	31	
122	84	76	44	38	36	37	
125	93	76	59	37	33	36	
110	89	75	41	34	37	30	
131	83	66	47	35	34	32	
122	98	58	53	43	42	39	
136	101	74	53	44	35	33	
120	92	65	59	50	41	35	
116	103	76	49	51	43	28	
109	90	61	48	35	36	30	
127	84	64	63	37	36	45	
119	84	64	43	43	45	32	
130	83	82	56	52	27	35	
128	80	70	47	38	34	33	
136	80	81	46	43	37	34	
118	81	59	42	32	35	33	
114	90	62	35	32	42	38	
120	101	57	39	31	43	37	
126	99	54	42	50	36	32	
126	79	72	60	43	35	34	
129	103	67	48	38	37	28	
132	90	52	61	34	34	29	
115	98	69	49	33	39	32	
112	91	65	52	32	29	27	
114	87	75	54	36	35	26	
131	88	57	48	57	42	39	
112	83	68	53	35	46	35	
124	105	63	31	42	43	32	
130	80	68	50	28	28	40	
117	101	74	50	30	41	32	
102	90	63	47	37	31	26	
111	100	63	48	43	32	27	
110	112	55	57	40	43	31	
99	83	75	37	34	51	33	
114	106	62	46	41	32	22	
124	101	70	52	40	35	26	
103	80	57	39	34	30	23	
99	81	77	48	51	34	31	
110	97	66	42	40	26	28	
131	64	76	56	36	31	29	
125	78	64	56	40	34	29	
127	87	60	54	48	44	32	
120	88	60	46	40	34	44	
99	93	65	48	45	33	30	
125	72	69	52	29	36	27	
98	82	65	43	40	30	31	
98	102	83	46	35	28	20	
122	86	51	62	32	27	30	
126	92	59	49	32	31	33	
116	89	54	51	37	27	29	
93	89	60	46	36	27	28	
126	70	66	50	35	34	31	
114	72	61	40	43	39	27	
111	75	57	50	30	31	28	
113	76	54	45	30	36	28	
132	69	68	44	39	41	35	
141	75	80	50	49	38	29	
98	73	62	51	43	35	23	
112	92	57	53	27	31	29	
119	104	52	41	31	35	24	
109	92	53	47	37	34	24	
120	85	46	33	40	27	34	
122	92	66	49	20	38	31	
106	96	55	49	36	32	25	
115	82	63	60	38	24	33	
100	72	68	44	37	43	26	
109	73	64	56	30	40	25	
123	71	64	42	40	45	26	
117	71	60	36	31	40	32	
94	84	60	47	44	28	29	
100	85	68	40	43	32	31	
120	72	61	38	31	17	36	
111	84	51	47	37	27	26	
117	87	65	40	39	29	30	
108	73	69	54	36	41	39	
103	67	53	49	43	34	22	
113	73	70	43	47	31	32	
94	74	63	51	34	30	22	
107	87	60	45	33	27	26	
95	76	48	36	38	36	31	
112	72	59	36	31	24	34	
90	72	56	51	39	31	32	
120	77	65	41	33	40	31	
98	79	59	37	38	28	28	
94	80	66	48	31	31	28	
109	87	53	54	35	35	27	
105	84	68	52	46	39	32	
118	72	51	40	36	29	23	
120	80	59	57	36	30	30	
108	58	60	38	33	33	25	
113	70	36	52	37	30	32	
110	60	58	46	27	37	21	
116	95	64	41	38	32	34	
84	77	54	35	41	28	36	
113	67	47	50	46	26	25	
103	68	49	48	37	28	28	
100	90	64	37	24	28	31	
97	71	49	50	42	37	21	
90	74	62	28	32	31	25	
115	71	61	48	39	29	30	
93	68	40	46	32	34	30	
101	83	55	45	31	39	27	
96	71	48	37	23	26	28	
100	66	49	38	38	35	27	
90	70	52	42	32	21	24	
99	84	54	37	25	31	37	
90	66	77	43	40	36	16	
103	58	42	31	32	25	28	
89	74	54	44	28	44	32	
97	80	58	40	35	28	24	
102	78	66	40	41	28	27	
93	78	58	51	41	24	33	
103	75	50	49	22	39	25	
112	72	64	49	38	18	25	
83	58	44	28	32	37	24	
106	61	53	50	28	27	34	
83	79	47	39	35	37	28	
102	80	62	43	23	21	19	
105	65	57	37	28	26	25	
101	59	54	50	30	28	23	
88	78	47	36	31	31	24	
91	55	48	43	21	31	26	
109	77	49	39	31	25	22	
98	73	46	36	28	23	30	
86	69	68	46	27	25	21	
97	69	60	40	35	34	25	
111	64	51	38	32	37	28	
101	66	55	41	36	45	28	
103	67	61	40	37	32	34	
95	63	46	39	22	35	33	
90	74	61	35	40	28	27	
104	72	43	44	37	40	24	
93	74	52	31	32	26	30	
82	70	60	45	31	45	27	
96	66	50	39	29	25	30	
93	81	52	44	35	29	29	
113	66	56	44	39	32	20	
100	64	47	48	29	43	30	
96	79	58	44	28	25	24	
90	69	49	43	30	32	23	
95	50	57	37	28	36	24	
85	80	37	36	29	28	36	
84	69	58	35	33	27	27	
114	72	57	47	27	36	25	
87	78	60	41	33	46	28	
101	62	52	30	38	31	27	
93	72	43	32	31	29	33	
86	69	38	51	35	24	26	
102	71	48	39	31	36	27	
91	78	45	42	31	27	16	
99	62	59	41	42	29	27	
90	77	42	35	33	26	25	
93	78	60	40	23	19	25	
95	73	49	38	35	18	31	
95	87	56	36	32	35	24	
96	59	40	39	26	31	17	
83	67	46	40	26	33	22	
97	70	52	38	25	27	26	
95	62	44	36	33	30	23	
96	65	53	36	31	32	25	
99	75	58	36	31	30	15	
76	69	47	59	19	29	26	
79	63	45	28	38	29	21	
74	57	47	43	29	19	24	
100	64	51	34	25	22	20	
101	67	48	40	29	22	27	
94	61	56	29	25	18	18	
87	59	48	37	35	30	33	
84	59	47	46	36	25	19	
101	57	45	30	29	23	29	
74	73	54	30	27	25	19	
94	74	51	37	26	38	17	
85	61	42	41	45	27	23	
93	58	55	33	32	26	21	
91	58	37	37	31	20	23	
87	71	56	29	29	25	17	
78	73	47	38	24	26	24	
81	73	63	39	26	25	19	
79	72	59	33	30	18	29	
88	57	42	42	24	19	20	
85	63	45	36	39	21	18	
98	63	50	42	31	15	23	
103	53	54	34	30	27	29	
79	59	37	38	28	22	23	
102	68	43	40	30	13	20	
67	61	46	32	36	21	23	
86	61	45	34	25	25	27	
87	66	42	33	30	20	18	
82	71	36	39	35	21	19	
95	60	44	32	36	33	20	
103	62	52	42	31	21	22	
98	49	37	38	35	28	22	
76	67	48	30	32	28	23	
96	57	42	37	33	26	20	
81	58	54	37	21	23	30	
81	57	45	35	23	29	20	
77	58	37	35	28	32	24	
84	62	39	34	20	23	20	
97	65	54	42	29	32	18	
89	49	46	36	21	23	27	
90	49	39	32	30	27	17	
94	68	35	36	26	27	29	
89	59	43	30	18	25	26	
100	63	42	42	23	28	31	
81	55	51	32	22	23	31	
68	67	44	37	18	25	23	
87	61	45	37	24	25	21	
101	45	47	34	34	21	21	
96	46	50	27	33	25	19	
80	66	45	28	22	19	26	
81	64	47	29	33	21	19	
98	68	39	35	34	28	15	
78	60	53	30	24	17	22	
83	65	43	41	36	23	25	
80	70	44	29	33	25	25	
92	57	39	33	24	27	32	
69	53	56	20	18	22	21	
98	54	41	37	28	30	18	
67	56	43	31	31	36	24	
84	59	48	40	18	28	14	
87	63	41	41	16	28	25	
79	60	47	39	33	14	23	
74	65	40	37	33	25	21	
78	42	35	38	29	38	24	
77	58	41	27	26	24	23	
86	45	40	40	23	16	24	
85	60	48	30	21	27	29	
72	59	37	36	27	22	17	
75	57	33	30	21	20	17	
93	54	33	33	17	19	22	
95	60	46	27	20	20	19	
73	77	43	36	27	27	24	
79	59	41	27	32	21	18	
89	49	46	22	26	23	24	
81	58	48	33	27	23	28	
84	53	36	35	18	25	23	
103	56	37	36	35	23	23	
75	61	44	38	24	24	23	
83	52	36	50	21	22	16	
73	50	42	33	31	20	20	
85	49	42	43	28	24	17	
75	50	44	42	34	21	21	
81	63	47	36	28	24	20	
86	59	40	35	23	21	22	
81	50	41	18	23	18	25	
64	55	40	33	28	20	23	
73	74	36	43	28	26	21	
80	59	36	26	21	23	25	
65	50	44	28	23	26	25	
71	44	46	34	27	22	22	
73	65	52	40	19	26	18	
78	54	43	31	29	21	21	
91	67	44	28	23	19	27	
78	53	43	24	27	26	17	
68	52	36	25	20	17	16	
93	50	42	27	28	20	22	
99	52	47	39	17	18	23	
74	54	48	26	25	13	15	
73	57	35	40	27	22	25	
72	51	45	21	33	16	19	
76	46	28	27	17	28	23	
70	53	42	30	35	23	21	
65	53	42	31	27	17	17	
57	53	38	41	24	33	22	
67	45	34	27	25	19	17	
67	61	34	30	15	15	20	
87	55	43	30	18	17	16	
68	47	42	39	20	15	21	
81	45	39	39	22	15	16	
86	44	33	40	18	18	21	
59	51	37	34	25	25	18	
64	44	41	25	21	19	18	
66	47	47	33	29	22	29	
82	56	50	23	23	24	12	
74	52	38	34	21	14	24	
73	73	47	30	16	20	18	
80	52	39	31	23	17	13	
68	56	35	26	28	19	18	
64	43	41	34	26	22	15	
68	46	27	29	21	18	22	
74	65	38	35	26	15	17	
59	58	34	31	31	16	16	
59	56	33	31	19	17	19	
74	43	50	41	25	13	25	
72	46	37	31	19	18	17	
78	50	31	18	17	16	22	
66	52	30	29	25	23	18	
81	51	46	30	23	20	31	
69	50	38	26	25	19	19	
69	48	37	24	21	25	23	
87	50	45	32	23	20	22	
69	45	35	33	26	26	21	
74	57	40	27	16	14	16	
74	40	40	36	32	24	22	
83	41	29	34	21	19	26	
75	44	42	20	19	28	25	
67	49	55	26	29	17	23	
63	53	36	24	22	20	17	
64	50	48	27	24	23	13	
69	49	36	27	21	11	23	
79	47	20	20	24	18	24	
75	51	23	38	26	22	16	
66	47	31	25	20	16	15	
73	51	36	35	14	20	11	
81	45	31	25	24	26	27	
63	47	35	23	16	22	26	
65	54	45	25	19	11	13	
75	44	30	25	30	22	16	
69	62	33	36	20	18	21	
92	50	37	27	19	17	23	
66	43	32	26	32	22	16	
82	51	29	30	18	12	21	
84	33	40	33	26	21	21	
72	53	47	37	19	13	19	
59	51	32	38	22	20	17	
68	45	46	24	33	16	22	
61	46	35	26	22	20	19	
68	46	39	22	26	18	18	
77	36	27	24	25	22	22	
87	56	39	31	23	22	22	
71	40	36	24	27	25	14	
63	44	40	27	25	17	19	
71	46	17	29	14	15	21	
69	47	38	21	20	16	21	
72	54	34	19	23	11	15	
58	44	34	21	14	23	15	
63	56	31	20	26	15	23	
77	41	42	23	23	17	12	
66	55	35	29	18	17	18	
74	55	34	28	22	20	23	
64	43	41	25	23	12	20	
60	37	29	27	15	15	18	
67	58	28	22	21	17	17	
61	47	37	21	27	24	15	
87	39	29	38	27	19	14	
59	47	49	21	25	16	13	
62	35	25	25	19	22	20	
81	39	22	27	18	15	14	
64	41	44	32	26	27	13	
61	41	32	29	23	19	12	
64	50	39	33	28	22	27	
62	42	46	30	17	21	15	
67	52	36	20	23	21	16	
72	41	39	26	21	15	15	
76	38	40	28	24	20	17	
63	48	25	29	18	21	19	
64	46	36	24	31	14	17	
60	41	30	15	22	21	27	
66	40	25	20	23	18	13	
62	52	39	19	12	17	13	
64	49	38	25	22	26	22	
52	48	26	27	15	16	15	
61	45	33	22	17	18	18	
69	36	29	33	22	20	16	
52	51	35	25	28	32	15	
56	51	25	26	18	10	18	
57	46	35	19	8	16	10	
69	54	29	22	25	22	20	
53	47	25	24	15	12	16	
75	42	37	29	18	17	11	
83	45	33	18	26	17	17	
61	41	42	36	27	16	21	
71	33	27	25	28	14	19	
76	59	17	31	16	16	19	
54	58	32	26	12	26	24	
68	39	41	28	17	16	14	
61	45	40	20	26	28	24	
58	49	33	24	30	16	19	
65	45	34	30	15	14	19	
66	44	23	39	23	11	17	
56	36	34	21	15	18	14	
68	34	27	22	14	18	25	
65	49	25	29	15	13	13	
61	48	46	28	28	16	18	
60	43	33	34	20	15	16	
54	46	34	22	30	20	18	
48	52	43	18	17	7	12	
59	44	49	20	14	14	16	
50	41	30	24	24	17	12	
72	63	22	32	13	16	23	
69	49	37	20	26	17	15	
56	44	31	15	20	15	12	
51	48	30	20	19	18	12	
56	35	28	21	22	23	19	
62	36	30	30	23	14	19	
58	44	35	22	21	18	12	
66	31	29	25	19	14	8	
51	33	20	24	21	23	8	
65	33	23	17	26	23	19	
69	46	33	25	18	11	12	
64	41	28	26	18	18	21	
56	38	26	22	21	14	10	
74	42	42	23	23	20	17	
71	39	23	21	18	17	21	
62	40	41	19	18	20	16	
59	39	33	27	18	16	12	
63	39	29	22	16	23	6	
65	41	32	22	20	21	14	
58	42	37	27	12	21	23	
51	37	29	21	16	12	12	
62	29	28	20	15	16	15	
45	47	27	38	19	22	11	
59	43	38	21	15	16	11	
49	42	34	16	14	25	13	
60	55	27	28	14	17	20	
51	33	30	25	15	14	13	
56	48	24	12	13	13	18	
57	26	29	18	19	19	14	
52	45	28	25	20	17	14	
42	36	32	19	17	18	7	
56	46	24	18	13	19	13	
54	45	39	18	24	21	17	
61	40	27	22	22	27	14	
68	41	26	23	20	18	14	
47	35	30	22	18	14	15	
61	37	27	28	19	11	15	
66	37	28	25	19	12	5	
54	45	31	19	18	11	10	
58	41	34	20	24	11	13	
49	49	23	23	18	20	12	
46	30	32	24	20	12	12	
63	37	24	15	22	15	17	
58	32	24	17	11	14	18	
63	30	27	27	19	14	22	
61	40	29	24	21	12	17	
55	46	32	26	9	25	13	
41	33	34	23	16	14	17	
57	40	29	24	13	17	18	
45	40	19	25	22	17	11	
49	35	31	20	23	14	16	
44	38	33	17	11	19	13	
60	37	33	14	10	21	8	
48	32	26	25	22	11	14	
60	39	21	25	18	20	11	
75	34	24	27	17	13	16	
64	43	36	33	19	17	11	
50	45	32	20	18	21	14	
54	39	32	23	18	17	12	
67	41	29	21	20	13	21	
53	33	24	27	17	14	14	
52	37	28	20	19	15	13	
63	37	25	22	11	13	17	
60	30	29	18	16	14	13	
38	34	23	25	14	20	12	
65	37	25	23	14	18	18	
50	21	21	17	13	21	16	
37	42	21	14	14	10	10	
53	32	19	19	16	11	13	
65	36	28	22	22	18	9	
39	42	30	21	16	10	13	
63	33	25	27	13	13	19	
47	26	16	16	12	11	9	
50	38	24	21	10	16	10	
61	41	37	22	12	13	12	
41	51	36	15	18	13	16	
44	44	26	20	8	19	13	
52	44	27	16	13	13	15	
54	39	29	13	17	12	20	
49	34	29	14	15	15	15	
50	40	22	24	16	17	8	
63	41	36	21	17	20	10	
47	34	18	18	19	16	15	
62	48	29	21	17	17	8	
48	25	23	31	16	14	15	
59	44	26	16	26	12	10	
54	47	18	22	10	12	18	
57	32	22	12	9	16	18	
46	37	24	23	17	13	17	
57	35	28	19	14	14	12	
53	39	19	29	13	17	15	
50	35	30	20	18	17	12	
55	31	32	18	14	9	19	
43	36	22	25	17	13	14	
45	41	24	21	19	11	12	
55	38	29	23	13	25	18	
48	27	26	15	15	17	7	
47	37	28	25	16	12	13	
38	43	18	23	15	15	19	
53	26	23	22	13	13	13	
55	35	29	19	12	12	15	
47	29	30	24	19	7	16	
46	40	23	9	18	12	9	
49	32	31	25	14	10	12	
38	44	18	15	21	14	14	
53	40	29	18	13	14	11	
50	39	29	23	9	8	11	
47	30	18	24	13	15	8	
57	41	29	19	9	15	16	
59	28	28	28	14	11	9	
41	47	25	19	13	14	13	
45	46	20	28	18	19	16	
43	30	24	17	15	14	6	
39	33	25	19	19	10	15	
64	34	18	18	15	16	16	
49	29	21	18	16	7	17	
42	36	17	14	22	13	18	
60	25	28	23	12	8	9	
44	33	28	16	14	19	4	
44	22	26	22	20	9	16	
46	31	21	21	11	15	7	
48	23	24	16	12	12	9	
39	31	22	13	20	12	15	
36	38	18	13	19	14	20	
52	43	18	20	20	14	9	
50	32	27	25	15	9	10	
47	41	29	22	14	11	15	
38	29	24	14	12	13	8	
34	30	32	17	21	14	20	
43	31	29	18	15	9	12	
32	33	19	14	17	21	15	
47	31	22	23	12	15	8	
58	34	20	16	12	11	12	
55	26	26	17	21	18	15	
40	30	28	25	19	8	16	
44	24	30	18	16	14	11	
44	49	34	15	20	12	17	
37	33	20	21	13	14	15	
57	37	28	19	15	13	5	
64	26	19	24	20	11	16	
57	32	17	15	10	14	18	
42	28	27	19	11	8	14	
38	27	21	14	16	15	11	
64	23	17	29	11	21	15	
50	35	27	19	18	7	17	
55	24	29	13	14	9	16	
43	47	19	23	11	15	12	
36	28	25	21	16	10	9	
38	27	21	25	8	11	12	
53	33	28	18	11	9	16	
42	31	33	16	6	12	4	
36	19	23	21	18	9	13	
39	40	31	22	18	17	9	
36	38	15	25	13	15	17	
52	31	11	12	10	11	13	
33	27	25	20	13	9	12	
42	29	23	5	11	17	9	
49	23	23	13	14	12	11	
39	30	29	18	21	8	15	
42	31	21	18	17	17	11	
49	27	19	15	13	19	16	
31	28	23	13	16	7	18	
44	28	29	16	11	11	20	
46	32	27	21	23	14	9	
42	41	22	21	17	12	8	
39	30	17	17	16	9	11	
46	42	36	13	18	16	12	
40	39	18	7	17	18	14	
33	33	19	24	12	11	8	
40	28	22	15	13	25	7	
37	32	25	34	20	13	11	
36	38	19	17	10	15	8	
28	29	28	18	20	17	17	
38	23	26	23	13	10	12	
37	24	29	23	17	18	13	
51	29	26	14	17	24	13	
48	36	17	21	22	13	12	
61	17	16	26	21	14	16	
46	31	25	17	16	8	11	
38	31	17	10	13	8	11	
38	31	15	22	14	14	11	
51	32	22	26	18	15	14	
43	38	16	24	13	16	8	
49	34	26	20	14	8	8	
38	26	30	20	14	21	8	
40	24	16	19	9	11	7	
43	31	20	28	21	12	8	
52	21	24	16	13	13	11	
40	32	23	11	16	16	11	
54	23	18	16	19	15	7	
23	25	18	19	12	20	13	
40	19	35	23	12	14	10	
53	30	18	11	10	10	10	
27	24	17	16	11	16	10	
40	24	19	7	16	13	9	
35	26	26	16	17	12	10	
41	26	25	11	21	11	16	
40	35	17	22	7	13	7	
42	35	27	17	15	11	8	
38	19	17	21	14	14	8	
44	34	24	11	18	9	15	
31	24	18	17	18	12	12	
41	33	24	16	17	15	9	
39	37	23	17	14	11	11	
54	19	20	18	16	17	15	
48	31	28	24	15	15	18	
37	21	24	14	12	15	11	
32	24	19	16	11	13	15	
44	26	26	15	13	12	9	
38	33	23	11	12	15	12	
32	24	21	17	13	23	9	
30	34	29	15	12	10	11	
38	29	17	21	11	13	12	
46	26	28	11	14	13	14	
23	31	25	15	13	14	14	
53	30	14	18	15	11	10	
31	28	29	20	15	17	6	
43	29	13	15	10	8	10	
28	30	16	11	13	9	8	
36	23	15	22	9	13	6	
45	20	19	14	10	9	10	
50	24	17	15	15	7	11	
46	24	20	21	21	15	3	
43	28	18	13	15	9	8	
44	35	17	16	15	9	10	
40	27	23	14	19	11	12	
24	24	17	13	9	10	9	
47	21	26	15	13	13	9	
41	21	25	19	10	13	12	
43	21	11	15	12	13	8	
36	25	16	13	16	7	9	
45	31	16	17	13	16	13	
36	26	15	16	15	14	8	
43	25	14	6	15	18	7	
29	26	25	18	10	17	12	
42	29	14	15	16	9	14	
46	36	24	15	14	13	8	
31	29	24	15	12	9	8	
39	23	25	15	10	11	6	
39	24	18	14	11	12	17	
38	27	20	12	14	11	10	
39	37	17	21	10	9	5	
47	41	13	19	18	8	13	
34	23	26	19	12	11	14	
40	26	20	14	14	10	10	
39	27	21	16	13	9	13	
25	21	28	13	11	12	11	
32	12	15	8	17	16	10	
44	28	15	18	15	10	8	
24	24	19	9	15	8	10	
42	22	23	18	12	15	15	
36	31	17	15	13	8	5	
35	23	21	13	16	8	13	
23	30	23	20	8	9	8	
35	25	20	15	9	9	7	
44	25	13	15	13	7	7	
41	39	17	14	10	14	10	
31	25	21	16	8	2	12	
43	40	18	14	7	13	5	
49	20	18	19	14	13	9	
42	23	22	13	12	12	9	
33	30	13	9	14	5	14	
40	24	15	17	9	7	13	
39	20	24	20	13	10	8	
33	27	17	21	13	12	14	
34	29	20	17	12	11	17	
45	21	21	20	16	10	10	
31	26	22	14	18	12	7	
33	25	16	17	14	14	7	
43	23	22	13	14	11	13	
42	24	22	12	8	8	10	
48	32	26	21	10	14	8	
38	29	14	6	10	7	12	
42	28	29	12	11	10	11	
45	22	23	11	11	5	10	
30	25	14	20	11	10	11	
34	22	21	14	10	6	8	
36	22	21	11	12	12	10	
37	30	26	15	7	16	8	
42	31	15	13	11	18	10	
31	20	21	17	16	13	16	
28	20	20	12	12	9	14	
42	35	23	20	10	9	6	
30	25	20	12	11	6	5	
29	20	23	19	5	8	15	
37	18	22	7	10	14	10	
25	22	18	14	15	7	8	
31	25	19	18	12	12	10	
43	20	22	9	7	6	11	
38	23	21	20	8	10	9	
30	24	14	15	8	7	14	
42	16	20	14	15	18	10	
30	28	15	10	13	17	16	
37	32	15	13	10	9	7	
35	27	15	14	19	6	10	
27	24	16	19	10	7	7	
36	25	18	15	19	10	6	
48	19	19	7	13	6	12	
40	35	14	13	11	12	4	
30	32	16	18	13	11	15	
32	26	12	13	12	13	10	
24	19	20	13	13	13	12	
26	28	21	9	19	14	9	
29	19	16	13	7	10	6	
37	26	28	13	5	4	13	
31	21	24	16	12	13	6	
42	32	17	19	7	9	7	
39	20	18	12	14	7	12	
30	19	30	11	15	8	11	
32	20	17	21	7	11	3	
38	13	16	22	12	16	12	
34	28	18	15	11	8	5	
32	28	19	19	15	14	7	
35	27	15	11	11	10	8	
39	16	12	12	12	8	9	
42	21	16	9	15	10	13	
24	20	14	15	14	6	9	
35	18	15	17	16	11	4	
42	31	12	11	12	14	9	
30	35	15	8	11	9	8	
38	20	17	14	8	4	11	
49	25	12	14	8	12	8	
40	22	12	19	20	7	5	
30	24	18	17	11	6	10	
34	19	10	15	3	16	7	
24	27	19	10	11	11	7	
35	23	18	13	10	11	7	
33	22	22	11	11	9	6	
33	27	16	11	14	6	17	
36	21	17	8	10	11	11	
33	30	18	15	11	9	8	
40	19	15	14	12	7	11	
33	25	18	7	9	10	18	
27	18	16	10	8	10	13	
44	25	15	14	12	10	5	
31	20	15	11	7	9	7	
33	20	14	15	17	13	5	
29	21	18	16	16	10	8	
31	15	17	14	7	6	5	
35	27	11	21	9	14	9	
30	22	21	18	5	4	5	
26	22	17	14	3	9	8	
42	17	23	18	11	14	6	
35	21	18	14	10	8	7	
32	25	16	16	4	7	7	
36	22	15	16	8	7	9	
35	24	22	6	13	9	3	
23	19	18	14	15	8	10	
28	23	16	10	7	7	8	
29	26	19	8	11	12	5	
34	21	16	11	10	14	3	
35	26	9	10	5	15	9	
29	21	24	13	11	15	6	
34	20	9	12	9	16	8	
40	16	19	11	7	10	13	
30	20	18	9	13	10	10	
23	30	17	15	6	12	12	
29	16	16	8	11	7	7	
26	12	18	9	9	5	8	
23	23	15	5	11	5	9	
40	20	12	7	11	8	8	
26	17	11	17	12	6	12	
27	22	12	12	12	6	9	
28	27	16	13	8	9	7	
26	24	12	11	11	7	4	
29	27	14	15	8	8	9	
26	22	11	17	11	12	6	
30	16	17	14	14	12	6	
42	24	14	10	9	13	5	
29	23	13	13	12	10	9	
34	20	10	14	11	12	7	
28	19	21	21	13	8	10	
21	19	22	14	12	11	10	
25	20	10	17	7	5	8	
31	23	8	16	10	13	9	
24	27	21	10	14	14	8	
39	23	21	12	16	11	7	
33	22	16	15	13	11	9	
30	17	17	16	7	12	10	
34	18	18	13	7	7	12	
19	23	20	12	9	11	9	
34	26	10	8	6	12	10	
26	24	9	9	11	10	5	
29	24	11	18	12	13	9	
26	18	16	17	8	9	1	
34	17	13	9	7	10	11	
36	19	12	13	11	14	8	
38	19	17	12	11	11	9	
28	32	16	11	11	10	3	
34	32	19	11	11	9	5	
29	25	8	14	10	8	5	
32	25	15	12	7	10	10	
38	29	12	7	13	12	8	
24	24	16	10	9	8	8	
30	23	12	9	10	9	12	
27	25	13	11	7	15	11	
31	19	19	13	14	9	5	
29	23	21	20	12	7	11	
31	27	13	8	9	7	11	
25	25	20	6	8	10	14	
27	13	17	10	12	8	4	
28	20	15	13	9	10	9	
23	25	14	12	6	11	5	
39	19	8	20	8	10	8	
37	23	19	12	7	6	5	
18	14	15	17	12	7	8	
39	23	12	17	8	6	5	
28	25	13	13	6	8	5	
25	20	11	5	6	12	9	
24	12	8	15	9	8	9	
30	16	13	7	12	9	8	
21	23	8	11	9	6	4	
26	19	14	18	14	10	10	
19	24	20	7	5	11	4	
27	26	13	13	5	8	11	
29	28	18	11	9	7	7	
28	22	11	13	12	16	11	
29	18	10	19	6	11	11	
31	17	13	11	9	8	7	
31	23	15	17	13	8	3	
28	24	16	9	12	4	8	
31	19	14	13	14	4	4	
30	23	13	10	9	9	10	
21	18	21	15	5	9	11	
36	15	18	9	13	11	7	
20	23	11	13	10	11	10	
33	27	16	5	13	19	13	
22	19	20	7	3	9	7	
21	25	12	14	6	7	5	
32	21	13	13	6	8	17	
27	26	13	8	7	6	7	
28	20	13	9	10	8	8	
27	17	14	14	10	6	10	
36	18	19	12	12	7	10	
31	13	11	12	13	8	6	
35	19	16	16	9	5	6	
32	15	20	13	7	4	14	
30	22	17	7	12	10	8	
30	19	19	9	11	11	7	
28	23	13	9	15	11	10	
23	25	22	9	10	11	6	
28	17	14	9	11	10	7	
31	20	15	11	11	9	12	
28	17	15	7	10	8	4	
25	14	18	6	7	8	7	
27	25	14	12	13	7	10	
28	12	11	15	11	4	3	
30	19	8	5	10	5	4	
26	15	14	12	11	12	6	
28	19	12	14	12	7	9	
19	20	15	20	14	11	7	
25	14	13	9	3	5	15	
25	17	19	19	13	16	7	
35	19	16	12	12	7	15	
39	13	13	8	5	8	12	
26	12	15	5	10	8	6	
25	22	14	13	17	9	8	
16	23	13	14	10	9	5	
27	18	14	14	11	4	3	
31	20	14	9	6	8	5	
24	18	18	19	8	13	6	
21	19	8	11	7	10	14	
34	18	14	13	5	13	8	
21	33	21	17	9	6	5	
28	18	13	10	11	10	6	
35	15	14	9	9	8	6	
28	16	15	12	11	5	8	
22	12	12	7	12	7	8	
24	12	14	9	10	6	7	
28	24	15	13	8	6	6	
24	16	15	7	12	9	5	
32	19	14	9	9	4	7	
19	26	7	16	8	3	8	
40	21	17	15	14	10	6	
30	24	10	8	8	11	9	
30	10	15	8	7	3	12	
15	15	15	16	10	8	12	
26	19	16	13	15	6	8	
23	19	16	9	5	10	11	
24	16	12	12	11	7	7	
30	17	12	4	4	9	9	
25	13	15	10	11	12	7	
24	20	9	10	7	5	4	
28	16	11	9	6	8	11	
20	23	19	11	10	3	7	
17	20	20	9	12	9	11	
17	20	13	15	10	8	9	
35	16	16	10	8	10	4	
32	18	13	15	12	9	8	
31	16	17	15	9	5	3	
26	16	18	16	7	11	9	
28	16	11	11	10	8	6	
19	19	16	16	7	4	6	
27	12	13	6	12	5	8	
29	23	23	8	10	7	8	
20	28	14	13	6	9	6	
26	15	15	9	7	8	6	
25	21	11	7	12	7	6	
27	24	17	4	6	4	8	
28	21	12	12	8	8	5	
28	15	9	12	10	9	6	
21	23	12	9	5	6	7	
25	22	13	8	11	7	9	
27	25	7	7	5	12	16	
24	17	16	12	7	8	12	
26	13	16	8	11	7	4	
35	23	14	15	6	11	5	
24	24	11	11	14	5	6	
23	15	12	10	7	10	8	
25	25	8	14	9	11	5	
25	15	9	9	3	6	3	
16	14	10	7	8	8	9	
28	14	8	9	5	9	6	
20	22	11	8	6	7	7	
18	23	15	17	10	6	8	
23	13	15	10	6	6	9	
14	17	18	9	6	7	4	
26	21	12	12	5	7	3	
28	25	16	15	10	7	5	
25	19	8	9	10	7	10	
21	11	14	10	9	6	10	
23	22	11	8	10	11	8	
30	18	14	9	9	10	5	
19	16	10	8	10	8	6	
24	19	7	5	12	8	11	
17	18	16	8	8	8	8	
25	16	12	11	6	8	4	
19	12	14	9	10	7	10	
24	17	8	7	9	8	5	
25	11	9	5	15	9	6	
25	15	18	10	6	10	5	
18	13	16	15	5	9	12	
17	13	14	9	8	4	9	
18	22	19	11	12	4	6	
13	18	8	8	13	12	7	
22	12	16	8	18	5	7	
23	18	11	11	3	7	8	
30	12	9	11	13	8	5	
32	17	15	5	9	14	2	
29	12	17	7	11	6	6	
30	14	12	6	5	8	8	
32	17	10	9	11	6	6	
22	13	13	8	8	10	10	
22	13	16	13	8	4	9	
19	17	12	12	7	7	9	
19	21	14	10	7	15	9	
20	19	14	5	6	6	9	
17	13	15	9	5	4	6	
19	15	16	12	5	10	8	
21	13	10	9	7	5	7	
24	19	9	9	8	5	9	
24	13	14	17	8	9	8	
22	15	11	6	10	6	5	
30	13	13	8	4	8	8	
27	14	13	12	4	10	6	
25	15	18	15	7	8	7	
27	16	7	11	9	5	6	
25	16	13	13	9	7	8	
19	18	16	9	2	5	8	
37	15	17	12	12	10	4	
12	17	9	18	6	5	11	
20	15	11	12	9	6	5	
21	19	18	12	3	7	5	
19	16	14	10	5	7	8	
22	14	11	14	5	5	4	
19	16	11	9	6	8	7	
23	12	8	8	10	6	5	
19	16	7	11	4	3	5	
24	22	9	13	9	6	6	
17	14	14	10	9	10	5	
14	15	13	7	17	7	4	
18	12	7	7	6	7	6	
16	12	7	8	7	7	9	
30	23	6	11	9	9	6	
22	8	12	8	8	6	4	
20	15	13	11	5	11	9	
27	17	16	10	7	8	7	
24	19	15	7	9	9	7	
18	20	22	8	7	6	6	
19	15	7	11	7	12	6	
23	15	11	12	7	5	6	
23	14	9	12	8	10	5	
19	12	10	4	13	8	12	
28	15	18	13	10	5	3	
28	13	6	6	9	11	3	
27	10	16	13	8	9	3	
26	14	17	13	10	7	7	
21	17	13	14	9	7	11	
19	18	15	2	12	12	7	
20	20	18	8	10	4	5	
23	17	10	14	13	10	5	
20	18	10	4	6	11	7	
29	7	9	15	9	11	8	
20	15	20	3	7	5	7	
20	13	12	10	6	12	6	
24	12	13	6	7	6	2	
21	14	11	10	4	4	3	
24	19	9	4	7	6	4	
28	21	9	5	9	5	3	
22	14	1	13	9	5	6	
20	26	11	13	4	1	4	
19	14	11	10	13	9	10	
18	10	7	9	9	8	11	
26	19	10	10	10	11	7	
15	18	14	10	8	6	11	
28	16	13	7	12	10	4	
19	15	16	8	9	8	7	
21	20	15	11	4	7	9	
26	17	12	8	5	5	14	
18	16	10	6	9	3	6	
17	24	10	13	10	4	6	
20	16	17	3	6	8	7	
14	11	9	12	7	8	11	
18	9	16	6	7	7	5	
19	19	12	7	7	10	6	
20	13	10	7	5	8	5	
20	11	9	11	11	10	5	
20	23	12	5	5	5	6	
25	9	17	10	5	3	5	
19	9	11	9	2	7	7	
20	16	7	7	7	10	6	
17	17	14	8	8	7	14	
19	13	12	10	4	7	7	
21	13	11	9	7	9	12	
16	14	13	10	5	7	6	
14	15	15	12	9	8	10	
26	22	11	13	6	7	3	
24	17	16	9	8	6	10	
23	17	11	10	7	5	9	
25	17	12	9	6	7	9	
29	6	8	16	10	7	4	
23	9	12	15	13	5	6	
11	17	10	7	7	10	9	
20	21	17	8	10	9	7	
19	9	10	7	6	5	9	
21	19	13	10	10	7	7	
24	20	12	6	8	7	6	
23	6	7	11	6	11	9	
24	12	7	10	7	4	5	
22	11	13	5	5	8	8	
20	11	11	6	6	5	10	
26	10	19	10	9	5	7	
16	20	6	6	10	4	4	
11	12	12	7	5	7	11	
19	14	7	10	6	5	6	
15	13	11	8	8	4	4	
17	16	7	9	10	7	7	
18	14	9	6	15	8	7	
22	14	12	10	10	13	12	
23	17	10	13	8	7	5	
17	16	14	5	15	2	6	
19	11	14	9	6	3	7	
23	15	8	8	7	6	3	
19	17	9	10	13	8	7	
20	16	21	11	7	8	9	
20	16	18	13	8	7	10	
20	15	8	13	3	11	5	
18	14	14	11	15	8	5	
29	12	13	12	11	11	6	
22	11	12	7	6	9	8	
14	15	11	14	5	2	3	
23	13	9	7	8	8	7	
22	9	14	9	9	5	5	
25	11	15	5	11	13	9	
16	10	16	9	4	2	7	
13	15	7	8	5	6	10	
26	14	16	9	8	7	6	
23	12	10	10	9	9	5	
17	16	18	13	8	6	6	
17	13	10	8	10	6	8	
15	19	5	10	11	8	6	
18	18	14	17	9	5	10	
15	14	10	18	10	5	3	
19	11	12	7	2	7	5	
17	6	14	4	8	4	3	
19	15	11	15	8	6	9	
16	14	12	7	7	7	7	
20	16	8	13	5	8	8	
18	11	9	9	4	11	4	
12	17	8	6	9	3	8	
26	10	12	5	6	7	4	
18	18	5	4	7	7	12	
23	13	7	9	11	8	6	
26	24	7	13	2	4	8	
20	21	14	6	5	4	5	
23	12	10	4	2	3	8	
19	13	9	13	5	3	9	
17	19	10	14	10	10	6	
13	18	7	10	10	12	6	
16	6	10	4	4	5	4	
21	18	14	2	5	9	9	
22	21	11	6	6	5	10	
17	19	11	14	9	3	8	
18	16	5	7	8	5	9	
19	8	7	4	6	7	12	
18	13	7	8	7	7	3	
23	15	12	12	3	4	5	
20	12	5	9	12	5	9	
23	12	8	9	7	8	7	
22	14	13	6	4	9	10	
23	19	4	5	10	7	5	
12	12	8	10	6	8	8	
22	12	11	8	7	5	6	
27	16	5	9	7	4	3	
20	10	9	9	5	3	3	
13	11	14	10	8	4	2	
17	14	9	14	9	4	10	
19	17	9	8	2	6	6	
27	16	5	8	7	4	2	
9	7	7	7	10	7	8	
14	11	7	7	6	7	8	
18	14	11	9	8	10	9	
18	13	9	7	6	8	3	
26	13	10	11	5	8	10	
17	15	9	13	11	7	8	
14	13	7	2	13	7	8	
19	13	8	9	4	1	7	
19	13	7	12	14	4	5	
17	16	10	5	7	4	6	
16	10	23	9	7	10	7	
16	13	6	10	4	4	3	
23	17	10	8	4	5	5	
14	10	16	5	9	3	7	
26	11	7	4	8	4	7	
18	10	9	7	9	3	4	
21	12	10	8	8	7	4	
15	8	7	10	5	5	6	
21	10	13	8	8	4	7	
17	12	12	10	6	6	6	
22	13	11	14	7	9	5	
19	12	13	11	9	9	7	
13	11	10	10	10	4	6	
14	11	9	8	5	7	3	
20	14	11	9	7	9	7	
17	11	9	9	8	3	7	
21	4	10	11	8	5	3	
8	17	14	7	8	10	4	
13	13	10	9	6	5	6	
17	12	12	6	9	10	9	
20	15	3	6	12	7	4	
28	8	7	7	10	4	6	
16	8	12	10	13	8	8	
16	13	6	5	8	5	6	
23	9	9	7	11	11	8	
16	10	12	10	5	7	15	
10	7	5	10	3	8	6	
14	11	12	11	4	4	6	
19	16	6	8	7	4	9	
18	16	9	8	12	6	7	
12	15	14	4	7	14	5	
31	13	10	8	12	7	5	
16	6	13	6	10	6	9	
19	16	8	12	11	7	9	
16	16	6	10	7	8	6	
14	18	9	8	4	6	8	
17	20	7	9	5	9	12	
20	13	12	10	4	12	7	
24	13	11	8	7	6	5	
27	8	7	8	11	3	7	
12	15	10	13	6	8	12	
13	16	12	10	9	7	7	
20	14	10	6	7	2	5	
15	12	6	13	7	11	6	
18	16	11	14	5	9	7	
10	11	3	9	9	5	9	
11	22	9	8	5	2	7	
16	7	15	10	11	4	5	
17	11	12	9	9	6	3	
14	15	12	7	11	8	10	
22	13	11	8	6	5	4	
16	9	10	7	4	3	7	
23	12	15	8	6	8	8	
20	12	7	8	9	5	8	
16	13	6	4	3	4	13	
10	11	12	5	3	3	6	
16	12	11	7	5	4	5	
9	14	10	4	9	7	8	
24	10	7	7	5	7	6	
20	13	9	4	8	5	1	
21	9	9	8	9	4	3	
11	15	11	7	15	5	5	
15	11	9	6	3	3	10	
19	12	14	7	6	7	6	
22	14	19	9	5	5	5	
19	12	11	12	8	3	7	
17	12	13	8	2	6	8	
16	10	11	9	1	6	5	
11	11	11	7	7	3	5	
14	15	10	8	7	9	4	
18	16	11	9	9	5	5	
18	14	9	12	6	6	7	
12	18	14	6	5	8	9	
19	16	7	10	6	14	4	
19	14	11	9	6	8	7	
17	12	10	10	7	6	7	
18	13	12	13	4	4	7	
13	8	10	4	6	8	9	
9	8	10	5	7	5	6	
15	12	12	9	7	6	4	
19	14	3	4	7	11	6	
14	8	12	10	7	6	6	
17	6	11	8	7	6	5	
12	7	8	5	5	2	7	
8	12	11	7	10	8	6	
12	12	7	7	9	3	9	
25	12	6	9	3	12	4	
27	11	11	4	5	5	8	
19	11	8	10	9	4	6	
11	9	8	9	7	9	6	
19	10	9	9	10	7	5	
18	13	9	4	6	4	5	
24	10	10	6	8	7	14	
14	9	6	2	5	6	4	
12	6	10	8	5	1	7	
19	14	9	9	5	11	7	
17	13	13	8	4	2	4	
13	9	16	2	7	5	4	
20	14	8	6	8	8	5	
19	7	9	5	6	8	7	
14	7	10	4	11	4	1	
17	21	8	7	8	2	3	
14	8	17	5	8	6	4	
22	14	5	6	2	7	9	
15	12	9	6	7	8	5	
16	13	10	5	5	1	1	
14	11	10	7	4	1	12	
16	8	12	13	11	7	5	
14	11	5	4	4	7	7	
16	12	13	5	7	5	12	
15	13	8	7	3	5	5	
13	14	8	7	5	9	7	
21	8	7	4	10	10	5	
18	8	8	5	5	4	6	
12	16	7	7	11	6	4	
17	11	12	6	7	2	6	
17	8	11	6	6	6	5	
17	13	6	11	9	5	4	
15	7	7	10	4	12	6	
14	12	7	11	6	4	4	
16	18	15	7	7	7	6	
17	14	9	7	7	6	3	
14	18	9	10	4	2	6	
12	7	9	10	10	7	5	
12	15	7	9	7	4	7	
18	12	5	3	6	3	5	
12	9	7	10	6	6	3	
14	11	12	8	4	6	7	
17	11	14	5	6	11	12	
11	15	8	10	6	6	6	
18	17	5	8	8	6	5	
19	13	8	5	3	7	4	
16	12	7	11	6	12	6	
10	16	11	10	11	4	4	
7	12	6	7	7	8	4	
22	7	9	6	6	5	5	
11	13	11	5	7	7	3	
13	7	9	13	7	8	5	
17	8	7	8	4	4	0	
19	5	8	6	10	5	4	
16	10	4	4	4	12	7	
13	12	6	4	5	5	7	
16	4	8	10	6	8	5	
19	12	9	12	11	6	5	
27	6	8	10	5	6	7	
17	5	8	12	6	3	5	
14	11	10	7	4	5	7	
16	9	8	8	2	7	3	
14	6	9	11	9	2	9	
12	16	13	5	3	7	4	
13	13	9	4	4	3	6	
29	18	10	5	10	5	6	
21	6	13	4	8	4	4	
17	9	15	3	4	4	6	
13	19	3	8	5	8	7	
16	5	10	11	3	8	1	
21	6	11	6	9	13	9	
18	12	11	7	12	7	3	
12	16	13	3	5	6	7	
8	12	8	7	9	5	9	
14	14	8	7	7	6	4	
21	9	13	10	3	9	5	
15	6	10	8	4	4	5	
14	10	15	10	10	10	5	
12	10	8	10	10	6	8	
14	6	6	11	9	11	9	
10	10	6	6	7	6	3	
10	12	7	10	6	8	8	
16	12	13	10	9	8	6	
12	14	10	5	10	3	9	
6	13	11	8	7	6	4	
12	7	10	7	5	7	9	
9	10	10	9	7	5	1	
13	13	13	11	9	6	11	
19	4	5	13	11	4	6	
16	10	4	4	9	4	2	
15	9	9	8	5	8	9	
11	10	15	9	7	3	6	
13	15	10	10	8	4	8	
9	3	6	4	6	7	6	
12	15	7	3	6	7	5	
13	9	10	4	2	9	5	
11	10	10	12	6	9	4	
19	11	7	4	4	9	4	
17	8	2	6	8	3	8	
16	5	10	8	9	2	6	
11	13	14	7	5	7	9	
10	11	8	6	7	7	4	
17	13	10	7	11	6	5	
14	6	9	10	4	6	5	
19	11	11	6	1	5	7	
14	11	14	10	9	6	3	
12	8	7	8	8	7	4	
13	9	7	7	10	6	8	
10	8	9	7	7	9	6	
9	11	9	6	6	1	1	
16	8	8	5	5	4	7	
13	8	3	3	5	2	4	
14	13	7	5	5	1	7	
15	12	10	8	7	7	7	
10	6	9	7	2	5	5	
15	11	10	9	14	1	5	
13	6	8	11	9	7	4	
16	7	10	6	10	7	7	
21	12	8	6	9	10	8	
13	13	6	5	7	4	7	
12	8	6	7	8	8	4	
18	13	11	7	4	4	7	
16	9	3	11	6	3	6	
13	7	8	5	7	6	3	
14	13	5	2	4	7	10	
13	12	4	8	10	7	3	
12	7	6	7	6	4	4	
18	13	5	9	4	4	4	
21	8	8	5	6	8	9	
10	14	6	12	6	1	6	
16	12	8	7	6	8	2	
15	11	6	9	5	5	5	
13	10	8	11	4	5	2	
8	18	13	5	6	7	5	
9	12	12	3	5	7	4	
18	2	6	9	9	6	4	
14	7	10	9	7	8	4	
11	11	4	2	5	7	3	
15	10	11	10	7	3	4	
13	8	4	6	5	4	7	
16	9	12	9	5	3	4	
14	11	13	6	5	7	3	
15	10	13	7	7	9	7	
10	13	8	14	9	8	7	
13	6	11	2	9	5	9	
15	11	5	5	10	4	4	
12	8	4	8	6	4	4	
17	14	8	10	9	2	13	
15	15	6	6	4	4	4	
13	13	9	10	9	7	4	
16	15	6	8	13	5	7	
16	16	6	5	3	4	5	
11	14	9	6	6	5	5	
17	12	5	9	5	8	4	
10	12	15	9	3	8	6	
16	14	9	8	4	8	6	
7	12	7	5	7	6	7	
11	8	2	10	8	10	4	
16	10	7	9	10	10	5	
15	9	8	3	5	9	5	
14	12	11	7	5	6	8	
15	9	2	10	10	5	8	
13	12	9	5	9	3	5	
8	7	9	11	6	8	5	
14	14	4	8	4	14	6	
16	7	6	5	9	1	5	
18	14	7	3	14	7	10	
12	5	9	6	7	4	6	
16	8	11	6	4	10	2	
9	11	16	12	6	4	10	
13	14	13	8	7	3	5	
16	9	5	6	3	5	11	
10	11	10	4	9	6	8	
13	11	10	2	14	4	10	
15	8	12	7	2	8	7	
12	10	10	6	5	6	6	
10	8	5	7	6	3	9	
14	9	10	6	8	8	4	
17	10	7	8	7	6	5	
9	9	8	3	8	3	1	
19	7	10	8	4	4	8	
13	7	7	6	7	5	6	
13	9	7	5	6	10	6	
13	13	6	10	6	4	5	
20	10	10	7	9	8	7	
11	6	11	6	5	7	8	
18	10	7	5	5	6	5	
13	7	9	6	10	4	3	
13	3	10	13	5	7	6	
13	13	8	3	8	8	11	
19	11	6	7	9	5	5	
17	9	7	5	4	3	1	
11	12	10	9	4	9	2	
12	13	4	6	4	4	8	
14	11	7	7	5	3	5	
10	7	9	3	7	4	6	
15	11	10	6	7	4	4	
18	5	4	6	4	6	8	
11	5	6	2	11	5	6	
17	9	9	9	7	6	3	
11	8	7	10	2	3	10	
17	15	9	8	5	8	6	
21	8	6	5	8	2	5	
13	7	6	7	3	5	7	
14	10	10	4	8	9	2	
15	9	9	6	6	3	9	
10	8	6	3	4	9	6	
18	10	11	12	3	6	5	
21	9	9	6	4	4	6	
16	15	12	5	3	4	5	
10	7	11	11	6	4	8	
15	6	5	8	3	4	7	
7	13	8	7	7	6	5	
14	8	7	9	5	9	6	
14	8	11	7	8	5	4	
17	11	11	4	10	6	7	
12	10	9	13	6	9	10	
12	17	6	4	6	4	7	
15	7	8	4	8	9	4	
24	5	6	9	5	3	7	
22	8	8	10	3	5	5	
19	10	8	3	4	9	5	
11	8	10	7	3	4	6	
12	7	9	6	7	9	4	
9	8	6	5	4	4	7	
9	6	6	8	3	6	5	
4	10	7	9	3	6	2	
14	10	3	7	6	3	8	
12	12	6	2	4	3	4	
16	10	6	7	6	3	5	
9	12	7	4	9	6	3	
13	10	10	6	4	5	5	
10	12	10	8	5	3	6	
13	3	9	10	1	6	4	
17	11	2	12	10	2	3	
13	8	6	5	9	1	4	
12	8	11	7	3	3	6	
9	3	9	2	2	7	5	
15	9	8	5	6	5	5	
11	8	8	8	6	4	4	
13	17	3	9	6	7	3	
18	6	3	7	3	3	9	
12	5	8	5	2	13	9	
17	4	3	2	5	8	5	
16	13	10	2	11	3	5	
10	6	3	9	12	9	7	
13	11	9	7	1	3	10	
14	4	10	6	2	3	7	
7	7	4	11	1	3	2	
14	7	7	6	6	7	9	
13	7	5	3	9	10	2	
10	7	10	5	2	9	3	
15	9	9	8	7	5	2	
12	11	9	2	6	7	3	
17	3	10	10	5	7	5	
13	14	8	7	6	6	3	
12	16	6	10	5	3	4	
10	9	12	10	11	5	4	
12	9	6	11	2	5	8	
14	13	8	5	8	6	6	
12	9	8	14	4	5	6	
12	4	5	9	3	7	10	
11	11	7	7	10	7	4	
12	8	8	4	8	2	10	
15	9	11	4	3	5	6	
23	9	8	11	6	1	3	
9	8	8	7	7	7	5	
9	16	8	6	1	5	7	
13	9	10	8	9	7	5	
13	10	8	10	2	8	5	
11	7	12	2	5	4	5	
7	8	5	11	3	4	6	
14	5	7	6	7	2	3	
15	10	8	6	4	4	8	
9	6	4	7	3	7	2	
13	9	8	8	7	4	7	
11	10	5	8	9	4	6	
14	10	5	9	6	3	3	
15	3	8	5	8	1	9	
8	12	5	4	4	1	6	
17	6	3	4	6	8	13	
10	9	10	11	10	7	12	
18	5	7	6	5	9	7	
12	12	9	4	4	6	6	
18	5	3	3	3	6	7	
15	13	3	9	4	6	4	
10	9	6	5	6	3	3	
16	8	14	3	5	8	9	
7	8	9	8	6	1	6	
16	10	4	7	9	3	3	
10	7	9	3	4	10	5	
16	5	9	8	8	5	2	
12	9	8	11	5	7	9	
15	3	6	4	6	5	4	
8	10	4	6	9	7	3	
10	10	7	7	7	3	8	
9	11	8	5	4	7	8	
13	11	3	6	7	1	6	
11	10	8	5	2	6	10	
10	16	8	9	6	3	7	
11	8	3	6	7	3	3	
13	8	5	3	6	6	10	
8	8	5	10	6	6	4	
11	9	8	7	3	9	5	
11	10	8	7	2	2	4	
13	2	11	8	6	5	3	
12	16	4	8	7	6	3	
8	9	8	3	11	8	4	
11	12	7	6	9	2	11	
5	13	4	5	6	3	6	
13	10	6	6	5	4	7	
14	6	8	13	12	5	5	
15	4	9	9	3	2	4	
8	13	12	9	6	2	10	
13	5	13	10	8	5	6	
7	10	12	8	6	5	5	
8	6	10	9	6	8	3	
10	9	5	3	6	5	8	
12	9	6	5	4	5	6	
9	10	14	6	6	4	9	
9	9	7	11	2	8	4	
16	11	12	9	3	6	4	
14	6	5	11	1	5	8	
9	3	2	12	8	4	3	
17	12	7	9	9	7	5	
15	10	8	3	2	5	5	
17	7	10	6	5	5	10	
8	5	11	8	7	3	7	
14	5	7	5	4	9	5	
13	10	10	6	2	6	8	
6	6	4	7	5	5	9	
16	9	12	9	5	2	4	
12	11	9	5	5	10	4	
11	13	10	6	8	3	6	
6	4	10	4	9	6	5	
11	4	6	4	6	6	4	
16	10	6	7	7	4	6	
11	9	3	2	9	5	6	
7	7	5	7	5	5	2	
6	7	11	8	7	4	4	
10	10	8	8	2	6	7	
6	6	8	7	1	4	8	
18	8	9	7	2	4	4	
7	8	6	4	2	6	7	
16	6	6	10	9	4	9	
13	7	8	9	5	9	3	
13	8	8	5	9	7	6	
16	15	4	8	9	5	7	
18	8	12	7	5	8	2	
23	9	5	3	3	5	2	
13	9	3	5	7	6	4	
8	8	7	5	8	4	7	
10	8	4	7	7	8	6	
12	9	13	6	8	1	4	
5	6	9	3	8	8	3	
9	8	8	4	4	4	4	
15	4	5	8	10	4	7	
9	10	5	6	5	4	5	
7	9	9	9	5	6	5	
15	6	4	8	2	8	6	
8	9	6	7	4	2	7	
9	6	3	7	8	4	6	
13	9	7	4	8	6	8	
10	11	6	3	4	4	6	
11	9	4	7	1	6	2	
11	8	9	8	3	9	7	
14	9	4	4	5	8	8	
13	6	7	6	5	6	6	
16	11	4	7	8	5	4	
12	10	5	5	3	6	4	
16	7	8	6	3	6	7	
7	12	13	6	11	11	6	
9	7	5	9	9	4	5	
7	8	8	3	3	4	5	
15	9	7	6	8	4	5	
9	9	10	8	4	7	5	
10	5	4	8	4	3	6	
7	10	7	11	5	5	5	
8	5	5	2	5	2	5	
10	3	7	5	6	4	7	
6	11	14	5	4	7	5	
13	8	6	9	4	4	8	
9	10	12	4	3	5	2	
16	13	8	11	5	6	9	
12	6	7	8	7	9	5	
13	7	1	7	7	4	5	
12	12	4	7	7	5	3	
16	11	7	5	7	5	4	
12	11	8	7	5	7	3	
14	13	12	9	5	7	6	
13	4	9	7	5	6	9	
5	4	6	7	2	7	6	
6	5	6	6	5	2	7	
13	7	10	5	2	3	6	
9	8	8	5	2	5	3	
12	4	10	9	3	4	2	
5	5	5	7	5	6	8	
9	7	9	7	7	6	5	
7	11	3	9	6	5	9	
15	7	7	10	7	7	8	
10	7	8	6	9	3	2	
16	6	12	7	5	5	2	
15	15	10	8	7	4	7	
9	6	4	5	3	7	7	
7	7	8	6	6	7	6	
7	14	6	3	4	8	4	
5	8	7	2	6	6	3	
13	9	7	10	4	5	5	
12	4	8	12	8	6	4	
13	16	7	10	2	6	4	
8	8	7	2	3	5	5	
19	14	5	6	8	5	6	
12	4	8	4	9	7	7	
16	8	10	8	9	8	2	
13	12	9	5	3	8	7	
5	5	5	6	7	7	7	
10	9	9	7	6	4	7	
14	9	8	6	4	8	3	
15	9	8	4	6	4	10	
6	3	7	4	2	5	4	
6	8	10	7	3	7	5	
11	11	8	2	5	2	4	
6	10	7	7	6	6	8	
13	8	7	7	5	4	5	
16	5	7	4	6	5	3	
16	3	9	6	4	6	3	
7	9	9	5	6	3	10	
11	20	8	6	6	4	11	
14	3	8	7	7	4	6	
12	5	10	6	7	5	4	
10	11	9	5	5	4	3	
10	10	11	6	9	4	3	
10	10	7	8	5	8	6	
13	7	9	8	8	2	1	
16	17	9	3	3	5	4	
9	8	2	10	5	4	5	
9	5	9	6	6	7	7	
10	13	5	7	4	2	3	
10	9	13	8	2	8	7	
7	6	3	3	8	8	9	
9	13	6	4	5	5	4	
7	7	8	9	2	3	3	
9	6	8	8	7	5	1	
15	4	7	6	5	3	8	
11	3	8	7	7	6	3	
11	5	6	7	6	4	8	
12	10	2	17	6	7	8	
9	9	9	4	5	4	7	
13	7	2	7	9	7	9	
12	10	6	10	3	3	5	
7	11	2	8	6	6	4	
13	5	4	3	6	4	3	
11	12	10	3	5	5	6	
5	11	6	9	9	5	3	
8	10	10	7	3	5	7	
5	11	5	8	10	3	4	
10	6	11	4	9	3	6	
10	6	10	4	5	3	3	
15	7	6	7	1	5	5	
8	3	8	8	3	4	5	
10	13	10	4	6	4	6	
8	4	5	7	6	1	4	
6	8	8	9	7	6	5	
10	3	4	2	9	2	3	
13	6	4	6	11	6	6	
9	8	2	6	6	4	6	
9	4	8	9	10	9	7	
9	6	5	6	6	2	7	
13	8	9	7	6	5	7	
7	4	6	4	3	5	3	
9	8	8	11	4	10	3	
11	6	4	7	7	0	2	
6	6	5	11	6	2	4	
14	7	7	5	7	7	4	
11	8	4	4	5	4	5	
15	7	8	4	11	5	2	
11	10	6	9	4	5	9	
4	5	9	5	4	9	6	
14	14	7	9	1	5	3	
7	11	5	8	6	6	5	
8	10	8	12	11	3	5	
6	14	7	5	5	3	7	
14	7	7	7	9	4	9	
12	11	9	3	5	4	2	
12	4	9	7	3	2	4	
9	8	5	1	4	8	4	
19	5	5	5	5	7	7	
12	3	6	11	9	8	10	
10	9	4	4	4	4	7	
14	10	10	6	3	7	3	
11	10	16	5	7	5	7	
16	12	9	7	6	5	6	
11	11	10	6	4	3	6	
10	6	7	11	1	4	3	
10	8	9	4	7	2	1	
15	10	4	2	11	4	3	
12	9	10	9	9	7	6	
8	8	5	6	5	7	3	
13	7	11	4	4	5	5	
12	10	12	6	3	3	2	
16	6	6	7	9	6	8	
12	8	7	6	3	4	6	
11	6	6	3	6	5	6	
8	7	6	7	6	1	5	
7	7	4	9	3	7	7	
6	5	8	10	5	4	4	
16	4	9	7	10	5	5	
7	6	6	10	8	3	9	
9	9	6	8	5	6	4	
13	8	9	6	3	7	4	
16	8	9	6	9	9	5	
9	8	5	6	4	6	3	
6	4	9	5	6	6	9	
11	8	11	5	7	4	8	
12	5	4	6	4	4	12	
14	7	6	6	6	3	4	
7	6	5	2	3	8	4	
9	3	8	9	2	4	7	
13	6	9	9	5	5	6	
6	8	11	4	9	3	6	
9	8	7	7	3	6	8	
8	7	10	6	8	5	9	
10	6	7	7	6	3	10	
8	5	8	2	6	7	6	
11	4	6	3	9	7	13	
15	9	4	6	3	8	10	
10	6	4	6	5	4	10	
16	5	7	8	4	6	7	
7	9	4	4	2	5	4	
11	8	5	8	3	3	3	
8	8	5	3	1	4	6	
11	13	2	3	5	4	4	
5	8	9	5	8	6	4	
9	9	8	3	3	1	3	
8	10	8	5	6	6	7	
10	13	5	5	4	9	3	
9	6	8	7	9	1	5	
7	9	3	2	7	1	4	
11	8	2	7	6	5	4	
7	11	4	13	6	7	7	
6	10	8	8	2	4	7	
11	9	3	10	8	4	5	
9	11	4	3	8	8	5	
13	9	6	6	4	5	1	
6	7	6	8	9	4	2	
7	8	7	6	8	2	5	
5	2	4	7	8	6	5	
13	4	8	2	11	1	8	
8	11	3	5	6	4	3	
10	8	4	3	5	3	5	
13	2	5	10	6	8	1	
13	5	9	10	6	11	9	
11	10	4	5	4	4	5	
8	6	5	10	6	3	5	
14	6	4	4	6	5	6	
6	5	11	8	5	7	4	
10	9	5	5	3	9	5	
14	8	7	6	8	3	2	
7	10	4	7	5	6	5	
12	8	4	11	4	6	5	
8	4	7	6	5	5	4	
9	5	8	10	6	2	4	
9	9	9	5	6	5	5	
6	5	11	7	4	5	7	
13	5	6	6	2	4	7	
8	6	4	12	3	2	7	
11	3	7	9	8	7	3	
7	6	6	7	3	2	8	
4	6	7	9	7	3	5	
13	9	4	6	7	5	4	
5	6	6	4	3	2	5	
8	9	13	9	3	7	5	
9	4	4	6	5	7	7	
10	9	6	5	11	2	7	
8	7	8	6	4	8	7	
6	5	9	3	4	7	7	
6	5	9	5	6	7	2	
12	7	7	1	3	3	3	
5	5	3	4	5	5	3	
13	6	11	7	8	4	7	
8	6	3	4	4	3	6	
9	5	5	4	5	4	2	
7	7	8	6	4	7	3	
13	13	4	5	0	3	4	
5	11	7	5	5	3	3	
5	7	4	6	3	6	5	
11	10	7	8	3	6	8	
6	5	5	6	4	3	8	
14	9	6	5	8	6	4	
6	7	7	4	8	4	9	
9	8	3	4	7	4	7	
8	4	7	7	4	8	4	
5	6	6	8	5	3	4	
9	9	11	3	5	2	4	
9	7	7	5	2	4	4	
8	8	3	9	5	4	5	
14	9	9	8	3	8	4	
11	8	8	4	3	9	4	
4	5	7	2	4	4	5	
11	4	8	2	7	7	3	
9	12	7	4	6	4	6	
11	4	3	8	9	5	8	
6	10	5	3	4	5	3	
15	7	5	3	6	4	7	
8	10	2	3	7	7	7	
12	5	3	3	7	3	5	
13	10	10	5	6	2	6	
10	5	7	4	7	2	6	
8	6	6	11	6	10	2	
9	5	8	4	6	3	7	
10	13	6	11	4	2	2	
12	7	6	6	5	5	3	
8	13	4	6	7	5	8	
10	6	7	11	9	3	5	
8	4	3	6	8	5	4	
14	11	5	4	3	4	5	
12	8	8	12	9	1	5	
8	2	13	6	2	5	2	
8	7	7	6	6	5	7	
6	10	7	5	7	4	3	
10	6	6	8	5	2	5	
7	13	3	6	3	2	3	
5	12	5	6	6	3	4	
9	6	4	3	11	1	9	
9	6	6	10	5	3	3	
15	6	3	5	6	8	5	
11	10	4	4	5	4	1	
13	7	5	2	6	3	3	
12	9	2	4	8	2	5	
9	7	10	9	4	6	5	
13	11	3	5	7	7	8	
14	6	10	4	5	5	5	
7	6	6	7	4	7	2	
11	3	9	6	6	5	6	
13	11	10	8	3	6	10	
8	7	6	12	4	6	3	
10	6	8	5	4	5	5	
5	5	11	8	4	4	4	
10	4	7	6	4	5	7	
3	3	6	5	5	4	7	
8	7	6	6	2	5	5	
9	8	11	6	6	4	10	
7	2	11	5	5	11	4	
6	9	6	7	4	5	12	
9	8	6	2	4	6	4	
8	6	7	7	7	2	4	
11	7	7	9	1	4	0	
8	7	5	4	5	2	5	
17	7	6	6	3	4	5	
7	5	7	4	4	4	3	
7	9	7	8	5	5	4	
13	11	4	5	10	4	1	
8	7	7	8	6	4	5	
10	2	6	6	8	5	5	
10	5	5	7	5	6	8	
9	7	7	7	2	5	3	
6	5	12	4	7	6	5	
9	8	9	6	3	7	6	
4	7	5	6	7	3	5	
7	4	8	4	7	8	2	
12	8	3	7	5	4	6	
14	9	8	6	7	7	4	
11	11	8	9	4	5	3	
5	4	2	2	1	3	7	
11	8	4	5	7	0	5	
8	5	3	6	5	5	5	
5	6	11	9	5	1	7	
7	11	4	8	2	5	0	
8	9	4	5	2	1	7	
9	8	5	5	5	9	3	
12	5	4	8	3	5	8	
16	3	5	10	4	8	4	
6	5	5	4	6	1	4	
13	7	11	1	7	5	7	
10	7	6	6	2	2	2	
3	4	4	4	6	6	7	
9	8	4	7	6	6	2	
11	7	6	4	9	6	8	
11	11	10	4	4	8	7	
11	3	7	2	5	5	6	
10	9	7	3	5	3	10	
9	9	5	8	5	9	7	
10	9	11	5	6	2	4	
10	6	7	6	5	7	12	
8	14	8	9	8	4	8	
5	12	5	7	7	7	6	
7	11	9	8	4	8	1	
8	4	4	5	2	3	7	
9	7	10	7	7	4	7	
12	2	3	8	9	1	6	
7	9	8	2	3	7	7	
7	6	7	7	2	4	4	
9	5	11	8	11	3	5	
8	6	3	5	3	6	10	
13	6	5	7	2	3	6	
10	6	6	8	5	7	6	
10	8	11	6	7	7	2	
16	7	13	3	6	7	3	
6	7	5	6	8	5	8	
3	7	5	10	4	5	7	
5	8	9	4	2	3	3	
12	7	3	3	6	8	1	
5	10	4	6	6	3	7	
6	6	5	9	2	9	3	
8	10	8	5	6	5	1	
8	5	2	3	4	5	5	
3	8	5	5	6	7	4	
10	8	4	13	12	7	5	
10	6	2	5	6	5	5	
16	6	7	4	8	3	6	
9	8	7	8	6	9	6	
3	7	8	8	5	8	3	
9	6	6	10	4	5	8	
11	8	5	5	6	5	3	
3	6	2	7	8	1	6	
11	7	0	4	3	6	2	
11	3	7	6	9	5	6	
12	10	5	2	3	6	2	
11	7	10	7	6	4	4	
14	10	10	11	6	6	5	
5	7	7	9	5	2	5	
8	7	4	11	4	5	3	
11	6	8	4	3	3	3	
7	8	10	7	6	6	8	
7	6	4	3	7	4	3	
11	4	8	3	2	7	7	
11	5	5	3	5	8	6	
9	3	6	5	4	7	4	
9	2	6	2	7	7	3	
9	6	4	6	5	3	6	
6	10	6	3	4	8	4	
10	8	2	3	4	7	2	
9	7	7	9	4	6	3	
12	6	5	10	2	6	5	
2	10	6	3	2	5	4	
9	1	5	8	5	5	3	
12	4	5	5	3	9	4	
8	7	3	7	5	1	1	
9	9	4	3	3	6	4	
7	8	7	7	2	5	6	
13	6	7	5	2	6	4	
10	9	11	7	3	2	10	
13	11	4	7	11	10	6	
8	13	10	1	7	9	7	
6	9	3	6	8	4	9	
15	4	5	6	10	6	2	
13	10	4	5	6	7	6	
9	5	4	7	9	2	5	
8	7	4	6	8	2	7	
9	9	9	7	5	4	6	
8	6	4	6	5	4	4	
9	10	8	6	6	8	4	
5	5	2	6	4	7	4	
4	10	2	2	1	6	5	
5	4	3	7	4	9	3	
11	15	3	10	5	3	6	
6	4	6	10	5	5	6	
14	9	10	4	7	12	4	
8	8	5	3	4	3	4	
8	9	6	6	5	5	3	
7	1	7	8	7	4	3	
7	7	8	8	1	5	3	
9	7	7	4	6	1	3	
13	8	6	5	7	5	2	
8	6	7	4	2	4	7	
7	12	7	7	4	8	2	
8	10	3	4	6	4	6	
7	8	10	5	3	1	6	
13	9	8	6	8	8	5	
11	7	5	4	6	5	6	
3	8	3	7	10	7	6	
5	7	7	3	4	6	8	
6	5	5	2	12	4	3	
6	10	2	4	5	2	5	
4	7	4	8	3	3	4	
8	9	5	3	7	5	3	
7	5	9	3	6	7	6	
7	7	5	5	6	7	1	
6	8	9	4	2	3	3	
15	3	5	7	3	6	2	
7	4	5	9	3	2	3	
6	5	8	5	5	4	8	
6	7	7	7	8	3	8	
8	2	7	2	7	2	6	
9	14	8	7	2	4	3	
4	6	11	5	8	5	6	
6	10	3	4	6	4	3	
7	5	7	3	4	7	4	
11	11	6	7	4	6	7	
9	7	5	3	8	4	5	
12	10	4	9	5	3	3	
4	4	4	5	7	5	3	
8	6	4	9	5	6	9	
7	13	8	7	5	7	4	
5	8	5	5	4	3	2	
7	6	6	11	6	4	0	
7	3	13	8	1	4	5	
6	4	7	7	9	1	2	
3	6	2	1	5	4	3	
7	7	9	3	6	7	6	
4	7	2	2	7	4	4	
12	5	6	5	7	3	5	
7	7	6	8	7	3	3	
6	7	6	7	6	3	4	
13	16	7	6	3	5	7	
8	8	7	3	4	4	8	
11	6	7	4	3	4	4	
13	7	6	3	5	0	3	
7	8	6	7	7	3	3	
9	6	2	6	4	3	6	
6	6	4	7	3	9	8	
14	7	6	6	7	3	1	
6	3	9	4	3	4	8	
8	3	5	4	5	8	12	
10	8	8	0	6	5	5	
7	5	7	4	4	2	5	
9	8	7	8	6	5	6	
10	10	2	3	5	1	3	
6	6	10	6	2	8	4	
9	11	7	5	5	3	3	
7	3	4	2	2	2	2	
7	4	6	5	4	4	7	
10	5	7	7	4	5	1	
10	2	8	4	2	8	3	
8	4	8	7	8	5	7	
11	4	7	8	3	6	7	
9	11	4	5	3	4	4	
10	8	8	4	2	4	5	
8	9	6	4	4	5	3	
10	4	6	11	5	4	6	
11	10	5	3	7	3	6	
7	6	5	6	3	5	2	
11	7	7	4	3	4	4	
10	9	8	7	3	6	3	
2	5	6	6	6	6	6	
5	3	5	7	4	3	3	
7	4	9	3	5	4	5	
7	8	8	8	4	8	8	
8	5	1	2	7	6	2	
9	1	10	3	7	7	3	
9	4	4	3	5	5	7	
8	4	8	2	5	2	6	
7	10	4	3	2	9	2	
6	7	3	4	7	3	2	
6	3	9	5	5	6	4	
6	5	4	6	7	4	7	
10	6	5	8	9	5	4	
11	14	8	6	4	7	3	
9	9	6	5	5	9	2	
9	8	0	8	6	4	3	
9	4	5	4	3	7	4	
7	8	6	4	9	1	7	
11	2	2	3	6	7	4	
10	4	6	6	3	7	6	
7	1	4	7	3	5	9	
5	7	8	1	4	5	7	
4	2	6	11	8	8	6	
5	5	6	7	8	7	2	
10	4	5	9	3	7	8	
4	5	5	3	9	1	5	
15	10	10	6	7	6	4	
10	11	8	5	9	5	10	
5	4	5	7	10	5	3	
7	5	2	7	8	4	7	
13	11	3	6	3	3	7	
6	8	6	2	8	7	7	
11	8	7	6	4	4	5	
7	10	4	7	4	1	2	
9	6	4	3	5	6	6	
8	3	4	6	14	4	5	
6	11	2	4	10	3	3	
4	11	6	4	7	5	7	
4	12	3	15	11	9	2	
12	12	6	6	4	8	4	
7	5	11	5	5	5	4	
11	7	7	9	9	0	6	
7	7	6	7	4	7	6	
9	7	6	4	7	5	7	
5	10	9	6	9	4	5	
11	5	7	5	2	1	1	
10	8	5	5	5	6	8	
10	6	5	5	2	1	4	
11	8	5	5	4	7	8	
6	3	8	8	8	7	7	
8	9	7	11	5	4	6	
11	6	5	8	6	6	7	
5	6	5	6	7	5	7	
8	4	8	5	4	2	2	
7	7	5	5	5	5	11	
11	5	6	5	8	3	7	
11	5	7	8	5	11	3	
4	8	9	7	3	12	11	
6	7	2	6	4	4	3	
7	10	6	5	6	10	1	
7	5	6	8	8	8	4	
11	8	4	6	6	7	6	
10	7	7	3	10	4	8	
13	9	3	6	3	5	6	
8	3	4	11	7	9	7	
11	4	3	7	7	11	6	
11	5	7	6	7	7	1	
10	6	10	6	3	7	3	
8	6	7	9	3	5	3	
10	14	7	3	10	4	9	
15	11	5	3	5	4	2	
12	10	4	5	6	8	6	
7	7	4	7	8	6	9	
8	7	6	6	4	10	8	
9	6	7	3	6	6	8	
11	7	10	6	4	9	8	
8	11	3	8	5	6	5	
10	6	9	8	2	7	6	
6	9	12	10	12	6	4	
3	6	5	6	7	5	8	
12	12	8	11	4	9	5	
10	8	10	4	4	6	13	
7	7	7	8	3	3	8	
13	8	6	8	5	8	3	
7	12	7	10	2	5	10	
5	2	8	3	5	4	2	
9	9	11	3	12	4	5	
8	5	6	7	3	6	4	
5	7	9	5	5	5	8	
3	9	5	0	6	2	5	
9	3	6	7	10	7	3	
5	12	20	7	5	6	5	
7	13	3	8	8	6	5	
7	5	9	14	4	7	7	
6	10	11	6	5	6	3	
12	9	5	7	7	5	8	
10	5	6	7	4	6	10	
15	8	3	8	6	9	6	
8	6	11	4	11	6	1	
11	5	5	7	2	4	6	
9	8	15	8	4	7	6	
13	9	7	3	9	7	4	
14	8	8	4	4	6	4	
8	14	4	10	8	3	9	
1	8	4	4	6	5	9	
9	6	15	8	3	11	6	
16	6	4	7	6	6	8	
9	15	18	7	6	9	4	
10	5	9	6	8	4	6	
10	3	9	4	6	5	5	
8	8	5	11	6	8	6	
9	9	6	7	9	15	8	
6	5	6	11	6	5	4	
16	7	2	5	5	6	5	
6	9	13	10	8	4	5	
10	9	6	6	6	7	12	
9	10	6	8	4	4	4	
9	7	10	7	3	8	7	
8	16	7	2	6	8	8	
5	9	11	6	6	6	8	
6	7	4	7	7	13	4	
6	3	6	6	12	10	8	
9	8	7	8	3	8	8	
7	8	2	9	6	3	10	
7	9	6	8	7	9	10	
8	9	8	8	9	5	4	
9	8	3	3	12	1	13	
5	5	8	3	11	8	5	
12	7	6	8	6	6	8	
8	12	6	7	8	7	7	
9	7	4	9	6	9	10	
10	10	4	4	5	4	4	
11	5	11	8	4	7	8	
9	12	2	7	10	7	10	
5	10	12	6	7	1	4	
4	10	9	4	5	4	6	
6	6	7	6	4	9	3	
8	6	6	7	7	2	6	
12	8	6	4	5	13	5	
7	7	4	5	9	2	6	
8	6	5	7	7	3	6	
12	7	8	11	8	9	9	
7	7	8	5	7	8	2	
15	12	3	7	3	6	8	
6	15	6	11	10	7	9	
6	9	10	14	8	8	4	
4	13	8	5	4	7	5	
10	8	7	5	3	7	6	
12	5	4	7	11	5	3	
12	7	6	4	6	8	8	
21	10	8	5	9	5	6	
8	4	6	8	6	8	7	
7	4	7	6	6	7	7	
9	5	11	9	7	6	8	
10	8	9	3	5	6	7	
11	9	10	4	8	6	6	
10	7	7	4	4	5	7	
7	11	11	3	9	4	5	
7	14	7	11	8	9	7	
11	10	7	7	2	5	8	
4	7	3	9	5	13	8	
9	5	6	4	5	6	8	
11	9	3	11	5	6	7	
5	7	11	7	11	9	4	
6	8	3	8	1	8	4	
3	6	9	9	8	8	6	
8	7	7	8	10	2	2	
9	11	10	5	6	8	9	
12	7	7	5	7	9	7	
2	6	6	7	6	5	7	
6	11	3	9	6	5	6	
6	5	5	11	7	9	4	
9	10	7	5	6	8	10	
8	8	4	4	5	10	8	
12	4	5	8	7	3	11	
9	9	6	6	3	6	9	
9	11	13	10	8	8	8	
12	8	5	4	6	5	5	
8	13	8	8	7	10	5	
13	7	3	4	6	5	8	
6	7	6	8	7	5	10	
3	6	15	8	5	2	13	
13	5	7	7	12	5	5	
7	13	12	8	9	2	3	
6	5	5	3	3	4	11	
12	5	7	5	4	6	7	
14	4	7	5	6	5	4	
8	6	4	5	7	5	5	
7	10	8	6	5	8	6	
10	4	3	6	12	5	4	
11	7	3	2	5	6	5	
10	8	4	6	10	6	8	
12	8	7	8	4	2	9	
3	7	8	3	9	5	7	
9	0	4	1	7	9	3	
15	12	4	12	7	6	4	
6	4	8	4	8	10	4	
5	8	6	11	8	8	3	
8	4	3	5	5	6	5	
7	9	7	3	7	2	6	
10	7	8	4	3	6	5	
10	8	4	6	7	4	10	
5	7	3	8	7	9	6	
8	13	7	3	6	5	7	
12	4	10	6	6	3	2	
12	10	7	6	8	10	8	
13	6	7	9	5	5	8	
7	10	8	8	8	3	5	
14	7	11	8	9	6	5	
11	10	5	7	7	14	6	
8	8	5	4	8	9	2	
9	6	5	11	6	4	6	
6	9	13	6	4	3	6	
7	6	9	9	9	2	5	
9	13	11	5	5	6	4	
11	8	9	8	8	9	6	
4	7	7	6	4	4	11	
7	8	5	9	6	7	4	
6	8	7	9	7	4	5	
4	9	5	9	7	7	4	
10	6	7	9	6	5	4	
6	7	7	6	9	5	4	
6	6	6	8	12	6	2	
7	7	5	6	4	4	4	
8	8	9	5	5	4	8	
10	6	12	6	11	6	9	
9	7	2	4	8	11	5	
11	8	6	11	6	5	3	
8	10	4	5	9	7	6	
13	5	7	7	5	4	7	
5	9	12	4	10	7	7	
11	9	7	8	11	5	3	
8	5	8	6	8	6	4	
12	9	3	7	3	6	8	
10	8	5	6	8	2	11	
13	7	6	8	10	8	9	
4	8	11	7	3	1	5	
10	12	6	5	5	5	8	
15	14	6	8	3	11	9	
10	4	6	7	5	5	7	
7	5	10	4	5	12	6	
4	14	7	8	5	8	7	
9	11	4	6	6	3	3	
8	6	8	5	7	11	6	
11	7	6	6	11	8	10	
11	10	11	5	6	8	7	
11	5	7	8	3	7	5	
15	7	10	2	3	5	3	
5	7	7	4	5	4	2	
7	10	7	7	7	10	4	
8	6	6	7	9	3	4	
8	10	6	9	3	5	6	
8	9	8	11	9	11	6	
5	7	9	9	2	3	9	
11	8	5	7	5	9	7	
15	16	12	5	4	5	6	
9	9	8	10	8	6	1	
9	5	11	2	5	4	8	
7	6	3	4	5	15	7	
8	5	8	3	6	3	5	
9	5	9	7	4	6	7	
3	3	9	8	9	6	4	
6	8	3	6	6	8	6	
10	9	6	6	4	9	4	
9	6	8	8	13	4	5	
8	4	7	8	5	6	7	
8	9	12	11	8	6	6	
9	5	11	8	8	5	1	
8	10	6	9	4	7	5	
7	6	9	5	4	5	9	
9	8	8	5	8	4	5	
10	11	12	6	6	6	5	
7	6	7	4	7	8	9	
7	6	5	8	5	3	7	
4	9	8	3	2	11	4	
7	11	11	7	2	5	7	
12	9	9	8	4	2	7	
10	4	3	6	7	4	3	
4	11	5	6	5	10	7	
8	8	12	5	4	6	10	
8	8	5	8	4	4	10	
9	3	5	4	4	4	6	
7	8	8	4	5	4	10	
11	7	8	9	9	7	7	
9	7	9	10	10	12	3	
7	9	4	2	6	10	3	
4	8	4	6	8	7	7	
9	8	7	3	10	4	5	
5	7	8	12	4	9	7	
10	7	9	7	6	4	7	
6	11	4	8	4	3	7	
5	8	5	11	9	4	5	
7	9	4	10	6	7	7	
7	5	10	3	8	4	7	
16	11	6	7	9	6	7	
9	4	6	6	8	8	5	
12	12	6	7	10	8	3	
9	9	8	5	4	5	4	
12	9	6	3	6	10	4	
8	10	7	6	7	12	3	
13	6	4	9	2	9	7	
6	8	9	7	3	7	3	
4	6	8	8	7	12	9	
7	9	4	5	6	4	3	
6	9	6	3	3	5	3	
13	4	3	3	3	6	3	
12	8	7	10	7	6	3	
8	5	6	10	7	3	6	
4	6	8	7	5	9	7	
13	6	13	6	5	5	5	
5	4	8	5	8	5	1	
7	6	4	4	5	4	5	
9	6	7	10	5	7	6	
15	5	10	5	6	7	10	
8	5	9	7	6	4	3	
6	3	10	7	5	3	7	
8	9	4	9	3	6	3	
12	5	8	7	6	6	6	
8	2	6	2	6	8	7	
15	17	7	7	9	1	6	
8	6	2	10	8	10	7	
7	8	7	10	8	6	8	
16	12	9	2	7	8	7	
14	12	2	5	5	1	4	
8	7	5	5	5	6	6	
7	6	4	7	4	10	9	
7	8	9	5	5	10	5	
3	4	6	7	5	7	8	
12	8	6	2	6	5	2	
8	8	11	4	8	3	6	
10	10	8	6	8	8	7	
5	8	5	3	1	7	6	
7	11	4	5	2	5	3	
9	3	4	13	5	8	4	
11	12	9	2	7	5	7	
7	7	6	4	2	8	3	
11	11	10	2	6	9	2	
9	13	10	6	2	3	6	
6	5	10	9	6	7	13	
12	7	2	5	4	9	4	
14	8	6	5	4	5	7	
13	10	6	4	5	9	3	
12	9	7	6	4	5	10	
7	12	5	5	7	6	10	
11	10	10	10	2	5	9	
11	9	0	7	8	5	4	
8	7	13	4	4	9	11	
5	4	7	3	7	4	4	
9	11	5	6	6	3	8	
10	6	7	6	7	8	2	
7	9	8	8	7	6	11	
7	7	4	5	5	5	7	
5	6	7	8	4	6	4	
6	10	8	6	6	5	5	
12	8	9	7	8	5	5	
12	4	7	2	7	2	5	
10	4	6	6	4	11	6	
5	7	5	5	7	8	5	
8	5	8	7	9	1	13	
6	9	10	7	5	5	4	
6	5	9	8	7	8	7	
8	9	9	3	7	6	8	
6	10	6	13	4	8	5	
9	5	9	6	9	6	10	
6	5	5	8	5	8	10	
6	11	4	1	9	7	7	
8	3	7	3	4	6	4	
10	5	6	4	4	7	6	
5	10	8	3	9	4	8	
8	7	6	7	7	7	6	
10	18	9	8	8	3	7	
9	11	10	6	7	7	4	
4	6	5	3	7	6	5	
12	7	5	10	11	4	8	
4	7	12	6	5	8	7	
8	10	13	7	5	4	4	
6	8	8	7	6	4	5	
7	9	9	5	7	1	7	
11	9	5	5	5	5	9	
6	9	3	5	7	5	6	
10	4	7	7	10	1	9	
10	4	9	6	2	9	5	
11	10	4	6	5	7	7	
11	7	7	8	7	7	1	
12	6	6	7	5	8	2	
8	6	6	9	5	2	4	
4	8	7	8	9	6	5	
7	8	8	5	7	5	7	
4	3	8	2	13	3	4	
9	6	7	9	3	6	5	
8	8	4	4	4	5	6	
10	7	7	2	4	4	4	
5	6	7	6	6	6	6	
8	8	4	5	7	10	6	
9	13	9	11	4	1	5	
9	9	9	5	6	5	9	
6	8	7	7	7	3	10	
13	5	6	6	6	6	11	
2	3	10	7	10	5	3	
13	3	3	9	5	4	10	
10	5	7	6	4	10	5	
9	6	7	10	7	9	4	
11	6	9	10	7	4	2	
8	6	10	9	6	10	2	
6	10	9	6	6	6	8	
7	6	10	8	8	6	2	
9	8	5	9	8	3	2	
7	11	7	7	7	4	7	
7	9	3	7	1	10	8	
5	5	7	12	4	6	3	
15	9	6	10	8	2	7	
6	8	7	8	8	5	7	
10	10	7	8	3	3	6	
9	10	6	5	4	6	6	
7	10	3	5	3	6	3	
6	8	7	6	8	6	4	
7	6	10	1	5	4	5	
6	5	8	9	3	2	4	
10	4	8	4	9	3	6	
13	10	8	7	3	4	4	
7	6	7	7	2	8	5	
8	5	9	4	4	5	8	
8	10	4	5	6	5	3	
4	7	6	2	5	6	2	
6	10	11	5	9	6	3	
8	8	8	5	6	5	8	
4	7	5	6	6	3	3	
7	7	5	5	2	8	5	
6	6	5	7	7	7	8	
8	3	6	4	9	7	2	
6	5	8	3	9	6	6	
13	6	10	5	5	5	4	
6	3	2	3	6	3	2	
10	6	7	7	8	7	2	
7	7	5	4	12	7	6	
10	5	7	3	9	3	15	
13	10	7	5	5	7	8	
3	7	7	6	5	7	5	
5	7	7	6	9	7	6	
11	3	6	6	3	7	6	
6	9	5	5	5	7	5	
5	7	4	5	4	6	4	
7	2	4	1	6	2	4	
7	9	8	8	11	8	6	
11	4	5	3	5	6	6	
9	9	11	6	6	6	2	
3	2	11	3	6	5	6	
9	11	7	10	6	5	6	
4	4	6	9	7	3	3	
5	9	6	7	11	7	5	
10	8	9	7	6	4	5	
7	4	6	9	8	4	8	
11	5	6	10	6	3	5	
4	4	1	6	3	4	4	
9	6	4	13	5	6	3	
6	7	4	7	6	8	4	
6	13	7	7	7	12	5	
7	6	8	5	6	6	4	
6	6	11	5	5	9	4	
7	4	7	9	10	4	3	
8	6	4	11	8	5	10	
10	7	8	6	10	1	6	
7	1	9	8	5	8	3	
11	11	5	7	4	7	11	
9	7	6	5	6	4	6	
7	7	5	8	8	6	8	
9	5	9	9	6	5	9	
9	7	8	7	9	1	1	
6	9	12	6	8	7	4	
5	5	8	7	7	3	6	
4	4	5	3	11	5	11	
6	7	8	8	5	9	13	
9	7	13	6	6	0	8	
14	8	8	7	6	7	5	
8	7	8	9	8	1	4	
12	6	4	6	4	7	5	
13	5	6	5	2	5	5	
12	4	3	2	4	6	4	
8	9	6	11	3	5	9	
9	8	6	6	7	10	8	
7	4	2	6	7	5	2	
6	4	5	4	3	4	7	
12	5	10	5	4	9	6	
7	4	8	3	11	7	7	
12	3	5	5	7	6	3	
8	5	5	6	6	4	3	
7	11	8	8	5	5	7	
7	8	5	6	10	11	3	
7	9	7	4	4	6	7	
9	4	12	7	6	4	4	
10	8	6	5	3	3	6	
5	9	15	5	10	4	6	
8	9	6	7	9	11	8	
4	11	6	5	4	6	3	
3	2	8	6	9	4	4	
6	7	5	4	4	6	4	
9	9	6	8	4	9	4	
5	6	7	12	7	4	7	
10	9	1	3	6	4	3	
14	7	5	7	8	3	7	
8	9	8	6	6	5	4	
7	5	6	3	7	10	9	
12	7	8	11	5	5	7	
11	6	5	7	4	7	4	
8	7	2	3	8	7	6	
4	6	6	7	6	8	8	
8	6	12	4	3	4	6	
4	5	9	4	10	9	3	
5	8	7	7	10	2	4	
6	3	8	7	7	4	1	
9	7	5	11	4	3	5	
11	9	6	7	5	4	3	
8	5	6	7	6	4	6	
9	6	9	10	5	5	6	
7	5	6	4	4	4	4	
10	10	7	4	6	5	6	
5	7	8	5	5	6	5	
6	7	11	5	3	10	7	
15	11	4	2	7	0	7	
9	6	4	8	6	4	4	
9	5	5	3	8	5	3	
15	4	6	4	2	4	4	
3	11	8	6	4	1	10	
8	9	12	1	5	7	3	
7	5	6	5	6	6	6	
7	4	7	7	8	8	8	
15	8	5	10	15	2	8	
7	7	4	7	12	8	8	
10	5	8	3	6	6	7	
4	7	6	7	4	7	11	
7	5	7	7	7	5	4	
3	7	6	3	8	3	8	
7	4	2	5	3	4	3	
9	5	11	11	7	5	6	
14	5	6	9	7	4	4	
7	5	6	5	5	7	3	
8	10	7	4	4	2	11	
6	3	2	5	12	2	5	
13	8	7	7	4	10	5	
8	8	7	6	6	8	7	
9	8	9	6	3	8	3	
11	18	6	5	3	1	2	
9	7	10	4	4	2	6	
8	4	3	0	2	4	3	
10	6	9	10	3	5	8	
10	5	8	4	6	6	5	
8	5	6	5	2	8	6	
5	8	8	4	4	4	6	
8	8	8	7	8	9	4	
12	7	7	3	10	4	5	
10	12	5	8	7	6	3	
7	7	4	6	6	3	4	
11	7	1	4	5	2	3	
6	11	6	3	9	2	2	
5	11	5	4	4	5	4	
9	6	4	8	3	4	2	
5	5	1	5	9	4	5	
4	3	6	3	5	4	5	
7	7	5	6	7	7	7	
9	6	7	7	4	5	6	
9	6	6	8	5	8	7	
5	6	9	6	9	4	9	
3	4	6	5	5	7	7	
11	10	4	8	3	7	5	
4	6	12	2	12	4	9	
15	8	12	6	3	9	5	
8	10	5	5	6	3	9	
8	1	4	5	8	1	5	
5	4	7	14	3	5	2	
6	8	4	8	7	5	5	
5	9	11	8	2	5	5	
10	5	5	11	3	8	2	
6	8	7	7	6	5	5	
12	12	5	5	6	2	7	
9	7	3	8	2	2	4	
10	7	7	10	2	6	4	
6	6	8	2	7	5	4	
8	9	7	11	8	7	4	
4	8	5	6	7	9	7	
7	5	5	5	4	3	4	
11	11	5	4	11	3	6	
11	3	10	6	7	7	4	
6	4	8	8	5	6	4	
6	2	6	7	7	7	3	
8	4	6	6	3	5	4	
4	6	5	8	7	6	6	
3	4	5	4	11	2	2	
9	12	8	4	4	8	5	
10	6	8	4	10	1	6	
11	7	8	6	3	5	6	
9	10	13	6	8	4	5	
10	6	2	8	8	2	8	
14	7	10	6	5	5	9	
13	7	9	3	6	5	4	
9	6	12	1	4	7	9	
8	6	11	5	3	8	2	
6	7	4	10	3	8	4	
5	9	7	3	4	6	6	
6	5	10	5	5	4	2	
8	8	9	3	6	4	6	
6	8	6	2	3	4	6	
8	6	4	5	8	7	6	
8	3	5	0	9	11	2	
11	5	7	6	6	9	7	
10	9	3	5	6	12	8	
9	9	6	7	3	6	8	
6	10	9	5	5	6	5	
6	4	3	4	10	5	6	
8	5	8	10	3	7	4	
8	3	3	6	2	6	4	
9	6	3	8	7	6	5	
10	8	10	3	2	4	8	
7	8	11	2	11	9	6	
5	8	5	2	6	10	7	
9	6	10	7	3	9	7	
7	9	4	11	5	2	7	
9	4	6	4	6	6	8	
6	6	7	4	8	8	3	
10	8	3	8	5	6	2	
5	5	6	10	7	7	4	
6	4	7	8	9	6	9	
12	3	7	3	9	5	4	
8	10	10	5	7	4	7	
7	7	4	3	5	3	5	
3	4	7	7	8	7	1	
5	6	8	5	3	5	2	
8	5	2	3	2	5	1	
8	7	2	4	4	3	5	
9	4	7	7	1	5	3	
9	7	6	7	4	10	1	
9	3	7	6	9	5	4	
4	8	5	6	6	2	9	
7	8	6	6	7	5	6	
5	6	4	12	8	4	2	
7	7	6	4	7	5	6	
7	7	6	2	3	2	4	
8	5	7	5	3	4	6	
6	7	11	6	3	3	6	
8	9	11	5	4	5	7	
9	12	11	4	6	3	8	
8	5	3	6	10	5	6	
7	7	5	6	10	4	10	
4	9	3	7	5	3	9	
10	6	3	7	7	1	2	
4	4	5	6	0	6	4	
5	5	4	4	6	5	7	
3	4	7	7	5	6	0	
6	6	7	4	5	3	5	
10	6	3	3	11	4	4	
9	7	3	4	5	3	4	
8	6	3	5	5	6	6	
4	4	6	8	3	6	5	
6	7	7	6	5	1	4	
8	4	3	10	5	2	4	
8	8	7	7	4	7	7	
6	6	8	3	7	13	7	
6	8	5	8	6	4	3	
6	8	5	9	5	4	6	
7	8	12	5	7	4	3	
14	6	5	2	7	4	5	
8	1	3	3	6	4	6	
8	7	6	5	6	3	2	
10	4	3	7	6	6	4	
6	6	7	3	1	5	2	
7	3	13	8	5	1	3	
9	7	4	8	5	3	4	
8	7	3	6	3	6	5	
7	8	2	4	4	6	6	
5	2	4	8	11	5	4	
6	6	5	4	4	4	4	
10	5	7	1	6	6	8	
7	8	4	2	6	4	3	
7	6	6	4	8	6	5	
7	2	8	4	10	5	5	
7	10	1	6	5	5	7	
7	4	6	3	8	6	5	
2	7	10	7	4	7	5	
8	9	6	7	8	5	2	
4	6	7	6	7	4	4	
7	6	4	6	3	3	8	
10	5	9	4	5	6	2	
9	6	6	5	3	4	9	
3	4	7	9	2	4	9	
7	4	10	6	4	2	3	
10	8	12	5	10	4	5	
10	10	3	5	1	4	2	
7	11	8	8	4	4	5	
8	3	9	7	6	3	7	
12	7	11	6	7	4	2	
5	6	9	6	2	9	6	
13	6	7	4	2	4	5	
9	5	6	10	3	7	8	
9	6	6	1	5	5	0	
7	4	6	5	3	3	4	
3	9	8	2	9	6	5	
11	4	1	8	3	6	4	
3	8	5	6	8	1	4	
8	8	3	6	9	1	8	
6	5	8	4	9	3	8	
3	6	7	3	6	5	4	
6	5	3	5	1	8	3	
9	6	7	4	5	5	5	
5	6	8	6	3	2	6	
8	7	6	6	5	5	6	
8	3	9	7	8	1	7	
6	3	8	2	3	7	3	
2	9	7	4	5	11	5	
2	6	9	4	3	4	5	
7	9	9	8	7	6	6	
6	4	3	3	6	5	4	
5	6	4	6	8	4	3	
6	6	4	3	8	4	8	
12	5	7	5	8	8	4	
6	7	6	3	6	4	6	
5	5	9	7	4	4	3	
8	3	7	3	6	4	5	
8	4	2	4	3	5	2	
8	10	3	5	2	8	4	
12	5	6	6	5	5	6	
5	5	12	3	4	8	5	
5	6	11	3	9	1	3	
7	8	11	7	8	4	4	
8	5	6	4	4	6	7	
8	8	4	7	7	5	4	
9	9	6	3	8	4	4	
4	7	9	9	4	4	6	
12	5	7	8	5	6	7	
11	8	7	5	7	8	9	
6	11	9	3	3	7	4	
10	7	4	14	6	8	6	
11	9	7	8	6	3	5	
7	6	3	6	5	3	6	
9	5	6	8	8	7	2	
7	7	3	3	7	3	7	
6	4	6	2	3	5	5	
9	3	5	7	4	3	6	
11	12	8	2	7	6	7	
5	2	5	5	7	3	5	
7	4	5	2	4	2	8	
8	2	2	5	4	5	9	
2	5	3	6	4	6	5	
10	5	5	5	5	3	8	
7	4	3	5	3	7	6	
5	8	8	3	7	3	12	
10	4	3	2	4	8	1	
4	9	14	6	4	8	5	
7	4	3	5	5	7	4	
3	7	3	7	7	4	7	
5	5	10	3	3	6	6	
7	12	4	3	5	3	5	
3	10	6	4	4	5	3	
4	9	4	9	3	4	2	
16	7	4	8	2	3	8	
4	5	9	4	5	2	1	
6	2	4	8	5	4	6	
12	10	2	2	10	2	5	
9	7	6	10	9	4	2	
6	9	5	3	3	5	1	
11	7	5	6	6	4	4	
4	8	8	8	7	9	13	
7	8	6	8	3	3	5	
9	5	4	7	8	5	8	
4	9	3	3	4	6	6	
3	10	5	9	3	7	9	
5	8	7	6	6	6	8	
7	10	3	11	4	7	6	
8	5	9	5	3	4	7	
6	7	9	3	7	2	5	
7	4	7	4	6	6	4	
6	6	2	8	3	4	8	
5	2	5	15	3	10	9	
7	4	7	2	4	5	6	
10	7	4	6	3	3	3	
7	8	11	2	6	5	7	
5	4	1	4	4	7	4	
6	3	5	5	2	6	7	
4	5	3	6	6	4	1	
8	7	4	3	2	3	4	
9	5	5	7	3	5	8	
6	7	3	3	4	4	5	
9	5	7	3	2	7	9	
9	10	9	8	12	4	6	
12	4	4	8	5	4	3	
10	4	5	4	4	3	4	
8	7	4	7	13	4	3	
7	6	5	4	5	3	7	
6	8	2	11	3	11	9	
8	3	12	5	6	4	2	
3	8	1	5	7	3	6	
7	5	6	5	4	4	6	
2	6	4	6	4	4	4	
7	8	4	6	6	6	5	
7	2	5	4	2	6	3	
10	7	6	5	2	4	3	
7	4	5	4	6	2	7	
4	10	5	4	8	3	5	
4	9	4	4	3	8	3	
7	9	5	8	3	3	6	
5	6	5	1	3	4	8	
11	5	8	7	11	8	4	
16	8	6	10	4	6	8	
2	3	7	11	7	4	9	
6	4	6	10	4	4	7	
4	6	4	5	5	1	4	
2	4	8	4	4	5	4	
0	5	5	7	6	5	7	
14	2	7	4	4	4	6	
8	10	4	5	2	6	3	
11	11	8	3	1	6	7	
4	8	9	9	5	5	7	
9	7	6	6	2	4	6	
9	5	8	4	7	5	4	
7	6	5	2	3	6	1	
12	5	4	10	4	7	2	
10	2	8	3	3	9	0	
2	6	9	5	11	5	6	
7	6	6	11	5	5	3	
4	7	4	6	4	8	9	
5	11	5	8	5	4	4	
3	5	2	5	5	3	7	
5	8	9	6	7	4	3	
7	4	3	8	6	5	4	
6	6	5	3	9	5	2	
8	8	8	3	3	10	1	
6	8	6	4	7	4	4	
8	2	3	8	4	7	3	
5	5	5	6	7	3	6	
7	4	3	5	3	8	4	
8	7	6	7	3	4	7	
7	5	3	10	3	9	4	
10	6	4	8	6	5	1	
9	11	5	7	4	5	5	
10	5	5	8	4	3	4	
4	6	9	7	4	3	8	
4	4	7	6	9	5	5	
5	7	5	6	3	2	5	
2	10	4	5	4	3	2	
6	10	10	5	6	3	6	
4	5	6	5	4	5	6	
10	6	5	7	2	3	7	
3	3	6	6	4	5	6	
5	4	9	5	8	3	6	
9	7	7	8	7	3	4	
8	9	6	4	2	6	8	
5	3	6	4	6	2	2	
5	6	3	4	0	5	3	
8	6	7	4	5	4	4	
11	8	9	2	5	8	5	
5	4	3	6	2	1	2	
6	7	8	3	4	5	6	
11	8	6	7	5	5	4	
5	6	9	3	5	4	7	
9	4	6	1	4	6	6	
9	4	6	5	7	4	6	
3	7	7	9	2	8	5	
8	6	8	10	9	4	5	
5	3	6	5	3	4	7	
7	8	9	3	4	6	3	
5	3	5	5	4	5	3	
16	3	6	4	5	4	5	
6	6	10	4	2	2	6	
8	8	5	7	5	6	4	
9	4	5	6	5	5	2	
7	2	6	4	3	6	7	
10	6	9	6	4	3	6	
2	6	2	4	4	7	9	
5	5	7	6	7	3	4	
6	7	8	6	3	2	3	
5	8	5	5	3	6	7	
9	6	2	6	4	0	6	
9	7	2	5	5	5	5	
7	10	9	5	7	4	5	
12	4	1	6	5	7	3	
11	8	4	6	9	2	8	
5	7	4	3	8	4	3	
8	5	5	0	6	7	8	
7	7	8	6	7	9	3	
7	9	8	2	6	2	4	
5	8	5	7	5	4	1	
11	7	5	6	2	7	5	
9	8	8	2	2	9	3	
6	7	4	2	4	6	3	
9	9	3	3	6	11	5	
8	11	4	5	5	5	6	
4	6	5	5	5	9	6	
7	5	7	4	8	9	3	
2	5	4	8	3	2	4	
6	3	1	4	1	4	3	
8	6	9	8	1	9	5	
3	1	5	8	6	4	4	
6	3	5	7	5	3	4	
5	3	5	5	7	6	0	
4	8	4	10	10	3	4	
4	9	5	5	3	7	7	
8	6	2	2	6	4	4	
5	5	8	9	3	6	6	
10	3	2	3	2	2	6	
8	6	7	7	6	5	4	
8	2	5	4	5	6	7	
4	10	5	7	4	4	6	
10	5	6	5	5	5	2	
9	9	4	2	8	3	5	
6	5	7	9	4	6	2	
9	2	3	5	3	3	6	
8	5	4	5	9	6	3	
5	1	9	6	4	7	3	
4	6	3	2	5	4	5	
1	7	7	5	3	1	6	
7	6	3	3	4	3	3	
4	11	2	5	2	4	1	
7	5	3	2	2	4	1	
8	6	1	6	2	2	4	
6	6	9	11	9	7	4	
4	6	6	4	2	1	3	
4	5	3	6	5	3	6	
5	7	6	5	4	6	6	
10	6	7	7	8	4	6	
11	10	4	2	5	7	5	
6	8	8	4	4	7	5	
12	5	6	7	5	2	4	
9	11	3	6	6	9	3	
4	5	7	4	6	7	6	
6	3	4	4	4	4	3	
9	7	8	4	6	3	3	
5	4	3	4	2	4	5	
8	3	4	9	3	3	3	
4	7	4	4	6	5	9	
4	5	8	4	6	2	4	
10	4	5	6	6	4	5	
8	4	7	7	5	7	1	
6	5	8	7	5	4	7	
6	4	7	4	7	4	7	
4	6	4	6	7	6	2	
3	3	7	6	5	5	5	
6	9	4	8	6	4	4	
6	2	5	9	9	6	6	
6	1	6	5	2	5	4	
7	9	5	3	5	6	1	
3	3	2	3	6	3	4	
7	5	5	6	4	3	7	
5	5	6	10	9	2	4	
6	7	4	5	5	4	3	
8	4	6	5	9	5	3	
9	7	9	8	5	6	4	
8	3	4	5	7	5	0	
10	5	5	6	6	6	5	
7	7	3	6	8	1	4	
4	6	6	3	3	4	1	
4	7	6	1	3	12	7	
7	5	4	9	6	4	4	
4	9	7	5	5	7	6	
6	10	5	9	7	5	5	
8	11	6	3	7	8	8	
9	3	6	2	6	5	4	
6	6	2	7	3	4	4	
10	4	4	2	4	6	4	
8	5	8	3	4	6	2	
5	6	8	4	1	5	6	
3	1	2	3	6	6	5	
9	2	5	2	2	1	6	
6	11	5	6	7	9	5	
8	7	6	4	6	2	6	
14	1	3	4	7	6	10	
2	6	2	13	2	7	5	
3	2	8	4	5	4	4	
5	11	5	9	7	3	4	
4	5	10	5	7	8	7	
6	7	8	6	5	2	4	
5	8	2	3	2	4	4	
9	4	4	6	2	6	1	
4	11	6	1	1	1	1	
6	5	4	5	5	3	4	
9	6	4	3	6	8	4	
8	7	10	6	4	6	4	
14	5	2	6	6	6	8	
2	10	8	6	4	4	2	
10	4	2	8	5	2	4	
12	5	4	2	6	7	6	
5	7	5	4	4	5	1	
11	7	5	4	4	5	4	
6	9	10	4	8	5	6	
8	11	1	7	8	9	2	
6	10	3	4	5	4	3	
6	6	7	8	4	11	3	
10	2	6	4	10	4	7	
6	8	7	3	5	5	3	
7	8	3	5	7	4	2	
11	3	6	7	6	4	6	
4	9	6	1	3	3	4	
6	5	6	6	5	5	3	
6	4	6	7	8	0	5	
12	3	3	1	6	2	6	
10	7	10	3	5	2	6	
4	8	3	8	5	4	7	
11	4	3	4	3	4	5	
7	1	6	5	9	2	4	
2	8	4	5	7	4	1	
4	3	5	4	4	8	6	
8	5	2	4	5	6	2	
1	7	5	3	5	6	6	
5	5	1	3	8	4	7	
8	8	1	2	3	4	5	
7	2	5	6	3	7	7	
7	7	7	3	5	6	3	
5	3	3	1	4	7	5	
5	3	4	6	5	6	3	
7	5	7	2	7	6	2	
3	5	7	4	6	4	6	
3	4	8	13	2	5	5	
3	8	1	2	6	3	5	
7	4	4	4	1	4	2	
3	8	7	3	11	1	8	
5	7	3	8	4	5	4	
6	6	5	8	1	7	4	
7	8	9	4	5	6	6	
10	4	6	3	6	5	5	
11	5	4	3	4	7	5	
7	4	7	1	8	10	5	
4	1	4	8	2	5	5	
4	9	4	5	6	7	6	
11	0	5	4	4	5	3	
4	3	6	3	5	2	2	
8	5	4	6	3	5	4	
8	10	6	3	3	4	7	
9	5	3	5	10	4	4	
8	8	3	5	4	5	4	
5	10	4	5	9	2	2	
4	6	9	10	5	6	3	
9	3	4	6	3	4	4	
10	7	5	5	5	6	5	
5	6	2	6	6	7	6	
6	6	4	6	6	1	6	
6	7	9	6	7	10	3	
4	11	2	8	4	4	3	
7	6	4	5	6	6	2	
6	10	7	2	6	3	8	
9	6	3	9	7	5	4	
9	5	4	1	7	4	8	
8	2	7	9	2	9	6	
9	12	10	6	5	0	4	
4	12	6	3	2	6	3	
11	7	2	7	3	3	4	
7	7	4	6	7	4	5	
5	8	3	4	4	5	3	
5	6	7	8	8	3	4	
11	7	6	8	4	4	3	
2	2	8	0	2	5	2	
5	5	2	7	8	7	6	
2	5	6	7	8	4	9	
5	8	4	2	1	9	3	
7	5	8	5	4	5	3	
6	4	6	6	6	4	5	
4	5	7	5	7	4	8	
5	4	7	6	3	7	7	
11	4	7	1	6	3	7	
7	5	8	6	3	9	3	
7	6	7	6	2	3	5	
4	7	11	6	4	7	2	
4	6	8	6	7	5	4	
7	9	5	4	4	4	4	
3	4	7	10	5	6	8	
4	8	7	8	6	5	2	
5	8	5	4	2	3	4	
5	10	6	6	2	6	4	
3	10	4	2	5	1	1	
4	3	3	9	3	5	4	
8	7	7	4	3	3	6	
3	9	7	9	3	5	2	
5	6	5	5	5	3	3	
7	6	8	9	1	7	2	
9	9	3	6	6	4	4	
4	4	8	4	4	8	5	
3	6	9	6	6	5	4	
8	4	4	8	3	2	8	
7	11	8	1	1	3	2	
5	3	4	7	7	4	5	
6	8	1	6	7	5	3	
11	6	7	6	3	6	6	
4	5	7	5	4	7	3	
3	2	12	2	2	8	4	
5	3	6	6	6	4	7	
6	7	5	5	5	4	5	
7	6	7	6	10	5	1	
8	8	5	7	0	3	7	
9	5	6	2	6	3	4	
2	5	2	4	6	9	4	
9	4	7	4	5	6	6	
7	5	5	3	6	6	6	
5	6	4	1	7	3	6	
4	4	4	2	4	5	8	
6	4	10	6	2	7	7	
5	5	5	6	3	7	4	
6	6	6	2	5	5	2	
4	5	5	8	3	4	7	
9	8	7	13	6	3	9	
4	4	8	4	4	4	5	
7	4	1	3	6	8	2	
4	4	5	3	3	9	5	
8	4	7	5	3	4	2	
2	1	5	9	7	6	4	
5	9	6	4	6	3	8	
5	10	7	1	9	6	3	
5	5	5	6	5	3	3	
6	4	12	5	9	4	6	
3	10	4	4	9	3	4	
5	6	5	6	8	5	6	
7	8	9	9	8	3	2	
6	8	10	10	2	3	8	
4	8	3	4	4	2	3	
5	6	4	3	4	6	8	
4	10	4	5	6	2	6	
3	8	5	7	5	10	5	
11	6	3	5	1	1	9	
7	9	5	5	4	2	4	
2	3	4	5	7	4	3	
8	7	4	4	5	2	4	
4	7	3	1	3	5	2	
5	4	6	2	9	3	9	
11	7	3	3	4	9	4	
8	4	6	7	10	2	3	
6	6	4	4	3	5	3	
8	8	4	9	8	5	6	
7	9	5	10	2	1	3	
5	7	5	11	2	8	2	
6	5	2	5	5	7	6	
7	5	5	3	6	6	5	
7	4	8	8	4	3	3	
5	6	5	2	8	6	5	
6	10	4	9	4	3	3	
6	5	4	5	3	6	3	
5	7	6	7	7	3	3	
4	5	7	7	4	9	6	
6	3	5	6	4	3	6	
4	7	10	7	6	6	5	
12	3	3	3	4	4	2	
3	5	8	3	4	3	3	
4	2	9	3	5	4	6	
4	6	5	5	4	4	4	
2	3	4	3	8	6	5	
4	6	7	5	5	8	0	
6	3	6	5	6	8	4	
7	6	5	1	6	4	8	
5	9	10	6	5	6	7	
2	3	2	7	3	4	4	
4	7	4	7	2	2	5	
4	9	6	8	5	5	10	
6	3	9	2	5	3	5	
3	4	4	9	4	7	3	
5	6	10	7	7	2	9	
10	4	5	5	2	2	5	
11	1	6	7	6	1	1	
4	1	6	3	4	6	5	
10	8	4	11	4	5	6	
6	6	3	6	2	8	6	
5	3	4	5	7	3	6	
6	7	5	7	5	2	2	
2	10	7	6	8	2	5	
8	7	5	7	3	5	3	
5	5	2	5	4	1	7	
10	4	4	3	6	5	4	
7	4	8	5	7	3	4	
9	10	6	4	1	3	5	
3	6	1	4	4	4	4	
6	10	8	3	1	6	7	
7	5	2	6	5	4	8	
8	11	4	5	4	6	5	
6	5	5	4	2	4	3	
8	3	8	5	5	4	3	
16	9	3	7	7	5	3	
5	4	7	6	6	3	12	
13	10	3	5	7	2	6	
8	7	6	2	6	3	7	
7	9	1	3	3	4	8	
7	10	3	3	9	7	5	
5	5	7	4	10	3	5	
9	5	7	5	4	2	2	
8	3	2	3	6	7	4	
3	7	5	5	4	2	6	
8	8	6	3	1	5	2	
3	3	6	2	7	9	3	
6	7	4	5	3	5	1	
4	4	8	4	4	6	7	
8	3	6	3	1	4	4	
7	3	7	6	4	7	4	
3	5	3	3	11	6	3	
8	3	2	3	1	5	7	
9	3	7	6	7	3	1	
7	8	4	6	7	10	5	
7	6	5	2	3	2	6	
5	6	4	3	9	4	5	
3	7	6	5	2	7	3	
5	4	4	1	5	0	8	
4	5	4	7	7	5	5	
4	5	3	4	5	1	5	
1	5	2	12	3	8	5	
5	8	7	4	4	4	5	
5	6	10	4	5	6	2	
6	8	3	4	4	5	6	
6	5	3	7	5	8	6	
8	3	6	11	2	4	4	
4	8	4	3	2	2	5	
5	4	5	8	11	3	8	
11	3	6	2	5	6	2	
4	3	6	7	3	2	1	
8	9	0	7	3	3	7	
8	6	8	6	7	4	6	
3	8	7	6	7	6	10	
3	4	3	4	4	6	5	
13	3	1	8	2	5	5	
3	2	2	5	4	2	7	
5	3	1	4	4	5	5	
3	3	7	6	7	4	4	
2	7	6	2	5	4	4	
5	6	3	4	4	7	5	
3	3	5	2	4	5	3	
3	4	5	3	2	3	7	
8	6	4	7	6	4	6	
4	2	4	8	4	2	7	
6	6	7	1	9	6	7	
6	3	4	5	5	6	7	
8	8	5	5	3	7	3	
7	5	4	4	4	3	5	
5	4	5	9	3	8	6	
5	8	4	8	4	8	8	
5	5	5	4	6	2	5	
7	5	5	8	4	8	6	
6	11	4	12	6	0	7	
5	6	2	5	8	4	4	
3	3	5	4	6	4	4	
6	8	4	5	3	6	5	
11	7	11	7	4	5	6	
7	2	7	8	6	2	7	
5	6	4	4	4	8	4	
11	4	7	4	4	6	4	
2	7	5	6	4	6	4	
7	3	6	2	3	6	2	
3	7	4	3	2	9	4	
10	5	7	6	7	3	4	
5	3	4	8	4	7	4	
8	6	6	4	3	5	4	
4	2	5	6	2	1	2	
6	9	3	5	6	6	7	
5	5	6	9	4	3	5	
8	2	6	2	6	9	1	
3	8	7	3	7	4	7	
8	12	6	1	4	8	4	
4	4	10	3	3	6	4	
3	5	8	4	7	4	4	
4	9	3	8	3	4	3	
1	4	7	2	10	8	5	
9	4	5	5	1	2	2	
5	6	9	6	6	3	6	
3	5	8	0	2	6	6	
5	6	7	3	3	4	2	
7	10	5	6	4	5	3	
5	7	5	1	4	10	6	
8	8	7	3	4	3	3	
6	5	9	7	9	6	11	
2	10	2	6	5	10	6	
3	7	5	4	7	1	5	
8	2	8	5	4	6	5	
2	6	1	5	5	5	4	
12	5	6	5	6	4	4	
7	4	7	3	5	4	7	
7	7	4	4	6	8	5	
8	3	7	2	1	2	7	
4	4	4	4	8	2	6	
5	9	6	3	9	11	9	
5	11	10	2	7	3	4	
5	15	2	6	5	2	4	
4	4	3	5	6	4	8	
1	8	5	6	3	4	3	
5	11	10	3	2	6	6	
5	10	5	6	4	3	6	
7	5	6	5	6	11	6	
4	5	6	7	0	5	1	
8	5	6	2	5	1	0	
5	6	9	2	4	4	9	
6	5	7	5	3	5	6	
5	5	11	2	6	4	6	
5	6	5	6	2	3	6	
2	6	5	7	3	8	4	
2	10	3	4	11	6	4	
5	8	5	3	2	5	1	
7	5	6	4	5	7	8	
4	8	5	7	7	2	6	
2	6	4	5	3	3	4	
4	4	5	6	5	11	0	
7	5	6	5	3	3	3	
10	3	7	2	5	2	7	
9	6	9	3	11	8	4	
1	7	4	4	6	4	5	
8	7	2	3	4	4	2	
8	4	8	5	4	3	5	
11	4	2	4	2	6	3	
8	2	4	3	3	6	3	
8	5	3	6	4	2	6	
6	7	5	4	3	4	4	
3	5	6	5	4	5	4	
4	5	7	4	4	4	4	
5	5	3	3	6	4	5	
6	2	5	8	3	4	1	
5	1	6	6	4	3	6	
11	8	4	8	2	7	3	
10	5	8	5	6	6	0	
4	7	7	2	5	5	4	
5	4	4	4	6	4	3	
8	7	6	4	5	8	1	
4	4	6	8	4	2	4	
6	3	6	6	7	3	3	
3	6	4	10	3	11	6	
6	6	2	8	5	3	2	
9	6	5	9	7	1	4	
7	5	5	4	4	5	6	
7	8	5	6	8	4	4	
3	4	8	2	1	5	5	
10	2	4	6	4	1	6	
4	4	3	7	9	6	4	
6	3	12	3	9	0	3	
10	6	6	4	4	3	3	
10	5	6	7	3	7	1	
5	9	6	4	5	4	6	
3	4	9	7	4	2	5	
7	10	8	9	4	3	6	
6	2	4	3	5	4	0	
6	8	11	8	3	2	6	
4	5	5	5	3	4	2	
6	5	6	1	3	7	7	
7	5	2	5	7	5	2	
3	6	6	3	6	3	2	
2	4	11	4	1	5	8	
4	6	4	3	5	5	3	
5	5	5	1	5	5	1	
4	3	6	6	3	1	3	
7	4	2	5	4	2	3	
5	6	11	6	4	3	8	
2	2	3	5	2	6	4	
8	10	5	4	4	2	1	
4	3	5	5	3	8	3	
7	5	7	3	5	3	5	
8	2	3	1	4	5	5	
3	6	10	7	6	5	10	
7	7	3	5	4	1	3	
3	5	5	6	5	2	6	
3	4	5	6	4	3	0	
6	8	2	5	6	5	1	
2	7	3	5	3	6	4	
7	5	1	3	4	2	2	
1	7	5	5	7	3	8	
3	9	7	1	1	4	3	
9	11	6	4	6	4	3	
7	9	8	1	4	5	5	
4	8	6	3	11	7	4	
7	12	5	5	3	3	0	
9	8	3	7	3	2	7	
6	5	4	3	4	4	2	
6	10	2	6	4	5	2	
6	4	4	10	3	3	2	
6	5	4	5	2	5	4	
11	4	6	3	5	6	9	
2	4	5	4	2	5	2	
5	3	5	7	3	0	1	
2	4	7	2	8	9	5	
5	6	4	6	6	4	8	
7	2	4	4	6	1	4	
12	5	2	10	1	4	5	
5	2	7	3	6	9	2	
9	5	4	2	6	5	3	
7	8	10	9	4	5	4	
3	5	7	6	3	4	5	
3	6	6	5	3	4	3	
8	6	5	4	3	5	4	
9	5	6	6	3	1	5	
10	4	5	6	4	4	5	
1	3	5	4	3	9	1	
6	6	6	4	7	4	3	
5	5	4	4	8	4	0	
5	4	6	7	4	6	5	
4	7	2	5	3	2	6	
9	5	14	8	1	4	3	
7	7	1	5	3	5	6	
2	4	3	9	7	3	1	
9	5	1	6	5	2	5	
1	8	3	2	3	3	4	
9	7	8	7	9	6	7	
9	5	5	4	4	3	5	
10	3	7	10	5	3	4	
8	4	3	5	3	9	2	
2	4	0	6	6	2	7	
0	2	5	6	5	5	3	
3	4	4	5	4	5	7	
5	7	5	6	7	3	6	
6	6	3	2	6	0	6	
3	8	6	4	3	5	4	
11	7	4	8	2	2	6	
4	7	10	5	7	7	8	
3	9	5	3	4	7	2	
10	7	8	5	9	5	1	
7	7	4	2	5	5	4	
9	7	5	4	5	3	6	
6	1	5	5	7	7	0	
8	6	7	13	7	5	4	
6	5	7	4	4	7	5	
6	9	8	3	3	7	5	
4	9	5	6	10	8	4	
5	2	6	2	6	4	6	
4	5	6	2	5	11	1	
6	5	5	4	7	1	8	
8	5	3	9	6	4	6	
6	7	4	6	0	3	5	
6	3	5	0	8	5	5	
5	3	7	5	8	4	4	
4	5	8	4	2	8	6	
6	5	7	7	4	3	4	
9	7	2	5	4	1	5	
3	6	2	2	8	4	2	
6	8	3	6	4	4	2	
3	3	4	2	5	1	1	
5	5	5	6	1	4	7	
7	4	11	2	4	3	5	
6	4	6	5	11	3	0	
5	5	4	1	6	5	5	
8	5	1	6	6	8	3	
10	3	7	10	8	2	3	
5	7	3	7	3	10	7	
7	1	6	6	1	9	6	
7	8	6	2	3	6	5	
16	2	2	5	4	3	2	
9	10	6	6	4	5	6	
9	7	8	2	3	6	7	
9	4	3	5	5	5	6	
6	8	8	7	10	5	4	
6	5	6	5	3	5	3	
5	4	4	7	3	5	4	
4	9	5	2	4	6	6	
2	7	2	5	3	4	6	
7	5	6	3	6	2	6	
10	6	6	3	3	4	3	
5	4	5	3	5	3	6	
3	5	3	4	8	5	4	
7	12	9	5	5	5	7	
4	3	9	6	1	2	1	
3	4	5	1	7	7	7	
5	5	3	6	5	4	5	
8	4	7	2	6	3	5	
4	2	2	2	4	2	2	
5	0	5	4	5	2	4	
8	9	5	4	6	4	2	
6	3	6	3	2	6	2	
7	6	7	5	4	3	7	
7	3	1	9	4	3	7	
6	3	5	2	1	7	2	
6	4	7	5	5	5	7	
7	3	1	6	6	3	7	
4	3	2	7	7	8	1	
4	1	11	8	1	4	4	
7	4	5	3	2	3	3	
5	7	3	7	6	8	3	
7	2	4	3	1	6	7	
8	7	3	4	2	2	4	
6	4	3	5	6	4	3	
3	3	9	5	4	3	2	
8	5	2	4	3	6	3	
8	5	11	3	4	5	5	
6	3	3	5	8	6	4	
5	7	5	6	5	4	6	
3	1	4	6	6	4	0	
5	5	6	6	1	7	4	
6	6	2	7	4	3	5	
5	6	4	6	3	3	4	
5	4	4	4	3	3	3	
5	5	0	2	4	4	3	
16	8	3	8	3	9	5	
2	4	5	4	6	6	3	
10	5	3	9	8	3	5	
3	4	8	8	9	3	5	
3	5	5	4	4	1	2	
7	4	4	8	4	1	3	
4	10	4	3	6	8	2	
8	6	7	4	5	5	5	
6	2	1	5	6	4	6	
5	7	5	8	7	5	3	
9	1	6	5	3	9	4	
6	4	5	5	3	3	5	
6	3	4	3	2	2	1	
7	4	8	7	9	6	4	
8	1	6	8	6	5	5	
6	5	4	4	9	4	5	
2	5	5	6	3	9	6	
8	9	4	3	4	2	5	
6	3	6	1	5	7	6	
8	2	7	7	2	7	1	
5	6	8	3	7	2	4	
8	9	6	6	4	4	2	
6	8	3	2	3	5	7	
3	6	7	3	4	5	4	
5	5	4	5	5	3	7	
8	4	6	3	1	6	8	
2	5	6	7	2	5	3	
6	4	7	7	2	0	2	
7	6	2	5	7	3	9	
6	5	3	9	5	6	4	
5	10	6	2	5	5	3	
8	2	4	5	3	4	4	
0	3	6	4	4	4	5	
7	3	6	5	6	10	3	
8	8	2	8	3	5	2	
8	6	3	2	5	2	7	
4	3	4	3	7	4	1	
2	7	3	6	1	6	1	
5	4	7	4	5	6	3	
11	7	6	6	3	2	2	
8	2	3	3	6	1	0	
3	2	2	3	5	4	6	
7	4	5	2	3	11	4	
2	5	6	6	4	3	6	
7	7	3	4	6	3	5	
8	8	4	4	4	2	5	
3	7	5	1	4	4	5	
9	6	5	5	2	1	4	
8	4	6	4	5	6	4	
4	6	4	3	8	6	3	
2	3	6	9	9	3	4	
11	5	4	6	3	6	8	
8	6	7	7	6	4	3	
6	8	7	3	7	4	3	
6	5	4	2	5	2	8	
8	7	1	4	1	4	1	
5	6	4	4	2	7	3	
4	10	4	7	9	3	6	
5	8	4	5	6	4	5	
8	5	5	5	6	8	5	
4	3	5	11	6	4	5	
2	4	4	9	3	4	2	
6	7	5	4	5	3	4	
7	6	2	4	5	5	4	
4	6	2	9	3	5	1	
7	7	2	8	9	3	7	
9	5	4	5	2	4	3	
9	5	2	4	4	10	4	
4	5	5	9	2	3	4	
6	8	4	3	3	5	6	
4	4	1	1	1	9	1	
2	1	5	5	3	4	2	
3	3	11	7	8	1	2	
12	10	6	4	4	3	5	
7	5	9	3	6	6	4	
4	8	7	7	5	3	4	
1	2	6	6	6	2	4	
10	4	2	7	7	4	2	
8	4	3	7	10	5	5	
6	6	6	5	4	2	4	
5	6	4	4	4	4	5	
6	6	4	2	6	4	5	
5	9	4	9	6	3	3	
3	2	5	6	1	5	5	
2	5	7	4	1	10	5	
6	7	4	2	8	5	3	
2	6	7	1	3	9	3	
5	7	4	7	3	4	3	
6	4	6	3	3	3	5	
7	4	5	6	6	8	7	
8	5	4	4	2	6	5	
3	7	3	5	4	2	3	
4	5	8	3	4	5	3	
9	6	4	4	5	8	6	
11	4	5	7	2	4	4	
6	7	4	2	6	6	3	
6	4	7	6	8	3	3	
7	3	2	6	2	2	11	
4	1	3	4	7	3	4	
5	4	7	5	3	3	6	
7	4	6	7	6	1	4	
9	5	9	6	4	5	7	
6	5	4	5	4	5	9	
6	3	5	2	2	2	5	
3	6	9	5	3	7	5	
6	4	6	5	2	1	4	
5	1	5	5	5	2	3	
5	4	4	5	2	3	3	
8	5	7	8	7	6	6	
13	4	6	2	7	8	2	
5	6	2	3	5	3	7	
5	7	2	7	8	5	6	
6	2	7	3	2	6	4	
9	4	5	3	4	2	6	
3	3	3	4	5	9	3	
3	5	8	5	7	8	4	
5	1	2	2	8	5	3	
7	3	5	3	3	2	2	
4	2	5	4	8	3	2	
1	3	7	6	8	5	3	
9	4	3	2	6	4	3	
8	2	4	5	6	2	4	
8	3	4	2	5	7	6	
2	6	8	2	9	1	4	
8	2	4	4	3	4	3	
5	5	7	7	3	5	3	
8	5	5	4	5	5	6	
2	4	9	5	3	4	5	
6	7	6	4	2	6	6	
5	6	6	5	6	3	9	
6	4	4	4	9	6	9	
5	10	4	8	5	2	5	
10	7	7	4	5	10	6	
3	4	4	5	5	3	5	
3	8	2	12	7	6	6	
6	5	7	1	7	3	9	
4	1	2	6	4	5	6	
4	9	3	4	8	6	3	
5	5	2	3	3	5	5	
6	3	5	7	5	2	5	
7	6	6	2	3	5	4	
3	3	3	2	1	5	2	
5	6	4	2	8	2	4	
8	5	3	6	1	7	6	
5	6	8	8	5	4	2	
7	12	2	2	3	11	1	
5	5	6	3	3	3	10	
1	6	2	9	6	7	0	
6	7	8	9	8	7	5	
3	6	9	5	0	5	4	
3	1	2	1	7	6	5	
6	7	5	4	9	5	1	
7	2	5	5	5	4	2	
6	6	5	5	8	5	3	
1	4	5	4	4	6	4	
7	5	9	5	4	3	1	
3	14	2	6	3	6	0	
4	1	6	2	4	8	6	
11	2	7	6	3	4	6	
6	5	4	7	3	5	11	
5	5	3	4	3	4	8	
4	0	3	1	5	4	11	
7	5	2	3	9	7	6	
6	1	2	1	8	3	6	
14	6	5	5	4	4	5	
5	1	5	3	7	5	4	
4	4	6	9	2	4	2	
6	4	3	4	6	5	6	
5	9	7	6	9	5	3	
3	3	5	4	3	5	5	
8	6	2	8	3	2	7	
7	4	3	7	5	4	5	
5	8	7	3	4	3	4	
5	3	7	0	5	6	2	
2	6	4	5	2	5	2	
4	5	2	4	3	8	5	
8	2	3	3	4	3	3	
4	8	2	1	4	0	6	
3	3	3	6	11	5	2	
6	3	3	2	4	1	3	
6	5	4	2	2	1	8	
8	3	3	2	6	3	1	
8	7	5	7	5	4	8	
7	5	7	2	2	4	8	
4	10	4	6	8	5	4	
5	4	8	4	2	4	3	
5	2	6	4	8	2	6	
6	6	11	10	5	4	2	
8	10	4	4	3	4	1	
4	4	7	3	5	3	4	
8	4	4	2	3	5	3	
2	4	4	9	6	3	4	
9	2	3	3	8	7	2	
4	5	2	0	0	2	7	
2	1	4	3	3	5	1	
6	6	3	3	4	3	6	
5	6	6	7	5	4	6	
4	8	4	4	5	7	3	
4	5	10	6	8	3	5	
6	1	4	2	4	9	2	
3	3	5	2	5	10	3	
5	6	3	5	5	4	7	
7	4	4	1	5	6	4	
5	5	5	6	4	7	5	
4	8	5	1	5	4	5	
4	8	5	6	4	7	4	
11	3	5	6	0	5	3	
2	9	4	5	3	2	5	
11	5	4	6	5	5	2	
10	5	5	3	9	3	1	
6	3	3	4	6	3	1	
5	4	9	4	5	5	5	
5	0	8	5	9	8	0	
4	2	6	1	4	3	5	
12	4	4	5	5	4	6	
4	3	4	3	4	3	3	
9	5	7	6	4	7	6	
4	6	5	3	3	5	6	
4	2	4	2	6	4	5	
11	16	8	2	5	4	4	
5	6	5	6	5	5	4	
7	5	7	5	6	5	4	
5	5	4	5	6	2	1	
9	8	4	3	7	4	8	
3	3	10	6	5	2	6	
6	2	10	2	2	5	3	
12	5	5	3	4	4	5	
5	7	6	7	8	2	4	
10	4	3	6	5	5	2	
4	5	5	4	6	3	2	
8	6	8	3	14	7	4	
3	3	4	2	3	8	3	
5	3	7	4	3	4	6	
7	5	6	3	4	4	7	
4	4	9	1	3	4	9	
3	5	5	4	6	3	3	
2	8	5	5	5	1	3	
8	3	3	4	5	6	2	
4	3	7	4	3	9	5	
3	6	6	4	5	5	3	
10	9	5	2	2	4	8	
5	5	3	2	4	2	5	
4	4	3	2	5	7	3	
7	6	7	5	4	8	6	
6	8	6	5	6	3	9	
6	8	2	8	0	8	1	
2	7	5	4	6	4	4	
4	8	3	8	4	1	5	
9	5	4	3	2	8	5	
7	6	4	0	3	2	6	
11	5	4	5	6	3	3	
4	4	5	3	5	3	4	
9	8	3	7	3	2	4	
4	6	1	2	4	7	9	
2	6	8	4	6	3	3	
6	3	4	7	9	3	6	
3	7	7	5	4	6	2	
7	6	2	7	3	4	4	
6	4	5	1	6	5	5	
7	3	4	4	6	3	4	
2	4	7	7	12	4	5	
3	2	6	4	2	4	1	
7	1	4	1	8	4	2	
9	3	4	7	3	5	5	
2	4	6	2	2	8	4	
2	6	2	6	6	2	1	
9	7	1	5	5	7	3	
4	4	5	3	3	2	3	
10	6	7	5	4	0	2	
5	6	4	3	4	5	4	
5	8	3	3	5	7	2	
3	4	4	6	1	2	5	
2	5	6	4	11	6	7	
8	5	5	4	2	7	3	
4	4	2	4	2	4	3	
8	7	7	5	4	4	5	
5	4	8	3	11	7	3	
7	10	6	2	2	10	3	
6	4	1	7	3	5	4	
5	4	9	4	3	1	5	
4	5	4	1	4	6	0	
3	5	4	3	7	5	3	
6	4	9	8	5	5	3	
3	4	2	6	5	3	3	
10	5	2	1	3	2	7	
3	4	8	7	1	3	2	
4	5	5	6	3	4	4	
5	8	4	7	5	5	1	
7	4	3	4	5	3	3	
9	1	2	4	4	8	7	
8	3	5	8	7	11	2	
10	9	4	11	2	2	6	
2	8	3	3	2	8	4	
3	5	2	3	5	3	3	
11	8	9	4	9	4	5	
5	2	4	2	2	1	5	
4	7	4	3	3	4	1	
5	9	5	8	4	6	6	
6	3	15	3	7	6	2	
5	3	5	0	6	2	3	
6	9	5	8	4	7	7	
4	2	5	6	5	5	4	
1	0	7	6	5	5	3	
13	4	2	10	1	5	9	
5	3	4	5	3	2	7	
1	7	2	7	6	6	3	
6	4	8	1	2	6	2	
6	5	8	3	6	2	2	
6	2	8	6	5	6	6	
6	4	6	6	6	5	1	
3	3	2	8	6	6	5	
7	3	4	2	5	4	2	
5	3	10	3	7	5	10	
9	6	1	7	4	8	4	
1	4	8	4	5	5	0	
2	4	4	4	4	2	5	
8	4	5	5	2	6	2	
4	2	3	4	6	4	9	
2	7	10	6	4	7	6	
8	4	2	3	7	7	2	
10	3	4	5	7	0	0	
7	7	4	5	5	4	5	
5	1	4	8	6	4	6	
5	6	3	3	2	2	4	
5	5	3	7	5	5	3	
7	4	5	7	5	1	4	
3	6	6	4	4	4	3	
10	2	6	4	4	10	7	
3	2	6	6	3	8	4	
6	2	6	4	6	6	5	
6	2	6	6	7	5	2	
8	5	7	2	4	1	2	
4	1	3	4	3	5	4	
4	6	3	7	4	5	3	
6	2	4	7	3	3	5	
5	2	7	1	2	5	4	
3	4	9	4	4	4	1	
12	8	4	3	4	6	4	
10	6	1	3	7	8	3	
3	4	1	5	2	6	1	
5	6	4	5	3	3	5	
4	5	6	4	5	3	4	
2	3	6	7	3	7	5	
5	7	6	3	6	10	3	
4	5	8	4	4	1	5	
10	5	8	5	4	6	3	
8	5	9	8	2	3	6	
4	5	5	4	3	3	1	
9	6	4	5	3	7	2	
3	5	6	4	4	5	2	
5	6	6	4	3	1	1	
6	3	7	7	6	4	4	
5	1	5	5	9	4	4	
6	6	2	5	3	4	2	
2	4	8	6	7	2	2	
2	2	4	5	7	4	2	
2	7	3	4	7	8	7	
2	5	9	4	2	3	8	
3	5	6	2	3	12	2	
5	6	2	7	4	4	8	
7	8	9	6	3	5	2	
5	2	5	9	6	1	2	
8	3	4	2	7	3	2	
6	8	2	6	8	5	4	
6	3	4	5	3	5	3	
6	5	2	4	5	3	2	
5	2	2	9	3	3	7	
5	7	8	6	2	1	6	
9	7	10	5	7	4	3	
5	9	3	2	5	4	6	
3	4	6	4	5	6	2	
3	6	8	5	2	4	4	
11	6	4	9	7	3	4	
6	4	4	2	3	4	2	
7	7	3	1	5	2	6	
9	2	2	4	4	6	3	
4	3	2	3	5	4	4	
5	1	2	7	1	8	6	
4	4	12	5	4	2	6	
4	7	7	3	7	6	3	
5	4	3	4	2	5	3	
4	3	4	2	5	5	10	
6	7	9	5	6	6	3	
7	8	4	4	10	3	5	
4	3	4	2	2	4	4	
4	9	9	3	9	7	8	
3	3	1	2	3	2	2	
5	6	4	5	4	6	8	
5	8	2	6	5	3	6	
4	2	8	7	2	3	7	
4	5	5	7	4	2	3	
3	2	7	7	3	5	2	
11	5	4	5	9	5	4	
4	4	8	7	4	2	2	
5	7	4	6	3	3	5	
7	6	3	3	3	2	2	
9	2	2	4	3	6	5	
5	4	2	4	7	2	3	
5	6	4	2	5	4	3	
6	6	7	11	1	5	7	
9	10	2	6	5	3	4	
8	5	7	5	3	5	9	
10	7	7	10	1	3	2	
3	8	6	5	3	1	3	
5	7	3	7	4	10	2	
2	4	3	3	3	4	5	
3	5	1	2	3	5	1	
8	7	3	3	7	6	5	
9	5	3	6	4	3	4	
8	8	4	7	10	2	4	
7	9	1	3	4	3	5	
9	7	4	6	4	2	1	
4	6	5	5	0	6	4	
6	6	3	6	8	5	6	
1	4	6	3	0	7	7	
6	5	1	6	7	5	5	
4	6	4	6	3	6	4	
2	2	5	5	8	7	5	
4	5	8	5	1	7	4	
4	5	4	7	3	2	8	
4	4	2	5	3	4	2	
6	3	5	8	4	5	4	
4	7	7	6	4	5	4	
5	4	7	6	4	3	4	
7	9	5	5	2	5	5	
4	3	7	4	6	2	8	
7	6	4	4	4	9	2	
5	4	3	7	10	5	1	
6	3	5	8	6	1	8	
8	4	4	5	3	4	3	
4	2	6	3	5	3	7	
5	2	3	6	1	6	1	
4	8	4	7	1	3	1	
6	4	2	3	5	5	6	
7	5	7	2	5	3	5	
5	3	1	6	4	4	5	
3	10	7	3	8	2	4	
6	5	11	2	1	6	2	
7	5	7	6	2	7	4	
6	6	4	4	5	5	4	
5	4	5	7	5	3	7	
4	2	2	2	9	3	2	
3	5	12	6	5	3	4	
7	2	5	5	3	6	8	
5	5	2	3	6	9	1	
6	2	7	2	5	4	3	
8	5	3	5	4	6	3	
8	3	4	7	8	3	9	
3	3	3	6	7	7	3	
3	2	5	9	4	4	3	
4	5	6	6	9	5	8	
5	1	3	3	4	2	7	
6	5	4	5	8	3	6	
7	2	2	4	6	3	2	
3	6	6	9	5	3	4	
5	6	6	2	5	4	4	
10	6	5	1	4	4	4	
4	6	3	7	1	4	3	
3	6	9	2	5	9	3	
3	7	3	6	15	4	5	
9	4	5	5	4	4	7	
4	4	5	4	2	6	5	
3	5	8	5	5	2	3	
5	5	4	6	6	6	4	
5	4	5	7	2	2	2	
3	5	3	4	4	5	7	
6	9	8	2	4	1	8	
7	6	4	6	7	3	6	
5	4	5	7	6	5	6	
5	10	2	5	3	7	2	
8	4	9	4	6	2	3	
8	9	9	4	5	6	7	
3	4	4	2	5	5	8	
6	3	2	5	5	8	4	
6	7	2	2	5	2	6	
7	4	5	4	4	4	4	
6	8	5	2	6	3	3	
7	4	7	7	7	8	5	
9	5	2	2	8	2	2	
11	1	3	3	1	3	5	
4	3	4	5	7	5	4	
10	2	7	3	4	2	3	
9	7	5	5	6	4	5	
9	1	4	1	6	4	2	
8	9	8	7	7	7	4	
9	2	5	6	6	4	5	
7	8	0	7	6	3	4	
6	6	4	6	3	3	1	
4	5	6	4	2	1	4	
5	2	2	2	9	0	3	
6	7	9	6	3	6	3	
3	3	3	4	4	1	2	
2	6	6	1	5	4	3	
7	7	5	7	5	3	1	
4	8	1	5	6	8	5	
10	8	8	5	10	5	3	
5	2	4	4	8	3	9	
6	7	6	4	8	3	4	
6	5	3	5	2	11	3	
3	4	6	4	4	5	6	
4	7	4	3	2	9	5	
2	3	5	4	4	4	6	
4	6	3	5	3	5	8	
7	3	9	5	8	3	5	
4	7	8	4	4	4	4	
5	10	4	3	4	5	5	
6	8	7	1	1	2	2	
6	5	6	5	8	2	4	
8	3	7	1	1	6	2	
2	5	4	4	8	3	5	
11	7	3	3	2	5	2	
4	4	3	10	4	7	3	
5	9	7	7	2	2	4	
10	2	5	2	7	2	5	
3	9	1	2	6	3	3	
6	6	2	6	2	5	5	
1	8	7	3	3	1	3	
4	7	3	6	7	5	3	
7	1	6	7	5	5	2	
7	6	7	1	7	3	4	
5	4	7	6	2	2	5	
2	7	3	3	10	6	5	
10	7	6	3	5	9	8	
4	11	2	4	5	2	3	
4	3	4	3	4	3	6	
9	6	5	3	3	4	1	
4	6	7	9	7	6	6	
5	2	7	6	3	3	8	
6	3	2	8	3	5	3	
7	2	8	6	5	6	4	
6	5	8	8	4	7	4	
6	5	4	3	3	6	4	
4	0	6	6	3	3	4	
6	6	3	4	4	3	4	
1	5	4	7	3	2	3	
5	5	5	2	4	6	6	
9	8	12	4	4	9	3	
5	2	5	7	4	5	7	
5	5	7	7	8	7	5	
2	5	3	5	4	7	4	
7	4	7	7	3	5	4	
1	5	9	7	7	3	4	
7	5	4	5	3	4	6	
6	4	6	7	5	6	6	
10	9	5	6	6	5	8	
5	7	5	3	7	4	4	
6	4	1	3	3	3	3	
3	8	3	4	8	3	5	
4	5	4	6	4	7	5	
4	6	3	4	3	7	4	
2	5	3	5	4	7	5	
6	6	6	5	5	5	4	
3	6	4	3	6	6	2	
7	3	3	9	4	4	6	
6	4	3	3	8	6	3	
2	8	4	1	3	5	0	
4	5	2	9	7	1	1	
6	5	2	6	3	6	7	
2	5	4	3	6	3	2	
4	6	5	6	2	2	4	
3	7	3	3	5	3	5	
5	5	2	7	6	5	5	
3	2	11	3	2	4	2	
5	5	4	3	3	4	7	
5	3	2	3	4	6	1	
5	3	3	2	6	7	2	
5	5	7	8	4	6	5	
5	3	6	4	7	1	4	
7	6	4	5	3	2	3	
4	8	6	3	10	10	9	
6	2	1	7	4	5	4	
4	6	1	4	4	3	5	
2	2	2	3	2	2	4	
5	4	2	6	3	7	2	
3	3	1	9	8	3	6	
6	4	8	6	5	4	4	
4	4	4	3	0	3	4	
11	5	5	3	4	0	6	
7	8	6	3	4	2	2	
6	6	5	3	4	5	3	
8	3	6	8	3	3	3	
4	6	5	4	5	5	7	
5	6	5	5	7	7	1	
3	3	5	7	2	8	3	
5	9	4	9	5	8	1	
5	4	8	7	5	3	4	
7	8	4	6	3	7	3	
3	4	5	4	2	5	4	
7	6	9	3	5	5	3	
5	1	6	7	6	7	6	
4	7	5	8	7	4	4	
6	8	6	6	7	5	5	
2	6	4	5	5	2	4	
2	4	5	5	5	3	7	
4	4	4	9	4	3	5	
4	3	2	3	8	4	1	
6	7	2	7	3	4	4	
2	4	8	7	6	2	5	
9	6	7	4	6	4	4	
12	8	6	6	4	5	3	
5	4	4	3	6	2	4	
7	1	3	0	6	2	5	
3	3	6	6	6	7	2	
4	5	8	6	4	1	2	
10	4	2	5	5	6	5	
7	17	4	5	9	1	2	
4	3	5	5	7	7	3	
7	5	4	6	4	4	6	
5	3	7	6	2	1	0	
7	3	6	5	7	4	5	
3	4	6	7	8	3	9	
4	3	7	4	2	4	3	
1	4	5	5	5	3	2	
4	3	5	2	3	5	4	
7	7	6	3	5	6	5	
3	7	3	10	3	5	2	
3	5	7	4	3	4	2	
7	6	5	5	6	3	5	
6	4	4	1	4	4	3	
6	4	3	6	5	5	6	
8	7	5	6	10	11	7	
4	3	9	5	5	5	3	
6	3	11	2	3	6	4	
6	4	6	3	3	7	4	
2	4	2	3	3	7	4	
7	4	5	2	3	3	3	
10	4	4	2	2	4	6	
1	2	3	4	1	3	5	
3	4	7	6	4	7	5	
4	15	3	2	3	1	5	
8	3	7	2	3	3	4	
5	6	3	8	6	5	8	
6	4	6	8	7	0	3	
4	7	7	6	4	6	3	
2	7	10	10	3	2	6	
6	8	4	5	6	8	4	
5	7	1	4	4	10	3	
7	5	9	4	8	7	5	
4	12	1	10	1	7	4	
6	2	6	3	1	2	7	
10	6	3	3	5	1	3	
5	7	5	2	4	8	2	
4	5	3	2	2	5	6	
9	5	6	6	3	2	4	
9	7	12	6	3	6	2	
6	2	3	3	5	4	4	
7	6	5	3	0	5	5	
5	8	4	3	5	2	2	
5	3	5	5	4	5	4	
7	3	3	9	8	5	2	
5	12	3	4	1	3	2	
5	5	8	5	2	4	3	
4	4	6	2	9	5	4	
6	11	8	6	7	4	5	
3	3	4	7	4	2	7	
10	2	4	9	5	6	5	
9	6	2	9	5	2	2	
5	2	8	8	4	5	3	
7	12	7	4	8	2	8	
9	2	3	9	3	1	1	
4	5	9	9	4	4	4	
6	7	5	1	5	4	7	
9	2	5	1	5	5	3	
7	7	5	5	4	4	3	
3	6	8	0	0	2	7	
5	5	6	2	4	8	3	
4	7	3	3	5	4	3	
9	4	7	4	7	3	5	
10	6	3	3	6	4	5	
5	5	5	4	8	3	7	
5	6	5	4	4	9	8	
6	6	4	4	4	3	2	
8	5	4	3	4	4	3	
7	6	5	8	7	5	4	
6	7	5	4	6	5	2	
2	8	5	5	2	3	4	
7	5	4	3	4	6	7	
6	3	8	3	2	4	6	
8	3	5	7	9	2	4	
3	3	4	6	3	7	7	
5	4	3	4	1	6	3	
3	7	5	7	2	3	6	
6	4	5	3	4	2	8	
7	4	3	8	3	3	3	
8	2	4	1	1	4	6	
6	4	5	2	1	3	2	
7	7	2	6	4	1	2	
7	4	6	5	8	5	4	
3	10	7	4	5	1	3	
6	6	5	4	2	0	5	
3	9	3	7	3	3	1	
4	8	4	4	9	1	3	
8	0	3	9	7	8	5	
2	5	7	5	2	4	5	
1	5	7	3	8	5	2	
2	5	2	0	4	3	3	
7	6	3	5	1	5	7	
3	3	3	5	5	5	5	
4	3	7	2	0	3	2	
7	5	5	5	2	2	6	
10	5	10	3	5	4	4	
6	10	6	3	5	4	4	
4	3	7	0	3	3	3	
5	4	2	3	6	4	8	
4	5	4	5	2	2	4	
8	7	4	3	2	8	9	
6	3	7	6	1	3	5	
3	11	5	3	7	8	5	
8	7	9	5	7	3	2	
2	5	9	3	7	7	5	
5	7	5	1	4	8	2	
5	3	6	4	3	5	7	
8	3	3	3	5	6	6	
6	4	2	4	1	5	3	
5	4	8	8	6	4	6	
6	4	3	4	4	0	4	
3	5	3	5	3	4	5	
7	5	2	7	2	4	4	
1	4	4	4	5	5	5	
4	3	4	6	1	4	6	
11	6	8	6	5	5	3	
5	4	5	5	8	7	10	
6	5	7	3	3	4	3	
9	1	6	6	3	4	2	
9	5	5	3	2	2	7	
10	3	1	8	5	2	9	
2	8	2	4	5	4	6	
7	4	7	3	7	5	4	
7	3	8	4	2	4	3	
4	6	4	4	5	3	4	
7	4	3	4	4	5	5	
2	6	5	2	9	4	3	
10	7	7	9	5	6	4	
3	6	6	2	4	6	6	
11	3	5	4	2	3	4	
5	2	5	8	3	6	4	
4	5	4	2	7	3	5	
7	1	4	5	1	2	4	
2	6	8	8	4	3	3	
6	5	4	3	7	3	3	
4	5	5	3	5	4	2	
5	7	2	2	3	7	4	
5	3	5	8	7	7	6	
2	4	5	2	7	4	4	
1	8	6	10	4	5	3	
9	5	5	6	2	6	4	
5	7	5	2	8	4	4	
2	5	7	5	5	5	2	
5	5	4	5	5	5	6	
5	5	3	5	5	6	7	
2	5	5	7	4	4	2	
6	4	2	4	4	1	6	
8	5	3	2	5	3	2	
7	4	2	3	8	9	6	
6	4	4	10	3	5	7	
6	3	6	3	7	1	8	
10	4	3	5	4	6	6	
7	4	4	3	4	4	4	
3	6	7	8	7	6	6	
4	7	8	0	1	3	5	
6	3	5	2	1	5	4	
5	5	0	4	7	9	3	
5	5	5	7	4	6	2	
2	5	5	5	5	3	3	
3	10	7	6	7	7	1	
6	3	11	5	2	2	5	
5	6	6	3	7	6	6	
10	5	6	6	5	10	2	
10	6	5	5	1	8	3	
3	3	0	5	4	3	5	
4	4	1	2	8	7	8	
3	9	2	3	3	4	2	
12	7	6	6	2	5	5	
11	12	6	3	6	2	5	
3	1	6	4	2	4	2	
5	3	12	9	9	9	5	
5	5	6	4	6	2	3	
3	2	3	4	3	6	8	
8	7	3	2	8	1	5	
3	4	5	2	6	2	6	
7	7	3	6	3	4	4	
6	4	5	5	7	7	4	
5	7	5	2	2	4	8	
6	4	8	4	4	5	1	
6	4	4	5	6	5	6	
9	5	7	5	1	8	7	
3	9	4	7	2	8	8	
4	7	3	7	7	2	4	
4	7	4	6	6	6	5	
3	3	5	5	5	5	4	
5	6	7	4	4	6	4	
8	5	4	5	5	8	5	
7	6	2	4	5	6	5	
7	3	7	4	7	3	2	
6	5	4	7	5	6	5	
10	3	6	8	5	4	1	
10	4	3	4	5	2	2	
11	8	2	3	1	10	1	
5	6	8	5	4	4	4	
10	6	4	4	3	8	3	
4	8	2	8	6	6	1	
4	10	5	0	6	6	8	
5	5	3	5	2	5	3	
10	7	6	3	4	3	3	
5	4	7	4	4	6	4	
5	7	6	8	8	2	5	
2	9	4	6	10	3	10	
6	5	11	3	5	2	5	
4	4	10	4	5	1	7	
5	7	9	9	2	4	5	
3	2	5	8	6	6	3	
4	3	1	2	4	5	3	
4	4	0	5	2	3	2	
8	5	5	6	9	6	7	
4	5	3	6	7	4	9	
4	4	8	7	1	4	4	
2	5	8	9	6	5	4	
3	10	3	2	5	3	5	
6	6	4	4	2	3	2	
4	3	6	2	7	11	6	
6	8	2	6	4	7	3	
2	6	5	6	1	2	7	
6	5	5	10	7	5	3	
9	4	8	4	5	5	3	
8	6	6	5	7	6	3	
5	5	5	8	5	4	5	
2	8	8	2	1	2	8	
3	7	8	8	4	4	3	
11	9	5	7	8	3	2	
5	4	2	1	7	3	8	
6	6	10	3	7	6	3	
9	7	4	3	10	10	3	
6	7	2	7	5	10	6	
1	4	3	4	4	8	3	
6	6	3	4	3	3	2	
3	6	7	6	1	6	4	
2	5	12	5	5	6	6	
7	5	4	3	5	6	5	
9	7	8	2	5	5	4	
5	4	5	7	7	9	5	
4	6	8	7	5	5	4	
12	4	4	8	1	5	2	
6	3	4	7	3	5	8	
7	7	3	5	6	5	4	
5	3	4	3	6	3	4	
7	4	7	2	5	5	4	
6	3	5	5	7	3	6	
7	3	5	3	6	6	3	
2	8	5	3	6	8	9	
7	6	8	1	3	5	9	
7	8	7	4	7	4	6	
0	4	6	4	5	4	7	
4	5	6	3	6	5	1	
4	5	9	5	10	5	3	
9	5	8	8	7	4	6	
6	5	7	6	5	10	8	
7	8	6	5	6	5	8	
6	5	3	7	6	3	11	
5	7	8	6	7	8	3	
5	6	6	8	11	4	8	
4	10	8	7	7	4	6	
10	11	5	6	5	4	4	
10	7	3	7	8	9	11	
11	6	5	2	4	7	8	
7	6	5	11	4	10	2	
6	4	4	5	4	7	7	
6	10	9	9	4	7	4	
7	7	10	3	7	5	8	
7	11	9	5	7	2	9	
10	8	7	3	7	5	6	
5	12	4	3	5	6	6	
5	4	9	3	9	6	3	
8	6	1	5	6	8	7	
8	5	5	6	9	7	5	
3	6	5	6	5	3	5	
9	5	5	5	7	4	6	
11	5	2	4	1	6	6	
5	4	9	6	5	6	9	
7	8	8	4	6	2	8	
6	5	9	9	6	9	8	
10	5	6	8	6	9	8	
7	6	7	9	7	4	7	
12	9	5	6	5	7	2	
9	3	3	5	7	4	5	
6	7	5	5	10	3	10	
7	13	14	4	3	7	9	
9	9	2	4	5	5	6	
10	11	9	8	5	6	8	
10	2	5	5	5	4	9	
1	7	4	6	3	3	5	
9	6	4	8	9	7	7	
9	11	9	4	10	5	2	
12	11	4	8	4	8	7	
7	12	7	7	13	5	3	
7	8	5	7	6	7	3	
7	7	7	7	5	6	6	
7	5	5	9	6	3	6	
8	3	6	8	5	4	8	
8	11	7	3	8	7	6	
5	5	5	10	5	2	6	
4	4	6	7	6	5	5	
5	5	7	8	7	5	6	
3	7	8	7	4	8	7	
8	13	7	8	10	7	5	
11	9	3	3	8	2	6	
7	8	6	9	3	11	4	
2	9	10	9	13	6	3	
10	9	8	4	7	4	11	
3	7	8	9	4	4	5	
11	11	3	12	4	8	6	
5	8	10	8	8	8	11	
6	9	6	9	12	6	9	
4	4	8	5	6	11	9	
7	9	16	8	3	8	6	
9	7	10	8	9	9	9	
5	9	5	10	8	4	6	
11	9	13	15	11	10	7	
6	6	5	8	11	8	14	
5	10	7	10	8	6	1	
6	10	6	12	6	8	4	
10	11	8	11	9	11	11	
12	10	13	10	4	8	6	
5	9	10	10	8	13	9	
5	12	10	7	7	18	11	
9	13	9	12	8	12	7	
11	9	21	8	8	7	22	
8	12	11	12	15	10	11	
12	7	11	14	14	13	10	
9	15	12	15	13	12	11	
18	12	11	22	23	15	13	
16	19	13	7	15	16	14	
8	15	9	15	10	20	13	
12	9	11	22	18	13	11	
10	11	17	15	15	11	17	
10	15	16	18	10	17	22	
14	19	21	24	14	19	22	
18	15	19	18	18	15	19	
