# Supplementary material for: Anomalous deep-red luminescence of perylene black analogues with strong π-π interactions
Source: Nat Commun. 2023 Apr 6;14:1922. doi: 10.1038/s41467-023-37171-y (PMC10079835; doi:10.1038/s41467-023-37171-y)
Supplement: Supplementary file 3 — Source data [file 41467_2023_37171_MOESM3_ESM.zip › DATA/Temperature-dependent PL spectra and fluorescence decay of crystalline film/Supplementary Fig. 22b/46-480nm-80k-150k.txt]

#HydraHarp 400  Histogram Data			10/10/2020 06:07:32 PM
#channels per curve
6500
#display curve no.
0	1	2	3	4	5	6	7	
#memory block no.
0	2	4	6	8	10	12	14	
#ns/bin
0.0020	0.0020	0.0020	0.0020	0.0020	0.0020	0.0020	0.0020	
#counts
28	29	32	32	28	27	21	21	
50	53	63	44	33	33	43	26	
44	59	51	49	49	42	44	42	
57	56	57	52	46	50	45	37	
59	47	55	51	55	41	46	27	
68	50	56	63	49	47	43	27	
43	62	64	55	39	40	31	23	
66	49	54	54	41	36	42	32	
63	57	46	62	54	45	33	27	
60	53	54	55	53	41	21	35	
60	68	53	41	60	55	33	28	
78	54	62	49	46	41	44	38	
53	64	54	38	44	44	40	36	
56	60	55	52	62	47	47	23	
57	57	62	43	54	49	30	34	
61	55	64	56	42	46	32	25	
58	57	42	41	61	42	53	30	
42	59	54	45	48	43	39	34	
53	46	56	52	38	35	49	26	
51	55	50	53	42	39	45	35	
55	50	50	56	53	51	36	28	
44	53	59	57	44	46	24	32	
56	47	70	45	38	51	34	40	
54	61	68	52	63	36	32	27	
60	54	52	52	56	52	34	36	
70	49	46	56	49	51	32	27	
67	63	45	43	53	50	34	26	
54	55	40	51	34	37	30	22	
38	63	38	60	50	41	32	36	
53	56	50	68	33	41	32	18	
50	58	70	52	56	54	40	38	
62	54	61	52	47	47	35	36	
47	55	41	48	38	39	41	40	
62	54	64	54	55	40	42	26	
67	58	49	38	38	33	39	30	
50	40	52	56	47	36	56	28	
57	64	56	60	39	44	24	35	
55	68	51	48	45	56	39	38	
54	57	67	45	53	39	37	32	
49	68	55	57	59	36	41	41	
57	58	57	45	42	37	37	37	
59	42	61	43	49	51	40	37	
49	52	47	49	43	45	37	33	
57	52	48	52	34	41	38	22	
47	46	47	50	44	44	41	38	
68	59	59	51	50	50	41	30	
62	58	51	53	42	34	34	25	
54	75	60	53	45	54	43	26	
58	60	53	52	49	60	42	34	
57	61	39	64	49	38	28	29	
49	60	45	53	44	31	42	33	
53	51	70	56	46	52	39	31	
41	63	57	54	43	38	32	31	
58	62	60	55	43	44	41	30	
48	58	54	47	50	35	34	23	
62	55	67	49	39	39	33	33	
62	45	42	50	45	42	33	28	
53	58	67	36	60	37	40	34	
57	64	58	44	48	30	42	26	
53	53	50	44	62	43	41	40	
47	60	52	52	47	41	33	31	
62	50	54	41	53	42	32	31	
54	49	51	55	58	29	27	43	
51	61	50	44	63	43	39	37	
42	52	47	47	48	52	40	36	
57	60	71	47	50	33	37	30	
55	52	47	43	43	34	39	38	
50	56	52	53	54	44	43	35	
46	58	40	56	40	39	35	29	
49	52	55	45	50	40	37	29	
40	55	49	48	47	45	41	30	
57	53	55	44	50	46	28	33	
60	60	48	59	40	37	44	20	
52	47	48	47	44	31	36	25	
58	37	56	38	40	45	25	37	
58	60	52	49	60	55	35	34	
44	52	56	60	49	35	37	42	
48	59	61	41	63	48	38	23	
61	52	52	43	35	43	45	30	
49	50	49	40	46	32	31	34	
54	65	48	40	40	36	32	37	
44	55	51	57	48	43	35	24	
70	46	61	47	42	46	32	24	
57	46	54	41	42	62	39	27	
61	47	62	65	51	37	42	31	
53	64	51	45	56	45	39	34	
43	40	49	39	40	45	47	23	
49	62	60	47	39	35	33	26	
57	50	52	52	43	30	44	28	
57	50	55	42	47	38	35	25	
45	48	50	53	45	47	39	25	
51	60	55	50	55	54	35	33	
51	31	49	46	54	46	31	39	
60	55	54	46	57	47	34	31	
50	40	58	57	40	40	43	36	
55	67	50	51	38	36	47	29	
63	39	56	49	53	55	33	25	
46	50	53	48	46	37	32	36	
50	51	56	46	47	53	44	28	
52	49	59	49	36	54	42	22	
53	57	39	40	49	43	26	24	
44	45	53	46	41	40	40	30	
66	47	54	50	62	44	45	30	
53	60	49	46	48	45	36	29	
41	50	46	46	41	46	32	36	
51	51	45	43	43	47	39	24	
47	57	57	48	45	48	31	28	
52	49	60	51	44	38	40	26	
56	52	54	42	51	48	36	31	
61	50	54	52	37	54	50	33	
37	60	48	48	56	46	46	32	
47	50	47	35	48	57	34	27	
51	65	49	46	38	57	39	35	
52	55	63	42	45	33	28	28	
60	54	48	46	40	45	41	30	
51	58	50	49	44	40	40	30	
49	51	47	47	49	55	40	39	
56	51	48	47	51	30	28	28	
70	51	59	37	39	30	40	28	
45	53	48	46	45	41	43	32	
51	57	58	53	43	38	44	28	
59	49	53	47	44	31	30	30	
53	55	61	41	51	43	43	35	
63	49	55	45	53	45	30	31	
45	45	54	62	44	40	33	37	
58	56	54	46	63	38	42	37	
47	46	47	44	55	42	43	25	
40	61	59	57	47	34	34	26	
47	55	60	42	43	42	41	38	
54	40	53	44	49	35	39	25	
50	46	62	52	46	49	33	32	
49	54	47	46	53	39	37	35	
47	45	49	59	55	42	38	32	
56	59	50	43	48	41	37	24	
60	53	56	43	43	52	43	24	
54	59	60	49	52	38	31	24	
51	47	67	33	39	32	27	22	
46	44	41	34	43	36	29	31	
42	51	39	54	41	47	36	31	
52	60	35	50	50	58	37	35	
40	48	53	39	40	44	37	22	
55	43	47	55	45	27	44	33	
52	52	58	44	56	37	41	30	
49	62	63	45	54	44	30	26	
49	55	57	52	46	40	44	30	
54	54	51	57	38	50	39	42	
58	50	57	51	51	30	29	24	
53	62	63	42	50	50	37	24	
42	60	55	44	44	51	27	27	
43	51	54	48	46	36	27	22	
52	40	57	36	43	40	36	34	
45	58	45	47	31	33	34	35	
47	46	57	44	53	33	39	29	
46	57	57	39	40	33	33	23	
54	62	52	49	38	35	38	20	
52	54	49	59	52	39	42	26	
66	49	55	52	51	49	42	26	
46	50	56	50	43	38	37	37	
42	48	46	43	51	36	34	35	
60	47	50	48	37	42	25	28	
67	60	63	42	61	43	44	42	
43	50	54	48	49	41	42	34	
49	46	51	49	42	35	31	31	
53	52	48	64	46	39	31	33	
50	51	53	51	49	42	46	32	
59	55	54	48	41	31	30	36	
54	64	54	55	52	40	43	30	
51	61	56	55	46	49	32	36	
64	52	34	43	44	46	35	36	
56	61	47	47	34	37	41	37	
41	44	44	52	31	38	29	27	
38	59	48	45	61	49	37	30	
62	50	54	41	54	42	36	32	
47	41	43	47	47	41	38	42	
48	56	60	54	46	36	28	35	
51	47	54	57	45	41	34	36	
63	43	45	50	53	45	34	31	
49	51	45	44	50	47	34	27	
43	53	45	62	56	42	39	31	
58	41	47	35	40	53	30	32	
43	45	49	50	38	44	42	30	
55	47	57	38	39	27	34	28	
37	46	67	62	54	43	39	41	
58	57	47	58	54	45	37	36	
46	51	50	49	46	49	42	26	
49	57	56	47	40	30	36	39	
44	61	48	36	44	38	25	26	
49	60	53	45	48	42	36	26	
56	55	50	41	68	34	32	24	
52	48	59	47	37	44	31	41	
50	52	57	43	36	40	30	27	
52	34	41	39	40	33	34	35	
47	52	47	57	44	34	38	25	
51	61	57	43	51	35	27	31	
48	56	50	60	26	40	35	29	
39	55	40	53	50	37	34	30	
62	50	54	41	47	42	42	34	
50	57	44	53	37	42	28	35	
52	46	46	51	55	33	38	20	
49	46	52	53	42	46	39	33	
52	47	58	48	42	43	29	26	
50	50	49	53	49	37	39	29	
52	52	62	56	39	44	45	27	
53	47	46	43	41	43	36	25	
55	46	57	71	49	38	33	28	
67	57	45	43	43	51	27	29	
44	60	40	51	49	45	43	35	
53	53	46	44	45	37	38	35	
63	46	41	47	48	50	36	23	
54	52	43	43	45	45	34	29	
52	51	42	44	35	48	34	30	
50	39	53	41	47	49	30	30	
35	63	56	44	54	40	33	29	
42	44	45	52	47	47	37	34	
60	46	71	47	37	34	38	25	
59	56	66	45	50	46	50	37	
52	47	56	53	46	35	29	26	
54	42	50	52	38	46	40	18	
54	62	63	50	44	40	34	28	
50	43	53	52	32	47	37	38	
57	54	59	45	43	55	28	29	
62	55	54	58	56	58	35	35	
44	48	47	64	53	50	40	24	
51	63	49	50	56	36	37	43	
46	48	42	53	50	37	29	35	
44	50	44	69	56	43	29	22	
55	55	50	48	49	42	36	31	
66	54	55	67	38	42	34	34	
58	59	43	43	49	41	44	39	
55	71	74	49	39	37	39	26	
69	62	53	62	67	43	30	32	
48	42	37	43	43	47	43	30	
69	58	52	56	48	46	46	36	
61	50	50	48	37	38	35	42	
62	46	60	48	41	34	41	36	
49	49	55	45	55	49	40	40	
62	60	59	49	52	53	47	38	
56	56	62	43	67	50	46	32	
51	47	61	63	58	45	38	29	
62	58	64	58	64	48	56	32	
58	59	49	45	63	49	42	44	
60	47	61	52	44	54	49	43	
55	64	61	56	49	57	46	44	
44	50	68	61	46	66	52	41	
66	69	67	62	48	65	53	37	
63	71	60	68	72	44	47	40	
60	77	63	62	56	62	49	50	
72	78	87	49	56	61	55	54	
66	58	68	69	64	58	46	60	
75	68	62	74	53	62	60	49	
85	75	71	64	80	55	51	49	
71	69	74	66	68	74	63	65	
73	62	77	66	66	60	55	53	
68	77	73	64	69	63	55	58	
78	64	75	92	76	75	60	53	
76	94	75	82	70	82	71	60	
85	56	86	89	80	71	72	64	
85	81	97	68	85	91	66	61	
70	85	94	88	87	78	58	61	
73	93	100	92	86	79	89	73	
106	81	97	88	86	85	80	64	
84	105	82	92	93	82	94	89	
88	95	108	89	90	83	81	73	
107	114	116	93	86	89	91	76	
97	101	98	104	110	113	79	83	
88	98	113	93	97	111	94	78	
110	99	113	92	99	97	99	97	
84	105	102	111	104	104	98	97	
116	112	103	125	110	95	105	106	
128	118	117	115	106	97	91	91	
118	119	115	110	101	107	112	105	
134	137	138	139	117	125	110	118	
126	126	112	119	129	105	112	112	
138	131	126	124	154	146	129	118	
128	141	134	152	147	152	135	119	
128	148	129	126	136	139	132	113	
141	161	136	127	156	128	134	125	
144	131	159	155	142	153	151	128	
131	169	141	153	139	158	143	135	
148	155	203	154	156	149	131	137	
151	169	188	163	142	148	167	169	
137	181	169	149	163	136	168	147	
207	169	174	164	170	198	141	149	
163	197	187	166	190	200	157	158	
199	174	184	172	186	201	177	169	
183	204	184	158	201	184	176	177	
194	179	187	201	206	190	197	188	
220	187	189	194	223	179	201	201	
194	228	211	229	226	203	215	192	
209	215	215	204	223	217	210	205	
181	218	196	218	206	221	217	206	
246	234	251	206	203	223	210	218	
234	227	199	214	231	209	218	254	
253	230	239	240	245	202	237	204	
209	228	219	254	246	241	270	207	
261	222	246	272	251	266	228	234	
242	254	255	249	273	255	226	224	
240	268	255	269	241	260	254	242	
282	284	292	272	267	262	252	253	
266	269	284	274	284	283	265	289	
282	282	297	281	296	283	276	287	
282	296	303	301	258	273	267	312	
255	300	304	281	273	332	287	303	
277	314	298	296	320	304	336	300	
309	278	308	317	302	316	276	324	
288	304	332	320	317	302	331	307	
327	323	343	330	347	348	333	336	
319	319	377	354	325	347	330	342	
340	321	348	332	372	341	330	345	
311	342	345	372	333	346	332	355	
359	372	366	349	373	359	348	368	
355	357	384	328	369	372	376	326	
369	343	356	404	375	358	362	343	
371	346	417	373	387	401	377	395	
397	362	361	359	386	360	397	357	
357	396	412	394	405	384	406	359	
418	413	413	394	415	411	365	428	
413	418	396	412	403	389	400	392	
434	390	427	413	386	421	411	423	
403	404	406	441	438	469	413	450	
389	461	446	446	452	437	433	459	
398	444	460	463	459	450	480	464	
426	424	475	430	454	425	436	477	
429	443	450	457	479	465	464	454	
497	479	484	456	450	498	443	452	
430	456	467	459	494	471	452	483	
462	460	453	485	477	476	532	495	
497	457	521	479	500	477	466	499	
509	462	496	472	456	497	489	504	
529	511	510	527	512	490	458	528	
461	523	510	481	544	518	492	549	
505	497	527	538	567	552	531	543	
490	518	564	475	530	525	532	554	
562	515	552	514	565	525	523	521	
524	523	548	501	543	544	596	548	
577	534	589	567	540	571	546	539	
552	559	605	545	618	629	585	571	
549	556	619	561	604	607	561	542	
539	569	561	595	537	631	545	621	
543	554	580	572	613	603	610	572	
582	574	586	625	576	589	626	593	
589	583	592	646	594	622	587	610	
626	595	635	570	611	631	605	595	
601	635	662	619	604	656	584	610	
608	601	615	640	609	669	625	626	
603	642	658	647	703	620	662	636	
622	649	642	616	668	659	634	694	
637	654	614	676	622	658	672	633	
628	641	682	651	649	663	672	643	
654	683	674	694	680	630	677	685	
704	638	663	672	659	676	696	695	
716	649	714	725	662	689	672	660	
659	649	657	714	697	675	675	694	
703	670	661	709	739	725	706	682	
669	676	675	676	685	702	726	656	
731	684	767	770	735	714	755	706	
705	720	772	676	703	748	702	768	
697	721	757	730	754	757	763	738	
727	705	725	761	743	743	735	759	
710	758	781	781	707	753	744	739	
721	761	693	810	763	759	780	797	
780	736	758	813	757	796	797	798	
775	754	782	743	721	766	795	854	
772	747	749	765	806	788	781	805	
769	740	774	801	760	794	755	767	
807	759	752	815	766	809	806	786	
749	750	827	846	818	840	808	812	
805	807	811	821	813	842	801	820	
764	744	761	790	775	813	777	820	
783	805	801	776	782	788	839	844	
826	858	821	830	817	805	828	819	
805	804	818	859	898	791	842	853	
834	798	843	850	813	876	860	877	
834	820	819	897	834	875	820	900	
801	822	797	832	825	887	814	889	
821	942	810	821	834	877	877	919	
855	812	831	838	901	850	902	884	
843	845	876	901	889	920	857	863	
895	809	865	885	930	967	949	888	
800	848	870	887	871	957	921	943	
868	894	869	899	952	856	945	916	
866	879	901	925	893	910	918	898	
865	952	895	876	908	854	884	948	
954	884	921	932	955	961	976	934	
914	897	903	938	928	914	973	936	
905	922	938	890	950	1000	988	958	
933	926	909	973	959	940	940	967	
959	864	891	939	964	1001	927	997	
925	898	902	940	986	968	958	949	
884	894	1027	935	935	944	960	942	
977	932	913	923	956	1012	955	922	
938	978	968	1013	955	1010	1011	971	
1007	960	956	1022	949	1035	1041	944	
928	968	957	956	1010	974	954	935	
950	977	971	944	966	1050	1042	1019	
1001	950	959	1015	968	977	978	1015	
962	939	1014	999	1093	1020	999	1029	
966	1044	936	1027	1062	1060	977	1012	
976	1019	996	1005	985	1002	1089	1014	
991	962	960	993	1023	1023	1014	1000	
1031	983	1028	999	1039	1078	1058	1001	
1016	1060	1044	1037	1014	1024	1035	1065	
1015	1037	1016	958	1064	1043	1016	1113	
1049	983	1014	986	1085	1061	1083	1073	
1008	1013	1063	1047	1027	1086	1026	1065	
1079	1074	1061	1033	1088	1035	1023	1119	
1038	1085	1073	1055	1021	1039	1080	1093	
1005	1083	1028	1060	1079	1078	1074	1120	
1051	1036	1047	1067	1088	1081	1034	1061	
969	1050	1059	1093	1040	1099	1061	1083	
1083	1094	1040	1010	1099	1021	1097	1123	
1060	1047	1040	1113	1080	1070	1091	1092	
1097	1133	1072	1057	1091	1102	1084	1099	
1001	1034	1064	1055	1071	1048	1102	1100	
1052	1081	1073	1024	1066	1092	1094	1112	
1079	1068	1051	1110	1103	1088	1091	1063	
1108	998	1058	1144	1117	1134	1129	1149	
1032	1039	1152	1178	1126	1044	1145	1133	
1030	1093	1069	1126	1098	1131	1159	1169	
1036	1171	1124	1126	1121	1099	1093	1187	
1060	1131	1185	1066	1075	1201	1110	1208	
1076	1066	1107	1131	1112	1129	1127	1129	
1076	1093	1155	1094	1088	1191	1176	1113	
1107	1138	1140	1103	1140	1139	1199	1197	
1132	1075	1142	1180	1118	1167	1137	1140	
1120	1109	1091	1179	1119	1157	1195	1128	
1131	1108	1146	1178	1176	1176	1235	1173	
1108	1155	1100	1167	1141	1208	1123	1152	
1148	1163	1120	1152	1136	1150	1209	1224	
1123	1164	1193	1180	1215	1177	1153	1192	
1201	1168	1194	1169	1170	1150	1129	1204	
1210	1162	1121	1187	1133	1176	1183	1166	
1143	1132	1154	1182	1075	1233	1242	1173	
1138	1149	1163	1162	1192	1238	1190	1207	
1223	1122	1172	1258	1180	1210	1181	1261	
1193	1143	1143	1179	1169	1197	1196	1195	
1156	1147	1191	1189	1164	1170	1235	1197	
1166	1197	1248	1255	1189	1224	1220	1255	
1212	1220	1166	1191	1190	1224	1260	1213	
1138	1171	1151	1210	1244	1214	1190	1230	
1197	1230	1181	1255	1225	1249	1256	1228	
1151	1278	1241	1190	1222	1245	1250	1226	
1137	1226	1273	1212	1196	1224	1241	1259	
1172	1226	1199	1195	1198	1303	1193	1206	
1179	1280	1204	1214	1240	1246	1235	1269	
1136	1209	1213	1267	1258	1186	1257	1276	
1162	1214	1232	1170	1253	1299	1226	1198	
1212	1227	1211	1218	1270	1276	1237	1254	
1289	1216	1231	1226	1266	1327	1307	1255	
1271	1248	1212	1285	1259	1225	1234	1294	
1164	1207	1228	1249	1285	1264	1258	1235	
1197	1210	1254	1340	1224	1267	1339	1304	
1214	1265	1287	1271	1246	1277	1325	1255	
1235	1268	1271	1246	1285	1320	1231	1225	
1235	1224	1288	1307	1260	1338	1309	1312	
1271	1224	1291	1301	1292	1299	1283	1252	
1222	1206	1283	1290	1238	1321	1344	1308	
1248	1231	1286	1249	1343	1298	1306	1255	
1302	1262	1318	1302	1272	1251	1314	1345	
1320	1284	1271	1265	1284	1298	1291	1307	
1313	1277	1323	1316	1228	1322	1280	1287	
1344	1363	1281	1242	1301	1346	1263	1315	
1292	1294	1299	1233	1298	1385	1381	1283	
1208	1338	1298	1269	1355	1316	1315	1299	
1301	1281	1337	1335	1324	1424	1342	1290	
1297	1286	1329	1319	1286	1341	1328	1283	
1337	1301	1280	1332	1331	1377	1350	1318	
1321	1333	1235	1367	1364	1286	1365	1342	
1340	1305	1401	1371	1334	1317	1341	1326	
1262	1285	1315	1347	1334	1385	1352	1371	
1299	1287	1397	1323	1371	1361	1302	1358	
1300	1326	1420	1363	1265	1473	1373	1328	
1371	1307	1349	1361	1338	1331	1374	1358	
1290	1354	1301	1337	1417	1336	1386	1409	
1289	1320	1340	1295	1358	1399	1333	1404	
1355	1296	1333	1312	1298	1424	1324	1378	
1325	1364	1333	1324	1339	1427	1362	1365	
1247	1352	1388	1364	1346	1459	1353	1343	
1349	1398	1409	1340	1354	1333	1356	1404	
1313	1335	1369	1406	1351	1366	1404	1430	
1360	1299	1439	1345	1431	1368	1450	1365	
1315	1425	1368	1359	1400	1367	1349	1405	
1322	1292	1343	1364	1361	1398	1331	1459	
1386	1377	1435	1339	1395	1393	1447	1404	
1290	1382	1406	1426	1402	1365	1399	1432	
1358	1333	1368	1359	1350	1461	1397	1390	
1427	1353	1314	1368	1391	1370	1393	1386	
1414	1383	1377	1375	1320	1385	1365	1449	
1330	1376	1393	1408	1291	1408	1466	1362	
1418	1329	1407	1362	1422	1378	1394	1452	
1437	1347	1389	1360	1399	1398	1373	1374	
1420	1353	1361	1368	1425	1372	1404	1394	
1371	1477	1401	1394	1438	1406	1428	1412	
1344	1419	1398	1432	1449	1467	1403	1440	
1357	1390	1408	1316	1385	1367	1413	1426	
1399	1365	1427	1368	1497	1445	1460	1438	
1338	1404	1430	1399	1429	1382	1450	1429	
1365	1378	1475	1431	1434	1435	1393	1404	
1427	1381	1417	1429	1445	1489	1438	1394	
1425	1395	1467	1409	1479	1355	1429	1477	
1361	1402	1452	1393	1388	1479	1516	1451	
1431	1405	1411	1440	1390	1467	1445	1414	
1437	1385	1447	1470	1385	1394	1402	1414	
1446	1410	1393	1438	1364	1407	1421	1399	
1317	1409	1385	1355	1370	1482	1451	1479	
1423	1357	1396	1439	1445	1416	1484	1478	
1393	1437	1425	1464	1474	1406	1452	1502	
1477	1371	1429	1432	1464	1472	1476	1484	
1390	1447	1437	1395	1414	1488	1523	1416	
1391	1459	1431	1457	1533	1476	1476	1465	
1438	1438	1478	1467	1463	1410	1447	1519	
1452	1438	1465	1524	1448	1482	1486	1511	
1463	1367	1466	1425	1527	1558	1530	1520	
1473	1443	1459	1476	1417	1565	1440	1522	
1440	1458	1386	1441	1423	1466	1458	1430	
1447	1406	1500	1462	1504	1472	1502	1482	
1419	1403	1493	1507	1479	1531	1449	1441	
1445	1518	1448	1448	1499	1491	1441	1473	
1501	1388	1535	1435	1504	1495	1479	1496	
1455	1450	1537	1520	1507	1531	1509	1457	
1451	1422	1519	1465	1413	1484	1462	1497	
1394	1496	1500	1452	1492	1479	1476	1507	
1494	1448	1472	1527	1441	1527	1528	1470	
1494	1482	1499	1521	1484	1509	1470	1548	
1471	1518	1538	1435	1508	1504	1475	1517	
1423	1484	1463	1515	1500	1479	1480	1477	
1417	1460	1459	1531	1504	1491	1556	1559	
1487	1475	1437	1408	1507	1463	1503	1544	
1417	1457	1436	1498	1456	1578	1524	1512	
1439	1516	1522	1493	1509	1537	1528	1565	
1470	1545	1494	1490	1545	1624	1511	1567	
1486	1505	1454	1470	1518	1463	1543	1494	
1496	1525	1512	1563	1549	1541	1502	1493	
1474	1508	1600	1576	1485	1457	1481	1485	
1523	1386	1527	1575	1495	1579	1511	1507	
1537	1521	1438	1560	1527	1528	1523	1496	
1520	1482	1511	1507	1533	1458	1497	1520	
1440	1514	1567	1626	1520	1540	1557	1528	
1434	1515	1505	1487	1582	1514	1592	1589	
1523	1566	1549	1508	1520	1623	1551	1495	
1530	1608	1554	1496	1533	1567	1539	1487	
1445	1492	1492	1584	1490	1529	1513	1590	
1516	1562	1576	1607	1534	1489	1585	1567	
1484	1486	1559	1490	1585	1488	1523	1539	
1562	1564	1464	1531	1562	1499	1583	1581	
1454	1449	1583	1596	1530	1579	1561	1547	
1467	1526	1521	1567	1569	1550	1506	1513	
1562	1538	1539	1547	1566	1558	1492	1571	
1487	1502	1585	1581	1618	1571	1591	1544	
1520	1548	1524	1530	1618	1585	1552	1607	
1553	1595	1520	1556	1603	1509	1614	1492	
1554	1483	1546	1549	1474	1621	1585	1479	
1529	1535	1574	1536	1559	1541	1551	1521	
1558	1552	1532	1559	1564	1608	1580	1518	
1525	1543	1603	1511	1523	1588	1509	1582	
1539	1576	1563	1561	1592	1608	1587	1514	
1570	1551	1500	1587	1645	1544	1623	1624	
1529	1520	1531	1572	1551	1679	1557	1530	
1550	1577	1598	1490	1571	1585	1629	1652	
1552	1620	1576	1614	1573	1587	1659	1525	
1571	1616	1517	1586	1587	1554	1512	1597	
1548	1535	1551	1602	1625	1657	1641	1553	
1558	1542	1520	1586	1584	1581	1627	1632	
1552	1536	1535	1475	1573	1536	1575	1555	
1613	1557	1567	1585	1630	1565	1611	1568	
1511	1592	1618	1609	1568	1583	1582	1589	
1523	1514	1590	1532	1547	1609	1630	1570	
1561	1537	1545	1661	1549	1601	1545	1522	
1497	1565	1518	1614	1628	1554	1571	1619	
1533	1572	1624	1573	1532	1669	1706	1633	
1539	1544	1534	1618	1495	1642	1637	1585	
1605	1489	1586	1638	1609	1684	1564	1576	
1555	1531	1608	1637	1692	1686	1616	1544	
1575	1564	1550	1550	1582	1591	1591	1554	
1660	1584	1646	1563	1623	1552	1610	1585	
1602	1559	1673	1596	1621	1623	1599	1670	
1570	1563	1572	1564	1625	1625	1587	1622	
1533	1619	1629	1605	1597	1672	1564	1552	
1629	1619	1616	1571	1649	1627	1636	1530	
1623	1613	1650	1593	1602	1665	1618	1606	
1597	1581	1572	1574	1654	1729	1624	1596	
1624	1582	1594	1606	1646	1635	1560	1588	
1674	1533	1626	1614	1563	1684	1647	1661	
1633	1611	1632	1574	1597	1710	1676	1613	
1559	1622	1567	1656	1644	1682	1659	1714	
1552	1605	1606	1687	1617	1598	1614	1622	
1608	1595	1654	1575	1630	1634	1577	1621	
1541	1604	1619	1624	1660	1601	1573	1671	
1568	1575	1624	1635	1620	1660	1648	1604	
1565	1667	1606	1573	1637	1648	1618	1677	
1609	1605	1553	1633	1663	1611	1667	1641	
1648	1648	1613	1623	1588	1571	1671	1648	
1556	1634	1668	1644	1639	1614	1628	1693	
1601	1689	1634	1620	1654	1612	1600	1619	
1597	1642	1673	1600	1630	1641	1629	1629	
1572	1661	1670	1647	1585	1616	1611	1672	
1599	1628	1632	1664	1599	1641	1622	1754	
1580	1640	1683	1602	1584	1679	1600	1652	
1579	1604	1623	1648	1644	1672	1631	1646	
1690	1597	1648	1658	1686	1681	1596	1690	
1632	1613	1697	1633	1637	1660	1707	1681	
1644	1683	1679	1640	1679	1668	1670	1633	
1551	1588	1642	1635	1582	1690	1618	1680	
1539	1617	1615	1634	1612	1682	1657	1632	
1678	1723	1676	1685	1619	1712	1644	1672	
1655	1600	1650	1638	1708	1655	1615	1682	
1651	1546	1648	1638	1660	1707	1660	1689	
1684	1633	1662	1636	1640	1777	1689	1634	
1625	1667	1662	1654	1662	1682	1636	1610	
1586	1712	1684	1657	1651	1676	1719	1553	
1652	1639	1677	1672	1704	1720	1735	1692	
1649	1614	1753	1635	1653	1667	1768	1653	
1559	1685	1644	1681	1705	1652	1713	1662	
1713	1635	1674	1581	1663	1702	1639	1734	
1662	1672	1644	1650	1722	1692	1622	1661	
1677	1581	1696	1635	1655	1681	1710	1656	
1650	1686	1642	1620	1673	1780	1779	1709	
1635	1660	1712	1664	1647	1683	1711	1704	
1619	1642	1706	1666	1645	1675	1643	1642	
1622	1625	1671	1664	1689	1679	1709	1679	
1701	1619	1629	1635	1684	1715	1702	1703	
1678	1736	1711	1632	1639	1643	1691	1660	
1666	1710	1685	1700	1716	1675	1714	1677	
1728	1695	1630	1729	1669	1726	1753	1706	
1646	1662	1697	1611	1665	1735	1649	1680	
1574	1643	1653	1592	1665	1705	1756	1736	
1665	1700	1678	1676	1725	1801	1665	1653	
1663	1647	1705	1700	1652	1706	1707	1699	
1655	1654	1702	1659	1683	1758	1767	1700	
1619	1570	1688	1727	1684	1617	1706	1704	
1682	1666	1724	1672	1682	1704	1670	1688	
1639	1710	1696	1698	1674	1665	1742	1644	
1721	1639	1697	1669	1710	1697	1709	1732	
1668	1621	1745	1717	1715	1687	1672	1709	
1590	1675	1689	1725	1646	1746	1755	1696	
1684	1662	1649	1723	1705	1667	1745	1753	
1698	1675	1690	1696	1689	1669	1734	1747	
1657	1734	1612	1729	1637	1660	1706	1686	
1707	1660	1719	1652	1768	1743	1713	1714	
1635	1712	1648	1726	1693	1707	1726	1755	
1714	1754	1698	1741	1702	1699	1639	1649	
1706	1650	1722	1617	1745	1730	1731	1713	
1692	1668	1731	1767	1637	1696	1755	1704	
1646	1646	1744	1604	1735	1786	1776	1727	
1707	1672	1770	1708	1703	1686	1694	1712	
1683	1696	1771	1723	1733	1702	1682	1712	
1598	1749	1684	1749	1760	1744	1755	1641	
1747	1716	1763	1696	1690	1658	1702	1662	
1713	1721	1694	1684	1804	1760	1702	1781	
1669	1726	1706	1758	1747	1782	1712	1689	
1679	1818	1739	1700	1792	1775	1714	1749	
1696	1627	1753	1749	1733	1716	1676	1694	
1748	1705	1734	1688	1748	1766	1664	1778	
1737	1740	1743	1741	1716	1816	1727	1677	
1701	1766	1741	1773	1768	1732	1606	1742	
1711	1713	1695	1676	1741	1736	1711	1668	
1686	1728	1808	1711	1781	1790	1843	1734	
1743	1811	1803	1751	1803	1796	1715	1660	
1771	1752	1694	1729	1770	1756	1789	1710	
1716	1832	1754	1705	1793	1743	1776	1786	
1700	1698	1810	1742	1787	1737	1855	1782	
1767	1707	1720	1808	1755	1792	1790	1693	
1725	1736	1688	1761	1787	1770	1665	1734	
1634	1750	1753	1703	1793	1709	1727	1654	
1715	1681	1710	1661	1675	1723	1687	1734	
1735	1713	1808	1749	1789	1709	1664	1695	
1752	1756	1764	1760	1789	1741	1688	1726	
1762	1709	1735	1683	1842	1784	1706	1768	
1696	1766	1757	1685	1750	1750	1777	1786	
1699	1766	1770	1814	1752	1821	1745	1572	
1790	1759	1813	1750	1783	1733	1736	1802	
1728	1789	1703	1768	1712	1792	1754	1782	
1784	1769	1734	1723	1867	1808	1799	1663	
1706	1765	1820	1744	1726	1666	1737	1749	
1760	1851	1767	1778	1731	1827	1726	1794	
1717	1729	1765	1826	1844	1809	1786	1753	
1716	1690	1914	1751	1767	1745	1775	1789	
1710	1705	1738	1798	1753	1820	1755	1762	
1802	1837	1706	1830	1742	1798	1832	1818	
1734	1768	1731	1699	1735	1797	1830	1830	
1695	1734	1801	1840	1785	1838	1698	1771	
1755	1814	1795	1738	1799	1773	1768	1759	
1699	1855	1744	1751	1694	1812	1776	1789	
1771	1814	1685	1811	1773	1762	1775	1801	
1730	1779	1710	1701	1773	1741	1771	1732	
1749	1794	1753	1794	1800	1826	1800	1818	
1788	1770	1668	1813	1694	1803	1740	1687	
1748	1865	1726	1806	1768	1828	1766	1807	
1871	1820	1809	1783	1829	1789	1795	1788	
1796	1737	1810	1870	1804	1791	1805	1791	
1771	1782	1792	1780	1876	1825	1763	1850	
1806	1828	1864	1779	1816	1735	1725	1754	
1793	1737	1807	1760	1815	1827	1820	1794	
1754	1808	1843	1859	1753	1767	1883	1764	
1684	1796	1876	1755	1855	1839	1839	1812	
1705	1781	1886	1825	1821	1818	1848	1732	
1800	1773	1759	1794	1830	1842	1735	1754	
1841	1787	1784	1805	1787	1812	1811	1829	
1775	1826	1791	1813	1828	1838	1841	1807	
1814	1765	1756	1768	1835	1774	1802	1850	
1807	1868	1823	1798	1842	1790	1874	1832	
1742	1850	1787	1783	1822	1798	1819	1851	
1778	1832	1839	1809	1810	1800	1789	1753	
1807	1767	1786	1789	1794	1835	1842	1835	
1847	1819	1789	1759	1809	1865	1813	1832	
1713	1797	1840	1828	1821	1839	1787	1787	
1853	1829	1861	1675	1841	1857	1860	1825	
1829	1701	1774	1829	1848	1800	1824	1851	
1804	1837	1756	1815	1806	1847	1821	1883	
1779	1855	1864	1835	1831	1818	1792	1758	
1807	1764	1874	1786	1818	1891	1851	1802	
1771	1849	1754	1794	1854	1762	1786	1793	
1827	1825	1820	1766	1790	1890	1757	1845	
1720	1799	1887	1816	1815	1865	1833	1765	
1834	1798	1871	1840	1839	1829	1795	1808	
1867	1824	1889	1834	1875	1844	1861	1774	
1808	1875	1792	1816	1820	1870	1804	1865	
1800	1804	1871	1842	1819	1842	1855	1864	
1790	1797	1838	1816	1810	1850	1779	1721	
1779	1828	1788	1809	1828	1893	1809	1856	
1737	1811	1874	1721	1869	1820	1889	1858	
1860	1812	1850	1810	1814	1842	1816	1835	
1879	1811	1852	1834	1820	1779	1780	1827	
1888	1795	1836	1856	1945	1909	1823	1817	
1899	1783	1806	1782	1818	1856	1889	1829	
1819	1813	1798	1829	1878	1864	1861	1750	
1797	1796	1803	1803	1830	1832	1859	1814	
1833	1787	1821	1742	1823	1860	1837	1840	
1785	1755	1876	1873	1786	1798	1821	1764	
1752	1878	1810	1821	1822	1858	1827	1850	
1773	1827	1820	1788	1987	1782	1860	1704	
1778	1836	1855	1804	1799	1895	1797	1805	
1804	1939	1843	1869	1867	1885	1812	1770	
1863	1885	1819	1841	1844	1883	1810	1782	
1844	1784	1817	1856	1794	1853	1752	1848	
1771	1937	1858	1880	1860	1866	1873	1730	
1882	1841	1908	1843	1898	1836	1791	1884	
1810	1876	1763	1871	1853	1848	1748	1802	
1772	1840	1908	1822	1813	1919	1895	1847	
1842	1820	1866	1811	1843	1896	1876	1878	
1810	1893	1860	1886	1865	1829	1802	1789	
1787	1899	1799	1893	1869	1927	1913	1885	
1795	1756	1853	1843	1835	1884	1801	1818	
1861	1847	1835	1857	1958	1877	1877	1805	
1842	1834	1795	1832	1823	1814	1845	1800	
1756	1835	1915	1832	1908	1895	1920	1783	
1839	1790	1845	1834	1909	1898	1905	1833	
1905	1852	1873	1763	1913	1914	1847	1839	
1792	1786	1844	1748	1848	1883	1818	2000	
1828	1931	1910	1883	1854	1831	1852	1821	
1850	1803	1882	1880	1896	1803	1790	1838	
1790	1791	1848	1776	1811	1939	1884	1871	
1850	1805	1939	1842	1801	1891	1914	1777	
1766	1779	1830	1830	1897	1813	1811	1795	
1836	1828	1920	1853	1860	1900	1862	1840	
1843	1878	1907	1817	1826	1824	1853	1799	
1812	1838	1818	1920	1846	1878	1836	1833	
1812	1809	1823	1910	1818	1824	1848	1801	
1868	1876	1848	1895	1817	1933	1793	1816	
1885	1777	1904	1902	1903	1882	1842	1805	
1870	1852	1872	1836	1852	1887	1893	1868	
1823	1836	1952	1867	1807	1917	1841	1831	
1878	1856	1878	1895	1919	1852	1884	1781	
1837	1764	1871	1869	1892	1876	1845	1741	
1823	1985	1825	1912	1877	1809	1882	1839	
1877	1899	1926	1797	1890	1820	1863	1840	
1788	1814	1980	1818	1885	1860	1862	1877	
1887	1903	1910	1797	1909	1833	1926	1805	
1793	1850	1869	1964	1873	1916	1825	1835	
1909	1839	1932	1961	1944	1860	1810	1874	
1809	1875	1837	1815	1848	1936	1803	1852	
1809	1864	1836	1836	1874	1824	1893	1735	
1773	1836	1902	1877	1800	1933	1937	1821	
1853	1916	1839	1836	1894	1848	1797	1888	
1819	1847	1858	1844	1794	1973	1826	1913	
1854	1828	1929	1888	1877	1894	1813	1875	
1919	1895	1872	1902	1861	1792	1847	1810	
1826	1794	1933	1896	1922	1862	1904	1893	
1822	1812	1852	1876	1867	1966	1779	1869	
1833	1842	1884	1819	1934	1915	1903	1859	
1806	1861	1912	1811	1815	1876	1879	1870	
1789	1848	1969	1834	1788	1830	1868	1921	
1842	1777	1847	1863	1859	1891	1820	1861	
1883	1769	1831	1851	1801	1887	1852	1785	
1818	1926	1814	1926	1854	1864	1952	1871	
1940	1877	1834	1907	1902	1858	1851	1813	
1837	1897	1933	1821	1880	1814	1819	1800	
1920	1947	1877	1751	1846	1883	1797	1822	
1870	1816	1804	1860	1882	1796	1936	1844	
1804	1811	1965	1888	1913	1867	1881	1882	
1900	1877	1900	1894	1868	1918	1870	1882	
1862	1878	1832	1877	1854	1876	1887	1822	
1901	1857	1804	1758	1879	1853	1891	1808	
1839	1960	1884	1879	1895	1902	1813	1861	
1931	1813	1888	1909	1920	1814	1834	1870	
1943	1914	1884	1775	1958	1885	1935	1903	
1849	1824	1833	1857	1870	1899	1851	1879	
1841	1953	1841	1940	1844	1884	1832	1886	
1839	1855	1985	1885	1898	1900	1861	1865	
1761	1891	1909	1996	1882	1847	1910	1870	
1814	1946	1965	1882	1810	1860	1885	1793	
1809	1948	1839	1927	1885	1982	1813	1868	
1882	1889	1871	1905	1961	1875	1887	1838	
1795	1925	1831	1893	1884	1877	1895	1853	
1826	1869	1888	1890	1813	1916	1836	1863	
1842	1898	1879	1850	1824	1868	1870	1826	
1845	1823	1834	1983	1882	1923	1880	1904	
1811	1890	1951	1890	1835	1913	1873	1704	
1877	1828	1906	1934	1944	1926	1925	1851	
1796	1890	1867	1831	1903	1906	1841	1779	
1870	1909	1802	1827	1922	1798	1867	1851	
1886	1826	1902	1907	1925	1847	1928	1875	
1826	1873	1865	1886	1919	1805	1786	1828	
1824	1899	1826	1884	1948	1869	1856	1877	
1835	1905	1908	1874	1801	1920	1853	1857	
1891	1870	1915	1870	1840	1950	1800	1821	
1903	1889	1810	1814	1895	1858	1796	1872	
1851	1820	1921	1816	1927	1912	1801	1854	
1790	1860	1869	1898	1829	1918	1871	1810	
1851	1837	1908	1867	1962	1952	1799	1860	
1877	1911	1924	1900	1893	1903	1866	1875	
1876	1911	1901	1881	1911	1865	1834	1893	
1803	1819	1874	1842	1926	1862	1885	1872	
2000	1789	1895	1876	1904	1889	1900	1876	
1866	1894	1882	1880	1922	1901	1856	1925	
1856	1849	1908	1898	1839	1822	1834	1844	
1842	1863	1875	1863	1917	1984	1883	1788	
1940	1936	1931	1843	1899	1879	1865	1931	
1885	1887	1920	1837	1909	1913	1857	1842	
1792	1832	1856	1871	1918	1892	1838	1865	
1907	1830	1862	1885	1832	1899	1891	1864	
1883	1910	1867	1872	1880	1875	1874	1847	
1831	1861	1814	1905	1853	1842	1890	1847	
1840	1891	1853	1876	1864	1857	1814	1859	
1857	1897	1819	1899	1783	1917	1805	1828	
1849	1851	1791	1873	1893	1933	1832	1813	
1880	1897	1854	1880	1908	1881	1837	1861	
1989	1976	1882	1817	1858	2000	1876	1763	
1779	1831	1834	1818	1919	1835	1888	1822	
1843	1878	1898	1875	1877	1906	1832	1862	
1819	1963	1879	1899	1809	1859	1873	1859	
1870	1824	1859	1811	1868	1967	1816	1859	
1782	1806	1895	1884	1918	1922	1868	1826	
1810	1822	1840	1854	1941	1953	1785	1897	
1889	1954	1932	1829	1894	1931	1851	1899	
1830	1869	1840	1848	1792	1915	1829	1804	
1876	1860	1903	1865	1854	1933	1892	1884	
1834	1852	1963	1837	1859	1884	1807	1806	
1869	1864	1882	1847	1889	1893	1891	1815	
1833	1866	1837	1905	1882	1845	1903	1832	
1807	1932	1911	1843	1922	1917	1831	1864	
1857	1804	1863	1888	1899	1911	1861	1804	
1829	1954	1986	1884	1800	1849	1831	1787	
1892	1881	1910	1856	1902	1840	1884	1841	
1889	1887	1933	1895	1885	1884	1783	1907	
1790	1846	1845	1843	1836	1853	1862	1782	
1944	1822	1910	1877	1829	1881	1879	1839	
1948	1845	1926	1845	1937	1897	1809	1844	
1853	1836	1847	1851	1825	1861	1855	1866	
1919	1844	1939	1872	1910	1930	1869	1828	
1873	1859	1874	1782	1928	1866	1830	1896	
1866	1813	1868	1875	1901	1883	1864	1887	
1873	1853	1876	1908	1895	1883	1801	1810	
1895	1858	1896	1867	1900	1902	1825	1783	
1898	1923	1917	1842	1934	1916	1827	1822	
1920	1820	1870	1833	1891	1935	1803	1787	
1898	1841	1925	1910	1953	1895	1875	1778	
1912	1843	1876	1886	1869	1910	1884	1853	
1783	1876	1828	1854	1817	1929	1869	1817	
1871	1845	1853	1818	1847	1826	1878	1878	
1983	1868	1894	1868	1870	1865	1846	1752	
1862	1865	1776	1918	1873	1902	1783	1843	
1871	1957	1949	1847	1934	1853	1880	1790	
1833	1787	1981	1813	1875	1853	1916	1908	
1813	1829	1908	1832	1889	1908	1903	1805	
1768	1869	1953	1913	1880	1821	1841	1818	
1848	1874	1819	1828	1841	1933	1772	1894	
1830	1905	1859	1866	1793	1877	1824	1849	
1783	1921	1971	1837	1883	1903	1759	1774	
1836	1894	1891	1850	1809	1818	1880	1814	
1835	1844	1842	1940	1867	1844	1898	1866	
1902	1817	1848	1876	1837	1852	1894	1838	
1820	1824	1807	1913	1828	1857	1840	1812	
1863	1896	1932	1824	1856	1923	1752	1861	
1927	1849	1802	1859	1850	1908	1822	1851	
1846	1920	1896	1858	1928	1969	1877	1875	
1870	1877	1924	1850	1901	1915	1918	1783	
1870	1827	1903	1864	1861	1871	1883	1862	
1751	1849	1931	1874	1890	1946	1818	1734	
1823	1881	1958	1857	1880	1844	1794	1872	
1901	1850	1855	1870	1803	1882	1902	1856	
1813	1864	1880	1904	1860	1816	1787	1775	
1930	1866	1894	1896	1789	1948	1843	1786	
1887	1816	1937	1784	1896	1920	1813	1765	
1880	1852	1844	1789	1850	1853	1905	1762	
1921	1939	1922	1875	1879	1806	1802	1833	
1851	1840	1878	1796	1884	1844	1888	1838	
1799	1911	1905	1831	1854	1898	1850	1749	
1910	1842	1882	1879	1877	1930	1819	1728	
1898	1836	1888	1841	1832	1832	1824	1819	
1808	1868	1861	1825	1929	1945	1850	1818	
1756	1796	1933	1889	1885	1858	1823	1812	
1885	1929	1874	1819	1845	1884	1836	1768	
1914	1836	1940	1896	1920	1844	1853	1799	
1856	1841	1987	1743	1861	1870	1855	1901	
1712	1892	1870	1844	1845	1875	1837	1791	
1831	1936	1903	1865	1897	1872	1830	1836	
1845	1871	1913	1903	1861	1824	1828	1785	
1944	1926	1880	1863	1889	1891	1833	1779	
1750	1898	1919	1845	1842	1914	1862	1849	
1887	1941	1852	1866	1897	1844	1823	1820	
1893	1896	1903	1918	1923	1850	1838	1789	
1886	1948	1818	1909	1889	1816	1780	1775	
1859	1874	1809	1774	1938	1963	1789	1775	
1876	1846	1901	1878	1907	1855	1868	1821	
1845	1863	1851	1821	1872	1882	1831	1795	
1866	1890	1903	1774	1880	1943	1742	1810	
1829	1828	1740	1851	1765	1848	1814	1715	
1797	1906	1927	1875	1854	1841	1764	1927	
1835	1881	1886	1853	1852	1855	1889	1814	
1847	1857	1855	1823	1865	1870	1834	1811	
1809	1906	1873	1855	1799	1794	1830	1807	
1816	1910	1846	1928	1815	1853	1829	1860	
1818	1887	1892	1878	1881	1869	1785	1821	
1841	1843	1832	1793	1871	1791	1855	1729	
1820	1901	1828	1815	1811	1868	1888	1825	
1769	1823	1824	1889	1915	1891	1816	1834	
1918	2000	1842	1904	1876	1862	1882	1787	
1796	1897	1823	1828	1852	1797	1835	1729	
1825	1833	1899	1822	1837	1834	1808	1789	
1892	1895	1957	1778	1860	1786	1931	1756	
1804	1863	1825	1885	1800	1896	1872	1770	
1845	1842	1872	1849	1951	1879	1822	1797	
1854	1942	1861	1863	1869	1911	1864	1801	
1863	1830	1916	1842	1806	1798	1863	1755	
1787	1842	1857	1853	1866	1865	1867	1803	
1854	1841	1859	1908	1873	1878	1836	1826	
1853	1879	1855	1802	1877	1878	1855	1838	
1853	1811	1925	1872	1930	1836	1859	1804	
1753	1899	1876	1900	1804	1912	1833	1814	
1842	1870	1915	1900	1878	1914	1876	1750	
1882	1825	1879	1750	1848	1845	1759	1806	
1762	1846	1892	1821	1910	1948	1846	1821	
1802	1864	1811	1881	1811	1862	1765	1775	
1792	1860	1881	1857	1876	1774	1805	1786	
1917	1881	1875	1814	1885	1839	1847	1835	
1854	1846	1890	1848	1842	1891	1753	1703	
1794	1929	1864	1855	1841	1874	1840	1796	
1885	1803	1855	1874	1942	1908	1880	1759	
1835	1839	1931	1778	1817	1864	1794	1722	
1832	1811	1854	1830	1845	1866	1835	1841	
1888	1869	1838	1831	1776	1904	1829	1831	
1788	1844	1800	1823	1836	1839	1849	1847	
1775	1741	1850	1856	1898	1899	1891	1844	
1850	1879	1915	1826	1783	1816	1843	1780	
1816	1820	1846	1909	1840	1781	1937	1849	
1741	1818	1856	1810	1789	1806	1848	1853	
1894	1864	1786	1895	1774	1823	1776	1799	
1889	1855	1864	1792	1841	1784	1851	1815	
1814	1891	1883	1877	1795	1911	1851	1758	
1777	1861	1814	1820	1872	1890	1829	1723	
1809	1847	1866	1819	1818	1842	1863	1749	
1915	1845	1910	1874	1876	1813	1835	1787	
1833	1845	1897	1874	1839	1852	1893	1838	
1863	1849	1953	1795	1839	1860	1822	1796	
1859	1802	1809	1769	1777	1890	1808	1794	
1833	1795	1858	1821	1767	1805	1757	1761	
1835	1805	1860	1837	1964	1837	1793	1774	
1888	1899	1814	1899	1881	1870	1808	1742	
1764	1880	1862	1852	1856	1878	1855	1789	
1863	1911	1823	1823	1840	1846	1803	1753	
1813	1789	1854	1764	1771	1856	1831	1736	
1799	1846	1819	1796	1857	1847	1708	1722	
1740	1824	1824	1798	1784	1837	1814	1783	
1804	1921	1841	1796	1793	1833	1799	1788	
1805	1864	1842	1869	1777	1836	1845	1770	
1781	1810	1933	1827	1888	1831	1792	1777	
1783	1843	1935	1833	1903	1809	1809	1776	
1816	1906	1837	1784	1896	1885	1795	1787	
1806	1834	1841	1876	1806	1793	1801	1735	
1865	1940	1877	1808	1777	1696	1808	1834	
1764	1845	1857	1848	1849	1853	1734	1799	
1874	1798	1854	1837	1742	1736	1757	1795	
1894	1789	1829	1763	1895	1881	1819	1805	
1762	1810	1882	1821	1846	1873	1776	1736	
1876	1893	1776	1849	1883	1871	1753	1797	
1719	1836	1851	1741	1854	1765	1803	1800	
1843	1782	1832	1837	1761	1787	1783	1788	
1863	1855	1830	1755	1853	1904	1782	1794	
1798	1835	1865	1685	1848	1818	1825	1766	
1796	1882	1764	1881	1905	1822	1799	1803	
1859	1841	1910	1842	1885	1839	1761	1731	
1796	1859	1858	1812	1839	1865	1714	1693	
1795	1857	1900	1811	1804	1862	1840	1718	
1856	1851	1765	1885	1812	1907	1758	1729	
1763	1890	1907	1801	1886	1812	1792	1746	
1873	1826	1817	1813	1812	1838	1768	1836	
1819	1805	1811	1859	1822	1804	1777	1677	
1851	1750	1828	1781	1809	1823	1863	1732	
1811	1763	1906	1805	1899	1756	1831	1754	
1774	1886	1815	1840	1797	1825	1820	1761	
1833	1850	1834	1715	1881	1909	1772	1713	
1837	1724	1828	1862	1847	1807	1767	1762	
1869	1861	1875	1785	1780	1903	1821	1806	
1860	1801	1864	1802	1865	1864	1738	1738	
1837	1788	1865	1794	1856	1810	1776	1722	
1826	1826	1816	1824	1842	1801	1845	1733	
1811	1774	1842	1769	1825	1785	1736	1762	
1777	1765	1763	1833	1849	1818	1749	1752	
1812	1772	1872	1840	1819	1856	1755	1754	
1841	1801	1764	1873	1804	1770	1740	1781	
1831	1759	1877	1795	1770	1768	1733	1789	
1791	1792	1866	1879	1811	1747	1808	1679	
1741	1873	1836	1772	1716	1791	1812	1705	
1734	1782	1811	1821	1845	1834	1760	1665	
1785	1813	1869	1799	1886	1706	1751	1746	
1771	1795	1838	1851	1803	1819	1694	1788	
1833	1910	1786	1772	1859	1822	1803	1689	
1773	1737	1830	1728	1852	1847	1860	1713	
1866	1792	1905	1696	1770	1785	1815	1752	
1901	1816	1872	1744	1830	1857	1768	1762	
1872	1822	1859	1826	1860	1856	1711	1771	
1772	1776	1816	1806	1784	1800	1709	1801	
1764	1761	1754	1824	1773	1842	1767	1815	
1743	1812	1796	1800	1801	1797	1762	1759	
1740	1877	1802	1780	1812	1844	1806	1682	
1753	1766	1810	1797	1794	1846	1855	1763	
1780	1777	1798	1838	1752	1756	1742	1812	
1812	1821	1761	1800	1699	1773	1718	1738	
1785	1778	1758	1779	1823	1833	1758	1687	
1766	1847	1794	1744	1738	1817	1805	1690	
1790	1783	1795	1749	1791	1825	1734	1727	
1849	1875	1766	1703	1787	1741	1756	1769	
1747	1832	1754	1788	1842	1729	1783	1741	
1804	1797	1799	1765	1766	1726	1743	1645	
1758	1749	1788	1747	1808	1787	1708	1761	
1824	1791	1844	1794	1798	1700	1730	1714	
1774	1705	1779	1803	1833	1780	1745	1690	
1775	1744	1714	1818	1810	1752	1726	1798	
1692	1756	1823	1788	1797	1739	1777	1714	
1755	1809	1798	1783	1758	1757	1779	1672	
1774	1785	1832	1803	1819	1744	1781	1755	
1842	1818	1806	1731	1796	1811	1711	1769	
1843	1796	1864	1783	1773	1823	1806	1758	
1822	1808	1784	1788	1828	1767	1738	1734	
1822	1726	1881	1830	1766	1837	1692	1816	
1715	1830	1822	1829	1724	1751	1794	1703	
1763	1752	1802	1804	1827	1834	1706	1670	
1846	1811	1813	1707	1739	1764	1790	1763	
1711	1766	1762	1800	1791	1764	1717	1629	
1771	1781	1789	1745	1802	1692	1706	1761	
1773	1770	1789	1821	1692	1750	1782	1744	
1734	1783	1781	1721	1769	1808	1778	1725	
1753	1766	1801	1742	1766	1786	1728	1717	
1719	1747	1824	1812	1770	1772	1728	1663	
1767	1762	1737	1831	1716	1782	1751	1718	
1789	1847	1784	1814	1741	1793	1705	1689	
1782	1820	1794	1795	1709	1706	1755	1678	
1727	1814	1781	1793	1774	1724	1791	1650	
1761	1809	1863	1796	1753	1769	1781	1712	
1795	1765	1806	1808	1744	1692	1642	1698	
1707	1710	1733	1719	1827	1790	1733	1657	
1736	1822	1718	1788	1781	1747	1708	1631	
1831	1841	1732	1765	1826	1717	1777	1661	
1807	1784	1746	1755	1745	1711	1789	1718	
1781	1755	1726	1805	1815	1791	1725	1656	
1750	1754	1804	1790	1732	1772	1684	1703	
1727	1750	1848	1723	1807	1686	1714	1714	
1731	1794	1766	1767	1794	1777	1683	1684	
1764	1747	1746	1715	1757	1731	1743	1739	
1703	1711	1851	1701	1703	1727	1699	1635	
1813	1814	1776	1706	1762	1699	1784	1652	
1810	1748	1724	1687	1673	1745	1701	1605	
1727	1724	1833	1774	1721	1804	1709	1684	
1777	1764	1771	1752	1735	1747	1695	1658	
1740	1813	1775	1793	1704	1784	1709	1711	
1737	1733	1733	1783	1680	1821	1777	1724	
1773	1795	1776	1739	1747	1769	1692	1711	
1691	1733	1855	1779	1728	1691	1583	1638	
1724	1763	1763	1722	1811	1680	1708	1661	
1709	1739	1742	1817	1740	1726	1724	1648	
1767	1734	1683	1735	1766	1746	1708	1726	
1753	1716	1829	1674	1731	1696	1666	1638	
1741	1733	1739	1750	1672	1752	1675	1686	
1775	1740	1734	1750	1671	1811	1737	1648	
1738	1731	1801	1661	1828	1679	1715	1693	
1758	1829	1739	1769	1715	1732	1663	1641	
1716	1784	1730	1773	1755	1720	1686	1699	
1751	1796	1747	1725	1751	1772	1722	1713	
1777	1763	1742	1703	1735	1678	1733	1626	
1743	1769	1761	1685	1682	1744	1692	1618	
1764	1746	1721	1808	1673	1720	1695	1657	
1699	1757	1803	1754	1823	1743	1746	1657	
1666	1694	1741	1727	1733	1782	1680	1683	
1686	1707	1731	1769	1710	1771	1617	1658	
1743	1657	1762	1702	1706	1739	1765	1666	
1719	1686	1742	1648	1737	1659	1715	1597	
1754	1786	1759	1688	1701	1739	1615	1659	
1723	1775	1801	1709	1723	1721	1623	1662	
1689	1766	1677	1723	1782	1744	1692	1584	
1729	1692	1682	1710	1744	1689	1651	1669	
1799	1736	1816	1693	1702	1649	1626	1700	
1753	1712	1755	1700	1690	1741	1645	1597	
1767	1765	1751	1708	1714	1717	1659	1672	
1729	1744	1715	1734	1735	1785	1641	1665	
1674	1729	1808	1739	1743	1745	1617	1613	
1734	1688	1800	1758	1710	1676	1645	1663	
1700	1772	1729	1763	1761	1685	1731	1613	
1717	1783	1736	1755	1719	1747	1711	1590	
1708	1703	1692	1666	1714	1693	1664	1609	
1656	1767	1711	1724	1690	1720	1681	1666	
1725	1714	1801	1696	1662	1623	1666	1631	
1721	1743	1710	1738	1639	1700	1613	1652	
1676	1752	1760	1654	1727	1696	1666	1560	
1719	1756	1735	1683	1711	1691	1647	1584	
1681	1652	1835	1733	1717	1676	1620	1684	
1709	1735	1709	1678	1747	1701	1592	1536	
1688	1782	1744	1671	1691	1652	1709	1673	
1707	1776	1668	1670	1743	1709	1669	1566	
1780	1810	1760	1712	1763	1702	1628	1642	
1766	1727	1720	1746	1697	1654	1621	1691	
1690	1643	1663	1811	1719	1761	1675	1644	
1644	1637	1738	1761	1740	1676	1682	1623	
1689	1671	1756	1674	1718	1653	1581	1617	
1745	1715	1721	1729	1727	1666	1677	1602	
1665	1700	1693	1753	1694	1633	1694	1651	
1665	1673	1743	1722	1669	1628	1594	1583	
1693	1682	1639	1768	1663	1720	1680	1652	
1687	1696	1746	1752	1704	1645	1608	1639	
1703	1773	1722	1794	1711	1638	1642	1672	
1738	1757	1722	1741	1708	1660	1594	1616	
1760	1651	1671	1669	1647	1598	1603	1590	
1658	1754	1827	1700	1694	1730	1649	1676	
1725	1635	1656	1714	1632	1683	1637	1575	
1713	1734	1712	1706	1696	1738	1632	1594	
1667	1666	1753	1708	1702	1674	1696	1595	
1654	1695	1662	1720	1643	1626	1620	1589	
1635	1697	1686	1585	1719	1780	1609	1558	
1620	1666	1684	1680	1620	1615	1643	1577	
1664	1745	1769	1615	1695	1659	1623	1591	
1668	1786	1751	1635	1594	1654	1612	1583	
1578	1610	1714	1627	1724	1654	1702	1555	
1678	1688	1680	1674	1674	1633	1548	1688	
1696	1722	1716	1665	1673	1646	1548	1551	
1593	1654	1682	1694	1667	1716	1635	1509	
1665	1642	1694	1605	1635	1607	1583	1636	
1738	1694	1679	1673	1693	1654	1607	1570	
1671	1618	1655	1643	1658	1703	1622	1610	
1689	1662	1677	1709	1724	1757	1571	1613	
1645	1740	1706	1639	1683	1619	1613	1593	
1771	1638	1703	1650	1721	1631	1639	1619	
1706	1667	1715	1657	1668	1706	1588	1596	
1678	1653	1662	1724	1676	1651	1620	1543	
1648	1624	1700	1641	1647	1712	1637	1641	
1629	1660	1692	1678	1704	1577	1570	1581	
1661	1692	1696	1625	1627	1585	1597	1527	
1691	1633	1682	1674	1639	1745	1660	1532	
1615	1709	1635	1749	1667	1704	1610	1546	
1659	1645	1700	1674	1667	1681	1606	1594	
1695	1587	1626	1661	1660	1699	1620	1504	
1704	1621	1660	1671	1688	1573	1560	1613	
1702	1705	1706	1632	1670	1678	1597	1582	
1579	1665	1672	1709	1607	1597	1672	1633	
1673	1615	1672	1675	1599	1648	1572	1595	
1616	1650	1704	1666	1697	1672	1545	1582	
1670	1611	1651	1703	1681	1664	1606	1579	
1634	1690	1579	1689	1629	1569	1610	1556	
1733	1728	1687	1595	1672	1600	1528	1470	
1655	1711	1709	1657	1691	1674	1591	1529	
1629	1621	1660	1740	1670	1613	1614	1502	
1593	1605	1638	1691	1589	1660	1600	1523	
1689	1733	1609	1650	1652	1655	1614	1594	
1621	1651	1704	1703	1662	1611	1523	1514	
1648	1552	1646	1677	1611	1632	1568	1521	
1633	1643	1716	1635	1641	1639	1577	1585	
1581	1678	1645	1602	1710	1669	1591	1541	
1693	1630	1695	1632	1613	1599	1605	1553	
1665	1692	1658	1696	1668	1615	1629	1531	
1667	1637	1634	1626	1601	1663	1627	1475	
1586	1616	1636	1595	1674	1562	1587	1564	
1610	1672	1680	1635	1634	1620	1595	1457	
1634	1637	1602	1629	1568	1588	1630	1566	
1647	1696	1730	1671	1625	1569	1549	1593	
1641	1661	1661	1651	1663	1567	1616	1540	
1585	1618	1613	1630	1651	1597	1628	1506	
1702	1623	1660	1679	1595	1610	1628	1546	
1593	1643	1657	1670	1631	1599	1601	1582	
1563	1637	1599	1606	1591	1615	1543	1467	
1650	1643	1688	1664	1601	1655	1593	1477	
1688	1601	1654	1630	1664	1627	1583	1499	
1654	1628	1605	1608	1568	1565	1582	1503	
1579	1604	1609	1615	1656	1620	1555	1518	
1708	1689	1651	1657	1596	1601	1613	1489	
1704	1611	1648	1608	1605	1598	1582	1544	
1623	1587	1630	1680	1558	1591	1595	1520	
1600	1626	1601	1574	1619	1589	1512	1501	
1587	1639	1664	1630	1645	1518	1547	1538	
1667	1681	1618	1641	1579	1596	1484	1562	
1622	1625	1602	1615	1603	1587	1604	1493	
1533	1580	1587	1594	1598	1620	1585	1535	
1665	1570	1598	1597	1635	1552	1542	1546	
1605	1680	1623	1632	1639	1618	1523	1480	
1629	1666	1613	1625	1623	1606	1570	1523	
1569	1672	1622	1595	1617	1589	1599	1545	
1638	1641	1631	1555	1587	1552	1603	1524	
1561	1666	1594	1612	1591	1499	1582	1528	
1594	1650	1652	1643	1627	1541	1560	1470	
1636	1576	1641	1584	1601	1639	1494	1489	
1633	1602	1673	1578	1601	1607	1508	1598	
1582	1650	1651	1604	1640	1632	1532	1535	
1624	1576	1671	1633	1635	1493	1557	1445	
1678	1630	1701	1621	1576	1474	1515	1545	
1575	1597	1622	1635	1567	1605	1499	1475	
1638	1568	1615	1578	1593	1576	1553	1468	
1608	1625	1639	1642	1554	1637	1581	1471	
1656	1537	1581	1580	1551	1605	1497	1527	
1682	1635	1589	1557	1496	1539	1550	1540	
1523	1637	1591	1612	1572	1601	1561	1501	
1594	1630	1641	1583	1639	1560	1552	1546	
1603	1682	1624	1654	1574	1585	1535	1479	
1532	1605	1601	1588	1633	1576	1553	1446	
1575	1595	1572	1601	1579	1593	1548	1478	
1574	1545	1591	1621	1569	1601	1575	1532	
1642	1648	1648	1555	1545	1611	1566	1510	
1588	1586	1660	1624	1527	1653	1490	1422	
1582	1604	1698	1635	1659	1538	1509	1541	
1600	1518	1564	1514	1575	1541	1538	1503	
1569	1699	1575	1590	1633	1500	1514	1454	
1593	1626	1598	1609	1527	1622	1508	1466	
1548	1630	1565	1537	1585	1567	1589	1526	
1584	1592	1579	1538	1621	1598	1557	1523	
1580	1565	1634	1594	1587	1617	1471	1478	
1525	1607	1624	1585	1579	1613	1518	1405	
1572	1597	1493	1609	1522	1537	1471	1409	
1590	1594	1602	1532	1545	1490	1555	1501	
1573	1599	1584	1595	1589	1545	1482	1525	
1534	1574	1531	1541	1556	1607	1496	1508	
1559	1590	1631	1550	1586	1543	1514	1524	
1636	1614	1577	1546	1581	1491	1531	1447	
1565	1555	1677	1496	1636	1591	1564	1404	
1558	1604	1543	1566	1580	1543	1494	1428	
1576	1651	1601	1551	1601	1513	1528	1437	
1548	1531	1563	1564	1601	1506	1502	1443	
1617	1550	1589	1610	1521	1515	1421	1443	
1566	1547	1483	1611	1533	1546	1560	1459	
1535	1614	1609	1559	1574	1512	1459	1442	
1506	1565	1553	1613	1582	1534	1532	1426	
1562	1593	1530	1573	1568	1513	1498	1505	
1557	1585	1659	1613	1453	1583	1467	1463	
1564	1575	1556	1501	1592	1619	1532	1479	
1539	1530	1591	1489	1474	1597	1432	1501	
1555	1623	1534	1560	1527	1535	1515	1515	
1506	1562	1523	1594	1569	1521	1484	1472	
1586	1492	1487	1616	1602	1515	1491	1397	
1581	1622	1554	1582	1506	1588	1450	1456	
1527	1534	1504	1535	1455	1465	1564	1449	
1595	1621	1555	1502	1524	1597	1393	1432	
1554	1618	1520	1524	1603	1541	1502	1416	
1628	1596	1572	1500	1482	1521	1522	1490	
1589	1641	1551	1600	1617	1506	1558	1432	
1515	1589	1554	1561	1466	1495	1465	1515	
1478	1512	1609	1519	1560	1568	1504	1422	
1485	1574	1665	1580	1557	1536	1466	1426	
1488	1564	1608	1571	1539	1459	1430	1416	
1577	1639	1659	1546	1531	1541	1459	1484	
1621	1557	1525	1451	1545	1582	1497	1501	
1533	1554	1532	1541	1484	1475	1489	1430	
1447	1528	1586	1489	1592	1540	1506	1493	
1470	1522	1567	1519	1517	1455	1476	1418	
1579	1501	1588	1552	1509	1553	1427	1439	
1568	1684	1534	1481	1587	1489	1505	1318	
1529	1540	1515	1479	1505	1516	1506	1463	
1509	1592	1552	1571	1605	1482	1517	1396	
1559	1648	1545	1514	1517	1508	1400	1445	
1558	1573	1524	1500	1497	1496	1521	1378	
1523	1585	1482	1513	1610	1481	1491	1487	
1475	1529	1519	1511	1518	1575	1536	1418	
1532	1531	1552	1510	1489	1587	1414	1363	
1532	1618	1589	1555	1566	1494	1476	1452	
1547	1517	1517	1515	1476	1535	1485	1352	
1494	1594	1522	1459	1515	1509	1419	1375	
1539	1531	1598	1512	1555	1500	1456	1480	
1564	1551	1494	1420	1475	1495	1448	1432	
1558	1585	1515	1438	1532	1514	1439	1449	
1462	1570	1567	1456	1483	1491	1516	1414	
1525	1507	1570	1482	1539	1508	1481	1428	
1597	1549	1545	1530	1480	1467	1512	1453	
1490	1567	1571	1504	1525	1492	1464	1350	
1496	1501	1553	1605	1534	1516	1435	1468	
1619	1512	1487	1477	1437	1467	1448	1403	
1564	1495	1483	1487	1449	1469	1409	1441	
1451	1537	1491	1515	1458	1492	1398	1386	
1552	1531	1564	1575	1514	1573	1437	1366	
1505	1489	1509	1446	1566	1567	1470	1385	
1551	1548	1483	1530	1539	1460	1535	1384	
1491	1467	1472	1466	1500	1483	1467	1405	
1524	1502	1496	1535	1495	1375	1430	1389	
1478	1507	1538	1500	1455	1449	1446	1365	
1545	1525	1495	1488	1544	1462	1412	1425	
1446	1561	1503	1561	1510	1467	1428	1378	
1545	1493	1529	1512	1497	1508	1473	1425	
1507	1524	1521	1431	1543	1465	1477	1333	
1479	1521	1534	1538	1401	1455	1425	1369	
1411	1516	1584	1549	1463	1483	1422	1384	
1480	1591	1531	1525	1450	1435	1447	1352	
1515	1438	1594	1527	1472	1507	1416	1383	
1506	1495	1516	1468	1492	1392	1429	1446	
1560	1559	1518	1511	1535	1565	1495	1402	
1559	1505	1437	1523	1445	1431	1444	1346	
1478	1478	1510	1376	1509	1491	1448	1369	
1469	1499	1562	1492	1484	1435	1400	1408	
1579	1522	1507	1505	1466	1451	1378	1380	
1473	1489	1528	1505	1523	1481	1423	1399	
1505	1477	1430	1512	1533	1455	1434	1369	
1449	1537	1475	1456	1448	1447	1479	1383	
1436	1408	1455	1535	1490	1501	1328	1400	
1512	1540	1518	1538	1471	1464	1419	1385	
1462	1467	1525	1523	1482	1492	1431	1369	
1508	1481	1428	1516	1450	1482	1407	1397	
1447	1471	1564	1445	1443	1467	1423	1362	
1530	1459	1529	1566	1523	1430	1429	1350	
1489	1506	1439	1444	1433	1433	1438	1363	
1510	1600	1444	1474	1520	1462	1367	1323	
1506	1521	1503	1476	1425	1438	1435	1400	
1464	1453	1534	1466	1526	1471	1358	1311	
1531	1517	1543	1406	1393	1443	1446	1373	
1501	1545	1444	1433	1510	1470	1346	1371	
1456	1541	1485	1456	1432	1409	1408	1345	
1415	1529	1470	1478	1460	1449	1374	1342	
1457	1492	1493	1447	1442	1438	1439	1349	
1497	1443	1471	1492	1443	1477	1421	1362	
1467	1494	1463	1460	1462	1418	1394	1336	
1474	1557	1477	1492	1487	1410	1372	1421	
1411	1473	1561	1466	1382	1429	1378	1342	
1489	1460	1535	1474	1473	1407	1362	1392	
1509	1505	1534	1504	1495	1391	1398	1362	
1422	1484	1444	1452	1469	1484	1333	1313	
1465	1503	1432	1459	1413	1423	1400	1409	
1446	1449	1516	1444	1413	1432	1455	1379	
1421	1558	1452	1392	1468	1398	1451	1347	
1432	1412	1495	1458	1438	1456	1318	1330	
1455	1431	1533	1463	1419	1453	1403	1375	
1476	1493	1477	1476	1327	1462	1437	1323	
1481	1491	1404	1438	1462	1448	1394	1261	
1482	1433	1407	1477	1483	1456	1486	1339	
1475	1435	1499	1499	1393	1488	1364	1396	
1456	1521	1470	1407	1352	1456	1359	1392	
1456	1456	1478	1499	1435	1363	1333	1299	
1477	1466	1435	1456	1464	1414	1354	1295	
1400	1514	1468	1456	1449	1418	1351	1363	
1465	1426	1533	1421	1411	1442	1389	1352	
1471	1499	1488	1411	1439	1423	1447	1270	
1406	1391	1430	1411	1373	1426	1368	1374	
1439	1443	1511	1408	1406	1427	1455	1334	
1430	1483	1468	1427	1453	1422	1394	1326	
1487	1418	1497	1408	1521	1346	1362	1341	
1533	1442	1429	1390	1424	1449	1340	1363	
1418	1458	1507	1405	1461	1486	1417	1356	
1461	1417	1482	1438	1433	1383	1422	1404	
1451	1494	1499	1359	1429	1425	1374	1294	
1399	1334	1498	1387	1436	1356	1356	1299	
1441	1441	1489	1393	1407	1428	1306	1329	
1462	1398	1523	1466	1513	1406	1380	1313	
1443	1409	1444	1411	1461	1413	1372	1389	
1463	1482	1424	1475	1385	1401	1361	1300	
1455	1446	1444	1388	1438	1303	1410	1315	
1416	1444	1469	1408	1372	1460	1435	1278	
1433	1465	1440	1451	1361	1325	1336	1328	
1407	1430	1378	1435	1362	1449	1351	1284	
1423	1467	1474	1389	1449	1408	1357	1300	
1443	1440	1379	1350	1475	1397	1349	1306	
1486	1449	1426	1466	1419	1411	1347	1330	
1428	1448	1421	1445	1392	1384	1285	1359	
1423	1483	1358	1446	1439	1429	1350	1339	
1386	1442	1440	1386	1408	1359	1372	1307	
1366	1435	1436	1453	1440	1403	1360	1330	
1404	1420	1506	1440	1396	1399	1320	1294	
1421	1447	1370	1431	1418	1422	1349	1376	
1444	1446	1452	1403	1389	1404	1351	1275	
1457	1434	1430	1404	1359	1364	1384	1284	
1422	1454	1347	1398	1428	1402	1271	1332	
1472	1389	1388	1460	1479	1435	1352	1219	
1412	1440	1444	1470	1413	1408	1354	1302	
1409	1349	1411	1411	1349	1350	1285	1326	
1459	1441	1438	1419	1392	1456	1364	1286	
1434	1393	1451	1456	1403	1385	1319	1297	
1417	1420	1393	1345	1428	1351	1367	1299	
1433	1488	1435	1350	1409	1345	1281	1252	
1387	1443	1457	1410	1421	1319	1313	1277	
1364	1438	1383	1354	1426	1367	1355	1278	
1435	1394	1491	1376	1426	1306	1351	1275	
1445	1472	1409	1301	1450	1305	1334	1334	
1380	1394	1380	1399	1386	1410	1236	1201	
1378	1434	1429	1409	1412	1372	1384	1268	
1427	1367	1415	1335	1369	1378	1402	1237	
1414	1413	1384	1369	1348	1322	1277	1255	
1411	1452	1444	1358	1378	1363	1300	1300	
1402	1505	1468	1405	1393	1402	1323	1259	
1419	1384	1423	1423	1370	1382	1372	1297	
1367	1422	1383	1385	1439	1349	1363	1279	
1384	1461	1453	1403	1390	1341	1350	1245	
1389	1417	1471	1378	1405	1274	1324	1281	
1381	1484	1435	1415	1387	1389	1244	1261	
1452	1464	1476	1408	1347	1363	1350	1260	
1351	1451	1441	1410	1427	1374	1303	1305	
1343	1354	1321	1450	1339	1354	1302	1275	
1378	1462	1460	1374	1421	1334	1359	1259	
1486	1331	1428	1375	1371	1349	1300	1232	
1360	1374	1388	1443	1400	1321	1327	1244	
1370	1376	1473	1389	1365	1359	1324	1244	
1390	1300	1406	1405	1344	1334	1307	1223	
1371	1352	1415	1417	1405	1459	1361	1241	
1366	1401	1453	1346	1317	1346	1249	1252	
1410	1383	1418	1432	1313	1338	1336	1252	
1432	1434	1385	1383	1355	1332	1302	1309	
1409	1338	1384	1335	1321	1320	1289	1210	
1381	1419	1387	1369	1326	1308	1297	1193	
1452	1414	1381	1453	1434	1359	1321	1208	
1386	1384	1342	1373	1378	1391	1345	1240	
1345	1366	1410	1427	1341	1319	1296	1240	
1407	1347	1384	1365	1309	1342	1245	1260	
1400	1334	1389	1284	1400	1395	1326	1283	
1309	1400	1367	1331	1348	1373	1305	1228	
1343	1425	1453	1343	1399	1396	1240	1260	
1352	1401	1339	1367	1405	1375	1253	1240	
1320	1363	1375	1292	1353	1358	1328	1261	
1386	1452	1347	1369	1354	1332	1273	1169	
1373	1449	1308	1417	1333	1449	1259	1225	
1421	1391	1391	1334	1342	1337	1251	1213	
1371	1353	1360	1344	1345	1354	1324	1243	
1368	1390	1392	1356	1381	1314	1296	1237	
1385	1298	1383	1359	1345	1334	1216	1212	
1437	1421	1367	1313	1383	1346	1324	1257	
1352	1423	1382	1411	1339	1381	1294	1286	
1400	1392	1399	1395	1374	1346	1191	1290	
1382	1383	1334	1358	1318	1327	1293	1255	
1338	1342	1415	1378	1344	1311	1297	1187	
1451	1364	1386	1350	1396	1346	1266	1247	
1310	1374	1323	1370	1306	1376	1307	1267	
1361	1308	1355	1336	1327	1328	1290	1167	
1350	1407	1461	1311	1282	1392	1351	1218	
1322	1321	1320	1297	1281	1348	1242	1237	
1345	1437	1432	1332	1409	1310	1325	1180	
1302	1378	1356	1315	1341	1338	1297	1223	
1345	1350	1322	1317	1386	1328	1258	1262	
1379	1378	1330	1379	1313	1281	1247	1254	
1373	1285	1350	1297	1293	1359	1208	1231	
1383	1315	1305	1379	1352	1264	1316	1225	
1384	1331	1319	1337	1307	1324	1246	1240	
1385	1362	1350	1341	1268	1343	1272	1172	
1337	1434	1397	1355	1305	1375	1251	1246	
1292	1364	1410	1321	1346	1333	1264	1303	
1370	1321	1349	1363	1357	1286	1265	1266	
1324	1487	1364	1402	1302	1305	1289	1185	
1316	1330	1336	1294	1344	1282	1262	1235	
1341	1344	1285	1322	1302	1377	1234	1214	
1316	1290	1373	1332	1287	1218	1279	1235	
1350	1394	1360	1294	1343	1317	1266	1232	
1319	1347	1366	1312	1277	1288	1251	1225	
1333	1344	1364	1418	1340	1283	1224	1143	
1326	1325	1379	1292	1273	1339	1271	1196	
1361	1350	1271	1320	1343	1150	1287	1194	
1399	1298	1386	1331	1318	1331	1239	1187	
1343	1370	1322	1311	1365	1298	1316	1232	
1337	1317	1322	1292	1263	1315	1251	1172	
1373	1334	1415	1286	1333	1288	1280	1222	
1292	1319	1290	1390	1283	1323	1226	1192	
1311	1346	1324	1231	1385	1315	1224	1247	
1348	1330	1300	1369	1304	1321	1227	1175	
1357	1347	1323	1258	1292	1249	1255	1235	
1332	1378	1387	1272	1312	1275	1317	1178	
1360	1372	1343	1290	1257	1229	1206	1174	
1285	1361	1284	1267	1344	1272	1290	1177	
1272	1320	1360	1353	1290	1296	1226	1145	
1311	1387	1332	1299	1310	1269	1205	1200	
1260	1294	1426	1315	1294	1269	1238	1192	
1293	1335	1334	1292	1225	1325	1254	1226	
1318	1342	1323	1333	1275	1219	1280	1177	
1380	1420	1315	1299	1283	1308	1221	1179	
1378	1341	1305	1342	1347	1295	1239	1215	
1304	1354	1308	1206	1338	1253	1299	1148	
1274	1406	1345	1320	1292	1253	1306	1132	
1322	1340	1375	1283	1247	1229	1263	1123	
1299	1300	1302	1253	1226	1294	1186	1146	
1313	1296	1319	1320	1315	1266	1265	1144	
1309	1344	1371	1355	1302	1334	1155	1149	
1264	1381	1358	1263	1288	1330	1183	1192	
1289	1297	1261	1298	1346	1228	1191	1167	
1328	1355	1306	1316	1297	1266	1186	1183	
1273	1309	1302	1307	1331	1253	1211	1121	
1389	1285	1277	1313	1243	1300	1168	1147	
1371	1321	1331	1267	1262	1226	1184	1146	
1264	1374	1296	1304	1333	1238	1140	1202	
1250	1267	1312	1291	1322	1281	1189	1140	
1279	1328	1326	1265	1283	1277	1205	1217	
1326	1302	1337	1279	1334	1294	1165	1169	
1212	1337	1295	1348	1266	1257	1282	1140	
1283	1375	1267	1248	1340	1247	1129	1172	
1297	1313	1266	1251	1251	1286	1249	1138	
1293	1268	1321	1253	1312	1280	1208	1198	
1249	1312	1356	1191	1255	1211	1174	1178	
1313	1320	1329	1263	1273	1253	1243	1142	
1336	1257	1271	1250	1287	1223	1196	1126	
1330	1259	1341	1284	1270	1246	1196	1161	
1333	1296	1282	1271	1279	1272	1247	1139	
1347	1320	1350	1251	1230	1222	1100	1161	
1345	1310	1268	1280	1252	1233	1183	1181	
1225	1345	1288	1324	1253	1257	1195	1141	
1329	1327	1264	1259	1215	1175	1280	1102	
1330	1374	1266	1232	1208	1246	1157	1206	
1266	1255	1295	1241	1296	1198	1188	1196	
1269	1318	1213	1288	1274	1194	1204	1272	
1311	1279	1282	1295	1246	1222	1158	1132	
1298	1306	1233	1255	1264	1209	1196	1169	
1233	1261	1288	1200	1270	1271	1189	1156	
1307	1279	1337	1239	1309	1205	1244	1129	
1233	1315	1286	1279	1216	1253	1153	1157	
1338	1279	1292	1296	1206	1198	1166	1089	
1277	1221	1312	1238	1179	1311	1215	1106	
1319	1266	1290	1168	1237	1257	1207	1179	
1312	1316	1296	1301	1249	1195	1229	1174	
1325	1313	1256	1277	1209	1245	1192	1164	
1252	1318	1302	1289	1271	1207	1160	1134	
1225	1258	1325	1257	1198	1129	1221	1173	
1316	1236	1297	1267	1182	1238	1202	1165	
1236	1321	1333	1222	1209	1231	1209	1184	
1250	1240	1230	1253	1248	1282	1240	1121	
1288	1274	1274	1210	1182	1169	1169	1192	
1279	1241	1218	1295	1281	1133	1207	1183	
1217	1330	1318	1210	1252	1202	1204	1117	
1226	1191	1187	1235	1270	1263	1184	1135	
1269	1249	1192	1202	1166	1232	1111	1112	
1264	1284	1255	1213	1246	1239	1214	1105	
1309	1240	1239	1248	1265	1166	1126	1137	
1259	1261	1245	1240	1218	1197	1171	1167	
1227	1283	1286	1269	1228	1215	1190	1148	
1241	1251	1255	1216	1185	1232	1156	1101	
1250	1257	1267	1240	1252	1207	1175	1092	
1310	1223	1247	1230	1185	1179	1160	1171	
1267	1289	1211	1293	1150	1240	1162	1128	
1205	1214	1297	1256	1275	1229	1163	1149	
1286	1239	1261	1195	1276	1271	1102	1136	
1268	1226	1271	1289	1213	1198	1161	1104	
1196	1265	1218	1227	1267	1177	1153	1100	
1235	1272	1215	1271	1217	1150	1143	1084	
1181	1304	1202	1245	1293	1138	1172	1088	
1221	1320	1305	1270	1217	1231	1184	1071	
1220	1266	1269	1268	1229	1289	1234	1079	
1249	1205	1282	1200	1249	1219	1155	1083	
1225	1267	1315	1198	1213	1188	1065	1083	
1250	1255	1253	1275	1174	1185	1180	1124	
1265	1273	1304	1203	1186	1214	1118	1142	
1253	1295	1257	1176	1268	1222	1101	1128	
1244	1249	1319	1236	1213	1274	1180	1088	
1289	1304	1237	1225	1181	1159	1158	1064	
1263	1312	1256	1201	1208	1192	1152	1122	
1257	1325	1264	1156	1172	1214	1179	1086	
1240	1272	1259	1263	1289	1213	1143	1179	
1249	1244	1237	1177	1326	1108	1203	1122	
1225	1236	1267	1249	1255	1185	1136	1069	
1244	1234	1223	1208	1287	1175	1119	1122	
1217	1243	1265	1179	1256	1203	1113	1095	
1198	1247	1351	1149	1201	1156	1172	1051	
1247	1253	1237	1271	1210	1198	1189	1068	
1249	1206	1258	1186	1254	1190	1154	1024	
1221	1223	1251	1241	1182	1112	1137	1090	
1220	1226	1233	1205	1157	1186	1128	1029	
1258	1232	1259	1233	1218	1183	1036	1059	
1229	1203	1246	1175	1198	1234	1161	1088	
1189	1261	1201	1213	1228	1180	1150	1084	
1288	1191	1243	1174	1217	1204	1091	1050	
1196	1240	1200	1269	1166	1148	1186	1078	
1212	1236	1246	1196	1196	1210	1168	1030	
1237	1224	1224	1182	1149	1177	1102	1164	
1250	1180	1275	1165	1190	1181	1107	1098	
1247	1239	1180	1228	1219	1194	1125	1081	
1291	1219	1203	1242	1221	1165	1152	1115	
1215	1176	1167	1174	1214	1179	1152	1026	
1201	1195	1248	1180	1259	1166	1153	1109	
1257	1219	1207	1224	1206	1149	1098	1122	
1218	1178	1186	1193	1196	1185	1210	1071	
1222	1244	1166	1220	1197	1227	1168	1093	
1179	1221	1160	1185	1179	1194	1154	1087	
1169	1195	1156	1128	1191	1144	1106	1053	
1209	1125	1199	1219	1170	1183	1134	1107	
1287	1275	1247	1161	1257	1198	1136	1020	
1270	1232	1209	1224	1198	1107	1134	1101	
1188	1240	1257	1155	1178	1101	1091	1056	
1229	1234	1206	1152	1165	1193	1125	1087	
1206	1150	1243	1242	1166	1154	1200	1040	
1230	1235	1244	1221	1215	1184	1100	1095	
1189	1224	1231	1169	1154	1162	1107	1101	
1237	1186	1241	1169	1157	1209	1116	1051	
1235	1193	1158	1204	1202	1134	1129	1050	
1197	1247	1244	1185	1153	1110	1075	1078	
1237	1313	1258	1228	1175	1166	1109	1016	
1164	1260	1236	1213	1188	1163	1111	1053	
1198	1197	1254	1131	1176	1170	1067	1046	
1211	1203	1193	1183	1219	1187	1100	1076	
1270	1196	1255	1156	1170	1206	1048	1089	
1183	1205	1187	1162	1116	1153	1108	974	
1227	1211	1220	1164	1170	1149	1111	1053	
1184	1208	1188	1214	1209	1182	1117	1040	
1235	1243	1182	1261	1220	1197	1135	1027	
1187	1220	1195	1145	1130	1202	1084	1063	
1198	1208	1114	1179	1181	1145	1105	1075	
1118	1194	1173	1195	1096	1154	1064	1030	
1188	1135	1158	1190	1158	1122	1107	1028	
1204	1155	1190	1154	1167	1162	1064	1039	
1186	1233	1252	1160	1155	1103	1159	993	
1176	1198	1231	1191	1161	1112	1136	1069	
1206	1193	1238	1170	1157	1178	1114	1004	
1224	1204	1211	1209	1138	1181	1075	1090	
1214	1190	1212	1237	1159	1123	1113	1037	
1188	1211	1211	1141	1208	1159	1105	1051	
1212	1194	1197	1152	1202	1149	1099	1031	
1143	1195	1200	1163	1167	1128	1065	1032	
1166	1164	1196	1184	1127	1127	1091	1014	
1128	1213	1146	1135	1130	1150	1075	1000	
1167	1205	1150	1199	1113	1130	1054	1005	
1200	1190	1152	1080	1164	1091	1064	1039	
1225	1216	1206	1151	1123	1102	1105	1065	
1227	1213	1202	1157	1140	1088	1096	1057	
1149	1182	1218	1149	1189	1107	1074	1034	
1186	1116	1200	1129	1175	1090	1026	1068	
1195	1112	1188	1143	1148	1109	1096	1046	
1204	1216	1184	1181	1101	1144	1092	1062	
1223	1195	1141	1175	1178	1165	1068	1022	
1197	1207	1167	1160	1168	1083	1054	1048	
1209	1195	1168	1142	1162	1167	1055	999	
1107	1169	1167	1126	1078	1129	1053	1035	
1181	1149	1193	1147	1154	1138	1062	1016	
1152	1102	1236	1110	1142	1128	1056	1043	
1125	1165	1158	1163	1121	1161	1116	969	
1145	1135	1180	1104	1075	1128	1021	1083	
1177	1197	1202	1155	1217	1145	998	1030	
1189	1147	1197	1120	1134	1106	1065	1082	
1155	1159	1167	1112	1104	1059	1064	1067	
1141	1125	1164	1154	1109	1104	1077	1063	
1166	1083	1236	1146	1147	1104	1013	1037	
1164	1178	1130	1186	1115	1102	1042	1034	
1147	1140	1145	1151	1170	1077	1050	1047	
1189	1192	1168	1161	1140	1133	1025	1001	
1126	1175	1141	1213	1138	1128	1064	1063	
1133	1152	1154	1117	1112	1090	1086	1018	
1166	1221	1114	1120	1062	1069	1055	1015	
1149	1221	1203	1189	1102	1089	1137	974	
1140	1184	1126	1138	1161	1097	1094	1033	
1094	1179	1119	1130	1127	1088	1062	1004	
1201	1092	1121	1124	1186	1076	1063	1030	
1167	1179	1162	1170	1063	1137	994	1076	
1241	1128	1165	1097	1099	1087	1070	996	
1148	1152	1104	1112	1152	1110	1019	1048	
1132	1149	1118	1110	1137	1078	1006	1021	
1127	1231	1166	1128	1093	1124	1018	1001	
1147	1136	1121	1171	1112	1056	1030	1014	
1102	1209	1155	1126	1164	1085	1037	1055	
1210	1135	1185	1098	1135	1060	1076	954	
1137	1190	1180	1098	1120	1158	1021	1028	
1162	1140	1098	1139	1151	1074	1080	1000	
1140	1153	1138	1136	1187	1067	1039	952	
1133	1137	1171	1073	1113	1066	1015	981	
1179	1230	1148	1180	1053	1133	1089	972	
1147	1134	1133	1047	1081	1092	1092	1019	
1123	1176	1047	1087	1099	1135	1032	1007	
1187	1159	1174	1117	1123	1075	1028	1002	
1107	1161	1114	1115	1042	1125	1089	965	
1198	1134	1161	1100	1087	1111	1065	987	
1103	1152	1113	1152	1090	1103	1043	986	
1137	1098	1156	1035	1134	1083	1104	956	
1158	1212	1152	1124	1109	1114	1005	967	
1139	1140	1177	1101	1100	1061	1036	992	
1162	1140	1162	1102	1109	1065	1047	1025	
1118	1205	1178	1137	1152	1114	998	970	
1143	1150	1118	1135	1120	1065	963	1031	
1210	1084	1149	1083	1104	1091	1017	974	
1150	1130	1195	1147	1074	1093	1041	940	
1167	1177	1132	1123	1134	1098	977	1009	
1138	1108	1114	1134	1104	1123	1016	963	
1104	1116	1163	1145	1032	1050	958	989	
1139	1097	1207	1155	1091	1059	1027	934	
1132	1168	1134	1042	1118	1064	1036	951	
1107	1151	1106	1110	1021	1085	1042	961	
1085	1137	1139	1119	1092	1091	1028	990	
1119	1146	1161	1085	1146	1039	1037	1018	
1029	1117	1073	1119	1142	1077	964	971	
1125	1077	1137	1067	1117	1053	1024	1017	
1119	1068	1193	1067	1116	1057	1088	996	
1105	1128	1115	1074	1071	1063	998	941	
1140	1143	1144	1034	1093	1052	1082	984	
1133	1144	1092	1091	1098	1048	987	1007	
1093	1082	1094	1102	1087	1070	1015	943	
1155	1120	1136	1082	1107	1081	934	1016	
1080	1084	1144	1104	1071	1041	1017	999	
1085	1117	1122	1147	1019	1088	998	992	
1149	1132	1100	1104	1063	1100	1017	976	
1117	1086	1165	1036	1122	1102	1006	933	
1104	1131	1151	1052	1046	1104	1010	965	
1174	1153	1097	1114	1038	1031	1092	945	
1069	1119	1079	1087	1046	1037	966	983	
1088	1118	1134	1076	1099	1069	1021	980	
1084	1081	1106	1061	1032	1065	1026	920	
1104	1181	1113	1105	1077	1112	968	927	
1070	1100	1080	1138	1093	1083	1001	947	
1092	1132	1094	1054	1112	1064	1007	949	
1088	1058	1106	1105	1131	1036	956	964	
1066	1061	1126	1017	1081	1086	972	933	
1172	1094	1152	1056	1045	1111	984	977	
1122	1043	1082	1058	1056	1018	989	937	
1031	1045	1108	1085	1055	1036	1049	1009	
1039	1088	1097	1107	1108	1055	989	935	
1124	1083	1064	1091	1059	1098	961	995	
1039	1047	1049	1131	1065	1063	1000	981	
1095	1085	1099	1038	1066	1052	1015	941	
1091	1051	1145	1096	1054	1014	1037	916	
1075	1144	1083	1063	1054	1043	995	922	
1091	1134	1107	1113	1005	1061	948	936	
1087	1071	1130	1047	1084	1047	1011	928	
1057	1130	1065	1079	1092	1087	972	954	
1070	1124	1095	1075	1047	1049	993	1024	
1092	1125	1138	1038	1094	1071	953	917	
1099	1154	1063	1043	1058	1024	1036	928	
1030	1105	1078	1109	1083	1037	1024	966	
1100	1089	1057	1037	1039	1008	1006	902	
1095	1073	1095	1057	1065	1095	971	987	
1062	1088	1046	1016	1075	980	989	971	
1134	1139	1089	1063	1040	1078	975	955	
1077	1063	1108	1049	1076	989	1012	936	
1115	1073	1028	1090	1027	1005	963	919	
1049	1118	1077	1153	1113	999	941	909	
1062	1050	1061	1028	1023	1000	939	935	
1064	1140	1079	986	1087	1001	990	963	
1052	1069	1012	1132	1081	969	999	942	
1072	1129	1071	1057	1054	1082	993	989	
1073	1117	1068	1060	1091	1101	988	896	
1077	1129	1114	1012	1059	1009	954	934	
1048	1025	1097	1033	1025	1017	946	906	
1067	1121	1100	1093	1031	1094	956	919	
1049	1111	1052	1107	1032	1094	1028	916	
1051	1081	1133	1090	1040	1036	931	934	
1073	1086	1089	1086	997	1000	1001	913	
1071	1122	1048	1049	1069	991	987	903	
1049	1090	1024	1062	1035	1026	910	923	
1057	1030	1105	1053	950	986	948	909	
1137	1044	1135	1044	1060	988	998	880	
1120	1031	1082	1059	992	1006	952	914	
1046	1084	1059	992	1068	974	1023	889	
1018	1074	1063	1040	1033	989	947	916	
1104	1080	1067	1060	1046	1043	973	945	
1107	1052	1067	1024	975	983	960	923	
1057	1073	1041	1069	1014	1002	1012	853	
1063	1030	1101	1035	974	1027	970	907	
1067	1070	1155	1107	1066	980	946	937	
1066	1027	1051	1041	1069	999	1046	871	
1053	1085	1022	1064	1026	974	927	894	
1032	1066	1045	1026	1001	1029	1004	888	
1086	1098	1110	1064	1035	1079	967	886	
1069	1043	980	1027	1031	1010	975	963	
1020	1102	1080	1020	1057	1030	954	974	
1003	1111	1053	1088	1030	960	980	885	
1116	1006	1029	1017	1061	986	971	950	
1004	1096	1007	1110	1062	932	930	942	
1062	1038	1134	1021	1010	1022	1025	921	
1092	1100	1018	1082	1037	1009	978	917	
1051	1108	1038	1021	1008	1008	959	910	
1066	1073	1097	1020	1037	943	956	855	
1078	1045	1021	1053	1045	970	954	903	
998	1088	1077	1060	977	1003	948	892	
1030	1023	1059	1071	1075	999	978	891	
1058	1069	1091	1031	1086	968	948	915	
1036	1063	1061	1026	1007	983	946	913	
1002	1114	1034	1009	1015	1056	903	899	
1056	1043	1042	1020	1011	1023	984	892	
1009	1052	1030	1053	1040	987	987	955	
1072	1036	1092	1048	985	992	945	944	
1022	1024	1065	1016	990	933	926	905	
1009	985	1033	1100	1029	993	929	854	
1030	967	1047	993	1001	1018	989	926	
1085	1004	1011	977	983	1056	936	869	
1067	1017	1029	1013	977	1001	945	916	
1048	1078	1003	1023	1057	1002	907	914	
1047	1061	1073	1018	1009	926	956	904	
1081	1027	1106	998	997	941	949	875	
1078	1005	1049	1025	1012	981	953	880	
1030	1052	1014	1010	960	1008	832	881	
1045	1014	1022	1035	1031	1054	887	898	
1042	1036	995	992	1024	960	909	866	
995	1015	1004	1015	956	976	927	865	
983	1038	1012	991	937	973	917	843	
1010	1010	1071	965	1018	988	907	915	
1035	1059	1046	1014	1036	927	968	925	
1009	1012	988	1001	1010	962	930	898	
1014	1014	1064	991	1055	986	877	856	
1023	1067	1003	974	1022	995	931	900	
1030	1057	1079	1058	963	1002	961	897	
1045	1050	1014	997	1012	941	881	858	
1074	1087	1033	1007	1001	1000	894	905	
1049	1005	1074	1007	1033	951	871	849	
1018	996	1064	1066	981	978	899	898	
992	1057	996	1049	1004	954	875	892	
1078	1000	1065	971	995	949	899	872	
1013	1023	1030	1012	995	928	965	843	
1018	995	1020	962	993	892	907	823	
1023	1001	966	1039	1008	968	954	819	
1001	1011	1015	1020	952	918	933	846	
995	1059	998	954	973	1003	906	901	
1051	1036	1042	1021	980	953	951	861	
1063	1016	1012	1011	965	982	914	889	
1016	1040	1032	977	989	952	938	873	
1007	1039	1007	988	943	991	853	931	
1040	1034	1067	1008	976	939	879	872	
1062	1001	1048	1013	1023	969	941	868	
1041	1020	1020	994	1013	991	921	954	
1003	1083	1058	1026	969	989	904	888	
1082	1016	969	970	979	914	926	868	
962	1031	1039	988	961	942	908	874	
1054	1001	980	995	995	1023	908	857	
1038	1039	1030	981	937	903	923	844	
994	1077	1030	1019	988	992	891	801	
1064	1065	1054	1011	1005	982	906	839	
1082	1025	1004	951	973	950	913	899	
1019	965	1095	954	955	955	920	803	
1028	967	1061	1044	973	960	880	873	
919	958	1006	972	938	955	892	804	
941	1001	977	960	943	927	960	828	
1060	1013	963	1047	973	977	876	857	
1054	1050	1030	1007	993	950	895	813	
1016	968	1017	1016	989	972	948	866	
1015	1082	997	989	980	912	892	832	
1048	1044	965	989	946	911	955	881	
1039	1012	999	993	1016	931	947	851	
985	1034	1030	997	978	957	854	849	
1020	1004	998	967	928	948	923	855	
1003	1006	962	953	995	966	911	850	
1027	1020	1013	953	983	948	869	811	
959	1000	1030	966	945	930	877	889	
963	1009	950	975	968	926	848	897	
1022	1021	995	954	999	924	880	816	
969	1046	966	959	975	1003	918	837	
976	1027	983	962	971	913	895	824	
912	1026	986	1003	988	865	912	860	
1003	1043	1018	935	952	989	861	832	
1016	976	986	925	923	905	921	833	
993	1022	953	969	972	936	948	841	
992	968	1010	990	967	910	859	828	
958	995	1025	993	971	906	881	854	
982	992	974	941	959	965	881	851	
924	940	981	923	994	922	880	845	
962	989	1001	915	986	932	894	797	
901	1007	998	1018	931	920	869	826	
972	978	1085	958	991	927	858	800	
983	1043	1084	932	966	951	892	815	
937	953	1049	934	979	892	818	830	
985	967	995	1009	955	906	871	863	
1002	1046	1003	903	947	937	866	810	
942	1037	975	965	984	902	913	845	
977	1063	968	952	929	941	894	812	
934	972	997	953	947	932	869	808	
981	1038	978	1012	1038	905	882	818	
1035	962	975	906	924	884	849	853	
978	990	963	962	938	880	914	832	
1013	960	939	1002	943	979	874	785	
928	979	986	916	1021	906	875	907	
961	950	955	985	943	892	863	865	
947	1073	1070	948	914	862	874	849	
953	947	1037	963	898	995	851	829	
987	980	888	913	926	892	892	833	
940	1018	986	996	975	964	878	830	
915	976	1024	1008	924	939	864	799	
921	993	976	956	927	910	830	820	
984	974	1010	942	918	942	894	834	
966	984	947	961	942	939	900	793	
1001	921	917	977	981	881	851	825	
926	906	968	943	949	947	859	836	
1022	957	952	993	928	942	920	753	
969	968	976	948	916	874	861	843	
979	991	977	986	940	922	906	823	
915	935	1014	931	982	906	859	789	
959	999	995	940	949	918	909	810	
922	936	981	988	890	888	826	804	
941	962	931	897	910	905	826	871	
938	933	1003	934	929	883	866	807	
926	982	985	955	905	934	873	803	
971	980	935	933	938	839	865	830	
941	946	1023	891	897	863	902	814	
1010	959	975	948	871	913	841	811	
994	1009	944	964	905	906	891	844	
961	979	986	954	946	943	882	767	
926	1000	937	924	961	906	874	797	
954	965	985	892	876	870	880	796	
985	975	976	920	885	847	848	797	
952	998	973	905	861	856	831	844	
962	1036	938	960	925	888	874	861	
939	1015	978	920	928	892	815	823	
989	985	939	1003	959	861	833	794	
932	937	942	922	887	891	848	780	
1000	931	943	933	938	877	844	777	
948	976	964	892	922	924	849	784	
941	939	920	974	869	879	823	766	
890	979	970	948	990	858	843	778	
985	980	948	926	915	867	897	777	
956	1023	963	946	962	862	892	806	
930	936	983	905	916	900	836	794	
919	944	987	891	892	836	849	766	
939	940	977	929	884	944	832	756	
917	918	940	954	885	896	855	814	
989	950	974	902	922	878	859	794	
914	935	938	898	902	861	862	800	
929	889	984	901	888	905	877	861	
915	980	944	887	909	843	873	779	
907	1008	1003	992	909	941	841	775	
935	959	939	955	921	867	888	786	
955	987	950	929	940	864	824	787	
926	947	964	936	902	885	783	786	
953	898	947	920	924	885	827	814	
945	875	946	864	875	879	829	799	
916	964	1011	964	895	887	823	756	
970	982	941	962	939	894	827	777	
928	919	937	934	912	870	840	827	
937	934	887	854	878	894	835	752	
935	1009	905	919	836	804	868	771	
917	983	988	918	866	895	819	797	
922	948	886	968	888	907	855	840	
920	910	951	904	964	873	881	766	
918	956	923	923	912	872	829	826	
913	977	925	853	892	865	856	795	
885	905	896	961	940	916	806	826	
927	864	924	899	920	831	844	781	
936	916	901	925	842	878	838	744	
931	968	922	906	860	894	793	746	
874	910	922	893	897	857	806	834	
939	970	918	905	853	890	867	786	
961	887	921	943	881	890	816	815	
976	943	908	889	875	801	789	744	
918	904	982	907	925	830	829	830	
917	999	832	902	853	844	858	785	
916	883	948	885	910	881	817	779	
920	939	905	921	853	882	798	768	
901	914	971	880	923	880	791	703	
911	971	990	911	914	863	812	780	
921	937	904	910	886	912	810	765	
875	927	904	906	859	879	826	761	
884	932	905	918	817	887	875	760	
935	929	943	921	919	902	822	763	
936	914	946	863	865	851	790	724	
911	928	907	940	858	863	855	776	
951	908	965	872	901	882	835	789	
883	943	874	911	900	838	814	747	
903	957	926	890	866	783	870	800	
924	892	948	863	906	866	850	758	
928	920	909	883	934	858	779	772	
947	953	929	977	869	858	805	718	
947	887	895	871	882	844	815	729	
907	833	887	860	879	862	748	774	
833	886	916	879	839	800	801	699	
924	914	851	867	823	825	842	748	
876	962	888	938	870	847	803	759	
905	924	942	940	853	819	812	714	
923	884	892	911	853	836	791	756	
895	841	854	940	866	859	806	717	
885	907	916	873	872	886	762	725	
909	923	911	896	897	902	797	739	
883	936	911	893	927	856	833	751	
877	914	905	885	908	863	811	749	
886	891	909	864	914	834	794	764	
889	967	857	887	855	846	804	761	
893	925	878	923	856	798	819	755	
934	894	886	850	869	872	746	712	
889	950	910	841	890	829	783	769	
962	910	928	871	852	857	792	786	
909	901	926	867	873	835	792	778	
901	929	922	893	897	777	779	724	
866	906	945	862	919	870	790	752	
874	912	881	930	849	784	762	735	
920	917	913	819	977	843	782	723	
877	935	909	932	903	821	796	711	
925	881	991	884	918	816	787	718	
910	937	913	838	867	872	788	721	
908	902	929	879	855	828	742	760	
927	879	926	861	866	839	768	702	
981	914	907	889	863	878	804	738	
931	866	853	822	834	794	788	710	
917	891	903	833	864	892	759	717	
888	899	818	896	851	830	768	776	
891	889	859	854	816	861	775	752	
837	948	880	854	867	832	730	713	
851	903	874	858	813	835	758	744	
883	866	879	861	886	786	800	722	
842	894	881	842	854	803	755	713	
937	883	864	842	844	770	789	765	
873	833	864	871	841	822	719	678	
801	868	904	844	870	857	782	737	
918	885	892	869	837	815	800	752	
892	892	886	853	850	840	786	707	
909	926	888	874	795	839	838	737	
867	939	912	898	866	822	730	724	
870	851	870	886	872	819	722	707	
913	885	839	855	820	793	818	711	
871	860	885	814	793	851	800	725	
909	917	833	835	845	824	744	712	
924	844	901	860	834	777	759	775	
856	905	879	841	836	793	760	765	
836	932	913	869	871	782	806	756	
812	834	897	895	792	812	825	711	
926	893	842	851	846	810	753	708	
834	913	863	839	822	807	778	704	
836	873	871	851	813	817	784	715	
923	892	880	855	819	795	747	761	
850	883	915	867	886	774	800	750	
880	921	889	860	805	835	762	691	
885	828	881	819	850	853	767	736	
816	880	892	864	797	779	761	709	
884	926	864	891	836	811	774	719	
873	851	878	926	847	815	759	718	
944	872	861	848	908	815	784	719	
901	853	907	904	835	809	716	720	
866	897	881	792	886	784	763	717	
843	944	886	795	856	835	755	701	
846	832	876	867	869	804	758	722	
877	891	846	787	764	804	721	681	
852	878	829	841	810	843	798	694	
802	857	852	853	808	836	762	687	
858	828	877	873	820	867	730	734	
897	879	831	818	857	782	717	748	
862	865	904	764	855	805	767	694	
849	893	865	795	872	860	759	725	
819	868	904	806	773	789	750	701	
866	913	891	838	867	786	778	679	
873	817	895	778	788	752	757	753	
854	940	853	857	802	824	721	700	
819	866	840	852	864	815	840	724	
829	824	850	873	785	812	767	697	
863	846	844	898	850	768	727	687	
829	888	806	844	801	797	742	755	
840	829	871	811	811	737	758	685	
847	889	868	825	789	763	740	741	
838	832	832	806	769	786	753	725	
894	816	900	834	828	777	724	708	
821	819	857	818	826	804	747	702	
859	827	855	841	803	804	749	679	
827	840	876	832	777	787	732	713	
792	869	828	836	825	789	761	719	
880	893	806	840	822	788	727	706	
815	857	860	782	767	781	760	713	
874	830	848	785	833	810	718	670	
844	849	844	810	765	791	740	661	
832	866	813	844	859	779	694	702	
858	821	822	789	820	813	744	652	
827	873	833	853	843	798	729	696	
807	803	825	808	816	823	756	701	
802	901	872	802	831	849	721	681	
831	810	849	817	780	769	724	703	
834	867	860	769	810	741	731	725	
869	883	800	828	756	811	731	646	
835	815	834	825	792	839	747	735	
866	875	885	885	782	723	738	712	
818	836	822	813	848	786	762	680	
866	858	836	813	822	758	726	713	
881	885	854	805	746	771	732	670	
867	868	841	856	830	785	737	712	
807	848	852	789	779	785	718	676	
821	892	825	803	840	777	762	659	
801	820	838	808	788	756	740	691	
880	785	840	813	772	757	704	671	
840	834	800	820	826	782	705	685	
809	805	862	816	772	731	770	677	
841	797	843	807	777	817	750	684	
809	823	856	801	811	736	749	679	
838	846	777	856	814	776	715	700	
823	875	846	769	786	787	782	658	
805	842	866	727	801	756	733	627	
830	860	818	803	788	775	796	708	
861	811	829	793	795	796	728	694	
854	813	842	843	770	795	750	682	
811	849	828	741	799	763	708	693	
830	833	828	753	787	750	720	642	
836	817	844	830	841	730	740	674	
755	796	874	797	830	747	722	598	
795	889	825	831	808	748	731	645	
772	839	874	843	787	738	732	717	
772	810	849	815	798	766	715	668	
831	849	850	761	752	748	680	624	
817	851	817	831	812	791	674	592	
819	872	827	817	810	741	713	664	
815	790	829	767	868	796	670	671	
858	802	859	791	760	791	688	692	
802	778	798	788	776	725	764	691	
761	864	791	844	734	778	677	674	
836	802	829	856	763	734	727	698	
820	854	802	831	717	772	766	707	
824	846	802	791	728	831	793	664	
809	828	800	817	791	742	721	672	
814	803	786	773	795	718	740	696	
762	783	791	775	808	794	704	654	
809	844	831	772	786	825	700	672	
802	845	825	835	717	767	674	676	
811	796	775	780	801	758	728	636	
777	822	840	824	745	727	679	632	
794	858	793	803	725	729	686	651	
841	829	853	804	778	733	688	626	
807	837	877	785	727	763	727	655	
790	810	825	781	780	735	724	680	
818	835	805	800	775	748	662	705	
797	815	805	843	771	730	664	676	
759	787	866	804	812	718	691	690	
796	804	849	785	740	761	725	635	
861	799	806	765	756	788	709	675	
818	786	801	817	786	772	653	646	
809	821	807	768	806	760	710	633	
786	810	777	780	800	773	716	627	
798	794	810	798	777	762	716	647	
787	879	795	779	769	713	651	654	
842	804	836	780	795	762	682	614	
786	844	797	786	761	797	697	680	
776	780	822	777	787	759	714	687	
833	809	805	736	735	755	715	649	
763	782	792	729	820	752	704	624	
819	796	836	781	751	724	674	639	
827	837	805	757	812	740	708	647	
824	820	796	763	767	715	698	623	
778	801	828	740	768	700	690	664	
803	823	842	774	770	778	664	592	
802	831	816	789	732	726	659	630	
813	826	801	807	749	710	685	664	
842	834	797	740	713	740	700	654	
793	779	777	771	787	759	715	682	
754	853	757	739	779	781	726	641	
791	784	791	803	785	772	689	606	
734	873	745	767	795	749	695	657	
789	814	780	768	719	722	729	642	
787	783	823	786	736	719	716	600	
762	789	857	794	755	740	653	672	
739	773	837	776	751	734	648	621	
798	825	813	781	748	728	674	686	
774	809	753	721	754	709	673	665	
840	776	802	767	725	738	687	636	
790	775	793	735	764	720	675	659	
805	761	781	713	765	703	743	632	
759	783	805	812	800	742	608	606	
828	816	769	799	742	757	700	667	
811	766	741	789	759	716	676	656	
790	838	792	757	716	723	661	616	
789	814	724	753	759	705	731	628	
791	746	784	772	760	729	698	657	
800	787	810	773	739	704	675	584	
758	829	769	710	750	745	698	629	
772	802	779	764	798	660	667	650	
792	807	775	765	747	753	665	632	
780	772	781	790	787	710	625	614	
744	793	778	744	732	751	643	659	
782	819	740	771	753	758	682	589	
746	798	753	758	774	704	676	600	
779	787	793	731	770	756	714	639	
772	787	743	722	738	758	652	656	
789	776	813	736	780	719	679	631	
809	808	794	756	749	762	693	626	
785	797	754	764	779	695	681	680	
737	802	757	758	715	710	703	613	
802	819	785	801	732	764	651	648	
718	805	750	801	780	739	671	654	
757	782	760	758	755	694	701	648	
814	757	735	768	734	703	612	611	
745	735	748	811	720	736	660	616	
761	785	777	710	733	740	710	607	
800	797	775	675	723	667	657	645	
747	747	793	755	724	730	682	607	
747	774	733	755	763	710	666	664	
746	759	796	736	734	692	670	648	
804	787	749	790	665	731	655	614	
762	746	816	759	726	663	610	597	
781	781	765	753	733	747	631	629	
772	797	793	743	749	686	679	623	
816	737	781	797	771	695	646	598	
725	744	720	766	705	733	673	648	
702	748	805	762	719	681	651	630	
728	773	772	739	694	704	646	635	
775	728	725	730	717	726	643	603	
782	795	754	709	690	681	669	613	
729	750	766	765	737	735	618	604	
728	781	721	742	682	715	648	604	
797	783	779	700	671	679	639	642	
771	763	750	744	712	675	690	622	
759	762	741	739	674	695	637	578	
732	758	774	689	711	667	650	606	
801	774	786	760	681	702	624	639	
826	740	794	795	714	688	629	622	
769	756	716	728	660	700	690	584	
784	733	762	764	756	701	634	613	
719	764	753	806	715	715	632	588	
685	756	743	746	788	744	640	595	
783	728	782	702	689	710	692	586	
781	747	775	720	741	698	618	651	
793	746	780	705	733	648	615	612	
734	797	725	696	686	681	607	582	
761	729	745	742	693	734	649	572	
716	796	755	711	698	674	636	580	
795	730	790	727	712	703	670	617	
791	788	750	710	740	727	649	602	
745	751	757	713	748	672	638	620	
713	740	823	724	711	705	651	566	
720	773	720	736	692	718	648	626	
718	806	722	715	703	743	648	619	
790	748	802	735	766	691	639	603	
760	741	721	777	679	681	633	634	
731	725	747	772	706	637	610	600	
763	784	754	708	743	708	700	543	
763	724	734	728	696	644	621	603	
745	783	771	763	722	718	643	557	
749	749	737	699	699	641	634	594	
698	712	749	728	686	687	615	628	
770	777	769	709	718	682	631	632	
725	710	759	711	727	735	613	641	
766	788	693	682	687	679	601	591	
729	739	699	727	715	660	652	576	
773	762	781	737	750	682	581	611	
756	712	689	736	724	676	590	578	
774	747	748	647	697	719	612	628	
670	778	773	676	722	701	595	604	
732	766	734	716	722	692	666	591	
715	807	705	720	717	723	666	550	
737	755	758	737	690	667	597	584	
719	720	715	735	714	685	659	552	
778	735	752	732	684	646	633	594	
711	753	701	732	707	639	602	592	
780	735	775	703	755	669	646	560	
683	743	731	733	740	684	607	589	
693	755	823	716	690	703	659	608	
734	750	721	667	638	663	613	633	
691	733	744	731	752	683	656	578	
753	716	777	740	750	680	614	608	
712	705	731	719	693	673	623	650	
730	709	718	689	721	575	633	570	
732	719	758	655	670	631	623	575	
774	775	762	697	653	686	666	582	
698	705	752	698	705	639	636	556	
757	726	804	714	701	674	635	611	
725	692	667	674	685	676	611	592	
703	749	733	717	705	666	643	557	
690	714	744	693	701	727	604	554	
752	703	738	654	716	652	618	613	
740	741	692	743	716	686	651	560	
710	741	721	684	697	641	617	540	
752	744	734	667	669	651	657	569	
737	769	736	727	685	638	586	569	
746	690	717	680	729	682	636	582	
734	751	705	695	768	624	677	517	
729	705	720	709	720	600	598	561	
727	723	717	715	656	628	625	563	
718	768	691	724	651	617	623	572	
690	699	736	687	669	648	667	648	
694	670	702	698	702	675	598	586	
712	758	718	695	747	632	596	588	
702	742	723	707	623	636	637	579	
711	714	712	716	675	648	578	590	
754	716	740	720	644	723	642	584	
699	677	721	654	695	643	620	622	
754	767	728	705	716	639	592	523	
676	749	740	669	669	687	641	562	
702	765	746	737	715	611	594	573	
702	743	734	740	683	650	664	548	
772	677	696	697	688	687	615	566	
685	697	729	687	669	643	629	565	
652	736	732	724	701	634	606	593	
703	732	736	693	634	694	636	552	
706	694	727	743	688	647	620	577	
751	756	681	679	682	682	653	546	
690	777	669	684	717	647	616	567	
740	734	728	714	672	671	616	530	
687	713	710	715	703	612	659	590	
749	733	689	723	659	651	605	540	
715	758	730	740	676	688	563	558	
715	748	668	661	690	662	610	594	
713	723	685	676	678	693	595	555	
698	724	733	714	655	610	610	540	
758	687	727	673	630	645	636	570	
734	732	738	703	648	675	604	563	
680	665	744	702	675	606	611	556	
694	650	733	688	619	658	618	565	
718	676	641	691	649	633	638	601	
689	709	734	679	701	596	627	562	
688	696	689	694	652	703	591	600	
730	717	704	639	712	653	553	536	
710	696	690	742	710	585	620	585	
722	734	717	681	657	610	618	601	
715	679	708	666	658	633	570	560	
683	698	703	666	706	640	578	579	
714	719	725	677	676	612	581	586	
710	697	747	664	709	654	616	579	
692	692	687	652	677	654	637	543	
715	656	718	630	676	632	605	519	
734	727	689	683	640	673	614	569	
683	694	709	691	667	664	587	557	
685	653	672	653	696	649	578	525	
712	682	663	685	659	605	566	556	
683	721	694	684	637	648	620	552	
709	753	663	723	664	616	646	572	
649	717	676	632	665	630	577	562	
666	659	712	700	622	593	652	577	
684	721	686	669	635	625	581	506	
687	700	697	633	684	643	590	538	
708	728	664	659	652	613	589	541	
697	663	673	692	690	644	569	513	
651	678	692	672	635	621	603	576	
644	677	705	682	662	603	582	546	
682	669	670	619	651	669	565	525	
702	689	638	663	662	644	617	567	
661	707	681	673	667	646	624	556	
701	677	696	652	629	625	649	536	
691	667	659	704	607	624	608	536	
701	637	656	712	637	651	621	540	
762	681	693	688	664	659	575	557	
689	695	694	642	677	631	595	579	
641	745	699	647	660	626	570	523	
659	704	701	652	665	606	580	527	
637	667	638	663	628	624	556	535	
664	699	678	710	632	598	619	524	
674	650	723	677	652	634	564	534	
695	662	670	651	633	635	614	558	
677	691	686	639	641	627	573	541	
654	694	684	676	636	628	575	545	
701	745	719	648	678	638	633	553	
666	683	674	608	650	572	541	500	
687	700	663	651	640	649	557	528	
644	650	664	687	613	603	541	514	
683	717	710	670	692	622	629	501	
676	717	705	651	661	621	617	543	
651	644	696	668	616	628	566	524	
656	706	660	666	669	638	577	521	
632	705	728	715	594	569	588	561	
675	702	671	673	691	626	578	489	
680	695	694	672	663	664	585	528	
635	643	693	675	626	606	565	521	
700	680	673	659	604	619	578	520	
714	653	697	661	663	631	614	535	
717	688	678	637	660	632	575	545	
673	621	708	673	619	596	605	529	
669	698	669	685	667	589	570	562	
677	643	681	634	632	642	597	544	
699	685	602	657	649	646	537	528	
692	668	688	713	704	649	558	573	
660	677	691	638	631	627	556	530	
630	721	645	631	608	612	603	502	
662	689	681	632	625	595	546	539	
672	703	645	644	662	630	566	523	
707	665	627	642	608	629	589	498	
711	675	656	675	649	587	535	519	
640	652	711	638	591	581	518	546	
666	640	648	634	622	607	563	532	
665	686	697	663	593	611	593	565	
674	660	691	656	637	640	547	545	
722	679	676	623	661	627	562	506	
631	718	632	654	617	641	566	528	
688	665	727	678	643	622	559	543	
619	680	667	622	681	605	569	509	
671	667	681	609	638	620	559	511	
681	634	666	640	634	573	559	524	
664	618	601	668	638	646	554	515	
639	687	692	662	595	627	574	554	
662	700	640	624	653	592	524	495	
679	667	657	687	678	583	552	551	
680	676	666	574	668	568	538	502	
655	677	632	639	651	598	591	503	
690	638	622	632	644	635	545	525	
654	691	635	630	593	593	568	512	
644	671	664	644	620	637	586	537	
666	642	655	701	636	585	560	525	
665	710	661	632	648	595	538	508	
650	611	639	610	638	598	556	511	
697	689	633	632	625	554	572	497	
705	642	684	641	638	621	579	501	
627	610	666	604	610	623	601	532	
685	697	613	694	627	614	578	518	
614	631	634	639	608	552	551	537	
638	648	633	656	602	616	573	491	
666	658	665	667	604	571	552	456	
614	651	630	642	638	570	553	501	
700	693	624	630	616	584	563	501	
647	635	666	600	584	601	558	504	
636	630	656	668	630	613	590	515	
670	681	605	648	576	605	588	516	
679	646	673	620	642	599	560	532	
651	679	635	643	590	579	562	519	
659	640	660	652	615	574	539	520	
646	692	645	652	642	583	521	473	
625	640	640	620	601	558	595	504	
604	623	660	603	619	634	547	502	
633	637	618	605	654	579	526	545	
642	666	631	656	614	586	522	529	
663	631	639	623	616	667	584	522	
660	669	610	640	653	621	555	565	
645	654	646	643	642	601	551	509	
615	641	660	618	608	581	512	519	
636	613	645	723	628	590	566	517	
625	647	677	579	604	578	523	494	
627	642	678	613	583	542	552	508	
680	653	632	648	622	640	548	519	
661	614	693	636	642	580	532	539	
656	675	651	596	590	576	538	541	
683	637	674	620	659	599	557	473	
627	636	664	615	612	566	533	517	
646	650	663	589	594	562	563	524	
652	632	689	635	592	587	534	524	
596	649	643	637	595	586	507	523	
649	599	629	613	613	654	561	516	
632	666	625	621	592	553	518	483	
610	621	630	658	626	588	530	489	
593	625	657	620	615	605	570	494	
668	629	608	617	592	550	567	502	
603	651	635	593	587	586	540	488	
575	635	676	605	613	573	556	503	
624	676	635	642	607	614	536	492	
658	573	612	630	617	597	536	494	
613	669	607	594	577	555	550	503	
669	634	658	616	615	573	530	497	
593	632	632	596	615	562	570	465	
620	626	640	646	570	596	548	492	
621	628	682	585	614	545	535	533	
583	615	595	651	599	533	541	498	
601	616	616	606	648	533	533	500	
664	625	671	635	579	571	559	493	
633	684	600	573	617	582	508	494	
624	633	635	643	613	619	537	483	
583	668	627	631	595	567	541	490	
650	680	691	591	596	569	536	484	
644	662	642	618	595	623	577	502	
610	601	658	628	586	570	513	484	
632	627	623	599	599	548	517	483	
591	621	608	587	607	594	504	487	
653	647	648	629	617	582	539	521	
638	687	687	639	619	593	519	482	
633	643	662	626	568	568	552	442	
631	563	550	615	576	538	520	516	
618	611	591	608	583	541	499	499	
674	633	581	566	602	575	535	493	
614	635	615	616	608	574	515	521	
619	631	620	623	600	586	527	479	
614	646	607	606	563	600	521	452	
624	630	633	617	604	539	517	476	
670	615	616	619	617	603	555	500	
635	631	634	611	611	553	544	503	
601	650	610	586	601	578	526	480	
607	662	675	627	591	574	505	491	
611	592	653	573	585	534	525	490	
635	630	627	607	562	544	530	497	
630	618	615	667	539	575	579	494	
614	628	613	621	623	555	540	482	
649	646	610	629	574	553	538	464	
626	612	632	626	576	546	532	471	
637	620	606	612	622	573	496	452	
640	637	586	587	564	582	476	491	
651	620	622	589	554	570	498	461	
641	588	645	605	591	535	571	468	
660	585	589	606	590	553	476	468	
591	613	626	623	599	561	504	468	
591	640	603	633	606	629	528	475	
625	588	647	605	604	581	516	492	
622	625	611	591	598	569	499	500	
626	653	631	583	599	560	524	492	
611	598	660	556	599	572	516	456	
634	645	612	573	626	565	523	461	
640	658	646	528	577	499	459	430	
655	609	599	573	623	545	484	493	
609	568	650	626	608	527	487	466	
635	590	601	560	615	574	527	497	
582	637	571	608	566	509	507	480	
608	638	597	612	580	536	508	431	
572	602	619	614	593	549	526	450	
600	608	623	548	578	576	515	445	
592	594	643	588	527	541	551	458	
642	627	556	572	536	591	522	453	
580	613	647	579	586	550	561	475	
598	565	610	643	603	513	495	529	
576	606	586	584	589	541	534	471	
576	602	616	582	604	557	519	470	
656	622	616	562	591	527	484	460	
594	642	645	567	579	545	555	446	
580	600	589	582	617	531	487	434	
573	582	606	552	593	532	497	473	
584	604	640	595	570	572	478	439	
582	583	665	614	526	536	505	477	
599	602	593	558	583	503	466	473	
638	636	598	580	538	558	492	477	
569	605	575	598	555	581	530	463	
584	583	606	569	524	558	488	466	
595	613	596	521	537	561	476	443	
593	614	589	560	554	576	512	521	
591	608	614	579	585	493	513	440	
590	600	629	570	533	527	558	485	
575	630	577	589	533	510	501	456	
584	609	618	594	537	560	498	476	
604	628	590	607	602	556	525	451	
647	593	606	598	560	551	493	491	
567	592	604	590	556	500	513	412	
615	605	588	569	566	533	526	455	
580	599	599	557	536	538	483	456	
595	583	600	569	532	518	517	459	
615	604	613	570	564	524	472	488	
604	575	619	549	536	545	495	477	
594	611	620	616	584	502	514	453	
581	624	601	638	564	538	504	478	
583	592	565	553	571	548	506	427	
578	567	577	572	540	576	525	455	
582	582	603	531	522	550	492	458	
580	603	565	539	558	506	472	478	
592	590	578	604	582	504	465	452	
549	596	573	600	603	552	506	450	
621	607	608	547	595	545	500	482	
578	614	611	535	555	515	507	471	
607	612	562	559	540	508	505	449	
606	623	611	496	547	554	502	449	
585	628	576	560	581	529	497	437	
609	596	623	583	571	543	491	479	
606	620	560	530	585	517	477	474	
581	590	593	566	577	537	468	412	
591	567	592	557	553	571	501	468	
599	617	576	621	556	524	477	425	
559	611	596	565	533	572	455	460	
534	661	587	557	554	523	501	443	
618	599	628	556	511	522	485	487	
598	583	594	529	564	544	450	474	
552	625	606	571	564	532	511	424	
602	631	580	584	533	474	479	436	
545	581	555	581	565	516	476	453	
607	627	621	594	567	469	466	434	
581	523	602	581	566	525	496	441	
564	608	565	546	565	523	454	462	
563	579	576	534	570	556	488	421	
578	606	590	559	559	485	496	452	
612	635	556	580	562	538	484	463	
601	553	552	508	576	573	473	484	
627	575	593	569	590	532	499	449	
593	587	594	554	534	550	491	437	
575	566	585	532	529	566	486	458	
622	556	544	566	554	552	462	433	
584	594	613	563	559	529	508	439	
578	583	588	590	566	523	485	463	
592	602	598	577	522	515	492	434	
580	554	624	580	543	499	487	428	
603	607	615	569	538	543	493	441	
567	576	592	536	551	499	486	459	
576	572	595	590	567	546	499	427	
614	574	581	562	525	541	520	462	
577	592	569	553	536	499	466	469	
545	581	556	518	552	537	449	443	
603	591	559	586	535	503	493	449	
542	605	595	512	510	518	480	437	
572	533	569	527	549	507	475	444	
585	572	578	558	508	483	481	447	
589	553	561	574	509	545	474	435	
561	589	616	562	556	526	472	419	
555	592	558	563	527	555	510	477	
626	563	545	530	544	519	470	407	
569	588	555	537	548	529	486	394	
546	600	564	556	542	478	490	419	
572	559	537	586	542	506	452	419	
554	566	578	568	498	546	500	450	
553	651	544	539	471	509	505	439	
570	579	592	525	544	514	445	443	
576	533	534	565	498	507	469	449	
582	584	601	538	525	506	466	410	
567	579	557	502	552	502	445	457	
573	523	564	553	496	530	450	428	
526	562	619	559	537	529	460	413	
576	596	571	556	557	447	443	425	
600	558	575	514	538	499	436	432	
574	631	607	554	560	534	456	429	
530	573	518	559	511	536	449	485	
520	586	524	553	527	529	485	447	
549	582	591	543	559	513	459	439	
537	627	536	528	511	513	446	433	
540	581	516	598	494	475	465	415	
533	565	547	568	511	525	471	421	
551	577	601	515	544	500	439	430	
591	582	587	541	534	494	467	436	
577	594	556	558	542	541	480	401	
549	567	547	523	527	489	494	463	
571	561	511	534	537	511	438	419	
583	555	524	519	515	480	497	403	
585	561	566	529	543	482	461	426	
558	554	593	518	488	496	487	434	
568	581	520	558	504	500	488	448	
541	555	563	578	541	458	479	406	
562	576	518	554	557	490	450	432	
593	579	502	561	493	497	457	428	
492	577	595	542	507	477	446	410	
547	585	543	554	538	475	453	414	
540	617	561	566	532	499	484	415	
577	552	553	491	520	493	464	412	
564	588	551	567	530	495	473	432	
533	546	527	577	495	500	463	415	
548	593	554	538	524	506	460	414	
606	548	513	541	567	508	436	431	
561	562	552	504	497	529	444	443	
556	566	600	517	527	514	441	415	
567	554	563	530	483	552	497	427	
549	559	517	545	498	523	445	406	
518	590	564	578	532	518	486	467	
568	545	557	496	541	487	457	411	
583	562	564	536	533	502	439	442	
562	573	527	534	534	480	422	438	
554	585	533	517	510	469	447	393	
515	548	546	526	499	443	472	417	
538	525	571	515	554	493	452	400	
524	527	567	543	517	513	438	428	
551	524	558	524	517	529	470	412	
589	579	537	536	497	524	466	413	
563	588	526	577	527	477	460	419	
544	536	539	518	538	505	420	393	
526	533	512	561	491	467	483	416	
519	529	534	527	519	495	415	423	
581	548	567	543	519	516	416	419	
531	545	548	487	512	456	463	423	
535	513	539	527	536	516	481	392	
563	591	518	524	464	477	443	413	
520	575	599	513	466	473	492	399	
554	545	561	546	523	496	426	417	
509	581	506	518	482	465	436	411	
519	545	598	557	529	461	454	446	
562	580	563	535	548	498	465	405	
540	562	518	520	516	481	430	411	
568	542	549	538	512	465	432	413	
525	526	544	535	531	492	481	400	
551	542	562	521	517	479	449	393	
512	518	578	532	523	466	455	410	
539	517	567	525	510	482	424	428	
513	545	517	533	506	480	408	409	
550	557	527	517	492	513	466	430	
581	535	550	548	462	503	400	422	
563	541	543	558	507	492	424	412	
562	520	513	540	498	507	427	428	
539	570	505	503	531	469	431	431	
529	543	565	525	475	503	422	415	
538	537	545	540	516	450	442	401	
544	532	557	521	524	483	429	410	
582	583	494	537	530	458	433	427	
510	526	563	547	512	477	411	435	
554	548	545	487	493	465	484	394	
536	543	529	526	505	508	431	401	
575	543	548	483	522	452	470	419	
547	536	576	523	506	441	489	440	
580	538	544	516	488	474	446	402	
508	530	529	510	480	481	448	396	
550	530	501	522	491	488	452	405	
561	536	533	531	489	477	455	408	
494	507	505	537	462	526	432	389	
561	542	534	507	515	472	415	457	
494	562	517	524	531	451	442	364	
537	511	526	532	470	483	405	423	
547	490	531	536	528	483	420	398	
535	554	533	530	505	490	464	445	
525	559	553	577	500	491	465	375	
545	499	531	500	492	458	434	399	
525	509	523	499	507	490	442	374	
565	535	573	539	529	495	426	392	
535	525	535	494	490	460	446	402	
530	520	499	479	498	510	421	388	
498	544	528	530	475	487	405	392	
525	544	530	499	510	466	392	421	
536	532	507	507	496	463	454	389	
521	568	560	511	446	465	457	406	
572	519	509	485	527	494	435	386	
562	507	569	509	455	454	449	385	
529	547	548	511	473	453	439	415	
506	485	492	491	498	446	421	370	
547	516	529	519	506	482	453	377	
527	514	516	501	499	454	430	391	
556	590	536	473	479	455	432	389	
521	557	583	462	492	454	418	396	
539	498	483	484	474	461	401	405	
537	546	557	542	521	484	439	411	
500	564	490	521	497	455	422	405	
566	526	535	492	458	470	424	383	
522	569	522	527	492	426	424	391	
526	551	509	494	481	484	435	430	
508	521	565	499	508	470	399	397	
505	555	511	510	502	505	413	391	
517	524	474	497	474	475	421	384	
517	548	516	486	465	464	457	386	
517	558	527	557	472	470	411	402	
547	518	492	477	496	426	444	426	
501	520	535	502	527	464	429	362	
537	518	493	500	457	446	429	376	
526	542	484	557	492	481	419	369	
515	527	476	496	480	453	409	362	
509	521	544	505	481	486	413	427	
527	527	466	496	477	432	437	405	
484	539	510	485	482	465	414	393	
520	519	524	501	479	470	452	429	
511	524	522	510	508	476	440	348	
487	481	531	486	470	447	430	380	
523	568	505	465	476	476	432	421	
503	481	514	517	507	476	459	373	
491	499	501	485	496	446	400	358	
510	521	535	489	468	447	442	405	
517	528	511	455	538	424	410	370	
530	493	536	511	460	425	413	396	
524	481	486	487	542	471	449	380	
507	533	531	513	457	473	379	378	
519	490	549	468	499	479	421	406	
511	527	533	490	460	448	414	391	
481	488	468	483	493	455	412	379	
499	520	507	476	499	471	412	377	
514	569	490	484	481	467	404	385	
480	500	530	508	482	439	468	405	
550	524	482	506	448	431	451	363	
514	565	512	502	438	420	395	384	
523	511	506	526	464	437	434	381	
484	496	512	512	469	440	411	409	
535	501	490	469	501	470	424	390	
508	520	477	477	475	451	408	372	
512	512	526	503	496	405	401	380	
489	491	576	474	510	440	412	373	
511	500	496	484	441	461	418	341	
500	498	550	465	501	480	452	393	
530	523	525	482	457	444	418	355	
483	518	493	474	441	430	394	364	
475	488	512	484	457	481	405	388	
509	554	536	455	469	458	407	360	
492	520	510	489	452	478	406	396	
490	518	540	490	466	440	396	356	
538	518	498	489	497	433	452	404	
507	567	516	509	504	463	398	372	
508	445	530	481	479	499	381	369	
542	480	482	480	511	472	424	364	
475	539	514	499	498	444	375	349	
501	512	449	474	437	423	428	363	
479	506	520	460	469	419	390	378	
471	506	531	492	467	430	405	347	
501	456	509	488	497	426	412	348	
507	477	509	504	457	459	432	387	
513	533	465	470	462	438	373	360	
529	540	454	471	450	437	415	380	
464	499	512	487	479	458	440	354	
516	487	487	501	471	428	423	395	
511	493	509	498	450	457	392	347	
477	517	480	467	443	462	399	389	
484	501	516	476	447	428	438	401	
528	484	482	500	465	440	391	362	
519	508	498	461	470	418	384	379	
478	521	458	475	486	406	381	381	
490	511	499	498	447	457	418	393	
464	496	506	448	465	448	424	351	
477	508	516	464	458	442	411	378	
485	489	495	474	493	456	399	381	
561	509	469	461	466	408	445	350	
512	509	477	460	488	425	392	342	
476	519	576	485	440	409	405	387	
473	495	509	457	453	445	412	377	
470	503	525	474	475	469	420	379	
485	480	488	444	462	479	381	381	
512	525	470	509	440	475	396	369	
489	497	488	486	480	435	404	370	
469	525	453	470	484	445	387	354	
488	480	470	460	464	447	394	368	
501	486	426	485	429	447	424	378	
523	482	502	471	453	458	406	331	
477	459	492	507	469	447	399	381	
455	503	495	432	419	442	391	357	
499	525	547	472	411	431	387	349	
466	468	466	471	450	445	397	385	
468	511	496	486	457	408	384	364	
498	508	479	476	449	444	418	364	
468	496	458	479	508	429	399	334	
479	524	492	469	439	431	419	335	
485	438	483	484	422	445	401	355	
517	467	498	467	462	452	403	394	
469	493	511	428	444	446	385	386	
441	473	451	460	447	454	402	379	
473	510	490	472	432	412	367	345	
472	442	536	472	444	449	420	332	
498	467	515	474	453	395	372	350	
441	472	478	473	402	460	385	370	
497	488	498	442	438	440	441	329	
455	538	465	441	480	410	377	391	
548	501	474	494	463	460	390	350	
512	461	520	434	453	432	390	325	
479	466	494	455	447	441	365	349	
481	510	505	494	447	429	416	379	
461	502	478	459	441	443	388	358	
494	494	478	434	456	448	369	352	
474	474	468	483	464	415	379	354	
456	486	452	493	484	417	398	368	
482	490	450	438	432	434	411	363	
469	477	471	460	430	409	397	377	
477	486	496	489	466	394	405	372	
441	512	483	451	441	442	349	337	
500	485	487	449	432	384	355	333	
470	471	470	447	481	408	358	369	
512	475	436	487	449	422	377	356	
462	530	496	467	452	441	381	326	
446	450	542	485	438	425	421	313	
464	499	449	462	405	410	375	322	
466	520	470	448	482	396	416	376	
491	512	424	466	444	464	435	367	
515	497	458	434	434	407	382	396	
472	445	460	460	484	447	383	372	
501	506	482	437	414	424	353	358	
459	518	479	478	450	414	403	353	
511	501	447	468	472	403	337	370	
460	478	457	450	411	426	435	338	
441	490	482	464	435	405	373	360	
513	466	446	467	469	454	363	340	
482	463	428	453	455	432	382	338	
494	449	494	439	444	389	395	360	
469	480	460	435	445	410	365	325	
463	478	481	433	453	437	391	391	
467	475	484	473	446	397	348	387	
490	458	446	450	476	397	370	328	
482	491	458	470	460	433	398	332	
510	494	447	424	430	438	385	372	
460	472	451	488	446	392	365	344	
474	439	459	483	439	395	392	355	
458	484	484	410	441	426	355	336	
467	440	459	452	436	408	396	334	
482	459	463	457	434	409	374	349	
444	483	449	461	449	412	439	313	
500	416	482	440	426	415	359	317	
437	463	463	448	440	440	380	335	
462	463	476	445	426	395	385	358	
478	505	455	431	453	394	387	353	
462	458	439	461	464	457	370	336	
472	471	432	471	456	434	400	368	
419	425	500	468	416	412	395	358	
471	474	450	402	432	384	376	342	
473	476	459	440	482	437	362	323	
483	436	494	422	428	400	367	335	
483	486	445	446	432	445	352	342	
462	485	481	444	467	409	345	312	
473	444	515	465	419	397	400	377	
483	452	467	455	409	393	372	377	
464	459	447	440	418	433	357	355	
478	461	443	445	410	416	363	317	
489	492	443	503	434	407	372	325	
444	458	460	445	432	391	323	341	
463	456	475	413	430	395	424	320	
458	449	452	460	397	431	372	343	
457	481	446	435	438	455	376	347	
413	463	453	452	410	425	376	329	
489	451	433	469	463	367	389	328	
479	427	480	455	424	418	434	333	
447	483	396	469	428	383	366	364	
446	464	443	384	438	415	376	348	
448	441	499	469	409	407	385	324	
467	452	447	440	420	399	333	340	
441	458	448	431	444	433	381	297	
480	442	431	459	436	390	382	337	
463	456	499	422	401	432	367	304	
483	472	448	466	382	383	364	324	
468	464	483	424	430	427	355	336	
458	449	452	388	428	409	360	349	
477	471	442	436	434	421	370	330	
448	474	475	442	441	361	399	352	
448	438	474	430	431	386	381	319	
458	426	476	457	445	414	386	331	
428	462	467	452	406	407	343	346	
453	444	452	406	408	430	393	358	
434	433	437	435	411	405	393	332	
481	446	450	432	390	363	368	314	
458	475	450	457	459	394	384	322	
442	432	487	404	386	401	389	308	
449	444	435	454	427	390	382	338	
453	463	418	462	409	414	336	329	
435	431	436	422	421	377	362	344	
444	415	431	444	410	392	390	317	
417	493	465	429	427	383	375	343	
441	451	443	419	423	384	392	356	
413	463	426	446	428	394	383	290	
459	442	463	462	404	402	363	335	
465	431	439	415	409	367	387	360	
428	466	429	414	392	411	349	338	
430	460	463	418	375	381	341	309	
452	444	425	428	382	401	358	298	
435	439	402	439	408	395	359	315	
469	449	434	434	442	388	371	309	
468	458	446	441	396	405	379	344	
449	450	465	449	415	403	348	327	
475	487	419	461	458	388	341	339	
432	450	480	402	438	408	352	339	
441	467	427	429	392	355	356	311	
466	414	432	400	399	429	328	325	
419	439	457	438	426	360	375	335	
454	434	415	412	428	406	340	333	
446	467	449	427	435	400	380	313	
458	440	430	435	400	377	373	320	
444	456	485	406	388	381	376	347	
436	461	441	405	423	387	324	334	
445	468	403	409	413	388	358	363	
463	453	464	419	415	413	358	293	
466	463	444	409	426	350	391	287	
420	455	413	392	405	384	362	348	
422	467	469	416	434	373	348	299	
447	426	435	422	388	384	398	303	
422	452	417	464	431	412	334	331	
434	450	435	432	405	362	336	322	
456	427	462	437	413	378	328	299	
422	463	458	416	395	369	357	302	
426	449	399	422	433	406	386	320	
427	426	438	449	426	415	355	283	
461	435	466	407	380	399	380	320	
431	474	433	410	444	403	331	336	
449	469	439	417	414	391	338	308	
420	449	449	375	400	376	413	310	
405	443	388	376	423	446	344	311	
473	450	433	427	419	400	364	340	
404	440	422	418	412	380	373	316	
442	425	457	415	401	403	373	344	
454	432	471	418	436	357	385	299	
450	462	440	421	396	378	336	302	
424	441	459	437	377	411	347	325	
445	421	442	418	410	369	320	307	
467	428	454	443	409	411	352	319	
410	440	452	439	393	368	359	303	
431	428	433	398	398	402	347	328	
433	428	429	399	420	370	338	311	
456	421	414	407	410	363	361	312	
461	408	419	452	361	402	354	314	
417	468	449	429	396	372	335	317	
418	435	414	403	398	358	330	331	
442	441	472	369	395	359	356	326	
420	416	416	461	383	379	331	330	
430	448	426	436	398	369	379	317	
433	423	438	427	394	404	345	326	
414	417	454	408	401	395	376	321	
431	462	434	459	391	379	401	303	
405	455	422	402	374	401	378	306	
441	446	454	443	372	393	356	330	
430	408	447	435	410	355	344	332	
424	451	432	382	391	393	327	299	
448	428	423	379	441	364	353	328	
449	418	400	400	413	369	291	289	
463	431	432	407	385	364	316	301	
458	467	437	405	414	389	363	333	
438	416	430	412	409	370	347	303	
405	412	452	387	432	369	296	298	
455	428	433	439	379	377	362	314	
429	431	403	400	434	391	329	321	
434	457	431	411	388	357	348	332	
454	450	430	425	384	401	345	319	
399	404	395	414	415	358	341	312	
440	446	424	420	381	377	341	324	
409	411	410	386	443	360	358	333	
419	416	431	395	365	391	351	305	
455	417	438	404	407	373	341	313	
418	448	399	440	402	355	342	287	
421	431	438	422	361	398	327	334	
451	465	410	400	406	384	324	329	
442	438	463	387	361	365	329	321	
432	444	419	402	366	429	339	293	
470	456	433	423	356	368	357	311	
415	429	436	398	405	374	332	305	
441	435	438	400	419	380	331	311	
432	446	425	428	412	417	366	310	
424	465	441	452	387	377	335	309	
451	471	387	407	420	365	343	324	
374	414	423	395	381	363	366	278	
442	423	417	436	405	394	331	295	
469	439	390	390	393	350	322	323	
392	434	423	397	392	349	319	284	
448	408	450	406	402	375	337	315	
382	445	442	391	371	361	382	299	
417	406	405	388	388	339	302	307	
402	421	410	411	403	342	341	296	
415	414	441	421	387	356	358	304	
459	447	454	387	394	385	344	306	
413	435	444	388	426	357	336	303	
428	435	421	427	408	372	336	296	
446	413	437	433	403	350	325	312	
446	400	417	409	401	357	358	326	
435	446	396	414	358	367	351	317	
435	426	377	406	402	368	336	310	
447	434	431	405	332	385	345	317	
394	420	442	455	386	374	332	320	
434	453	404	401	408	350	312	314	
447	409	348	414	391	367	332	285	
405	411	404	371	416	370	343	287	
430	412	402	342	335	372	325	297	
427	419	417	443	334	350	319	280	
438	429	396	396	357	367	331	294	
425	413	440	402	399	370	302	334	
440	433	355	414	370	343	327	275	
376	420	418	394	410	354	317	288	
425	399	399	356	403	366	299	278	
410	400	454	394	380	347	366	297	
440	389	414	378	356	386	346	300	
380	407	409	389	397	330	324	283	
419	400	425	383	392	400	300	307	
421	391	420	398	366	381	343	301	
440	444	427	423	365	363	333	286	
422	464	401	377	373	340	362	315	
419	407	397	380	353	383	320	306	
415	442	400	383	360	408	329	292	
431	433	424	389	378	360	341	290	
427	406	435	418	415	362	294	290	
374	424	423	381	392	340	333	280	
395	415	378	406	365	357	353	280	
406	423	377	393	416	378	327	268	
380	439	411	365	361	337	337	299	
428	407	409	393	360	407	317	304	
409	419	431	394	382	344	324	290	
433	408	405	393	379	332	319	273	
435	401	396	372	390	325	323	269	
401	416	424	419	373	367	324	279	
399	387	412	373	385	367	315	285	
435	405	402	436	388	378	365	282	
387	396	400	436	382	344	335	288	
406	423	411	398	362	364	333	275	
375	456	406	378	342	377	353	315	
430	471	409	412	392	391	353	289	
400	395	388	413	378	353	312	292	
402	403	420	397	386	347	300	298	
410	404	378	378	341	351	332	308	
404	406	401	402	409	363	311	277	
394	386	379	381	390	348	348	257	
402	400	394	373	369	326	314	278	
405	423	405	412	341	362	294	292	
395	374	375	393	387	342	306	293	
390	384	366	397	381	360	337	291	
369	382	359	405	350	352	317	288	
366	436	412	394	374	356	332	277	
412	430	403	385	368	358	325	297	
415	403	400	423	347	361	332	279	
409	431	395	414	399	384	338	313	
403	405	393	417	348	368	334	260	
407	402	373	378	387	356	290	301	
425	418	408	362	385	340	281	290	
422	419	396	346	394	304	312	287	
442	402	421	383	402	346	341	274	
396	430	403	357	353	384	307	263	
409	417	401	385	400	342	284	318	
395	411	409	415	371	372	315	296	
393	427	403	395	383	371	291	284	
425	376	396	413	404	342	291	283	
398	416	401	369	353	366	333	268	
395	412	404	375	377	357	328	291	
379	422	377	371	368	335	330	314	
431	369	389	398	360	367	329	285	
366	370	411	371	386	356	319	304	
382	375	393	385	347	368	314	294	
375	402	360	396	369	379	313	276	
416	414	398	386	351	375	342	297	
407	416	408	336	380	363	323	309	
401	432	410	363	366	380	358	255	
395	405	424	362	376	336	303	254	
371	382	380	378	380	359	283	257	
375	376	390	360	341	330	296	294	
386	386	400	385	392	367	295	278	
399	433	383	414	375	356	319	301	
406	391	423	345	386	325	308	298	
386	405	426	367	380	326	307	280	
355	395	364	379	385	357	312	297	
404	436	413	353	372	344	319	247	
396	375	391	350	351	317	299	286	
405	356	391	395	357	343	283	309	
418	381	357	356	370	346	317	274	
410	370	402	377	401	372	305	305	
350	393	404	353	340	341	303	284	
395	441	346	387	376	335	308	296	
395	415	404	385	340	342	310	284	
384	415	377	389	379	337	307	276	
435	396	397	382	341	358	296	253	
375	357	415	369	380	334	297	279	
402	398	394	359	369	318	297	286	
352	380	371	353	373	367	312	286	
383	414	379	355	357	357	287	279	
391	379	409	355	353	309	328	300	
381	370	376	374	346	333	290	288	
400	377	390	386	384	340	285	278	
353	364	400	350	368	333	289	287	
389	386	356	372	358	338	311	290	
385	409	393	385	405	340	289	277	
398	355	398	408	343	351	310	285	
395	375	416	370	381	345	312	295	
362	388	404	349	351	303	332	273	
346	409	379	340	358	361	335	274	
400	422	309	369	354	347	318	272	
379	366	396	357	337	363	300	268	
402	396	389	380	390	351	287	282	
426	375	396	347	393	316	279	263	
373	424	367	368	401	333	320	261	
414	403	417	385	363	315	303	290	
386	392	382	385	347	353	311	271	
411	353	422	374	350	324	295	287	
354	391	397	383	368	355	272	286	
392	398	392	351	380	372	290	280	
374	402	373	350	302	371	331	272	
400	367	391	363	341	308	295	267	
374	398	378	392	330	328	304	259	
367	410	390	384	345	304	292	291	
408	339	388	355	361	342	305	313	
389	376	396	336	343	325	295	279	
362	371	367	411	366	304	295	264	
395	351	353	361	348	364	270	278	
379	394	413	348	356	348	315	277	
388	373	387	374	358	336	285	260	
379	366	361	385	338	337	263	256	
374	380	390	388	376	297	305	250	
347	366	343	351	350	318	323	265	
369	353	382	373	339	308	303	285	
420	385	378	367	372	365	277	296	
409	351	392	371	375	339	292	270	
396	384	327	363	333	341	288	286	
365	399	375	377	356	321	303	293	
382	367	351	393	376	325	321	254	
368	434	371	327	327	331	288	263	
370	402	380	386	343	334	295	262	
390	373	404	372	349	306	296	284	
354	385	406	379	336	348	308	269	
400	358	388	306	327	355	283	263	
345	394	378	385	323	336	289	262	
366	380	389	349	333	345	310	231	
364	350	392	323	348	366	314	288	
388	398	384	324	352	344	290	287	
364	382	389	364	371	340	296	268	
329	377	357	395	370	326	317	263	
380	387	390	357	353	325	291	280	
395	397	360	367	360	324	307	278	
379	399	363	348	387	357	303	281	
383	361	379	382	317	347	307	283	
340	382	392	356	347	369	289	253	
351	377	352	374	340	335	301	283	
391	368	404	365	363	306	293	266	
363	395	375	386	329	321	294	264	
372	358	380	367	347	340	299	255	
390	376	387	375	372	305	306	239	
349	369	379	365	328	318	281	264	
402	360	362	351	338	341	296	284	
372	351	343	378	351	331	294	259	
367	371	365	339	383	324	304	264	
378	354	360	347	305	372	296	254	
328	370	399	348	327	324	301	231	
394	355	387	352	312	310	297	276	
366	385	366	337	362	332	285	264	
378	386	394	344	334	304	297	278	
363	363	366	360	333	331	254	266	
373	376	359	337	322	323	296	238	
374	371	380	333	353	344	290	252	
355	357	353	337	331	334	277	262	
359	349	361	355	345	313	278	244	
368	338	403	375	354	318	281	248	
360	373	399	353	328	315	278	265	
377	382	336	343	323	280	283	254	
374	368	372	317	292	334	328	258	
376	380	385	332	338	327	286	269	
366	393	373	317	344	313	285	257	
409	400	368	334	327	323	318	226	
369	362	335	364	351	320	287	245	
355	375	392	340	315	292	297	252	
389	365	392	355	331	342	289	258	
365	366	364	363	348	308	265	270	
398	350	369	330	330	364	307	233	
353	385	347	341	317	294	294	269	
326	379	374	343	321	313	292	244	
343	363	374	384	373	334	321	265	
371	379	375	325	391	305	277	257	
355	373	358	346	357	299	302	256	
355	383	381	354	360	311	286	261	
363	375	384	341	315	319	293	283	
386	345	375	359	315	320	280	271	
363	334	389	369	320	315	262	254	
361	377	376	369	361	357	253	247	
346	383	344	345	346	284	307	242	
350	361	374	321	354	322	268	259	
369	360	355	343	351	307	250	265	
365	398	366	362	331	323	278	262	
357	358	358	324	347	303	288	244	
401	354	383	342	319	318	301	280	
362	344	361	326	338	310	305	238	
322	373	327	342	322	318	263	258	
349	348	342	358	366	338	276	256	
380	354	361	361	303	272	274	254	
340	372	395	329	369	321	276	290	
354	374	397	342	271	310	281	235	
375	374	359	370	324	310	268	242	
362	370	331	317	323	333	262	261	
335	364	330	351	370	293	283	260	
361	367	360	385	319	361	286	256	
346	383	393	335	292	315	239	254	
354	378	345	344	349	328	276	251	
368	327	340	339	308	315	278	240	
327	375	377	334	327	320	282	269	
367	357	339	333	322	315	280	218	
351	363	342	332	312	304	283	263	
333	362	369	331	340	313	310	270	
364	351	351	360	303	301	271	239	
345	380	353	375	335	328	289	257	
381	380	375	325	348	313	264	256	
381	358	336	314	319	320	258	248	
355	380	321	324	343	313	290	235	
357	384	341	315	343	288	285	260	
350	364	352	334	304	317	307	229	
359	347	370	344	336	324	290	261	
364	381	353	345	332	329	277	273	
375	366	343	329	328	304	275	242	
366	383	353	351	337	309	328	253	
381	368	339	316	343	336	262	267	
362	360	352	324	308	327	242	224	
333	329	337	329	305	295	271	277	
374	369	375	361	320	290	232	260	
366	367	361	347	321	312	284	243	
364	367	370	359	330	296	290	266	
360	374	347	367	317	308	285	244	
333	358	348	323	333	315	261	248	
344	369	336	313	303	316	273	259	
352	342	327	349	317	319	261	258	
366	333	408	366	311	313	258	230	
347	365	314	315	337	328	247	254	
365	328	344	352	341	288	242	212	
370	310	336	340	324	295	278	257	
350	348	349	342	334	312	267	217	
368	343	379	361	354	319	294	275	
344	337	328	301	303	316	309	256	
357	341	349	346	291	329	281	262	
367	334	358	338	304	313	277	252	
340	344	327	323	340	313	304	236	
358	347	338	343	324	330	300	273	
374	343	360	333	312	297	249	256	
391	364	371	346	353	316	326	244	
360	335	359	329	324	342	287	236	
357	348	324	350	335	286	276	222	
362	354	336	320	306	283	264	235	
363	335	362	372	327	288	298	243	
351	356	344	328	330	276	254	273	
336	342	370	343	309	306	276	283	
344	330	371	324	332	304	247	276	
339	360	375	364	345	330	238	230	
364	318	370	304	334	292	242	270	
327	339	320	333	292	286	253	282	
337	365	336	310	321	308	249	230	
359	348	339	311	320	319	255	225	
391	319	352	341	326	316	280	237	
344	388	361	326	345	323	272	258	
331	304	333	340	312	301	297	254	
349	338	376	326	339	292	257	246	
317	371	359	327	340	296	273	238	
345	326	377	306	307	303	280	240	
328	298	355	321	341	307	275	240	
350	361	319	336	349	311	288	237	
329	356	352	333	339	284	246	246	
364	369	362	348	312	275	231	214	
339	323	337	331	296	285	240	259	
320	334	329	291	339	285	266	227	
348	348	346	328	303	280	241	224	
340	348	346	373	316	282	272	244	
345	359	307	338	294	284	235	241	
328	319	342	311	320	319	268	232	
330	353	346	295	327	307	277	256	
344	345	283	331	280	286	294	242	
362	318	324	326	316	297	251	246	
343	376	335	296	309	299	263	251	
338	337	351	344	294	275	265	267	
322	369	322	342	331	330	253	223	
344	349	380	334	306	294	270	245	
334	360	326	338	327	307	259	240	
324	364	336	329	304	280	247	221	
352	336	329	334	317	305	257	239	
331	324	341	319	301	289	250	220	
349	345	335	315	318	307	256	246	
327	346	354	337	305	275	245	234	
361	330	319	317	320	282	264	253	
351	319	336	323	340	310	281	256	
339	342	331	303	296	317	270	235	
315	321	326	297	300	291	229	223	
367	309	341	343	291	303	247	260	
329	313	319	299	294	265	255	262	
339	343	330	329	312	271	291	232	
336	353	315	354	329	298	270	228	
331	309	331	314	313	310	264	234	
303	317	355	308	322	287	274	227	
342	319	351	302	329	277	252	209	
294	326	346	347	316	288	272	234	
349	350	346	324	318	281	259	250	
291	346	321	334	332	283	232	237	
325	355	340	326	273	272	252	246	
346	325	328	303	317	309	246	252	
332	320	356	298	310	291	268	222	
339	320	345	330	310	301	251	235	
324	342	343	295	299	284	282	212	
354	344	348	307	313	289	269	195	
345	349	332	293	303	311	273	245	
329	352	338	302	319	278	275	235	
330	333	329	322	307	304	281	213	
303	343	327	309	285	290	234	225	
349	336	306	305	311	285	254	227	
337	331	326	324	290	314	270	228	
313	347	333	312	304	279	256	228	
314	336	320	329	306	296	253	228	
327	327	341	327	315	284	255	226	
346	351	329	336	291	299	282	241	
352	336	314	343	302	289	269	216	
333	327	319	333	282	278	236	251	
345	321	345	292	318	287	256	204	
337	335	333	304	302	296	252	235	
312	337	348	312	309	257	286	242	
337	335	344	325	325	276	253	202	
345	295	329	339	309	261	266	258	
342	332	315	295	308	278	262	224	
337	345	357	292	295	274	290	221	
296	304	346	295	284	298	232	236	
300	316	311	329	285	287	268	208	
342	318	326	314	323	258	273	220	
328	317	355	283	302	284	238	222	
354	333	346	309	318	291	248	179	
333	311	353	308	305	262	222	230	
339	326	318	298	298	292	260	210	
341	343	337	294	288	276	254	234	
343	325	305	311	311	271	227	207	
333	297	338	313	277	301	248	243	
302	327	338	320	304	303	252	215	
341	329	329	296	319	301	264	249	
305	334	330	295	292	282	242	248	
341	315	326	344	294	274	264	228	
333	341	339	295	324	309	255	236	
313	358	314	323	304	263	254	231	
310	342	345	323	279	262	282	234	
313	333	317	303	308	251	271	208	
319	348	309	322	282	273	285	190	
319	326	289	316	290	288	277	232	
323	327	326	310	318	280	225	232	
342	324	332	304	335	294	256	243	
373	327	336	323	300	326	247	240	
337	295	325	315	277	309	236	249	
335	327	311	272	301	285	240	241	
323	340	348	299	312	274	250	221	
327	350	351	322	322	279	265	214	
295	332	301	336	321	291	245	234	
283	342	310	308	307	272	241	222	
317	350	319	322	299	262	265	195	
342	351	304	293	286	301	246	247	
339	327	325	309	295	265	243	243	
324	322	325	270	307	254	252	238	
354	335	305	289	324	282	244	228	
327	341	291	303	283	271	264	225	
334	314	334	329	275	297	207	204	
310	318	331	337	312	270	253	209	
272	328	329	289	307	271	244	224	
287	318	294	306	306	258	249	232	
329	338	308	314	281	295	237	207	
331	324	319	321	293	266	246	204	
348	310	318	317	293	291	237	208	
292	300	319	304	303	271	264	224	
350	319	317	305	274	230	241	250	
317	318	335	307	304	285	244	218	
315	300	304	302	295	286	242	207	
318	328	302	302	302	277	248	233	
357	316	332	316	306	264	243	231	
302	335	323	306	299	286	257	237	
320	342	320	306	298	276	243	224	
294	342	321	285	293	293	268	220	
320	315	305	329	268	286	241	208	
318	318	323	280	293	254	263	222	
337	311	271	316	288	276	254	231	
320	326	319	318	271	259	232	213	
309	344	297	254	308	270	245	222	
303	331	316	312	281	292	255	236	
336	316	330	307	287	292	268	200	
283	323	314	287	269	279	228	241	
321	311	312	302	291	270	243	228	
337	315	311	294	300	278	248	210	
332	295	298	295	297	272	266	207	
285	305	332	331	275	259	266	207	
338	324	338	287	276	289	242	217	
319	344	327	293	285	255	274	252	
320	305	336	330	278	268	254	212	
341	332	304	301	267	290	239	179	
306	337	326	283	300	250	244	211	
327	326	363	286	307	279	264	223	
331	319	310	302	293	301	238	203	
329	292	311	311	264	260	220	207	
345	326	328	285	268	300	259	221	
317	301	298	317	286	293	252	204	
312	309	284	306	272	310	218	207	
311	324	312	324	288	271	235	204	
296	305	301	302	292	264	254	219	
302	295	296	329	288	288	226	220	
282	318	277	309	278	271	255	216	
324	295	323	304	259	264	242	237	
319	278	337	311	272	271	253	205	
310	310	333	300	295	252	238	209	
302	308	313	303	274	296	277	239	
327	318	301	309	317	268	248	202	
312	339	358	290	277	275	227	212	
314	317	320	311	293	265	233	214	
339	294	250	270	285	275	250	213	
302	343	286	288	272	257	232	218	
318	307	310	306	292	285	223	224	
301	298	296	297	279	253	255	229	
349	317	302	289	281	246	228	228	
337	305	340	277	308	275	244	216	
310	318	305	314	264	276	258	222	
317	306	351	286	282	249	255	214	
320	293	269	280	272	247	263	241	
320	315	330	259	260	272	239	218	
309	286	325	277	271	233	224	195	
292	318	349	295	293	276	264	218	
301	309	295	298	268	275	201	213	
315	289	324	340	279	261	231	208	
331	310	307	279	296	243	207	229	
307	303	294	285	251	276	207	217	
299	307	305	319	291	290	222	214	
319	314	338	279	270	277	233	206	
308	327	316	273	254	242	247	214	
308	279	312	290	277	253	238	220	
312	309	316	284	281	280	218	214	
304	295	311	288	298	252	259	231	
326	303	300	312	271	231	249	209	
317	321	299	299	249	296	228	194	
329	309	295	258	291	277	243	202	
299	327	306	282	284	288	226	209	
297	311	290	293	307	268	206	215	
303	295	329	289	283	263	212	209	
291	294	313	291	263	285	243	219	
305	293	312	280	256	304	245	219	
334	289	305	272	265	280	255	204	
307	314	298	263	269	250	246	211	
308	333	304	290	264	262	238	242	
283	308	296	297	292	255	254	200	
328	303	285	270	288	271	219	203	
329	304	273	292	281	253	254	180	
319	289	280	304	297	243	222	198	
285	299	324	281	264	261	223	229	
300	312	288	268	275	238	214	219	
311	299	320	294	269	239	226	192	
273	319	284	257	278	273	229	206	
313	261	295	292	286	270	218	203	
317	270	300	320	278	282	216	214	
284	294	310	250	294	252	215	218	
287	296	330	286	257	308	221	215	
273	263	299	291	269	253	231	205	
292	333	281	321	277	257	243	214	
311	305	285	317	254	247	263	206	
313	270	312	306	293	256	238	205	
318	295	285	300	228	252	244	200	
280	337	338	295	254	230	230	223	
268	317	253	287	276	286	240	223	
281	300	273	279	283	250	218	223	
326	317	263	290	243	272	248	194	
292	324	287	283	268	253	243	209	
300	290	310	303	294	268	241	226	
311	315	290	280	281	271	219	204	
290	296	295	253	290	232	239	221	
293	300	309	317	264	257	210	201	
278	315	290	283	285	274	215	194	
303	307	285	260	285	274	220	206	
280	286	274	273	286	228	211	212	
290	332	294	301	259	232	207	207	
311	268	316	326	281	285	210	187	
292	349	308	262	276	263	211	208	
293	261	301	292	271	281	235	196	
284	313	266	295	249	282	211	201	
281	310	278	272	256	243	200	209	
282	295	274	287	285	278	213	216	
308	308	299	303	267	269	232	195	
308	311	315	288	290	267	241	179	
299	314	307	268	286	255	221	224	
277	274	299	262	300	262	218	199	
270	291	282	235	270	279	232	224	
324	312	273	286	235	234	236	206	
306	304	342	261	273	245	231	210	
267	285	295	285	251	255	226	186	
320	330	285	286	283	261	229	202	
284	316	299	276	245	272	226	205	
307	300	302	275	239	233	214	177	
297	300	310	279	275	238	231	204	
290	332	293	244	262	246	231	202	
309	286	287	273	277	247	240	185	
303	320	315	288	244	242	201	187	
288	317	287	261	261	250	239	213	
295	309	287	283	256	255	204	177	
295	295	287	280	256	277	228	183	
288	272	305	280	267	238	213	216	
267	303	276	291	266	234	232	205	
296	275	283	273	270	234	230	210	
266	301	306	282	275	252	218	198	
289	307	280	276	270	245	221	186	
313	291	328	274	283	200	250	216	
296	283	273	263	252	245	233	172	
287	289	308	274	252	237	209	200	
303	281	295	320	245	260	207	181	
283	285	312	259	257	253	242	196	
286	296	266	271	279	258	237	211	
290	296	258	267	216	233	193	197	
284	292	314	242	242	244	229	184	
294	289	294	282	271	227	245	164	
285	308	291	308	263	250	231	195	
303	302	324	284	255	220	207	200	
291	309	255	282	271	243	223	170	
319	282	291	307	268	287	210	211	
310	290	293	235	263	215	215	181	
287	318	307	277	241	229	222	187	
277	292	292	261	273	248	205	201	
280	306	285	277	271	241	225	183	
294	296	285	285	262	229	222	173	
282	292	301	295	277	263	212	199	
292	284	291	268	269	241	225	179	
294	314	297	267	250	247	226	204	
275	277	295	257	251	221	215	181	
296	290	316	255	263	271	240	208	
299	313	274	282	231	232	230	205	
290	300	266	296	290	232	217	207	
274	313	285	258	267	236	206	200	
317	260	279	261	264	226	219	189	
260	257	269	269	272	240	212	186	
314	277	288	255	253	239	223	188	
302	258	263	260	240	249	216	180	
284	283	261	271	286	218	204	178	
290	272	280	260	245	255	219	202	
272	286	284	295	261	270	220	206	
309	316	304	262	239	225	213	187	
300	311	290	269	242	236	218	189	
286	296	290	293	277	258	217	190	
284	286	285	258	279	240	230	188	
268	312	286	279	253	251	222	200	
306	308	286	241	231	253	214	215	
305	316	256	254	240	245	240	189	
265	278	287	281	266	228	237	185	
298	283	308	267	268	254	205	191	
291	302	270	257	260	217	201	178	
299	308	284	250	246	238	208	219	
244	301	282	286	261	250	195	198	
271	289	288	284	286	248	199	194	
307	303	266	253	249	240	204	184	
275	268	287	257	265	245	217	200	
297	259	303	262	266	221	239	179	
293	276	284	294	242	255	232	165	
301	281	275	273	253	243	223	188	
286	259	272	253	243	228	197	221	
285	286	286	260	251	244	218	177	
268	277	268	263	260	225	197	180	
314	287	271	235	239	216	196	181	
287	292	261	285	243	268	205	184	
329	301	273	279	260	257	205	179	
279	260	295	290	240	234	220	197	
301	265	282	259	266	236	204	183	
313	294	269	274	271	223	204	200	
288	279	286	269	269	251	229	171	
271	262	259	229	270	249	215	175	
289	306	266	249	264	264	231	169	
274	301	280	256	255	240	208	215	
256	322	271	253	243	259	218	159	
288	289	270	285	274	244	203	217	
266	278	259	278	239	247	208	216	
261	241	269	267	259	265	218	192	
238	289	289	257	247	238	206	182	
260	278	259	260	226	234	230	183	
310	270	310	272	251	233	208	178	
270	310	295	278	251	232	199	197	
264	275	254	255	237	229	196	198	
291	277	273	267	244	227	204	185	
296	273	260	268	249	224	197	199	
259	282	301	297	243	248	217	186	
265	278	273	268	239	229	189	181	
266	255	294	268	233	202	191	178	
252	266	273	280	235	237	202	203	
294	297	299	250	250	213	203	177	
274	282	286	264	277	231	195	194	
256	262	283	267	269	236	208	176	
266	295	280	269	234	256	215	161	
278	300	270	254	263	230	209	175	
289	282	280	262	235	226	228	176	
272	268	239	264	243	248	192	194	
237	279	283	277	267	250	213	215	
291	275	258	259	235	248	198	167	
295	284	263	263	251	230	199	196	
256	248	294	287	224	265	205	197	
280	258	295	270	262	237	208	187	
274	249	263	264	244	216	228	184	
273	273	293	249	268	230	213	183	
280	292	297	256	267	228	209	162	
288	265	280	278	254	236	206	169	
255	286	256	246	218	237	205	194	
273	275	267	264	230	236	196	201	
282	275	262	245	242	238	190	181	
277	289	260	236	236	204	216	203	
285	287	287	262	228	247	211	182	
308	272	257	256	252	226	225	169	
275	276	292	249	232	217	238	187	
279	277	302	236	204	234	206	179	
269	281	270	265	259	244	217	188	
274	265	239	276	226	235	189	192	
301	262	277	244	242	196	188	185	
260	238	277	264	260	264	195	164	
293	269	290	255	226	249	221	172	
276	304	279	269	227	262	233	160	
279	303	298	259	243	244	218	183	
243	276	275	245	239	241	217	192	
256	291	282	245	255	212	219	176	
269	285	283	242	261	235	209	178	
243	231	272	245	255	225	220	171	
289	299	254	271	226	221	198	156	
282	308	285	248	222	225	222	160	
280	262	255	237	258	231	205	188	
253	286	273	247	237	230	202	200	
280	292	246	287	257	245	203	171	
246	283	258	275	254	259	220	161	
268	270	293	225	267	210	180	183	
315	286	269	242	240	238	196	160	
271	274	275	261	232	257	206	192	
244	263	253	224	250	211	210	164	
270	253	253	253	256	231	206	175	
259	258	263	274	248	244	217	205	
269	245	272	240	237	218	199	173	
249	264	275	249	252	222	208	171	
253	280	260	285	234	221	188	180	
259	262	281	230	239	234	166	174	
271	246	265	259	255	227	169	173	
273	307	278	234	249	223	213	172	
287	261	255	228	230	248	223	184	
281	282	250	249	210	237	211	192	
264	242	258	293	236	219	230	193	
260	279	274	240	251	230	211	180	
289	290	270	239	274	205	209	198	
271	292	249	248	268	223	198	201	
277	223	257	220	253	209	200	157	
258	275	261	246	255	225	221	179	
282	242	287	247	230	220	204	186	
274	268	266	257	215	221	205	185	
255	255	258	266	252	218	207	165	
273	272	274	298	223	233	221	209	
239	267	253	245	254	213	191	181	
263	275	262	247	233	232	202	175	
219	264	247	254	245	222	209	185	
282	264	284	225	258	225	202	192	
244	260	290	278	218	238	209	160	
255	257	249	262	229	253	194	186	
243	257	289	241	221	221	217	166	
234	293	256	259	260	213	191	193	
233	259	288	239	238	215	193	178	
291	260	258	245	216	229	193	181	
259	275	243	243	253	226	205	190	
254	254	263	265	258	225	195	178	
259	297	262	234	229	206	214	187	
267	275	251	235	231	228	199	189	
256	247	260	226	246	222	190	162	
251	261	274	253	209	215	188	166	
260	253	271	253	241	201	193	158	
275	246	248	240	226	225	191	172	
257	262	257	251	253	235	202	156	
282	282	253	260	255	223	212	168	
256	281	254	235	254	228	210	191	
239	237	252	242	235	223	190	177	
283	267	275	220	224	219	173	173	
246	257	299	240	234	251	185	162	
247	312	273	237	223	239	201	190	
265	244	215	227	207	209	197	175	
256	264	263	247	242	233	186	176	
294	236	250	259	229	256	201	177	
269	267	261	248	208	227	208	172	
246	263	236	245	263	204	184	159	
266	292	281	260	231	190	209	173	
250	287	246	271	230	191	216	168	
242	230	239	239	268	226	232	174	
254	266	255	248	219	228	198	146	
260	273	276	255	231	219	237	188	
259	260	242	239	243	221	196	193	
256	242	289	250	240	230	201	169	
262	278	287	272	232	227	190	157	
253	270	254	239	272	215	178	159	
240	259	255	270	216	214	204	175	
258	271	256	225	247	221	172	184	
267	251	276	278	226	247	197	165	
253	250	268	289	214	207	186	173	
254	251	294	223	230	218	201	181	
231	247	263	229	228	233	213	182	
250	260	272	264	236	219	218	182	
261	294	253	250	238	204	170	178	
271	279	263	246	225	217	211	182	
250	258	278	225	223	227	195	166	
273	257	268	226	248	184	195	160	
245	257	246	253	235	229	190	160	
267	275	236	267	238	225	176	181	
288	286	257	236	255	214	182	162	
248	254	281	248	232	205	206	173	
251	278	270	258	235	213	224	177	
236	264	224	229	206	202	193	138	
257	229	249	229	239	205	204	159	
259	238	241	255	206	221	185	169	
248	242	242	248	228	231	179	179	
247	248	236	242	239	229	196	174	
219	244	253	242	214	207	185	162	
278	247	240	248	243	227	194	152	
265	261	279	233	225	228	184	183	
272	264	278	266	224	197	177	164	
253	238	249	246	225	218	209	164	
249	253	255	231	244	215	181	180	
251	265	261	248	257	209	204	161	
261	247	232	246	251	213	187	150	
241	233	240	257	222	212	184	162	
256	265	240	267	220	207	164	173	
267	250	259	230	224	215	185	187	
225	237	246	257	236	192	190	155	
256	269	259	232	238	237	176	179	
252	240	256	275	215	198	193	169	
222	301	241	215	237	227	206	170	
238	265	233	272	230	219	170	188	
247	227	234	239	204	223	182	184	
265	260	241	244	222	215	186	130	
249	266	260	208	213	232	189	178	
262	240	246	223	196	217	194	173	
261	281	255	243	233	186	173	143	
265	255	251	232	247	197	187	159	
232	249	258	246	214	213	188	180	
250	263	234	257	253	184	190	155	
246	251	224	229	220	227	209	144	
258	256	248	237	234	240	180	156	
291	259	243	214	242	198	180	165	
239	260	285	249	220	227	195	183	
247	255	263	245	221	224	193	185	
238	239	237	236	234	209	183	165	
249	250	255	220	220	215	167	163	
245	229	265	223	208	209	182	175	
270	264	217	216	234	192	198	173	
250	279	260	213	235	213	184	183	
240	254	256	239	227	201	181	148	
280	244	231	208	198	218	174	168	
219	278	228	208	203	221	197	184	
240	239	225	234	235	199	203	169	
237	260	243	208	227	200	186	178	
231	264	227	245	215	198	215	188	
238	281	214	236	233	203	195	178	
277	258	236	236	198	225	183	171	
220	258	244	247	231	193	189	147	
250	253	247	256	224	220	191	141	
233	249	250	207	196	191	199	140	
212	254	250	243	197	203	170	159	
230	260	252	206	216	200	175	185	
234	241	248	245	210	221	159	174	
238	235	269	233	234	204	195	155	
251	258	246	226	226	206	191	163	
222	267	250	208	225	200	171	193	
236	268	266	241	195	220	194	156	
226	257	237	229	228	189	168	188	
201	245	238	221	228	219	176	160	
247	234	271	193	233	197	171	150	
250	258	245	222	240	222	199	161	
228	226	255	224	204	204	166	170	
253	249	208	236	200	208	165	145	
247	237	260	199	271	178	188	147	
253	260	247	245	223	227	166	155	
242	233	235	225	228	210	193	162	
243	263	226	218	231	190	180	168	
238	275	222	248	191	194	207	164	
233	257	235	246	229	215	190	166	
248	260	245	211	229	192	160	176	
253	222	252	244	253	205	177	165	
240	230	237	204	240	192	203	168	
234	238	220	245	209	210	200	155	
219	240	244	227	219	201	159	145	
250	239	241	241	237	196	210	162	
240	237	235	199	244	210	177	171	
229	241	243	210	209	209	191	172	
247	258	223	219	234	198	164	179	
235	241	239	227	243	227	168	168	
260	259	246	249	225	185	188	159	
225	238	210	252	215	191	190	155	
242	263	242	250	219	187	188	171	
257	256	267	218	246	193	171	170	
239	247	222	222	199	204	200	149	
240	232	256	232	211	186	174	166	
237	247	251	229	215	195	192	128	
239	238	220	209	200	206	167	160	
264	235	243	218	221	201	189	180	
250	244	224	227	224	213	211	132	
241	234	226	214	228	211	186	160	
232	280	235	231	229	186	184	166	
221	239	239	231	222	200	185	181	
235	250	234	226	237	179	177	143	
241	244	227	226	196	195	156	153	
249	238	244	232	213	196	170	151	
235	239	235	213	193	176	161	184	
248	228	245	222	225	196	209	147	
217	235	241	203	223	206	171	143	
229	260	225	207	229	210	164	150	
245	235	233	253	234	216	168	150	
254	254	227	219	208	219	189	164	
239	249	248	245	207	201	187	139	
264	247	242	236	249	205	173	146	
250	224	226	217	227	174	160	160	
264	246	250	226	197	201	196	187	
234	231	223	202	217	217	170	142	
246	234	231	218	213	216	191	177	
232	229	241	224	202	190	173	165	
206	265	226	219	190	231	180	162	
247	230	248	230	211	198	174	150	
232	228	226	214	228	191	159	140	
258	231	224	210	182	191	168	165	
240	263	199	227	198	213	164	169	
246	204	233	231	212	228	164	174	
254	229	250	205	202	188	163	149	
208	230	239	221	214	190	171	156	
231	218	262	231	208	199	165	152	
239	260	243	224	223	192	168	157	
224	248	239	223	216	195	183	151	
215	232	223	231	214	206	168	158	
227	238	232	219	198	209	184	140	
266	230	243	208	206	186	160	159	
236	232	247	214	210	183	172	147	
256	233	225	214	206	209	178	150	
233	219	220	230	187	194	181	152	
241	250	207	230	209	182	185	151	
226	221	246	195	184	198	175	155	
211	229	227	211	206	198	171	169	
228	197	233	248	209	174	183	146	
233	216	223	222	221	201	178	161	
233	244	237	224	196	194	162	166	
222	245	234	204	227	216	155	134	
244	216	223	196	238	190	164	156	
219	240	240	236	231	207	174	138	
230	225	231	219	219	190	161	153	
238	230	238	215	199	220	182	145	
257	236	232	216	221	207	158	157	
205	253	226	214	208	193	160	162	
259	227	230	233	218	178	153	145	
206	220	229	232	193	203	168	148	
218	219	230	208	210	203	186	138	
224	246	212	200	204	185	162	132	
240	236	253	234	222	194	170	150	
243	208	243	223	213	194	158	147	
229	218	256	225	212	157	185	158	
231	270	214	219	208	182	165	156	
241	221	241	243	204	203	179	150	
205	282	257	210	223	195	184	144	
228	228	225	234	194	219	154	158	
222	256	234	244	231	190	172	144	
247	229	243	177	188	190	164	171	
211	246	230	203	197	197	184	161	
230	238	237	226	185	196	164	148	
240	238	227	222	193	210	148	150	
213	223	233	212	211	198	179	161	
232	204	228	224	231	204	159	145	
221	226	239	238	170	187	164	161	
244	246	231	203	198	208	166	154	
267	228	222	231	219	205	185	157	
225	200	228	199	191	179	172	173	
231	242	235	210	218	194	159	174	
239	249	215	222	196	189	172	141	
241	223	225	209	196	217	163	155	
198	242	210	236	206	173	181	147	
207	214	232	222	193	189	170	166	
233	235	227	229	211	187	147	183	
235	228	224	237	221	199	172	159	
235	208	230	235	183	198	172	141	
219	238	212	190	222	187	157	133	
217	217	213	199	196	190	135	171	
217	231	214	206	207	214	186	157	
250	225	232	246	202	185	162	160	
225	194	216	212	193	198	185	174	
215	233	234	226	217	175	169	144	
235	266	216	166	207	194	163	141	
229	215	207	219	197	195	181	138	
200	223	209	221	197	190	181	151	
221	215	223	215	211	204	171	142	
220	215	229	222	228	204	174	142	
208	222	235	199	204	184	159	123	
233	230	210	180	195	187	165	141	
230	249	218	253	209	195	163	167	
226	234	216	203	190	178	164	133	
216	228	201	228	171	186	171	150	
214	235	236	229	193	188	157	143	
198	238	201	216	239	195	164	169	
243	214	218	209	205	182	173	160	
222	242	213	200	202	207	161	136	
216	226	232	213	219	190	175	144	
226	244	233	224	202	191	172	162	
235	237	204	241	185	188	154	158	
215	227	229	223	201	179	178	115	
225	232	209	193	196	173	142	136	
222	213	221	218	224	168	172	140	
228	224	219	208	164	172	186	135	
204	205	206	229	196	185	143	136	
238	193	223	204	209	182	156	142	
199	213	215	187	200	190	195	153	
222	220	236	198	203	196	143	146	
236	220	210	223	219	159	159	158	
235	227	209	214	185	177	182	137	
207	221	215	217	191	180	169	134	
235	202	251	207	204	187	153	145	
244	189	206	209	213	178	180	156	
223	241	234	216	204	197	183	164	
225	218	189	223	190	180	175	140	
245	214	184	211	213	166	172	156	
250	202	217	206	187	182	146	165	
200	225	237	195	182	188	157	138	
192	211	210	197	193	175	162	155	
195	218	232	221	206	171	166	143	
193	213	207	228	182	174	172	148	
196	237	231	186	211	184	175	135	
229	227	209	197	219	203	162	127	
205	238	213	212	190	176	153	127	
239	235	215	216	175	173	180	144	
232	221	216	208	203	186	178	144	
211	208	223	205	177	162	180	145	
192	209	242	222	214	187	150	143	
229	241	205	209	193	177	189	138	
215	202	191	197	200	177	163	131	
237	236	212	202	179	195	169	152	
212	220	235	202	202	197	136	129	
193	199	217	201	173	169	167	150	
235	220	228	204	208	185	154	152	
205	226	218	221	218	198	160	138	
218	218	210	232	180	201	156	148	
237	218	215	216	218	181	159	148	
215	214	243	198	175	161	182	135	
231	201	221	224	209	200	165	142	
188	219	205	202	203	166	162	150	
211	193	222	194	192	174	142	136	
224	221	200	194	197	183	164	129	
235	240	210	228	173	193	156	150	
214	203	215	201	178	184	180	153	
215	230	212	210	199	195	168	134	
195	208	195	206	194	172	152	155	
231	232	221	211	202	181	188	141	
202	209	233	202	206	202	143	145	
207	214	226	183	202	144	163	142	
181	207	200	213	230	167	151	136	
214	232	211	198	207	185	159	136	
234	212	213	207	187	179	169	136	
217	201	226	187	198	204	135	154	
201	211	236	183	164	184	162	132	
246	207	237	192	202	168	151	134	
220	222	231	227	187	172	166	146	
227	209	223	216	186	188	152	129	
230	210	218	189	196	185	186	141	
221	203	214	205	192	179	158	136	
211	219	238	179	196	172	160	124	
228	224	228	190	191	174	164	139	
208	225	237	190	184	182	210	152	
215	204	186	199	188	185	160	153	
223	216	199	204	204	192	162	143	
221	205	202	187	178	167	130	138	
234	241	226	225	180	208	155	161	
225	215	180	178	200	171	159	120	
225	195	216	197	188	196	163	144	
217	217	210	197	181	183	165	140	
237	194	216	223	186	170	145	134	
210	167	199	181	205	204	181	126	
207	221	195	184	205	178	172	131	
199	229	212	187	168	193	162	138	
200	203	220	195	204	182	149	138	
212	236	211	180	208	162	161	141	
226	216	206	186	186	176	173	138	
224	238	224	210	205	196	153	152	
218	217	216	211	178	181	162	154	
187	197	184	180	182	174	163	111	
194	203	212	183	211	159	177	127	
228	224	196	208	206	167	165	162	
209	216	209	202	195	171	169	149	
216	211	217	210	190	169	161	133	
243	211	216	190	169	185	147	137	
229	221	183	181	171	182	153	152	
193	219	250	199	186	158	144	156	
184	201	203	178	191	175	151	148	
205	199	218	187	189	180	156	149	
200	198	213	218	188	187	137	111	
224	225	210	223	199	155	168	139	
230	196	207	180	179	170	186	150	
237	213	204	221	191	155	147	134	
211	198	223	192	179	167	150	139	
199	207	207	175	204	176	158	109	
220	233	233	187	145	199	155	136	
223	205	189	177	188	174	143	123	
216	227	191	191	182	168	156	122	
194	215	191	188	185	160	154	133	
198	191	206	206	202	193	159	124	
239	209	210	203	214	185	138	158	
175	218	219	195	167	194	151	149	
208	201	197	214	178	186	171	121	
216	198	204	186	169	167	152	135	
217	224	235	198	179	160	147	120	
172	216	183	189	184	170	149	134	
213	221	219	214	194	187	143	144	
191	197	194	196	216	162	162	136	
216	210	222	194	191	187	156	142	
200	232	211	185	198	171	142	131	
245	193	205	201	184	174	143	125	
189	224	213	225	184	164	148	153	
186	184	205	198	197	175	158	128	
198	208	214	215	173	173	155	121	
197	207	203	184	180	153	150	113	
187	202	224	188	156	171	150	131	
185	224	221	214	176	167	143	143	
209	195	206	206	226	170	164	129	
262	202	220	210	178	170	153	118	
180	223	201	217	189	205	158	118	
209	216	215	214	184	174	140	141	
217	210	208	177	177	170	149	127	
208	233	207	226	183	181	144	136	
198	192	221	207	184	162	156	132	
198	195	198	200	165	169	164	150	
191	199	190	187	180	155	151	138	
187	203	202	221	196	167	154	114	
199	166	216	185	180	182	133	141	
219	187	209	190	211	163	144	139	
198	199	203	182	179	175	156	116	
225	204	238	210	181	169	143	151	
221	208	184	171	210	152	148	154	
203	217	186	200	189	169	145	123	
197	227	217	173	168	184	149	108	
208	207	193	179	166	158	133	149	
203	224	205	187	172	180	153	125	
208	215	206	186	185	167	136	164	
210	202	212	199	201	151	155	136	
190	219	212	179	207	177	166	131	
188	184	208	189	190	177	160	112	
200	189	193	176	199	170	154	135	
206	186	212	174	191	161	148	123	
207	216	213	185	163	166	135	143	
207	189	219	199	194	168	151	145	
201	214	202	210	174	176	173	131	
202	238	202	188	194	178	147	133	
207	225	220	185	175	174	133	123	
190	194	205	204	187	148	141	119	
221	209	209	214	189	183	163	138	
196	189	223	204	189	179	156	128	
229	196	197	190	188	175	170	120	
228	183	232	195	161	191	132	119	
193	205	192	180	191	169	160	148	
196	198	195	203	178	180	140	153	
192	212	196	193	192	160	169	127	
207	225	157	178	172	159	155	137	
209	195	206	183	175	159	166	132	
197	209	201	200	214	187	134	120	
211	192	171	191	171	164	144	136	
208	222	184	206	201	151	164	147	
183	211	202	168	169	173	146	139	
203	185	187	199	193	150	147	139	
217	193	192	192	173	154	149	126	
205	211	202	196	168	168	145	131	
184	187	181	213	189	164	140	149	
187	209	183	211	166	153	164	138	
192	183	204	176	161	182	144	135	
200	188	204	196	185	166	144	145	
186	176	176	170	179	184	130	133	
195	216	234	213	158	159	135	128	
226	220	194	182	198	182	122	108	
191	188	196	191	188	167	133	126	
219	199	216	178	189	164	140	113	
201	191	196	196	149	158	163	111	
191	190	211	201	178	197	146	136	
179	239	214	197	201	150	143	122	
186	223	178	193	154	164	164	135	
225	171	212	165	187	174	136	130	
219	206	179	184	193	187	154	122	
213	210	211	176	184	145	138	150	
201	201	213	202	206	167	155	115	
201	182	194	202	165	152	139	126	
199	207	168	182	176	160	144	126	
212	206	200	198	165	179	163	135	
215	212	197	197	161	181	167	141	
187	207	196	187	182	175	123	157	
190	211	232	172	175	134	159	115	
220	228	185	188	163	184	135	149	
193	182	187	181	166	163	142	135	
170	147	190	191	190	168	148	129	
205	195	167	165	162	158	137	106	
178	180	173	179	185	201	140	119	
227	207	211	190	189	148	151	121	
203	213	219	187	170	163	146	116	
174	223	199	181	177	151	151	134	
215	191	195	172	195	171	142	126	
194	173	210	181	191	149	142	130	
204	218	190	178	181	189	134	113	
209	198	192	202	174	181	127	118	
203	210	191	186	167	151	146	108	
180	213	187	204	167	142	125	119	
189	198	214	153	162	167	136	114	
220	183	186	205	155	157	132	131	
189	206	186	173	159	171	143	155	
182	209	193	191	189	168	144	114	
202	217	166	201	160	165	125	131	
191	185	191	191	170	165	133	132	
208	188	178	165	160	160	141	119	
194	208	172	197	182	163	174	140	
162	216	203	191	178	179	151	129	
192	200	202	206	173	144	131	123	
196	192	170	205	176	161	140	134	
188	200	194	162	188	178	118	110	
182	202	206	195	183	168	131	129	
175	191	206	178	178	146	150	114	
211	208	181	196	191	142	134	117	
173	203	193	193	180	161	159	137	
191	188	159	193	194	173	146	129	
189	204	198	170	172	172	160	104	
181	196	188	198	195	150	155	145	
217	200	216	206	179	183	169	142	
180	185	172	198	170	164	142	110	
199	200	193	161	160	168	129	120	
202	197	194	181	178	162	128	120	
188	190	198	198	167	151	143	129	
173	171	211	179	184	165	124	117	
176	203	212	182	178	175	124	125	
194	189	199	187	195	152	134	106	
192	189	175	178	155	183	153	128	
200	198	184	176	169	168	171	105	
204	212	188	185	184	152	136	127	
185	182	187	163	167	176	127	132	
176	190	195	180	167	165	135	104	
189	203	172	173	183	167	152	128	
191	179	196	178	167	165	145	117	
177	203	189	193	185	157	120	124	
234	229	200	196	184	155	144	124	
177	199	192	172	193	121	133	122	
176	195	186	176	171	177	129	111	
172	201	203	171	159	174	109	139	
182	174	197	167	161	175	140	132	
192	177	176	202	159	172	137	123	
205	179	181	198	161	133	121	115	
184	202	191	161	177	163	149	111	
185	214	194	186	168	150	141	106	
210	175	193	166	197	140	137	103	
201	179	204	200	170	174	127	109	
176	191	192	157	190	176	134	145	
174	213	176	167	137	162	137	132	
199	199	181	167	139	168	158	135	
171	196	217	175	142	158	148	91	
205	180	181	190	146	156	139	130	
210	155	170	160	171	168	153	125	
182	181	181	200	161	174	135	97	
212	191	176	191	189	170	158	138	
191	191	173	162	175	163	128	107	
180	180	198	209	164	174	147	128	
209	164	182	188	162	155	144	129	
178	207	202	195	162	157	150	112	
192	183	209	165	161	180	140	128	
181	192	178	177	159	160	130	119	
184	210	190	159	152	142	142	116	
166	195	193	171	175	168	141	110	
189	193	165	173	167	167	136	133	
177	209	187	184	162	158	130	120	
177	185	183	176	162	145	121	123	
203	205	193	186	156	181	144	130	
164	209	192	173	170	168	121	120	
211	197	192	180	152	171	137	108	
202	180	195	194	170	158	121	116	
182	192	187	173	164	137	141	94	
190	203	181	169	171	157	135	124	
164	196	202	187	162	152	141	128	
200	184	168	172	144	148	153	124	
189	201	211	197	168	157	136	127	
196	190	200	185	165	164	136	129	
155	186	175	184	134	176	139	115	
195	192	172	161	178	139	128	113	
191	179	153	180	152	176	148	113	
183	201	190	182	173	172	133	116	
162	184	179	168	172	144	141	108	
167	197	203	175	155	152	137	119	
184	191	172	169	155	133	140	121	
181	185	225	206	175	159	143	141	
176	179	173	198	176	158	131	140	
174	182	175	179	180	132	132	119	
204	165	196	171	183	175	155	125	
183	178	188	180	179	160	126	121	
168	193	187	181	178	154	109	116	
183	202	185	168	161	156	147	97	
168	178	175	179	174	165	139	108	
181	179	184	184	156	137	128	100	
172	176	181	197	163	182	149	117	
180	171	169	172	186	150	129	112	
181	200	174	140	159	141	124	129	
180	199	175	187	179	172	124	109	
186	197	180	167	182	155	130	131	
180	209	181	175	158	153	116	128	
190	183	171	148	162	162	143	107	
175	189	180	170	161	172	138	97	
196	175	163	165	160	146	125	92	
181	185	171	189	148	150	137	103	
184	166	161	169	161	163	131	125	
167	192	144	180	158	155	145	117	
180	183	192	172	165	143	136	104	
174	179	188	188	197	159	128	123	
184	189	198	172	172	183	143	141	
166	172	173	164	195	158	118	112	
194	151	186	159	156	142	127	127	
176	182	176	160	171	143	123	125	
170	189	186	164	166	149	126	137	
181	189	187	162	182	133	154	96	
197	166	200	158	148	147	131	118	
182	191	166	172	188	138	153	107	
171	207	175	191	169	160	122	121	
181	169	149	187	169	164	133	108	
167	213	165	180	144	149	134	114	
193	154	176	168	157	168	142	121	
167	207	158	167	185	148	127	112	
198	179	166	172	174	167	130	134	
180	189	165	156	160	165	124	125	
177	180	192	148	158	119	141	102	
179	187	217	170	172	157	142	130	
192	168	170	194	166	159	148	120	
164	206	181	174	152	132	143	88	
164	185	186	172	173	119	127	131	
167	174	168	176	144	154	132	102	
166	184	187	167	167	135	117	113	
172	153	187	158	152	137	121	116	
192	171	172	181	179	155	132	130	
158	180	184	184	147	164	134	129	
183	201	170	174	140	129	122	120	
187	193	177	191	160	134	135	114	
188	192	189	156	165	137	122	110	
162	185	198	165	161	168	138	109	
187	201	196	181	180	148	113	108	
171	165	147	151	160	164	134	124	
185	161	169	163	141	165	146	125	
180	166	189	177	165	149	125	118	
196	189	180	175	171	162	127	104	
176	180	169	156	161	140	149	105	
140	186	158	182	129	143	138	120	
194	175	178	172	137	144	112	130	
153	168	175	160	154	152	141	134	
170	196	173	192	176	148	121	110	
189	186	174	157	172	161	130	105	
181	164	177	158	178	145	131	115	
174	168	186	153	160	153	152	112	
172	164	187	181	165	177	127	98	
173	193	159	175	176	150	129	114	
173	157	201	152	144	139	124	102	
182	169	165	181	166	140	107	123	
196	164	157	183	157	151	137	110	
175	188	170	165	153	159	140	116	
200	172	201	182	154	126	109	100	
164	178	162	161	132	129	118	99	
180	163	156	165	151	151	135	91	
187	191	188	172	172	127	133	113	
181	148	179	163	169	137	138	107	
160	179	152	159	165	129	143	139	
192	187	160	183	141	159	128	113	
179	176	166	194	140	145	118	94	
176	165	183	172	171	152	133	107	
206	186	166	167	162	137	129	104	
192	210	186	169	159	161	125	107	
172	197	168	166	175	147	116	106	
183	176	168	165	142	134	113	109	
188	203	171	172	171	131	109	123	
183	182	183	162	151	155	121	114	
154	185	153	184	151	156	121	105	
162	169	182	181	149	149	136	116	
185	180	162	171	161	152	126	95	
175	179	177	141	156	149	133	83	
177	153	185	151	160	133	145	98	
178	194	180	146	135	163	132	115	
188	180	156	145	164	145	120	104	
181	160	167	176	136	148	125	115	
166	176	172	166	155	167	142	127	
162	175	163	160	161	158	120	100	
170	189	193	165	162	153	120	110	
142	175	188	162	160	140	104	128	
184	164	190	168	172	148	117	98	
153	160	163	170	177	154	114	101	
155	186	160	167	152	139	126	97	
180	180	175	159	160	150	125	127	
172	185	153	181	171	165	153	110	
197	181	173	159	167	133	127	103	
161	163	178	149	149	158	138	110	
165	175	183	180	175	154	128	84	
167	164	184	171	154	138	123	129	
187	161	150	162	135	149	140	108	
191	170	163	178	145	131	125	142	
151	181	178	168	169	161	128	112	
182	176	187	174	159	169	119	102	
168	169	174	141	133	129	139	109	
187	184	164	179	140	127	135	113	
175	170	171	182	166	136	127	113	
176	162	171	160	164	149	120	94	
167	179	160	180	140	178	140	117	
147	151	177	153	152	146	152	114	
164	182	156	137	156	155	128	97	
157	184	196	179	147	122	129	125	
170	160	178	169	162	135	126	93	
217	195	177	191	134	147	113	121	
176	209	149	167	153	123	140	103	
167	176	168	157	175	135	135	114	
192	173	155	162	154	144	112	116	
169	180	158	171	144	158	112	130	
183	173	151	163	168	154	126	111	
201	158	166	159	149	163	113	104	
176	175	162	154	152	167	146	110	
165	181	188	163	154	145	108	100	
172	174	168	155	154	151	127	111	
149	163	171	156	156	133	113	105	
171	161	164	159	136	147	146	103	
172	163	168	166	166	166	128	127	
176	177	169	168	144	135	115	104	
188	154	173	144	150	136	134	106	
182	178	162	159	148	153	126	108	
163	169	169	176	146	157	112	109	
171	177	164	169	151	163	129	108	
179	174	175	148	141	147	126	115	
158	168	188	160	160	142	106	117	
178	169	188	171	157	133	117	121	
161	159	191	155	152	132	142	88	
193	168	172	145	137	140	122	116	
199	168	157	165	163	160	127	108	
180	162	148	166	151	156	131	111	
192	160	186	163	146	149	143	115	
162	186	149	162	155	131	126	104	
167	184	163	155	154	147	112	97	
170	181	168	142	148	147	105	101	
191	186	174	164	140	150	121	107	
197	172	188	165	164	147	97	96	
166	165	160	178	158	115	121	109	
160	168	187	164	165	130	127	121	
172	151	172	168	145	134	132	111	
179	176	173	137	164	136	104	116	
164	189	164	152	147	136	126	91	
187	159	156	153	134	154	119	98	
176	184	154	171	178	141	129	109	
172	185	153	175	160	140	143	94	
191	172	173	178	146	116	112	119	
163	165	152	138	152	129	123	106	
160	162	163	163	156	129	107	101	
172	174	175	150	143	142	121	97	
156	184	172	165	117	141	138	122	
162	158	177	162	151	146	144	107	
185	182	160	162	168	121	136	97	
162	176	170	144	137	133	109	104	
159	151	170	175	146	124	111	102	
140	172	159	154	145	125	124	108	
181	160	182	149	178	137	122	104	
157	162	156	146	144	138	118	110	
177	160	186	183	159	157	127	113	
171	164	152	157	137	146	125	111	
175	176	185	185	148	126	123	98	
159	166	148	146	147	138	136	111	
176	155	147	169	129	131	117	99	
165	156	163	168	150	156	113	106	
172	159	155	130	137	137	124	92	
153	183	167	183	146	132	115	124	
155	163	178	162	166	145	124	110	
173	180	182	159	146	145	130	102	
189	168	167	163	134	121	118	116	
156	168	167	158	152	138	118	115	
175	181	168	175	162	130	115	98	
168	157	150	173	160	123	109	100	
152	174	177	174	166	103	108	97	
163	149	164	167	145	164	118	123	
194	173	151	154	140	150	122	114	
170	163	166	168	155	137	102	112	
169	180	161	145	154	152	122	108	
171	151	156	183	171	174	114	119	
171	173	159	145	144	149	129	102	
151	158	169	159	154	133	120	95	
139	167	167	147	159	128	137	112	
170	163	172	160	131	136	107	96	
161	164	156	170	149	143	106	103	
130	161	151	150	160	126	112	87	
162	155	182	154	178	130	106	121	
186	173	163	165	149	135	110	100	
133	171	155	142	145	137	114	96	
158	167	198	147	136	129	125	99	
159	150	166	152	171	124	132	93	
161	159	167	137	154	95	110	84	
175	168	170	172	156	129	118	104	
170	191	138	157	144	144	113	102	
159	152	156	179	146	136	131	101	
157	162	177	153	137	128	122	103	
183	168	151	148	150	127	127	116	
165	171	164	138	147	129	92	98	
159	158	170	137	140	149	125	90	
155	177	176	161	150	149	126	100	
178	178	149	160	134	128	132	97	
152	182	169	157	156	154	114	106	
171	158	157	148	167	127	119	106	
164	163	169	176	154	124	101	90	
156	201	153	140	160	137	116	85	
157	157	180	148	155	135	129	85	
162	158	163	159	149	133	119	101	
165	151	164	146	149	150	101	118	
171	186	151	163	115	141	115	93	
176	150	167	158	161	116	128	116	
173	170	146	154	140	120	110	108	
168	180	176	163	137	120	117	125	
181	187	146	152	150	125	130	105	
173	174	164	157	153	137	122	97	
168	164	181	144	117	150	98	109	
164	175	156	169	150	145	123	84	
165	180	174	146	122	127	132	96	
172	134	141	159	155	128	114	117	
150	143	155	149	141	142	105	102	
158	179	169	163	154	127	111	102	
162	140	161	143	150	133	121	85	
169	176	151	172	160	131	130	90	
167	186	162	152	151	143	107	91	
168	157	165	172	151	122	114	100	
150	148	157	146	126	139	113	113	
162	155	171	165	145	131	102	98	
152	150	153	160	132	112	113	94	
167	169	152	170	146	120	130	116	
172	156	151	160	144	142	114	114	
149	176	137	138	154	130	117	100	
161	178	197	145	151	132	102	94	
171	150	168	150	147	124	132	101	
152	126	158	143	164	110	117	92	
149	145	146	149	146	116	134	100	
165	168	160	130	157	124	112	96	
170	156	150	127	163	131	120	101	
168	164	147	146	160	125	124	92	
159	167	146	154	127	118	112	108	
161	171	144	158	142	158	96	105	
179	168	152	156	151	127	112	84	
155	150	163	153	137	123	127	93	
175	133	169	129	144	152	106	94	
161	144	153	122	131	129	113	98	
172	160	166	153	137	128	94	96	
134	158	168	149	152	128	105	92	
143	177	137	151	142	136	121	92	
179	156	162	146	150	124	105	93	
171	173	164	139	143	147	115	100	
141	165	181	157	170	126	121	116	
150	152	180	161	139	129	105	90	
160	166	154	146	116	139	117	105	
167	156	175	145	177	153	128	96	
137	145	150	132	143	127	114	113	
190	164	135	140	134	142	105	94	
139	165	160	170	142	124	114	101	
148	166	165	151	136	122	109	91	
156	170	149	129	129	111	97	92	
163	140	138	157	146	144	107	85	
160	146	167	146	136	121	125	101	
152	150	140	164	164	110	104	104	
176	146	158	151	129	151	143	94	
181	137	154	151	139	118	113	106	
160	161	157	132	133	123	96	89	
177	143	161	160	133	148	135	95	
165	142	181	158	145	126	114	109	
143	157	180	137	125	146	106	93	
165	160	147	155	140	141	112	105	
165	170	160	147	142	103	121	75	
151	153	154	138	141	119	112	102	
167	174	150	148	128	136	115	82	
136	154	134	160	147	113	120	88	
157	169	154	165	144	108	111	92	
146	165	172	137	129	129	114	113	
153	153	134	149	159	124	122	108	
170	133	144	171	134	121	119	93	
151	140	160	131	147	137	119	88	
186	155	135	146	128	146	121	82	
189	179	172	176	143	116	124	95	
151	161	148	153	152	122	119	90	
189	138	156	140	135	128	102	102	
162	156	168	126	127	132	121	96	
173	150	166	136	145	124	112	92	
167	145	173	157	141	130	114	83	
163	152	146	122	129	119	101	90	
158	142	151	168	131	134	114	112	
147	183	175	121	135	127	123	100	
158	167	173	144	162	142	113	102	
170	164	148	138	145	131	102	79	
164	153	141	139	148	125	108	91	
150	160	165	157	141	135	134	108	
168	159	128	163	132	142	110	97	
140	142	154	149	133	131	122	103	
153	147	143	155	151	108	132	87	
146	147	156	149	137	134	101	88	
142	135	135	154	134	140	115	80	
157	168	165	138	130	133	105	85	
165	168	179	144	136	145	103	79	
150	146	146	157	138	149	101	94	
151	123	176	148	143	141	109	102	
146	143	129	160	120	134	137	89	
152	172	138	140	134	124	112	88	
164	140	174	145	147	123	103	92	
167	159	153	160	128	105	108	103	
167	149	170	140	141	109	101	92	
157	152	153	149	126	133	95	87	
153	154	148	125	151	136	123	84	
151	143	141	150	150	123	99	111	
157	169	153	148	139	128	97	72	
157	142	153	143	138	137	112	100	
141	153	162	140	135	121	118	87	
152	146	135	135	123	135	118	91	
144	164	167	137	120	108	121	81	
157	149	159	151	126	142	107	85	
156	149	146	144	154	114	97	107	
157	153	154	140	135	127	101	94	
140	160	154	128	134	146	87	88	
140	160	134	147	140	123	106	106	
136	164	144	134	139	114	109	86	
166	156	139	146	136	139	122	108	
166	163	140	155	112	127	104	105	
133	158	139	148	132	110	100	88	
146	159	124	145	129	108	91	93	
139	156	158	143	131	121	91	101	
145	168	154	143	139	139	112	96	
147	155	163	125	140	132	98	102	
148	151	159	131	137	133	104	102	
136	149	133	153	128	119	120	89	
112	162	120	156	130	140	98	81	
157	142	136	147	117	120	89	91	
174	161	128	137	138	141	130	84	
161	150	130	148	133	120	88	85	
161	150	169	155	146	127	117	73	
141	134	124	150	129	111	115	100	
139	132	163	144	123	113	111	116	
154	146	165	139	129	140	117	104	
165	147	156	132	132	113	104	94	
152	159	161	142	152	131	110	67	
154	158	139	131	115	130	118	97	
138	146	131	154	128	109	118	97	
164	149	162	147	137	122	109	92	
148	158	142	162	139	118	107	90	
176	150	164	144	137	132	111	70	
128	171	137	134	153	118	102	97	
151	158	123	138	141	126	100	78	
142	154	168	154	143	143	107	82	
143	170	155	141	149	137	95	107	
160	149	151	163	119	141	104	97	
153	152	148	132	119	136	112	89	
166	140	151	130	126	134	136	108	
144	158	144	122	113	151	119	97	
146	157	157	168	133	108	126	82	
150	124	153	129	126	135	107	92	
120	153	150	119	129	122	99	104	
155	143	162	153	120	118	102	89	
158	153	151	138	138	137	105	88	
156	160	167	141	117	110	92	89	
142	159	152	137	146	91	115	92	
156	166	146	125	145	126	112	91	
122	142	149	113	131	129	106	104	
145	130	137	159	127	125	91	90	
132	179	149	135	108	126	130	92	
136	155	141	134	122	130	104	107	
157	160	154	141	127	112	117	80	
145	147	144	140	133	117	111	87	
145	144	137	149	174	110	102	93	
161	133	151	132	139	122	103	110	
143	162	145	151	135	130	92	94	
148	149	151	145	127	135	86	99	
128	155	144	127	136	130	87	98	
164	158	134	128	137	112	91	105	
155	148	154	128	136	126	112	100	
157	150	164	158	143	124	109	107	
150	155	158	132	129	119	114	84	
162	170	126	132	132	127	111	96	
154	146	137	151	123	130	120	101	
158	154	145	138	118	112	100	78	
143	140	148	121	147	120	105	93	
169	132	150	136	143	124	94	89	
154	144	165	125	111	103	97	88	
173	132	118	166	127	118	124	105	
158	154	154	159	130	123	115	99	
150	145	138	145	137	121	106	83	
147	142	166	153	135	114	90	73	
139	149	154	151	132	115	106	104	
155	166	144	161	142	126	113	74	
151	159	162	126	142	117	87	74	
155	151	149	134	107	137	109	80	
142	139	140	131	119	130	104	94	
128	139	143	155	139	110	96	77	
172	122	159	128	136	133	97	108	
132	157	146	133	142	120	102	91	
150	121	142	120	132	131	104	90	
143	127	138	138	114	111	102	97	
134	124	166	116	130	120	115	94	
161	122	140	130	134	114	119	90	
144	145	158	156	126	111	97	82	
131	147	145	123	130	122	90	100	
136	142	138	149	145	141	100	75	
150	143	166	134	126	145	92	77	
136	166	144	117	144	116	112	83	
149	135	141	120	142	116	109	91	
146	140	150	111	126	112	91	87	
155	142	142	111	126	113	109	99	
152	163	154	124	115	132	91	106	
152	159	134	145	121	115	105	95	
134	144	161	144	145	110	103	75	
146	143	134	152	130	114	112	83	
133	145	159	134	128	136	109	73	
170	146	143	109	105	119	87	91	
154	149	170	115	124	133	95	94	
157	152	113	141	118	118	112	102	
138	137	155	140	133	112	131	85	
129	164	165	135	122	118	131	92	
154	142	131	130	146	116	121	94	
131	155	132	150	130	127	98	83	
164	138	138	127	119	134	112	73	
158	152	133	126	145	116	114	91	
137	165	133	114	119	107	97	84	
138	160	144	157	125	126	90	95	
132	166	152	130	138	106	92	106	
145	136	140	126	149	114	94	92	
155	132	151	133	115	114	102	93	
153	140	141	135	119	127	105	69	
140	140	145	130	149	133	123	68	
141	151	158	131	130	116	104	70	
145	128	135	150	114	117	74	104	
145	142	140	126	111	116	100	92	
162	173	154	147	132	109	102	85	
149	131	132	123	137	123	92	91	
116	147	144	151	119	124	83	99	
150	142	156	141	129	107	105	87	
123	119	135	116	121	118	108	78	
133	132	171	128	158	119	100	90	
152	133	152	140	123	112	88	99	
139	143	121	136	127	122	96	100	
143	141	143	115	126	119	99	89	
136	151	126	139	122	102	103	67	
148	136	158	130	136	131	77	83	
141	115	135	128	129	126	115	66	
133	137	136	155	140	122	95	76	
138	132	136	145	137	127	101	82	
151	114	140	135	117	107	98	95	
137	139	146	143	115	103	106	100	
147	161	115	141	97	109	93	77	
147	149	155	136	106	111	98	84	
158	144	122	128	152	107	88	79	
145	152	143	133	131	114	105	94	
157	151	125	139	125	99	94	79	
119	137	143	111	119	116	105	90	
154	134	124	139	132	105	100	88	
125	139	121	128	135	101	96	71	
133	164	142	128	130	129	116	74	
137	135	140	148	125	102	116	83	
132	145	155	138	117	99	68	74	
136	141	157	137	142	94	80	87	
143	139	141	131	102	138	89	91	
135	135	140	127	128	103	91	97	
155	153	142	131	133	133	105	69	
119	143	148	148	119	112	97	84	
136	125	124	116	142	104	79	81	
123	137	146	123	121	114	83	89	
136	123	136	107	124	115	101	92	
148	147	143	124	133	116	92	66	
133	127	147	126	119	104	85	92	
126	147	147	129	108	143	94	82	
161	139	103	105	134	105	98	91	
135	137	145	128	114	127	93	81	
114	147	138	137	114	112	92	80	
145	152	147	135	127	102	92	84	
146	141	131	127	140	99	110	85	
153	163	105	150	132	107	94	76	
167	124	125	137	116	113	89	78	
130	126	145	141	129	124	95	87	
147	131	119	129	125	112	101	72	
130	110	145	116	121	100	79	86	
121	118	136	127	127	110	94	87	
123	143	171	136	114	102	102	93	
136	156	135	124	128	121	102	75	
160	130	133	134	119	111	102	98	
129	123	134	111	108	111	88	97	
154	131	148	117	139	118	111	63	
155	123	132	148	119	116	106	79	
134	121	133	151	109	121	94	89	
135	127	137	138	134	121	80	94	
142	147	143	120	116	110	122	85	
140	129	143	128	115	122	115	75	
148	156	162	119	132	109	90	68	
139	140	120	125	124	124	86	76	
142	125	134	129	125	102	104	89	
136	149	128	128	131	104	100	77	
140	127	143	139	123	119	98	78	
115	158	146	150	118	122	103	87	
138	135	133	124	128	110	93	76	
144	133	137	124	129	114	108	66	
147	138	142	129	117	118	85	73	
118	143	127	130	106	116	94	65	
140	144	138	125	127	125	87	66	
121	137	134	118	112	111	90	81	
139	114	134	124	116	112	113	77	
143	133	131	139	120	119	93	68	
128	137	123	151	128	99	90	83	
130	142	147	128	125	132	101	84	
128	150	139	103	116	106	101	70	
132	144	137	129	116	90	92	88	
127	142	140	116	127	105	100	80	
152	126	160	114	115	134	95	80	
132	133	136	137	120	103	104	93	
131	123	129	143	127	106	92	91	
141	120	138	112	93	109	105	80	
124	132	140	116	117	114	85	67	
114	139	135	128	126	101	102	74	
137	148	134	125	120	116	97	76	
121	135	152	113	133	106	92	91	
166	145	118	112	105	110	81	71	
140	135	123	112	98	110	107	69	
143	133	129	113	124	109	101	66	
125	115	120	126	120	128	78	70	
150	137	131	116	127	102	112	76	
135	121	138	138	142	117	105	77	
158	129	115	129	110	118	84	63	
132	146	129	126	122	118	95	72	
124	132	132	129	104	124	111	77	
124	137	130	128	112	126	98	90	
126	136	137	125	123	121	85	81	
127	132	143	145	111	121	83	79	
131	130	126	142	122	104	72	86	
115	127	135	112	135	104	96	84	
118	121	132	131	124	110	89	82	
123	149	147	137	135	108	80	97	
141	122	119	129	120	106	94	74	
136	134	121	121	117	102	99	70	
142	134	154	123	97	107	96	103	
126	115	149	136	106	109	96	75	
120	152	120	144	89	103	116	87	
141	147	129	140	122	109	99	69	
121	123	140	133	119	116	94	96	
110	135	122	137	114	91	90	81	
127	143	116	122	112	109	78	68	
133	123	122	142	113	121	103	80	
125	123	127	124	128	122	100	78	
133	141	125	119	136	107	89	73	
152	141	106	126	130	120	87	66	
141	138	139	141	113	111	101	87	
142	138	133	109	103	100	95	79	
162	122	123	138	148	92	101	79	
114	104	141	128	137	128	89	85	
128	140	122	127	111	103	88	73	
131	146	116	117	117	117	96	82	
141	152	133	107	124	113	94	83	
129	147	127	123	114	107	83	88	
128	117	130	112	131	121	94	97	
118	118	124	119	122	109	95	73	
130	142	127	123	105	95	87	57	
126	162	127	121	124	99	88	84	
139	140	127	117	122	119	77	79	
143	118	123	124	114	104	103	82	
132	140	127	129	107	109	73	88	
127	113	132	123	105	102	97	64	
141	113	114	133	98	108	99	80	
140	138	122	140	108	116	83	94	
145	133	151	110	129	110	91	66	
137	137	119	113	139	96	83	67	
128	132	119	133	123	97	86	70	
114	118	124	105	118	114	79	91	
126	122	119	130	100	106	91	75	
123	145	108	101	120	111	99	86	
121	142	123	119	116	84	111	80	
140	126	118	137	109	99	96	74	
131	129	153	107	116	124	82	91	
128	116	134	122	106	116	98	72	
127	116	129	136	114	117	78	86	
118	128	137	124	117	102	82	82	
142	118	123	101	114	86	84	80	
114	138	116	114	124	111	107	84	
149	139	121	116	107	125	89	81	
122	105	126	105	101	104	94	80	
143	120	135	115	102	117	98	74	
145	142	124	103	130	106	103	91	
134	139	131	106	113	92	89	86	
122	152	129	133	120	99	87	79	
149	130	109	144	125	105	78	83	
144	126	140	100	110	106	93	77	
123	120	130	150	119	110	84	84	
129	139	108	115	114	124	71	71	
138	120	132	137	125	113	73	108	
133	125	117	119	113	111	102	66	
134	124	125	121	114	113	89	68	
117	134	124	133	107	93	89	78	
118	113	147	124	117	114	93	76	
130	132	124	117	114	113	84	74	
144	128	123	118	120	111	98	80	
115	139	109	113	98	97	79	94	
135	144	116	121	116	113	94	75	
136	139	133	115	115	107	93	77	
133	129	120	114	115	103	87	74	
119	120	111	137	116	103	101	95	
133	124	143	122	109	128	87	84	
136	139	127	131	127	113	91	86	
131	129	132	120	97	95	84	89	
108	124	131	121	109	136	96	95	
132	126	114	119	111	107	90	80	
126	139	125	116	112	107	119	78	
133	127	144	109	104	94	84	70	
116	128	120	121	110	108	98	72	
131	130	112	110	116	110	88	83	
134	132	149	115	114	92	93	82	
122	144	140	111	108	112	88	68	
142	129	130	129	118	105	84	72	
127	122	116	116	109	98	86	68	
149	123	115	121	131	97	91	76	
135	146	122	132	104	95	74	69	
121	118	137	140	111	115	106	85	
132	111	120	100	105	97	83	93	
124	126	155	125	104	94	78	89	
131	119	119	124	93	111	78	78	
132	138	121	127	106	102	87	83	
135	121	105	110	103	107	97	83	
132	114	139	114	123	95	99	71	
131	144	129	114	114	105	97	79	
140	124	132	102	106	89	74	74	
130	128	161	107	111	112	85	70	
130	119	137	140	94	94	82	74	
119	138	122	109	89	119	81	73	
115	130	137	106	112	103	71	68	
128	135	140	135	105	107	102	87	
124	142	136	126	135	79	92	72	
129	152	123	95	101	85	107	75	
122	140	108	113	115	113	93	76	
125	122	110	105	96	106	90	78	
113	123	119	131	127	94	82	76	
135	129	131	129	108	105	79	69	
133	138	118	107	108	91	92	74	
125	138	133	109	118	93	112	85	
116	128	131	110	98	100	78	77	
125	157	133	116	95	96	87	76	
129	115	132	118	99	90	107	67	
114	116	132	124	115	108	96	83	
114	125	117	104	100	81	94	76	
124	131	129	116	105	117	75	71	
133	122	132	120	125	96	101	71	
134	127	142	117	118	90	103	77	
117	86	126	128	99	101	96	71	
124	137	125	100	110	77	85	84	
101	107	124	121	129	107	87	77	
131	124	123	120	118	98	99	78	
125	133	127	129	121	95	87	81	
120	110	124	121	109	94	76	73	
138	132	127	119	89	89	70	98	
131	112	129	108	100	93	93	59	
127	123	141	122	98	112	90	88	
112	126	116	103	114	84	108	70	
119	109	121	117	115	100	93	70	
120	108	124	115	116	102	88	83	
136	134	125	114	103	101	71	72	
121	145	130	107	130	117	94	66	
106	119	115	107	124	95	84	80	
110	126	148	107	113	102	96	77	
133	111	130	128	99	89	68	53	
119	120	106	116	119	105	63	61	
117	135	129	113	119	105	80	66	
119	110	122	125	104	79	80	80	
111	104	107	139	111	101	96	66	
103	144	130	104	112	109	82	82	
125	135	122	95	127	116	65	83	
118	125	113	109	114	106	74	73	
116	117	156	120	96	113	80	70	
125	135	96	109	121	106	93	77	
153	121	123	101	111	103	78	73	
126	123	126	121	121	90	74	78	
135	111	113	123	113	102	87	66	
143	117	126	111	103	92	83	72	
114	111	133	122	95	111	91	73	
133	116	113	101	98	91	83	67	
106	117	123	125	98	99	87	72	
102	121	138	104	110	99	86	78	
130	124	119	109	108	101	86	75	
105	114	111	105	106	110	107	76	
117	111	108	124	104	105	94	72	
131	129	120	103	117	116	90	81	
141	116	117	99	108	100	98	61	
127	120	115	114	94	91	93	72	
112	124	112	109	111	85	95	68	
113	141	112	122	103	97	84	59	
104	126	132	125	111	87	80	71	
110	122	117	107	106	99	84	75	
122	121	125	120	83	97	73	77	
122	100	106	115	115	98	91	80	
145	123	115	111	92	95	95	80	
97	147	109	126	103	96	86	67	
125	128	104	118	97	98	83	70	
110	116	111	120	111	88	86	80	
106	107	116	114	98	113	55	70	
141	124	122	101	115	98	91	70	
129	133	116	124	95	99	92	67	
133	126	138	100	101	109	75	75	
128	127	127	110	122	102	84	76	
102	116	131	119	116	110	87	69	
126	136	132	115	127	95	94	74	
127	126	115	108	90	91	84	70	
126	132	124	110	123	85	89	83	
108	107	113	123	115	80	75	56	
112	126	125	108	111	112	63	75	
112	119	139	121	124	79	86	80	
139	138	110	111	102	95	97	67	
132	129	116	114	114	86	106	67	
145	115	117	133	93	106	82	91	
123	107	106	101	107	82	95	76	
105	101	116	115	121	86	85	79	
120	108	124	98	114	87	84	75	
119	127	102	124	116	102	86	76	
105	111	131	107	120	112	83	81	
124	109	119	117	108	89	91	81	
109	121	110	107	94	105	80	74	
126	123	110	123	118	91	77	75	
134	111	124	118	120	94	82	68	
137	131	119	116	118	96	89	75	
113	119	121	121	100	95	97	73	
93	124	131	110	113	94	89	77	
103	124	131	132	92	81	99	66	
121	124	126	128	97	98	81	67	
121	109	115	119	101	117	89	78	
109	129	108	117	102	113	76	87	
131	126	115	119	100	104	94	86	
126	109	116	101	101	106	74	81	
122	113	113	115	118	85	91	67	
108	105	132	120	107	75	75	59	
133	117	114	109	129	101	91	78	
119	109	136	102	112	100	90	82	
110	98	104	98	111	88	101	73	
116	117	116	115	109	101	96	63	
112	113	132	110	112	90	85	77	
133	147	117	111	107	84	85	66	
129	102	117	112	99	77	82	75	
117	118	105	105	97	100	78	67	
136	115	95	111	122	78	93	70	
127	116	133	90	117	91	84	82	
121	117	122	102	108	90	81	71	
113	117	116	114	111	113	87	65	
122	137	100	112	110	82	82	67	
126	113	111	107	120	87	92	47	
102	126	103	107	107	107	84	67	
108	116	118	113	97	102	102	76	
125	125	106	110	113	85	78	57	
122	130	104	92	115	99	83	72	
108	128	101	88	90	89	64	68	
119	121	128	103	87	102	84	69	
124	139	107	124	105	82	88	54	
109	100	106	110	87	84	76	61	
127	117	111	117	105	71	83	63	
138	119	124	117	98	89	77	77	
110	122	109	117	89	102	77	66	
102	117	126	128	99	106	103	66	
119	100	103	104	94	91	72	70	
123	119	130	111	120	92	81	62	
128	113	98	102	102	92	90	76	
126	104	128	102	106	96	74	68	
121	102	120	90	113	105	76	60	
118	109	120	101	103	90	82	64	
116	129	101	105	100	103	71	75	
107	116	107	92	107	90	89	57	
100	130	107	101	105	88	89	59	
103	107	106	102	123	82	79	61	
112	114	121	124	106	82	89	55	
118	99	114	111	108	101	81	69	
110	100	117	131	114	98	87	83	
138	104	114	92	101	130	102	65	
116	97	114	97	99	102	68	74	
123	113	113	109	104	97	74	64	
93	117	136	128	101	89	72	56	
138	109	117	105	102	69	71	76	
114	110	112	133	106	80	99	74	
111	103	124	112	105	81	76	68	
115	111	126	101	111	93	84	71	
97	133	123	113	95	84	68	74	
106	131	110	119	90	94	91	78	
109	106	106	111	96	84	85	75	
119	90	104	117	101	72	79	64	
116	122	120	96	115	88	91	68	
127	109	123	122	95	93	77	94	
117	126	99	102	90	94	84	70	
127	108	110	125	87	80	90	87	
110	127	111	122	118	88	95	73	
127	106	112	100	104	77	73	75	
98	111	104	95	93	91	77	69	
140	96	112	103	101	95	82	71	
103	127	97	114	89	89	73	53	
122	98	113	104	101	114	91	67	
113	121	110	111	115	86	78	71	
116	121	107	104	81	95	78	67	
109	99	130	101	90	91	83	67	
118	122	127	118	113	73	56	51	
91	112	105	114	96	98	86	71	
105	96	103	123	95	99	66	76	
114	114	109	99	112	82	78	65	
101	107	127	117	105	85	78	66	
111	125	113	105	122	80	81	71	
107	121	102	103	100	83	83	72	
114	110	96	92	101	84	84	71	
124	139	113	129	107	93	82	71	
89	122	122	99	93	99	53	59	
101	104	113	106	98	86	84	82	
99	122	105	97	109	105	89	61	
87	120	122	117	94	116	71	83	
103	125	104	89	91	86	70	83	
97	114	117	103	84	99	71	55	
107	139	108	90	90	92	74	73	
114	127	107	118	99	96	66	68	
97	97	141	104	102	74	70	59	
118	112	116	88	91	98	71	68	
126	95	124	107	91	106	97	70	
124	129	96	142	94	106	79	57	
117	116	122	104	90	101	73	52	
126	116	124	103	97	90	100	57	
114	116	112	114	100	96	75	64	
135	99	116	122	91	102	95	67	
107	106	105	109	97	75	80	64	
126	108	130	124	105	93	90	76	
102	89	121	110	112	103	79	55	
96	119	107	92	84	93	66	54	
114	109	111	115	82	87	82	57	
112	124	116	99	103	90	66	87	
111	106	127	119	94	84	105	69	
128	106	95	121	87	99	84	69	
119	117	99	109	95	81	46	62	
117	106	109	109	99	93	71	77	
127	101	100	92	76	91	76	56	
111	97	108	106	98	105	92	72	
113	116	115	95	103	83	79	68	
103	103	117	108	113	97	77	57	
109	117	112	86	94	89	70	64	
101	108	123	109	99	104	80	78	
106	103	121	100	114	100	67	63	
100	109	107	101	83	87	69	77	
98	122	96	105	96	95	83	64	
103	124	101	101	92	99	70	59	
128	111	115	109	107	98	71	58	
131	133	118	106	98	98	77	68	
110	125	95	91	105	83	84	57	
110	105	96	107	98	91	92	70	
105	113	115	82	94	87	79	60	
82	114	106	100	94	87	74	70	
115	121	126	105	98	100	78	66	
114	117	115	95	100	97	96	75	
109	120	111	106	111	74	71	68	
96	117	112	99	91	96	84	66	
119	108	117	105	97	80	62	57	
113	114	116	98	106	79	78	66	
106	110	109	106	117	74	78	60	
96	98	113	107	103	86	76	50	
118	98	96	91	112	68	76	63	
105	110	107	98	83	96	89	77	
105	105	103	94	106	93	79	68	
96	117	108	112	100	84	72	64	
100	118	112	103	107	83	62	65	
107	110	129	105	79	91	65	61	
122	106	121	123	101	73	71	61	
95	98	107	100	110	80	67	73	
108	122	124	121	106	92	66	72	
115	115	109	111	99	82	84	60	
109	125	106	98	90	96	88	69	
115	108	102	99	95	78	74	70	
107	97	111	93	100	82	76	60	
105	117	111	119	109	83	76	76	
121	115	102	100	87	89	65	59	
106	106	98	96	94	91	69	66	
91	104	100	99	96	73	93	67	
110	89	97	120	98	86	80	60	
109	98	115	94	114	79	86	72	
99	115	121	104	115	97	65	72	
77	99	100	121	98	102	76	62	
121	113	104	124	89	89	71	58	
127	98	118	103	104	79	73	75	
104	111	108	91	96	87	65	82	
105	120	113	88	114	89	77	71	
108	100	100	96	86	80	75	73	
126	124	119	82	87	84	65	74	
100	112	127	96	83	98	84	59	
128	120	115	82	100	102	67	65	
100	89	95	109	78	81	77	45	
112	102	86	97	101	74	71	76	
94	126	91	92	120	74	85	58	
101	104	110	107	84	103	66	63	
112	115	102	110	90	92	66	65	
104	122	113	115	81	83	70	57	
126	108	105	99	102	81	70	71	
132	108	123	100	93	88	79	60	
94	98	100	97	86	89	82	78	
118	116	101	106	82	84	73	69	
107	110	102	83	91	63	74	82	
89	110	109	116	88	75	68	64	
119	109	109	110	82	94	76	53	
113	94	99	104	94	104	62	79	
106	105	118	97	101	90	94	56	
95	103	94	108	97	92	59	65	
100	106	108	84	85	85	68	58	
120	91	96	104	112	89	74	72	
114	95	110	115	101	87	78	74	
113	116	110	91	96	82	79	80	
103	120	98	95	99	104	68	68	
113	101	113	106	78	83	73	69	
125	106	111	119	87	100	77	61	
120	109	113	81	100	91	78	59	
117	113	103	110	89	97	73	66	
94	119	107	101	95	76	65	91	
96	107	103	113	108	89	66	56	
104	107	90	103	93	94	71	60	
101	116	109	103	84	78	84	74	
102	102	121	93	87	84	82	59	
101	119	114	105	100	72	69	70	
81	109	105	92	96	87	72	64	
102	111	103	112	113	111	70	80	
115	113	85	97	91	82	70	71	
118	133	92	96	102	101	75	56	
114	107	111	102	81	102	88	48	
107	98	108	105	118	83	68	71	
97	115	104	104	99	92	73	74	
122	112	109	103	93	86	64	63	
89	100	102	121	86	75	70	73	
123	88	99	95	89	96	82	55	
107	125	85	107	109	84	68	71	
127	118	93	101	95	88	90	60	
119	107	104	101	90	80	75	70	
85	105	108	92	84	83	80	64	
108	95	118	110	95	82	66	62	
95	114	116	84	88	85	63	59	
101	115	110	110	87	75	65	64	
113	105	112	109	83	89	74	57	
87	116	90	82	102	99	62	58	
95	90	99	102	91	69	63	81	
95	105	105	101	95	84	72	60	
106	105	107	102	93	91	74	56	
109	123	97	92	107	94	75	66	
128	110	111	82	105	88	74	74	
104	123	101	104	106	78	57	71	
108	101	114	107	109	72	75	82	
96	107	101	99	90	93	66	73	
100	103	93	114	92	86	77	57	
120	105	109	100	90	83	65	58	
97	105	109	113	82	98	55	58	
91	94	91	105	102	81	58	48	
103	104	92	100	85	87	73	59	
84	105	93	106	85	92	67	56	
110	109	105	105	91	78	77	62	
105	124	86	99	97	76	69	45	
112	98	96	92	99	99	64	64	
84	76	105	90	97	86	65	53	
102	103	81	83	102	92	69	54	
101	101	99	93	98	109	78	58	
125	107	105	114	94	72	74	60	
107	114	116	90	87	84	57	58	
103	106	101	126	84	99	66	47	
104	107	131	99	89	87	58	67	
89	107	101	106	92	83	61	46	
102	114	118	96	93	87	77	50	
96	103	95	99	87	94	81	66	
117	107	101	96	92	94	66	56	
86	100	106	89	89	69	75	49	
102	101	96	86	100	72	87	71	
93	105	102	107	88	75	79	69	
93	99	112	106	88	84	79	64	
94	93	114	106	83	91	71	58	
93	115	95	96	103	95	72	51	
106	101	108	94	96	91	72	52	
99	109	110	90	102	92	59	58	
92	103	83	103	86	76	67	50	
114	98	97	87	88	78	64	67	
88	102	88	88	100	82	68	53	
95	112	100	87	85	89	83	58	
90	114	81	92	83	80	56	58	
103	114	110	119	96	93	67	70	
95	83	99	102	80	79	56	54	
103	93	94	81	87	77	66	52	
120	109	121	98	84	93	74	60	
105	90	80	105	96	74	68	66	
122	116	97	88	84	76	79	57	
109	104	117	114	112	83	75	63	
96	110	114	94	96	86	68	50	
90	98	106	94	75	89	88	57	
106	112	117	81	76	86	82	70	
96	118	94	96	91	85	76	65	
97	96	97	112	95	77	70	56	
94	95	101	100	81	95	59	63	
106	102	95	71	88	80	71	53	
87	112	96	79	83	83	85	61	
109	110	92	81	91	76	61	51	
102	96	106	96	94	86	65	69	
93	99	116	81	93	96	63	55	
106	123	99	107	95	86	70	51	
102	89	104	94	81	79	66	47	
105	127	87	102	91	107	73	65	
98	87	90	100	85	76	71	54	
105	102	93	108	105	82	62	61	
91	101	101	111	96	80	80	71	
101	108	110	104	99	69	64	53	
111	105	116	88	89	88	66	54	
125	108	107	88	108	74	84	64	
109	93	96	95	90	76	65	82	
98	92	96	99	90	82	72	62	
93	108	105	92	94	91	80	53	
99	87	116	67	94	71	69	65	
105	110	118	86	77	76	75	53	
100	97	99	104	87	90	76	68	
100	88	99	118	75	76	56	57	
81	92	97	88	73	68	74	58	
114	116	107	98	93	87	80	58	
108	88	95	92	97	87	63	59	
92	107	95	105	99	85	71	61	
98	110	104	74	101	77	70	60	
81	103	108	84	84	90	71	56	
113	115	84	93	81	81	63	55	
111	92	106	87	84	78	70	63	
109	100	84	98	79	84	65	65	
92	91	89	103	100	92	65	43	
108	89	113	87	81	82	76	64	
94	102	86	106	87	75	50	50	
108	114	77	99	79	65	76	53	
80	92	86	84	98	93	69	60	
97	86	104	93	72	82	63	64	
120	105	80	100	88	58	69	58	
102	94	101	97	77	62	83	63	
104	102	106	94	86	70	66	68	
110	108	106	101	82	75	80	62	
83	104	87	99	84	91	83	59	
119	106	122	116	86	74	73	69	
104	99	92	100	103	66	64	62	
95	98	89	90	80	79	68	53	
114	85	96	80	89	74	67	83	
99	88	107	108	85	84	61	55	
102	113	101	87	80	67	76	55	
105	114	97	88	87	86	74	69	
90	89	92	101	106	80	69	54	
102	94	86	93	89	73	80	47	
93	87	115	101	76	78	71	79	
78	113	114	84	89	74	66	73	
99	101	100	95	83	67	62	57	
88	109	86	83	82	86	54	54	
101	93	109	90	93	71	76	63	
102	105	95	80	78	75	74	69	
98	97	93	88	89	78	79	72	
96	89	93	90	76	73	69	77	
104	99	85	80	86	77	76	51	
110	114	93	94	96	82	63	63	
88	99	90	77	83	72	62	66	
119	93	95	100	76	76	78	65	
102	109	85	81	84	83	61	54	
103	92	89	106	82	92	61	68	
91	101	113	84	96	100	56	54	
90	119	104	94	71	70	78	58	
103	101	114	86	83	75	59	62	
105	89	106	99	82	61	79	70	
118	86	96	82	65	83	59	63	
81	108	92	91	114	73	60	60	
74	94	110	89	81	80	68	64	
80	99	103	92	71	94	70	49	
111	106	95	95	98	67	74	48	
100	112	89	91	71	69	78	50	
106	111	98	99	91	76	73	51	
101	101	110	87	73	66	56	70	
104	90	113	81	98	82	87	53	
96	130	86	80	95	81	72	55	
97	91	91	89	78	87	76	72	
91	101	96	98	69	90	83	62	
114	111	100	96	77	82	74	61	
92	95	91	90	90	70	77	58	
111	106	106	104	73	66	60	51	
86	91	98	101	81	76	52	67	
108	104	105	82	96	80	68	70	
89	91	86	88	75	83	63	46	
105	88	98	82	87	80	72	56	
82	110	115	74	84	92	61	47	
98	100	101	105	103	75	57	55	
93	93	119	104	97	81	57	62	
89	92	81	105	78	66	65	59	
107	84	98	84	75	71	71	59	
89	108	87	90	100	82	71	61	
96	114	88	93	73	83	72	69	
96	114	97	100	89	78	62	66	
93	113	76	84	101	86	71	54	
95	91	80	90	82	79	82	71	
110	91	85	107	82	94	68	68	
100	98	94	83	102	74	73	52	
105	93	86	77	75	86	77	57	
93	118	99	98	86	79	69	53	
105	110	97	91	79	99	66	48	
112	105	94	81	86	70	61	58	
93	99	95	79	86	58	69	58	
102	100	120	96	87	81	73	48	
85	98	96	81	85	64	58	54	
83	97	89	101	86	78	61	59	
82	91	90	79	79	70	52	60	
87	98	105	107	86	62	71	62	
91	82	80	93	97	88	70	58	
102	90	105	105	89	74	58	61	
104	104	100	97	76	74	65	51	
87	106	97	78	75	79	66	76	
92	86	106	74	79	83	59	67	
103	132	94	104	81	84	88	59	
108	95	91	113	84	86	64	72	
101	79	99	68	65	62	75	66	
81	102	107	96	83	72	60	47	
96	89	100	87	95	74	70	50	
104	93	103	87	93	58	54	57	
91	93	92	91	80	85	72	71	
106	98	96	83	80	83	70	68	
99	100	94	92	103	80	75	60	
103	89	103	103	77	82	71	61	
89	103	88	83	80	80	63	46	
122	90	83	83	82	70	65	65	
98	85	88	88	80	66	59	67	
104	96	98	96	88	80	60	60	
90	88	102	98	76	79	60	54	
85	97	91	98	82	79	70	55	
89	99	85	92	82	77	58	68	
100	97	105	85	94	84	58	49	
89	91	92	91	98	84	71	43	
99	98	71	102	86	75	71	61	
106	99	81	90	94	68	73	56	
90	86	92	94	84	67	63	54	
113	94	99	86	85	72	80	61	
94	88	99	104	78	74	65	63	
96	85	66	77	94	69	63	71	
99	96	85	104	89	87	66	57	
103	82	85	84	97	74	77	54	
103	98	81	94	82	57	56	61	
90	115	99	103	83	82	61	63	
114	80	89	78	77	87	79	46	
91	91	103	95	75	87	64	57	
79	82	78	80	83	76	72	48	
85	89	93	81	79	75	75	52	
86	94	91	83	85	79	60	68	
98	108	96	90	92	82	50	64	
92	102	97	92	76	79	61	50	
91	86	100	94	78	76	52	63	
90	87	96	89	91	70	59	52	
90	96	80	81	77	68	67	56	
85	86	88	98	92	72	57	61	
101	93	85	80	72	87	74	54	
93	94	95	83	92	74	63	44	
80	94	84	93	75	67	59	66	
106	108	92	77	88	94	53	66	
103	85	85	72	85	84	68	41	
98	77	80	83	88	85	66	65	
93	92	100	94	81	74	88	52	
102	102	94	87	87	71	44	52	
96	108	95	82	81	72	65	42	
94	78	96	92	67	72	57	46	
101	100	97	75	78	69	59	57	
96	75	77	84	89	81	61	56	
92	81	87	97	95	91	62	68	
94	93	94	77	101	81	58	55	
98	90	81	85	84	76	59	53	
90	94	102	98	76	71	61	57	
81	91	96	91	96	64	81	57	
103	108	110	93	77	79	55	62	
86	104	88	81	82	74	74	40	
88	81	84	88	87	90	75	43	
89	118	107	83	83	84	65	52	
100	82	79	93	67	64	61	48	
90	98	82	74	67	68	48	56	
102	100	82	79	68	79	57	64	
105	92	102	64	89	72	55	51	
88	105	86	101	87	74	57	47	
115	78	93	92	72	71	58	55	
104	94	92	86	76	75	59	67	
83	92	91	83	89	80	70	58	
75	80	91	95	81	66	47	48	
107	96	72	84	69	80	64	63	
90	86	94	80	69	75	78	56	
88	80	104	83	79	76	48	67	
71	104	113	82	87	74	56	63	
110	101	96	87	87	72	75	39	
88	101	86	68	98	60	57	57	
87	96	84	80	71	74	58	49	
113	101	102	98	86	79	70	45	
91	95	102	86	83	72	50	46	
106	106	98	81	85	66	50	51	
82	99	82	96	85	70	70	67	
75	86	107	83	75	57	67	48	
87	90	81	104	85	72	47	54	
80	94	75	82	83	71	70	63	
93	98	85	93	84	77	43	61	
84	82	105	91	76	62	59	55	
79	78	81	76	92	65	63	64	
100	108	105	94	72	76	67	56	
84	101	93	79	93	73	59	55	
92	103	88	80	91	91	59	42	
97	96	94	86	74	70	58	60	
96	102	83	76	93	76	59	57	
98	83	86	86	61	83	64	45	
77	92	72	73	74	89	61	55	
89	104	102	85	86	76	62	63	
71	93	81	93	88	89	54	61	
104	98	95	84	86	71	54	49	
95	88	105	78	81	69	56	45	
90	78	86	78	77	80	60	58	
99	81	88	79	86	73	55	62	
80	115	82	82	84	74	58	51	
97	114	87	88	78	74	65	67	
103	107	81	96	65	59	80	59	
88	104	93	81	76	77	58	45	
81	93	92	104	104	66	55	47	
107	89	85	81	93	73	46	46	
75	94	80	71	76	73	60	52	
77	88	79	69	62	80	78	54	
86	109	96	81	78	76	63	51	
78	84	81	83	64	69	77	41	
85	88	82	78	80	58	64	52	
78	85	99	70	74	69	68	61	
92	92	68	95	62	64	48	53	
87	87	74	85	72	73	81	62	
89	94	102	87	76	76	49	42	
77	109	78	81	73	75	53	46	
103	87	63	84	82	64	64	56	
88	91	86	95	85	68	66	53	
97	82	74	86	73	67	68	40	
90	93	75	81	96	59	62	49	
97	85	89	56	77	70	72	55	
83	92	98	68	75	67	50	44	
94	93	86	77	58	80	71	40	
94	93	97	85	83	77	57	44	
93	100	88	82	88	84	65	61	
93	104	96	86	76	71	74	57	
94	83	81	76	94	77	64	52	
96	89	101	67	77	68	67	43	
93	88	89	88	71	70	54	63	
105	98	84	81	71	73	55	54	
105	84	82	66	89	66	63	56	
92	102	79	83	77	67	65	57	
87	99	97	94	68	84	57	70	
99	97	72	80	83	83	55	59	
94	99	101	74	76	59	59	44	
83	96	99	75	80	69	54	51	
90	86	87	82	85	59	62	45	
92	101	82	77	69	72	57	53	
94	86	105	90	79	73	65	49	
67	104	87	93	72	61	50	58	
92	94	94	91	77	76	73	56	
98	86	72	88	69	79	54	55	
91	94	95	80	75	63	64	41	
81	106	95	89	82	69	63	48	
84	90	73	68	75	80	52	49	
97	89	85	84	81	63	67	59	
89	73	83	86	79	60	58	57	
82	81	91	80	88	47	57	54	
72	96	90	64	94	75	53	45	
92	94	83	61	67	61	67	53	
99	111	95	90	75	67	69	44	
101	99	79	89	71	70	63	55	
96	105	97	80	91	55	60	60	
92	100	82	73	77	65	62	50	
81	85	105	80	70	66	53	49	
104	82	86	81	86	66	58	41	
98	77	78	88	75	75	46	52	
84	79	82	82	77	90	54	52	
87	85	93	82	72	67	56	55	
91	84	92	69	71	70	67	59	
80	83	79	79	85	77	60	48	
95	67	77	90	73	73	62	51	
96	97	90	76	73	58	63	56	
92	97	97	86	95	71	64	64	
95	85	88	90	74	66	60	47	
99	95	96	83	88	69	63	56	
100	93	109	85	80	54	62	47	
108	98	94	76	78	67	59	56	
77	92	102	87	69	84	56	45	
71	86	79	81	82	65	51	48	
80	91	88	80	84	78	55	46	
95	71	85	81	71	61	53	45	
73	81	85	78	69	61	51	49	
94	99	88	78	64	71	53	54	
78	108	89	83	78	82	58	50	
82	90	75	80	76	51	56	34	
85	107	95	96	73	69	59	46	
93	71	87	78	71	66	44	48	
79	79	87	83	89	85	49	55	
95	92	95	101	65	54	67	52	
84	94	73	62	58	88	66	50	
92	106	84	70	55	56	52	49	
85	104	105	91	79	71	65	47	
86	86	81	91	84	70	64	65	
89	80	81	73	92	68	48	43	
73	79	79	72	75	77	63	54	
81	89	74	71	59	92	52	46	
105	98	87	95	57	73	50	54	
83	79	85	72	85	63	45	48	
89	95	77	88	69	65	63	42	
97	86	96	71	78	82	62	46	
94	89	83	88	79	70	57	49	
85	87	100	76	87	65	57	57	
95	79	83	70	76	83	59	62	
97	88	107	85	73	72	72	43	
93	94	81	69	53	61	78	51	
96	89	103	92	87	65	56	52	
66	91	85	91	61	66	52	40	
73	106	68	89	71	64	61	57	
76	93	77	84	85	66	59	58	
73	92	73	78	69	76	57	41	
88	99	93	81	68	67	57	54	
93	91	84	81	83	72	47	40	
85	91	83	68	66	63	47	36	
75	86	80	80	65	64	61	38	
85	81	80	85	67	66	57	49	
80	100	70	87	85	77	65	47	
87	74	75	83	100	60	55	45	
94	90	73	83	83	61	60	47	
75	78	86	75	71	70	66	46	
83	79	82	82	80	67	55	40	
91	84	83	62	65	81	50	37	
69	86	80	76	76	65	64	39	
73	68	79	75	66	72	41	63	
87	94	95	80	71	59	51	50	
82	75	79	66	75	59	73	49	
82	94	81	80	73	78	70	46	
78	95	79	94	82	66	60	57	
100	69	112	102	72	63	55	50	
93	79	93	83	79	59	72	51	
79	80	98	98	68	61	56	57	
87	75	86	87	54	72	62	33	
102	96	84	61	73	73	63	43	
94	88	98	86	64	70	56	58	
65	92	88	83	61	69	61	45	
84	85	88	77	72	63	51	50	
86	78	97	76	79	69	73	50	
68	75	84	93	83	74	57	38	
74	90	80	80	76	56	56	43	
79	79	88	81	63	72	55	63	
100	77	83	77	81	71	57	51	
88	85	70	83	72	67	66	50	
73	77	83	90	77	75	55	30	
96	95	80	82	57	73	59	67	
93	76	107	66	77	60	60	46	
80	80	79	79	74	74	72	52	
88	85	90	67	59	76	52	34	
82	82	90	65	70	77	49	48	
71	87	74	81	71	69	58	58	
88	82	71	59	69	58	66	36	
71	105	86	78	58	56	70	47	
80	84	70	85	68	82	61	51	
99	84	79	71	76	81	54	48	
83	77	71	93	61	74	62	46	
79	85	82	78	76	57	53	35	
86	86	71	69	79	65	52	48	
68	88	71	67	70	60	46	53	
99	80	86	73	70	56	59	46	
74	92	67	85	75	68	57	51	
84	73	85	70	65	57	54	49	
73	93	98	85	82	71	51	45	
85	90	86	61	60	69	65	50	
86	86	77	82	90	62	62	58	
69	83	84	84	81	66	49	52	
86	89	68	76	71	82	59	42	
91	75	82	78	89	69	54	51	
85	101	75	90	76	51	49	44	
86	85	84	79	71	61	67	32	
73	80	70	62	55	80	55	47	
91	100	80	69	70	55	59	51	
76	77	80	86	74	69	64	53	
87	75	90	84	81	69	77	51	
77	79	85	66	69	60	47	45	
75	79	89	65	64	60	56	40	
73	83	94	79	85	66	49	39	
103	77	77	66	75	73	46	50	
85	94	83	79	65	70	68	45	
86	92	71	72	74	64	47	46	
74	64	93	70	66	65	54	47	
76	85	76	67	73	77	64	44	
90	104	93	76	58	63	54	44	
84	99	62	82	72	53	54	57	
81	79	92	81	79	59	62	49	
72	89	88	69	68	59	59	44	
89	99	93	70	64	67	52	49	
77	67	90	64	72	61	43	44	
85	80	110	84	61	80	78	32	
102	83	73	77	71	72	47	52	
80	91	87	86	65	58	49	43	
76	70	64	72	72	62	58	63	
89	81	79	73	70	61	71	34	
86	76	79	65	61	70	48	41	
97	95	81	79	73	54	48	31	
78	83	82	67	56	57	57	40	
89	81	85	71	77	51	51	46	
89	92	82	77	60	70	61	46	
79	74	76	72	66	62	58	52	
83	79	81	81	79	64	52	42	
99	76	81	81	74	66	65	40	
64	78	82	76	81	70	70	37	
80	89	98	74	67	58	58	53	
66	78	80	74	62	70	44	47	
68	77	73	88	84	71	53	33	
75	86	87	80	81	78	42	45	
82	89	84	88	65	60	61	48	
92	83	86	72	79	61	70	48	
70	77	71	64	79	61	61	49	
79	77	87	76	65	53	52	47	
73	87	75	82	69	54	61	47	
82	95	80	81	59	76	77	44	
87	72	92	86	67	64	51	39	
82	79	82	71	72	52	50	43	
90	88	86	75	58	72	50	46	
76	80	73	61	74	65	59	35	
105	82	83	68	83	69	59	59	
74	85	97	81	76	63	64	39	
62	73	80	85	63	77	53	62	
89	95	73	71	64	70	58	52	
75	69	66	59	69	68	56	43	
87	87	74	79	66	72	55	50	
69	89	66	84	69	62	60	40	
87	80	80	75	77	59	68	43	
83	94	80	72	69	62	63	52	
83	89	89	76	74	62	57	42	
99	84	71	65	73	67	53	52	
80	80	79	67	56	67	73	55	
86	75	92	85	72	67	61	49	
91	78	77	64	59	47	65	46	
77	59	82	60	78	67	59	47	
85	100	78	88	79	64	65	51	
94	85	87	80	66	74	59	37	
87	90	69	81	67	76	56	39	
96	82	84	72	71	63	45	49	
80	90	95	64	57	62	53	56	
66	95	93	79	67	61	58	53	
66	86	70	71	75	75	68	56	
82	86	85	61	69	51	56	48	
76	71	85	70	70	69	44	44	
88	71	68	80	74	57	55	57	
73	70	69	63	77	64	48	47	
67	90	88	62	51	78	58	50	
80	77	66	59	71	71	58	52	
93	90	75	63	75	67	51	41	
103	88	75	66	83	61	56	43	
68	82	88	69	78	69	66	40	
80	79	84	72	74	58	61	41	
76	74	67	67	61	67	61	43	
84	73	90	70	70	61	73	52	
90	72	75	85	80	59	60	39	
80	102	72	67	71	59	46	47	
81	73	85	84	68	58	72	37	
79	70	79	64	67	58	45	45	
80	75	79	65	67	68	43	43	
80	86	67	73	73	72	55	45	
80	81	74	77	55	59	56	57	
81	92	75	79	72	60	63	44	
84	77	74	74	68	58	49	55	
97	76	74	62	72	53	62	40	
80	77	64	78	67	75	44	43	
70	86	89	75	69	67	60	38	
77	71	71	70	60	59	54	49	
92	85	78	69	71	53	48	53	
73	84	78	77	62	62	47	47	
88	78	72	98	57	68	47	60	
92	83	92	74	56	68	44	51	
70	74	66	70	70	58	57	46	
68	75	63	91	56	58	53	42	
83	75	88	78	72	63	54	44	
71	69	94	76	65	78	51	52	
83	84	74	83	71	50	62	61	
58	87	69	64	69	63	58	53	
92	84	77	68	69	52	54	43	
74	65	72	69	67	61	59	42	
82	85	75	85	75	68	55	53	
84	89	82	84	71	53	49	41	
85	80	88	76	72	77	49	49	
71	81	74	72	82	68	58	49	
90	91	69	82	73	70	62	34	
79	80	66	67	69	68	52	52	
71	75	71	61	79	66	59	37	
89	79	76	78	75	54	55	40	
68	82	83	88	66	61	54	50	
80	81	79	60	68	66	57	46	
74	77	80	60	89	57	59	47	
89	97	75	76	70	62	65	48	
97	76	87	58	67	58	41	44	
76	84	62	79	66	62	50	45	
84	84	74	81	64	57	39	44	
94	73	68	91	56	59	46	34	
72	86	84	70	78	74	48	32	
85	76	72	79	78	61	56	42	
79	84	67	79	79	63	68	44	
79	76	88	65	78	69	55	36	
64	77	89	65	63	73	64	32	
86	75	82	74	63	63	56	45	
78	68	76	77	69	43	60	44	
74	89	80	77	84	62	56	51	
77	83	64	74	66	51	49	36	
57	69	74	73	68	71	67	50	
87	81	67	59	55	54	52	35	
75	81	73	61	67	61	51	38	
79	83	70	67	62	55	46	37	
87	88	64	64	60	61	64	45	
73	76	83	63	78	59	49	46	
64	72	73	65	73	52	55	58	
92	86	73	74	66	75	48	44	
75	76	68	79	66	54	57	46	
85	67	72	72	62	73	63	43	
78	69	69	70	81	58	52	53	
72	81	78	67	67	56	44	46	
85	87	82	67	67	53	44	44	
74	88	82	65	68	61	55	43	
86	64	77	66	69	66	49	42	
92	85	63	81	84	64	61	48	
62	75	76	78	66	64	63	48	
90	64	71	70	51	67	57	43	
82	84	76	74	62	69	69	48	
82	78	69	57	75	44	44	37	
52	86	76	73	65	48	41	45	
72	69	75	70	68	62	46	54	
89	82	76	60	73	69	53	50	
72	73	75	55	70	51	47	36	
80	77	79	73	79	63	45	38	
95	84	66	75	53	58	50	60	
74	71	69	72	52	70	44	50	
65	91	82	64	78	60	56	44	
71	74	76	59	70	59	55	43	
82	74	77	73	61	62	55	55	
74	79	74	74	59	63	45	46	
89	90	69	65	73	71	53	46	
93	73	71	67	75	63	47	39	
83	87	63	61	57	69	46	44	
84	73	67	68	68	66	51	31	
63	77	79	69	52	43	54	44	
73	77	85	79	84	43	38	50	
89	90	71	69	65	55	55	38	
70	78	77	60	82	48	53	43	
70	86	71	53	73	56	52	44	
67	79	63	81	78	57	55	39	
73	77	84	65	65	58	52	48	
71	90	70	80	61	64	64	37	
90	89	89	52	70	48	66	37	
51	77	73	73	61	64	44	55	
74	81	76	56	57	53	49	34	
73	74	78	77	71	64	56	50	
79	75	83	75	47	62	49	42	
74	56	74	78	51	60	49	38	
71	81	70	62	58	59	55	51	
74	66	58	70	69	65	42	42	
78	84	86	66	73	55	61	44	
76	79	85	60	73	52	48	34	
81	92	72	59	58	56	44	33	
73	90	80	68	64	52	48	47	
80	81	87	76	64	59	56	43	
70	67	76	68	63	52	60	40	
80	76	57	59	86	62	44	48	
75	83	69	72	50	63	42	36	
67	80	77	64	71	76	48	35	
79	94	74	70	57	52	44	53	
94	71	74	64	56	60	54	46	
70	83	71	70	72	66	52	39	
70	71	72	76	59	69	50	36	
77	75	80	75	54	64	48	49	
64	78	76	70	61	59	47	42	
67	76	86	70	55	56	55	52	
84	86	68	69	57	40	54	50	
82	78	73	73	76	49	45	40	
70	70	53	92	65	67	59	36	
78	82	60	76	63	59	50	45	
53	80	77	61	57	62	59	46	
75	68	60	68	69	51	39	43	
67	68	70	64	63	58	54	43	
77	70	81	62	69	58	52	50	
65	78	86	73	58	48	50	43	
84	70	60	77	58	76	49	33	
69	80	84	77	55	56	51	32	
72	65	62	70	56	66	42	43	
75	98	73	54	61	75	47	52	
62	78	66	61	62	62	68	36	
79	66	67	68	57	64	56	53	
90	69	88	61	66	68	65	44	
75	75	65	73	65	61	67	41	
75	71	88	67	63	60	41	50	
72	74	74	70	65	48	53	46	
72	89	70	67	62	49	60	56	
77	66	77	62	53	59	63	53	
80	70	82	69	57	49	50	49	
62	74	66	73	64	63	48	33	
71	70	61	75	59	59	40	38	
59	66	72	75	61	64	52	38	
63	73	55	82	65	58	46	43	
73	72	83	71	66	62	64	46	
65	94	71	75	63	60	48	41	
82	71	81	60	69	66	48	48	
74	78	68	55	53	57	49	43	
70	85	84	69	73	53	51	50	
69	58	78	74	68	59	46	49	
78	77	62	72	64	48	39	38	
63	81	70	79	58	61	52	52	
74	73	75	80	67	63	56	36	
75	72	77	75	57	45	33	33	
65	71	69	61	66	63	54	39	
60	84	71	68	64	63	44	45	
71	74	73	67	73	63	51	41	
77	77	63	74	65	62	34	46	
82	71	81	73	61	57	49	41	
83	75	74	74	61	57	40	55	
75	67	74	70	55	68	55	50	
71	79	63	73	66	51	56	56	
61	59	71	64	69	56	41	44	
72	67	78	80	76	57	43	39	
59	57	71	68	67	67	53	43	
59	67	60	49	75	57	51	47	
60	72	58	65	59	56	51	42	
66	86	76	66	71	69	56	37	
77	77	75	76	58	69	61	48	
59	83	79	63	55	56	40	49	
77	55	85	79	69	53	41	51	
69	76	70	63	67	56	57	39	
81	63	67	67	61	68	51	42	
80	65	66	73	63	69	60	40	
91	74	66	80	76	67	43	45	
58	65	70	64	60	53	37	42	
58	85	78	79	75	60	49	37	
79	72	88	70	67	58	45	31	
76	64	77	72	64	54	52	36	
62	69	63	75	64	64	50	40	
63	64	78	58	56	53	44	58	
64	69	82	57	70	69	47	52	
64	82	83	81	62	52	63	52	
70	84	76	75	64	55	53	50	
69	81	61	61	49	59	63	33	
67	65	67	86	61	50	48	46	
69	52	67	56	65	59	39	38	
77	71	58	74	72	47	52	37	
60	74	73	74	55	47	56	31	
79	78	89	77	62	52	51	34	
58	82	93	73	46	72	41	36	
81	73	56	63	70	49	50	45	
70	69	75	62	59	49	43	46	
74	77	72	66	59	51	54	40	
71	68	62	68	68	60	48	47	
74	68	74	57	55	52	44	45	
82	74	59	67	60	53	48	48	
81	62	85	66	61	64	54	44	
80	73	56	51	66	40	46	41	
71	63	72	69	66	47	63	37	
81	62	72	56	66	45	58	47	
74	58	85	74	68	61	42	50	
77	69	71	48	58	58	42	51	
75	72	73	62	62	56	59	46	
73	72	71	70	54	54	44	44	
69	74	68	51	55	49	44	45	
77	85	68	62	49	52	53	55	
89	74	69	57	57	49	37	57	
77	72	70	63	69	38	55	35	
78	67	67	78	58	59	43	29	
72	101	62	66	59	55	52	37	
74	89	86	67	62	63	46	43	
64	81	71	67	69	53	41	35	
68	59	61	73	52	54	52	37	
62	78	68	69	53	43	48	48	
49	88	86	64	56	56	57	48	
71	65	59	60	62	63	47	40	
86	67	58	65	65	53	42	44	
78	58	51	67	77	68	64	40	
69	67	69	74	69	61	38	41	
86	77	78	48	71	45	42	35	
79	72	63	78	62	54	41	37	
58	54	77	62	53	51	49	43	
68	64	65	71	57	47	46	32	
62	100	74	60	71	53	54	52	
68	86	73	62	74	43	52	41	
85	71	77	76	70	63	45	39	
62	68	68	62	56	52	49	33	
68	60	64	57	76	63	60	36	
61	82	72	66	43	61	38	40	
65	79	67	60	59	55	40	52	
68	57	70	69	60	53	44	48	
71	65	56	65	73	61	43	51	
71	87	67	67	85	50	52	49	
55	81	85	74	63	40	39	35	
61	63	75	65	68	57	51	31	
67	67	74	65	69	65	44	43	
67	66	67	74	61	59	43	43	
57	85	65	59	49	54	41	32	
74	77	72	72	64	51	56	31	
78	76	76	60	69	70	36	30	
69	62	71	70	63	60	37	49	
61	71	97	51	61	50	42	28	
68	81	87	64	66	31	41	42	
64	64	69	82	65	49	45	36	
58	68	66	60	84	57	53	35	
68	78	69	74	69	60	45	42	
74	70	69	72	64	58	31	42	
68	78	77	62	50	60	41	32	
67	75	68	61	77	52	45	37	
66	68	76	60	61	53	57	33	
61	64	63	68	57	48	41	37	
70	76	68	60	59	39	41	42	
63	79	66	59	56	61	43	37	
70	79	70	62	50	54	53	42	
71	65	65	50	57	57	46	31	
72	83	57	55	56	58	41	32	
77	68	60	68	48	59	42	47	
73	56	89	67	66	50	43	42	
74	64	61	60	72	70	44	39	
71	67	67	54	65	51	36	50	
72	86	85	58	50	54	53	41	
58	64	82	61	63	51	37	34	
68	55	76	64	65	56	41	59	
81	71	88	65	70	63	44	44	
67	64	75	64	74	50	48	40	
51	62	82	80	64	55	66	33	
61	68	62	56	65	53	43	39	
59	72	59	56	49	48	54	35	
67	83	61	56	62	80	35	48	
72	62	74	70	57	43	31	27	
63	55	52	66	60	64	51	46	
76	52	70	67	49	42	54	45	
89	77	74	70	65	63	57	50	
59	62	72	61	60	42	49	43	
71	53	69	59	59	57	50	41	
65	74	64	59	61	35	60	44	
72	64	70	71	65	57	52	48	
78	67	78	67	61	63	48	36	
73	74	66	58	72	54	36	38	
60	67	65	58	60	56	39	30	
67	66	71	73	72	53	50	36	
69	75	67	61	60	54	53	37	
76	69	84	63	63	57	47	34	
66	77	69	68	57	57	54	46	
71	70	76	64	72	44	43	45	
63	55	78	62	50	61	48	37	
66	85	67	76	64	54	40	39	
69	71	71	52	58	57	47	34	
69	62	74	56	62	58	42	41	
64	61	76	70	63	56	46	40	
62	80	65	67	67	59	50	45	
69	56	73	72	62	53	37	50	
60	63	57	71	59	60	41	36	
74	65	72	63	74	52	41	31	
60	66	78	75	50	51	56	37	
72	69	71	56	66	63	54	54	
60	49	72	56	45	56	36	42	
73	81	78	65	59	51	48	36	
66	63	74	70	49	50	54	39	
74	69	61	50	60	70	39	42	
87	56	61	57	54	54	51	29	
74	68	60	60	49	53	38	32	
84	75	67	61	51	51	47	39	
61	55	76	70	61	42	55	47	
68	71	64	60	63	49	47	46	
64	54	60	50	70	61	53	36	
59	87	75	47	63	59	54	39	
74	63	66	58	54	64	59	37	
76	65	67	55	60	64	54	39	
63	73	69	58	56	43	62	45	
60	67	61	59	60	45	41	37	
60	64	68	83	53	57	41	46	
67	85	64	65	55	49	47	34	
60	70	70	68	73	67	42	43	
64	61	70	48	57	42	54	43	
79	61	65	65	67	47	34	44	
71	61	63	59	57	49	38	35	
68	76	69	62	61	52	41	32	
74	66	57	51	44	50	50	40	
66	72	66	72	59	64	43	43	
74	54	67	62	64	70	50	26	
65	60	66	57	61	55	54	39	
73	69	55	53	47	53	40	35	
59	69	79	49	60	55	47	46	
67	62	57	57	63	43	36	45	
60	80	64	76	48	44	35	40	
80	59	71	63	63	49	35	41	
85	75	53	57	51	56	40	41	
67	51	64	59	68	53	30	41	
79	66	67	67	62	55	53	42	
53	79	64	58	54	32	45	33	
59	66	61	68	57	41	51	37	
55	69	62	68	51	44	38	43	
56	65	58	59	43	54	42	43	
63	59	63	69	60	50	48	39	
62	82	70	76	44	42	43	42	
47	57	71	53	52	58	45	27	
70	57	61	57	57	52	56	41	
54	63	77	66	68	52	52	46	
57	72	84	71	60	58	50	37	
67	64	61	60	63	56	36	41	
72	70	62	58	52	61	40	39	
63	64	68	59	57	54	34	35	
69	58	65	64	60	47	41	34	
68	47	58	77	43	57	40	30	
78	66	74	60	75	45	47	24	
52	72	69	49	51	52	47	39	
52	74	63	70	42	53	47	25	
58	74	66	55	40	67	59	34	
67	68	59	62	66	58	39	49	
64	50	64	54	82	52	52	35	
66	60	59	65	59	58	51	41	
62	57	64	49	63	52	49	35	
70	63	59	55	60	45	37	33	
70	75	68	51	63	52	51	26	
62	67	59	73	59	53	42	40	
55	65	75	72	59	59	50	35	
63	51	70	57	61	50	41	36	
77	68	59	67	66	53	46	30	
58	66	54	73	60	45	53	37	
66	66	63	72	39	53	47	37	
58	58	66	55	55	58	42	32	
76	66	69	56	66	50	42	39	
82	58	56	59	68	49	40	32	
76	51	53	49	62	44	48	52	
62	61	83	60	58	46	32	37	
67	54	75	56	51	49	35	40	
66	66	64	65	46	60	61	41	
75	54	63	54	55	47	54	46	
72	63	62	60	64	57	33	46	
54	70	77	72	57	72	53	33	
59	75	57	59	61	54	41	35	
61	68	70	60	61	51	32	41	
61	59	66	70	54	51	37	44	
63	62	56	68	62	49	41	50	
52	57	58	64	67	41	35	37	
54	63	74	61	57	63	45	35	
64	50	55	75	64	59	44	46	
61	71	70	77	53	48	45	34	
54	64	63	75	54	48	41	37	
71	83	60	58	57	41	31	26	
54	57	57	65	41	47	39	36	
66	86	64	56	63	67	42	33	
68	59	45	46	61	61	54	35	
68	52	62	47	51	58	49	39	
68	66	71	55	54	63	54	47	
74	68	64	57	60	62	39	36	
66	74	47	60	59	48	27	31	
69	65	54	56	56	47	40	44	
79	70	70	71	47	42	44	40	
55	63	67	60	45	45	46	36	
52	70	66	59	54	64	42	38	
75	68	60	62	47	53	40	41	
62	63	64	52	78	55	34	27	
59	53	60	54	51	58	39	38	
63	60	78	67	54	59	49	34	
76	67	74	60	50	51	49	42	
55	69	74	71	43	44	40	38	
77	71	58	60	56	58	46	29	
63	57	67	53	50	62	43	35	
81	80	64	69	50	45	43	42	
69	74	72	60	52	58	37	26	
69	63	78	50	51	51	44	36	
63	67	81	51	57	52	45	48	
57	68	81	63	53	57	35	43	
65	64	64	62	59	44	47	29	
61	69	73	48	50	44	47	34	
70	69	63	51	60	50	41	31	
66	75	70	43	70	44	44	34	
76	52	70	59	81	44	47	33	
63	70	51	51	52	45	30	36	
68	57	48	67	63	38	55	27	
79	61	63	66	59	51	34	51	
67	84	53	60	57	42	49	39	
63	73	58	64	47	37	37	36	
72	80	67	57	68	45	70	38	
65	57	65	62	48	42	38	31	
65	67	62	40	53	42	44	42	
64	55	67	59	49	53	46	35	
59	66	62	66	80	50	43	35	
57	55	48	62	50	48	37	37	
59	43	64	68	58	49	40	36	
64	71	53	75	52	44	45	29	
71	87	84	55	55	54	39	40	
65	63	62	54	56	58	37	38	
57	69	62	67	61	42	41	42	
56	55	67	65	53	49	37	32	
61	71	76	68	64	51	51	41	
69	68	68	49	63	45	48	28	
70	67	62	63	64	51	46	34	
74	57	51	58	57	63	52	37	
88	54	57	65	44	48	33	37	
47	59	57	55	47	48	50	39	
72	75	48	61	61	47	57	37	
66	67	68	61	61	51	51	31	
44	62	57	56	51	51	31	31	
65	66	56	72	53	62	51	42	
74	61	62	64	61	52	41	33	
82	61	57	78	59	61	51	31	
59	63	62	50	55	60	60	30	
47	47	72	42	55	51	45	43	
55	55	54	39	49	49	38	45	
54	58	61	48	52	40	41	33	
79	64	68	64	46	47	55	25	
63	60	46	61	59	58	33	34	
70	63	73	51	58	43	32	30	
59	78	77	57	44	48	47	44	
58	65	61	45	55	36	37	33	
59	69	78	57	62	41	43	40	
70	58	70	73	66	48	42	33	
53	68	52	52	54	47	38	34	
48	60	77	57	56	50	35	27	
74	53	49	50	59	53	32	37	
59	69	80	49	60	50	44	33	
70	61	75	59	55	48	44	28	
55	60	58	48	60	54	48	41	
72	70	67	59	52	54	45	25	
66	77	72	52	52	57	32	29	
61	76	61	60	60	41	33	36	
60	56	66	61	46	50	43	44	
60	62	70	56	51	50	50	35	
61	69	55	63	56	56	52	27	
53	57	70	55	69	46	32	39	
61	70	52	46	61	53	21	31	
59	47	54	50	59	59	43	41	
69	71	60	57	60	49	43	42	
56	63	61	58	56	42	38	43	
55	62	59	54	66	40	36	48	
68	66	66	62	48	43	46	36	
69	55	60	56	51	47	42	29	
63	60	52	55	59	47	49	32	
61	60	68	70	52	59	41	41	
62	47	75	50	54	45	50	33	
70	50	57	49	57	46	49	35	
49	59	65	68	51	51	33	33	
60	53	63	55	67	46	39	38	
55	64	63	56	38	53	40	36	
56	57	65	54	50	57	41	33	
61	61	45	42	62	36	50	48	
62	52	54	49	60	48	41	32	
76	71	69	66	47	41	43	32	
71	58	72	48	46	39	50	35	
42	57	64	60	62	45	33	29	
48	61	66	59	54	48	36	40	
65	62	58	67	56	51	50	29	
70	67	55	56	47	38	31	23	
56	59	59	52	53	55	43	28	
64	64	51	61	44	39	40	36	
61	63	60	60	64	46	36	35	
51	49	47	57	60	53	42	38	
59	59	63	55	52	47	39	29	
54	63	62	42	55	48	37	38	
52	67	41	51	43	41	44	38	
60	49	62	63	56	53	41	26	
68	64	58	51	37	53	45	46	
69	65	55	44	54	45	37	44	
61	67	53	48	54	41	55	38	
68	69	57	46	42	51	46	25	
61	68	61	62	64	50	41	51	
51	61	58	63	52	48	39	33	
57	65	52	56	52	56	33	38	
66	48	67	56	50	58	38	41	
50	57	56	49	61	65	37	29	
61	64	62	50	50	34	49	35	
64	49	53	69	45	49	45	31	
55	43	45	43	41	49	45	36	
68	47	57	54	48	52	32	31	
65	70	54	59	59	45	30	46	
51	59	59	53	59	51	40	32	
67	49	61	55	43	52	37	32	
60	60	65	55	33	45	43	34	
71	71	61	53	42	50	26	34	
66	56	65	52	57	44	39	30	
69	60	78	59	54	51	50	32	
52	68	65	50	52	60	48	30	
62	46	55	64	46	57	32	22	
83	42	57	47	53	53	33	39	
53	60	67	73	51	50	37	35	
63	68	61	50	52	51	28	32	
56	71	63	59	53	49	36	30	
60	77	53	57	63	52	38	26	
61	52	55	50	51	48	47	31	
57	55	58	57	64	45	40	39	
61	58	65	69	60	63	40	38	
66	63	59	64	60	27	44	27	
53	54	63	71	47	46	49	25	
62	72	45	50	51	49	44	39	
58	72	53	66	57	43	36	38	
70	59	64	53	49	55	42	25	
71	59	50	58	58	47	38	27	
53	59	59	52	55	43	49	38	
45	50	47	46	57	48	35	33	
51	66	48	50	58	49	36	32	
77	63	51	53	50	41	40	30	
65	69	57	52	38	59	41	37	
68	52	49	50	60	52	38	33	
62	49	66	50	50	31	37	40	
64	43	64	49	46	52	54	30	
55	71	64	62	52	46	42	26	
63	65	64	58	45	44	45	36	
58	43	58	61	49	36	41	36	
52	50	54	45	46	46	47	27	
57	54	43	45	55	48	48	35	
59	61	55	45	63	40	44	31	
53	53	58	65	50	44	53	41	
45	59	42	59	50	49	43	35	
69	65	58	51	52	50	25	34	
60	61	55	51	54	43	42	25	
83	68	67	64	42	48	29	32	
64	63	48	53	55	43	38	25	
73	81	63	70	56	56	43	32	
64	57	66	51	56	38	38	37	
52	70	69	50	71	41	46	36	
61	54	58	56	48	44	37	24	
56	43	60	55	38	38	45	33	
70	56	57	56	63	39	41	39	
54	63	62	57	41	48	30	26	
80	64	60	52	52	47	42	30	
68	62	55	51	49	51	49	32	
69	45	55	54	46	40	42	51	
70	62	63	66	54	53	47	44	
51	57	59	48	53	45	47	40	
60	58	57	43	49	47	34	33	
54	69	59	60	54	48	47	27	
50	64	57	47	51	29	31	38	
63	48	62	52	50	45	32	40	
53	60	58	55	43	51	34	35	
80	52	56	58	40	43	37	27	
53	48	52	46	47	51	40	31	
68	50	63	43	44	52	47	28	
53	63	50	63	42	56	39	36	
41	64	70	49	58	51	39	36	
55	73	50	55	52	43	39	31	
52	57	60	49	49	41	40	39	
57	62	65	50	73	43	28	41	
59	61	64	51	53	39	31	35	
77	67	64	65	54	46	35	42	
53	45	54	51	63	42	34	30	
71	63	60	46	62	47	35	29	
59	67	52	49	39	51	42	36	
57	64	76	63	59	39	39	29	
68	53	59	54	34	58	38	35	
61	48	51	51	42	59	39	34	
59	54	47	50	58	40	47	38	
61	54	55	49	67	53	49	28	
68	52	44	50	42	48	39	26	
71	54	52	51	50	41	35	39	
67	57	64	57	43	41	50	37	
70	55	61	46	59	48	35	34	
63	43	41	44	48	38	44	37	
65	58	54	41	55	39	38	36	
66	57	53	58	50	41	35	27	
57	60	61	41	45	51	41	28	
61	79	66	60	46	42	43	36	
71	63	54	54	55	53	41	37	
53	61	54	69	49	51	47	36	
49	61	76	54	34	42	41	36	
58	60	47	61	44	38	30	31	
69	60	63	50	50	56	43	25	
50	63	67	56	57	50	43	30	
72	56	54	42	71	48	24	33	
51	66	60	53	50	49	40	38	
61	60	57	55	45	40	40	28	
68	54	63	55	55	61	43	48	
45	61	59	62	55	49	38	34	
59	57	63	50	45	39	46	41	
51	58	56	45	40	51	37	31	
49	59	63	56	55	46	40	27	
47	60	61	55	54	41	32	34	
49	49	59	53	41	35	36	40	
52	69	52	48	60	54	39	28	
49	76	50	48	63	43	38	35	
56	68	42	51	55	41	34	41	
67	65	56	36	48	47	36	36	
60	55	58	71	52	49	35	32	
68	51	55	65	53	44	40	35	
54	75	47	59	46	37	38	29	
53	67	63	65	60	42	28	23	
60	62	52	58	49	45	36	37	
44	59	56	62	47	41	41	34	
48	66	68	51	36	46	38	35	
46	64	53	52	52	39	35	33	
61	60	50	39	57	40	43	31	
63	63	45	44	47	50	43	34	
59	47	55	66	60	51	44	42	
58	52	43	58	64	46	36	30	
46	58	48	51	54	41	27	25	
47	60	57	55	56	50	43	25	
63	57	55	50	45	43	47	32	
51	70	61	54	43	38	32	31	
46	56	53	51	48	47	34	42	
65	62	67	55	35	46	33	33	
60	39	58	67	46	40	45	31	
67	52	52	53	40	36	49	35	
51	55	50	49	62	43	53	37	
62	50	62	48	44	47	43	41	
62	58	63	56	44	50	39	27	
62	61	52	50	57	51	36	39	
66	58	57	50	44	43	41	44	
43	46	59	46	41	42	37	31	
71	50	56	49	53	49	29	36	
50	44	56	50	49	45	45	26	
61	52	64	52	51	48	37	29	
41	72	64	56	37	47	49	44	
56	50	63	58	44	50	47	18	
66	57	58	51	53	52	39	21	
63	61	65	61	51	42	31	34	
56	54	49	61	37	48	37	33	
46	61	53	66	63	43	37	30	
52	62	45	53	51	48	31	40	
66	44	66	44	49	39	35	36	
52	71	52	56	46	54	40	31	
51	72	59	40	44	41	39	33	
64	54	53	49	46	54	44	32	
49	45	57	35	52	49	36	36	
55	52	49	48	39	50	29	28	
58	45	60	57	63	41	37	34	
60	76	63	35	55	52	38	34	
53	55	55	45	58	38	42	29	
56	65	56	59	46	41	39	22	
65	63	63	44	40	39	42	39	
59	57	57	51	54	45	38	43	
42	68	55	43	48	44	35	44	
48	54	59	54	51	44	39	42	
45	49	61	49	47	51	45	37	
56	55	67	54	60	39	37	35	
62	61	63	52	49	44	31	29	
46	57	64	54	54	51	45	44	
54	43	65	55	55	45	56	36	
45	53	53	45	39	40	27	35	
45	58	64	44	41	50	33	36	
59	49	41	64	49	51	40	36	
55	50	58	50	39	42	37	32	
56	60	62	47	49	52	37	23	
51	65	69	51	33	41	42	23	
58	46	53	44	47	45	31	27	
70	49	63	43	46	41	45	30	
63	60	49	60	60	35	30	36	
59	56	54	53	51	52	42	43	
40	43	55	61	53	35	44	31	
52	55	49	56	39	45	46	19	
58	46	74	55	42	42	35	39	
57	71	59	43	55	51	35	29	
66	57	59	56	48	45	28	33	
55	55	56	50	48	45	40	33	
55	58	60	55	51	47	41	39	
52	57	46	42	52	41	33	28	
49	45	45	62	66	43	44	33	
61	53	47	47	55	41	42	36	
51	53	51	51	53	48	34	36	
59	66	47	46	40	52	44	28	
55	50	49	47	39	43	37	24	
40	44	60	36	50	50	33	36	
59	60	56	39	47	52	32	24	
59	53	55	40	46	49	32	34	
58	50	56	56	33	41	33	37	
52	50	42	62	43	37	43	31	
61	54	59	38	48	44	39	31	
45	44	56	40	55	33	38	30	
45	60	55	68	49	39	39	25	
55	66	51	53	38	52	48	38	
53	50	37	44	60	40	39	29	
56	68	56	42	45	34	33	27	
52	52	44	48	45	34	49	24	
53	53	51	60	39	32	42	39	
62	59	67	52	46	50	41	37	
42	51	43	53	49	47	40	32	
51	63	55	56	52	46	35	32	
56	50	53	42	50	37	35	31	
65	57	64	44	53	48	36	27	
51	68	59	56	46	43	38	28	
54	52	59	66	51	34	31	26	
63	53	62	72	50	37	47	32	
58	69	66	41	44	43	40	26	
47	58	57	51	54	34	39	35	
47	65	50	38	45	49	31	37	
56	44	51	40	47	49	34	27	
58	44	56	44	33	54	43	34	
59	56	57	42	37	46	46	35	
53	57	55	50	50	40	31	24	
55	53	60	42	48	41	33	36	
49	53	50	47	43	28	32	35	
50	55	64	54	41	46	37	24	
60	50	55	47	39	42	43	37	
59	64	49	62	39	36	45	26	
62	60	52	35	37	37	31	36	
51	57	54	53	50	38	30	34	
53	64	57	47	54	45	43	30	
54	63	44	43	45	43	36	28	
49	63	48	50	49	45	31	27	
61	47	48	54	43	32	40	28	
60	50	57	45	46	35	49	36	
62	36	53	53	56	53	23	33	
42	56	44	46	39	50	34	30	
52	49	60	38	49	45	42	37	
51	54	52	62	56	32	32	29	
49	65	44	59	43	46	30	28	
74	57	57	47	57	40	32	35	
42	59	62	61	40	45	30	26	
50	50	54	54	42	39	41	26	
54	57	53	37	56	41	35	40	
55	47	51	42	47	41	37	22	
48	63	55	41	50	36	39	25	
45	51	40	52	45	43	28	29	
66	47	65	46	38	54	37	31	
63	50	53	49	45	35	32	33	
48	50	59	47	36	58	39	30	
52	57	52	50	53	39	29	25	
51	47	54	47	51	42	40	32	
61	58	58	54	45	39	22	40	
61	48	50	51	46	45	46	31	
54	59	65	47	45	35	46	29	
66	58	48	46	38	32	24	30	
70	58	43	37	48	44	31	32	
64	66	42	49	34	49	31	18	
46	69	64	54	57	43	39	27	
52	52	45	53	58	44	36	29	
43	58	50	59	43	45	29	29	
65	54	61	50	42	42	40	36	
60	61	55	50	46	37	37	30	
50	61	48	49	41	50	33	37	
58	56	58	50	45	47	38	36	
49	51	66	40	31	47	37	30	
59	52	50	39	41	44	51	43	
43	49	57	46	59	35	40	25	
62	62	44	60	49	47	43	37	
36	61	66	53	50	35	32	30	
51	58	60	40	43	38	39	26	
51	44	42	40	42	41	28	28	
53	52	47	46	40	52	48	27	
45	47	69	59	47	46	38	40	
54	49	51	52	52	39	40	23	
65	52	63	50	47	41	38	33	
46	39	40	53	44	53	44	33	
71	58	42	63	36	43	37	34	
53	47	57	47	38	40	35	41	
60	60	55	58	48	42	32	24	
54	51	55	44	43	48	41	23	
59	68	61	57	45	43	40	38	
46	44	50	47	48	44	38	30	
63	58	47	41	56	30	26	39	
44	62	57	55	48	58	43	43	
51	54	72	58	54	48	47	38	
65	54	38	53	28	36	28	38	
57	40	57	47	40	45	33	41	
50	53	50	51	52	39	36	34	
54	49	49	62	47	45	42	33	
40	64	48	52	45	43	25	33	
65	45	59	52	50	36	43	44	
45	45	59	55	56	38	24	32	
59	49	59	36	52	46	47	24	
49	50	49	50	56	48	25	24	
50	53	57	45	63	45	35	40	
69	47	57	59	39	41	36	36	
52	53	56	43	43	34	39	18	
44	64	59	39	45	48	40	31	
55	59	48	71	45	46	35	34	
50	57	57	55	42	50	35	26	
55	57	43	45	39	48	31	28	
57	47	64	60	36	34	35	36	
51	60	59	40	49	48	43	29	
52	59	48	42	48	42	34	18	
48	42	53	45	43	45	39	24	
57	51	47	45	46	35	38	37	
70	62	55	52	28	47	32	29	
49	48	55	50	50	39	39	39	
51	51	43	46	49	47	39	23	
51	57	45	51	34	32	28	24	
56	53	39	46	47	41	32	38	
43	48	48	47	43	46	34	28	
43	46	54	50	43	42	32	35	
55	57	50	50	48	47	45	28	
53	62	56	44	49	35	33	30	
55	51	46	39	37	38	31	28	
48	47	51	58	57	47	58	29	
62	52	46	53	49	32	45	26	
42	67	64	49	37	32	36	33	
39	55	46	42	43	39	36	33	
53	59	46	58	46	40	35	33	
58	61	58	45	61	40	35	35	
46	50	68	60	47	45	22	38	
57	48	47	54	58	47	43	19	
51	51	51	45	37	44	33	34	
51	47	56	41	46	46	28	26	
50	53	51	43	59	43	33	24	
60	42	59	54	36	36	37	26	
47	52	48	46	38	29	21	34	
68	50	38	46	58	35	34	38	
60	53	48	35	47	40	44	28	
51	45	59	47	51	42	32	28	
55	45	43	42	50	42	35	30	
43	57	56	45	43	40	40	35	
47	42	56	50	44	43	36	29	
61	57	51	53	49	40	29	28	
50	48	46	57	48	43	31	28	
37	47	52	45	43	37	43	38	
53	69	61	61	38	33	29	29	
44	44	53	39	43	44	39	30	
48	49	38	37	52	46	31	38	
51	53	55	43	48	40	51	25	
50	42	53	40	30	36	31	33	
51	48	59	58	52	41	31	33	
56	57	56	45	54	46	41	29	
61	52	60	69	39	46	35	33	
38	42	51	65	58	27	40	34	
53	44	53	45	46	45	38	31	
56	56	49	41	47	42	32	30	
46	56	51	53	46	43	29	40	
39	59	39	43	40	46	37	29	
53	57	46	38	46	53	36	41	
65	46	37	49	44	45	32	24	
54	53	56	45	48	35	38	32	
55	59	50	48	58	40	32	28	
47	49	48	44	30	55	33	38	
55	57	44	42	39	47	29	26	
53	60	52	50	40	49	25	33	
55	60	59	44	34	36	44	35	
52	51	54	62	56	39	25	34	
63	50	47	42	47	41	36	25	
43	61	50	37	40	46	42	31	
43	51	46	61	54	41	37	31	
62	52	48	45	35	45	38	25	
56	44	51	41	45	51	32	34	
52	52	43	42	43	36	48	24	
39	52	38	36	45	37	41	28	
48	59	40	65	43	52	24	32	
64	54	56	60	45	37	44	33	
70	46	61	55	47	43	29	27	
50	60	52	39	47	48	35	37	
49	54	50	59	46	41	32	39	
50	55	47	51	39	49	29	35	
45	45	58	58	47	34	40	31	
47	49	46	38	45	33	33	29	
57	51	67	51	30	34	32	48	
64	50	48	59	57	42	25	24	
55	45	56	55	41	44	33	29	
61	52	54	46	35	34	27	30	
59	49	53	44	52	37	33	25	
51	55	41	43	46	32	42	31	
54	53	53	38	61	37	37	30	
54	63	55	39	47	43	32	39	
55	48	53	40	43	54	41	31	
44	58	61	60	49	27	32	29	
59	58	61	37	53	42	39	32	
57	64	48	52	42	41	30	35	
49	56	55	45	44	36	40	33	
55	47	49	40	47	52	34	37	
56	65	57	51	49	56	40	32	
58	45	55	43	32	37	47	24	
50	54	57	45	36	34	33	30	
46	60	43	41	53	34	25	26	
58	48	44	46	49	36	29	31	
56	59	55	57	53	40	28	35	
50	57	49	62	49	34	38	30	
62	54	45	37	59	37	31	27	
49	57	40	49	43	37	36	31	
56	48	56	56	44	45	32	37	
64	56	59	45	37	50	37	31	
54	54	54	49	36	37	38	32	
54	52	56	52	39	55	53	28	
50	68	48	46	54	29	35	26	
58	46	61	36	60	42	34	25	
52	50	62	44	42	33	42	28	
53	44	49	53	49	38	29	28	
53	57	57	44	47	47	30	35	
50	61	53	47	37	43	44	28	
49	60	49	45	54	41	33	33	
54	55	42	50	42	60	36	21	
65	49	42	50	45	52	51	24	
