# Supplementary material for: Anomalous deep-red luminescence of perylene black analogues with strong π-π interactions
Source: Nat Commun. 2023 Apr 6;14:1922. doi: 10.1038/s41467-023-37171-y (PMC10079835; doi:10.1038/s41467-023-37171-y)
Supplement: Supplementary file 3 — Source data [file 41467_2023_37171_MOESM3_ESM.zip › DATA/Temperature-dependent PL spectra and fluorescence decay of crystalline film/Supplementary Fig. 22b/480nm-irf.txt]

#HydraHarp 400  Histogram Data			10/10/2020 03:25:57 PM
#channels per curve
6500
#display curve no.
7	
#memory block no.
14	
#ns/bin
0.0020	
#counts
0	
0	
1	
0	
1	
2	
4	
1	
2	
3	
4	
1	
1	
1	
0	
0	
1	
1	
0	
0	
4	
3	
0	
3	
1	
4	
3	
2	
2	
0	
2	
1	
1	
2	
0	
0	
0	
3	
3	
1	
2	
1	
0	
1	
1	
6	
1	
0	
1	
2	
1	
3	
1	
1	
2	
5	
6	
1	
0	
1	
4	
1	
3	
1	
3	
0	
0	
1	
3	
1	
3	
3	
2	
3	
2	
0	
0	
1	
1	
2	
1	
3	
3	
1	
0	
0	
2	
3	
0	
1	
1	
1	
4	
0	
2	
5	
3	
0	
2	
2	
1	
1	
3	
4	
2	
5	
3	
1	
4	
2	
3	
1	
3	
2	
2	
5	
5	
2	
2	
1	
1	
2	
4	
1	
1	
5	
2	
5	
4	
1	
1	
2	
3	
7	
5	
2	
4	
3	
4	
1	
5	
4	
4	
3	
2	
3	
2	
4	
2	
7	
7	
3	
3	
4	
3	
1	
4	
2	
4	
4	
0	
3	
3	
2	
3	
4	
4	
4	
4	
0	
3	
2	
5	
3	
5	
1	
5	
4	
3	
4	
6	
5	
4	
0	
2	
4	
9	
4	
3	
7	
3	
3	
8	
8	
5	
5	
6	
8	
10	
5	
9	
10	
4	
2	
4	
4	
7	
2	
5	
7	
4	
6	
5	
4	
5	
6	
5	
5	
5	
8	
6	
10	
7	
8	
4	
10	
3	
5	
10	
5	
9	
9	
2	
6	
4	
7	
11	
4	
9	
8	
7	
11	
10	
8	
11	
4	
11	
8	
10	
10	
5	
8	
12	
16	
19	
16	
13	
16	
25	
17	
13	
17	
20	
27	
23	
18	
26	
21	
25	
32	
22	
31	
34	
33	
38	
39	
37	
40	
50	
44	
58	
55	
61	
57	
75	
82	
71	
92	
99	
105	
103	
91	
130	
116	
121	
151	
154	
184	
176	
193	
227	
215	
226	
248	
260	
270	
280	
267	
289	
337	
339	
377	
350	
392	
378	
402	
441	
454	
511	
540	
517	
540	
591	
589	
617	
653	
657	
693	
675	
717	
804	
809	
869	
835	
837	
892	
902	
919	
973	
961	
1055	
1049	
1085	
1091	
1105	
1188	
1252	
1222	
1240	
1254	
1392	
1311	
1334	
1351	
1341	
1414	
1373	
1430	
1471	
1461	
1554	
1539	
1515	
1520	
1636	
1548	
1656	
1587	
1653	
1635	
1711	
1677	
1729	
1750	
1797	
1751	
1737	
1844	
1867	
1826	
1873	
1833	
1873	
1843	
1849	
1880	
1902	
1906	
1871	
1814	
1854	
1934	
1973	
1923	
2000	
1909	
1910	
1989	
1883	
1845	
1989	
1844	
1940	
1926	
1940	
1942	
1881	
1874	
1964	
1905	
1901	
1845	
1805	
1860	
1858	
1789	
1882	
1917	
1800	
1922	
1858	
1838	
1849	
1810	
1800	
1787	
1777	
1789	
1800	
1760	
1800	
1832	
1760	
1717	
1734	
1734	
1708	
1702	
1664	
1661	
1700	
1715	
1634	
1540	
1645	
1658	
1594	
1589	
1563	
1586	
1497	
1588	
1558	
1514	
1497	
1472	
1473	
1482	
1591	
1431	
1457	
1468	
1415	
1411	
1371	
1483	
1397	
1372	
1404	
1401	
1398	
1442	
1403	
1318	
1341	
1336	
1354	
1311	
1301	
1253	
1200	
1303	
1262	
1285	
1299	
1216	
1236	
1190	
1243	
1217	
1231	
1155	
1191	
1196	
1149	
1084	
1133	
1186	
1129	
1078	
1100	
1104	
1111	
1119	
1118	
1032	
1088	
1110	
985	
1072	
1078	
1042	
1046	
1135	
1059	
1021	
1021	
987	
998	
1059	
1014	
1001	
938	
970	
983	
953	
970	
926	
930	
976	
978	
915	
950	
946	
924	
883	
946	
937	
930	
934	
837	
878	
882	
951	
904	
870	
863	
875	
877	
884	
915	
840	
786	
807	
838	
883	
849	
782	
865	
858	
803	
787	
831	
788	
851	
820	
816	
754	
768	
762	
744	
760	
743	
781	
817	
774	
820	
738	
769	
734	
800	
797	
726	
789	
760	
722	
749	
757	
692	
693	
740	
738	
713	
745	
700	
692	
715	
708	
731	
701	
700	
671	
720	
715	
680	
692	
715	
668	
668	
648	
705	
713	
710	
676	
700	
683	
655	
630	
706	
695	
695	
694	
676	
635	
692	
631	
694	
667	
645	
619	
676	
667	
654	
667	
720	
634	
663	
613	
637	
615	
618	
611	
630	
650	
671	
637	
593	
620	
626	
631	
650	
663	
602	
633	
611	
615	
594	
633	
627	
616	
610	
606	
630	
580	
646	
645	
618	
593	
626	
647	
654	
645	
635	
597	
616	
594	
641	
594	
620	
620	
623	
615	
598	
638	
577	
627	
608	
665	
669	
598	
612	
649	
590	
618	
609	
635	
580	
558	
619	
632	
643	
585	
644	
611	
590	
626	
625	
614	
656	
631	
653	
627	
594	
647	
618	
618	
631	
623	
621	
600	
611	
616	
632	
627	
622	
641	
619	
620	
636	
673	
612	
619	
634	
589	
612	
576	
625	
619	
596	
627	
653	
608	
644	
618	
628	
617	
623	
648	
633	
602	
621	
584	
640	
598	
611	
609	
607	
574	
583	
597	
558	
601	
552	
603	
514	
637	
606	
599	
578	
551	
591	
566	
569	
582	
585	
570	
565	
570	
562	
587	
594	
481	
541	
562	
531	
522	
532	
556	
505	
496	
520	
499	
486	
513	
522	
528	
528	
491	
506	
485	
519	
502	
491	
529	
483	
470	
512	
500	
467	
471	
419	
501	
477	
478	
470	
461	
447	
483	
446	
412	
421	
428	
428	
438	
450	
456	
415	
418	
459	
379	
410	
398	
385	
419	
396	
437	
395	
397	
411	
399	
391	
377	
408	
399	
421	
372	
349	
341	
353	
391	
347	
368	
385	
349	
347	
354	
404	
346	
336	
348	
348	
367	
341	
368	
355	
353	
314	
342	
333	
342	
334	
357	
329	
319	
330	
310	
339	
316	
319	
307	
329	
326	
347	
346	
292	
310	
308	
341	
304	
343	
280	
287	
279	
316	
338	
288	
317	
287	
316	
302	
282	
263	
284	
272	
310	
286	
287	
327	
278	
290	
311	
302	
273	
298	
289	
260	
278	
272	
259	
270	
277	
274	
288	
289	
262	
302	
269	
272	
282	
284	
277	
287	
307	
258	
262	
283	
239	
297	
310	
293	
271	
266	
293	
258	
279	
256	
272	
296	
298	
276	
258	
300	
300	
292	
273	
268	
290	
269	
292	
282	
273	
286	
272	
273	
245	
257	
301	
289	
270	
258	
250	
277	
255	
276	
309	
268	
289	
285	
253	
252	
266	
275	
273	
262	
281	
290	
275	
254	
311	
280	
283	
267	
259	
259	
269	
238	
276	
267	
258	
225	
252	
236	
252	
251	
257	
239	
235	
241	
249	
230	
231	
220	
255	
236	
246	
227	
258	
212	
222	
239	
245	
228	
219	
246	
221	
225	
199	
209	
233	
237	
194	
215	
211	
217	
204	
211	
193	
169	
227	
200	
198	
199	
186	
202	
191	
180	
197	
199	
171	
193	
184	
201	
165	
157	
184	
162	
174	
171	
178	
173	
151	
151	
176	
154	
173	
168	
139	
153	
159	
188	
148	
157	
142	
150	
136	
135	
156	
149	
174	
131	
152	
132	
132	
132	
152	
131	
135	
139	
139	
132	
113	
143	
112	
121	
132	
110	
137	
106	
121	
112	
115	
131	
121	
125	
121	
126	
100	
109	
120	
95	
123	
116	
127	
117	
118	
101	
117	
125	
115	
105	
120	
113	
108	
118	
102	
117	
103	
91	
92	
96	
106	
110	
107	
84	
90	
94	
83	
102	
79	
82	
108	
107	
86	
91	
101	
88	
93	
83	
79	
98	
75	
94	
82	
89	
85	
93	
72	
82	
74	
88	
62	
85	
87	
89	
71	
81	
76	
79	
82	
78	
72	
75	
75	
70	
80	
73	
78	
87	
87	
64	
71	
88	
67	
74	
68	
74	
83	
71	
62	
58	
67	
75	
67	
88	
55	
83	
75	
63	
66	
73	
76	
62	
58	
56	
54	
67	
51	
80	
54	
59	
58	
55	
65	
85	
66	
68	
69	
71	
70	
61	
71	
61	
73	
70	
73	
61	
68	
61	
59	
66	
64	
55	
58	
56	
64	
61	
53	
55	
55	
49	
57	
57	
70	
49	
55	
59	
80	
57	
58	
52	
68	
62	
66	
61	
59	
51	
52	
54	
66	
63	
54	
54	
62	
64	
77	
51	
61	
45	
63	
39	
51	
58	
50	
57	
60	
45	
60	
49	
53	
54	
51	
39	
61	
45	
46	
46	
50	
54	
56	
38	
50	
50	
48	
50	
33	
53	
51	
59	
57	
51	
45	
43	
51	
36	
45	
50	
49	
60	
44	
51	
40	
42	
61	
53	
40	
49	
54	
48	
47	
44	
57	
38	
42	
50	
49	
43	
46	
44	
52	
44	
43	
45	
41	
45	
48	
35	
36	
42	
45	
42	
42	
46	
39	
45	
41	
35	
41	
39	
39	
36	
36	
44	
47	
42	
35	
46	
43	
47	
44	
39	
42	
49	
41	
37	
41	
41	
25	
32	
37	
41	
26	
42	
45	
24	
55	
48	
34	
39	
48	
46	
37	
29	
33	
29	
36	
27	
36	
39	
30	
44	
35	
38	
40	
34	
32	
33	
34	
39	
42	
41	
42	
39	
35	
29	
50	
34	
37	
39	
32	
36	
37	
31	
41	
30	
27	
33	
28	
44	
26	
33	
29	
25	
37	
42	
36	
33	
39	
35	
31	
37	
28	
33	
42	
29	
21	
31	
28	
41	
49	
30	
27	
30	
31	
29	
34	
28	
35	
30	
25	
34	
30	
28	
35	
41	
27	
36	
37	
24	
17	
26	
27	
32	
30	
23	
32	
20	
25	
20	
29	
27	
30	
24	
31	
26	
35	
33	
32	
27	
20	
25	
20	
29	
34	
36	
24	
18	
20	
28	
29	
28	
28	
38	
19	
34	
27	
32	
23	
32	
39	
26	
26	
25	
30	
25	
20	
28	
30	
24	
24	
20	
26	
20	
28	
14	
22	
18	
21	
24	
21	
23	
20	
22	
26	
24	
26	
26	
21	
31	
30	
17	
22	
19	
25	
31	
28	
31	
30	
38	
22	
24	
31	
26	
26	
22	
24	
23	
17	
26	
19	
24	
20	
22	
39	
20	
22	
26	
20	
19	
25	
14	
25	
14	
17	
23	
20	
20	
23	
14	
23	
30	
19	
30	
19	
18	
33	
22	
20	
19	
23	
24	
23	
24	
24	
21	
29	
23	
17	
20	
21	
20	
31	
11	
18	
20	
24	
21	
22	
23	
27	
19	
20	
13	
20	
26	
22	
17	
20	
20	
17	
26	
23	
22	
19	
22	
13	
26	
14	
15	
14	
31	
18	
19	
21	
22	
17	
28	
17	
16	
19	
17	
23	
17	
16	
16	
23	
17	
18	
21	
15	
18	
20	
16	
19	
17	
16	
20	
16	
21	
26	
20	
32	
24	
18	
17	
22	
21	
16	
18	
17	
20	
16	
17	
18	
14	
18	
22	
12	
9	
17	
11	
17	
14	
23	
15	
14	
15	
19	
16	
18	
23	
28	
10	
16	
15	
12	
17	
17	
12	
9	
12	
18	
15	
10	
22	
21	
8	
15	
25	
24	
24	
16	
19	
19	
14	
18	
17	
10	
14	
14	
14	
18	
23	
13	
16	
16	
10	
10	
21	
19	
11	
16	
11	
12	
11	
15	
13	
17	
16	
15	
16	
16	
11	
23	
16	
14	
14	
19	
16	
9	
12	
10	
11	
15	
15	
7	
14	
19	
4	
14	
10	
10	
12	
13	
6	
18	
16	
12	
13	
19	
14	
18	
13	
11	
15	
12	
21	
14	
21	
9	
16	
16	
16	
20	
18	
17	
10	
11	
9	
11	
11	
10	
16	
12	
10	
12	
9	
13	
10	
21	
16	
21	
11	
12	
14	
11	
14	
16	
13	
10	
15	
6	
11	
14	
10	
14	
3	
9	
12	
13	
21	
9	
8	
10	
16	
17	
14	
12	
11	
14	
14	
15	
21	
7	
15	
9	
15	
10	
12	
12	
15	
12	
8	
7	
17	
9	
9	
12	
17	
9	
5	
11	
14	
10	
15	
9	
13	
16	
14	
11	
8	
18	
11	
9	
10	
15	
12	
10	
14	
12	
15	
6	
16	
12	
9	
10	
10	
7	
8	
11	
7	
10	
13	
12	
9	
12	
11	
15	
11	
12	
11	
17	
8	
11	
16	
9	
11	
9	
15	
9	
14	
12	
11	
10	
7	
5	
11	
5	
11	
10	
12	
16	
12	
8	
10	
11	
11	
9	
9	
9	
7	
14	
14	
8	
8	
6	
10	
11	
7	
15	
12	
6	
8	
8	
6	
16	
16	
10	
8	
15	
11	
15	
11	
10	
12	
11	
7	
10	
10	
5	
6	
13	
8	
8	
18	
7	
5	
10	
8	
11	
8	
10	
6	
12	
11	
11	
16	
9	
3	
8	
8	
7	
6	
16	
14	
5	
13	
7	
8	
6	
12	
12	
14	
14	
8	
7	
15	
8	
4	
11	
9	
4	
7	
9	
12	
8	
14	
9	
11	
11	
13	
7	
8	
10	
10	
11	
10	
14	
7	
5	
10	
6	
3	
12	
9	
8	
9	
5	
9	
10	
12	
8	
8	
10	
7	
9	
10	
7	
9	
5	
11	
6	
12	
11	
9	
16	
8	
3	
9	
7	
7	
7	
7	
2	
4	
4	
9	
8	
5	
7	
8	
5	
3	
4	
8	
6	
8	
8	
9	
3	
8	
6	
13	
4	
2	
7	
8	
7	
4	
6	
6	
10	
6	
14	
4	
9	
9	
10	
12	
7	
11	
7	
8	
5	
9	
9	
7	
5	
8	
6	
9	
4	
9	
5	
7	
6	
6	
4	
2	
11	
3	
10	
4	
7	
8	
6	
6	
8	
6	
7	
8	
0	
3	
9	
2	
8	
8	
5	
3	
7	
3	
9	
5	
4	
9	
5	
7	
6	
7	
8	
8	
11	
4	
9	
7	
3	
8	
10	
5	
7	
5	
8	
11	
5	
6	
5	
4	
5	
5	
5	
8	
8	
9	
8	
7	
7	
5	
6	
3	
9	
4	
2	
2	
4	
5	
6	
14	
7	
7	
9	
5	
3	
4	
5	
6	
4	
4	
6	
6	
6	
6	
8	
1	
3	
2	
5	
7	
6	
3	
5	
3	
4	
5	
5	
6	
6	
3	
9	
4	
6	
10	
6	
3	
7	
7	
2	
5	
2	
6	
4	
2	
6	
5	
8	
8	
1	
5	
5	
13	
1	
7	
3	
3	
8	
5	
1	
8	
6	
3	
4	
6	
3	
5	
5	
5	
6	
7	
3	
3	
7	
7	
9	
5	
9	
7	
2	
6	
6	
6	
6	
9	
2	
8	
4	
8	
3	
8	
4	
4	
4	
8	
8	
6	
8	
8	
4	
5	
4	
4	
6	
2	
1	
6	
7	
4	
6	
1	
4	
2	
2	
2	
4	
7	
1	
2	
5	
4	
3	
7	
5	
5	
4	
5	
6	
6	
4	
5	
6	
6	
4	
6	
6	
4	
7	
1	
6	
7	
2	
7	
4	
5	
4	
7	
4	
6	
6	
6	
8	
3	
3	
8	
5	
2	
6	
2	
7	
5	
1	
5	
2	
0	
9	
4	
5	
2	
3	
11	
4	
2	
6	
7	
7	
6	
3	
7	
4	
3	
2	
1	
6	
6	
5	
5	
3	
6	
2	
7	
2	
4	
2	
4	
1	
3	
5	
4	
4	
4	
3	
9	
5	
9	
4	
7	
3	
4	
5	
4	
9	
6	
5	
6	
5	
3	
4	
2	
6	
3	
5	
4	
5	
1	
5	
6	
2	
4	
5	
4	
4	
5	
6	
1	
6	
3	
4	
3	
3	
0	
6	
5	
5	
2	
5	
6	
0	
3	
2	
2	
4	
2	
1	
3	
3	
2	
5	
4	
2	
3	
9	
7	
1	
1	
4	
1	
7	
7	
2	
4	
8	
2	
4	
6	
7	
6	
1	
4	
3	
3	
1	
1	
4	
5	
5	
3	
4	
3	
4	
3	
1	
2	
0	
6	
7	
5	
1	
3	
4	
4	
3	
5	
5	
4	
7	
5	
1	
3	
5	
4	
1	
5	
10	
2	
6	
6	
6	
1	
4	
3	
4	
2	
1	
0	
4	
2	
2	
1	
2	
1	
1	
2	
2	
3	
4	
3	
3	
5	
0	
5	
2	
3	
5	
0	
3	
4	
2	
0	
1	
4	
5	
2	
5	
2	
9	
5	
4	
4	
4	
1	
8	
3	
2	
2	
1	
1	
2	
2	
5	
2	
2	
3	
2	
5	
1	
3	
3	
3	
6	
5	
3	
7	
4	
2	
4	
2	
2	
5	
3	
2	
4	
3	
3	
0	
4	
6	
1	
4	
1	
5	
4	
3	
4	
3	
1	
6	
5	
1	
1	
2	
1	
6	
4	
5	
3	
4	
4	
5	
5	
4	
1	
4	
2	
4	
2	
3	
3	
2	
5	
3	
3	
1	
6	
5	
2	
4	
2	
5	
4	
2	
3	
1	
1	
2	
4	
7	
6	
4	
6	
1	
0	
2	
5	
4	
0	
1	
4	
1	
2	
4	
7	
2	
2	
4	
2	
3	
3	
3	
1	
4	
0	
5	
2	
5	
3	
2	
4	
1	
2	
1	
1	
0	
1	
3	
0	
1	
3	
6	
2	
3	
2	
2	
1	
4	
3	
4	
3	
0	
1	
4	
4	
6	
1	
2	
4	
5	
4	
4	
1	
0	
3	
0	
4	
1	
2	
5	
4	
3	
0	
0	
5	
8	
2	
2	
4	
1	
1	
5	
1	
3	
2	
3	
4	
1	
1	
1	
3	
3	
0	
4	
2	
2	
4	
2	
2	
5	
2	
0	
1	
0	
3	
0	
4	
2	
3	
4	
3	
1	
5	
2	
5	
6	
2	
4	
2	
1	
4	
2	
1	
5	
5	
1	
3	
3	
4	
2	
1	
2	
1	
1	
1	
3	
1	
2	
2	
4	
2	
3	
3	
6	
2	
1	
2	
2	
2	
3	
1	
2	
1	
1	
4	
0	
4	
0	
3	
3	
3	
4	
3	
3	
4	
2	
1	
0	
4	
2	
3	
2	
4	
2	
2	
1	
3	
2	
1	
1	
0	
2	
0	
4	
2	
1	
5	
1	
0	
1	
4	
1	
0	
2	
2	
6	
7	
0	
3	
2	
3	
4	
1	
2	
2	
2	
0	
1	
4	
5	
2	
5	
2	
1	
5	
0	
1	
1	
1	
2	
5	
3	
3	
1	
0	
5	
1	
1	
3	
2	
2	
0	
3	
1	
3	
2	
5	
2	
4	
1	
4	
2	
3	
1	
2	
2	
4	
4	
2	
1	
2	
2	
1	
1	
2	
0	
1	
3	
3	
1	
3	
3	
0	
1	
5	
5	
2	
3	
2	
2	
4	
5	
0	
1	
5	
3	
2	
4	
2	
0	
3	
2	
4	
4	
3	
7	
3	
1	
1	
2	
3	
3	
3	
0	
4	
3	
7	
2	
2	
2	
1	
1	
4	
5	
2	
2	
2	
1	
2	
2	
1	
1	
4	
3	
3	
1	
2	
1	
2	
8	
1	
2	
1	
1	
2	
0	
1	
2	
0	
6	
2	
5	
1	
1	
3	
1	
3	
0	
1	
1	
2	
1	
1	
0	
1	
3	
3	
3	
2	
0	
0	
2	
5	
0	
1	
3	
3	
1	
0	
1	
1	
2	
1	
2	
0	
2	
5	
0	
1	
2	
3	
0	
1	
3	
1	
7	
2	
2	
4	
1	
2	
2	
0	
1	
2	
2	
2	
2	
1	
1	
3	
2	
1	
4	
0	
1	
3	
2	
1	
3	
1	
3	
2	
1	
1	
4	
2	
1	
2	
3	
3	
0	
0	
1	
5	
0	
0	
2	
2	
0	
4	
1	
1	
2	
0	
1	
5	
4	
3	
4	
6	
3	
3	
1	
0	
3	
2	
3	
1	
3	
1	
2	
2	
0	
2	
2	
1	
1	
0	
1	
1	
4	
2	
4	
4	
3	
2	
5	
1	
3	
3	
1	
2	
5	
1	
2	
4	
4	
2	
1	
1	
3	
2	
3	
1	
3	
2	
1	
4	
2	
3	
1	
0	
4	
1	
6	
4	
4	
2	
5	
1	
4	
2	
4	
1	
2	
3	
2	
0	
0	
5	
2	
2	
3	
2	
0	
4	
4	
4	
2	
2	
3	
3	
1	
2	
2	
4	
2	
1	
2	
4	
3	
2	
5	
2	
3	
2	
2	
1	
1	
1	
2	
2	
2	
2	
2	
0	
5	
2	
1	
5	
2	
2	
2	
2	
1	
4	
4	
3	
0	
0	
3	
1	
4	
4	
2	
1	
1	
0	
1	
1	
1	
3	
5	
3	
1	
0	
2	
2	
8	
1	
5	
3	
1	
3	
3	
4	
5	
5	
2	
0	
5	
1	
2	
2	
1	
2	
1	
0	
3	
4	
3	
2	
4	
2	
2	
1	
3	
3	
1	
1	
6	
1	
1	
2	
2	
3	
2	
3	
3	
4	
4	
1	
1	
0	
0	
3	
3	
4	
1	
4	
1	
3	
2	
1	
2	
3	
2	
3	
3	
1	
2	
1	
2	
3	
3	
2	
4	
3	
3	
3	
5	
2	
4	
3	
1	
3	
0	
1	
3	
1	
2	
1	
2	
3	
3	
1	
3	
0	
2	
3	
1	
0	
3	
1	
2	
1	
3	
1	
0	
3	
2	
1	
1	
1	
1	
3	
1	
1	
5	
2	
3	
2	
2	
4	
1	
2	
2	
3	
3	
3	
1	
3	
2	
2	
3	
1	
4	
2	
3	
4	
3	
5	
1	
2	
5	
3	
4	
0	
2	
2	
2	
6	
2	
2	
2	
2	
1	
3	
0	
3	
3	
4	
1	
0	
3	
3	
2	
4	
1	
3	
2	
0	
2	
4	
1	
2	
3	
2	
4	
2	
4	
3	
2	
0	
1	
3	
3	
4	
1	
2	
4	
1	
1	
0	
1	
2	
0	
4	
0	
3	
0	
3	
1	
0	
3	
1	
2	
1	
1	
1	
4	
2	
1	
2	
1	
0	
3	
1	
2	
2	
0	
1	
5	
3	
2	
1	
2	
0	
0	
2	
3	
1	
3	
1	
3	
4	
1	
2	
1	
7	
2	
5	
0	
1	
3	
4	
2	
3	
0	
4	
1	
1	
2	
2	
3	
1	
1	
1	
3	
5	
1	
2	
3	
1	
4	
4	
3	
3	
5	
1	
1	
3	
0	
1	
1	
2	
2	
0	
3	
3	
2	
1	
5	
1	
2	
2	
4	
1	
1	
4	
1	
1	
0	
3	
2	
2	
1	
3	
2	
5	
3	
0	
2	
1	
1	
2	
1	
0	
2	
1	
3	
1	
3	
2	
1	
2	
2	
2	
3	
2	
0	
3	
6	
6	
0	
1	
1	
0	
0	
3	
1	
2	
0	
4	
1	
4	
0	
2	
2	
1	
2	
0	
3	
2	
1	
3	
2	
3	
0	
2	
2	
2	
2	
2	
4	
2	
4	
2	
3	
6	
1	
4	
3	
5	
1	
3	
2	
1	
3	
3	
0	
1	
3	
0	
0	
0	
3	
1	
3	
0	
1	
2	
4	
1	
2	
3	
0	
2	
1	
5	
4	
1	
1	
2	
1	
1	
2	
3	
0	
0	
2	
3	
4	
0	
3	
0	
3	
1	
5	
3	
3	
1	
0	
3	
3	
0	
3	
0	
4	
2	
0	
2	
1	
3	
3	
2	
3	
2	
1	
2	
1	
3	
2	
3	
1	
0	
3	
4	
2	
2	
1	
3	
2	
2	
4	
4	
1	
2	
4	
2	
6	
2	
1	
1	
3	
0	
3	
1	
0	
2	
4	
3	
2	
1	
0	
6	
1	
3	
2	
2	
2	
2	
3	
0	
3	
2	
2	
4	
1	
4	
0	
2	
1	
5	
0	
3	
1	
4	
1	
1	
1	
2	
5	
3	
5	
1	
4	
1	
2	
3	
5	
2	
4	
3	
5	
0	
2	
3	
1	
5	
1	
2	
2	
1	
3	
6	
4	
1	
0	
3	
1	
1	
2	
3	
0	
4	
3	
2	
2	
0	
1	
3	
3	
0	
0	
0	
4	
1	
4	
1	
5	
1	
2	
0	
2	
3	
1	
1	
3	
2	
4	
3	
2	
1	
1	
4	
3	
2	
2	
1	
3	
2	
8	
4	
2	
1	
0	
3	
1	
1	
4	
2	
1	
4	
2	
3	
4	
0	
6	
3	
3	
5	
4	
3	
2	
3	
0	
0	
1	
2	
3	
3	
1	
2	
4	
2	
4	
2	
1	
0	
3	
2	
3	
0	
3	
1	
1	
1	
3	
2	
3	
4	
4	
1	
1	
0	
3	
2	
0	
1	
2	
2	
4	
0	
0	
3	
1	
3	
2	
4	
1	
4	
2	
0	
0	
2	
6	
3	
3	
2	
1	
3	
6	
2	
3	
0	
0	
0	
4	
0	
1	
1	
1	
1	
4	
1	
1	
1	
1	
0	
3	
5	
3	
1	
2	
2	
1	
1	
1	
1	
1	
1	
2	
1	
2	
2	
2	
3	
2	
4	
0	
0	
3	
3	
3	
4	
0	
2	
1	
2	
2	
2	
3	
3	
2	
0	
1	
1	
1	
4	
1	
2	
3	
3	
2	
1	
1	
2	
3	
1	
2	
2	
3	
6	
2	
2	
1	
1	
3	
1	
2	
2	
0	
3	
6	
1	
1	
0	
1	
0	
4	
2	
4	
0	
4	
0	
3	
3	
1	
1	
5	
2	
0	
1	
1	
1	
1	
1	
4	
1	
1	
0	
3	
3	
0	
2	
3	
0	
3	
1	
2	
3	
1	
2	
2	
2	
5	
4	
1	
2	
3	
0	
0	
2	
3	
0	
1	
3	
1	
2	
5	
0	
1	
4	
0	
1	
1	
4	
2	
3	
0	
5	
1	
2	
2	
0	
2	
3	
2	
4	
4	
1	
2	
0	
0	
4	
6	
1	
5	
3	
1	
2	
1	
6	
1	
2	
1	
0	
1	
0	
4	
0	
2	
6	
2	
0	
0	
3	
3	
3	
4	
1	
4	
1	
4	
0	
2	
3	
3	
2	
1	
1	
3	
2	
0	
1	
1	
2	
1	
2	
2	
1	
3	
1	
0	
2	
2	
0	
1	
5	
0	
1	
3	
2	
0	
0	
2	
0	
4	
2	
1	
0	
1	
3	
3	
2	
3	
3	
1	
3	
0	
2	
2	
2	
2	
4	
1	
0	
2	
3	
0	
2	
3	
1	
2	
1	
3	
2	
1	
1	
1	
2	
1	
2	
1	
1	
1	
1	
1	
1	
2	
3	
1	
0	
4	
4	
4	
1	
0	
1	
1	
3	
2	
1	
5	
4	
1	
3	
2	
4	
5	
6	
1	
2	
3	
0	
2	
2	
4	
2	
3	
1	
3	
2	
0	
0	
3	
0	
3	
6	
0	
2	
2	
1	
3	
1	
2	
3	
0	
0	
2	
2	
2	
1	
0	
4	
2	
1	
1	
1	
2	
3	
1	
0	
2	
0	
1	
3	
2	
1	
3	
6	
1	
2	
3	
1	
5	
1	
1	
1	
1	
0	
3	
0	
0	
1	
4	
2	
2	
3	
1	
6	
3	
2	
5	
2	
1	
0	
2	
1	
1	
3	
1	
0	
2	
2	
5	
0	
4	
4	
1	
1	
0	
1	
1	
3	
2	
3	
5	
4	
3	
1	
2	
0	
1	
2	
3	
1	
1	
0	
4	
3	
0	
1	
0	
3	
0	
1	
3	
1	
1	
1	
1	
4	
1	
1	
1	
2	
2	
0	
0	
4	
1	
0	
2	
1	
1	
1	
4	
1	
4	
0	
0	
1	
1	
1	
1	
1	
2	
1	
1	
3	
3	
1	
2	
5	
1	
2	
3	
0	
1	
1	
3	
1	
2	
1	
1	
2	
4	
0	
1	
0	
4	
0	
0	
1	
2	
1	
3	
4	
2	
4	
2	
0	
2	
1	
1	
0	
6	
4	
2	
2	
2	
2	
1	
2	
2	
1	
1	
2	
1	
5	
0	
2	
2	
6	
3	
1	
3	
1	
3	
2	
0	
3	
2	
1	
4	
3	
0	
3	
2	
3	
3	
3	
1	
1	
2	
5	
2	
4	
3	
1	
3	
1	
1	
4	
3	
1	
4	
4	
1	
0	
6	
0	
4	
0	
1	
3	
1	
1	
2	
1	
2	
4	
4	
3	
3	
4	
4	
3	
2	
6	
2	
2	
2	
4	
1	
1	
5	
0	
4	
4	
8	
1	
6	
5	
1	
1	
1	
4	
3	
2	
3	
3	
3	
3	
2	
2	
1	
6	
5	
2	
6	
5	
3	
6	
5	
4	
4	
6	
3	
4	
2	
3	
4	
2	
2	
3	
3	
3	
2	
3	
2	
1	
4	
3	
3	
8	
3	
2	
4	
0	
5	
5	
3	
3	
4	
3	
5	
3	
3	
1	
8	
2	
4	
1	
3	
6	
4	
3	
2	
5	
4	
1	
0	
3	
2	
1	
8	
7	
3	
3	
3	
6	
1	
2	
4	
2	
1	
2	
4	
7	
5	
4	
5	
1	
3	
3	
3	
3	
3	
2	
2	
2	
1	
3	
4	
3	
1	
4	
9	
2	
4	
2	
4	
2	
1	
2	
3	
1	
4	
4	
1	
0	
3	
5	
1	
1	
2	
1	
1	
2	
2	
3	
0	
2	
3	
5	
4	
0	
0	
7	
2	
3	
3	
1	
1	
1	
4	
0	
2	
2	
2	
1	
5	
2	
4	
2	
2	
4	
4	
0	
1	
1	
1	
4	
5	
6	
4	
3	
2	
4	
2	
3	
6	
3	
1	
4	
3	
1	
4	
3	
5	
5	
3	
1	
1	
4	
3	
1	
3	
0	
3	
2	
0	
2	
0	
4	
2	
1	
4	
3	
3	
1	
1	
4	
1	
2	
1	
3	
1	
0	
3	
1	
1	
0	
5	
2	
3	
4	
2	
1	
0	
2	
3	
3	
1	
2	
2	
3	
2	
3	
3	
2	
4	
5	
5	
3	
5	
3	
2	
3	
2	
3	
7	
2	
2	
1	
2	
2	
3	
1	
1	
2	
4	
8	
5	
1	
0	
2	
3	
4	
4	
1	
2	
4	
3	
1	
1	
0	
6	
5	
3	
2	
2	
3	
3	
1	
3	
4	
1	
1	
4	
3	
4	
5	
6	
1	
0	
1	
1	
1	
0	
1	
2	
2	
2	
5	
2	
1	
1	
1	
2	
3	
3	
2	
1	
2	
3	
2	
3	
0	
2	
3	
2	
3	
3	
3	
3	
3	
0	
3	
7	
3	
1	
3	
2	
4	
2	
1	
0	
3	
0	
0	
4	
1	
1	
1	
2	
3	
2	
1	
0	
5	
1	
3	
1	
2	
0	
3	
3	
5	
2	
4	
2	
0	
4	
1	
1	
3	
1	
4	
2	
0	
0	
3	
1	
4	
1	
2	
1	
1	
0	
1	
2	
6	
3	
2	
3	
2	
2	
3	
2	
1	
2	
1	
0	
3	
0	
2	
1	
3	
4	
2	
3	
2	
5	
0	
3	
3	
1	
0	
3	
3	
3	
2	
1	
2	
2	
0	
1	
2	
4	
2	
1	
3	
0	
3	
1	
2	
3	
3	
2	
4	
4	
1	
1	
3	
0	
3	
1	
0	
1	
2	
1	
2	
1	
0	
3	
2	
1	
7	
5	
3	
4	
5	
1	
4	
4	
4	
5	
2	
3	
2	
5	
2	
3	
4	
2	
1	
0	
1	
2	
4	
1	
4	
2	
2	
3	
3	
2	
3	
0	
1	
0	
0	
1	
2	
5	
1	
2	
4	
4	
1	
4	
2	
1	
1	
3	
2	
1	
0	
6	
1	
0	
2	
1	
1	
1	
2	
1	
0	
4	
0	
4	
2	
1	
4	
5	
3	
0	
2	
3	
2	
0	
1	
4	
3	
1	
1	
1	
2	
3	
4	
3	
2	
3	
1	
3	
2	
2	
2	
0	
3	
4	
2	
0	
0	
3	
2	
1	
2	
0	
2	
2	
2	
0	
1	
1	
2	
1	
1	
4	
3	
2	
2	
2	
5	
2	
2	
0	
3	
0	
2	
0	
2	
2	
1	
2	
6	
1	
1	
3	
4	
1	
2	
4	
1	
1	
1	
1	
2	
1	
1	
1	
2	
2	
4	
1	
0	
3	
2	
4	
1	
1	
2	
1	
3	
4	
1	
1	
3	
0	
2	
2	
3	
2	
1	
0	
2	
2	
2	
1	
2	
1	
3	
0	
6	
2	
2	
2	
0	
2	
5	
0	
2	
2	
4	
4	
3	
2	
5	
4	
1	
0	
0	
1	
2	
1	
1	
1	
0	
3	
1	
3	
4	
1	
2	
2	
2	
1	
1	
2	
1	
4	
4	
5	
1	
2	
2	
4	
0	
1	
5	
3	
1	
3	
1	
2	
3	
3	
1	
2	
2	
1	
5	
2	
1	
1	
3	
3	
2	
4	
3	
1	
5	
2	
1	
1	
1	
2	
1	
1	
0	
4	
1	
3	
2	
0	
1	
3	
1	
3	
3	
2	
2	
2	
0	
1	
2	
0	
2	
3	
1	
1	
0	
2	
3	
1	
1	
2	
1	
2	
2	
1	
2	
1	
1	
1	
1	
2	
4	
1	
3	
2	
1	
3	
1	
2	
5	
3	
2	
1	
1	
2	
1	
1	
0	
4	
0	
2	
1	
1	
2	
0	
2	
0	
5	
3	
3	
0	
1	
3	
4	
3	
1	
5	
1	
1	
2	
3	
3	
3	
1	
0	
1	
0	
4	
6	
2	
3	
2	
3	
3	
3	
3	
4	
2	
2	
5	
0	
0	
0	
1	
3	
3	
1	
4	
5	
3	
1	
2	
1	
1	
4	
1	
1	
2	
1	
1	
4	
2	
2	
3	
3	
5	
1	
4	
2	
3	
1	
3	
2	
1	
3	
1	
2	
3	
4	
3	
0	
0	
3	
0	
0	
2	
1	
1	
1	
2	
4	
1	
0	
0	
2	
3	
2	
0	
1	
2	
1	
1	
2	
2	
1	
0	
3	
1	
1	
2	
2	
3	
3	
3	
0	
1	
3	
0	
6	
1	
1	
2	
2	
3	
3	
2	
0	
0	
2	
2	
2	
3	
0	
2	
0	
1	
2	
1	
2	
2	
3	
0	
1	
1	
3	
0	
2	
0	
2	
3	
2	
2	
3	
2	
1	
0	
3	
0	
2	
2	
2	
3	
1	
2	
2	
3	
3	
1	
1	
1	
2	
0	
2	
2	
3	
2	
2	
0	
0	
3	
3	
1	
1	
4	
2	
1	
1	
3	
1	
2	
1	
1	
1	
0	
2	
0	
1	
2	
0	
3	
4	
3	
0	
2	
2	
1	
1	
3	
1	
0	
1	
1	
2	
4	
4	
0	
1	
0	
2	
1	
4	
2	
0	
2	
3	
0	
2	
2	
2	
3	
3	
2	
0	
1	
2	
1	
3	
2	
0	
2	
3	
2	
1	
5	
2	
1	
2	
2	
1	
2	
1	
1	
2	
2	
4	
0	
0	
1	
0	
0	
1	
0	
1	
4	
2	
2	
2	
2	
1	
1	
0	
3	
1	
4	
1	
1	
3	
2	
0	
1	
0	
3	
2	
3	
3	
3	
0	
2	
0	
2	
1	
0	
4	
2	
2	
1	
1	
1	
1	
3	
2	
2	
2	
2	
0	
2	
1	
0	
2	
1	
0	
0	
0	
2	
3	
1	
1	
4	
0	
1	
2	
1	
4	
0	
2	
1	
3	
3	
2	
3	
2	
0	
5	
1	
4	
2	
2	
2	
2	
0	
4	
1	
2	
2	
1	
2	
3	
1	
4	
0	
4	
0	
3	
4	
3	
0	
4	
2	
3	
2	
4	
3	
0	
3	
2	
1	
2	
2	
3	
3	
2	
3	
4	
2	
4	
4	
2	
2	
0	
0	
0	
2	
1	
5	
1	
1	
3	
2	
0	
2	
1	
3	
1	
2	
0	
0	
0	
0	
2	
1	
1	
1	
1	
2	
2	
4	
3	
3	
1	
5	
2	
2	
2	
2	
3	
2	
1	
1	
4	
1	
3	
4	
3	
1	
1	
0	
4	
2	
0	
2	
2	
3	
2	
2	
0	
0	
1	
2	
3	
2	
1	
3	
3	
1	
5	
2	
2	
2	
0	
0	
1	
2	
2	
3	
1	
0	
2	
0	
0	
1	
0	
1	
0	
3	
2	
4	
6	
0	
2	
0	
1	
4	
0	
2	
0	
1	
2	
4	
1	
2	
2	
1	
1	
1	
2	
0	
0	
0	
1	
1	
1	
2	
1	
3	
5	
1	
1	
0	
1	
0	
2	
4	
1	
3	
3	
2	
1	
1	
2	
5	
2	
1	
0	
4	
2	
2	
1	
0	
3	
3	
4	
0	
2	
2	
0	
2	
0	
2	
2	
2	
2	
2	
2	
2	
3	
2	
4	
1	
4	
4	
3	
3	
1	
2	
0	
3	
4	
3	
1	
1	
1	
1	
2	
1	
3	
2	
3	
1	
0	
3	
1	
1	
1	
2	
1	
2	
2	
0	
3	
1	
0	
1	
0	
2	
2	
3	
3	
1	
0	
0	
2	
1	
2	
0	
3	
1	
2	
2	
2	
2	
5	
4	
0	
0	
4	
2	
2	
2	
2	
6	
3	
2	
4	
2	
2	
4	
0	
0	
1	
4	
0	
1	
3	
1	
1	
3	
3	
4	
2	
1	
0	
0	
1	
1	
2	
2	
2	
2	
1	
2	
0	
3	
0	
3	
1	
3	
1	
3	
0	
1	
3	
2	
2	
0	
0	
0	
2	
7	
1	
4	
2	
2	
3	
2	
2	
3	
3	
1	
3	
2	
1	
1	
0	
1	
2	
3	
2	
2	
4	
4	
2	
1	
2	
3	
1	
0	
0	
2	
1	
1	
4	
9	
0	
0	
4	
1	
2	
0	
1	
1	
1	
0	
3	
2	
2	
3	
1	
2	
2	
0	
1	
1	
5	
1	
1	
2	
0	
3	
4	
4	
2	
1	
0	
3	
4	
3	
2	
2	
1	
5	
3	
4	
2	
3	
0	
2	
2	
2	
3	
1	
2	
1	
0	
1	
1	
3	
2	
2	
4	
1	
0	
1	
1	
1	
2	
3	
3	
0	
2	
6	
5	
1	
2	
1	
1	
1	
2	
2	
3	
2	
0	
1	
2	
3	
0	
4	
1	
1	
1	
1	
2	
2	
3	
1	
2	
2	
2	
2	
0	
2	
2	
4	
0	
1	
2	
2	
0	
1	
2	
6	
2	
4	
0	
3	
2	
0	
2	
0	
0	
2	
5	
1	
4	
2	
4	
0	
2	
1	
0	
1	
1	
1	
1	
3	
1	
1	
3	
1	
0	
1	
2	
2	
0	
3	
1	
1	
0	
1	
4	
1	
6	
2	
4	
2	
3	
3	
5	
1	
2	
0	
2	
2	
4	
0	
1	
3	
3	
2	
2	
4	
2	
1	
4	
4	
3	
1	
2	
1	
3	
1	
4	
2	
2	
3	
1	
1	
0	
1	
4	
0	
0	
0	
1	
2	
2	
2	
2	
3	
2	
1	
1	
0	
8	
2	
1	
2	
1	
2	
2	
2	
1	
1	
3	
0	
0	
3	
3	
1	
1	
3	
0	
2	
3	
3	
2	
3	
0	
2	
3	
3	
4	
0	
2	
0	
1	
2	
3	
1	
2	
2	
2	
3	
2	
3	
1	
0	
3	
2	
1	
1	
3	
0	
2	
3	
0	
1	
2	
2	
1	
1	
1	
2	
1	
3	
1	
1	
4	
1	
2	
1	
1	
2	
2	
1	
1	
0	
4	
2	
2	
1	
1	
1	
3	
0	
2	
1	
1	
1	
0	
2	
1	
0	
3	
2	
2	
4	
0	
4	
4	
2	
2	
2	
4	
4	
0	
1	
0	
2	
5	
1	
4	
1	
3	
0	
4	
1	
2	
0	
1	
2	
2	
3	
1	
3	
2	
2	
2	
1	
1	
3	
2	
0	
2	
1	
1	
2	
1	
2	
2	
1	
2	
1	
2	
1	
4	
2	
1	
2	
2	
3	
2	
1	
1	
5	
3	
2	
1	
1	
1	
2	
4	
0	
1	
3	
1	
6	
3	
2	
1	
6	
1	
1	
3	
0	
1	
2	
5	
1	
1	
3	
2	
1	
2	
3	
0	
2	
3	
2	
6	
3	
1	
2	
2	
3	
0	
2	
3	
1	
2	
2	
1	
1	
2	
3	
5	
0	
1	
3	
1	
1	
0	
0	
2	
1	
2	
1	
1	
0	
3	
0	
1	
0	
3	
1	
3	
4	
1	
4	
1	
3	
1	
1	
0	
3	
6	
1	
1	
0	
2	
2	
0	
0	
4	
2	
2	
0	
1	
1	
1	
1	
1	
0	
1	
4	
2	
6	
1	
1	
2	
4	
1	
0	
4	
1	
1	
0	
2	
0	
1	
0	
2	
1	
1	
4	
0	
3	
5	
1	
1	
1	
3	
3	
3	
3	
3	
0	
2	
2	
2	
1	
0	
2	
2	
3	
1	
2	
0	
4	
1	
2	
3	
1	
1	
1	
1	
1	
4	
3	
2	
0	
1	
0	
4	
0	
0	
0	
4	
0	
2	
0	
3	
1	
4	
2	
2	
1	
1	
3	
3	
1	
0	
3	
2	
0	
1	
2	
1	
5	
0	
1	
1	
2	
1	
1	
6	
1	
1	
2	
1	
4	
0	
1	
3	
4	
2	
5	
1	
2	
3	
1	
1	
4	
4	
3	
3	
3	
1	
1	
3	
3	
1	
2	
0	
3	
4	
5	
2	
1	
1	
2	
2	
4	
4	
6	
1	
2	
3	
2	
2	
5	
2	
2	
1	
0	
2	
4	
2	
2	
2	
3	
2	
3	
7	
5	
3	
1	
5	
1	
3	
3	
3	
6	
3	
2	
1	
3	
4	
4	
2	
5	
3	
4	
3	
3	
5	
3	
1	
5	
7	
3	
6	
3	
4	
2	
3	
2	
9	
4	
1	
3	
5	
2	
4	
3	
6	
3	
6	
0	
4	
2	
1	
4	
2	
5	
5	
5	
4	
2	
3	
5	
4	
4	
5	
1	
3	
4	
5	
4	
5	
4	
4	
6	
9	
1	
6	
7	
5	
3	
5	
5	
3	
7	
5	
6	
6	
6	
6	
2	
3	
5	
10	
4	
7	
6	
8	
3	
3	
5	
7	
4	
8	
3	
8	
5	
9	
8	
7	
