# Supplementary material for: Anomalous deep-red luminescence of perylene black analogues with strong π-π interactions
Source: Nat Commun. 2023 Apr 6;14:1922. doi: 10.1038/s41467-023-37171-y (PMC10079835; doi:10.1038/s41467-023-37171-y)
Supplement: Supplementary file 3 — Source data [file 41467_2023_37171_MOESM3_ESM.zip › DATA/Temperature-dependent PL spectra and fluorescence decay of crystalline film/Supplementary Fig. 23a/68-100K-1S-EX480NM 378.csv]

471.67766888101448	33
471.99028276455613	25
472.30289504096527	39
472.61550570108284	29
472.92811473574989	36
473.24072213580666	31
473.55332789209336	25
473.86593199544933	30
474.1785344367139	20
474.49113520672552	18
474.80373429632243	29
475.11633169634268	16
475.42892739762328	44
475.74152139100158	43
476.0541136673134	80
476.36670421739564	94
476.67929303208308	157
476.99188010221161	220
477.30446541861556	327
477.61704897212951	460
477.92963075358745	606
478.24221075382258	775
478.55478896366805	861
478.86736537395689	945
479.17993997552071	989
479.49251275919204	956
479.80508371580152	969
480.11765283618081	871
480.43022011116011	764
480.74278553156955	686
481.05534908823893	538
481.3679107719978	400
481.68047057367477	258
481.9930284840986	149
482.3055844940975	100
482.61813859449853	61
482.93069077612978	48
483.24324102981785	44
483.55578934638896	37
483.86833571666938	37
484.18088013148508	35
484.49342258166109	25
484.80596305802226	32
485.11850155139314	22
485.431038052598	32
485.74357255246059	25
486.0561050418039	32
486.36863551145126	27
486.68116395222489	28
486.99369035494715	26
487.30621471043958	30
487.61873700952418	35
487.93125724302115	31
488.24377540175158	27
488.55629147653553	42
488.86880545819321	34
489.1813173375437	34
489.49382710540635	39
489.80633475259975	24
490.11884026994227	35
490.431343648252	29
490.74384487834635	40
491.05634395104295	28
491.36884085715855	25
491.681335587509	47
491.99382813291135	24
492.306318484181	44
492.61880663213338	41
492.93129256758351	30
493.24377628134579	40
493.556257764235	36
493.86873700706491	20
494.18121400064928	22
494.49368873580113	37
494.80616120333332	23
495.11863139405887	33
495.43109929878926	25
495.74356490833679	40
496.05602821351295	34
496.36848920512864	33
496.68094787399497	27
496.99340421092217	46
497.30585820672025	44
497.618309852199	23
497.930759138168	26
498.2432060554363	34
498.55565059481262	34
498.86809274710549	23
499.18053250312255	36
499.49296985367175	37
499.80540478956044	37
500.11783730159578	26
500.43026738058438	33
500.74269501733289	35
501.05512020264717	34
501.36754292733309	33
501.67996318219559	42
501.99238095804031	29
502.30479624567175	43
502.61720903589458	41
502.92961931951248	31
503.24202708732969	37
503.55443233014927	30
503.8668350387747	40
504.17923520400888	30
504.49163281665415	29
504.80402786751279	41
505.11642034738662	32
505.42881024707719	51
505.74119755738593	25
506.05358226911386	50
506.36596437306156	32
506.67834386002937	42
506.99072072081725	44
507.30309494622503	31
507.61546652705232	39
507.92783545409821	25
508.24020171816147	32
508.55256531004056	52
508.86492622053396	33
509.17728444043945	43
509.48963996055494	33
509.80199277167742	30
510.11434286460417	43
510.42669023013229	35
510.73903485905777	35
511.0513767421769	36
511.36371587028589	42
511.67605223418053	36
511.9883858246555	44
512.30071663250646	55
512.6130446485281	37
512.92536986351467	28
513.237692268261	44
513.55001185356036	35
513.86232861020676	35
514.17464252899379	41
514.48695360071429	30
514.79926181616122	49
515.1115671661272	29
515.42386964140451	27
515.73616923278553	32
516.0484659310614	34
516.36075972702429	35
516.67305061146533	31
516.985338575175	50
517.29762360894472	42
517.60990570356478	47
517.922184849825	38
518.23446103851586	48
518.54673426042689	46
518.85900450634756	39
519.17127176706674	43
519.483536033374	43
519.79579729605769	38
520.10805554590615	67
520.42031077370768	41
520.73256297025046	54
521.04481212632174	49
521.35705823270951	53
521.66930128020044	54
521.98154125958183	34
522.29377816164072	57
522.60601197716289	58
522.918242696935	41
523.23047031174337	54
523.54269481237316	42
523.85491618961044	61
524.16713443424021	47
524.4793495370476	41
524.79156148881771	54
525.10377028033486	48
525.41597590238371	57
525.72817834574835	52
526.04037760121275	39
526.35257365956079	47
526.66476651157541	59
526.97695614804047	49
527.28914255973893	67
527.60132573745352	58
527.913505671967	45
528.22568235406175	50
528.53785577451981	63
528.85002592412343	58
529.1621927936543	53
529.47435637389367	49
529.78651665562359	55
530.09867362962461	63
530.41082728667811	49
530.72297761756442	45
531.03512461306445	48
531.34726826395831	54
531.65940856102623	57
531.971545495048	72
532.28367905680363	58
532.59580923707233	59
532.90793602663371	58
533.220059416267	58
533.53217939675073	66
533.84429595886411	59
534.15640909338572	65
534.4685187910934	67
534.780625042766	48
535.09272783918118	59
535.40482717111672	57
535.7169230293506	71
536.02901540465984	68
536.3411042878223	60
536.65318966961456	80
536.96527154081377	65
537.27734989219641	75
537.58942471453952	54
537.90149599861934	49
538.21356373521166	62
538.525627915093	72
538.83768852903938	72
539.1497455678259	75
539.46179902222855	87
539.77384888302288	67
540.08589514098355	78
540.397937786886	87
540.709976811505	73
541.02201220561517	75
541.33404395999116	79
541.64607206540768	75
541.95809651263846	83
542.27011729245783	84
542.58213439563963	77
542.89414781295784	91
543.20615753518621	76
543.51816355309779	95
543.83016585746611	86
544.14216443906435	91
544.45415928866555	90
544.76615039704268	85
545.07813775496857	101
545.39012135321548	111
545.702101182556	88
546.01407723376258	102
546.32604949760741	106
546.63801796486257	77
546.94998262629974	92
547.26194347269052	94
547.57390049480739	99
547.885853683421	94
548.19780302930315	94
548.50974852322486	92
548.82169015595764	73
549.13362791827217	86
549.44556180093923	85
549.75749179472973	97
550.06941789041446	84
550.38134007876363	96
550.69325835054758	85
551.00517269653687	95
551.3170831075015	96
551.62898957421146	77
551.94089208743651	81
552.25279063794687	95
552.56468521651209	101
552.87657581390135	87
553.18846242088455	91
553.50034502823075	78
553.81222362670962	88
554.12409820708967	77
554.43596876014067	82
554.74783527663089	97
555.05969774732978	99
555.37155616300538	96
555.68341051442712	98
555.99526079236273	97
556.30710698758139	102
556.61894909085117	94
556.93078709294	103
557.24262098461634	82
557.55445075664829	97
557.86627639980384	93
558.17809790485069	104
558.48991526255691	105
558.80172846369	99
559.11353749901775	110
559.42534235930725	112
559.73714303532677	107
560.048939517843	104
560.36073179762388	110
560.67251986543613	119
560.984303712047	112
561.29608332822386	95
561.60785870473319	94
561.91962983234259	79
562.23139670181831	103
562.5431593039275	89
562.85491762943673	108
563.16667166911293	109
563.47842141372234	104
563.79016685403167	120
564.10190798080725	117
564.4136447848158	123
564.72537725682344	125
565.0371053875964	111
565.348829167901	127
565.66054858850339	122
565.97226364016967	99
566.28397431366591	119
566.59568059975811	119
566.90738248921252	111
567.21907997279447	116
567.53077304127044	128
567.84246168540574	123
568.15414589596639	123
568.465825663718	113
568.77750097942624	117
569.089171833857	125
569.40083821777546	104
569.71250012194776	125
570.02415753713876	115
570.33581045411449	121
570.64745886363994	116
570.95910275648112	133
571.27074212340278	123
571.58237695517073	135
571.89400724255	118
572.20563297630588	139
572.51725414720408	126
572.82887074600922	116
573.140482763487	126
573.45209019040249	117
573.7636930175205	122
574.07529123560676	139
574.38688483542614	115
574.69847380774354	144
575.0100581433245	139
575.32163783293379	145
575.63321286733662	154
575.94478323729788	130
576.25634893358279	139
576.56790994695643	130
576.87946626818371	146
577.19101788802948	150
577.50256479725908	140
577.81410698663751	144
578.12564444692964	141
578.43717716890046	153
578.748705143315	156
579.06022836093825	147
579.37174681253532	127
579.68326048887138	152
579.99476938071086	161
580.30627347881955	143
580.61777277396186	151
580.92926725690313	143
581.24075691840824	154
581.55224174924251	158
581.86372174017083	146
582.17519688195853	165
582.48666716537036	164
582.7981325811719	146
583.10959312012767	166
583.42104877300335	175
583.7324995305637	160
584.04394538357462	147
584.35538632280077	160
584.66682233900747	160
584.97825342296017	173
585.28967956542385	153
585.60110075716432	159
585.91251698894655	170
586.22392825153634	171
586.53533453569889	171
586.84673583219944	147
587.15813213180388	166
587.46952342527754	164
587.7809097033861	163
588.09229095689534	168
588.40366717657048	172
588.71503835317753	164
589.0264044774824	168
589.33776554025042	154
589.64912153224782	157
589.96047244424017	172
590.27181826699382	179
590.58315899127456	177
590.89449460784817	182
591.20582510748113	163
591.51715048093956	176
591.82847071898937	169
592.13978581239712	166
592.45109575192873	176
592.76240052835112	177
593.07370013243042	179
593.3849945549332	179
593.69628378662594	177
594.00756781827545	164
594.31884664064819	174
594.630120244511	167
594.941388620631	187
595.25265175977484	171
595.56390965270953	187
595.87516229020218	194
596.18640966301973	187
596.49765176192955	195
596.808888577699	200
597.12012010109527	172
597.431346322886	186
597.74256723383849	189
598.05378282472054	176
598.36499308629959	189
598.67619800934381	194
598.98739758462068	192
599.29859180289839	191
599.60978065494464	181
599.92096413152808	182
600.23214222341653	206
600.54331492137851	190
600.8544822161823	185
601.16564409859654	186
601.47680055938963	188
601.78795158933065	191
602.09909717918788	196
602.41023731973064	198
602.7213720017279	196
603.03250121594863	181
603.34362495316191	183
603.65474320413728	197
603.96585595964427	197
604.27696321045244	203
604.58806494733119	193
604.89916116105053	207
605.21025184237988	192
605.52133698208979	197
605.83241657095016	181
606.14349059973131	207
606.45455905920358	199
606.76562194013707	208
607.07667923330268	197
607.38773092947145	203
607.69877701941346	192
608.00981749390053	182
608.320852343703	198
608.63188155959222	225
608.94290513234012	228
609.25392305271782	225
609.5649353114967	235
609.87594189944855	255
610.18694280734576	232
610.4979380259598	255
610.808927546063	233
611.11991135842777	254
611.43088945382658	252
611.74186182303174	267
612.05282845681631	205
612.36378934595268	212
612.67474448121459	226
612.98569385337441	201
613.296637453206	235
613.60757527148257	217
613.918507298978	233
614.22943352646575	219
614.54035394471975	182
614.851268544514	193
615.16217731662334	223
615.47308025182144	238
615.783977340883	227
616.09486857458319	195
616.40575394369625	221
616.71663343899775	212
617.02750705126232	219
617.338374771266	202
617.64923658978387	213
617.96009249759163	203
618.27094248546541	189
618.58178654418077	205
618.89262466451476	200
619.20345683724292	204
619.51428305314255	210
619.82510330298965	213
620.1359175775616	212
620.44672586763534	250
620.75752816398847	228
621.068324457398	222
621.37911473864165	235
621.6898989984976	211
622.00067722774349	218
622.311449417158	217
622.622215557519	239
622.93297563960539	234
623.24372965419582	213
623.55447759206936	241
623.865219444005	228
624.17595520078237	235
624.48668485318069	218
624.79740839198018	227
625.10812580796028	223
625.41883709190154	219
625.729542234584	216
626.04024122678845	222
626.35093405929581	253
626.66162072288671	229
626.97230120834263	262
627.2829755064447	249
627.59364360797474	269
627.90430550371445	280
628.21496118444588	257
628.5256106409513	251
628.836253864013	290
629.14689084441409	256
629.457521572937	285
629.7681460403652	266
630.07876423748189	310
630.38937615507041	301
630.69998178391484	304
631.010581114799	316
631.32117413850744	341
631.63176084582437	338
631.94234122753437	323
632.25291527442278	349
632.56348297727436	370
632.87404432687458	360
633.18459931400935	389
633.49514792946434	375
633.80569016402546	424
634.11622600847932	438
634.42675545361226	456
634.73727849021157	511
635.04779510906383	491
635.35830530095654	506
635.66880905667722	532
635.97930636701369	553
636.289797222754	596
636.60028161468631	621
636.9107595335995	675
637.22123097028225	712
637.53169591552341	690
637.84215436011266	759
638.152606294839	776
638.46305171049278	854
638.77349059786411	880
639.08392294774285	968
639.39434875092	955
639.70476799818641	1033
640.01518068033317	1016
640.32558678815155	1148
640.63598631243337	1202
640.94637924397057	1242
641.25676557355519	1341
641.56714529197973	1465
641.87751839003738	1481
642.18788485852053	1503
642.49824468822294	1616
642.80859786993813	1778
643.11894439445985	1826
643.42928425258208	1938
643.73961743509938	1978
644.04994393280663	2122
644.36026373649872	2257
644.67057683697055	2419
644.98088322501837	2495
645.2911828914373	2679
645.601475827024	2777
645.91176202257464	2933
646.22204146888612	3041
646.53231415675509	3194
646.84258007697929	3388
647.15283922035587	3529
647.463091577683	3621
647.773337139759	3860
648.083575897382	4098
648.39380784135119	4302
648.70403296246513	4454
649.01425125152366	4678
649.32446269932632	4847
649.63466729667323	5140
649.94486503436462	5337
650.25505590320108	5547
650.56523989398363	5849
650.87541699751341	6119
651.185587204592	6419
651.4957505060213	6658
651.80590689260373	6944
652.1160563551415	7156
652.42619888443744	7560
652.73633447129487	7869
653.046463106517	8206
653.356584780908	8405
653.66669948527158	8820
653.9768072104124	9253
654.28690794713532	9625
654.59700168624511	9905
654.90708841854746	10245
655.21716813484807	10723
655.52724082595307	11207
655.83730648266874	11561
656.147365095802	11974
656.45741665615992	12471
656.76746115454966	12909
657.0774985817792	13339
657.38752892865682	13874
657.6975521859905	14391
658.00756834458946	14656
658.3175773952629	15221
658.62757932881971	15898
658.93757413607022	16318
659.24756180782458	17004
659.557542334893	17396
659.86751570808667	17891
660.17748191821681	18454
660.48744095609493	19109
660.797392812533	19804
661.107337478343	20208
661.41727494433781	20801
661.72720520133055	21723
662.03712824013462	22295
662.34704405156356	22683
662.65695262643123	23260
662.96685395555278	23912
663.27674802974263	24736
663.58663483981582	25271
663.89651437658813	25766
664.2063866308755	26537
664.51625159349419	27244
664.82610925526069	27810
665.1359596069924	28836
665.44580263950638	29152
665.75563834362072	29875
666.06546671015326	30441
666.375287729923	31300
666.6851013937486	32236
666.99490769244937	32655
667.30470661684512	33196
667.61449815775586	34203
667.924282306002	34925
668.23405905240463	35440
668.54382838778463	36400
668.85359030296411	36816
669.16334478876468	37700
669.47309183600908	38195
669.78283143551982	38911
670.09256357812023	39826
670.40228825463407	40188
670.71200545588522	40834
671.0217151726979	41197
671.33141739589735	42256
671.64111211630836	42657
671.950799324757	43022
672.26047901206869	43824
672.57015116907019	44511
672.87981578658844	44945
673.18947285545039	45661
673.49912236648379	46225
673.808764310517	46732
674.11839867837818	47273
674.42802546089627	47770
674.7376446489003	48491
675.04725623322054	48671
675.35686020468688	48873
675.66645655412981	49658
675.97604527238025	49807
676.28562635026981	50190
676.59519977863033	50572
676.90476554829365	51165
677.214323650093	51136
677.523874074861	51848
677.83341681343165	52422
678.14295185663866	52095
678.45247919531619	52647
678.76199882029937	52992
679.07151072242357	53175
679.38101489252415	53704
679.69051132143761	53522
680.00000000000011	53855
680.309480919049	54286
680.61895406942153	54056
680.92841944195573	54218
681.23787702749	54388
681.54732681686278	54770
681.85676880091387	54857
682.16620297048223	54914
682.47562931640857	55331
682.78504782953348	55177
683.09445850069744	55494
683.40386132074252	55406
683.71325628051045	55620
684.02264337084353	55487
684.33202258258461	55761
684.64139390657726	55657
684.95075733366514	55628
685.26011285469224	55742
685.56946046050336	55665
685.87880014194377	55697
686.188131889859	55498
686.49745569509537	55936
686.80677154849934	55388
687.11607944091793	55648
687.42537936319832	55509
687.73467130618883	55587
688.04395526073779	55575
688.3532312176942	55302
688.66249916790753	55280
688.97175910222734	55026
689.28101101150423	55146
689.59025488658881	54870
689.89949071833291	54609
690.20871849758782	54174
690.51793821520585	53911
690.82714986204019	53845
691.13635342894349	53495
691.44554890677	53317
691.75473628637371	53082
692.06391555860955	52793
692.37308671433209	52342
692.682249744398	51768
692.991404639663	51350
693.30055139098351	51199
693.60968998921726	50824
693.9188204252215	50475
694.22794268985479	49766
694.53705677397568	49275
694.8461626684433	48859
695.15526036411723	48368
695.46434985185817	47928
695.77343112252629	47214
696.08250416698331	46813
696.39156897609041	46789
696.70062554071023	45892
697.00967385170588	45674
697.31871389993967	44784
697.62774567627628	44444
697.9367691715795	43800
698.24578437671425	43247
698.55479128254592	42778
698.86378987994055	42126
699.17278015976422	41681
699.48176211288387	40790
699.79073573016728	40343
700.09970100248211	39563
700.40865792069678	39310
700.71760647568055	38577
701.02654665830289	37920
701.33547845943372	37380
701.64440186994386	36751
701.953316880704	36319
702.26222348258648	35681
702.57112166646323	35176
702.88001142320684	34526
703.18889274369087	34129
703.49776561878878	33775
703.80663003937514	33185
704.11548599632522	32703
704.424333480514	32026
704.73317248281751	31835
705.04200299411241	30851
705.35082500527608	30421
705.65963850718583	30163
705.96844349071966	29556
706.277239946757	29113
706.58602786617655	28821
706.89480723985844	28400
707.20357805868332	27882
707.51234031353147	27610
707.8210939952852	27264
708.12983909482614	26683
708.43857560303707	26243
708.74730351080132	25752
709.05602280900268	25527
709.36473348852519	24987
709.67343554025422	24761
709.98212895507493	24310
710.29081372387361	23906
710.59948983753657	23709
710.90815728695156	23298
711.21681606300581	22886
711.52546615658787	22497
711.83410755858677	22298
712.142740259892	22101
712.45136425139356	21689
712.75997952398222	21403
713.06858606854917	20926
713.37718387598613	20734
713.68577293718556	20414
713.99435324304079	20160
714.30292478444539	19907
714.61148755229283	19727
714.92004153747871	19332
715.228586730898	19103
715.5371231234468	18771
715.8456507060215	18431
716.1541694695195	18138
716.46267940483813	17890
716.77118050287618	17612
717.07967275453245	17342
717.38815615070621	17094
717.69663068229818	17015
718.00509634020852	16687
718.31355311533878	16344
718.62200099859115	16076
718.93043998086807	16020
719.23887005307256	15759
719.5472912061083	15129
719.85570343088023	15302
720.16410671829294	14898
720.47250105925207	14774
720.78088644466413	14569
721.08926286543556	14303
721.397630312474	14191
721.70598877668783	14050
722.01433824898538	13686
722.32267872027637	13575
722.6310101814704	13342
722.93933262347832	13057
723.247646037211	13025
723.5559504135806	12850
723.86424574349962	12670
724.172532017881	12431
724.48080922763859	12349
724.78907736368649	12223
725.09733641693981	11945
725.40558637831452	11950
725.71382723872648	11698
726.02205898909278	11658
726.330281620331	11521
726.63849512335923	11445
726.94669948909632	11102
727.25489470846173	11224
727.56308077237566	11120
727.87125767175894	10850
728.17942539753255	10896
728.48758394061906	10818
728.79573329194113	10534
729.103873442422	10544
729.41200438298551	10440
729.7201261045567	10364
730.0282385980604	10321
730.336341854423	10142
730.64443586457128	10115
730.95252061943211	10075
731.26059610993377	9922
731.56866232700474	9927
731.87671926157418	9910
732.18476690457248	9761
732.49280524692972	9876
732.80083427957743	9772
733.108853993448	9808
733.416864379473	9655
733.72486542858678	9754
734.03285713172284	9575
734.34083947981583	9610
734.648812463801	9427
734.95677607461471	9413
735.26473030319346	9410
735.57267514047442	9521
735.8806105773956	9295
736.188536604896	9484
736.496453213915	9394
736.80436039539245	9449
737.11225814026909	9288
737.42014643948676	9313
737.72802528398745	9411
738.03589466471385	9551
738.34375457260967	9438
738.65160499861884	9443
738.95944593368665	9343
739.2672773687583	9351
739.57509929478044	9428
739.88291170270008	9380
740.190714583465	9360
740.49850792802317	9304
740.80629172732415	9512
741.11406597231735	9514
741.42183065395363	9608
741.7295857631841	9618
742.03733129096065	9627
742.34506722823619	9614
742.65279356596363	9602
742.96051029509727	9696
743.2682174065917	9661
743.57591489140293	9540
743.88360274048648	9531
744.1912809447997	9512
744.49894949530017	9650
744.80660838294614	9623
745.11425759869667	9803
745.42189713351172	9779
745.72952697835171	9766
746.0371471241782	9740
746.34475756195252	9844
746.65235828263792	9787
746.95994927719744	9842
747.26753053659559	9841
747.575102051797	9673
747.88266381376764	9732
748.19021581347351	9621
748.49775804188187	9690
748.80529048996061	9699
749.112813148678	9737
749.42032600900359	9738
749.72782906190753	9773
750.03532229836026	9700
750.34280570933367	9533
750.6502792858	9589
750.95774301873178	9551
751.26519689910356	9665
751.57264091788932	9484
751.88007506606471	9492
752.187499334605	9497
752.49491371448789	9355
752.80231819669029	9437
753.10971277219073	9247
753.41709743196839	9270
753.72447216700266	9181
754.03183696827455	9285
754.33919182676482	9233
754.64653673345617	9167
754.95387167933086	9242
755.26119665537294	9090
755.56851165256649	9071
755.87581666189692	8998
756.1831116743499	8994
756.49039668091223	9043
756.79767167257125	8989
757.10493664031549	8909
757.41219157513342	8712
757.71943646801515	8836
758.02667130995121	8740
758.33389609193284	8794
758.641110804952	8711
758.94831544000181	8649
759.255509988076	8593
759.56269444016868	8718
759.86986878727532	8605
760.17703302039206	8495
760.48418713051535	8606
760.791331108643	8585
761.09846494577323	8395
761.40558863290539	8374
761.71270216103949	8347
762.019805521176	8238
762.32689870431659	8339
762.63398170146365	8217
762.94105450362053	8134
763.24811710179063	8048
763.55516948697914	8042
763.8622116501914	7968
764.169243582434	8045
764.47626527471391	7867
764.78327671803891	8011
765.090277903418	7816
765.39726882186085	7785
765.70424946437731	7740
766.01121982197913	7652
766.31817988567809	7580
766.62512964648715	7501
766.93206909541959	7480
767.23899822349006	7506
767.545917021714	7294
767.8528254811074	7195
768.15972359268665	7188
768.46661134747012	7226
768.77348873647611	7087
769.080355750724	7124
769.387212381234	7065
769.69405861902692	6982
770.00089445512492	6876
770.30771988055051	6794
770.61453488632731	6701
770.9213394634794	6678
771.22813360303212	6623
771.53491729601137	6505
771.84169053344431	6252
772.14845330635808	6310
772.45520560578154	6289
772.7619474227439	6233
773.06867874827583	6129
773.37539957340755	6142
773.68210988917133	6093
773.98880968660012	5978
774.2954989567271	5944
774.60217769058693	5775
774.90884587921471	5762
775.21550351364658	5743
775.5221505849197	5682
775.82878708407168	5515
776.13541300214126	5393
776.44202833016789	5431
776.748633059192	5332
777.05522718025486	5267
777.36181068439862	5290
777.668383562666	5060
777.97494580610123	4978
778.28149740574838	5041
778.58803835265371	5000
778.89456863786313	4853
779.2010882524238	4817
779.50759718738436	4809
779.81409543379368	4651
780.12058298270154	4689
780.42705982515861	4594
780.73352595221661	4452
781.03998135492816	4407
781.34642602434633	4301
781.6528599515259	4329
781.95928312752164	4239
782.26569554338948	4203
782.57209719018658	4128
782.87848805897045	4156
783.18486814080018	4134
783.491237426735	4117
783.79759590783533	4033
784.10394357516236	3880
784.4102804197787	3861
784.71660643274731	3811
785.02292160513207	3792
785.32922592799821	3702
785.63551939241086	3712
785.94180198943729	3632
786.24807371014481	3585
786.55433454560182	3524
786.860584486878	3484
787.16682352504347	3474
787.47305165116927	3327
787.77926885632758	3314
788.08547513159135	3268
788.39167046803459	3225
788.697854856732	3173
789.00402828875929	3142
789.31019075519328	3029
789.61634224711111	3078
789.92248275559143	3061
790.22861227171359	3019
790.5347307865577	2966
790.84083829120527	2892
791.146934776738	2885
791.4530202342396	2738
791.7590946547931	2732
792.06515802948388	2831
792.37121034939776	2735
792.67725160562111	2713
792.983281789242	2697
793.28930089134872	2590
793.59530890303074	2608
793.90130581537858	2545
794.2072916194835	2490
794.51326630643791	2496
794.81922986733491	2560
795.125182293269	2465
795.4311235753346	2392
795.73705370462812	2337
796.04297267224661	2329
796.34888046928779	2242
796.65477708685057	2051
796.96066251603452	2043
797.2665367479409	2112
797.572399773671	2128
797.87825158432736	2134
798.18409217101362	2072
798.48992152483447	2084
798.79573963689518	2059
799.10154649830224	2011
799.407342100163	1941
799.7131264335859	1947
800.01889948967994	1936
800.32466125955557	1886
800.63041173432407	1871
800.93615090509718	1772
801.24187876298845	1854
801.54759529911189	1750
801.85330050458231	1804
802.15899437051587	1732
802.46467688802932	1660
802.77034804824086	1680
803.07600784226941	1645
803.38165626123475	1643
803.68729329625751	1649
803.99291893845964	1656
804.29853317896414	1541
804.60413600889444	1569
804.9097274193756	1550
805.215307401533	1520
805.52087594649367	1488
805.826433045385	1478
806.1319786893356	1437
806.43751286947565	1412
806.74303557693509	1380
807.04854680284586	1436
807.35404653834053	1394
807.65953477455264	1382
807.96501150261656	1337
808.27047671366836	1343
808.575930398844	1303
808.88137254928131	1324
809.18680315611891	1281
809.49222221049615	1234
809.79762970355364	1264
810.1030256264329	1279
810.40840997027635	1249
810.71378272622746	1207
811.01914388543128	1228
811.32449343903272	1204
811.62983137817844	1202
811.93515769401608	1185
812.24047237769446	1137
812.54577542036247	1116
812.85106681317109	1145
813.15634654727194	1113
813.46161461381757	1093
813.76687100396146	1126
814.07211570885818	1089
814.37734871966359	1073
814.68257002753387	1062
814.98777962362738	1039
815.29297749910211	1065
815.59816364511823	1019
815.90333805283615	1044
816.20850071341772	1046
816.51365161802607	1005
816.81879075782456	986
817.123918123978	982
817.42903370765237	996
817.73413750001453	971
818.03922949223272	967
818.34430967547519	958
818.64937804091255	929
818.95443457971544	896
819.25947928305618	923
819.56451214210767	934
819.869533148044	919
820.17454229204077	918
820.47953956527351	929
820.78452495891986	891
821.08949846415817	868
821.39446007216759	918
821.69940977412853	866
822.00434756122263	879
822.309273424632	871
822.61418735554059	856
822.91908934513276	783
823.22397938459414	849
823.5288574651114	809
823.83372357787255	829
824.13857771406583	818
824.44341986488189	814
824.7482500215109	821
825.0530681751452	840
825.35787431697781	824
825.6626684382029	858
825.96745053001541	855
826.2722205836119	815
826.57697859018947	791
826.88172454094638	799
827.18645842708224	794
827.49118023979736	753
827.79588997029362	779
828.10058760977347	761
828.40527314944075	779
828.70994658050017	759
829.01460789415762	794
829.31925708162009	762
829.623894134096	714
829.9285190427936	777
830.23313179892375	748
830.53773239369752	747
830.84232081832727	791
831.14689706402669	761
831.45146112200973	766
831.756012983493	718
832.06055263969222	682
832.36508008182557	749
832.66959530111228	705
832.974098288772	705
833.278589036026	761
833.58306753409624	687
833.88753377420619	712
834.1919877475799	693
834.4964294454436	710
834.800858859023	637
835.10527597954638	675
835.40968079824233	690
835.71407330634065	667
836.01845349507232	676
836.3228213556697	668
836.627176879366	667
836.93152005739512	704
837.235850880993	662
837.54016934139611	690
837.84447542984162	636
838.14876913756893	643
838.45305045581745	621
838.75731937582862	630
839.06157588884412	666
839.36581998610768	659
839.67005165886326	650
839.97427089835651	671
840.27847769583423	609
840.58267204254378	648
840.88685392973446	639
841.1910233486559	630
841.49518029055946	598
841.799324746697	651
842.1034567083226	643
842.40757616669021	623
842.71168311305564	592
843.01577753867559	618
843.31985943480811	600
843.6239287927126	612
843.92798560364861	595
844.23202985887781	604
844.53606154966246	568
844.84008066726642	607
845.14408720295455	567
845.44808114799241	571
845.75206249364749	599
846.05603123118749	580
846.35998735188218	571
846.66393084700178	565
846.9678617078182	542
847.27177992560416	553
847.57568549163352	578
847.87957839718138	544
848.18345863352442	586
848.48732619193936	551
848.79118106370561	550
849.09502324010214	525
849.3988527124103	569
849.702669471912	489
850.00647350989084	544
850.3102648176307	559
850.61404338641739	509
850.91780920753763	534
851.22156227227947	542
851.52530257193177	511
851.82903009778488	517
852.13274484113037	532
852.43644679326053	522
852.74013594546921	524
853.0438122890514	520
853.34747581530337	475
853.651126515522	519
853.95476438100638	483
854.25838940305573	516
854.56200157297087	498
854.86560088205431	500
855.16918732160866	483
855.47276088293859	489
855.77632155734977	504
856.079869336149	490
856.3834042106439	450
856.686926172144	455
856.99043521195938	445
857.29393132140194	454
857.597414491784	489
857.9008847144197	418
858.20434198062446	451
858.50778628171406	439
858.81121760900623	441
859.11463595381974	452
859.41804130747482	459
859.721433661292	422
860.02481300659429	456
860.32817933470471	439
860.63153263694835	463
860.93487290465089	414
861.23820012913973	405
861.54151430174318	414
861.84481541379068	423
862.14810345661351	412
862.45137842154327	399
862.75464029991338	404
863.057889083058	388
863.36112476231335	378
863.66434732901587	387
863.96755677450392	426
864.270753090117	388
864.57393626719488	413
864.87710629708022	380
865.18026317111594	376
865.4834068806457	390
865.78653741701567	379
866.0896547715721	373
866.392758935663	360
866.69584990063765	349
866.99892765784625	382
867.30199219864062	383
867.60504351437385	338
867.90808159639948	364
868.21110643607335	354
868.5141180247515	348
868.81711635379247	340
869.12010141455482	333
869.42307319839892	330
869.7260316966865	358
870.02897690078021	339
870.33190880204393	360
870.63482739184349	341
870.93773266154517	330
871.24062460251616	354
871.54350320612662	321
871.846368463746	316
872.14922036674625	311
872.45205890649981	323
872.75488407438138	295
873.05769586176575	308
873.36049426002944	314
873.66327926055078	311
873.96605085470856	344
874.26880903388292	305
874.57155378945606	284
874.87428511281041	297
875.17700299533021	295
875.47970742840118	284
875.78239840340984	284
876.08507591174407	283
876.38773994479322	261
876.69039049394769	300
876.99302755059944	266
877.29565110614146	284
877.5982611519679	266
877.90085767947471	250
878.20344068005841	273
878.50601014511744	269
878.8085660660513	279
879.1111084342607	270
879.41363724114751	267
879.716152478115	272
880.0186541365681	260
880.32114220791232	248
880.62361668355516	238
880.92607755490474	260
881.22852481337111	260
881.530958450365	235
881.83337845729909	233
882.1357848255866	250
882.438177546643	233
882.740556611884	233
883.04292201272744	245
883.34527374059212	233
883.647611786898	243
883.94993614306657	224
884.25224680052065	218
884.55454375068393	220
884.85682698498238	232
885.159096494842	214
