# Supplementary material for: Anomalous deep-red luminescence of perylene black analogues with strong π-π interactions
Source: Nat Commun. 2023 Apr 6;14:1922. doi: 10.1038/s41467-023-37171-y (PMC10079835; doi:10.1038/s41467-023-37171-y)
Supplement: Supplementary file 3 — Source data [file 41467_2023_37171_MOESM3_ESM.zip › DATA/Temperature-dependent PL spectra and fluorescence decay of crystalline film/Supplementary Fig. 23a/68-110K-1S-EX480NM 379.csv]

471.67766888101448	27
471.99028276455613	29
472.30289504096527	25
472.61550570108284	33
472.92811473574989	26
473.24072213580666	33
473.55332789209336	28
473.86593199544933	33
474.1785344367139	25
474.49113520672552	34
474.80373429632243	22
475.11633169634268	26
475.42892739762328	36
475.74152139100158	43
476.0541136673134	56
476.36670421739564	106
476.67929303208308	121
476.99188010221161	195
477.30446541861556	311
477.61704897212951	392
477.92963075358745	541
478.24221075382258	676
478.55478896366805	805
478.86736537395689	879
479.17993997552071	855
479.49251275919204	905
479.80508371580152	873
480.11765283618081	819
480.43022011116011	722
480.74278553156955	580
481.05534908823893	467
481.3679107719978	340
481.68047057367477	220
481.9930284840986	140
482.3055844940975	76
482.61813859449853	58
482.93069077612978	40
483.24324102981785	39
483.55578934638896	37
483.86833571666938	34
484.18088013148508	20
484.49342258166109	23
484.80596305802226	30
485.11850155139314	33
485.431038052598	17
485.74357255246059	41
486.0561050418039	28
486.36863551145126	33
486.68116395222489	29
486.99369035494715	37
487.30621471043958	21
487.61873700952418	36
487.93125724302115	32
488.24377540175158	37
488.55629147653553	32
488.86880545819321	47
489.1813173375437	34
489.49382710540635	19
489.80633475259975	32
490.11884026994227	46
490.431343648252	20
490.74384487834635	23
491.05634395104295	38
491.36884085715855	45
491.681335587509	17
491.99382813291135	20
492.306318484181	32
492.61880663213338	35
492.93129256758351	26
493.24377628134579	38
493.556257764235	14
493.86873700706491	36
494.18121400064928	33
494.49368873580113	20
494.80616120333332	41
495.11863139405887	36
495.43109929878926	40
495.74356490833679	38
496.05602821351295	34
496.36848920512864	36
496.68094787399497	28
496.99340421092217	40
497.30585820672025	34
497.618309852199	23
497.930759138168	29
498.2432060554363	31
498.55565059481262	43
498.86809274710549	39
499.18053250312255	30
499.49296985367175	40
499.80540478956044	29
500.11783730159578	29
500.43026738058438	41
500.74269501733289	47
501.05512020264717	28
501.36754292733309	33
501.67996318219559	24
501.99238095804031	37
502.30479624567175	38
502.61720903589458	33
502.92961931951248	41
503.24202708732969	36
503.55443233014927	35
503.8668350387747	31
504.17923520400888	38
504.49163281665415	25
504.80402786751279	49
505.11642034738662	29
505.42881024707719	44
505.74119755738593	31
506.05358226911386	38
506.36596437306156	41
506.67834386002937	41
506.99072072081725	41
507.30309494622503	26
507.61546652705232	30
507.92783545409821	40
508.24020171816147	43
508.55256531004056	32
508.86492622053396	40
509.17728444043945	35
509.48963996055494	37
509.80199277167742	51
510.11434286460417	42
510.42669023013229	50
510.73903485905777	42
511.0513767421769	39
511.36371587028589	48
511.67605223418053	35
511.9883858246555	30
512.30071663250646	47
512.6130446485281	37
512.92536986351467	61
513.237692268261	39
513.55001185356036	40
513.86232861020676	44
514.17464252899379	37
514.48695360071429	46
514.79926181616122	51
515.1115671661272	53
515.42386964140451	38
515.73616923278553	50
516.0484659310614	45
516.36075972702429	49
516.67305061146533	34
516.985338575175	59
517.29762360894472	63
517.60990570356478	50
517.922184849825	48
518.23446103851586	55
518.54673426042689	40
518.85900450634756	32
519.17127176706674	40
519.483536033374	35
519.79579729605769	43
520.10805554590615	51
520.42031077370768	44
520.73256297025046	46
521.04481212632174	43
521.35705823270951	54
521.66930128020044	41
521.98154125958183	56
522.29377816164072	42
522.60601197716289	57
522.918242696935	46
523.23047031174337	46
523.54269481237316	60
523.85491618961044	41
524.16713443424021	53
524.4793495370476	40
524.79156148881771	56
525.10377028033486	46
525.41597590238371	53
525.72817834574835	56
526.04037760121275	57
526.35257365956079	36
526.66476651157541	54
526.97695614804047	62
527.28914255973893	56
527.60132573745352	47
527.913505671967	44
528.22568235406175	58
528.53785577451981	58
528.85002592412343	68
529.1621927936543	54
529.47435637389367	64
529.78651665562359	52
530.09867362962461	49
530.41082728667811	54
530.72297761756442	63
531.03512461306445	48
531.34726826395831	58
531.65940856102623	49
531.971545495048	46
532.28367905680363	55
532.59580923707233	61
532.90793602663371	49
533.220059416267	78
533.53217939675073	57
533.84429595886411	59
534.15640909338572	71
534.4685187910934	50
534.780625042766	66
535.09272783918118	62
535.40482717111672	62
535.7169230293506	61
536.02901540465984	72
536.3411042878223	73
536.65318966961456	47
536.96527154081377	74
537.27734989219641	66
537.58942471453952	62
537.90149599861934	51
538.21356373521166	63
538.525627915093	66
538.83768852903938	69
539.1497455678259	65
539.46179902222855	87
539.77384888302288	71
540.08589514098355	67
540.397937786886	77
540.709976811505	72
541.02201220561517	83
541.33404395999116	67
541.64607206540768	87
541.95809651263846	78
542.27011729245783	79
542.58213439563963	84
542.89414781295784	68
543.20615753518621	91
543.51816355309779	72
543.83016585746611	97
544.14216443906435	97
544.45415928866555	103
544.76615039704268	95
545.07813775496857	103
545.39012135321548	104
545.702101182556	122
546.01407723376258	89
546.32604949760741	95
546.63801796486257	91
546.94998262629974	91
547.26194347269052	99
547.57390049480739	83
547.885853683421	91
548.19780302930315	107
548.50974852322486	98
548.82169015595764	85
549.13362791827217	104
549.44556180093923	90
549.75749179472973	96
550.06941789041446	93
550.38134007876363	103
550.69325835054758	109
551.00517269653687	80
551.3170831075015	111
551.62898957421146	101
551.94089208743651	85
552.25279063794687	74
552.56468521651209	101
552.87657581390135	103
553.18846242088455	94
553.50034502823075	81
553.81222362670962	81
554.12409820708967	89
554.43596876014067	79
554.74783527663089	102
555.05969774732978	82
555.37155616300538	83
555.68341051442712	84
555.99526079236273	100
556.30710698758139	87
556.61894909085117	107
556.93078709294	83
557.24262098461634	87
557.55445075664829	81
557.86627639980384	90
558.17809790485069	90
558.48991526255691	102
558.80172846369	105
559.11353749901775	110
559.42534235930725	113
559.73714303532677	129
560.048939517843	109
560.36073179762388	104
560.67251986543613	100
560.984303712047	99
561.29608332822386	99
561.60785870473319	111
561.91962983234259	103
562.23139670181831	96
562.5431593039275	116
562.85491762943673	104
563.16667166911293	98
563.47842141372234	112
563.79016685403167	111
564.10190798080725	121
564.4136447848158	120
564.72537725682344	118
565.0371053875964	91
565.348829167901	117
565.66054858850339	104
565.97226364016967	99
566.28397431366591	101
566.59568059975811	104
566.90738248921252	127
567.21907997279447	119
567.53077304127044	121
567.84246168540574	114
568.15414589596639	99
568.465825663718	127
568.77750097942624	131
569.089171833857	112
569.40083821777546	116
569.71250012194776	132
570.02415753713876	124
570.33581045411449	113
570.64745886363994	122
570.95910275648112	124
571.27074212340278	130
571.58237695517073	134
571.89400724255	127
572.20563297630588	128
572.51725414720408	126
572.82887074600922	127
573.140482763487	144
573.45209019040249	130
573.7636930175205	140
574.07529123560676	136
574.38688483542614	132
574.69847380774354	141
575.0100581433245	131
575.32163783293379	141
575.63321286733662	123
575.94478323729788	141
576.25634893358279	139
576.56790994695643	143
576.87946626818371	155
577.19101788802948	156
577.50256479725908	157
577.81410698663751	136
578.12564444692964	138
578.43717716890046	160
578.748705143315	163
579.06022836093825	132
579.37174681253532	152
579.68326048887138	149
579.99476938071086	149
580.30627347881955	152
580.61777277396186	161
580.92926725690313	146
581.24075691840824	156
581.55224174924251	149
581.86372174017083	140
582.17519688195853	169
582.48666716537036	157
582.7981325811719	180
583.10959312012767	165
583.42104877300335	173
583.7324995305637	161
584.04394538357462	172
584.35538632280077	132
584.66682233900747	146
584.97825342296017	161
585.28967956542385	173
585.60110075716432	164
585.91251698894655	189
586.22392825153634	179
586.53533453569889	171
586.84673583219944	172
587.15813213180388	158
587.46952342527754	170
587.7809097033861	168
588.09229095689534	176
588.40366717657048	160
588.71503835317753	167
589.0264044774824	157
589.33776554025042	163
589.64912153224782	179
589.96047244424017	179
590.27181826699382	156
590.58315899127456	168
590.89449460784817	177
591.20582510748113	173
591.51715048093956	174
591.82847071898937	177
592.13978581239712	187
592.45109575192873	175
592.76240052835112	183
593.07370013243042	190
593.3849945549332	179
593.69628378662594	165
594.00756781827545	188
594.31884664064819	181
594.630120244511	177
594.941388620631	190
595.25265175977484	197
595.56390965270953	186
595.87516229020218	181
596.18640966301973	200
596.49765176192955	212
596.808888577699	170
597.12012010109527	190
597.431346322886	175
597.74256723383849	182
598.05378282472054	195
598.36499308629959	186
598.67619800934381	201
598.98739758462068	199
599.29859180289839	203
599.60978065494464	180
599.92096413152808	176
600.23214222341653	186
600.54331492137851	190
600.8544822161823	175
601.16564409859654	216
601.47680055938963	199
601.78795158933065	182
602.09909717918788	179
602.41023731973064	195
602.7213720017279	179
603.03250121594863	166
603.34362495316191	189
603.65474320413728	177
603.96585595964427	174
604.27696321045244	204
604.58806494733119	191
604.89916116105053	211
605.21025184237988	198
605.52133698208979	208
605.83241657095016	195
606.14349059973131	192
606.45455905920358	187
606.76562194013707	190
607.07667923330268	200
607.38773092947145	193
607.69877701941346	186
608.00981749390053	204
608.320852343703	220
608.63188155959222	224
608.94290513234012	220
609.25392305271782	229
609.5649353114967	212
609.87594189944855	212
610.18694280734576	218
610.4979380259598	257
610.808927546063	220
611.11991135842777	252
611.43088945382658	224
611.74186182303174	218
612.05282845681631	207
612.36378934595268	235
612.67474448121459	206
612.98569385337441	237
613.296637453206	198
613.60757527148257	225
613.918507298978	226
614.22943352646575	206
614.54035394471975	207
614.851268544514	218
615.16217731662334	195
615.47308025182144	219
615.783977340883	201
616.09486857458319	211
616.40575394369625	191
616.71663343899775	193
617.02750705126232	201
617.338374771266	207
617.64923658978387	229
617.96009249759163	186
618.27094248546541	200
618.58178654418077	228
618.89262466451476	186
619.20345683724292	202
619.51428305314255	197
619.82510330298965	217
620.1359175775616	213
620.44672586763534	198
620.75752816398847	208
621.068324457398	222
621.37911473864165	191
621.6898989984976	198
622.00067722774349	196
622.311449417158	217
622.622215557519	224
622.93297563960539	207
623.24372965419582	215
623.55447759206936	235
623.865219444005	205
624.17595520078237	214
624.48668485318069	232
624.79740839198018	219
625.10812580796028	223
625.41883709190154	244
625.729542234584	224
626.04024122678845	246
626.35093405929581	247
626.66162072288671	234
626.97230120834263	230
627.2829755064447	252
627.59364360797474	251
627.90430550371445	225
628.21496118444588	263
628.5256106409513	236
628.836253864013	279
629.14689084441409	280
629.457521572937	272
629.7681460403652	277
630.07876423748189	305
630.38937615507041	302
630.69998178391484	302
631.010581114799	324
631.32117413850744	324
631.63176084582437	358
631.94234122753437	314
632.25291527442278	357
632.56348297727436	344
632.87404432687458	390
633.18459931400935	390
633.49514792946434	396
633.80569016402546	426
634.11622600847932	445
634.42675545361226	473
634.73727849021157	457
635.04779510906383	496
635.35830530095654	534
635.66880905667722	551
635.97930636701369	587
636.289797222754	629
636.60028161468631	652
636.9107595335995	661
637.22123097028225	671
637.53169591552341	717
637.84215436011266	745
638.152606294839	783
638.46305171049278	880
638.77349059786411	877
639.08392294774285	942
639.39434875092	986
639.70476799818641	1016
640.01518068033317	1104
640.32558678815155	1167
640.63598631243337	1259
640.94637924397057	1254
641.25676557355519	1362
641.56714529197973	1454
641.87751839003738	1541
642.18788485852053	1583
642.49824468822294	1656
642.80859786993813	1771
643.11894439445985	1851
643.42928425258208	1924
643.73961743509938	2029
644.04994393280663	2190
644.36026373649872	2283
644.67057683697055	2414
644.98088322501837	2527
645.2911828914373	2708
645.601475827024	2796
645.91176202257464	2903
646.22204146888612	3053
646.53231415675509	3230
646.84258007697929	3401
647.15283922035587	3594
647.463091577683	3770
647.773337139759	3862
648.083575897382	4136
648.39380784135119	4235
648.70403296246513	4467
649.01425125152366	4685
649.32446269932632	4911
649.63466729667323	5166
649.94486503436462	5421
650.25505590320108	5622
650.56523989398363	5831
650.87541699751341	6098
651.185587204592	6443
651.4957505060213	6605
651.80590689260373	6974
652.1160563551415	7252
652.42619888443744	7479
652.73633447129487	7906
653.046463106517	8132
653.356584780908	8507
653.66669948527158	8874
653.9768072104124	9220
654.28690794713532	9612
654.59700168624511	9990
654.90708841854746	10440
655.21716813484807	10783
655.52724082595307	11247
655.83730648266874	11742
656.147365095802	12066
656.45741665615992	12419
656.76746115454966	12837
657.0774985817792	13313
657.38752892865682	13798
657.6975521859905	14420
658.00756834458946	14916
658.3175773952629	15458
658.62757932881971	15853
658.93757413607022	16337
659.24756180782458	16788
659.557542334893	17327
659.86751570808667	17984
660.17748191821681	18319
660.48744095609493	18943
660.797392812533	19736
661.107337478343	20465
661.41727494433781	20778
661.72720520133055	21568
662.03712824013462	22139
662.34704405156356	22824
662.65695262643123	23353
662.96685395555278	24012
663.27674802974263	24493
663.58663483981582	25384
663.89651437658813	25753
664.2063866308755	26483
664.51625159349419	27371
664.82610925526069	27697
665.1359596069924	28396
665.44580263950638	29195
665.75563834362072	29972
666.06546671015326	30698
666.375287729923	31244
666.6851013937486	31939
666.99490769244937	32547
667.30470661684512	33411
667.61449815775586	34140
667.924282306002	34810
668.23405905240463	35263
668.54382838778463	36212
668.85359030296411	36740
669.16334478876468	37563
669.47309183600908	37984
669.78283143551982	38685
670.09256357812023	39556
670.40228825463407	39873
670.71200545588522	40797
671.0217151726979	41243
671.33141739589735	41876
671.64111211630836	42574
671.950799324757	42825
672.26047901206869	43654
672.57015116907019	44302
672.87981578658844	44849
673.18947285545039	45398
673.49912236648379	45886
673.808764310517	46619
674.11839867837818	47135
674.42802546089627	47494
674.7376446489003	47995
675.04725623322054	48195
675.35686020468688	48999
675.66645655412981	49341
675.97604527238025	49643
676.28562635026981	50016
676.59519977863033	50392
676.90476554829365	51041
677.214323650093	51297
677.523874074861	51900
677.83341681343165	51989
678.14295185663866	52117
678.45247919531619	52030
678.76199882029937	52781
679.07151072242357	53201
679.38101489252415	52931
679.69051132143761	53239
680.00000000000011	53260
680.309480919049	53757
680.61895406942153	53658
680.92841944195573	54433
681.23787702749	54324
681.54732681686278	54463
681.85676880091387	54996
682.16620297048223	54682
682.47562931640857	54973
682.78504782953348	55023
683.09445850069744	55146
683.40386132074252	55134
683.71325628051045	55432
684.02264337084353	55128
684.33202258258461	55194
684.64139390657726	55248
684.95075733366514	55359
685.26011285469224	55123
685.56946046050336	55601
685.87880014194377	55244
686.188131889859	55109
686.49745569509537	55227
686.80677154849934	55586
687.11607944091793	55353
687.42537936319832	55429
687.73467130618883	55133
688.04395526073779	55301
688.3532312176942	55156
688.66249916790753	54720
688.97175910222734	54846
689.28101101150423	54435
689.59025488658881	54327
689.89949071833291	54093
690.20871849758782	54239
690.51793821520585	53776
690.82714986204019	53163
691.13635342894349	53380
691.44554890677	53084
691.75473628637371	52860
692.06391555860955	52371
692.37308671433209	52044
692.682249744398	51688
692.991404639663	51081
693.30055139098351	51057
693.60968998921726	50789
693.9188204252215	49982
694.22794268985479	49611
694.53705677397568	49029
694.8461626684433	48593
695.15526036411723	48398
695.46434985185817	47898
695.77343112252629	47020
696.08250416698331	46996
696.39156897609041	46292
696.70062554071023	45496
697.00967385170588	45424
697.31871389993967	44631
697.62774567627628	44034
697.9367691715795	43532
698.24578437671425	42960
698.55479128254592	42209
698.86378987994055	42012
699.17278015976422	41241
699.48176211288387	40846
699.79073573016728	40209
700.09970100248211	39338
700.40865792069678	38879
700.71760647568055	38607
701.02654665830289	37739
701.33547845943372	37297
701.64440186994386	36529
701.953316880704	35826
702.26222348258648	35654
702.57112166646323	34778
702.88001142320684	34385
703.18889274369087	34040
703.49776561878878	33349
703.80663003937514	32848
704.11548599632522	32517
704.424333480514	31915
704.73317248281751	31465
705.04200299411241	30653
705.35082500527608	30565
705.65963850718583	30090
705.96844349071966	29700
706.277239946757	29222
706.58602786617655	28829
706.89480723985844	28241
707.20357805868332	27836
707.51234031353147	27406
707.8210939952852	26934
708.12983909482614	26611
708.43857560303707	26161
708.74730351080132	25643
709.05602280900268	25353
709.36473348852519	24874
709.67343554025422	24533
709.98212895507493	24518
710.29081372387361	23927
710.59948983753657	23434
710.90815728695156	23042
711.21681606300581	23054
711.52546615658787	22536
711.83410755858677	22372
712.142740259892	21804
712.45136425139356	21570
712.75997952398222	21155
713.06858606854917	21024
713.37718387598613	20709
713.68577293718556	20493
713.99435324304079	20138
714.30292478444539	19629
714.61148755229283	19667
714.92004153747871	19072
715.228586730898	18816
715.5371231234468	18573
715.8456507060215	18399
716.1541694695195	18118
716.46267940483813	17793
716.77118050287618	17628
717.07967275453245	17409
717.38815615070621	17173
717.69663068229818	16855
718.00509634020852	16637
718.31355311533878	16268
718.62200099859115	15986
718.93043998086807	15865
719.23887005307256	15629
719.5472912061083	15407
719.85570343088023	15157
720.16410671829294	14806
720.47250105925207	14622
720.78088644466413	14517
721.08926286543556	14150
721.397630312474	14130
721.70598877668783	14008
722.01433824898538	13690
722.32267872027637	13594
722.6310101814704	13421
722.93933262347832	13073
723.247646037211	12940
723.5559504135806	12797
723.86424574349962	12630
724.172532017881	12353
724.48080922763859	12209
724.78907736368649	12113
725.09733641693981	12007
725.40558637831452	11853
725.71382723872648	11697
726.02205898909278	11632
726.330281620331	11379
726.63849512335923	11209
726.94669948909632	11355
727.25489470846173	11066
727.56308077237566	10816
727.87125767175894	10812
728.17942539753255	10646
728.48758394061906	10621
728.79573329194113	10494
729.103873442422	10582
729.41200438298551	10404
729.7201261045567	10327
730.0282385980604	10303
730.336341854423	10203
730.64443586457128	10195
730.95252061943211	9900
731.26059610993377	9969
731.56866232700474	9889
731.87671926157418	9922
732.18476690457248	9733
732.49280524692972	9789
732.80083427957743	9669
733.108853993448	9706
733.416864379473	9622
733.72486542858678	9572
734.03285713172284	9550
734.34083947981583	9486
734.648812463801	9524
734.95677607461471	9475
735.26473030319346	9439
735.57267514047442	9279
735.8806105773956	9397
736.188536604896	9286
736.496453213915	9362
736.80436039539245	9351
737.11225814026909	9293
737.42014643948676	9269
737.72802528398745	9392
738.03589466471385	9329
738.34375457260967	9287
738.65160499861884	9398
738.95944593368665	9453
739.2672773687583	9286
739.57509929478044	9350
739.88291170270008	9266
740.190714583465	9331
740.49850792802317	9362
740.80629172732415	9450
741.11406597231735	9310
741.42183065395363	9587
741.7295857631841	9491
742.03733129096065	9696
742.34506722823619	9564
742.65279356596363	9634
742.96051029509727	9610
743.2682174065917	9534
743.57591489140293	9473
743.88360274048648	9567
744.1912809447997	9620
744.49894949530017	9680
744.80660838294614	9700
745.11425759869667	9729
745.42189713351172	9595
745.72952697835171	9651
746.0371471241782	9862
746.34475756195252	9865
746.65235828263792	9737
746.95994927719744	9606
747.26753053659559	9619
747.575102051797	9683
747.88266381376764	9649
748.19021581347351	9721
748.49775804188187	9647
748.80529048996061	9730
749.112813148678	9637
749.42032600900359	9604
749.72782906190753	9661
750.03532229836026	9619
750.34280570933367	9608
750.6502792858	9550
750.95774301873178	9600
751.26519689910356	9525
751.57264091788932	9476
751.88007506606471	9429
752.187499334605	9211
752.49491371448789	9397
752.80231819669029	9241
753.10971277219073	9314
753.41709743196839	9350
753.72447216700266	9093
754.03183696827455	9194
754.33919182676482	9106
754.64653673345617	9182
754.95387167933086	9142
755.26119665537294	9160
755.56851165256649	9014
755.87581666189692	9047
756.1831116743499	9116
756.49039668091223	8882
756.79767167257125	8902
757.10493664031549	8906
757.41219157513342	8846
757.71943646801515	8741
758.02667130995121	8716
758.33389609193284	8730
758.641110804952	8774
758.94831544000181	8580
759.255509988076	8617
759.56269444016868	8651
759.86986878727532	8505
760.17703302039206	8532
760.48418713051535	8453
760.791331108643	8518
761.09846494577323	8399
761.40558863290539	8356
761.71270216103949	8311
762.019805521176	8241
762.32689870431659	8143
762.63398170146365	8138
762.94105450362053	8106
763.24811710179063	7985
763.55516948697914	8028
763.8622116501914	8054
764.169243582434	8013
764.47626527471391	7955
764.78327671803891	7800
765.090277903418	7782
765.39726882186085	7815
765.70424946437731	7585
766.01121982197913	7620
766.31817988567809	7602
766.62512964648715	7526
766.93206909541959	7397
767.23899822349006	7351
767.545917021714	7388
767.8528254811074	7310
768.15972359268665	7115
768.46661134747012	7078
768.77348873647611	7228
769.080355750724	6913
769.387212381234	6929
769.69405861902692	6859
770.00089445512492	6893
770.30771988055051	6754
770.61453488632731	6720
770.9213394634794	6627
771.22813360303212	6553
771.53491729601137	6476
771.84169053344431	6544
772.14845330635808	6340
772.45520560578154	6173
772.7619474227439	6153
773.06867874827583	6175
773.37539957340755	5998
773.68210988917133	6015
773.98880968660012	5883
774.2954989567271	5845
774.60217769058693	5779
774.90884587921471	5794
775.21550351364658	5670
775.5221505849197	5571
775.82878708407168	5432
776.13541300214126	5415
776.44202833016789	5388
776.748633059192	5231
777.05522718025486	5271
777.36181068439862	5185
777.668383562666	5046
777.97494580610123	5010
778.28149740574838	4949
778.58803835265371	4929
778.89456863786313	4857
779.2010882524238	4837
779.50759718738436	4717
779.81409543379368	4790
780.12058298270154	4612
780.42705982515861	4517
780.73352595221661	4526
781.03998135492816	4417
781.34642602434633	4333
781.6528599515259	4371
781.95928312752164	4199
782.26569554338948	4199
782.57209719018658	4161
782.87848805897045	4104
783.18486814080018	3979
783.491237426735	3986
783.79759590783533	4000
784.10394357516236	3937
784.4102804197787	3817
784.71660643274731	3804
785.02292160513207	3762
785.32922592799821	3722
785.63551939241086	3637
785.94180198943729	3562
786.24807371014481	3512
786.55433454560182	3469
786.860584486878	3343
787.16682352504347	3352
787.47305165116927	3302
787.77926885632758	3343
788.08547513159135	3267
788.39167046803459	3269
788.697854856732	3189
789.00402828875929	3169
789.31019075519328	3137
789.61634224711111	3122
789.92248275559143	3047
790.22861227171359	3021
790.5347307865577	2975
790.84083829120527	2904
791.146934776738	2879
791.4530202342396	2762
791.7590946547931	2733
792.06515802948388	2762
792.37121034939776	2724
792.67725160562111	2674
792.983281789242	2587
793.28930089134872	2578
793.59530890303074	2530
793.90130581537858	2584
794.2072916194835	2526
794.51326630643791	2414
794.81922986733491	2433
795.125182293269	2425
795.4311235753346	2299
795.73705370462812	2382
796.04297267224661	2243
796.34888046928779	2197
796.65477708685057	2043
796.96066251603452	2011
797.2665367479409	2143
797.572399773671	2146
797.87825158432736	2044
798.18409217101362	2080
798.48992152483447	2037
798.79573963689518	2058
799.10154649830224	2017
799.407342100163	1960
799.7131264335859	1937
800.01889948967994	1899
800.32466125955557	1875
800.63041173432407	1844
800.93615090509718	1816
801.24187876298845	1718
801.54759529911189	1727
801.85330050458231	1782
802.15899437051587	1723
802.46467688802932	1702
802.77034804824086	1645
803.07600784226941	1713
803.38165626123475	1653
803.68729329625751	1617
803.99291893845964	1651
804.29853317896414	1642
804.60413600889444	1563
804.9097274193756	1615
805.215307401533	1517
805.52087594649367	1498
805.826433045385	1470
806.1319786893356	1428
806.43751286947565	1446
806.74303557693509	1364
807.04854680284586	1375
807.35404653834053	1388
807.65953477455264	1355
807.96501150261656	1362
808.27047671366836	1366
808.575930398844	1310
808.88137254928131	1301
809.18680315611891	1314
809.49222221049615	1286
809.79762970355364	1269
810.1030256264329	1273
810.40840997027635	1236
810.71378272622746	1241
811.01914388543128	1193
811.32449343903272	1172
811.62983137817844	1198
811.93515769401608	1130
812.24047237769446	1147
812.54577542036247	1073
812.85106681317109	1082
813.15634654727194	1113
813.46161461381757	1114
813.76687100396146	1132
814.07211570885818	1089
814.37734871966359	1047
814.68257002753387	1058
814.98777962362738	1050
815.29297749910211	1006
815.59816364511823	1047
815.90333805283615	1052
816.20850071341772	1058
816.51365161802607	1015
816.81879075782456	976
817.123918123978	964
817.42903370765237	965
817.73413750001453	940
818.03922949223272	969
818.34430967547519	940
818.64937804091255	954
818.95443457971544	944
819.25947928305618	934
819.56451214210767	892
819.869533148044	933
820.17454229204077	936
820.47953956527351	879
820.78452495891986	917
821.08949846415817	895
821.39446007216759	940
821.69940977412853	833
822.00434756122263	875
822.309273424632	904
822.61418735554059	880
822.91908934513276	866
823.22397938459414	819
823.5288574651114	838
823.83372357787255	845
824.13857771406583	837
824.44341986488189	798
824.7482500215109	818
825.0530681751452	879
825.35787431697781	835
825.6626684382029	819
825.96745053001541	809
826.2722205836119	848
826.57697859018947	807
826.88172454094638	784
827.18645842708224	789
827.49118023979736	782
827.79588997029362	748
828.10058760977347	796
828.40527314944075	777
828.70994658050017	739
829.01460789415762	758
829.31925708162009	754
829.623894134096	713
829.9285190427936	789
830.23313179892375	720
830.53773239369752	756
830.84232081832727	744
831.14689706402669	767
831.45146112200973	729
831.756012983493	713
832.06055263969222	734
832.36508008182557	717
832.66959530111228	725
832.974098288772	663
833.278589036026	697
833.58306753409624	677
833.88753377420619	657
834.1919877475799	684
834.4964294454436	680
834.800858859023	674
835.10527597954638	708
835.40968079824233	710
835.71407330634065	689
836.01845349507232	667
836.3228213556697	669
836.627176879366	690
836.93152005739512	677
837.235850880993	688
837.54016934139611	677
837.84447542984162	676
838.14876913756893	668
838.45305045581745	611
838.75731937582862	630
839.06157588884412	652
839.36581998610768	653
839.67005165886326	627
839.97427089835651	609
840.27847769583423	615
840.58267204254378	651
840.88685392973446	613
841.1910233486559	632
841.49518029055946	624
841.799324746697	587
842.1034567083226	628
842.40757616669021	620
842.71168311305564	604
843.01577753867559	608
843.31985943480811	608
843.6239287927126	596
843.92798560364861	599
844.23202985887781	558
844.53606154966246	579
844.84008066726642	572
845.14408720295455	584
845.44808114799241	564
845.75206249364749	590
846.05603123118749	572
846.35998735188218	586
846.66393084700178	591
846.9678617078182	584
847.27177992560416	575
847.57568549163352	575
847.87957839718138	578
848.18345863352442	585
848.48732619193936	565
848.79118106370561	539
849.09502324010214	572
849.3988527124103	543
849.702669471912	529
850.00647350989084	535
850.3102648176307	534
850.61404338641739	546
850.91780920753763	523
851.22156227227947	519
851.52530257193177	533
851.82903009778488	521
852.13274484113037	521
852.43644679326053	502
852.74013594546921	510
853.0438122890514	516
853.34747581530337	486
853.651126515522	505
853.95476438100638	531
854.25838940305573	494
854.56200157297087	487
854.86560088205431	507
855.16918732160866	514
855.47276088293859	483
855.77632155734977	515
856.079869336149	482
856.3834042106439	448
856.686926172144	465
856.99043521195938	473
857.29393132140194	490
857.597414491784	450
857.9008847144197	463
858.20434198062446	437
858.50778628171406	429
858.81121760900623	432
859.11463595381974	430
859.41804130747482	438
859.721433661292	449
860.02481300659429	412
860.32817933470471	422
860.63153263694835	447
860.93487290465089	413
861.23820012913973	400
861.54151430174318	425
861.84481541379068	404
862.14810345661351	397
862.45137842154327	415
862.75464029991338	396
863.057889083058	388
863.36112476231335	407
863.66434732901587	408
863.96755677450392	388
864.270753090117	386
864.57393626719488	393
864.87710629708022	375
865.18026317111594	392
865.4834068806457	348
865.78653741701567	384
866.0896547715721	363
866.392758935663	364
866.69584990063765	363
866.99892765784625	369
867.30199219864062	363
867.60504351437385	356
867.90808159639948	336
868.21110643607335	359
868.5141180247515	362
868.81711635379247	331
869.12010141455482	330
869.42307319839892	352
869.7260316966865	332
870.02897690078021	315
870.33190880204393	340
870.63482739184349	329
870.93773266154517	341
871.24062460251616	344
871.54350320612662	327
871.846368463746	308
872.14922036674625	345
872.45205890649981	296
872.75488407438138	313
873.05769586176575	310
873.36049426002944	305
873.66327926055078	294
873.96605085470856	285
874.26880903388292	310
874.57155378945606	290
874.87428511281041	275
875.17700299533021	274
875.47970742840118	296
875.78239840340984	280
876.08507591174407	265
876.38773994479322	276
876.69039049394769	266
876.99302755059944	282
877.29565110614146	275
877.5982611519679	257
877.90085767947471	254
878.20344068005841	271
878.50601014511744	256
878.8085660660513	265
879.1111084342607	249
879.41363724114751	248
879.716152478115	259
880.0186541365681	252
880.32114220791232	253
880.62361668355516	263
880.92607755490474	233
881.22852481337111	245
881.530958450365	234
881.83337845729909	250
882.1357848255866	210
882.438177546643	205
882.740556611884	228
883.04292201272744	230
883.34527374059212	237
883.647611786898	217
883.94993614306657	216
884.25224680052065	233
884.55454375068393	215
884.85682698498238	247
885.159096494842	246
