# Supplementary material for: Anomalous deep-red luminescence of perylene black analogues with strong π-π interactions
Source: Nat Commun. 2023 Apr 6;14:1922. doi: 10.1038/s41467-023-37171-y (PMC10079835; doi:10.1038/s41467-023-37171-y)
Supplement: Supplementary file 3 — Source data [file 41467_2023_37171_MOESM3_ESM.zip › DATA/Temperature-dependent PL spectra and fluorescence decay of crystalline film/Supplementary Fig. 23a/68-120K-1S-EX480NM 384.csv]

471.67766888101448	23
471.99028276455613	16
472.30289504096527	22
472.61550570108284	15
472.92811473574989	28
473.24072213580666	31
473.55332789209336	29
473.86593199544933	19
474.1785344367139	24
474.49113520672552	30
474.80373429632243	28
475.11633169634268	17
475.42892739762328	45
475.74152139100158	45
476.0541136673134	49
476.36670421739564	70
476.67929303208308	87
476.99188010221161	109
477.30446541861556	164
477.61704897212951	261
477.92963075358745	319
478.24221075382258	354
478.55478896366805	427
478.86736537395689	486
479.17993997552071	500
479.49251275919204	485
479.80508371580152	496
480.11765283618081	425
480.43022011116011	406
480.74278553156955	320
481.05534908823893	250
481.3679107719978	188
481.68047057367477	117
481.9930284840986	62
482.3055844940975	67
482.61813859449853	40
482.93069077612978	39
483.24324102981785	19
483.55578934638896	33
483.86833571666938	37
484.18088013148508	19
484.49342258166109	25
484.80596305802226	24
485.11850155139314	25
485.431038052598	36
485.74357255246059	44
486.0561050418039	32
486.36863551145126	31
486.68116395222489	42
486.99369035494715	34
487.30621471043958	29
487.61873700952418	44
487.93125724302115	37
488.24377540175158	30
488.55629147653553	22
488.86880545819321	36
489.1813173375437	30
489.49382710540635	28
489.80633475259975	26
490.11884026994227	24
490.431343648252	13
490.74384487834635	24
491.05634395104295	38
491.36884085715855	33
491.681335587509	32
491.99382813291135	34
492.306318484181	31
492.61880663213338	20
492.93129256758351	26
493.24377628134579	33
493.556257764235	21
493.86873700706491	38
494.18121400064928	37
494.49368873580113	29
494.80616120333332	26
495.11863139405887	37
495.43109929878926	36
495.74356490833679	32
496.05602821351295	26
496.36848920512864	29
496.68094787399497	31
496.99340421092217	54
497.30585820672025	36
497.618309852199	18
497.930759138168	38
498.2432060554363	29
498.55565059481262	33
498.86809274710549	31
499.18053250312255	25
499.49296985367175	38
499.80540478956044	41
500.11783730159578	36
500.43026738058438	35
500.74269501733289	25
501.05512020264717	38
501.36754292733309	41
501.67996318219559	30
501.99238095804031	42
502.30479624567175	24
502.61720903589458	45
502.92961931951248	23
503.24202708732969	34
503.55443233014927	24
503.8668350387747	36
504.17923520400888	36
504.49163281665415	28
504.80402786751279	33
505.11642034738662	31
505.42881024707719	38
505.74119755738593	30
506.05358226911386	43
506.36596437306156	40
506.67834386002937	23
506.99072072081725	37
507.30309494622503	34
507.61546652705232	39
507.92783545409821	33
508.24020171816147	30
508.55256531004056	23
508.86492622053396	37
509.17728444043945	28
509.48963996055494	34
509.80199277167742	40
510.11434286460417	32
510.42669023013229	29
510.73903485905777	39
511.0513767421769	36
511.36371587028589	47
511.67605223418053	39
511.9883858246555	38
512.30071663250646	53
512.6130446485281	40
512.92536986351467	41
513.237692268261	36
513.55001185356036	49
513.86232861020676	50
514.17464252899379	39
514.48695360071429	48
514.79926181616122	40
515.1115671661272	42
515.42386964140451	38
515.73616923278553	54
516.0484659310614	43
516.36075972702429	26
516.67305061146533	47
516.985338575175	49
517.29762360894472	47
517.60990570356478	44
517.922184849825	41
518.23446103851586	50
518.54673426042689	44
518.85900450634756	43
519.17127176706674	53
519.483536033374	33
519.79579729605769	54
520.10805554590615	39
520.42031077370768	55
520.73256297025046	52
521.04481212632174	52
521.35705823270951	40
521.66930128020044	44
521.98154125958183	26
522.29377816164072	45
522.60601197716289	53
522.918242696935	48
523.23047031174337	49
523.54269481237316	48
523.85491618961044	46
524.16713443424021	45
524.4793495370476	56
524.79156148881771	48
525.10377028033486	51
525.41597590238371	47
525.72817834574835	33
526.04037760121275	43
526.35257365956079	46
526.66476651157541	59
526.97695614804047	46
527.28914255973893	54
527.60132573745352	57
527.913505671967	48
528.22568235406175	46
528.53785577451981	57
528.85002592412343	55
529.1621927936543	56
529.47435637389367	48
529.78651665562359	53
530.09867362962461	65
530.41082728667811	43
530.72297761756442	59
531.03512461306445	44
531.34726826395831	52
531.65940856102623	46
531.971545495048	51
532.28367905680363	60
532.59580923707233	67
532.90793602663371	69
533.220059416267	71
533.53217939675073	73
533.84429595886411	61
534.15640909338572	55
534.4685187910934	64
534.780625042766	59
535.09272783918118	54
535.40482717111672	62
535.7169230293506	59
536.02901540465984	74
536.3411042878223	64
536.65318966961456	67
536.96527154081377	49
537.27734989219641	66
537.58942471453952	62
537.90149599861934	62
538.21356373521166	58
538.525627915093	68
538.83768852903938	72
539.1497455678259	65
539.46179902222855	65
539.77384888302288	57
540.08589514098355	69
540.397937786886	73
540.709976811505	71
541.02201220561517	74
541.33404395999116	88
541.64607206540768	74
541.95809651263846	68
542.27011729245783	74
542.58213439563963	69
542.89414781295784	76
543.20615753518621	95
543.51816355309779	89
543.83016585746611	91
544.14216443906435	94
544.45415928866555	103
544.76615039704268	97
545.07813775496857	99
545.39012135321548	95
545.702101182556	86
546.01407723376258	90
546.32604949760741	95
546.63801796486257	86
546.94998262629974	75
547.26194347269052	84
547.57390049480739	82
547.885853683421	90
548.19780302930315	77
548.50974852322486	95
548.82169015595764	75
549.13362791827217	94
549.44556180093923	91
549.75749179472973	86
550.06941789041446	96
550.38134007876363	86
550.69325835054758	90
551.00517269653687	91
551.3170831075015	87
551.62898957421146	83
551.94089208743651	76
552.25279063794687	98
552.56468521651209	78
552.87657581390135	93
553.18846242088455	91
553.50034502823075	95
553.81222362670962	107
554.12409820708967	81
554.43596876014067	81
554.74783527663089	94
555.05969774732978	96
555.37155616300538	93
555.68341051442712	95
555.99526079236273	85
556.30710698758139	104
556.61894909085117	91
556.93078709294	97
557.24262098461634	92
557.55445075664829	83
557.86627639980384	93
558.17809790485069	87
558.48991526255691	101
558.80172846369	94
559.11353749901775	92
559.42534235930725	98
559.73714303532677	104
560.048939517843	89
560.36073179762388	92
560.67251986543613	105
560.984303712047	96
561.29608332822386	82
561.60785870473319	90
561.91962983234259	82
562.23139670181831	106
562.5431593039275	99
562.85491762943673	107
563.16667166911293	102
563.47842141372234	117
563.79016685403167	121
564.10190798080725	112
564.4136447848158	118
564.72537725682344	116
565.0371053875964	97
565.348829167901	106
565.66054858850339	113
565.97226364016967	112
566.28397431366591	111
566.59568059975811	105
566.90738248921252	108
567.21907997279447	94
567.53077304127044	112
567.84246168540574	119
568.15414589596639	131
568.465825663718	112
568.77750097942624	130
569.089171833857	126
569.40083821777546	103
569.71250012194776	121
570.02415753713876	131
570.33581045411449	125
570.64745886363994	119
570.95910275648112	121
571.27074212340278	130
571.58237695517073	117
571.89400724255	110
572.20563297630588	130
572.51725414720408	115
572.82887074600922	116
573.140482763487	122
573.45209019040249	135
573.7636930175205	101
574.07529123560676	134
574.38688483542614	136
574.69847380774354	173
575.0100581433245	127
575.32163783293379	122
575.63321286733662	149
575.94478323729788	135
576.25634893358279	146
576.56790994695643	146
576.87946626818371	157
577.19101788802948	133
577.50256479725908	133
577.81410698663751	134
578.12564444692964	142
578.43717716890046	134
578.748705143315	150
579.06022836093825	117
579.37174681253532	140
579.68326048887138	171
579.99476938071086	126
580.30627347881955	135
580.61777277396186	155
580.92926725690313	145
581.24075691840824	149
581.55224174924251	149
581.86372174017083	158
582.17519688195853	173
582.48666716537036	154
582.7981325811719	148
583.10959312012767	147
583.42104877300335	164
583.7324995305637	163
584.04394538357462	156
584.35538632280077	148
584.66682233900747	166
584.97825342296017	159
585.28967956542385	155
585.60110075716432	167
585.91251698894655	150
586.22392825153634	174
586.53533453569889	147
586.84673583219944	175
587.15813213180388	151
587.46952342527754	157
587.7809097033861	145
588.09229095689534	152
588.40366717657048	172
588.71503835317753	143
589.0264044774824	183
589.33776554025042	170
589.64912153224782	172
589.96047244424017	168
590.27181826699382	171
590.58315899127456	154
590.89449460784817	176
591.20582510748113	164
591.51715048093956	144
591.82847071898937	190
592.13978581239712	196
592.45109575192873	172
592.76240052835112	173
593.07370013243042	173
593.3849945549332	172
593.69628378662594	168
594.00756781827545	170
594.31884664064819	166
594.630120244511	171
594.941388620631	172
595.25265175977484	166
595.56390965270953	171
595.87516229020218	159
596.18640966301973	191
596.49765176192955	184
596.808888577699	177
597.12012010109527	182
597.431346322886	193
597.74256723383849	171
598.05378282472054	182
598.36499308629959	188
598.67619800934381	200
598.98739758462068	187
599.29859180289839	183
599.60978065494464	189
599.92096413152808	175
600.23214222341653	165
600.54331492137851	190
600.8544822161823	182
601.16564409859654	199
601.47680055938963	188
601.78795158933065	184
602.09909717918788	188
602.41023731973064	187
602.7213720017279	188
603.03250121594863	202
603.34362495316191	191
603.65474320413728	179
603.96585595964427	195
604.27696321045244	193
604.58806494733119	195
604.89916116105053	173
605.21025184237988	176
605.52133698208979	190
605.83241657095016	168
606.14349059973131	189
606.45455905920358	173
606.76562194013707	170
607.07667923330268	198
607.38773092947145	193
607.69877701941346	182
608.00981749390053	198
608.320852343703	196
608.63188155959222	192
608.94290513234012	208
609.25392305271782	210
609.5649353114967	246
609.87594189944855	220
610.18694280734576	229
610.4979380259598	248
610.808927546063	228
611.11991135842777	253
611.43088945382658	223
611.74186182303174	217
612.05282845681631	243
612.36378934595268	218
612.67474448121459	192
612.98569385337441	219
613.296637453206	203
613.60757527148257	203
613.918507298978	198
614.22943352646575	208
614.54035394471975	192
614.851268544514	210
615.16217731662334	195
615.47308025182144	212
615.783977340883	208
616.09486857458319	204
616.40575394369625	208
616.71663343899775	194
617.02750705126232	197
617.338374771266	206
617.64923658978387	219
617.96009249759163	218
618.27094248546541	185
618.58178654418077	200
618.89262466451476	184
619.20345683724292	210
619.51428305314255	209
619.82510330298965	223
620.1359175775616	195
620.44672586763534	215
620.75752816398847	194
621.068324457398	204
621.37911473864165	214
621.6898989984976	217
622.00067722774349	222
622.311449417158	201
622.622215557519	192
622.93297563960539	217
623.24372965419582	190
623.55447759206936	214
623.865219444005	214
624.17595520078237	198
624.48668485318069	232
624.79740839198018	238
625.10812580796028	234
625.41883709190154	213
625.729542234584	222
626.04024122678845	232
626.35093405929581	203
626.66162072288671	238
626.97230120834263	245
627.2829755064447	252
627.59364360797474	247
627.90430550371445	263
628.21496118444588	266
628.5256106409513	269
628.836253864013	276
629.14689084441409	300
629.457521572937	270
629.7681460403652	301
630.07876423748189	292
630.38937615507041	299
630.69998178391484	304
631.010581114799	316
631.32117413850744	335
631.63176084582437	328
631.94234122753437	342
632.25291527442278	368
632.56348297727436	356
632.87404432687458	377
633.18459931400935	397
633.49514792946434	442
633.80569016402546	426
634.11622600847932	474
634.42675545361226	477
634.73727849021157	497
635.04779510906383	524
635.35830530095654	524
635.66880905667722	587
635.97930636701369	571
636.289797222754	597
636.60028161468631	663
636.9107595335995	654
637.22123097028225	709
637.53169591552341	704
637.84215436011266	835
638.152606294839	842
638.46305171049278	923
638.77349059786411	909
639.08392294774285	982
639.39434875092	999
639.70476799818641	1043
640.01518068033317	1192
640.32558678815155	1208
640.63598631243337	1244
640.94637924397057	1335
641.25676557355519	1395
641.56714529197973	1482
641.87751839003738	1603
642.18788485852053	1675
642.49824468822294	1745
642.80859786993813	1874
643.11894439445985	1946
643.42928425258208	2057
643.73961743509938	2119
644.04994393280663	2294
644.36026373649872	2365
644.67057683697055	2479
644.98088322501837	2635
645.2911828914373	2697
645.601475827024	2992
645.91176202257464	2977
646.22204146888612	3216
646.53231415675509	3283
646.84258007697929	3416
647.15283922035587	3614
647.463091577683	3794
647.773337139759	4102
648.083575897382	4155
648.39380784135119	4394
648.70403296246513	4584
649.01425125152366	4809
649.32446269932632	4984
649.63466729667323	5219
649.94486503436462	5492
650.25505590320108	5707
650.56523989398363	5978
650.87541699751341	6248
651.185587204592	6495
651.4957505060213	6769
651.80590689260373	7101
652.1160563551415	7479
652.42619888443744	7733
652.73633447129487	7936
653.046463106517	8325
653.356584780908	8520
653.66669948527158	8960
653.9768072104124	9227
654.28690794713532	9669
654.59700168624511	10036
654.90708841854746	10381
655.21716813484807	10591
655.52724082595307	11215
655.83730648266874	11766
656.147365095802	12144
656.45741665615992	12407
656.76746115454966	13055
657.0774985817792	13341
657.38752892865682	13886
657.6975521859905	14397
658.00756834458946	14704
658.3175773952629	15258
658.62757932881971	15902
658.93757413607022	16249
659.24756180782458	16887
659.557542334893	17372
659.86751570808667	17900
660.17748191821681	18457
660.48744095609493	18951
660.797392812533	19584
661.107337478343	20177
661.41727494433781	20921
661.72720520133055	21277
662.03712824013462	21917
662.34704405156356	22565
662.65695262643123	23132
662.96685395555278	23751
663.27674802974263	24355
663.58663483981582	24976
663.89651437658813	25709
664.2063866308755	26460
664.51625159349419	27181
664.82610925526069	27579
665.1359596069924	28294
665.44580263950638	28621
665.75563834362072	29449
666.06546671015326	30258
666.375287729923	30810
666.6851013937486	31557
666.99490769244937	31867
667.30470661684512	32459
667.61449815775586	33500
667.924282306002	34112
668.23405905240463	34796
668.54382838778463	35676
668.85359030296411	36154
669.16334478876468	36798
669.47309183600908	37639
669.78283143551982	37703
670.09256357812023	38591
670.40228825463407	39195
670.71200545588522	39729
671.0217151726979	40347
671.33141739589735	40892
671.64111211630836	41421
671.950799324757	42229
672.26047901206869	42593
672.57015116907019	43159
672.87981578658844	43855
673.18947285545039	44336
673.49912236648379	44738
673.808764310517	45259
674.11839867837818	45908
674.42802546089627	46619
674.7376446489003	46780
675.04725623322054	46905
675.35686020468688	47415
675.66645655412981	47808
675.97604527238025	48269
676.28562635026981	48708
676.59519977863033	49057
676.90476554829365	49513
677.214323650093	49657
677.523874074861	50227
677.83341681343165	50475
678.14295185663866	50714
678.45247919531619	50614
678.76199882029937	51302
679.07151072242357	51491
679.38101489252415	51690
679.69051132143761	52066
680.00000000000011	51863
680.309480919049	52143
680.61895406942153	52088
680.92841944195573	52512
681.23787702749	52495
681.54732681686278	52700
681.85676880091387	52766
682.16620297048223	52848
682.47562931640857	53382
682.78504782953348	53182
683.09445850069744	53203
683.40386132074252	53206
683.71325628051045	53584
684.02264337084353	53350
684.33202258258461	53576
684.64139390657726	53306
684.95075733366514	53564
685.26011285469224	53643
685.56946046050336	53386
685.87880014194377	53483
686.188131889859	53420
686.49745569509537	53539
686.80677154849934	53243
687.11607944091793	53444
687.42537936319832	53314
687.73467130618883	53401
688.04395526073779	53331
688.3532312176942	52872
688.66249916790753	53074
688.97175910222734	52603
689.28101101150423	52546
689.59025488658881	52620
689.89949071833291	52566
690.20871849758782	51961
690.51793821520585	52010
690.82714986204019	51486
691.13635342894349	51320
691.44554890677	50922
691.75473628637371	50644
692.06391555860955	50607
692.37308671433209	50012
692.682249744398	49680
692.991404639663	49229
693.30055139098351	49195
693.60968998921726	48855
693.9188204252215	48254
694.22794268985479	47661
694.53705677397568	47375
694.8461626684433	47065
695.15526036411723	46569
695.46434985185817	46070
695.77343112252629	45481
696.08250416698331	44995
696.39156897609041	44869
696.70062554071023	44177
697.00967385170588	43690
697.31871389993967	43146
697.62774567627628	42638
697.9367691715795	42013
698.24578437671425	41734
698.55479128254592	40842
698.86378987994055	40511
699.17278015976422	40030
699.48176211288387	39312
699.79073573016728	38664
700.09970100248211	38017
700.40865792069678	37818
700.71760647568055	37181
701.02654665830289	36526
701.33547845943372	36174
701.64440186994386	35399
701.953316880704	34889
702.26222348258648	34271
702.57112166646323	33814
702.88001142320684	33354
703.18889274369087	32757
703.49776561878878	32364
703.80663003937514	31758
704.11548599632522	31255
704.424333480514	31174
704.73317248281751	30529
705.04200299411241	29858
705.35082500527608	29244
705.65963850718583	28966
705.96844349071966	28567
706.277239946757	28204
706.58602786617655	27873
706.89480723985844	27242
707.20357805868332	26904
707.51234031353147	26433
707.8210939952852	26082
708.12983909482614	25650
708.43857560303707	25245
708.74730351080132	24914
709.05602280900268	24504
709.36473348852519	24236
709.67343554025422	23592
709.98212895507493	23524
710.29081372387361	23214
710.59948983753657	22983
710.90815728695156	22696
711.21681606300581	22192
711.52546615658787	22064
711.83410755858677	21459
712.142740259892	21223
712.45136425139356	21025
712.75997952398222	20716
713.06858606854917	20329
713.37718387598613	19999
713.68577293718556	19793
713.99435324304079	19515
714.30292478444539	19260
714.61148755229283	19079
714.92004153747871	18681
715.228586730898	18255
715.5371231234468	18032
715.8456507060215	17955
716.1541694695195	17593
716.46267940483813	17118
716.77118050287618	17174
717.07967275453245	16879
717.38815615070621	16649
717.69663068229818	16375
718.00509634020852	16127
718.31355311533878	16079
718.62200099859115	15769
718.93043998086807	15531
719.23887005307256	15283
719.5472912061083	14981
719.85570343088023	14652
720.16410671829294	14604
720.47250105925207	14366
720.78088644466413	14074
721.08926286543556	14048
721.397630312474	13869
721.70598877668783	13646
722.01433824898538	13466
722.32267872027637	12999
722.6310101814704	13020
722.93933262347832	12784
723.247646037211	12563
723.5559504135806	12516
723.86424574349962	12254
724.172532017881	12014
724.48080922763859	11984
724.78907736368649	11771
725.09733641693981	11746
725.40558637831452	11632
725.71382723872648	11493
726.02205898909278	11274
726.330281620331	11037
726.63849512335923	11068
726.94669948909632	11015
727.25489470846173	10732
727.56308077237566	10691
727.87125767175894	10557
728.17942539753255	10493
728.48758394061906	10546
728.79573329194113	10380
729.103873442422	10285
729.41200438298551	10115
729.7201261045567	10159
730.0282385980604	10018
730.336341854423	9938
730.64443586457128	9899
730.95252061943211	9849
731.26059610993377	9758
731.56866232700474	9597
731.87671926157418	9833
732.18476690457248	9631
732.49280524692972	9575
732.80083427957743	9496
733.108853993448	9459
733.416864379473	9411
733.72486542858678	9343
734.03285713172284	9354
734.34083947981583	9303
734.648812463801	9230
734.95677607461471	9217
735.26473030319346	9138
735.57267514047442	9138
735.8806105773956	9160
736.188536604896	9257
736.496453213915	9091
736.80436039539245	9162
737.11225814026909	9066
737.42014643948676	9126
737.72802528398745	9156
738.03589466471385	9012
738.34375457260967	9195
738.65160499861884	9107
738.95944593368665	9196
739.2672773687583	9067
739.57509929478044	9054
739.88291170270008	9205
740.190714583465	9191
740.49850792802317	9149
740.80629172732415	9265
741.11406597231735	9260
741.42183065395363	9199
741.7295857631841	9212
742.03733129096065	9393
742.34506722823619	9225
742.65279356596363	9206
742.96051029509727	9386
743.2682174065917	9271
743.57591489140293	9425
743.88360274048648	9307
744.1912809447997	9421
744.49894949530017	9357
744.80660838294614	9386
745.11425759869667	9413
745.42189713351172	9279
745.72952697835171	9560
746.0371471241782	9519
746.34475756195252	9393
746.65235828263792	9424
746.95994927719744	9479
747.26753053659559	9444
747.575102051797	9251
747.88266381376764	9408
748.19021581347351	9263
748.49775804188187	9536
748.80529048996061	9329
749.112813148678	9454
749.42032600900359	9402
749.72782906190753	9407
750.03532229836026	9330
750.34280570933367	9246
750.6502792858	9304
750.95774301873178	9149
751.26519689910356	9263
751.57264091788932	9125
751.88007506606471	9123
752.187499334605	9005
752.49491371448789	9030
752.80231819669029	9049
753.10971277219073	8971
753.41709743196839	9003
753.72447216700266	8937
754.03183696827455	8899
754.33919182676482	8949
754.64653673345617	8970
754.95387167933086	8947
755.26119665537294	8952
755.56851165256649	8816
755.87581666189692	8681
756.1831116743499	8710
756.49039668091223	8669
756.79767167257125	8600
757.10493664031549	8574
757.41219157513342	8588
757.71943646801515	8603
758.02667130995121	8436
758.33389609193284	8530
758.641110804952	8381
758.94831544000181	8342
759.255509988076	8330
759.56269444016868	8359
759.86986878727532	8306
760.17703302039206	8219
760.48418713051535	8213
760.791331108643	8246
761.09846494577323	8192
761.40558863290539	8146
761.71270216103949	7979
762.019805521176	7987
762.32689870431659	7936
762.63398170146365	7836
762.94105450362053	7801
763.24811710179063	7697
763.55516948697914	7841
763.8622116501914	7822
764.169243582434	7835
764.47626527471391	7657
764.78327671803891	7551
765.090277903418	7642
765.39726882186085	7628
765.70424946437731	7380
766.01121982197913	7425
766.31817988567809	7270
766.62512964648715	7359
766.93206909541959	7135
767.23899822349006	7147
767.545917021714	7122
767.8528254811074	6987
768.15972359268665	6976
768.46661134747012	6915
768.77348873647611	6811
769.080355750724	6777
769.387212381234	6768
769.69405861902692	6629
770.00089445512492	6515
770.30771988055051	6475
770.61453488632731	6504
770.9213394634794	6388
771.22813360303212	6316
771.53491729601137	6250
771.84169053344431	6128
772.14845330635808	6210
772.45520560578154	6123
772.7619474227439	5830
773.06867874827583	5863
773.37539957340755	5830
773.68210988917133	5814
773.98880968660012	5765
774.2954989567271	5627
774.60217769058693	5538
774.90884587921471	5508
775.21550351364658	5434
775.5221505849197	5448
775.82878708407168	5468
776.13541300214126	5246
776.44202833016789	5207
776.748633059192	5131
777.05522718025486	4999
777.36181068439862	4943
777.668383562666	5034
777.97494580610123	4818
778.28149740574838	4801
778.58803835265371	4772
778.89456863786313	4675
779.2010882524238	4663
779.50759718738436	4649
779.81409543379368	4520
780.12058298270154	4511
780.42705982515861	4459
780.73352595221661	4324
781.03998135492816	4232
781.34642602434633	4221
781.6528599515259	4224
781.95928312752164	4136
782.26569554338948	4073
782.57209719018658	4032
782.87848805897045	3988
783.18486814080018	3938
783.491237426735	3859
783.79759590783533	3820
784.10394357516236	3809
784.4102804197787	3714
784.71660643274731	3644
785.02292160513207	3649
785.32922592799821	3627
785.63551939241086	3480
785.94180198943729	3520
786.24807371014481	3441
786.55433454560182	3413
786.860584486878	3368
787.16682352504347	3286
787.47305165116927	3237
787.77926885632758	3232
788.08547513159135	3174
788.39167046803459	3127
788.697854856732	3081
789.00402828875929	3036
789.31019075519328	2962
789.61634224711111	2988
789.92248275559143	2994
790.22861227171359	2880
790.5347307865577	2945
790.84083829120527	2822
791.146934776738	2790
791.4530202342396	2698
791.7590946547931	2694
792.06515802948388	2681
792.37121034939776	2662
792.67725160562111	2570
792.983281789242	2546
793.28930089134872	2509
793.59530890303074	2533
793.90130581537858	2463
794.2072916194835	2455
794.51326630643791	2365
794.81922986733491	2395
795.125182293269	2346
795.4311235753346	2265
795.73705370462812	2199
796.04297267224661	2242
796.34888046928779	2215
796.65477708685057	1927
796.96066251603452	1940
797.2665367479409	2085
797.572399773671	2104
797.87825158432736	2062
798.18409217101362	2080
798.48992152483447	1970
798.79573963689518	2003
799.10154649830224	1930
799.407342100163	1913
799.7131264335859	1823
800.01889948967994	1875
800.32466125955557	1831
800.63041173432407	1820
800.93615090509718	1742
801.24187876298845	1777
801.54759529911189	1695
801.85330050458231	1659
802.15899437051587	1651
802.46467688802932	1656
802.77034804824086	1601
803.07600784226941	1637
803.38165626123475	1572
803.68729329625751	1578
803.99291893845964	1509
804.29853317896414	1522
804.60413600889444	1519
804.9097274193756	1511
805.215307401533	1457
805.52087594649367	1442
805.826433045385	1456
806.1319786893356	1465
806.43751286947565	1375
806.74303557693509	1377
807.04854680284586	1357
807.35404653834053	1373
807.65953477455264	1287
807.96501150261656	1332
808.27047671366836	1252
808.575930398844	1299
808.88137254928131	1273
809.18680315611891	1297
809.49222221049615	1228
809.79762970355364	1245
810.1030256264329	1187
810.40840997027635	1187
810.71378272622746	1202
811.01914388543128	1150
811.32449343903272	1159
811.62983137817844	1155
811.93515769401608	1129
812.24047237769446	1121
812.54577542036247	1100
812.85106681317109	1099
813.15634654727194	1084
813.46161461381757	1074
813.76687100396146	1085
814.07211570885818	1051
814.37734871966359	1082
814.68257002753387	1044
814.98777962362738	1002
815.29297749910211	1018
815.59816364511823	1008
815.90333805283615	1012
816.20850071341772	984
816.51365161802607	967
816.81879075782456	1006
817.123918123978	962
817.42903370765237	938
817.73413750001453	929
818.03922949223272	889
818.34430967547519	932
818.64937804091255	961
818.95443457971544	918
819.25947928305618	910
819.56451214210767	883
819.869533148044	908
820.17454229204077	925
820.47953956527351	895
820.78452495891986	909
821.08949846415817	886
821.39446007216759	870
821.69940977412853	843
822.00434756122263	846
822.309273424632	843
822.61418735554059	875
822.91908934513276	842
823.22397938459414	803
823.5288574651114	828
823.83372357787255	820
824.13857771406583	822
824.44341986488189	848
824.7482500215109	770
825.0530681751452	847
825.35787431697781	801
825.6626684382029	789
825.96745053001541	821
826.2722205836119	789
826.57697859018947	796
826.88172454094638	774
827.18645842708224	720
827.49118023979736	762
827.79588997029362	752
828.10058760977347	695
828.40527314944075	737
828.70994658050017	735
829.01460789415762	749
829.31925708162009	748
829.623894134096	734
829.9285190427936	714
830.23313179892375	685
830.53773239369752	715
830.84232081832727	721
831.14689706402669	686
831.45146112200973	726
831.756012983493	728
832.06055263969222	682
832.36508008182557	711
832.66959530111228	669
832.974098288772	664
833.278589036026	670
833.58306753409624	662
833.88753377420619	676
834.1919877475799	685
834.4964294454436	666
834.800858859023	677
835.10527597954638	650
835.40968079824233	658
835.71407330634065	636
836.01845349507232	698
836.3228213556697	646
836.627176879366	639
836.93152005739512	644
837.235850880993	704
837.54016934139611	669
837.84447542984162	638
838.14876913756893	598
838.45305045581745	661
838.75731937582862	631
839.06157588884412	610
839.36581998610768	611
839.67005165886326	610
839.97427089835651	632
840.27847769583423	643
840.58267204254378	603
840.88685392973446	626
841.1910233486559	583
841.49518029055946	614
841.799324746697	588
842.1034567083226	579
842.40757616669021	617
842.71168311305564	571
843.01577753867559	565
843.31985943480811	628
843.6239287927126	593
843.92798560364861	560
844.23202985887781	580
844.53606154966246	563
844.84008066726642	591
845.14408720295455	581
845.44808114799241	539
845.75206249364749	581
846.05603123118749	530
846.35998735188218	556
846.66393084700178	546
846.9678617078182	549
847.27177992560416	565
847.57568549163352	581
847.87957839718138	529
848.18345863352442	557
848.48732619193936	507
848.79118106370561	557
849.09502324010214	543
849.3988527124103	549
849.702669471912	527
850.00647350989084	499
850.3102648176307	516
850.61404338641739	521
850.91780920753763	504
851.22156227227947	532
851.52530257193177	524
851.82903009778488	507
852.13274484113037	507
852.43644679326053	516
852.74013594546921	489
853.0438122890514	501
853.34747581530337	512
853.651126515522	509
853.95476438100638	510
854.25838940305573	479
854.56200157297087	475
854.86560088205431	472
855.16918732160866	495
855.47276088293859	471
855.77632155734977	453
856.079869336149	449
856.3834042106439	440
856.686926172144	450
856.99043521195938	415
857.29393132140194	435
857.597414491784	423
857.9008847144197	426
858.20434198062446	449
858.50778628171406	441
858.81121760900623	445
859.11463595381974	460
859.41804130747482	426
859.721433661292	452
860.02481300659429	436
860.32817933470471	471
860.63153263694835	418
860.93487290465089	379
861.23820012913973	411
861.54151430174318	415
861.84481541379068	394
862.14810345661351	423
862.45137842154327	396
862.75464029991338	359
863.057889083058	376
863.36112476231335	391
863.66434732901587	396
863.96755677450392	380
864.270753090117	391
864.57393626719488	360
864.87710629708022	377
865.18026317111594	372
865.4834068806457	387
865.78653741701567	388
866.0896547715721	384
866.392758935663	361
866.69584990063765	359
866.99892765784625	359
867.30199219864062	355
867.60504351437385	325
867.90808159639948	343
868.21110643607335	331
868.5141180247515	327
868.81711635379247	331
869.12010141455482	312
869.42307319839892	317
869.7260316966865	336
870.02897690078021	312
870.33190880204393	291
870.63482739184349	323
870.93773266154517	320
871.24062460251616	322
871.54350320612662	322
871.846368463746	331
872.14922036674625	318
872.45205890649981	326
872.75488407438138	282
873.05769586176575	306
873.36049426002944	295
873.66327926055078	302
873.96605085470856	302
874.26880903388292	315
874.57155378945606	299
874.87428511281041	314
875.17700299533021	282
875.47970742840118	280
875.78239840340984	295
876.08507591174407	281
876.38773994479322	277
876.69039049394769	268
876.99302755059944	266
877.29565110614146	276
877.5982611519679	246
877.90085767947471	280
878.20344068005841	267
878.50601014511744	265
878.8085660660513	284
879.1111084342607	249
879.41363724114751	247
879.716152478115	245
880.0186541365681	251
880.32114220791232	257
880.62361668355516	250
880.92607755490474	252
881.22852481337111	251
881.530958450365	250
881.83337845729909	236
882.1357848255866	226
882.438177546643	226
882.740556611884	235
883.04292201272744	236
883.34527374059212	221
883.647611786898	249
883.94993614306657	214
884.25224680052065	211
884.55454375068393	217
884.85682698498238	193
885.159096494842	225
