# Supplementary material for: Anomalous deep-red luminescence of perylene black analogues with strong π-π interactions
Source: Nat Commun. 2023 Apr 6;14:1922. doi: 10.1038/s41467-023-37171-y (PMC10079835; doi:10.1038/s41467-023-37171-y)
Supplement: Supplementary file 3 — Source data [file 41467_2023_37171_MOESM3_ESM.zip › DATA/Temperature-dependent PL spectra and fluorescence decay of crystalline film/Supplementary Fig. 23a/68-130K-1S-EX480NM 385.csv]

471.67766888101448	41
471.99028276455613	28
472.30289504096527	15
472.61550570108284	41
472.92811473574989	32
473.24072213580666	24
473.55332789209336	29
473.86593199544933	43
474.1785344367139	30
474.49113520672552	27
474.80373429632243	28
475.11633169634268	35
475.42892739762328	42
475.74152139100158	37
476.0541136673134	65
476.36670421739564	95
476.67929303208308	118
476.99188010221161	203
477.30446541861556	290
477.61704897212951	408
477.92963075358745	516
478.24221075382258	702
478.55478896366805	774
478.86736537395689	895
479.17993997552071	904
479.49251275919204	863
479.80508371580152	858
480.11765283618081	761
480.43022011116011	693
480.74278553156955	554
481.05534908823893	454
481.3679107719978	340
481.68047057367477	213
481.9930284840986	140
482.3055844940975	88
482.61813859449853	54
482.93069077612978	30
483.24324102981785	29
483.55578934638896	47
483.86833571666938	35
484.18088013148508	24
484.49342258166109	46
484.80596305802226	25
485.11850155139314	33
485.431038052598	30
485.74357255246059	39
486.0561050418039	33
486.36863551145126	28
486.68116395222489	31
486.99369035494715	37
487.30621471043958	25
487.61873700952418	20
487.93125724302115	37
488.24377540175158	29
488.55629147653553	32
488.86880545819321	49
489.1813173375437	37
489.49382710540635	32
489.80633475259975	32
490.11884026994227	33
490.431343648252	24
490.74384487834635	36
491.05634395104295	41
491.36884085715855	37
491.681335587509	25
491.99382813291135	35
492.306318484181	34
492.61880663213338	23
492.93129256758351	30
493.24377628134579	34
493.556257764235	22
493.86873700706491	42
494.18121400064928	26
494.49368873580113	37
494.80616120333332	33
495.11863139405887	42
495.43109929878926	31
495.74356490833679	38
496.05602821351295	31
496.36848920512864	39
496.68094787399497	42
496.99340421092217	43
497.30585820672025	35
497.618309852199	35
497.930759138168	37
498.2432060554363	34
498.55565059481262	48
498.86809274710549	33
499.18053250312255	22
499.49296985367175	44
499.80540478956044	41
500.11783730159578	46
500.43026738058438	40
500.74269501733289	45
501.05512020264717	18
501.36754292733309	30
501.67996318219559	23
501.99238095804031	39
502.30479624567175	20
502.61720903589458	42
502.92961931951248	38
503.24202708732969	39
503.55443233014927	31
503.8668350387747	29
504.17923520400888	33
504.49163281665415	17
504.80402786751279	45
505.11642034738662	32
505.42881024707719	37
505.74119755738593	36
506.05358226911386	51
506.36596437306156	41
506.67834386002937	33
506.99072072081725	32
507.30309494622503	31
507.61546652705232	32
507.92783545409821	46
508.24020171816147	51
508.55256531004056	44
508.86492622053396	16
509.17728444043945	39
509.48963996055494	47
509.80199277167742	46
510.11434286460417	41
510.42669023013229	30
510.73903485905777	46
511.0513767421769	35
511.36371587028589	34
511.67605223418053	51
511.9883858246555	42
512.30071663250646	36
512.6130446485281	47
512.92536986351467	26
513.237692268261	42
513.55001185356036	46
513.86232861020676	45
514.17464252899379	34
514.48695360071429	50
514.79926181616122	37
515.1115671661272	45
515.42386964140451	38
515.73616923278553	48
516.0484659310614	39
516.36075972702429	45
516.67305061146533	37
516.985338575175	35
517.29762360894472	50
517.60990570356478	53
517.922184849825	52
518.23446103851586	34
518.54673426042689	39
518.85900450634756	49
519.17127176706674	51
519.483536033374	31
519.79579729605769	58
520.10805554590615	57
520.42031077370768	46
520.73256297025046	40
521.04481212632174	53
521.35705823270951	53
521.66930128020044	55
521.98154125958183	43
522.29377816164072	44
522.60601197716289	42
522.918242696935	48
523.23047031174337	60
523.54269481237316	52
523.85491618961044	46
524.16713443424021	49
524.4793495370476	65
524.79156148881771	31
525.10377028033486	56
525.41597590238371	48
525.72817834574835	34
526.04037760121275	55
526.35257365956079	39
526.66476651157541	60
526.97695614804047	49
527.28914255973893	66
527.60132573745352	55
527.913505671967	65
528.22568235406175	45
528.53785577451981	52
528.85002592412343	55
529.1621927936543	52
529.47435637389367	49
529.78651665562359	56
530.09867362962461	57
530.41082728667811	48
530.72297761756442	57
531.03512461306445	47
531.34726826395831	78
531.65940856102623	48
531.971545495048	49
532.28367905680363	67
532.59580923707233	46
532.90793602663371	65
533.220059416267	64
533.53217939675073	48
533.84429595886411	57
534.15640909338572	52
534.4685187910934	49
534.780625042766	59
535.09272783918118	77
535.40482717111672	58
535.7169230293506	52
536.02901540465984	67
536.3411042878223	80
536.65318966961456	68
536.96527154081377	67
537.27734989219641	63
537.58942471453952	80
537.90149599861934	65
538.21356373521166	75
538.525627915093	74
538.83768852903938	70
539.1497455678259	64
539.46179902222855	82
539.77384888302288	67
540.08589514098355	54
540.397937786886	75
540.709976811505	79
541.02201220561517	68
541.33404395999116	76
541.64607206540768	79
541.95809651263846	66
542.27011729245783	103
542.58213439563963	87
542.89414781295784	74
543.20615753518621	90
543.51816355309779	87
543.83016585746611	86
544.14216443906435	89
544.45415928866555	98
544.76615039704268	102
545.07813775496857	98
545.39012135321548	96
545.702101182556	95
546.01407723376258	104
546.32604949760741	87
546.63801796486257	107
546.94998262629974	87
547.26194347269052	105
547.57390049480739	75
547.885853683421	102
548.19780302930315	101
548.50974852322486	109
548.82169015595764	95
549.13362791827217	82
549.44556180093923	101
549.75749179472973	81
550.06941789041446	86
550.38134007876363	111
550.69325835054758	108
551.00517269653687	105
551.3170831075015	90
551.62898957421146	88
551.94089208743651	94
552.25279063794687	93
552.56468521651209	80
552.87657581390135	89
553.18846242088455	93
553.50034502823075	92
553.81222362670962	82
554.12409820708967	92
554.43596876014067	90
554.74783527663089	96
555.05969774732978	74
555.37155616300538	97
555.68341051442712	86
555.99526079236273	85
556.30710698758139	97
556.61894909085117	91
556.93078709294	99
557.24262098461634	107
557.55445075664829	82
557.86627639980384	99
558.17809790485069	96
558.48991526255691	90
558.80172846369	111
559.11353749901775	99
559.42534235930725	105
559.73714303532677	103
560.048939517843	100
560.36073179762388	98
560.67251986543613	110
560.984303712047	108
561.29608332822386	101
561.60785870473319	103
561.91962983234259	81
562.23139670181831	105
562.5431593039275	93
562.85491762943673	106
563.16667166911293	96
563.47842141372234	98
563.79016685403167	117
564.10190798080725	97
564.4136447848158	98
564.72537725682344	92
565.0371053875964	118
565.348829167901	117
565.66054858850339	110
565.97226364016967	103
566.28397431366591	111
566.59568059975811	114
566.90738248921252	126
567.21907997279447	106
567.53077304127044	106
567.84246168540574	106
568.15414589596639	126
568.465825663718	118
568.77750097942624	144
569.089171833857	110
569.40083821777546	114
569.71250012194776	119
570.02415753713876	115
570.33581045411449	119
570.64745886363994	120
570.95910275648112	115
571.27074212340278	127
571.58237695517073	139
571.89400724255	132
572.20563297630588	140
572.51725414720408	122
572.82887074600922	136
573.140482763487	130
573.45209019040249	123
573.7636930175205	130
574.07529123560676	114
574.38688483542614	120
574.69847380774354	134
575.0100581433245	132
575.32163783293379	128
575.63321286733662	149
575.94478323729788	133
576.25634893358279	148
576.56790994695643	136
576.87946626818371	152
577.19101788802948	136
577.50256479725908	135
577.81410698663751	139
578.12564444692964	141
578.43717716890046	130
578.748705143315	140
579.06022836093825	141
579.37174681253532	143
579.68326048887138	156
579.99476938071086	139
580.30627347881955	136
580.61777277396186	145
580.92926725690313	146
581.24075691840824	150
581.55224174924251	166
581.86372174017083	141
582.17519688195853	162
582.48666716537036	151
582.7981325811719	158
583.10959312012767	171
583.42104877300335	141
583.7324995305637	146
584.04394538357462	163
584.35538632280077	145
584.66682233900747	162
584.97825342296017	178
585.28967956542385	147
585.60110075716432	154
585.91251698894655	171
586.22392825153634	143
586.53533453569889	163
586.84673583219944	161
587.15813213180388	176
587.46952342527754	160
587.7809097033861	151
588.09229095689534	182
588.40366717657048	176
588.71503835317753	164
589.0264044774824	165
589.33776554025042	167
589.64912153224782	170
589.96047244424017	164
590.27181826699382	157
590.58315899127456	183
590.89449460784817	156
591.20582510748113	155
591.51715048093956	154
591.82847071898937	177
592.13978581239712	185
592.45109575192873	170
592.76240052835112	180
593.07370013243042	173
593.3849945549332	180
593.69628378662594	174
594.00756781827545	193
594.31884664064819	165
594.630120244511	170
594.941388620631	172
595.25265175977484	196
595.56390965270953	161
595.87516229020218	177
596.18640966301973	169
596.49765176192955	181
596.808888577699	177
597.12012010109527	183
597.431346322886	184
597.74256723383849	183
598.05378282472054	176
598.36499308629959	182
598.67619800934381	199
598.98739758462068	210
599.29859180289839	185
599.60978065494464	182
599.92096413152808	181
600.23214222341653	165
600.54331492137851	179
600.8544822161823	165
601.16564409859654	178
601.47680055938963	190
601.78795158933065	184
602.09909717918788	194
602.41023731973064	193
602.7213720017279	193
603.03250121594863	177
603.34362495316191	188
603.65474320413728	180
603.96585595964427	188
604.27696321045244	204
604.58806494733119	189
604.89916116105053	195
605.21025184237988	186
605.52133698208979	196
605.83241657095016	205
606.14349059973131	189
606.45455905920358	185
606.76562194013707	200
607.07667923330268	181
607.38773092947145	185
607.69877701941346	206
608.00981749390053	188
608.320852343703	201
608.63188155959222	206
608.94290513234012	233
609.25392305271782	202
609.5649353114967	210
609.87594189944855	194
610.18694280734576	190
610.4979380259598	236
610.808927546063	256
611.11991135842777	229
611.43088945382658	219
611.74186182303174	228
612.05282845681631	199
612.36378934595268	221
612.67474448121459	220
612.98569385337441	231
613.296637453206	190
613.60757527148257	202
613.918507298978	205
614.22943352646575	181
614.54035394471975	218
614.851268544514	193
615.16217731662334	195
615.47308025182144	201
615.783977340883	192
616.09486857458319	203
616.40575394369625	200
616.71663343899775	180
617.02750705126232	195
617.338374771266	193
617.64923658978387	184
617.96009249759163	206
618.27094248546541	196
618.58178654418077	197
618.89262466451476	210
619.20345683724292	199
619.51428305314255	198
619.82510330298965	211
620.1359175775616	208
620.44672586763534	223
620.75752816398847	218
621.068324457398	226
621.37911473864165	226
621.6898989984976	214
622.00067722774349	228
622.311449417158	244
622.622215557519	216
622.93297563960539	230
623.24372965419582	237
623.55447759206936	230
623.865219444005	223
624.17595520078237	226
624.48668485318069	249
624.79740839198018	239
625.10812580796028	247
625.41883709190154	222
625.729542234584	259
626.04024122678845	253
626.35093405929581	281
626.66162072288671	236
626.97230120834263	261
627.2829755064447	245
627.59364360797474	263
627.90430550371445	265
628.21496118444588	278
628.5256106409513	270
628.836253864013	293
629.14689084441409	297
629.457521572937	300
629.7681460403652	315
630.07876423748189	318
630.38937615507041	350
630.69998178391484	322
631.010581114799	346
631.32117413850744	339
631.63176084582437	356
631.94234122753437	371
632.25291527442278	393
632.56348297727436	404
632.87404432687458	439
633.18459931400935	456
633.49514792946434	465
633.80569016402546	452
634.11622600847932	495
634.42675545361226	540
634.73727849021157	534
635.04779510906383	586
635.35830530095654	627
635.66880905667722	617
635.97930636701369	651
636.289797222754	692
636.60028161468631	732
636.9107595335995	745
637.22123097028225	781
637.53169591552341	821
637.84215436011266	867
638.152606294839	946
638.46305171049278	954
638.77349059786411	1054
639.08392294774285	1055
639.39434875092	1116
639.70476799818641	1195
640.01518068033317	1241
640.32558678815155	1309
640.63598631243337	1430
640.94637924397057	1413
641.25676557355519	1582
641.56714529197973	1624
641.87751839003738	1679
642.18788485852053	1865
642.49824468822294	1829
642.80859786993813	2000
643.11894439445985	2109
643.42928425258208	2234
643.73961743509938	2339
644.04994393280663	2418
644.36026373649872	2585
644.67057683697055	2728
644.98088322501837	2842
645.2911828914373	2981
645.601475827024	3185
645.91176202257464	3284
646.22204146888612	3471
646.53231415675509	3587
646.84258007697929	3741
647.15283922035587	3924
647.463091577683	4219
647.773337139759	4383
648.083575897382	4521
648.39380784135119	4718
648.70403296246513	4964
649.01425125152366	5101
649.32446269932632	5398
649.63466729667323	5676
649.94486503436462	5823
650.25505590320108	6213
650.56523989398363	6347
650.87541699751341	6643
651.185587204592	7014
651.4957505060213	7151
651.80590689260373	7535
652.1160563551415	7791
652.42619888443744	8076
652.73633447129487	8442
653.046463106517	8721
653.356584780908	9162
653.66669948527158	9559
653.9768072104124	9849
654.28690794713532	10249
654.59700168624511	10599
654.90708841854746	10937
655.21716813484807	11229
655.52724082595307	11822
655.83730648266874	12150
656.147365095802	12505
656.45741665615992	13149
656.76746115454966	13482
657.0774985817792	13793
657.38752892865682	14539
657.6975521859905	14920
658.00756834458946	15435
658.3175773952629	15929
658.62757932881971	16319
658.93757413607022	16927
659.24756180782458	17469
659.557542334893	17925
659.86751570808667	18378
660.17748191821681	19005
660.48744095609493	19528
660.797392812533	20058
661.107337478343	20716
661.41727494433781	21332
661.72720520133055	21892
662.03712824013462	22317
662.34704405156356	22984
662.65695262643123	23817
662.96685395555278	24489
663.27674802974263	24976
663.58663483981582	25596
663.89651437658813	26090
664.2063866308755	26788
664.51625159349419	27235
664.82610925526069	28093
665.1359596069924	28422
665.44580263950638	29201
665.75563834362072	29824
666.06546671015326	30588
666.375287729923	31224
666.6851013937486	31808
666.99490769244937	32596
667.30470661684512	33073
667.61449815775586	33787
667.924282306002	34046
668.23405905240463	34799
668.54382838778463	35444
668.85359030296411	36296
669.16334478876468	36598
669.47309183600908	37626
669.78283143551982	37791
670.09256357812023	38801
670.40228825463407	39399
670.71200545588522	39877
671.0217151726979	40393
671.33141739589735	40816
671.64111211630836	41411
671.950799324757	42025
672.26047901206869	42627
672.57015116907019	43208
672.87981578658844	43819
673.18947285545039	44195
673.49912236648379	44642
673.808764310517	45254
674.11839867837818	45691
674.42802546089627	46241
674.7376446489003	46648
675.04725623322054	46829
675.35686020468688	47166
675.66645655412981	47485
675.97604527238025	48090
676.28562635026981	48513
676.59519977863033	48675
676.90476554829365	49200
677.214323650093	49239
677.523874074861	49504
677.83341681343165	49796
678.14295185663866	50307
678.45247919531619	50040
678.76199882029937	50008
679.07151072242357	50639
679.38101489252415	50525
679.69051132143761	50938
680.00000000000011	51004
680.309480919049	51381
680.61895406942153	51433
680.92841944195573	51533
681.23787702749	51725
681.54732681686278	51689
681.85676880091387	52293
682.16620297048223	52174
682.47562931640857	52266
682.78504782953348	52257
683.09445850069744	52356
683.40386132074252	52198
683.71325628051045	52748
684.02264337084353	52690
684.33202258258461	52644
684.64139390657726	52641
684.95075733366514	52502
685.26011285469224	52880
685.56946046050336	52651
685.87880014194377	52563
686.188131889859	52519
686.49745569509537	52389
686.80677154849934	52427
687.11607944091793	52255
687.42537936319832	52333
687.73467130618883	52225
688.04395526073779	51952
688.3532312176942	52239
688.66249916790753	51960
688.97175910222734	51635
689.28101101150423	51487
689.59025488658881	51681
689.89949071833291	51578
690.20871849758782	51100
690.51793821520585	50789
690.82714986204019	50294
691.13635342894349	50229
691.44554890677	49866
691.75473628637371	49496
692.06391555860955	49399
692.37308671433209	49236
692.682249744398	48855
692.991404639663	48488
693.30055139098351	48337
693.60968998921726	47824
693.9188204252215	47345
694.22794268985479	46940
694.53705677397568	46346
694.8461626684433	46086
695.15526036411723	45697
695.46434985185817	45056
695.77343112252629	44731
696.08250416698331	44212
696.39156897609041	43680
696.70062554071023	43317
697.00967385170588	42647
697.31871389993967	42306
697.62774567627628	41877
697.9367691715795	41456
698.24578437671425	40634
698.55479128254592	40274
698.86378987994055	39750
699.17278015976422	39092
699.48176211288387	38578
699.79073573016728	37727
700.09970100248211	37303
700.40865792069678	37093
700.71760647568055	36210
701.02654665830289	35809
701.33547845943372	35270
701.64440186994386	34893
701.953316880704	34405
702.26222348258648	33932
702.57112166646323	33065
702.88001142320684	32702
703.18889274369087	32345
703.49776561878878	31811
703.80663003937514	31307
704.11548599632522	30782
704.424333480514	30333
704.73317248281751	29774
705.04200299411241	29429
705.35082500527608	28798
705.65963850718583	28679
705.96844349071966	27908
706.277239946757	27530
706.58602786617655	27159
706.89480723985844	27031
707.20357805868332	26401
707.51234031353147	25920
707.8210939952852	25621
708.12983909482614	25530
708.43857560303707	24909
708.74730351080132	24478
709.05602280900268	24215
709.36473348852519	24066
709.67343554025422	23437
709.98212895507493	23429
710.29081372387361	22895
710.59948983753657	22560
710.90815728695156	22296
711.21681606300581	22055
711.52546615658787	21689
711.83410755858677	21318
712.142740259892	20950
712.45136425139356	21095
712.75997952398222	20408
713.06858606854917	20124
713.37718387598613	19976
713.68577293718556	19551
713.99435324304079	19038
714.30292478444539	19155
714.61148755229283	18759
714.92004153747871	18619
715.228586730898	18301
715.5371231234468	18182
715.8456507060215	17699
716.1541694695195	17371
716.46267940483813	17364
716.77118050287618	16984
717.07967275453245	16812
717.38815615070621	16487
717.69663068229818	16341
718.00509634020852	16222
718.31355311533878	15860
718.62200099859115	15496
718.93043998086807	15384
719.23887005307256	15305
719.5472912061083	15007
719.85570343088023	14637
720.16410671829294	14556
720.47250105925207	14346
720.78088644466413	14271
721.08926286543556	13925
721.397630312474	13777
721.70598877668783	13610
722.01433824898538	13455
722.32267872027637	13186
722.6310101814704	12968
722.93933262347832	12749
723.247646037211	12498
723.5559504135806	12395
723.86424574349962	12205
724.172532017881	12164
724.48080922763859	11907
724.78907736368649	11888
725.09733641693981	11732
725.40558637831452	11678
725.71382723872648	11424
726.02205898909278	11322
726.330281620331	11201
726.63849512335923	11130
726.94669948909632	11021
727.25489470846173	10661
727.56308077237566	10713
727.87125767175894	10585
728.17942539753255	10577
728.48758394061906	10514
728.79573329194113	10350
729.103873442422	10410
729.41200438298551	10288
729.7201261045567	10275
730.0282385980604	10030
730.336341854423	9877
730.64443586457128	9847
730.95252061943211	9762
731.26059610993377	9758
731.56866232700474	9670
731.87671926157418	9525
732.18476690457248	9714
732.49280524692972	9620
732.80083427957743	9596
733.108853993448	9540
733.416864379473	9576
733.72486542858678	9424
734.03285713172284	9407
734.34083947981583	9450
734.648812463801	9448
734.95677607461471	9391
735.26473030319346	9195
735.57267514047442	9195
735.8806105773956	9065
736.188536604896	9168
736.496453213915	9159
736.80436039539245	9273
737.11225814026909	9036
737.42014643948676	9074
737.72802528398745	9001
738.03589466471385	9077
738.34375457260967	9067
738.65160499861884	9074
738.95944593368665	9115
739.2672773687583	9189
739.57509929478044	9036
739.88291170270008	9194
740.190714583465	9249
740.49850792802317	9202
740.80629172732415	9080
741.11406597231735	9113
741.42183065395363	9198
741.7295857631841	9185
742.03733129096065	9239
742.34506722823619	9297
742.65279356596363	9212
742.96051029509727	9156
743.2682174065917	9316
743.57591489140293	9252
743.88360274048648	9263
744.1912809447997	9329
744.49894949530017	9314
744.80660838294614	9273
745.11425759869667	9317
745.42189713351172	9425
745.72952697835171	9414
746.0371471241782	9510
746.34475756195252	9473
746.65235828263792	9459
746.95994927719744	9362
747.26753053659559	9403
747.575102051797	9226
747.88266381376764	9300
748.19021581347351	9276
748.49775804188187	9229
748.80529048996061	9203
749.112813148678	9359
749.42032600900359	9195
749.72782906190753	9206
750.03532229836026	9223
750.34280570933367	9348
750.6502792858	9142
750.95774301873178	9201
751.26519689910356	9194
751.57264091788932	9067
751.88007506606471	9078
752.187499334605	9124
752.49491371448789	8969
752.80231819669029	8973
753.10971277219073	8864
753.41709743196839	8862
753.72447216700266	8788
754.03183696827455	8734
754.33919182676482	8821
754.64653673345617	8739
754.95387167933086	8719
755.26119665537294	8769
755.56851165256649	8815
755.87581666189692	8559
756.1831116743499	8550
756.49039668091223	8473
756.79767167257125	8574
757.10493664031549	8554
757.41219157513342	8516
757.71943646801515	8308
758.02667130995121	8320
758.33389609193284	8284
758.641110804952	8336
758.94831544000181	8254
759.255509988076	8148
759.56269444016868	8233
759.86986878727532	8197
760.17703302039206	8061
760.48418713051535	8194
760.791331108643	8120
761.09846494577323	7952
761.40558863290539	8010
761.71270216103949	7916
762.019805521176	7967
762.32689870431659	7855
762.63398170146365	7737
762.94105450362053	7797
763.24811710179063	7681
763.55516948697914	7659
763.8622116501914	7635
764.169243582434	7595
764.47626527471391	7548
764.78327671803891	7471
765.090277903418	7342
765.39726882186085	7439
765.70424946437731	7319
766.01121982197913	7266
766.31817988567809	7144
766.62512964648715	7181
766.93206909541959	7123
767.23899822349006	7037
767.545917021714	6829
767.8528254811074	6912
768.15972359268665	6795
768.46661134747012	6863
768.77348873647611	6580
769.080355750724	6640
769.387212381234	6549
769.69405861902692	6432
770.00089445512492	6556
770.30771988055051	6496
770.61453488632731	6397
770.9213394634794	6268
771.22813360303212	6292
771.53491729601137	6179
771.84169053344431	5954
772.14845330635808	6022
772.45520560578154	5918
772.7619474227439	5840
773.06867874827583	5783
773.37539957340755	5759
773.68210988917133	5739
773.98880968660012	5598
774.2954989567271	5609
774.60217769058693	5449
774.90884587921471	5356
775.21550351364658	5365
775.5221505849197	5372
775.82878708407168	5249
776.13541300214126	5181
776.44202833016789	5112
776.748633059192	5091
777.05522718025486	5044
777.36181068439862	5007
777.668383562666	4871
777.97494580610123	4758
778.28149740574838	4726
778.58803835265371	4669
778.89456863786313	4709
779.2010882524238	4617
779.50759718738436	4540
779.81409543379368	4506
780.12058298270154	4449
780.42705982515861	4347
780.73352595221661	4295
781.03998135492816	4362
781.34642602434633	4119
781.6528599515259	4093
781.95928312752164	4048
782.26569554338948	3918
782.57209719018658	3921
782.87848805897045	3920
783.18486814080018	3880
783.491237426735	3831
783.79759590783533	3784
784.10394357516236	3661
784.4102804197787	3704
784.71660643274731	3627
785.02292160513207	3614
785.32922592799821	3494
785.63551939241086	3565
785.94180198943729	3362
786.24807371014481	3403
786.55433454560182	3390
786.860584486878	3339
787.16682352504347	3255
787.47305165116927	3143
787.77926885632758	3138
788.08547513159135	3088
788.39167046803459	3033
788.697854856732	3071
789.00402828875929	3065
789.31019075519328	2998
789.61634224711111	2977
789.92248275559143	2884
790.22861227171359	2861
790.5347307865577	2783
790.84083829120527	2789
791.146934776738	2670
791.4530202342396	2706
791.7590946547931	2666
792.06515802948388	2661
792.37121034939776	2548
792.67725160562111	2539
792.983281789242	2563
793.28930089134872	2510
793.59530890303074	2435
793.90130581537858	2451
794.2072916194835	2384
794.51326630643791	2400
794.81922986733491	2341
795.125182293269	2334
795.4311235753346	2294
795.73705370462812	2221
796.04297267224661	2217
796.34888046928779	2157
796.65477708685057	1958
796.96066251603452	1957
797.2665367479409	2005
797.572399773671	2017
797.87825158432736	2033
798.18409217101362	2047
798.48992152483447	1954
798.79573963689518	1906
799.10154649830224	1958
799.407342100163	1904
799.7131264335859	1852
800.01889948967994	1871
800.32466125955557	1783
800.63041173432407	1808
800.93615090509718	1797
801.24187876298845	1705
801.54759529911189	1700
801.85330050458231	1730
802.15899437051587	1657
802.46467688802932	1621
802.77034804824086	1640
803.07600784226941	1637
803.38165626123475	1554
803.68729329625751	1548
803.99291893845964	1556
804.29853317896414	1517
804.60413600889444	1527
804.9097274193756	1530
805.215307401533	1454
805.52087594649367	1462
805.826433045385	1412
806.1319786893356	1412
806.43751286947565	1398
806.74303557693509	1387
807.04854680284586	1380
807.35404653834053	1355
807.65953477455264	1352
807.96501150261656	1301
808.27047671366836	1287
808.575930398844	1284
808.88137254928131	1290
809.18680315611891	1291
809.49222221049615	1255
809.79762970355364	1199
810.1030256264329	1230
810.40840997027635	1198
810.71378272622746	1177
811.01914388543128	1156
811.32449343903272	1105
811.62983137817844	1114
811.93515769401608	1194
812.24047237769446	1117
812.54577542036247	1106
812.85106681317109	1137
813.15634654727194	1083
813.46161461381757	1062
813.76687100396146	1085
814.07211570885818	1060
814.37734871966359	1059
814.68257002753387	1030
814.98777962362738	1001
815.29297749910211	1045
815.59816364511823	999
815.90333805283615	1013
816.20850071341772	991
816.51365161802607	984
816.81879075782456	976
817.123918123978	943
817.42903370765237	967
817.73413750001453	885
818.03922949223272	905
818.34430967547519	901
818.64937804091255	879
818.95443457971544	891
819.25947928305618	948
819.56451214210767	886
819.869533148044	906
820.17454229204077	899
820.47953956527351	853
820.78452495891986	898
821.08949846415817	865
821.39446007216759	845
821.69940977412853	846
822.00434756122263	817
822.309273424632	829
822.61418735554059	780
822.91908934513276	820
823.22397938459414	830
823.5288574651114	815
823.83372357787255	820
824.13857771406583	831
824.44341986488189	843
824.7482500215109	796
825.0530681751452	760
825.35787431697781	799
825.6626684382029	824
825.96745053001541	755
826.2722205836119	782
826.57697859018947	788
826.88172454094638	778
827.18645842708224	770
827.49118023979736	753
827.79588997029362	761
828.10058760977347	740
828.40527314944075	734
828.70994658050017	769
829.01460789415762	727
829.31925708162009	724
829.623894134096	730
829.9285190427936	726
830.23313179892375	746
830.53773239369752	708
830.84232081832727	719
831.14689706402669	716
831.45146112200973	702
831.756012983493	706
832.06055263969222	709
832.36508008182557	653
832.66959530111228	691
832.974098288772	682
833.278589036026	659
833.58306753409624	679
833.88753377420619	693
834.1919877475799	693
834.4964294454436	663
834.800858859023	683
835.10527597954638	656
835.40968079824233	676
835.71407330634065	671
836.01845349507232	605
836.3228213556697	670
836.627176879366	667
836.93152005739512	616
837.235850880993	685
837.54016934139611	646
837.84447542984162	609
838.14876913756893	657
838.45305045581745	647
838.75731937582862	613
839.06157588884412	630
839.36581998610768	620
839.67005165886326	592
839.97427089835651	614
840.27847769583423	610
840.58267204254378	608
840.88685392973446	600
841.1910233486559	601
841.49518029055946	608
841.799324746697	615
842.1034567083226	595
842.40757616669021	560
842.71168311305564	607
843.01577753867559	604
843.31985943480811	587
843.6239287927126	573
843.92798560364861	557
844.23202985887781	578
844.53606154966246	567
844.84008066726642	575
845.14408720295455	534
845.44808114799241	551
845.75206249364749	565
846.05603123118749	541
846.35998735188218	565
846.66393084700178	564
846.9678617078182	556
847.27177992560416	530
847.57568549163352	534
847.87957839718138	557
848.18345863352442	562
848.48732619193936	564
848.79118106370561	540
849.09502324010214	554
849.3988527124103	533
849.702669471912	507
850.00647350989084	516
850.3102648176307	501
850.61404338641739	512
850.91780920753763	517
851.22156227227947	533
851.52530257193177	507
851.82903009778488	492
852.13274484113037	509
852.43644679326053	458
852.74013594546921	462
853.0438122890514	448
853.34747581530337	484
853.651126515522	487
853.95476438100638	487
854.25838940305573	454
854.56200157297087	499
854.86560088205431	484
855.16918732160866	480
855.47276088293859	464
855.77632155734977	459
856.079869336149	451
856.3834042106439	478
856.686926172144	435
856.99043521195938	430
857.29393132140194	454
857.597414491784	451
857.9008847144197	419
858.20434198062446	425
858.50778628171406	417
858.81121760900623	445
859.11463595381974	429
859.41804130747482	416
859.721433661292	420
860.02481300659429	422
860.32817933470471	430
860.63153263694835	400
860.93487290465089	404
861.23820012913973	403
861.54151430174318	376
861.84481541379068	402
862.14810345661351	375
862.45137842154327	394
862.75464029991338	365
863.057889083058	368
863.36112476231335	374
863.66434732901587	353
863.96755677450392	410
864.270753090117	363
864.57393626719488	388
864.87710629708022	379
865.18026317111594	366
865.4834068806457	359
865.78653741701567	388
866.0896547715721	349
866.392758935663	352
866.69584990063765	365
866.99892765784625	377
867.30199219864062	318
867.60504351437385	364
867.90808159639948	333
868.21110643607335	341
868.5141180247515	323
868.81711635379247	353
869.12010141455482	319
869.42307319839892	323
869.7260316966865	344
870.02897690078021	315
870.33190880204393	334
870.63482739184349	341
870.93773266154517	331
871.24062460251616	341
871.54350320612662	298
871.846368463746	332
872.14922036674625	298
872.45205890649981	314
872.75488407438138	299
873.05769586176575	281
873.36049426002944	317
873.66327926055078	288
873.96605085470856	281
874.26880903388292	274
874.57155378945606	286
874.87428511281041	279
875.17700299533021	284
875.47970742840118	274
875.78239840340984	274
876.08507591174407	288
876.38773994479322	272
876.69039049394769	283
876.99302755059944	253
877.29565110614146	285
877.5982611519679	255
877.90085767947471	251
878.20344068005841	236
878.50601014511744	266
878.8085660660513	274
879.1111084342607	258
879.41363724114751	258
879.716152478115	272
880.0186541365681	242
880.32114220791232	242
880.62361668355516	239
880.92607755490474	236
881.22852481337111	242
881.530958450365	226
881.83337845729909	240
882.1357848255866	225
882.438177546643	220
882.740556611884	237
883.04292201272744	217
883.34527374059212	219
883.647611786898	205
883.94993614306657	220
884.25224680052065	205
884.55454375068393	214
884.85682698498238	207
885.159096494842	200
