# Supplementary material for: Anomalous deep-red luminescence of perylene black analogues with strong π-π interactions
Source: Nat Commun. 2023 Apr 6;14:1922. doi: 10.1038/s41467-023-37171-y (PMC10079835; doi:10.1038/s41467-023-37171-y)
Supplement: Supplementary file 3 — Source data [file 41467_2023_37171_MOESM3_ESM.zip › DATA/Temperature-dependent PL spectra and fluorescence decay of crystalline film/Supplementary Fig. 23a/68-140K-1S-EX480NM 386.csv]

471.67766888101448	39
471.99028276455613	28
472.30289504096527	19
472.61550570108284	39
472.92811473574989	29
473.24072213580666	41
473.55332789209336	18
473.86593199544933	36
474.1785344367139	26
474.49113520672552	35
474.80373429632243	21
475.11633169634268	41
475.42892739762328	30
475.74152139100158	50
476.0541136673134	57
476.36670421739564	97
476.67929303208308	138
476.99188010221161	185
477.30446541861556	297
477.61704897212951	440
477.92963075358745	558
478.24221075382258	715
478.55478896366805	811
478.86736537395689	938
479.17993997552071	950
479.49251275919204	958
479.80508371580152	930
480.11765283618081	875
480.43022011116011	762
480.74278553156955	617
481.05534908823893	525
481.3679107719978	391
481.68047057367477	227
481.9930284840986	168
482.3055844940975	66
482.61813859449853	57
482.93069077612978	68
483.24324102981785	34
483.55578934638896	21
483.86833571666938	45
484.18088013148508	34
484.49342258166109	40
484.80596305802226	48
485.11850155139314	46
485.431038052598	29
485.74357255246059	34
486.0561050418039	38
486.36863551145126	41
486.68116395222489	44
486.99369035494715	37
487.30621471043958	35
487.61873700952418	32
487.93125724302115	46
488.24377540175158	39
488.55629147653553	35
488.86880545819321	30
489.1813173375437	40
489.49382710540635	24
489.80633475259975	37
490.11884026994227	28
490.431343648252	30
490.74384487834635	41
491.05634395104295	31
491.36884085715855	32
491.681335587509	26
491.99382813291135	25
492.306318484181	35
492.61880663213338	36
492.93129256758351	23
493.24377628134579	26
493.556257764235	31
493.86873700706491	44
494.18121400064928	28
494.49368873580113	49
494.80616120333332	37
495.11863139405887	16
495.43109929878926	40
495.74356490833679	32
496.05602821351295	32
496.36848920512864	27
496.68094787399497	27
496.99340421092217	41
497.30585820672025	34
497.618309852199	39
497.930759138168	33
498.2432060554363	47
498.55565059481262	39
498.86809274710549	27
499.18053250312255	31
499.49296985367175	40
499.80540478956044	28
500.11783730159578	50
500.43026738058438	37
500.74269501733289	22
501.05512020264717	35
501.36754292733309	23
501.67996318219559	35
501.99238095804031	44
502.30479624567175	32
502.61720903589458	35
502.92961931951248	42
503.24202708732969	45
503.55443233014927	19
503.8668350387747	42
504.17923520400888	38
504.49163281665415	33
504.80402786751279	38
505.11642034738662	45
505.42881024707719	27
505.74119755738593	33
506.05358226911386	48
506.36596437306156	47
506.67834386002937	50
506.99072072081725	27
507.30309494622503	32
507.61546652705232	43
507.92783545409821	48
508.24020171816147	38
508.55256531004056	44
508.86492622053396	39
509.17728444043945	34
509.48963996055494	48
509.80199277167742	39
510.11434286460417	34
510.42669023013229	41
510.73903485905777	36
511.0513767421769	26
511.36371587028589	32
511.67605223418053	37
511.9883858246555	44
512.30071663250646	54
512.6130446485281	45
512.92536986351467	51
513.237692268261	39
513.55001185356036	54
513.86232861020676	45
514.17464252899379	45
514.48695360071429	47
514.79926181616122	36
515.1115671661272	46
515.42386964140451	36
515.73616923278553	42
516.0484659310614	41
516.36075972702429	32
516.67305061146533	46
516.985338575175	51
517.29762360894472	53
517.60990570356478	30
517.922184849825	63
518.23446103851586	36
518.54673426042689	42
518.85900450634756	49
519.17127176706674	55
519.483536033374	49
519.79579729605769	39
520.10805554590615	60
520.42031077370768	54
520.73256297025046	43
521.04481212632174	60
521.35705823270951	59
521.66930128020044	57
521.98154125958183	31
522.29377816164072	42
522.60601197716289	50
522.918242696935	34
523.23047031174337	54
523.54269481237316	63
523.85491618961044	48
524.16713443424021	57
524.4793495370476	45
524.79156148881771	32
525.10377028033486	62
525.41597590238371	54
525.72817834574835	45
526.04037760121275	48
526.35257365956079	65
526.66476651157541	50
526.97695614804047	67
527.28914255973893	65
527.60132573745352	49
527.913505671967	47
528.22568235406175	43
528.53785577451981	43
528.85002592412343	49
529.1621927936543	64
529.47435637389367	52
529.78651665562359	45
530.09867362962461	61
530.41082728667811	52
530.72297761756442	57
531.03512461306445	57
531.34726826395831	52
531.65940856102623	56
531.971545495048	61
532.28367905680363	47
532.59580923707233	58
532.90793602663371	49
533.220059416267	63
533.53217939675073	73
533.84429595886411	65
534.15640909338572	62
534.4685187910934	62
534.780625042766	60
535.09272783918118	65
535.40482717111672	60
535.7169230293506	51
536.02901540465984	62
536.3411042878223	64
536.65318966961456	65
536.96527154081377	66
537.27734989219641	56
537.58942471453952	78
537.90149599861934	76
538.21356373521166	62
538.525627915093	64
538.83768852903938	69
539.1497455678259	66
539.46179902222855	86
539.77384888302288	78
540.08589514098355	70
540.397937786886	66
540.709976811505	88
541.02201220561517	74
541.33404395999116	85
541.64607206540768	86
541.95809651263846	83
542.27011729245783	85
542.58213439563963	95
542.89414781295784	93
543.20615753518621	89
543.51816355309779	97
543.83016585746611	85
544.14216443906435	99
544.45415928866555	94
544.76615039704268	88
545.07813775496857	101
545.39012135321548	112
545.702101182556	89
546.01407723376258	92
546.32604949760741	104
546.63801796486257	99
546.94998262629974	93
547.26194347269052	94
547.57390049480739	91
547.885853683421	113
548.19780302930315	84
548.50974852322486	91
548.82169015595764	90
549.13362791827217	96
549.44556180093923	91
549.75749179472973	105
550.06941789041446	84
550.38134007876363	92
550.69325835054758	85
551.00517269653687	94
551.3170831075015	96
551.62898957421146	71
551.94089208743651	97
552.25279063794687	83
552.56468521651209	97
552.87657581390135	80
553.18846242088455	100
553.50034502823075	89
553.81222362670962	82
554.12409820708967	102
554.43596876014067	68
554.74783527663089	96
555.05969774732978	101
555.37155616300538	94
555.68341051442712	88
555.99526079236273	92
556.30710698758139	103
556.61894909085117	96
556.93078709294	85
557.24262098461634	104
557.55445075664829	94
557.86627639980384	79
558.17809790485069	106
558.48991526255691	104
558.80172846369	91
559.11353749901775	114
559.42534235930725	118
559.73714303532677	108
560.048939517843	108
560.36073179762388	119
560.67251986543613	99
560.984303712047	92
561.29608332822386	94
561.60785870473319	98
561.91962983234259	114
562.23139670181831	101
562.5431593039275	110
562.85491762943673	104
563.16667166911293	117
563.47842141372234	113
563.79016685403167	101
564.10190798080725	103
564.4136447848158	117
564.72537725682344	102
565.0371053875964	109
565.348829167901	113
565.66054858850339	113
565.97226364016967	109
566.28397431366591	119
566.59568059975811	127
566.90738248921252	113
567.21907997279447	110
567.53077304127044	113
567.84246168540574	99
568.15414589596639	132
568.465825663718	131
568.77750097942624	106
569.089171833857	116
569.40083821777546	109
569.71250012194776	112
570.02415753713876	116
570.33581045411449	119
570.64745886363994	112
570.95910275648112	145
571.27074212340278	113
571.58237695517073	123
571.89400724255	128
572.20563297630588	132
572.51725414720408	121
572.82887074600922	132
573.140482763487	132
573.45209019040249	134
573.7636930175205	125
574.07529123560676	136
574.38688483542614	132
574.69847380774354	146
575.0100581433245	130
575.32163783293379	139
575.63321286733662	129
575.94478323729788	130
576.25634893358279	141
576.56790994695643	143
576.87946626818371	166
577.19101788802948	132
577.50256479725908	130
577.81410698663751	136
578.12564444692964	149
578.43717716890046	151
578.748705143315	139
579.06022836093825	146
579.37174681253532	135
579.68326048887138	133
579.99476938071086	171
580.30627347881955	151
580.61777277396186	157
580.92926725690313	137
581.24075691840824	170
581.55224174924251	164
581.86372174017083	139
582.17519688195853	150
582.48666716537036	141
582.7981325811719	147
583.10959312012767	157
583.42104877300335	161
583.7324995305637	153
584.04394538357462	154
584.35538632280077	156
584.66682233900747	157
584.97825342296017	170
585.28967956542385	178
585.60110075716432	147
585.91251698894655	168
586.22392825153634	166
586.53533453569889	173
586.84673583219944	158
587.15813213180388	159
587.46952342527754	169
587.7809097033861	153
588.09229095689534	168
588.40366717657048	158
588.71503835317753	171
589.0264044774824	162
589.33776554025042	161
589.64912153224782	181
589.96047244424017	168
590.27181826699382	167
590.58315899127456	162
590.89449460784817	151
591.20582510748113	161
591.51715048093956	177
591.82847071898937	161
592.13978581239712	182
592.45109575192873	160
592.76240052835112	185
593.07370013243042	192
593.3849945549332	152
593.69628378662594	185
594.00756781827545	172
594.31884664064819	183
594.630120244511	166
594.941388620631	193
595.25265175977484	191
595.56390965270953	168
595.87516229020218	185
596.18640966301973	174
596.49765176192955	165
596.808888577699	188
597.12012010109527	180
597.431346322886	170
597.74256723383849	173
598.05378282472054	163
598.36499308629959	196
598.67619800934381	171
598.98739758462068	196
599.29859180289839	178
599.60978065494464	154
599.92096413152808	181
600.23214222341653	203
600.54331492137851	183
600.8544822161823	189
601.16564409859654	193
601.47680055938963	189
601.78795158933065	192
602.09909717918788	181
602.41023731973064	201
602.7213720017279	187
603.03250121594863	183
603.34362495316191	159
603.65474320413728	183
603.96585595964427	176
604.27696321045244	182
604.58806494733119	199
604.89916116105053	192
605.21025184237988	195
605.52133698208979	202
605.83241657095016	226
606.14349059973131	193
606.45455905920358	211
606.76562194013707	183
607.07667923330268	197
607.38773092947145	194
607.69877701941346	209
608.00981749390053	192
608.320852343703	194
608.63188155959222	209
608.94290513234012	215
609.25392305271782	223
609.5649353114967	216
609.87594189944855	242
610.18694280734576	236
610.4979380259598	227
610.808927546063	233
611.11991135842777	255
611.43088945382658	257
611.74186182303174	228
612.05282845681631	215
612.36378934595268	198
612.67474448121459	202
612.98569385337441	201
613.296637453206	230
613.60757527148257	198
613.918507298978	199
614.22943352646575	199
614.54035394471975	204
614.851268544514	223
615.16217731662334	203
615.47308025182144	219
615.783977340883	216
616.09486857458319	202
616.40575394369625	193
616.71663343899775	228
617.02750705126232	199
617.338374771266	215
617.64923658978387	211
617.96009249759163	200
618.27094248546541	221
618.58178654418077	200
618.89262466451476	174
619.20345683724292	214
619.51428305314255	212
619.82510330298965	219
620.1359175775616	215
620.44672586763534	211
620.75752816398847	222
621.068324457398	216
621.37911473864165	232
621.6898989984976	214
622.00067722774349	215
622.311449417158	212
622.622215557519	250
622.93297563960539	202
623.24372965419582	254
623.55447759206936	223
623.865219444005	219
624.17595520078237	252
624.48668485318069	230
624.79740839198018	225
625.10812580796028	238
625.41883709190154	263
625.729542234584	253
626.04024122678845	255
626.35093405929581	258
626.66162072288671	264
626.97230120834263	283
627.2829755064447	279
627.59364360797474	284
627.90430550371445	280
628.21496118444588	297
628.5256106409513	308
628.836253864013	323
629.14689084441409	314
629.457521572937	331
629.7681460403652	364
630.07876423748189	357
630.38937615507041	377
630.69998178391484	381
631.010581114799	389
631.32117413850744	405
631.63176084582437	391
631.94234122753437	474
632.25291527442278	420
632.56348297727436	458
632.87404432687458	474
633.18459931400935	503
633.49514792946434	508
633.80569016402546	543
634.11622600847932	599
634.42675545361226	574
634.73727849021157	614
635.04779510906383	654
635.35830530095654	656
635.66880905667722	720
635.97930636701369	786
636.289797222754	764
636.60028161468631	843
636.9107595335995	877
637.22123097028225	916
637.53169591552341	969
637.84215436011266	995
638.152606294839	1066
638.46305171049278	1095
638.77349059786411	1169
639.08392294774285	1261
639.39434875092	1328
639.70476799818641	1392
640.01518068033317	1446
640.32558678815155	1544
640.63598631243337	1675
640.94637924397057	1756
641.25676557355519	1774
641.56714529197973	1887
641.87751839003738	1965
642.18788485852053	2089
642.49824468822294	2167
642.80859786993813	2275
643.11894439445985	2392
643.42928425258208	2577
643.73961743509938	2693
644.04994393280663	2754
644.36026373649872	2985
644.67057683697055	3086
644.98088322501837	3138
645.2911828914373	3390
645.601475827024	3592
645.91176202257464	3644
646.22204146888612	3819
646.53231415675509	4090
646.84258007697929	4193
647.15283922035587	4464
647.463091577683	4584
647.773337139759	4908
648.083575897382	5080
648.39380784135119	5377
648.70403296246513	5451
649.01425125152366	5746
649.32446269932632	5971
649.63466729667323	6175
649.94486503436462	6517
650.25505590320108	6831
650.56523989398363	7042
650.87541699751341	7243
651.185587204592	7652
651.4957505060213	7874
651.80590689260373	8123
652.1160563551415	8569
652.42619888443744	8744
652.73633447129487	9090
653.046463106517	9450
653.356584780908	9925
653.66669948527158	10266
653.9768072104124	10620
654.28690794713532	11007
654.59700168624511	11280
654.90708841854746	11893
655.21716813484807	12106
655.52724082595307	12556
655.83730648266874	13092
656.147365095802	13500
656.45741665615992	14109
656.76746115454966	14400
657.0774985817792	14854
657.38752892865682	15258
657.6975521859905	15775
658.00756834458946	16279
658.3175773952629	16856
658.62757932881971	17194
658.93757413607022	17800
659.24756180782458	18371
659.557542334893	18701
659.86751570808667	19314
660.17748191821681	19713
660.48744095609493	20443
660.797392812533	21055
661.107337478343	21602
661.41727494433781	22228
661.72720520133055	22654
662.03712824013462	23253
662.34704405156356	23825
662.65695262643123	24292
662.96685395555278	25065
663.27674802974263	25618
663.58663483981582	26162
663.89651437658813	26865
664.2063866308755	27252
664.51625159349419	28285
664.82610925526069	28577
665.1359596069924	29176
665.44580263950638	29960
665.75563834362072	30485
666.06546671015326	30999
666.375287729923	31511
666.6851013937486	32328
666.99490769244937	33043
667.30470661684512	33629
667.61449815775586	34069
667.924282306002	34960
668.23405905240463	35329
668.54382838778463	35991
668.85359030296411	36449
669.16334478876468	36991
669.47309183600908	37607
669.78283143551982	38365
670.09256357812023	39167
670.40228825463407	39292
670.71200545588522	39841
671.0217151726979	40467
671.33141739589735	41398
671.64111211630836	41323
671.950799324757	42094
672.26047901206869	42740
672.57015116907019	43221
672.87981578658844	43437
673.18947285545039	43820
673.49912236648379	44317
673.808764310517	44893
674.11839867837818	45428
674.42802546089627	45871
674.7376446489003	46188
675.04725623322054	46449
675.35686020468688	46950
675.66645655412981	47368
675.97604527238025	47276
676.28562635026981	47690
676.59519977863033	47952
676.90476554829365	48289
677.214323650093	48674
677.523874074861	49050
677.83341681343165	49064
678.14295185663866	49560
678.45247919531619	49420
678.76199882029937	49539
679.07151072242357	49903
679.38101489252415	50039
679.69051132143761	50381
680.00000000000011	50219
680.309480919049	50389
680.61895406942153	50340
680.92841944195573	50338
681.23787702749	50797
681.54732681686278	50679
681.85676880091387	50995
682.16620297048223	51165
682.47562931640857	51086
682.78504782953348	50724
683.09445850069744	50608
683.40386132074252	51260
683.71325628051045	51050
684.02264337084353	51405
684.33202258258461	51242
684.64139390657726	51580
684.95075733366514	51142
685.26011285469224	51243
685.56946046050336	51552
685.87880014194377	51402
686.188131889859	50828
686.49745569509537	50963
686.80677154849934	51309
687.11607944091793	50917
687.42537936319832	51050
687.73467130618883	50675
688.04395526073779	50742
688.3532312176942	50714
688.66249916790753	50399
688.97175910222734	50361
689.28101101150423	50433
689.59025488658881	50093
689.89949071833291	49838
690.20871849758782	49739
690.51793821520585	49425
690.82714986204019	48980
691.13635342894349	48784
691.44554890677	48524
691.75473628637371	48295
692.06391555860955	47936
692.37308671433209	47732
692.682249744398	47616
692.991404639663	46906
693.30055139098351	46631
693.60968998921726	46520
693.9188204252215	46062
694.22794268985479	45556
694.53705677397568	45137
694.8461626684433	44796
695.15526036411723	44146
695.46434985185817	43913
695.77343112252629	43697
696.08250416698331	43195
696.39156897609041	42594
696.70062554071023	42081
697.00967385170588	41449
697.31871389993967	41009
697.62774567627628	40789
697.9367691715795	40195
698.24578437671425	39879
698.55479128254592	38907
698.86378987994055	38555
699.17278015976422	37769
699.48176211288387	37432
699.79073573016728	36975
700.09970100248211	36326
700.40865792069678	36000
700.71760647568055	35408
701.02654665830289	34885
701.33547845943372	34505
701.64440186994386	33837
701.953316880704	33110
702.26222348258648	32825
702.57112166646323	32142
702.88001142320684	31938
703.18889274369087	31532
703.49776561878878	30833
703.80663003937514	30492
704.11548599632522	30154
704.424333480514	29594
704.73317248281751	29131
705.04200299411241	28618
705.35082500527608	28148
705.65963850718583	27831
705.96844349071966	27384
706.277239946757	27040
706.58602786617655	26820
706.89480723985844	26396
707.20357805868332	25733
707.51234031353147	25584
707.8210939952852	25297
708.12983909482614	25015
708.43857560303707	24370
708.74730351080132	23964
709.05602280900268	23818
709.36473348852519	23378
709.67343554025422	23029
709.98212895507493	22944
710.29081372387361	22459
710.59948983753657	22283
710.90815728695156	21993
711.21681606300581	21549
711.52546615658787	21188
711.83410755858677	21122
712.142740259892	20705
712.45136425139356	20338
712.75997952398222	20130
713.06858606854917	19954
713.37718387598613	19723
713.68577293718556	19286
713.99435324304079	19184
714.30292478444539	18647
714.61148755229283	18560
714.92004153747871	18119
715.228586730898	18144
715.5371231234468	17721
715.8456507060215	17584
716.1541694695195	17389
716.46267940483813	16993
716.77118050287618	16965
717.07967275453245	16482
717.38815615070621	16226
717.69663068229818	16198
718.00509634020852	15895
718.31355311533878	15609
718.62200099859115	15575
718.93043998086807	15298
719.23887005307256	15093
719.5472912061083	14967
719.85570343088023	14688
720.16410671829294	14560
720.47250105925207	14303
720.78088644466413	14204
721.08926286543556	13994
721.397630312474	13693
721.70598877668783	13627
722.01433824898538	13395
722.32267872027637	13063
722.6310101814704	12969
722.93933262347832	12777
723.247646037211	12612
723.5559504135806	12489
723.86424574349962	12343
724.172532017881	12046
724.48080922763859	11944
724.78907736368649	11925
725.09733641693981	11582
725.40558637831452	11654
725.71382723872648	11444
726.02205898909278	11416
726.330281620331	11206
726.63849512335923	11043
726.94669948909632	10952
727.25489470846173	10949
727.56308077237566	10914
727.87125767175894	10686
728.17942539753255	10614
728.48758394061906	10484
728.79573329194113	10456
729.103873442422	10294
729.41200438298551	10228
729.7201261045567	10251
730.0282385980604	10106
730.336341854423	9911
730.64443586457128	9974
730.95252061943211	9999
731.26059610993377	9825
731.56866232700474	9703
731.87671926157418	9852
732.18476690457248	9712
732.49280524692972	9613
732.80083427957743	9706
733.108853993448	9582
733.416864379473	9505
733.72486542858678	9555
734.03285713172284	9515
734.34083947981583	9455
734.648812463801	9528
734.95677607461471	9327
735.26473030319346	9254
735.57267514047442	9323
735.8806105773956	9167
736.188536604896	9305
736.496453213915	9205
736.80436039539245	9178
737.11225814026909	9044
737.42014643948676	9120
737.72802528398745	9304
738.03589466471385	9210
738.34375457260967	9222
738.65160499861884	9076
738.95944593368665	9197
739.2672773687583	9186
739.57509929478044	8914
739.88291170270008	9059
740.190714583465	9294
740.49850792802317	9210
740.80629172732415	9316
741.11406597231735	9254
741.42183065395363	9193
741.7295857631841	9267
742.03733129096065	9224
742.34506722823619	9301
742.65279356596363	9268
742.96051029509727	9155
743.2682174065917	9314
743.57591489140293	9226
743.88360274048648	9222
744.1912809447997	9328
744.49894949530017	9371
744.80660838294614	9295
745.11425759869667	9224
745.42189713351172	9263
745.72952697835171	9289
746.0371471241782	9319
746.34475756195252	9389
746.65235828263792	9366
746.95994927719744	9344
747.26753053659559	9368
747.575102051797	9216
747.88266381376764	9245
748.19021581347351	9229
748.49775804188187	9102
748.80529048996061	9294
749.112813148678	9182
749.42032600900359	9052
749.72782906190753	9210
750.03532229836026	9021
750.34280570933367	9159
750.6502792858	8993
750.95774301873178	8955
751.26519689910356	8946
751.57264091788932	8970
751.88007506606471	8869
752.187499334605	8781
752.49491371448789	8837
752.80231819669029	8771
753.10971277219073	8785
753.41709743196839	8652
753.72447216700266	8737
754.03183696827455	8686
754.33919182676482	8634
754.64653673345617	8657
754.95387167933086	8664
755.26119665537294	8475
755.56851165256649	8555
755.87581666189692	8488
756.1831116743499	8373
756.49039668091223	8427
756.79767167257125	8464
757.10493664031549	8318
757.41219157513342	8245
757.71943646801515	8136
758.02667130995121	8064
758.33389609193284	8239
758.641110804952	8126
758.94831544000181	8072
759.255509988076	7907
759.56269444016868	8023
759.86986878727532	7934
760.17703302039206	8025
760.48418713051535	7897
760.791331108643	7816
761.09846494577323	7896
761.40558863290539	7873
761.71270216103949	7813
762.019805521176	7723
762.32689870431659	7720
762.63398170146365	7655
762.94105450362053	7481
763.24811710179063	7477
763.55516948697914	7490
763.8622116501914	7491
764.169243582434	7386
764.47626527471391	7462
764.78327671803891	7349
765.090277903418	7150
765.39726882186085	7175
765.70424946437731	7144
766.01121982197913	6994
766.31817988567809	7052
766.62512964648715	7021
766.93206909541959	6922
767.23899822349006	6874
767.545917021714	6950
767.8528254811074	6699
768.15972359268665	6560
768.46661134747012	6683
768.77348873647611	6527
769.080355750724	6397
769.387212381234	6431
769.69405861902692	6463
770.00089445512492	6297
770.30771988055051	6256
770.61453488632731	6234
770.9213394634794	6106
771.22813360303212	6152
771.53491729601137	6029
771.84169053344431	5971
772.14845330635808	5853
772.45520560578154	5765
772.7619474227439	5789
773.06867874827583	5686
773.37539957340755	5617
773.68210988917133	5631
773.98880968660012	5589
774.2954989567271	5401
774.60217769058693	5411
774.90884587921471	5327
775.21550351364658	5152
775.5221505849197	5097
775.82878708407168	5100
776.13541300214126	5175
776.44202833016789	4949
776.748633059192	4951
777.05522718025486	4882
777.36181068439862	4774
777.668383562666	4811
777.97494580610123	4709
778.28149740574838	4667
778.58803835265371	4595
778.89456863786313	4478
779.2010882524238	4456
779.50759718738436	4505
779.81409543379368	4317
780.12058298270154	4291
780.42705982515861	4223
780.73352595221661	4183
781.03998135492816	4174
781.34642602434633	4108
781.6528599515259	4069
781.95928312752164	3892
782.26569554338948	3899
782.57209719018658	3827
782.87848805897045	3813
783.18486814080018	3820
783.491237426735	3761
783.79759590783533	3743
784.10394357516236	3719
784.4102804197787	3666
784.71660643274731	3650
785.02292160513207	3504
785.32922592799821	3515
785.63551939241086	3367
785.94180198943729	3418
786.24807371014481	3301
786.55433454560182	3384
786.860584486878	3148
787.16682352504347	3236
787.47305165116927	3074
787.77926885632758	3119
788.08547513159135	3057
788.39167046803459	3125
788.697854856732	2940
789.00402828875929	2926
789.31019075519328	2896
789.61634224711111	2935
789.92248275559143	2880
790.22861227171359	2809
790.5347307865577	2808
790.84083829120527	2760
791.146934776738	2715
791.4530202342396	2699
791.7590946547931	2573
792.06515802948388	2627
792.37121034939776	2510
792.67725160562111	2550
792.983281789242	2539
793.28930089134872	2515
793.59530890303074	2434
793.90130581537858	2439
794.2072916194835	2455
794.51326630643791	2323
794.81922986733491	2301
795.125182293269	2293
795.4311235753346	2224
795.73705370462812	2214
796.04297267224661	2226
796.34888046928779	2108
796.65477708685057	2000
796.96066251603452	1919
797.2665367479409	2028
797.572399773671	2042
797.87825158432736	2006
798.18409217101362	1935
798.48992152483447	2011
798.79573963689518	1931
799.10154649830224	1929
799.407342100163	1844
799.7131264335859	1899
800.01889948967994	1831
800.32466125955557	1838
800.63041173432407	1753
800.93615090509718	1726
801.24187876298845	1733
801.54759529911189	1634
801.85330050458231	1712
802.15899437051587	1632
802.46467688802932	1608
802.77034804824086	1656
803.07600784226941	1561
803.38165626123475	1572
803.68729329625751	1560
803.99291893845964	1484
804.29853317896414	1565
804.60413600889444	1515
804.9097274193756	1500
805.215307401533	1466
805.52087594649367	1441
805.826433045385	1381
806.1319786893356	1364
806.43751286947565	1427
806.74303557693509	1332
807.04854680284586	1316
807.35404653834053	1334
807.65953477455264	1320
807.96501150261656	1348
808.27047671366836	1245
808.575930398844	1269
808.88137254928131	1263
809.18680315611891	1273
809.49222221049615	1251
809.79762970355364	1254
810.1030256264329	1194
810.40840997027635	1191
810.71378272622746	1185
811.01914388543128	1175
811.32449343903272	1151
811.62983137817844	1130
811.93515769401608	1100
812.24047237769446	1099
812.54577542036247	1096
812.85106681317109	1126
813.15634654727194	1084
813.46161461381757	1053
813.76687100396146	1061
814.07211570885818	1043
814.37734871966359	1021
814.68257002753387	1035
814.98777962362738	1042
815.29297749910211	987
815.59816364511823	1033
815.90333805283615	995
816.20850071341772	979
816.51365161802607	1025
816.81879075782456	1000
817.123918123978	987
817.42903370765237	979
817.73413750001453	970
818.03922949223272	934
818.34430967547519	915
818.64937804091255	970
818.95443457971544	927
819.25947928305618	909
819.56451214210767	908
819.869533148044	890
820.17454229204077	921
820.47953956527351	881
820.78452495891986	863
821.08949846415817	854
821.39446007216759	893
821.69940977412853	818
822.00434756122263	886
822.309273424632	826
822.61418735554059	875
822.91908934513276	805
823.22397938459414	799
823.5288574651114	851
823.83372357787255	842
824.13857771406583	788
824.44341986488189	801
824.7482500215109	809
825.0530681751452	800
825.35787431697781	815
825.6626684382029	792
825.96745053001541	776
826.2722205836119	832
826.57697859018947	793
826.88172454094638	792
827.18645842708224	784
827.49118023979736	761
827.79588997029362	747
828.10058760977347	741
828.40527314944075	746
828.70994658050017	756
829.01460789415762	713
829.31925708162009	754
829.623894134096	738
829.9285190427936	718
830.23313179892375	749
830.53773239369752	721
830.84232081832727	740
831.14689706402669	700
831.45146112200973	693
831.756012983493	696
832.06055263969222	713
832.36508008182557	698
832.66959530111228	668
832.974098288772	693
833.278589036026	683
833.58306753409624	653
833.88753377420619	665
834.1919877475799	677
834.4964294454436	679
834.800858859023	626
835.10527597954638	654
835.40968079824233	671
835.71407330634065	675
836.01845349507232	638
836.3228213556697	653
836.627176879366	653
836.93152005739512	640
837.235850880993	641
837.54016934139611	626
837.84447542984162	602
838.14876913756893	645
838.45305045581745	641
838.75731937582862	603
839.06157588884412	605
839.36581998610768	591
839.67005165886326	563
839.97427089835651	652
840.27847769583423	589
840.58267204254378	611
840.88685392973446	594
841.1910233486559	579
841.49518029055946	584
841.799324746697	606
842.1034567083226	606
842.40757616669021	596
842.71168311305564	553
843.01577753867559	583
843.31985943480811	573
843.6239287927126	587
843.92798560364861	569
844.23202985887781	572
844.53606154966246	559
844.84008066726642	543
845.14408720295455	554
845.44808114799241	530
845.75206249364749	579
846.05603123118749	550
846.35998735188218	539
846.66393084700178	558
846.9678617078182	557
847.27177992560416	528
847.57568549163352	544
847.87957839718138	544
848.18345863352442	531
848.48732619193936	511
848.79118106370561	540
849.09502324010214	533
849.3988527124103	517
849.702669471912	478
850.00647350989084	506
850.3102648176307	484
850.61404338641739	518
850.91780920753763	501
851.22156227227947	510
851.52530257193177	500
851.82903009778488	488
852.13274484113037	475
852.43644679326053	458
852.74013594546921	513
853.0438122890514	488
853.34747581530337	485
853.651126515522	475
853.95476438100638	493
854.25838940305573	485
854.56200157297087	479
854.86560088205431	513
855.16918732160866	452
855.47276088293859	480
855.77632155734977	480
856.079869336149	475
856.3834042106439	437
856.686926172144	446
856.99043521195938	421
857.29393132140194	431
857.597414491784	419
857.9008847144197	423
858.20434198062446	419
858.50778628171406	452
858.81121760900623	441
859.11463595381974	433
859.41804130747482	432
859.721433661292	415
860.02481300659429	438
860.32817933470471	391
860.63153263694835	423
860.93487290465089	391
861.23820012913973	393
861.54151430174318	428
861.84481541379068	396
862.14810345661351	382
862.45137842154327	366
862.75464029991338	382
863.057889083058	371
863.36112476231335	385
863.66434732901587	377
863.96755677450392	376
864.270753090117	378
864.57393626719488	347
864.87710629708022	347
865.18026317111594	373
865.4834068806457	360
865.78653741701567	365
866.0896547715721	381
866.392758935663	345
866.69584990063765	348
866.99892765784625	345
867.30199219864062	336
867.60504351437385	327
867.90808159639948	331
868.21110643607335	374
868.5141180247515	295
868.81711635379247	321
869.12010141455482	301
869.42307319839892	336
869.7260316966865	292
870.02897690078021	306
870.33190880204393	315
870.63482739184349	300
870.93773266154517	319
871.24062460251616	302
871.54350320612662	328
871.846368463746	291
872.14922036674625	304
872.45205890649981	308
872.75488407438138	294
873.05769586176575	297
873.36049426002944	303
873.66327926055078	289
873.96605085470856	269
874.26880903388292	285
874.57155378945606	281
874.87428511281041	272
875.17700299533021	295
875.47970742840118	257
875.78239840340984	290
876.08507591174407	280
876.38773994479322	273
876.69039049394769	284
876.99302755059944	255
877.29565110614146	243
877.5982611519679	253
877.90085767947471	250
878.20344068005841	268
878.50601014511744	280
878.8085660660513	252
879.1111084342607	262
879.41363724114751	256
879.716152478115	251
880.0186541365681	209
880.32114220791232	240
880.62361668355516	243
880.92607755490474	236
881.22852481337111	225
881.530958450365	221
881.83337845729909	205
882.1357848255866	215
882.438177546643	249
882.740556611884	216
883.04292201272744	241
883.34527374059212	215
883.647611786898	218
883.94993614306657	218
884.25224680052065	212
884.55454375068393	202
884.85682698498238	224
885.159096494842	216
