# Supplementary material for: Anomalous deep-red luminescence of perylene black analogues with strong π-π interactions
Source: Nat Commun. 2023 Apr 6;14:1922. doi: 10.1038/s41467-023-37171-y (PMC10079835; doi:10.1038/s41467-023-37171-y)
Supplement: Supplementary file 3 — Source data [file 41467_2023_37171_MOESM3_ESM.zip › DATA/Temperature-dependent PL spectra and fluorescence decay of crystalline film/Supplementary Fig. 23a/68-150K-1S-EX480NM 387.csv]

471.67766888101448	46
471.99028276455613	37
472.30289504096527	34
472.61550570108284	22
472.92811473574989	28
473.24072213580666	23
473.55332789209336	21
473.86593199544933	22
474.1785344367139	22
474.49113520672552	27
474.80373429632243	41
475.11633169634268	28
475.42892739762328	45
475.74152139100158	46
476.0541136673134	54
476.36670421739564	78
476.67929303208308	128
476.99188010221161	187
477.30446541861556	270
477.61704897212951	407
477.92963075358745	542
478.24221075382258	608
478.55478896366805	776
478.86736537395689	783
479.17993997552071	905
479.49251275919204	809
479.80508371580152	809
480.11765283618081	797
480.43022011116011	737
480.74278553156955	576
481.05534908823893	431
481.3679107719978	318
481.68047057367477	209
481.9930284840986	144
482.3055844940975	98
482.61813859449853	57
482.93069077612978	49
483.24324102981785	39
483.55578934638896	28
483.86833571666938	29
484.18088013148508	34
484.49342258166109	22
484.80596305802226	23
485.11850155139314	38
485.431038052598	32
485.74357255246059	37
486.0561050418039	33
486.36863551145126	34
486.68116395222489	35
486.99369035494715	31
487.30621471043958	24
487.61873700952418	39
487.93125724302115	27
488.24377540175158	42
488.55629147653553	36
488.86880545819321	31
489.1813173375437	42
489.49382710540635	39
489.80633475259975	17
490.11884026994227	37
490.431343648252	34
490.74384487834635	52
491.05634395104295	28
491.36884085715855	27
491.681335587509	33
491.99382813291135	29
492.306318484181	33
492.61880663213338	33
492.93129256758351	26
493.24377628134579	31
493.556257764235	48
493.86873700706491	30
494.18121400064928	35
494.49368873580113	30
494.80616120333332	41
495.11863139405887	22
495.43109929878926	38
495.74356490833679	45
496.05602821351295	35
496.36848920512864	25
496.68094787399497	28
496.99340421092217	47
497.30585820672025	26
497.618309852199	45
497.930759138168	38
498.2432060554363	39
498.55565059481262	39
498.86809274710549	26
499.18053250312255	29
499.49296985367175	31
499.80540478956044	34
500.11783730159578	27
500.43026738058438	37
500.74269501733289	43
501.05512020264717	48
501.36754292733309	23
501.67996318219559	30
501.99238095804031	48
502.30479624567175	37
502.61720903589458	16
502.92961931951248	42
503.24202708732969	30
503.55443233014927	33
503.8668350387747	43
504.17923520400888	32
504.49163281665415	28
504.80402786751279	40
505.11642034738662	47
505.42881024707719	43
505.74119755738593	47
506.05358226911386	28
506.36596437306156	42
506.67834386002937	41
506.99072072081725	37
507.30309494622503	18
507.61546652705232	27
507.92783545409821	38
508.24020171816147	57
508.55256531004056	37
508.86492622053396	28
509.17728444043945	27
509.48963996055494	34
509.80199277167742	38
510.11434286460417	41
510.42669023013229	38
510.73903485905777	37
511.0513767421769	47
511.36371587028589	41
511.67605223418053	46
511.9883858246555	33
512.30071663250646	54
512.6130446485281	49
512.92536986351467	50
513.237692268261	47
513.55001185356036	46
513.86232861020676	24
514.17464252899379	43
514.48695360071429	46
514.79926181616122	52
515.1115671661272	40
515.42386964140451	50
515.73616923278553	52
516.0484659310614	40
516.36075972702429	42
516.67305061146533	47
516.985338575175	53
517.29762360894472	43
517.60990570356478	47
517.922184849825	48
518.23446103851586	53
518.54673426042689	57
518.85900450634756	34
519.17127176706674	50
519.483536033374	43
519.79579729605769	49
520.10805554590615	59
520.42031077370768	43
520.73256297025046	52
521.04481212632174	55
521.35705823270951	46
521.66930128020044	62
521.98154125958183	38
522.29377816164072	35
522.60601197716289	50
522.918242696935	47
523.23047031174337	52
523.54269481237316	58
523.85491618961044	49
524.16713443424021	52
524.4793495370476	45
524.79156148881771	49
525.10377028033486	31
525.41597590238371	52
525.72817834574835	39
526.04037760121275	58
526.35257365956079	62
526.66476651157541	51
526.97695614804047	52
527.28914255973893	44
527.60132573745352	55
527.913505671967	54
528.22568235406175	59
528.53785577451981	54
528.85002592412343	60
529.1621927936543	62
529.47435637389367	52
529.78651665562359	44
530.09867362962461	55
530.41082728667811	57
530.72297761756442	50
531.03512461306445	58
531.34726826395831	56
531.65940856102623	54
531.971545495048	51
532.28367905680363	58
532.59580923707233	62
532.90793602663371	56
533.220059416267	54
533.53217939675073	64
533.84429595886411	58
534.15640909338572	59
534.4685187910934	51
534.780625042766	64
535.09272783918118	52
535.40482717111672	51
535.7169230293506	61
536.02901540465984	65
536.3411042878223	55
536.65318966961456	64
536.96527154081377	66
537.27734989219641	64
537.58942471453952	58
537.90149599861934	71
538.21356373521166	57
538.525627915093	65
538.83768852903938	63
539.1497455678259	61
539.46179902222855	86
539.77384888302288	62
540.08589514098355	62
540.397937786886	84
540.709976811505	76
541.02201220561517	76
541.33404395999116	86
541.64607206540768	83
541.95809651263846	88
542.27011729245783	79
542.58213439563963	88
542.89414781295784	82
543.20615753518621	83
543.51816355309779	79
543.83016585746611	84
544.14216443906435	85
544.45415928866555	100
544.76615039704268	96
545.07813775496857	108
545.39012135321548	103
545.702101182556	78
546.01407723376258	107
546.32604949760741	93
546.63801796486257	95
546.94998262629974	91
547.26194347269052	96
547.57390049480739	79
547.885853683421	93
548.19780302930315	103
548.50974852322486	97
548.82169015595764	95
549.13362791827217	80
549.44556180093923	92
549.75749179472973	88
550.06941789041446	92
550.38134007876363	72
550.69325835054758	94
551.00517269653687	87
551.3170831075015	104
551.62898957421146	89
551.94089208743651	80
552.25279063794687	96
552.56468521651209	101
552.87657581390135	105
553.18846242088455	93
553.50034502823075	82
553.81222362670962	91
554.12409820708967	87
554.43596876014067	78
554.74783527663089	93
555.05969774732978	84
555.37155616300538	87
555.68341051442712	97
555.99526079236273	93
556.30710698758139	90
556.61894909085117	96
556.93078709294	86
557.24262098461634	100
557.55445075664829	94
557.86627639980384	78
558.17809790485069	96
558.48991526255691	101
558.80172846369	96
559.11353749901775	110
559.42534235930725	95
559.73714303532677	102
560.048939517843	83
560.36073179762388	93
560.67251986543613	103
560.984303712047	109
561.29608332822386	98
561.60785870473319	85
561.91962983234259	96
562.23139670181831	93
562.5431593039275	101
562.85491762943673	112
563.16667166911293	115
563.47842141372234	105
563.79016685403167	107
564.10190798080725	105
564.4136447848158	116
564.72537725682344	103
565.0371053875964	110
565.348829167901	115
565.66054858850339	116
565.97226364016967	115
566.28397431366591	109
566.59568059975811	117
566.90738248921252	107
567.21907997279447	119
567.53077304127044	113
567.84246168540574	112
568.15414589596639	128
568.465825663718	136
568.77750097942624	121
569.089171833857	126
569.40083821777546	117
569.71250012194776	119
570.02415753713876	106
570.33581045411449	112
570.64745886363994	117
570.95910275648112	107
571.27074212340278	132
571.58237695517073	113
571.89400724255	119
572.20563297630588	135
572.51725414720408	129
572.82887074600922	103
573.140482763487	129
573.45209019040249	132
573.7636930175205	122
574.07529123560676	131
574.38688483542614	131
574.69847380774354	115
575.0100581433245	134
575.32163783293379	127
575.63321286733662	126
575.94478323729788	139
576.25634893358279	145
576.56790994695643	131
576.87946626818371	133
577.19101788802948	143
577.50256479725908	130
577.81410698663751	152
578.12564444692964	133
578.43717716890046	135
578.748705143315	142
579.06022836093825	118
579.37174681253532	150
579.68326048887138	137
579.99476938071086	149
580.30627347881955	128
580.61777277396186	158
580.92926725690313	156
581.24075691840824	159
581.55224174924251	163
581.86372174017083	149
582.17519688195853	150
582.48666716537036	151
582.7981325811719	165
583.10959312012767	164
583.42104877300335	140
583.7324995305637	171
584.04394538357462	156
584.35538632280077	155
584.66682233900747	132
584.97825342296017	176
585.28967956542385	161
585.60110075716432	170
585.91251698894655	153
586.22392825153634	149
586.53533453569889	176
586.84673583219944	178
587.15813213180388	153
587.46952342527754	158
587.7809097033861	128
588.09229095689534	174
588.40366717657048	141
588.71503835317753	160
589.0264044774824	173
589.33776554025042	157
589.64912153224782	164
589.96047244424017	161
590.27181826699382	165
590.58315899127456	161
590.89449460784817	168
591.20582510748113	184
591.51715048093956	164
591.82847071898937	159
592.13978581239712	184
592.45109575192873	175
592.76240052835112	170
593.07370013243042	190
593.3849945549332	166
593.69628378662594	174
594.00756781827545	176
594.31884664064819	169
594.630120244511	167
594.941388620631	155
595.25265175977484	153
595.56390965270953	171
595.87516229020218	159
596.18640966301973	168
596.49765176192955	183
596.808888577699	190
597.12012010109527	190
597.431346322886	168
597.74256723383849	194
598.05378282472054	188
598.36499308629959	185
598.67619800934381	183
598.98739758462068	178
599.29859180289839	172
599.60978065494464	180
599.92096413152808	179
600.23214222341653	189
600.54331492137851	186
600.8544822161823	185
601.16564409859654	187
601.47680055938963	155
601.78795158933065	193
602.09909717918788	178
602.41023731973064	191
602.7213720017279	183
603.03250121594863	180
603.34362495316191	174
603.65474320413728	178
603.96585595964427	182
604.27696321045244	192
604.58806494733119	183
604.89916116105053	179
605.21025184237988	183
605.52133698208979	197
605.83241657095016	193
606.14349059973131	185
606.45455905920358	199
606.76562194013707	181
607.07667923330268	202
607.38773092947145	192
607.69877701941346	212
608.00981749390053	181
608.320852343703	190
608.63188155959222	212
608.94290513234012	222
609.25392305271782	215
609.5649353114967	242
609.87594189944855	234
610.18694280734576	214
610.4979380259598	251
610.808927546063	215
611.11991135842777	240
611.43088945382658	235
611.74186182303174	212
612.05282845681631	216
612.36378934595268	215
612.67474448121459	214
612.98569385337441	233
613.296637453206	230
613.60757527148257	227
613.918507298978	196
614.22943352646575	193
614.54035394471975	209
614.851268544514	214
615.16217731662334	211
615.47308025182144	217
615.783977340883	202
616.09486857458319	197
616.40575394369625	200
616.71663343899775	202
617.02750705126232	194
617.338374771266	203
617.64923658978387	209
617.96009249759163	215
618.27094248546541	197
618.58178654418077	231
618.89262466451476	210
619.20345683724292	178
619.51428305314255	207
619.82510330298965	220
620.1359175775616	209
620.44672586763534	222
620.75752816398847	206
621.068324457398	215
621.37911473864165	216
621.6898989984976	219
622.00067722774349	239
622.311449417158	233
622.622215557519	220
622.93297563960539	232
623.24372965419582	254
623.55447759206936	238
623.865219444005	245
624.17595520078237	272
624.48668485318069	251
624.79740839198018	261
625.10812580796028	237
625.41883709190154	258
625.729542234584	240
626.04024122678845	287
626.35093405929581	303
626.66162072288671	296
626.97230120834263	296
627.2829755064447	309
627.59364360797474	296
627.90430550371445	330
628.21496118444588	320
628.5256106409513	309
628.836253864013	332
629.14689084441409	357
629.457521572937	342
629.7681460403652	398
630.07876423748189	400
630.38937615507041	400
630.69998178391484	447
631.010581114799	425
631.32117413850744	435
631.63176084582437	475
631.94234122753437	467
632.25291527442278	500
632.56348297727436	524
632.87404432687458	563
633.18459931400935	557
633.49514792946434	599
633.80569016402546	611
634.11622600847932	676
634.42675545361226	698
634.73727849021157	713
635.04779510906383	772
635.35830530095654	796
635.66880905667722	836
635.97930636701369	891
636.289797222754	938
636.60028161468631	965
636.9107595335995	1029
637.22123097028225	1070
637.53169591552341	1155
637.84215436011266	1190
638.152606294839	1250
638.46305171049278	1325
638.77349059786411	1460
639.08392294774285	1476
639.39434875092	1514
639.70476799818641	1604
640.01518068033317	1725
640.32558678815155	1764
640.63598631243337	1883
640.94637924397057	1942
641.25676557355519	2065
641.56714529197973	2186
641.87751839003738	2255
642.18788485852053	2422
642.49824468822294	2504
642.80859786993813	2683
643.11894439445985	2784
643.42928425258208	2900
643.73961743509938	3069
644.04994393280663	3242
644.36026373649872	3382
644.67057683697055	3461
644.98088322501837	3614
645.2911828914373	3875
645.601475827024	4069
645.91176202257464	4229
646.22204146888612	4355
646.53231415675509	4587
646.84258007697929	4720
647.15283922035587	4868
647.463091577683	5175
647.773337139759	5390
648.083575897382	5640
648.39380784135119	5889
648.70403296246513	6194
649.01425125152366	6423
649.32446269932632	6621
649.63466729667323	6776
649.94486503436462	7150
650.25505590320108	7371
650.56523989398363	7743
650.87541699751341	8087
651.185587204592	8347
651.4957505060213	8548
651.80590689260373	8945
652.1160563551415	9293
652.42619888443744	9613
652.73633447129487	9936
653.046463106517	10303
653.356584780908	10509
653.66669948527158	10980
653.9768072104124	11481
654.28690794713532	11892
654.59700168624511	12200
654.90708841854746	12485
655.21716813484807	12997
655.52724082595307	13340
655.83730648266874	14021
656.147365095802	14012
656.45741665615992	14762
656.76746115454966	15256
657.0774985817792	15484
657.38752892865682	15973
657.6975521859905	16321
658.00756834458946	17006
658.3175773952629	17554
658.62757932881971	17920
658.93757413607022	18365
659.24756180782458	19142
659.557542334893	19571
659.86751570808667	20124
660.17748191821681	20625
660.48744095609493	21351
660.797392812533	21741
661.107337478343	22031
661.41727494433781	22628
661.72720520133055	23325
662.03712824013462	23783
662.34704405156356	24616
662.65695262643123	25021
662.96685395555278	25327
663.27674802974263	26057
663.58663483981582	26706
663.89651437658813	27079
664.2063866308755	27892
664.51625159349419	28397
664.82610925526069	28958
665.1359596069924	29641
665.44580263950638	29967
665.75563834362072	30998
666.06546671015326	31358
666.375287729923	31981
666.6851013937486	32805
666.99490769244937	33011
667.30470661684512	33425
667.61449815775586	34107
667.924282306002	34967
668.23405905240463	35404
668.54382838778463	35626
668.85359030296411	36318
669.16334478876468	36927
669.47309183600908	37401
669.78283143551982	37759
670.09256357812023	38597
670.40228825463407	38846
670.71200545588522	39396
671.0217151726979	40101
671.33141739589735	40637
671.64111211630836	40946
671.950799324757	41168
672.26047901206869	41742
672.57015116907019	42381
672.87981578658844	42533
673.18947285545039	43000
673.49912236648379	43411
673.808764310517	43977
674.11839867837818	43970
674.42802546089627	44657
674.7376446489003	45155
675.04725623322054	45441
675.35686020468688	45804
675.66645655412981	45816
675.97604527238025	45974
676.28562635026981	46335
676.59519977863033	46472
676.90476554829365	46680
677.214323650093	46952
677.523874074861	47187
677.83341681343165	47393
678.14295185663866	47606
678.45247919531619	47694
678.76199882029937	47670
679.07151072242357	47963
679.38101489252415	48207
679.69051132143761	48397
680.00000000000011	48329
680.309480919049	48584
680.61895406942153	48525
680.92841944195573	48522
681.23787702749	48559
681.54732681686278	48918
681.85676880091387	48949
682.16620297048223	48756
682.47562931640857	48713
682.78504782953348	48878
683.09445850069744	48802
683.40386132074252	48785
683.71325628051045	49198
684.02264337084353	49059
684.33202258258461	49117
684.64139390657726	48981
684.95075733366514	49040
685.26011285469224	49166
685.56946046050336	48912
685.87880014194377	48784
686.188131889859	48384
686.49745569509537	48679
686.80677154849934	48380
687.11607944091793	48573
687.42537936319832	48551
687.73467130618883	48521
688.04395526073779	48393
688.3532312176942	48287
688.66249916790753	47848
688.97175910222734	48019
689.28101101150423	47724
689.59025488658881	47818
689.89949071833291	47243
690.20871849758782	47326
690.51793821520585	46807
690.82714986204019	46700
691.13635342894349	46325
691.44554890677	46127
691.75473628637371	45943
692.06391555860955	45366
692.37308671433209	45285
692.682249744398	44873
692.991404639663	44738
693.30055139098351	44532
693.60968998921726	44150
693.9188204252215	43539
694.22794268985479	43104
694.53705677397568	43025
694.8461626684433	42401
695.15526036411723	41999
695.46434985185817	41461
695.77343112252629	41046
696.08250416698331	40726
696.39156897609041	40340
696.70062554071023	39828
697.00967385170588	39319
697.31871389993967	39102
697.62774567627628	38394
697.9367691715795	38269
698.24578437671425	37606
698.55479128254592	36955
698.86378987994055	36790
699.17278015976422	36317
699.48176211288387	35518
699.79073573016728	35194
700.09970100248211	34700
700.40865792069678	34066
700.71760647568055	33724
701.02654665830289	33233
701.33547845943372	32460
701.64440186994386	32272
701.953316880704	31614
702.26222348258648	31200
702.57112166646323	30782
702.88001142320684	30420
703.18889274369087	30100
703.49776561878878	29433
703.80663003937514	29013
704.11548599632522	28673
704.424333480514	28171
704.73317248281751	27942
705.04200299411241	27280
705.35082500527608	27024
705.65963850718583	26708
705.96844349071966	26400
706.277239946757	26009
706.58602786617655	25456
706.89480723985844	25089
707.20357805868332	24893
707.51234031353147	24595
707.8210939952852	24036
708.12983909482614	23796
708.43857560303707	23310
708.74730351080132	23195
709.05602280900268	22869
709.36473348852519	22593
709.67343554025422	22173
709.98212895507493	21732
710.29081372387361	21668
710.59948983753657	21360
710.90815728695156	21086
711.21681606300581	20903
711.52546615658787	20516
711.83410755858677	20220
712.142740259892	19920
712.45136425139356	19636
712.75997952398222	19544
713.06858606854917	19020
713.37718387598613	18835
713.68577293718556	18856
713.99435324304079	18490
714.30292478444539	18284
714.61148755229283	18116
714.92004153747871	17768
715.228586730898	17561
715.5371231234468	17259
715.8456507060215	17080
716.1541694695195	16760
716.46267940483813	16527
716.77118050287618	16350
717.07967275453245	16160
717.38815615070621	16024
717.69663068229818	15793
718.00509634020852	15526
718.31355311533878	15331
718.62200099859115	15269
718.93043998086807	14933
719.23887005307256	14723
719.5472912061083	14656
719.85570343088023	14411
720.16410671829294	14146
720.47250105925207	14002
720.78088644466413	13714
721.08926286543556	13572
721.397630312474	13529
721.70598877668783	13357
722.01433824898538	13167
722.32267872027637	12951
722.6310101814704	12654
722.93933262347832	12684
723.247646037211	12460
723.5559504135806	12319
723.86424574349962	12121
724.172532017881	11909
724.48080922763859	11746
724.78907736368649	11706
725.09733641693981	11528
725.40558637831452	11455
725.71382723872648	11329
726.02205898909278	11212
726.330281620331	11111
726.63849512335923	11049
726.94669948909632	10764
727.25489470846173	10822
727.56308077237566	10614
727.87125767175894	10591
728.17942539753255	10505
728.48758394061906	10488
728.79573329194113	10287
729.103873442422	10231
729.41200438298551	10251
729.7201261045567	9994
730.0282385980604	10027
730.336341854423	9991
730.64443586457128	9897
730.95252061943211	9794
731.26059610993377	9815
731.56866232700474	9671
731.87671926157418	9604
732.18476690457248	9539
732.49280524692972	9612
732.80083427957743	9448
733.108853993448	9547
733.416864379473	9441
733.72486542858678	9342
734.03285713172284	9187
734.34083947981583	9260
734.648812463801	9243
734.95677607461471	9085
735.26473030319346	9194
735.57267514047442	9056
735.8806105773956	9048
736.188536604896	9079
736.496453213915	9090
736.80436039539245	9132
737.11225814026909	9044
737.42014643948676	8996
737.72802528398745	9070
738.03589466471385	8983
738.34375457260967	9058
738.65160499861884	8928
738.95944593368665	8962
739.2672773687583	9025
739.57509929478044	8906
739.88291170270008	8976
740.190714583465	9058
740.49850792802317	8947
740.80629172732415	9009
741.11406597231735	8944
741.42183065395363	9131
741.7295857631841	9032
742.03733129096065	9221
742.34506722823619	9073
742.65279356596363	9106
742.96051029509727	9119
743.2682174065917	9087
743.57591489140293	9054
743.88360274048648	9004
744.1912809447997	8997
744.49894949530017	9109
744.80660838294614	8999
745.11425759869667	9015
745.42189713351172	9116
745.72952697835171	9093
746.0371471241782	9096
746.34475756195252	9121
746.65235828263792	8989
746.95994927719744	9095
747.26753053659559	9030
747.575102051797	8966
747.88266381376764	9090
748.19021581347351	8972
748.49775804188187	8925
748.80529048996061	8876
749.112813148678	8961
749.42032600900359	8887
749.72782906190753	8834
750.03532229836026	8801
750.34280570933367	8726
750.6502792858	8769
750.95774301873178	8836
751.26519689910356	8773
751.57264091788932	8756
751.88007506606471	8680
752.187499334605	8537
752.49491371448789	8473
752.80231819669029	8511
753.10971277219073	8374
753.41709743196839	8320
753.72447216700266	8276
754.03183696827455	8323
754.33919182676482	8322
754.64653673345617	8319
754.95387167933086	8411
755.26119665537294	8127
755.56851165256649	8259
755.87581666189692	8174
756.1831116743499	8059
756.49039668091223	8096
756.79767167257125	8183
757.10493664031549	8009
757.41219157513342	7997
757.71943646801515	7954
758.02667130995121	7768
758.33389609193284	7827
758.641110804952	7821
758.94831544000181	7799
759.255509988076	7650
759.56269444016868	7757
759.86986878727532	7639
760.17703302039206	7656
760.48418713051535	7667
760.791331108643	7477
761.09846494577323	7516
761.40558863290539	7487
761.71270216103949	7353
762.019805521176	7312
762.32689870431659	7356
762.63398170146365	7294
762.94105450362053	7237
763.24811710179063	7184
763.55516948697914	7132
763.8622116501914	7183
764.169243582434	7078
764.47626527471391	7101
764.78327671803891	7024
765.090277903418	6971
765.39726882186085	6884
765.70424946437731	6856
766.01121982197913	6792
766.31817988567809	6739
766.62512964648715	6620
766.93206909541959	6635
767.23899822349006	6532
767.545917021714	6571
767.8528254811074	6465
768.15972359268665	6363
768.46661134747012	6347
768.77348873647611	6204
769.080355750724	6193
769.387212381234	6141
769.69405861902692	6134
770.00089445512492	6057
770.30771988055051	6029
770.61453488632731	5953
770.9213394634794	5910
771.22813360303212	5816
771.53491729601137	5822
771.84169053344431	5733
772.14845330635808	5572
772.45520560578154	5521
772.7619474227439	5488
773.06867874827583	5425
773.37539957340755	5433
773.68210988917133	5378
773.98880968660012	5292
774.2954989567271	5303
774.60217769058693	5127
774.90884587921471	5178
775.21550351364658	5020
775.5221505849197	5002
775.82878708407168	4863
776.13541300214126	4752
776.44202833016789	4805
776.748633059192	4719
777.05522718025486	4600
777.36181068439862	4665
777.668383562666	4586
777.97494580610123	4454
778.28149740574838	4400
778.58803835265371	4401
778.89456863786313	4284
779.2010882524238	4336
779.50759718738436	4261
779.81409543379368	4204
780.12058298270154	4114
780.42705982515861	4167
780.73352595221661	4009
781.03998135492816	3952
781.34642602434633	3921
781.6528599515259	3933
781.95928312752164	3868
782.26569554338948	3773
782.57209719018658	3720
782.87848805897045	3558
783.18486814080018	3569
783.491237426735	3575
783.79759590783533	3531
784.10394357516236	3495
784.4102804197787	3466
784.71660643274731	3446
785.02292160513207	3411
785.32922592799821	3381
785.63551939241086	3298
785.94180198943729	3236
786.24807371014481	3181
786.55433454560182	3145
786.860584486878	2991
787.16682352504347	3096
787.47305165116927	3052
787.77926885632758	3039
788.08547513159135	2934
788.39167046803459	2917
788.697854856732	2900
789.00402828875929	2915
789.31019075519328	2792
789.61634224711111	2826
789.92248275559143	2769
790.22861227171359	2720
790.5347307865577	2650
790.84083829120527	2671
791.146934776738	2591
791.4530202342396	2560
791.7590946547931	2559
792.06515802948388	2544
792.37121034939776	2498
792.67725160562111	2398
792.983281789242	2397
793.28930089134872	2358
793.59530890303074	2348
793.90130581537858	2293
794.2072916194835	2276
794.51326630643791	2305
794.81922986733491	2245
795.125182293269	2242
795.4311235753346	2254
795.73705370462812	2175
796.04297267224661	2117
796.34888046928779	2108
796.65477708685057	1857
796.96066251603452	1856
797.2665367479409	1975
797.572399773671	1963
797.87825158432736	1956
798.18409217101362	1942
798.48992152483447	1932
798.79573963689518	1889
799.10154649830224	1837
799.407342100163	1830
799.7131264335859	1843
800.01889948967994	1795
800.32466125955557	1752
800.63041173432407	1766
800.93615090509718	1745
801.24187876298845	1666
801.54759529911189	1678
801.85330050458231	1672
802.15899437051587	1583
802.46467688802932	1640
802.77034804824086	1589
803.07600784226941	1546
803.38165626123475	1531
803.68729329625751	1528
803.99291893845964	1539
804.29853317896414	1496
804.60413600889444	1524
804.9097274193756	1470
805.215307401533	1437
805.52087594649367	1472
805.826433045385	1413
806.1319786893356	1380
806.43751286947565	1364
806.74303557693509	1392
807.04854680284586	1354
807.35404653834053	1301
807.65953477455264	1308
807.96501150261656	1245
808.27047671366836	1306
808.575930398844	1254
808.88137254928131	1279
809.18680315611891	1196
809.49222221049615	1208
809.79762970355364	1258
810.1030256264329	1212
810.40840997027635	1208
810.71378272622746	1169
811.01914388543128	1199
811.32449343903272	1118
811.62983137817844	1123
811.93515769401608	1126
812.24047237769446	1141
812.54577542036247	1086
812.85106681317109	1074
813.15634654727194	1039
813.46161461381757	1089
813.76687100396146	1080
814.07211570885818	1047
814.37734871966359	1041
814.68257002753387	987
814.98777962362738	1052
815.29297749910211	1042
815.59816364511823	953
815.90333805283615	973
816.20850071341772	917
816.51365161802607	981
816.81879075782456	928
817.123918123978	945
817.42903370765237	903
817.73413750001453	940
818.03922949223272	904
818.34430967547519	929
818.64937804091255	931
818.95443457971544	909
819.25947928305618	908
819.56451214210767	924
819.869533148044	909
820.17454229204077	855
820.47953956527351	915
820.78452495891986	857
821.08949846415817	835
821.39446007216759	822
821.69940977412853	846
822.00434756122263	836
822.309273424632	834
822.61418735554059	821
822.91908934513276	800
823.22397938459414	821
823.5288574651114	778
823.83372357787255	799
824.13857771406583	832
824.44341986488189	803
824.7482500215109	796
825.0530681751452	778
825.35787431697781	771
825.6626684382029	756
825.96745053001541	775
826.2722205836119	769
826.57697859018947	785
826.88172454094638	761
827.18645842708224	726
827.49118023979736	740
827.79588997029362	728
828.10058760977347	722
828.40527314944075	741
828.70994658050017	697
829.01460789415762	762
829.31925708162009	728
829.623894134096	720
829.9285190427936	711
830.23313179892375	696
830.53773239369752	693
830.84232081832727	758
831.14689706402669	706
831.45146112200973	706
831.756012983493	708
832.06055263969222	706
832.36508008182557	668
832.66959530111228	654
832.974098288772	716
833.278589036026	656
833.58306753409624	629
833.88753377420619	643
834.1919877475799	649
834.4964294454436	635
834.800858859023	663
835.10527597954638	635
835.40968079824233	631
835.71407330634065	693
836.01845349507232	617
836.3228213556697	630
836.627176879366	646
836.93152005739512	644
837.235850880993	651
837.54016934139611	633
837.84447542984162	605
838.14876913756893	599
838.45305045581745	595
838.75731937582862	633
839.06157588884412	584
839.36581998610768	588
839.67005165886326	587
839.97427089835651	576
840.27847769583423	589
840.58267204254378	596
840.88685392973446	585
841.1910233486559	565
841.49518029055946	594
841.799324746697	575
842.1034567083226	577
842.40757616669021	551
842.71168311305564	570
843.01577753867559	560
843.31985943480811	554
843.6239287927126	533
843.92798560364861	566
844.23202985887781	544
844.53606154966246	518
844.84008066726642	541
845.14408720295455	533
845.44808114799241	507
845.75206249364749	546
846.05603123118749	519
846.35998735188218	559
846.66393084700178	509
846.9678617078182	491
847.27177992560416	542
847.57568549163352	510
847.87957839718138	558
848.18345863352442	511
848.48732619193936	509
848.79118106370561	482
849.09502324010214	495
849.3988527124103	475
849.702669471912	494
850.00647350989084	488
850.3102648176307	490
850.61404338641739	489
850.91780920753763	490
851.22156227227947	462
851.52530257193177	497
851.82903009778488	454
852.13274484113037	481
852.43644679326053	461
852.74013594546921	463
853.0438122890514	456
853.34747581530337	460
853.651126515522	459
853.95476438100638	463
854.25838940305573	453
854.56200157297087	449
854.86560088205431	464
855.16918732160866	435
855.47276088293859	446
855.77632155734977	442
856.079869336149	450
856.3834042106439	442
856.686926172144	420
856.99043521195938	420
857.29393132140194	404
857.597414491784	429
857.9008847144197	412
858.20434198062446	414
858.50778628171406	418
858.81121760900623	427
859.11463595381974	420
859.41804130747482	415
859.721433661292	414
860.02481300659429	375
860.32817933470471	402
860.63153263694835	455
860.93487290465089	1228
861.23820012913973	421
861.54151430174318	395
861.84481541379068	713
862.14810345661351	408
862.45137842154327	369
862.75464029991338	381
863.057889083058	386
863.36112476231335	366
863.66434732901587	359
863.96755677450392	405
864.270753090117	376
864.57393626719488	349
864.87710629708022	357
865.18026317111594	355
865.4834068806457	390
865.78653741701567	379
866.0896547715721	348
866.392758935663	314
866.69584990063765	328
866.99892765784625	356
867.30199219864062	318
867.60504351437385	315
867.90808159639948	334
868.21110643607335	321
868.5141180247515	309
868.81711635379247	326
869.12010141455482	288
869.42307319839892	328
869.7260316966865	310
870.02897690078021	325
870.33190880204393	296
870.63482739184349	303
870.93773266154517	312
871.24062460251616	309
871.54350320612662	300
871.846368463746	307
872.14922036674625	306
872.45205890649981	299
872.75488407438138	296
873.05769586176575	272
873.36049426002944	296
873.66327926055078	273
873.96605085470856	296
874.26880903388292	263
874.57155378945606	258
874.87428511281041	260
875.17700299533021	276
875.47970742840118	282
875.78239840340984	255
876.08507591174407	244
876.38773994479322	251
876.69039049394769	270
876.99302755059944	276
877.29565110614146	243
877.5982611519679	247
877.90085767947471	275
878.20344068005841	236
878.50601014511744	245
878.8085660660513	242
879.1111084342607	220
879.41363724114751	245
879.716152478115	229
880.0186541365681	246
880.32114220791232	218
880.62361668355516	237
880.92607755490474	224
881.22852481337111	248
881.530958450365	223
881.83337845729909	216
882.1357848255866	221
882.438177546643	236
882.740556611884	238
883.04292201272744	214
883.34527374059212	204
883.647611786898	212
883.94993614306657	224
884.25224680052065	210
884.55454375068393	202
884.85682698498238	228
885.159096494842	182
