# Supplementary material for: Anomalous deep-red luminescence of perylene black analogues with strong π-π interactions
Source: Nat Commun. 2023 Apr 6;14:1922. doi: 10.1038/s41467-023-37171-y (PMC10079835; doi:10.1038/s41467-023-37171-y)
Supplement: Supplementary file 3 — Source data [file 41467_2023_37171_MOESM3_ESM.zip › DATA/Temperature-dependent PL spectra and fluorescence decay of crystalline film/Supplementary Fig. 23a/68-160K-1S-EX480NM 388.csv]

471.67766888101448	32
471.99028276455613	26
472.30289504096527	18
472.61550570108284	26
472.92811473574989	33
473.24072213580666	28
473.55332789209336	31
473.86593199544933	38
474.1785344367139	37
474.49113520672552	32
474.80373429632243	36
475.11633169634268	46
475.42892739762328	41
475.74152139100158	46
476.0541136673134	69
476.36670421739564	92
476.67929303208308	130
476.99188010221161	197
477.30446541861556	315
477.61704897212951	432
477.92963075358745	582
478.24221075382258	715
478.55478896366805	876
478.86736537395689	950
479.17993997552071	953
479.49251275919204	949
479.80508371580152	905
480.11765283618081	880
480.43022011116011	789
480.74278553156955	657
481.05534908823893	520
481.3679107719978	373
481.68047057367477	254
481.9930284840986	153
482.3055844940975	85
482.61813859449853	63
482.93069077612978	43
483.24324102981785	30
483.55578934638896	35
483.86833571666938	42
484.18088013148508	34
484.49342258166109	24
484.80596305802226	37
485.11850155139314	36
485.431038052598	23
485.74357255246059	31
486.0561050418039	16
486.36863551145126	36
486.68116395222489	28
486.99369035494715	39
487.30621471043958	17
487.61873700952418	40
487.93125724302115	23
488.24377540175158	38
488.55629147653553	26
488.86880545819321	41
489.1813173375437	28
489.49382710540635	27
489.80633475259975	36
490.11884026994227	35
490.431343648252	29
490.74384487834635	27
491.05634395104295	29
491.36884085715855	41
491.681335587509	40
491.99382813291135	29
492.306318484181	36
492.61880663213338	27
492.93129256758351	30
493.24377628134579	24
493.556257764235	26
493.86873700706491	39
494.18121400064928	34
494.49368873580113	52
494.80616120333332	23
495.11863139405887	41
495.43109929878926	39
495.74356490833679	49
496.05602821351295	37
496.36848920512864	50
496.68094787399497	28
496.99340421092217	29
497.30585820672025	33
497.618309852199	18
497.930759138168	46
498.2432060554363	44
498.55565059481262	37
498.86809274710549	33
499.18053250312255	31
499.49296985367175	28
499.80540478956044	30
500.11783730159578	48
500.43026738058438	44
500.74269501733289	39
501.05512020264717	38
501.36754292733309	41
501.67996318219559	18
501.99238095804031	46
502.30479624567175	41
502.61720903589458	40
502.92961931951248	34
503.24202708732969	23
503.55443233014927	30
503.8668350387747	34
504.17923520400888	37
504.49163281665415	33
504.80402786751279	51
505.11642034738662	42
505.42881024707719	42
505.74119755738593	34
506.05358226911386	47
506.36596437306156	46
506.67834386002937	41
506.99072072081725	39
507.30309494622503	39
507.61546652705232	37
507.92783545409821	45
508.24020171816147	39
508.55256531004056	31
508.86492622053396	31
509.17728444043945	38
509.48963996055494	34
509.80199277167742	27
510.11434286460417	39
510.42669023013229	28
510.73903485905777	39
511.0513767421769	50
511.36371587028589	32
511.67605223418053	42
511.9883858246555	37
512.30071663250646	42
512.6130446485281	43
512.92536986351467	29
513.237692268261	40
513.55001185356036	40
513.86232861020676	40
514.17464252899379	41
514.48695360071429	45
514.79926181616122	37
515.1115671661272	44
515.42386964140451	37
515.73616923278553	37
516.0484659310614	43
516.36075972702429	35
516.67305061146533	45
516.985338575175	58
517.29762360894472	37
517.60990570356478	47
517.922184849825	56
518.23446103851586	44
518.54673426042689	42
518.85900450634756	42
519.17127176706674	47
519.483536033374	47
519.79579729605769	44
520.10805554590615	44
520.42031077370768	42
520.73256297025046	37
521.04481212632174	46
521.35705823270951	41
521.66930128020044	45
521.98154125958183	50
522.29377816164072	49
522.60601197716289	49
522.918242696935	51
523.23047031174337	50
523.54269481237316	42
523.85491618961044	53
524.16713443424021	47
524.4793495370476	50
524.79156148881771	56
525.10377028033486	54
525.41597590238371	54
525.72817834574835	47
526.04037760121275	58
526.35257365956079	60
526.66476651157541	66
526.97695614804047	51
527.28914255973893	63
527.60132573745352	48
527.913505671967	54
528.22568235406175	49
528.53785577451981	55
528.85002592412343	48
529.1621927936543	56
529.47435637389367	64
529.78651665562359	62
530.09867362962461	66
530.41082728667811	56
530.72297761756442	57
531.03512461306445	58
531.34726826395831	45
531.65940856102623	47
531.971545495048	57
532.28367905680363	64
532.59580923707233	74
532.90793602663371	57
533.220059416267	83
533.53217939675073	63
533.84429595886411	56
534.15640909338572	56
534.4685187910934	57
534.780625042766	72
535.09272783918118	69
535.40482717111672	59
535.7169230293506	73
536.02901540465984	55
536.3411042878223	67
536.65318966961456	51
536.96527154081377	62
537.27734989219641	69
537.58942471453952	70
537.90149599861934	56
538.21356373521166	52
538.525627915093	68
538.83768852903938	65
539.1497455678259	63
539.46179902222855	67
539.77384888302288	72
540.08589514098355	62
540.397937786886	74
540.709976811505	88
541.02201220561517	83
541.33404395999116	92
541.64607206540768	71
541.95809651263846	69
542.27011729245783	80
542.58213439563963	74
542.89414781295784	72
543.20615753518621	87
543.51816355309779	108
543.83016585746611	79
544.14216443906435	106
544.45415928866555	88
544.76615039704268	106
545.07813775496857	104
545.39012135321548	108
545.702101182556	97
546.01407723376258	105
546.32604949760741	100
546.63801796486257	72
546.94998262629974	95
547.26194347269052	87
547.57390049480739	95
547.885853683421	74
548.19780302930315	88
548.50974852322486	100
548.82169015595764	91
549.13362791827217	89
549.44556180093923	84
549.75749179472973	100
550.06941789041446	76
550.38134007876363	93
550.69325835054758	101
551.00517269653687	93
551.3170831075015	86
551.62898957421146	76
551.94089208743651	77
552.25279063794687	92
552.56468521651209	78
552.87657581390135	91
553.18846242088455	113
553.50034502823075	82
553.81222362670962	90
554.12409820708967	103
554.43596876014067	70
554.74783527663089	95
555.05969774732978	92
555.37155616300538	98
555.68341051442712	80
555.99526079236273	84
556.30710698758139	90
556.61894909085117	104
556.93078709294	102
557.24262098461634	106
557.55445075664829	103
557.86627639980384	83
558.17809790485069	82
558.48991526255691	84
558.80172846369	96
559.11353749901775	98
559.42534235930725	121
559.73714303532677	98
560.048939517843	93
560.36073179762388	103
560.67251986543613	109
560.984303712047	95
561.29608332822386	96
561.60785870473319	99
561.91962983234259	97
562.23139670181831	116
562.5431593039275	99
562.85491762943673	118
563.16667166911293	120
563.47842141372234	103
563.79016685403167	109
564.10190798080725	90
564.4136447848158	112
564.72537725682344	113
565.0371053875964	110
565.348829167901	98
565.66054858850339	100
565.97226364016967	119
566.28397431366591	110
566.59568059975811	117
566.90738248921252	117
567.21907997279447	127
567.53077304127044	130
567.84246168540574	102
568.15414589596639	116
568.465825663718	123
568.77750097942624	107
569.089171833857	116
569.40083821777546	115
569.71250012194776	129
570.02415753713876	129
570.33581045411449	105
570.64745886363994	102
570.95910275648112	126
571.27074212340278	118
571.58237695517073	120
571.89400724255	109
572.20563297630588	123
572.51725414720408	122
572.82887074600922	113
573.140482763487	124
573.45209019040249	133
573.7636930175205	110
574.07529123560676	129
574.38688483542614	125
574.69847380774354	124
575.0100581433245	129
575.32163783293379	147
575.63321286733662	144
575.94478323729788	124
576.25634893358279	145
576.56790994695643	127
576.87946626818371	136
577.19101788802948	153
577.50256479725908	130
577.81410698663751	131
578.12564444692964	139
578.43717716890046	139
578.748705143315	138
579.06022836093825	120
579.37174681253532	147
579.68326048887138	153
579.99476938071086	141
580.30627347881955	160
580.61777277396186	147
580.92926725690313	130
581.24075691840824	142
581.55224174924251	137
581.86372174017083	150
582.17519688195853	142
582.48666716537036	151
582.7981325811719	155
583.10959312012767	167
583.42104877300335	164
583.7324995305637	153
584.04394538357462	166
584.35538632280077	145
584.66682233900747	145
584.97825342296017	173
585.28967956542385	158
585.60110075716432	175
585.91251698894655	188
586.22392825153634	161
586.53533453569889	150
586.84673583219944	163
587.15813213180388	178
587.46952342527754	154
587.7809097033861	159
588.09229095689534	163
588.40366717657048	178
588.71503835317753	157
589.0264044774824	165
589.33776554025042	165
589.64912153224782	188
589.96047244424017	165
590.27181826699382	159
590.58315899127456	160
590.89449460784817	151
591.20582510748113	175
591.51715048093956	181
591.82847071898937	161
592.13978581239712	185
592.45109575192873	168
592.76240052835112	166
593.07370013243042	175
593.3849945549332	196
593.69628378662594	194
594.00756781827545	151
594.31884664064819	186
594.630120244511	180
594.941388620631	190
595.25265175977484	163
595.56390965270953	181
595.87516229020218	183
596.18640966301973	176
596.49765176192955	167
596.808888577699	171
597.12012010109527	171
597.431346322886	175
597.74256723383849	189
598.05378282472054	191
598.36499308629959	202
598.67619800934381	182
598.98739758462068	181
599.29859180289839	187
599.60978065494464	189
599.92096413152808	178
600.23214222341653	175
600.54331492137851	163
600.8544822161823	158
601.16564409859654	186
601.47680055938963	158
601.78795158933065	175
602.09909717918788	194
602.41023731973064	177
602.7213720017279	176
603.03250121594863	178
603.34362495316191	191
603.65474320413728	175
603.96585595964427	186
604.27696321045244	196
604.58806494733119	196
604.89916116105053	198
605.21025184237988	175
605.52133698208979	213
605.83241657095016	164
606.14349059973131	201
606.45455905920358	179
606.76562194013707	201
607.07667923330268	180
607.38773092947145	205
607.69877701941346	160
608.00981749390053	186
608.320852343703	184
608.63188155959222	196
608.94290513234012	193
609.25392305271782	230
609.5649353114967	234
609.87594189944855	221
610.18694280734576	238
610.4979380259598	253
610.808927546063	226
611.11991135842777	236
611.43088945382658	233
611.74186182303174	196
612.05282845681631	207
612.36378934595268	214
612.67474448121459	223
612.98569385337441	195
613.296637453206	210
613.60757527148257	196
613.918507298978	186
614.22943352646575	207
614.54035394471975	212
614.851268544514	202
615.16217731662334	202
615.47308025182144	220
615.783977340883	194
616.09486857458319	201
616.40575394369625	195
616.71663343899775	194
617.02750705126232	200
617.338374771266	208
617.64923658978387	206
617.96009249759163	209
618.27094248546541	203
618.58178654418077	214
618.89262466451476	211
619.20345683724292	228
619.51428305314255	228
619.82510330298965	219
620.1359175775616	216
620.44672586763534	223
620.75752816398847	234
621.068324457398	220
621.37911473864165	232
621.6898989984976	215
622.00067722774349	232
622.311449417158	249
622.622215557519	225
622.93297563960539	248
623.24372965419582	253
623.55447759206936	258
623.865219444005	272
624.17595520078237	264
624.48668485318069	253
624.79740839198018	286
625.10812580796028	261
625.41883709190154	305
625.729542234584	284
626.04024122678845	306
626.35093405929581	294
626.66162072288671	307
626.97230120834263	301
627.2829755064447	329
627.59364360797474	330
627.90430550371445	340
628.21496118444588	349
628.5256106409513	372
628.836253864013	393
629.14689084441409	422
629.457521572937	416
629.7681460403652	463
630.07876423748189	487
630.38937615507041	471
630.69998178391484	495
631.010581114799	513
631.32117413850744	555
631.63176084582437	550
631.94234122753437	591
632.25291527442278	624
632.56348297727436	659
632.87404432687458	648
633.18459931400935	659
633.49514792946434	749
633.80569016402546	738
634.11622600847932	813
634.42675545361226	830
634.73727849021157	880
635.04779510906383	923
635.35830530095654	950
635.66880905667722	1034
635.97930636701369	1059
636.289797222754	1124
636.60028161468631	1218
636.9107595335995	1253
637.22123097028225	1256
637.53169591552341	1321
637.84215436011266	1407
638.152606294839	1500
638.46305171049278	1539
638.77349059786411	1683
639.08392294774285	1723
639.39434875092	1828
639.70476799818641	1969
640.01518068033317	2075
640.32558678815155	2152
640.63598631243337	2221
640.94637924397057	2299
641.25676557355519	2519
641.56714529197973	2573
641.87751839003738	2782
642.18788485852053	2848
642.49824468822294	2987
642.80859786993813	3145
643.11894439445985	3202
643.42928425258208	3379
643.73961743509938	3607
644.04994393280663	3758
644.36026373649872	3892
644.67057683697055	4157
644.98088322501837	4319
645.2911828914373	4457
645.601475827024	4631
645.91176202257464	4878
646.22204146888612	4942
646.53231415675509	5328
646.84258007697929	5450
647.15283922035587	5756
647.463091577683	5913
647.773337139759	6134
648.083575897382	6441
648.39380784135119	6626
648.70403296246513	6877
649.01425125152366	7188
649.32446269932632	7411
649.63466729667323	7733
649.94486503436462	8061
650.25505590320108	8373
650.56523989398363	8673
650.87541699751341	8888
651.185587204592	9316
651.4957505060213	9632
651.80590689260373	9926
652.1160563551415	10173
652.42619888443744	10596
652.73633447129487	11083
653.046463106517	11250
653.356584780908	11644
653.66669948527158	11984
653.9768072104124	12477
654.28690794713532	12792
654.59700168624511	13222
654.90708841854746	13542
655.21716813484807	14064
655.52724082595307	14457
655.83730648266874	15012
656.147365095802	15377
656.45741665615992	15884
656.76746115454966	16327
657.0774985817792	16663
657.38752892865682	17177
657.6975521859905	17651
658.00756834458946	18106
658.3175773952629	18695
658.62757932881971	19121
658.93757413607022	19598
659.24756180782458	20341
659.557542334893	20654
659.86751570808667	21045
660.17748191821681	21760
660.48744095609493	22272
660.797392812533	22790
661.107337478343	23051
661.41727494433781	23941
661.72720520133055	24421
662.03712824013462	25027
662.34704405156356	25506
662.65695262643123	25758
662.96685395555278	26402
663.27674802974263	27020
663.58663483981582	27513
663.89651437658813	28103
664.2063866308755	28536
664.51625159349419	29237
664.82610925526069	29847
665.1359596069924	30317
665.44580263950638	30726
665.75563834362072	31393
666.06546671015326	31858
666.375287729923	32348
666.6851013937486	33047
666.99490769244937	33302
667.30470661684512	33933
667.61449815775586	34715
667.924282306002	34918
668.23405905240463	35631
668.54382838778463	36435
668.85359030296411	36849
669.16334478876468	37355
669.47309183600908	37605
669.78283143551982	37965
670.09256357812023	38552
670.40228825463407	39202
670.71200545588522	39415
671.0217151726979	39697
671.33141739589735	40244
671.64111211630836	40807
671.950799324757	41364
672.26047901206869	41618
672.57015116907019	41712
672.87981578658844	42205
673.18947285545039	42573
673.49912236648379	42938
673.808764310517	43397
674.11839867837818	43635
674.42802546089627	43886
674.7376446489003	44371
675.04725623322054	44551
675.35686020468688	45072
675.66645655412981	45050
675.97604527238025	45240
676.28562635026981	45295
676.59519977863033	45479
676.90476554829365	45913
677.214323650093	46147
677.523874074861	46162
677.83341681343165	46484
678.14295185663866	46511
678.45247919531619	46378
678.76199882029937	46815
679.07151072242357	46738
679.38101489252415	47153
679.69051132143761	46982
680.00000000000011	46803
680.309480919049	47185
680.61895406942153	46969
680.92841944195573	47080
681.23787702749	47186
681.54732681686278	47325
681.85676880091387	47499
682.16620297048223	47165
682.47562931640857	47201
682.78504782953348	47170
683.09445850069744	47296
683.40386132074252	47686
683.71325628051045	47174
684.02264337084353	47001
684.33202258258461	47320
684.64139390657726	47350
684.95075733366514	47001
685.26011285469224	47114
685.56946046050336	47007
685.87880014194377	47074
686.188131889859	46636
686.49745569509537	46944
686.80677154849934	46585
687.11607944091793	47001
687.42537936319832	46398
687.73467130618883	46709
688.04395526073779	46393
688.3532312176942	46052
688.66249916790753	45973
688.97175910222734	45761
689.28101101150423	45711
689.59025488658881	45573
689.89949071833291	45532
690.20871849758782	44912
690.51793821520585	45056
690.82714986204019	44671
691.13635342894349	44382
691.44554890677	44060
691.75473628637371	44196
692.06391555860955	43720
692.37308671433209	43350
692.682249744398	42899
692.991404639663	42811
693.30055139098351	42563
693.60968998921726	42482
693.9188204252215	41815
694.22794268985479	41446
694.53705677397568	41175
694.8461626684433	40555
695.15526036411723	40242
695.46434985185817	39942
695.77343112252629	39517
696.08250416698331	39049
696.39156897609041	38830
696.70062554071023	38303
697.00967385170588	37728
697.31871389993967	37459
697.62774567627628	36983
697.9367691715795	36313
698.24578437671425	36047
698.55479128254592	35624
698.86378987994055	34953
699.17278015976422	34488
699.48176211288387	34168
699.79073573016728	33477
700.09970100248211	33109
700.40865792069678	32857
700.71760647568055	32428
701.02654665830289	31977
701.33547845943372	31227
701.64440186994386	30946
701.953316880704	30536
702.26222348258648	30048
702.57112166646323	29765
702.88001142320684	29326
703.18889274369087	29038
703.49776561878878	28630
703.80663003937514	27950
704.11548599632522	27503
704.424333480514	27351
704.73317248281751	26843
705.04200299411241	26347
705.35082500527608	25921
705.65963850718583	25923
705.96844349071966	25308
706.277239946757	24937
706.58602786617655	24579
706.89480723985844	24415
707.20357805868332	23803
707.51234031353147	23780
707.8210939952852	23436
708.12983909482614	23022
708.43857560303707	22732
708.74730351080132	22127
709.05602280900268	22292
709.36473348852519	21886
709.67343554025422	21593
709.98212895507493	21456
710.29081372387361	21228
710.59948983753657	20812
710.90815728695156	20565
711.21681606300581	20236
711.52546615658787	19845
711.83410755858677	19779
712.142740259892	19647
712.45136425139356	19131
712.75997952398222	18839
713.06858606854917	18660
713.37718387598613	18716
713.68577293718556	18315
713.99435324304079	18063
714.30292478444539	17815
714.61148755229283	17617
714.92004153747871	17424
715.228586730898	17180
715.5371231234468	17057
715.8456507060215	16532
716.1541694695195	16574
716.46267940483813	16357
716.77118050287618	16065
717.07967275453245	15933
717.38815615070621	15715
717.69663068229818	15581
718.00509634020852	15435
718.31355311533878	15100
718.62200099859115	15061
718.93043998086807	14751
719.23887005307256	14562
719.5472912061083	14548
719.85570343088023	14099
720.16410671829294	13962
720.47250105925207	14073
720.78088644466413	13682
721.08926286543556	13528
721.397630312474	13446
721.70598877668783	12992
722.01433824898538	13053
722.32267872027637	12747
722.6310101814704	12694
722.93933262347832	12531
723.247646037211	12415
723.5559504135806	12259
723.86424574349962	12024
724.172532017881	11952
724.48080922763859	11804
724.78907736368649	11637
725.09733641693981	11488
725.40558637831452	11391
725.71382723872648	11330
726.02205898909278	11326
726.330281620331	11159
726.63849512335923	10966
726.94669948909632	10930
727.25489470846173	10729
727.56308077237566	10565
727.87125767175894	10600
728.17942539753255	10550
728.48758394061906	10383
728.79573329194113	10399
729.103873442422	10317
729.41200438298551	10265
729.7201261045567	10094
730.0282385980604	10147
730.336341854423	9975
730.64443586457128	9938
730.95252061943211	9830
731.26059610993377	9877
731.56866232700474	9736
731.87671926157418	9653
732.18476690457248	9631
732.49280524692972	9543
732.80083427957743	9489
733.108853993448	9515
733.416864379473	9414
733.72486542858678	9551
734.03285713172284	9370
734.34083947981583	9409
734.648812463801	9307
734.95677607461471	9117
735.26473030319346	9231
735.57267514047442	9113
735.8806105773956	9079
736.188536604896	8986
736.496453213915	9039
736.80436039539245	8973
737.11225814026909	9174
737.42014643948676	8975
737.72802528398745	8894
738.03589466471385	9078
738.34375457260967	9037
738.65160499861884	9009
738.95944593368665	9021
739.2672773687583	8902
739.57509929478044	8979
739.88291170270008	9011
740.190714583465	8854
740.49850792802317	8917
740.80629172732415	8984
741.11406597231735	9076
741.42183065395363	8983
741.7295857631841	9008
742.03733129096065	8961
742.34506722823619	8989
742.65279356596363	9021
742.96051029509727	8965
743.2682174065917	8907
743.57591489140293	9035
743.88360274048648	8824
744.1912809447997	8863
744.49894949530017	8925
744.80660838294614	8887
745.11425759869667	8968
745.42189713351172	8847
745.72952697835171	8950
746.0371471241782	9020
746.34475756195252	8973
746.65235828263792	8972
746.95994927719744	8983
747.26753053659559	8881
747.575102051797	8934
747.88266381376764	8774
748.19021581347351	8739
748.49775804188187	8702
748.80529048996061	8809
749.112813148678	8853
749.42032600900359	8667
749.72782906190753	8711
750.03532229836026	8639
750.34280570933367	8739
750.6502792858	8617
750.95774301873178	8467
751.26519689910356	8616
751.57264091788932	8529
751.88007506606471	8408
752.187499334605	8441
752.49491371448789	8342
752.80231819669029	8285
753.10971277219073	8357
753.41709743196839	8222
753.72447216700266	8222
754.03183696827455	8108
754.33919182676482	8097
754.64653673345617	8240
754.95387167933086	8021
755.26119665537294	8012
755.56851165256649	8066
755.87581666189692	8000
756.1831116743499	7945
756.49039668091223	7864
756.79767167257125	7741
757.10493664031549	7776
757.41219157513342	7644
757.71943646801515	7685
758.02667130995121	7659
758.33389609193284	7647
758.641110804952	7641
758.94831544000181	7611
759.255509988076	7563
759.56269444016868	7413
759.86986878727532	7487
760.17703302039206	7409
760.48418713051535	7247
760.791331108643	7344
761.09846494577323	7354
761.40558863290539	7202
761.71270216103949	7199
762.019805521176	7205
762.32689870431659	7105
762.63398170146365	6990
762.94105450362053	7104
763.24811710179063	6959
763.55516948697914	6907
763.8622116501914	6922
764.169243582434	6884
764.47626527471391	6855
764.78327671803891	6833
765.090277903418	6823
765.39726882186085	6589
765.70424946437731	6622
766.01121982197913	6508
766.31817988567809	6464
766.62512964648715	6391
766.93206909541959	6384
767.23899822349006	6358
767.545917021714	6279
767.8528254811074	6167
768.15972359268665	6204
768.46661134747012	6035
768.77348873647611	6038
769.080355750724	6035
769.387212381234	6025
769.69405861902692	5878
770.00089445512492	5837
770.30771988055051	5856
770.61453488632731	5760
770.9213394634794	5634
771.22813360303212	5636
771.53491729601137	5502
771.84169053344431	5379
772.14845330635808	5347
772.45520560578154	5315
772.7619474227439	5379
773.06867874827583	5314
773.37539957340755	5144
773.68210988917133	5153
773.98880968660012	5132
774.2954989567271	5089
774.60217769058693	4945
774.90884587921471	4979
775.21550351364658	4872
775.5221505849197	4825
775.82878708407168	4734
776.13541300214126	4684
776.44202833016789	4599
776.748633059192	4503
777.05522718025486	4516
777.36181068439862	4465
777.668383562666	4398
777.97494580610123	4302
778.28149740574838	4293
778.58803835265371	4152
778.89456863786313	4183
779.2010882524238	4133
779.50759718738436	4131
779.81409543379368	4057
780.12058298270154	4006
780.42705982515861	3912
780.73352595221661	3898
781.03998135492816	3882
781.34642602434633	3833
781.6528599515259	3683
781.95928312752164	3671
782.26569554338948	3603
782.57209719018658	3562
782.87848805897045	3621
783.18486814080018	3447
783.491237426735	3442
783.79759590783533	3447
784.10394357516236	3411
784.4102804197787	3344
784.71660643274731	3355
785.02292160513207	3277
785.32922592799821	3245
785.63551939241086	3188
785.94180198943729	3183
786.24807371014481	3101
786.55433454560182	3049
786.860584486878	3087
787.16682352504347	3066
787.47305165116927	2950
787.77926885632758	2982
788.08547513159135	2924
788.39167046803459	2943
788.697854856732	2848
789.00402828875929	2863
789.31019075519328	2696
789.61634224711111	2757
789.92248275559143	2711
790.22861227171359	2716
790.5347307865577	2583
790.84083829120527	2634
791.146934776738	2554
791.4530202342396	2468
791.7590946547931	2472
792.06515802948388	2460
792.37121034939776	2413
792.67725160562111	2452
792.983281789242	2353
793.28930089134872	2289
793.59530890303074	2281
793.90130581537858	2349
794.2072916194835	2274
794.51326630643791	2180
794.81922986733491	2254
795.125182293269	2180
795.4311235753346	2199
795.73705370462812	2121
796.04297267224661	2085
796.34888046928779	2049
796.65477708685057	1810
796.96066251603452	1807
797.2665367479409	1940
797.572399773671	1949
797.87825158432736	1979
798.18409217101362	1923
798.48992152483447	1898
798.79573963689518	1870
799.10154649830224	1860
799.407342100163	1831
799.7131264335859	1765
800.01889948967994	1777
800.32466125955557	1786
800.63041173432407	1750
800.93615090509718	1735
801.24187876298845	1663
801.54759529911189	1606
801.85330050458231	1650
802.15899437051587	1609
802.46467688802932	1569
802.77034804824086	1576
803.07600784226941	1542
803.38165626123475	1528
803.68729329625751	1578
803.99291893845964	1470
804.29853317896414	1499
804.60413600889444	1473
804.9097274193756	1424
805.215307401533	1369
805.52087594649367	1448
805.826433045385	1380
806.1319786893356	1373
806.43751286947565	1357
806.74303557693509	1346
807.04854680284586	1293
807.35404653834053	1310
807.65953477455264	1330
807.96501150261656	1290
808.27047671366836	1282
808.575930398844	1249
808.88137254928131	1231
809.18680315611891	1193
809.49222221049615	1212
809.79762970355364	1209
810.1030256264329	1233
810.40840997027635	1216
810.71378272622746	1210
811.01914388543128	1137
811.32449343903272	1130
811.62983137817844	1145
811.93515769401608	1110
812.24047237769446	1120
812.54577542036247	1107
812.85106681317109	1083
813.15634654727194	1039
813.46161461381757	1082
813.76687100396146	1022
814.07211570885818	1058
814.37734871966359	1005
814.68257002753387	1055
814.98777962362738	1020
815.29297749910211	1015
815.59816364511823	1034
815.90333805283615	998
816.20850071341772	1021
816.51365161802607	934
816.81879075782456	975
817.123918123978	952
817.42903370765237	980
817.73413750001453	912
818.03922949223272	940
818.34430967547519	911
818.64937804091255	928
818.95443457971544	885
819.25947928305618	940
819.56451214210767	917
819.869533148044	906
820.17454229204077	875
820.47953956527351	893
820.78452495891986	859
821.08949846415817	859
821.39446007216759	828
821.69940977412853	858
822.00434756122263	833
822.309273424632	847
822.61418735554059	841
822.91908934513276	795
823.22397938459414	827
823.5288574651114	804
823.83372357787255	784
824.13857771406583	824
824.44341986488189	812
824.7482500215109	808
825.0530681751452	770
825.35787431697781	802
825.6626684382029	797
825.96745053001541	769
826.2722205836119	787
826.57697859018947	749
826.88172454094638	761
827.18645842708224	761
827.49118023979736	707
827.79588997029362	762
828.10058760977347	735
828.40527314944075	728
828.70994658050017	742
829.01460789415762	727
829.31925708162009	715
829.623894134096	696
829.9285190427936	684
830.23313179892375	678
830.53773239369752	715
830.84232081832727	697
831.14689706402669	729
831.45146112200973	666
831.756012983493	690
832.06055263969222	641
832.36508008182557	720
832.66959530111228	699
832.974098288772	678
833.278589036026	646
833.58306753409624	629
833.88753377420619	682
834.1919877475799	646
834.4964294454436	625
834.800858859023	614
835.10527597954638	660
835.40968079824233	643
835.71407330634065	636
836.01845349507232	619
836.3228213556697	621
836.627176879366	618
836.93152005739512	635
837.235850880993	622
837.54016934139611	617
837.84447542984162	605
838.14876913756893	635
838.45305045581745	580
838.75731937582862	580
839.06157588884412	553
839.36581998610768	610
839.67005165886326	556
839.97427089835651	543
840.27847769583423	611
840.58267204254378	583
840.88685392973446	584
841.1910233486559	595
841.49518029055946	587
841.799324746697	595
842.1034567083226	567
842.40757616669021	584
842.71168311305564	558
843.01577753867559	565
843.31985943480811	559
843.6239287927126	558
843.92798560364861	520
844.23202985887781	551
844.53606154966246	541
844.84008066726642	547
845.14408720295455	533
845.44808114799241	519
845.75206249364749	514
846.05603123118749	521
846.35998735188218	526
846.66393084700178	513
846.9678617078182	511
847.27177992560416	505
847.57568549163352	507
847.87957839718138	527
848.18345863352442	483
848.48732619193936	525
848.79118106370561	484
849.09502324010214	514
849.3988527124103	500
849.702669471912	516
850.00647350989084	499
850.3102648176307	442
850.61404338641739	453
850.91780920753763	439
851.22156227227947	476
851.52530257193177	457
851.82903009778488	466
852.13274484113037	464
852.43644679326053	459
852.74013594546921	465
853.0438122890514	474
853.34747581530337	460
853.651126515522	484
853.95476438100638	441
854.25838940305573	438
854.56200157297087	472
854.86560088205431	451
855.16918732160866	421
855.47276088293859	421
855.77632155734977	444
856.079869336149	423
856.3834042106439	400
856.686926172144	421
856.99043521195938	417
857.29393132140194	390
857.597414491784	423
857.9008847144197	410
858.20434198062446	383
858.50778628171406	375
858.81121760900623	406
859.11463595381974	429
859.41804130747482	403
859.721433661292	409
860.02481300659429	417
860.32817933470471	382
860.63153263694835	390
860.93487290465089	392
861.23820012913973	360
861.54151430174318	361
861.84481541379068	366
862.14810345661351	358
862.45137842154327	367
862.75464029991338	351
863.057889083058	344
863.36112476231335	345
863.66434732901587	343
863.96755677450392	359
864.270753090117	363
864.57393626719488	359
864.87710629708022	321
865.18026317111594	322
865.4834068806457	333
865.78653741701567	355
866.0896547715721	336
866.392758935663	351
866.69584990063765	360
866.99892765784625	305
867.30199219864062	337
867.60504351437385	310
867.90808159639948	312
868.21110643607335	296
868.5141180247515	298
868.81711635379247	331
869.12010141455482	307
869.42307319839892	312
869.7260316966865	323
870.02897690078021	288
870.33190880204393	305
870.63482739184349	318
870.93773266154517	320
871.24062460251616	265
871.54350320612662	283
871.846368463746	293
872.14922036674625	281
872.45205890649981	283
872.75488407438138	278
873.05769586176575	285
873.36049426002944	279
873.66327926055078	244
873.96605085470856	263
874.26880903388292	271
874.57155378945606	280
874.87428511281041	252
875.17700299533021	254
875.47970742840118	250
875.78239840340984	265
876.08507591174407	253
876.38773994479322	259
876.69039049394769	258
876.99302755059944	233
877.29565110614146	268
877.5982611519679	250
877.90085767947471	235
878.20344068005841	246
878.50601014511744	231
878.8085660660513	244
879.1111084342607	255
879.41363724114751	227
879.716152478115	251
880.0186541365681	257
880.32114220791232	236
880.62361668355516	224
880.92607755490474	213
881.22852481337111	224
881.530958450365	217
881.83337845729909	214
882.1357848255866	229
882.438177546643	182
882.740556611884	215
883.04292201272744	224
883.34527374059212	201
883.647611786898	219
883.94993614306657	207
884.25224680052065	191
884.55454375068393	208
884.85682698498238	221
885.159096494842	207
