# Supplementary material for: Anomalous deep-red luminescence of perylene black analogues with strong π-π interactions
Source: Nat Commun. 2023 Apr 6;14:1922. doi: 10.1038/s41467-023-37171-y (PMC10079835; doi:10.1038/s41467-023-37171-y)
Supplement: Supplementary file 3 — Source data [file 41467_2023_37171_MOESM3_ESM.zip › DATA/Temperature-dependent PL spectra and fluorescence decay of crystalline film/Supplementary Fig. 23a/68-170K-1S-EX480NM 389.csv]

471.67766888101448	30
471.99028276455613	29
472.30289504096527	18
472.61550570108284	38
472.92811473574989	15
473.24072213580666	33
473.55332789209336	23
473.86593199544933	25
474.1785344367139	30
474.49113520672552	27
474.80373429632243	25
475.11633169634268	41
475.42892739762328	58
475.74152139100158	41
476.0541136673134	70
476.36670421739564	87
476.67929303208308	139
476.99188010221161	195
477.30446541861556	327
477.61704897212951	415
477.92963075358745	585
478.24221075382258	672
478.55478896366805	767
478.86736537395689	890
479.17993997552071	918
479.49251275919204	897
479.80508371580152	855
480.11765283618081	829
480.43022011116011	716
480.74278553156955	611
481.05534908823893	499
481.3679107719978	383
481.68047057367477	248
481.9930284840986	148
482.3055844940975	108
482.61813859449853	59
482.93069077612978	45
483.24324102981785	33
483.55578934638896	29
483.86833571666938	25
484.18088013148508	39
484.49342258166109	28
484.80596305802226	35
485.11850155139314	25
485.431038052598	26
485.74357255246059	43
486.0561050418039	33
486.36863551145126	22
486.68116395222489	39
486.99369035494715	37
487.30621471043958	36
487.61873700952418	31
487.93125724302115	28
488.24377540175158	31
488.55629147653553	33
488.86880545819321	37
489.1813173375437	29
489.49382710540635	33
489.80633475259975	22
490.11884026994227	39
490.431343648252	25
490.74384487834635	39
491.05634395104295	29
491.36884085715855	18
491.681335587509	30
491.99382813291135	36
492.306318484181	36
492.61880663213338	30
492.93129256758351	40
493.24377628134579	24
493.556257764235	20
493.86873700706491	48
494.18121400064928	18
494.49368873580113	31
494.80616120333332	35
495.11863139405887	30
495.43109929878926	24
495.74356490833679	33
496.05602821351295	32
496.36848920512864	33
496.68094787399497	40
496.99340421092217	41
497.30585820672025	38
497.618309852199	22
497.930759138168	38
498.2432060554363	28
498.55565059481262	42
498.86809274710549	27
499.18053250312255	36
499.49296985367175	18
499.80540478956044	41
500.11783730159578	44
500.43026738058438	42
500.74269501733289	49
501.05512020264717	30
501.36754292733309	21
501.67996318219559	26
501.99238095804031	47
502.30479624567175	34
502.61720903589458	45
502.92961931951248	53
503.24202708732969	34
503.55443233014927	39
503.8668350387747	44
504.17923520400888	33
504.49163281665415	39
504.80402786751279	34
505.11642034738662	36
505.42881024707719	37
505.74119755738593	36
506.05358226911386	42
506.36596437306156	42
506.67834386002937	36
506.99072072081725	46
507.30309494622503	34
507.61546652705232	32
507.92783545409821	45
508.24020171816147	47
508.55256531004056	30
508.86492622053396	27
509.17728444043945	28
509.48963996055494	40
509.80199277167742	40
510.11434286460417	35
510.42669023013229	44
510.73903485905777	41
511.0513767421769	30
511.36371587028589	42
511.67605223418053	38
511.9883858246555	35
512.30071663250646	41
512.6130446485281	44
512.92536986351467	46
513.237692268261	43
513.55001185356036	44
513.86232861020676	43
514.17464252899379	41
514.48695360071429	51
514.79926181616122	51
515.1115671661272	55
515.42386964140451	52
515.73616923278553	55
516.0484659310614	43
516.36075972702429	41
516.67305061146533	46
516.985338575175	41
517.29762360894472	42
517.60990570356478	45
517.922184849825	56
518.23446103851586	40
518.54673426042689	31
518.85900450634756	50
519.17127176706674	47
519.483536033374	51
519.79579729605769	53
520.10805554590615	46
520.42031077370768	50
520.73256297025046	42
521.04481212632174	58
521.35705823270951	42
521.66930128020044	54
521.98154125958183	46
522.29377816164072	56
522.60601197716289	47
522.918242696935	38
523.23047031174337	48
523.54269481237316	63
523.85491618961044	36
524.16713443424021	48
524.4793495370476	55
524.79156148881771	64
525.10377028033486	56
525.41597590238371	43
525.72817834574835	45
526.04037760121275	43
526.35257365956079	48
526.66476651157541	48
526.97695614804047	52
527.28914255973893	53
527.60132573745352	49
527.913505671967	64
528.22568235406175	42
528.53785577451981	49
528.85002592412343	62
529.1621927936543	62
529.47435637389367	63
529.78651665562359	55
530.09867362962461	56
530.41082728667811	63
530.72297761756442	63
531.03512461306445	50
531.34726826395831	63
531.65940856102623	47
531.971545495048	65
532.28367905680363	50
532.59580923707233	58
532.90793602663371	49
533.220059416267	68
533.53217939675073	61
533.84429595886411	52
534.15640909338572	61
534.4685187910934	52
534.780625042766	66
535.09272783918118	50
535.40482717111672	68
535.7169230293506	53
536.02901540465984	59
536.3411042878223	57
536.65318966961456	70
536.96527154081377	65
537.27734989219641	59
537.58942471453952	67
537.90149599861934	69
538.21356373521166	66
538.525627915093	64
538.83768852903938	72
539.1497455678259	71
539.46179902222855	70
539.77384888302288	63
540.08589514098355	85
540.397937786886	76
540.709976811505	72
541.02201220561517	93
541.33404395999116	87
541.64607206540768	79
541.95809651263846	88
542.27011729245783	90
542.58213439563963	73
542.89414781295784	89
543.20615753518621	81
543.51816355309779	93
543.83016585746611	90
544.14216443906435	86
544.45415928866555	75
544.76615039704268	108
545.07813775496857	94
545.39012135321548	97
545.702101182556	78
546.01407723376258	98
546.32604949760741	91
546.63801796486257	81
546.94998262629974	85
547.26194347269052	106
547.57390049480739	92
547.885853683421	107
548.19780302930315	96
548.50974852322486	91
548.82169015595764	99
549.13362791827217	83
549.44556180093923	92
549.75749179472973	84
550.06941789041446	98
550.38134007876363	98
550.69325835054758	86
551.00517269653687	89
551.3170831075015	97
551.62898957421146	105
551.94089208743651	84
552.25279063794687	72
552.56468521651209	70
552.87657581390135	103
553.18846242088455	88
553.50034502823075	82
553.81222362670962	85
554.12409820708967	101
554.43596876014067	95
554.74783527663089	88
555.05969774732978	103
555.37155616300538	103
555.68341051442712	99
555.99526079236273	85
556.30710698758139	92
556.61894909085117	99
556.93078709294	84
557.24262098461634	91
557.55445075664829	100
557.86627639980384	103
558.17809790485069	81
558.48991526255691	101
558.80172846369	97
559.11353749901775	94
559.42534235930725	104
559.73714303532677	98
560.048939517843	95
560.36073179762388	83
560.67251986543613	100
560.984303712047	104
561.29608332822386	102
561.60785870473319	106
561.91962983234259	115
562.23139670181831	106
562.5431593039275	103
562.85491762943673	107
563.16667166911293	97
563.47842141372234	97
563.79016685403167	116
564.10190798080725	116
564.4136447848158	113
564.72537725682344	102
565.0371053875964	101
565.348829167901	110
565.66054858850339	108
565.97226364016967	117
566.28397431366591	101
566.59568059975811	114
566.90738248921252	112
567.21907997279447	125
567.53077304127044	122
567.84246168540574	110
568.15414589596639	136
568.465825663718	134
568.77750097942624	110
569.089171833857	123
569.40083821777546	120
569.71250012194776	136
570.02415753713876	124
570.33581045411449	115
570.64745886363994	111
570.95910275648112	106
571.27074212340278	134
571.58237695517073	132
571.89400724255	133
572.20563297630588	125
572.51725414720408	107
572.82887074600922	113
573.140482763487	127
573.45209019040249	113
573.7636930175205	124
574.07529123560676	121
574.38688483542614	123
574.69847380774354	121
575.0100581433245	121
575.32163783293379	126
575.63321286733662	126
575.94478323729788	140
576.25634893358279	144
576.56790994695643	128
576.87946626818371	127
577.19101788802948	144
577.50256479725908	152
577.81410698663751	122
578.12564444692964	164
578.43717716890046	121
578.748705143315	142
579.06022836093825	132
579.37174681253532	151
579.68326048887138	135
579.99476938071086	149
580.30627347881955	135
580.61777277396186	138
580.92926725690313	157
581.24075691840824	134
581.55224174924251	144
581.86372174017083	154
582.17519688195853	143
582.48666716537036	153
582.7981325811719	164
583.10959312012767	142
583.42104877300335	155
583.7324995305637	159
584.04394538357462	165
584.35538632280077	166
584.66682233900747	124
584.97825342296017	150
585.28967956542385	158
585.60110075716432	163
585.91251698894655	165
586.22392825153634	163
586.53533453569889	158
586.84673583219944	144
587.15813213180388	160
587.46952342527754	157
587.7809097033861	182
588.09229095689534	160
588.40366717657048	149
588.71503835317753	163
589.0264044774824	152
589.33776554025042	159
589.64912153224782	174
589.96047244424017	164
590.27181826699382	135
590.58315899127456	162
590.89449460784817	156
591.20582510748113	167
591.51715048093956	160
591.82847071898937	162
592.13978581239712	166
592.45109575192873	176
592.76240052835112	165
593.07370013243042	171
593.3849945549332	155
593.69628378662594	170
594.00756781827545	144
594.31884664064819	188
594.630120244511	182
594.941388620631	162
595.25265175977484	185
595.56390965270953	145
595.87516229020218	150
596.18640966301973	163
596.49765176192955	178
596.808888577699	161
597.12012010109527	157
597.431346322886	167
597.74256723383849	190
598.05378282472054	184
598.36499308629959	171
598.67619800934381	187
598.98739758462068	181
599.29859180289839	156
599.60978065494464	195
599.92096413152808	175
600.23214222341653	171
600.54331492137851	168
600.8544822161823	183
601.16564409859654	187
601.47680055938963	184
601.78795158933065	183
602.09909717918788	199
602.41023731973064	169
602.7213720017279	187
603.03250121594863	177
603.34362495316191	184
603.65474320413728	181
603.96585595964427	194
604.27696321045244	175
604.58806494733119	195
604.89916116105053	163
605.21025184237988	173
605.52133698208979	180
605.83241657095016	145
606.14349059973131	165
606.45455905920358	182
606.76562194013707	171
607.07667923330268	186
607.38773092947145	191
607.69877701941346	198
608.00981749390053	187
608.320852343703	208
608.63188155959222	196
608.94290513234012	193
609.25392305271782	200
609.5649353114967	248
609.87594189944855	222
610.18694280734576	239
610.4979380259598	249
610.808927546063	214
611.11991135842777	234
611.43088945382658	203
611.74186182303174	229
612.05282845681631	214
612.36378934595268	225
612.67474448121459	202
612.98569385337441	223
613.296637453206	196
613.60757527148257	193
613.918507298978	213
614.22943352646575	174
614.54035394471975	190
614.851268544514	197
615.16217731662334	199
615.47308025182144	226
615.783977340883	197
616.09486857458319	183
616.40575394369625	199
616.71663343899775	202
617.02750705126232	199
617.338374771266	220
617.64923658978387	224
617.96009249759163	198
618.27094248546541	207
618.58178654418077	216
618.89262466451476	210
619.20345683724292	212
619.51428305314255	220
619.82510330298965	237
620.1359175775616	241
620.44672586763534	238
620.75752816398847	236
621.068324457398	237
621.37911473864165	259
621.6898989984976	248
622.00067722774349	254
622.311449417158	252
622.622215557519	262
622.93297563960539	261
623.24372965419582	256
623.55447759206936	279
623.865219444005	277
624.17595520078237	301
624.48668485318069	293
624.79740839198018	342
625.10812580796028	302
625.41883709190154	326
625.729542234584	327
626.04024122678845	327
626.35093405929581	358
626.66162072288671	369
626.97230120834263	394
627.2829755064447	385
627.59364360797474	399
627.90430550371445	400
628.21496118444588	419
628.5256106409513	445
628.836253864013	474
629.14689084441409	472
629.457521572937	517
629.7681460403652	515
630.07876423748189	563
630.38937615507041	560
630.69998178391484	587
631.010581114799	622
631.32117413850744	656
631.63176084582437	704
631.94234122753437	729
632.25291527442278	722
632.56348297727436	781
632.87404432687458	830
633.18459931400935	822
633.49514792946434	868
633.80569016402546	928
634.11622600847932	1017
634.42675545361226	1040
634.73727849021157	1065
635.04779510906383	1136
635.35830530095654	1181
635.66880905667722	1266
635.97930636701369	1254
636.289797222754	1383
636.60028161468631	1456
636.9107595335995	1552
637.22123097028225	1634
637.53169591552341	1676
637.84215436011266	1775
638.152606294839	1878
638.46305171049278	1989
638.77349059786411	2059
639.08392294774285	2138
639.39434875092	2217
639.70476799818641	2349
640.01518068033317	2478
640.32558678815155	2639
640.63598631243337	2764
640.94637924397057	2819
641.25676557355519	3028
641.56714529197973	3099
641.87751839003738	3252
642.18788485852053	3452
642.49824468822294	3592
642.80859786993813	3630
643.11894439445985	3922
643.42928425258208	4036
643.73961743509938	4248
644.04994393280663	4402
644.36026373649872	4628
644.67057683697055	4774
644.98088322501837	4912
645.2911828914373	5200
645.601475827024	5372
645.91176202257464	5624
646.22204146888612	5798
646.53231415675509	6045
646.84258007697929	6288
647.15283922035587	6702
647.463091577683	6807
647.773337139759	7028
648.083575897382	7318
648.39380784135119	7676
648.70403296246513	7880
649.01425125152366	8089
649.32446269932632	8355
649.63466729667323	8782
649.94486503436462	9035
650.25505590320108	9568
650.56523989398363	9744
650.87541699751341	10043
651.185587204592	10439
651.4957505060213	10608
651.80590689260373	11031
652.1160563551415	11233
652.42619888443744	11882
652.73633447129487	12157
653.046463106517	12610
653.356584780908	12833
653.66669948527158	13439
653.9768072104124	13654
654.28690794713532	13950
654.59700168624511	14564
654.90708841854746	14904
655.21716813484807	15402
655.52724082595307	15775
655.83730648266874	16169
656.147365095802	16521
656.45741665615992	17103
656.76746115454966	17609
657.0774985817792	17741
657.38752892865682	18261
657.6975521859905	18941
658.00756834458946	19459
658.3175773952629	19737
658.62757932881971	20520
658.93757413607022	20687
659.24756180782458	21351
659.557542334893	21893
659.86751570808667	22392
660.17748191821681	22715
660.48744095609493	23163
660.797392812533	23943
661.107337478343	24399
661.41727494433781	24955
661.72720520133055	25359
662.03712824013462	25863
662.34704405156356	26548
662.65695262643123	26729
662.96685395555278	27520
663.27674802974263	28147
663.58663483981582	28408
663.89651437658813	28976
664.2063866308755	29372
664.51625159349419	29948
664.82610925526069	30409
665.1359596069924	30886
665.44580263950638	31585
665.75563834362072	32108
666.06546671015326	32706
666.375287729923	33073
666.6851013937486	33668
666.99490769244937	34044
667.30470661684512	34383
667.61449815775586	35056
667.924282306002	35513
668.23405905240463	36177
668.54382838778463	36470
668.85359030296411	36873
669.16334478876468	37568
669.47309183600908	37836
669.78283143551982	38277
670.09256357812023	38671
670.40228825463407	39174
670.71200545588522	39563
671.0217151726979	39801
671.33141739589735	39955
671.64111211630836	40464
671.950799324757	40896
672.26047901206869	41422
672.57015116907019	41582
672.87981578658844	41998
673.18947285545039	42382
673.49912236648379	42414
673.808764310517	42950
674.11839867837818	43078
674.42802546089627	43443
674.7376446489003	43721
675.04725623322054	43959
675.35686020468688	44033
675.66645655412981	44063
675.97604527238025	44365
676.28562635026981	44618
676.59519977863033	44742
676.90476554829365	44910
677.214323650093	44965
677.523874074861	45326
677.83341681343165	45287
678.14295185663866	45470
678.45247919531619	45383
678.76199882029937	45364
679.07151072242357	45407
679.38101489252415	45636
679.69051132143761	45701
680.00000000000011	45734
680.309480919049	45757
680.61895406942153	45697
680.92841944195573	45767
681.23787702749	45840
681.54732681686278	45951
681.85676880091387	45752
682.16620297048223	46029
682.47562931640857	45847
682.78504782953348	45263
683.09445850069744	45508
683.40386132074252	45366
683.71325628051045	45521
684.02264337084353	45677
684.33202258258461	45493
684.64139390657726	45635
684.95075733366514	45188
685.26011285469224	45360
685.56946046050336	45477
685.87880014194377	45188
686.188131889859	44679
686.49745569509537	44905
686.80677154849934	44736
687.11607944091793	44536
687.42537936319832	44652
687.73467130618883	44650
688.04395526073779	44547
688.3532312176942	44496
688.66249916790753	44235
688.97175910222734	44163
689.28101101150423	44227
689.59025488658881	43489
689.89949071833291	43641
690.20871849758782	43192
690.51793821520585	42893
690.82714986204019	42718
691.13635342894349	42462
691.44554890677	42521
691.75473628637371	42034
692.06391555860955	41786
692.37308671433209	41550
692.682249744398	41499
692.991404639663	40866
693.30055139098351	40655
693.60968998921726	40500
693.9188204252215	40010
694.22794268985479	39754
694.53705677397568	39004
694.8461626684433	38684
695.15526036411723	38431
695.46434985185817	38289
695.77343112252629	38011
696.08250416698331	37214
696.39156897609041	37055
696.70062554071023	36901
697.00967385170588	36236
697.31871389993967	35785
697.62774567627628	35549
697.9367691715795	35122
698.24578437671425	34619
698.55479128254592	34014
698.86378987994055	33625
699.17278015976422	33300
699.48176211288387	32694
699.79073573016728	32326
700.09970100248211	31832
700.40865792069678	31448
700.71760647568055	31096
701.02654665830289	30605
701.33547845943372	29985
701.64440186994386	29831
701.953316880704	29186
702.26222348258648	28934
702.57112166646323	28374
702.88001142320684	28080
703.18889274369087	27894
703.49776561878878	27350
703.80663003937514	26818
704.11548599632522	26537
704.424333480514	26050
704.73317248281751	25595
705.04200299411241	25469
705.35082500527608	25058
705.65963850718583	24876
705.96844349071966	24347
706.277239946757	24198
706.58602786617655	23768
706.89480723985844	23507
707.20357805868332	23307
707.51234031353147	22854
707.8210939952852	22532
708.12983909482614	22496
708.43857560303707	21825
708.74730351080132	21760
709.05602280900268	21411
709.36473348852519	21236
709.67343554025422	20857
709.98212895507493	20464
710.29081372387361	20575
710.59948983753657	20050
710.90815728695156	19959
711.21681606300581	19642
711.52546615658787	19208
711.83410755858677	19234
712.142740259892	18966
712.45136425139356	18683
712.75997952398222	18563
713.06858606854917	18268
713.37718387598613	18058
713.68577293718556	17986
713.99435324304079	17755
714.30292478444539	17566
714.61148755229283	17339
714.92004153747871	16892
715.228586730898	16888
715.5371231234468	16595
715.8456507060215	16483
716.1541694695195	16372
716.46267940483813	16076
716.77118050287618	15841
717.07967275453245	15750
717.38815615070621	15557
717.69663068229818	15254
718.00509634020852	15254
718.31355311533878	15015
718.62200099859115	14757
718.93043998086807	14638
719.23887005307256	14432
719.5472912061083	14203
719.85570343088023	14097
720.16410671829294	13898
720.47250105925207	13790
720.78088644466413	13629
721.08926286543556	13472
721.397630312474	13077
721.70598877668783	13178
722.01433824898538	12917
722.32267872027637	12803
722.6310101814704	12828
722.93933262347832	12559
723.247646037211	12267
723.5559504135806	12029
723.86424574349962	11957
724.172532017881	11814
724.48080922763859	11679
724.78907736368649	11729
725.09733641693981	11391
725.40558637831452	11458
725.71382723872648	11309
726.02205898909278	11336
726.330281620331	10968
726.63849512335923	11022
726.94669948909632	11027
727.25489470846173	10712
727.56308077237566	10634
727.87125767175894	10605
728.17942539753255	10439
728.48758394061906	10409
728.79573329194113	10300
729.103873442422	10230
729.41200438298551	10132
729.7201261045567	10242
730.0282385980604	10152
730.336341854423	10120
730.64443586457128	9864
730.95252061943211	9900
731.26059610993377	9829
731.56866232700474	9728
731.87671926157418	9641
732.18476690457248	9644
732.49280524692972	9712
732.80083427957743	9513
733.108853993448	9575
733.416864379473	9496
733.72486542858678	9423
734.03285713172284	9372
734.34083947981583	9391
734.648812463801	9261
734.95677607461471	9275
735.26473030319346	9139
735.57267514047442	9016
735.8806105773956	9096
736.188536604896	9091
736.496453213915	9035
736.80436039539245	8920
737.11225814026909	9029
737.42014643948676	9019
737.72802528398745	8959
738.03589466471385	9113
738.34375457260967	9098
738.65160499861884	8943
738.95944593368665	8970
739.2672773687583	9080
739.57509929478044	8945
739.88291170270008	8956
740.190714583465	8913
740.49850792802317	8852
740.80629172732415	8952
741.11406597231735	8842
741.42183065395363	8913
741.7295857631841	8862
742.03733129096065	8879
742.34506722823619	8980
742.65279356596363	8837
742.96051029509727	9037
743.2682174065917	8880
743.57591489140293	8947
743.88360274048648	8910
744.1912809447997	8889
744.49894949530017	8777
744.80660838294614	8782
745.11425759869667	8881
745.42189713351172	8923
745.72952697835171	8898
746.0371471241782	8806
746.34475756195252	8868
746.65235828263792	8832
746.95994927719744	8737
747.26753053659559	8753
747.575102051797	8704
747.88266381376764	8736
748.19021581347351	8667
748.49775804188187	8577
748.80529048996061	8482
749.112813148678	8626
749.42032600900359	8534
749.72782906190753	8639
750.03532229836026	8452
750.34280570933367	8479
750.6502792858	8476
750.95774301873178	8316
751.26519689910356	8370
751.57264091788932	8386
751.88007506606471	8238
752.187499334605	8251
752.49491371448789	8207
752.80231819669029	8133
753.10971277219073	8090
753.41709743196839	7987
753.72447216700266	8005
754.03183696827455	8028
754.33919182676482	7770
754.64653673345617	7818
754.95387167933086	7879
755.26119665537294	7822
755.56851165256649	7698
755.87581666189692	7724
756.1831116743499	7682
756.49039668091223	7633
756.79767167257125	7636
757.10493664031549	7486
757.41219157513342	7581
757.71943646801515	7512
758.02667130995121	7439
758.33389609193284	7370
758.641110804952	7397
758.94831544000181	7245
759.255509988076	7353
759.56269444016868	7371
759.86986878727532	7173
760.17703302039206	7208
760.48418713051535	7099
760.791331108643	7166
761.09846494577323	7077
761.40558863290539	7124
761.71270216103949	6970
762.019805521176	6865
762.32689870431659	6792
762.63398170146365	6839
762.94105450362053	6762
763.24811710179063	6745
763.55516948697914	6706
763.8622116501914	6723
764.169243582434	6726
764.47626527471391	6609
764.78327671803891	6564
765.090277903418	6419
765.39726882186085	6515
765.70424946437731	6369
766.01121982197913	6316
766.31817988567809	6233
766.62512964648715	6272
766.93206909541959	6105
767.23899822349006	6064
767.545917021714	6219
767.8528254811074	5970
768.15972359268665	5867
768.46661134747012	5891
768.77348873647611	5872
769.080355750724	5823
769.387212381234	5784
769.69405861902692	5665
770.00089445512492	5655
770.30771988055051	5608
770.61453488632731	5606
770.9213394634794	5494
771.22813360303212	5382
771.53491729601137	5360
771.84169053344431	5335
772.14845330635808	5228
772.45520560578154	5191
772.7619474227439	5038
773.06867874827583	4991
773.37539957340755	4988
773.68210988917133	4995
773.98880968660012	4973
774.2954989567271	4891
774.60217769058693	4815
774.90884587921471	4673
775.21550351364658	4710
775.5221505849197	4637
775.82878708407168	4627
776.13541300214126	4557
776.44202833016789	4476
776.748633059192	4375
777.05522718025486	4313
777.36181068439862	4255
777.668383562666	4165
777.97494580610123	4091
778.28149740574838	4095
778.58803835265371	4170
778.89456863786313	4050
779.2010882524238	4134
779.50759718738436	4008
779.81409543379368	3967
780.12058298270154	3916
780.42705982515861	3844
780.73352595221661	3724
781.03998135492816	3740
781.34642602434633	3741
781.6528599515259	3596
781.95928312752164	3571
782.26569554338948	3548
782.57209719018658	3477
782.87848805897045	3387
783.18486814080018	3437
783.491237426735	3363
783.79759590783533	3412
784.10394357516236	3279
784.4102804197787	3294
784.71660643274731	3290
785.02292160513207	3152
785.32922592799821	3164
785.63551939241086	3184
785.94180198943729	2990
786.24807371014481	2972
786.55433454560182	2956
786.860584486878	2900
787.16682352504347	2964
787.47305165116927	2855
787.77926885632758	2833
788.08547513159135	2799
788.39167046803459	2721
788.697854856732	2699
789.00402828875929	2683
789.31019075519328	2696
789.61634224711111	2677
789.92248275559143	2632
790.22861227171359	2630
790.5347307865577	2568
790.84083829120527	2521
791.146934776738	2502
791.4530202342396	2484
791.7590946547931	2468
792.06515802948388	2398
792.37121034939776	2349
792.67725160562111	2305
792.983281789242	2286
793.28930089134872	2259
793.59530890303074	2248
793.90130581537858	2211
794.2072916194835	2247
794.51326630643791	2193
794.81922986733491	2215
795.125182293269	2149
795.4311235753346	2149
795.73705370462812	2108
796.04297267224661	2036
796.34888046928779	2008
796.65477708685057	1741
796.96066251603452	1810
797.2665367479409	1941
797.572399773671	1871
797.87825158432736	1875
798.18409217101362	1856
798.48992152483447	1887
798.79573963689518	1883
799.10154649830224	1825
799.407342100163	1795
799.7131264335859	1732
800.01889948967994	1784
800.32466125955557	1699
800.63041173432407	1693
800.93615090509718	1666
801.24187876298845	1612
801.54759529911189	1594
801.85330050458231	1606
802.15899437051587	1583
802.46467688802932	1568
802.77034804824086	1619
803.07600784226941	1486
803.38165626123475	1521
803.68729329625751	1526
803.99291893845964	1475
804.29853317896414	1468
804.60413600889444	1477
804.9097274193756	1397
805.215307401533	1417
805.52087594649367	1417
805.826433045385	1369
806.1319786893356	1351
806.43751286947565	1406
806.74303557693509	1335
807.04854680284586	1302
807.35404653834053	1301
807.65953477455264	1267
807.96501150261656	1297
808.27047671366836	1188
808.575930398844	1180
808.88137254928131	1233
809.18680315611891	1206
809.49222221049615	1192
809.79762970355364	1225
810.1030256264329	1162
810.40840997027635	1152
810.71378272622746	1179
811.01914388543128	1174
811.32449343903272	1180
811.62983137817844	1082
811.93515769401608	1069
812.24047237769446	1103
812.54577542036247	1113
812.85106681317109	1048
813.15634654727194	1032
813.46161461381757	1012
813.76687100396146	1071
814.07211570885818	1030
814.37734871966359	1056
814.68257002753387	981
814.98777962362738	976
815.29297749910211	999
815.59816364511823	989
815.90333805283615	984
816.20850071341772	956
816.51365161802607	964
816.81879075782456	970
817.123918123978	913
817.42903370765237	909
817.73413750001453	891
818.03922949223272	881
818.34430967547519	880
818.64937804091255	884
818.95443457971544	912
819.25947928305618	886
819.56451214210767	915
819.869533148044	920
820.17454229204077	882
820.47953956527351	882
820.78452495891986	877
821.08949846415817	825
821.39446007216759	850
821.69940977412853	832
822.00434756122263	817
822.309273424632	815
822.61418735554059	820
822.91908934513276	830
823.22397938459414	817
823.5288574651114	821
823.83372357787255	796
824.13857771406583	787
824.44341986488189	768
824.7482500215109	797
825.0530681751452	791
825.35787431697781	808
825.6626684382029	765
825.96745053001541	782
826.2722205836119	751
826.57697859018947	782
826.88172454094638	713
827.18645842708224	739
827.49118023979736	730
827.79588997029362	718
828.10058760977347	743
828.40527314944075	743
828.70994658050017	746
829.01460789415762	689
829.31925708162009	676
829.623894134096	695
829.9285190427936	735
830.23313179892375	688
830.53773239369752	726
830.84232081832727	683
831.14689706402669	685
831.45146112200973	663
831.756012983493	685
832.06055263969222	683
832.36508008182557	635
832.66959530111228	635
832.974098288772	647
833.278589036026	648
833.58306753409624	644
833.88753377420619	630
834.1919877475799	665
834.4964294454436	606
834.800858859023	639
835.10527597954638	627
835.40968079824233	621
835.71407330634065	639
836.01845349507232	634
836.3228213556697	614
836.627176879366	592
836.93152005739512	607
837.235850880993	605
837.54016934139611	599
837.84447542984162	657
838.14876913756893	570
838.45305045581745	585
838.75731937582862	556
839.06157588884412	609
839.36581998610768	567
839.67005165886326	582
839.97427089835651	594
840.27847769583423	588
840.58267204254378	592
840.88685392973446	578
841.1910233486559	559
841.49518029055946	557
841.799324746697	558
842.1034567083226	569
842.40757616669021	562
842.71168311305564	544
843.01577753867559	529
843.31985943480811	537
843.6239287927126	528
843.92798560364861	572
844.23202985887781	535
844.53606154966246	513
844.84008066726642	551
845.14408720295455	509
845.44808114799241	520
845.75206249364749	536
846.05603123118749	527
846.35998735188218	491
846.66393084700178	512
846.9678617078182	509
847.27177992560416	481
847.57568549163352	519
847.87957839718138	561
848.18345863352442	538
848.48732619193936	509
848.79118106370561	492
849.09502324010214	493
849.3988527124103	487
849.702669471912	467
850.00647350989084	496
850.3102648176307	486
850.61404338641739	484
850.91780920753763	458
851.22156227227947	467
851.52530257193177	462
851.82903009778488	460
852.13274484113037	447
852.43644679326053	464
852.74013594546921	469
853.0438122890514	446
853.34747581530337	431
853.651126515522	431
853.95476438100638	451
854.25838940305573	434
854.56200157297087	441
854.86560088205431	475
855.16918732160866	426
855.47276088293859	418
855.77632155734977	431
856.079869336149	411
856.3834042106439	415
856.686926172144	409
856.99043521195938	412
857.29393132140194	387
857.597414491784	395
857.9008847144197	379
858.20434198062446	378
858.50778628171406	377
858.81121760900623	401
859.11463595381974	388
859.41804130747482	413
859.721433661292	368
860.02481300659429	399
860.32817933470471	377
860.63153263694835	395
860.93487290465089	372
861.23820012913973	363
861.54151430174318	382
861.84481541379068	354
862.14810345661351	360
862.45137842154327	338
862.75464029991338	324
863.057889083058	361
863.36112476231335	356
863.66434732901587	355
863.96755677450392	362
864.270753090117	365
864.57393626719488	329
864.87710629708022	338
865.18026317111594	319
865.4834068806457	343
865.78653741701567	332
866.0896547715721	329
866.392758935663	333
866.69584990063765	338
866.99892765784625	322
867.30199219864062	298
867.60504351437385	313
867.90808159639948	331
868.21110643607335	299
868.5141180247515	289
868.81711635379247	325
869.12010141455482	281
869.42307319839892	303
869.7260316966865	316
870.02897690078021	300
870.33190880204393	305
870.63482739184349	294
870.93773266154517	291
871.24062460251616	297
871.54350320612662	263
871.846368463746	301
872.14922036674625	277
872.45205890649981	253
872.75488407438138	270
873.05769586176575	268
873.36049426002944	266
873.66327926055078	270
873.96605085470856	264
874.26880903388292	259
874.57155378945606	261
874.87428511281041	245
875.17700299533021	252
875.47970742840118	266
875.78239840340984	232
876.08507591174407	256
876.38773994479322	258
876.69039049394769	230
876.99302755059944	248
877.29565110614146	228
877.5982611519679	231
877.90085767947471	232
878.20344068005841	226
878.50601014511744	230
878.8085660660513	249
879.1111084342607	242
879.41363724114751	254
879.716152478115	235
880.0186541365681	228
880.32114220791232	220
880.62361668355516	221
880.92607755490474	217
881.22852481337111	205
881.530958450365	213
881.83337845729909	205
882.1357848255866	208
882.438177546643	202
882.740556611884	201
883.04292201272744	210
883.34527374059212	206
883.647611786898	199
883.94993614306657	208
884.25224680052065	196
884.55454375068393	194
884.85682698498238	215
885.159096494842	193
