# Supplementary material for: Anomalous deep-red luminescence of perylene black analogues with strong π-π interactions
Source: Nat Commun. 2023 Apr 6;14:1922. doi: 10.1038/s41467-023-37171-y (PMC10079835; doi:10.1038/s41467-023-37171-y)
Supplement: Supplementary file 3 — Source data [file 41467_2023_37171_MOESM3_ESM.zip › DATA/Temperature-dependent PL spectra and fluorescence decay of crystalline film/Supplementary Fig. 23a/68-180K-1S-EX480NM 390.csv]

471.67766888101448	31
471.99028276455613	23
472.30289504096527	28
472.61550570108284	35
472.92811473574989	26
473.24072213580666	29
473.55332789209336	36
473.86593199544933	26
474.1785344367139	18
474.49113520672552	29
474.80373429632243	21
475.11633169634268	31
475.42892739762328	39
475.74152139100158	37
476.0541136673134	61
476.36670421739564	83
476.67929303208308	131
476.99188010221161	212
477.30446541861556	330
477.61704897212951	430
477.92963075358745	557
478.24221075382258	726
478.55478896366805	814
478.86736537395689	869
479.17993997552071	930
479.49251275919204	872
479.80508371580152	859
480.11765283618081	800
480.43022011116011	744
480.74278553156955	619
481.05534908823893	521
481.3679107719978	322
481.68047057367477	226
481.9930284840986	137
482.3055844940975	88
482.61813859449853	78
482.93069077612978	38
483.24324102981785	44
483.55578934638896	28
483.86833571666938	37
484.18088013148508	36
484.49342258166109	21
484.80596305802226	42
485.11850155139314	44
485.431038052598	19
485.74357255246059	34
486.0561050418039	31
486.36863551145126	30
486.68116395222489	40
486.99369035494715	38
487.30621471043958	43
487.61873700952418	35
487.93125724302115	32
488.24377540175158	19
488.55629147653553	34
488.86880545819321	46
489.1813173375437	31
489.49382710540635	31
489.80633475259975	20
490.11884026994227	36
490.431343648252	29
490.74384487834635	36
491.05634395104295	27
491.36884085715855	43
491.681335587509	30
491.99382813291135	26
492.306318484181	31
492.61880663213338	34
492.93129256758351	24
493.24377628134579	38
493.556257764235	28
493.86873700706491	41
494.18121400064928	21
494.49368873580113	36
494.80616120333332	38
495.11863139405887	35
495.43109929878926	42
495.74356490833679	45
496.05602821351295	29
496.36848920512864	38
496.68094787399497	15
496.99340421092217	44
497.30585820672025	34
497.618309852199	40
497.930759138168	37
498.2432060554363	24
498.55565059481262	58
498.86809274710549	28
499.18053250312255	9
499.49296985367175	36
499.80540478956044	44
500.11783730159578	38
500.43026738058438	38
500.74269501733289	27
501.05512020264717	40
501.36754292733309	37
501.67996318219559	26
501.99238095804031	41
502.30479624567175	36
502.61720903589458	37
502.92961931951248	42
503.24202708732969	39
503.55443233014927	39
503.8668350387747	42
504.17923520400888	35
504.49163281665415	20
504.80402786751279	44
505.11642034738662	29
505.42881024707719	45
505.74119755738593	35
506.05358226911386	34
506.36596437306156	53
506.67834386002937	43
506.99072072081725	35
507.30309494622503	38
507.61546652705232	34
507.92783545409821	35
508.24020171816147	42
508.55256531004056	33
508.86492622053396	43
509.17728444043945	40
509.48963996055494	40
509.80199277167742	44
510.11434286460417	42
510.42669023013229	50
510.73903485905777	38
511.0513767421769	36
511.36371587028589	44
511.67605223418053	42
511.9883858246555	43
512.30071663250646	54
512.6130446485281	37
512.92536986351467	47
513.237692268261	41
513.55001185356036	41
513.86232861020676	37
514.17464252899379	50
514.48695360071429	37
514.79926181616122	38
515.1115671661272	38
515.42386964140451	42
515.73616923278553	42
516.0484659310614	50
516.36075972702429	34
516.67305061146533	47
516.985338575175	49
517.29762360894472	40
517.60990570356478	44
517.922184849825	48
518.23446103851586	37
518.54673426042689	47
518.85900450634756	33
519.17127176706674	31
519.483536033374	52
519.79579729605769	49
520.10805554590615	46
520.42031077370768	71
520.73256297025046	45
521.04481212632174	43
521.35705823270951	45
521.66930128020044	49
521.98154125958183	45
522.29377816164072	54
522.60601197716289	44
522.918242696935	37
523.23047031174337	47
523.54269481237316	61
523.85491618961044	68
524.16713443424021	57
524.4793495370476	58
524.79156148881771	44
525.10377028033486	57
525.41597590238371	66
525.72817834574835	50
526.04037760121275	50
526.35257365956079	47
526.66476651157541	56
526.97695614804047	73
527.28914255973893	60
527.60132573745352	51
527.913505671967	67
528.22568235406175	52
528.53785577451981	56
528.85002592412343	52
529.1621927936543	55
529.47435637389367	59
529.78651665562359	58
530.09867362962461	63
530.41082728667811	54
530.72297761756442	58
531.03512461306445	52
531.34726826395831	37
531.65940856102623	58
531.971545495048	71
532.28367905680363	59
532.59580923707233	62
532.90793602663371	67
533.220059416267	66
533.53217939675073	56
533.84429595886411	60
534.15640909338572	57
534.4685187910934	71
534.780625042766	61
535.09272783918118	59
535.40482717111672	64
535.7169230293506	65
536.02901540465984	60
536.3411042878223	78
536.65318966961456	66
536.96527154081377	66
537.27734989219641	62
537.58942471453952	63
537.90149599861934	53
538.21356373521166	53
538.525627915093	73
538.83768852903938	56
539.1497455678259	72
539.46179902222855	74
539.77384888302288	54
540.08589514098355	61
540.397937786886	86
540.709976811505	89
541.02201220561517	87
541.33404395999116	70
541.64607206540768	97
541.95809651263846	82
542.27011729245783	68
542.58213439563963	72
542.89414781295784	86
543.20615753518621	84
543.51816355309779	90
543.83016585746611	88
544.14216443906435	85
544.45415928866555	94
544.76615039704268	91
545.07813775496857	102
545.39012135321548	99
545.702101182556	102
546.01407723376258	96
546.32604949760741	97
546.63801796486257	94
546.94998262629974	89
547.26194347269052	114
547.57390049480739	86
547.885853683421	85
548.19780302930315	84
548.50974852322486	94
548.82169015595764	96
549.13362791827217	100
549.44556180093923	91
549.75749179472973	99
550.06941789041446	84
550.38134007876363	90
550.69325835054758	92
551.00517269653687	84
551.3170831075015	98
551.62898957421146	86
551.94089208743651	83
552.25279063794687	91
552.56468521651209	84
552.87657581390135	89
553.18846242088455	83
553.50034502823075	86
553.81222362670962	99
554.12409820708967	115
554.43596876014067	85
554.74783527663089	103
555.05969774732978	82
555.37155616300538	94
555.68341051442712	82
555.99526079236273	87
556.30710698758139	100
556.61894909085117	102
556.93078709294	78
557.24262098461634	102
557.55445075664829	89
557.86627639980384	105
558.17809790485069	97
558.48991526255691	90
558.80172846369	102
559.11353749901775	103
559.42534235930725	94
559.73714303532677	108
560.048939517843	97
560.36073179762388	102
560.67251986543613	93
560.984303712047	121
561.29608332822386	106
561.60785870473319	87
561.91962983234259	94
562.23139670181831	104
562.5431593039275	109
562.85491762943673	111
563.16667166911293	100
563.47842141372234	84
563.79016685403167	108
564.10190798080725	98
564.4136447848158	102
564.72537725682344	112
565.0371053875964	104
565.348829167901	133
565.66054858850339	98
565.97226364016967	94
566.28397431366591	111
566.59568059975811	113
566.90738248921252	119
567.21907997279447	112
567.53077304127044	110
567.84246168540574	102
568.15414589596639	119
568.465825663718	122
568.77750097942624	104
569.089171833857	120
569.40083821777546	127
569.71250012194776	135
570.02415753713876	123
570.33581045411449	115
570.64745886363994	127
570.95910275648112	110
571.27074212340278	118
571.58237695517073	107
571.89400724255	143
572.20563297630588	125
572.51725414720408	135
572.82887074600922	106
573.140482763487	124
573.45209019040249	125
573.7636930175205	135
574.07529123560676	133
574.38688483542614	119
574.69847380774354	140
575.0100581433245	129
575.32163783293379	135
575.63321286733662	147
575.94478323729788	146
576.25634893358279	131
576.56790994695643	122
576.87946626818371	157
577.19101788802948	143
577.50256479725908	128
577.81410698663751	141
578.12564444692964	122
578.43717716890046	130
578.748705143315	129
579.06022836093825	150
579.37174681253532	150
579.68326048887138	144
579.99476938071086	138
580.30627347881955	143
580.61777277396186	143
580.92926725690313	143
581.24075691840824	147
581.55224174924251	151
581.86372174017083	148
582.17519688195853	142
582.48666716537036	161
582.7981325811719	161
583.10959312012767	146
583.42104877300335	142
583.7324995305637	158
584.04394538357462	144
584.35538632280077	152
584.66682233900747	155
584.97825342296017	141
585.28967956542385	160
585.60110075716432	157
585.91251698894655	172
586.22392825153634	152
586.53533453569889	143
586.84673583219944	138
587.15813213180388	162
587.46952342527754	148
587.7809097033861	146
588.09229095689534	149
588.40366717657048	152
588.71503835317753	161
589.0264044774824	154
589.33776554025042	147
589.64912153224782	165
589.96047244424017	170
590.27181826699382	176
590.58315899127456	179
590.89449460784817	160
591.20582510748113	170
591.51715048093956	175
591.82847071898937	174
592.13978581239712	164
592.45109575192873	158
592.76240052835112	168
593.07370013243042	176
593.3849945549332	156
593.69628378662594	181
594.00756781827545	161
594.31884664064819	166
594.630120244511	165
594.941388620631	178
595.25265175977484	157
595.56390965270953	168
595.87516229020218	169
596.18640966301973	180
596.49765176192955	170
596.808888577699	191
597.12012010109527	163
597.431346322886	161
597.74256723383849	167
598.05378282472054	167
598.36499308629959	174
598.67619800934381	166
598.98739758462068	182
599.29859180289839	169
599.60978065494464	181
599.92096413152808	173
600.23214222341653	178
600.54331492137851	167
600.8544822161823	183
601.16564409859654	176
601.47680055938963	178
601.78795158933065	185
602.09909717918788	178
602.41023731973064	199
602.7213720017279	173
603.03250121594863	167
603.34362495316191	172
603.65474320413728	181
603.96585595964427	149
604.27696321045244	179
604.58806494733119	185
604.89916116105053	204
605.21025184237988	193
605.52133698208979	178
605.83241657095016	174
606.14349059973131	183
606.45455905920358	174
606.76562194013707	163
607.07667923330268	196
607.38773092947145	186
607.69877701941346	182
608.00981749390053	190
608.320852343703	194
608.63188155959222	207
608.94290513234012	195
609.25392305271782	205
609.5649353114967	231
609.87594189944855	225
610.18694280734576	234
610.4979380259598	229
610.808927546063	237
611.11991135842777	231
611.43088945382658	223
611.74186182303174	221
612.05282845681631	224
612.36378934595268	206
612.67474448121459	230
612.98569385337441	206
613.296637453206	209
613.60757527148257	199
613.918507298978	225
614.22943352646575	185
614.54035394471975	214
614.851268544514	220
615.16217731662334	221
615.47308025182144	222
615.783977340883	193
616.09486857458319	211
616.40575394369625	204
616.71663343899775	219
617.02750705126232	190
617.338374771266	223
617.64923658978387	222
617.96009249759163	218
618.27094248546541	226
618.58178654418077	237
618.89262466451476	232
619.20345683724292	247
619.51428305314255	221
619.82510330298965	240
620.1359175775616	255
620.44672586763534	251
620.75752816398847	269
621.068324457398	239
621.37911473864165	282
621.6898989984976	259
622.00067722774349	288
622.311449417158	271
622.622215557519	295
622.93297563960539	309
623.24372965419582	303
623.55447759206936	335
623.865219444005	316
624.17595520078237	352
624.48668485318069	353
624.79740839198018	369
625.10812580796028	390
625.41883709190154	378
625.729542234584	417
626.04024122678845	425
626.35093405929581	412
626.66162072288671	421
626.97230120834263	483
627.2829755064447	496
627.59364360797474	515
627.90430550371445	527
628.21496118444588	541
628.5256106409513	562
628.836253864013	614
629.14689084441409	591
629.457521572937	643
629.7681460403652	671
630.07876423748189	666
630.38937615507041	698
630.69998178391484	730
631.010581114799	817
631.32117413850744	852
631.63176084582437	838
631.94234122753437	885
632.25291527442278	925
632.56348297727436	964
632.87404432687458	1018
633.18459931400935	1027
633.49514792946434	1117
633.80569016402546	1182
634.11622600847932	1235
634.42675545361226	1287
634.73727849021157	1344
635.04779510906383	1429
635.35830530095654	1525
635.66880905667722	1565
635.97930636701369	1661
636.289797222754	1763
636.60028161468631	1806
636.9107595335995	1877
637.22123097028225	1984
637.53169591552341	2038
637.84215436011266	2206
638.152606294839	2360
638.46305171049278	2417
638.77349059786411	2525
639.08392294774285	2581
639.39434875092	2783
639.70476799818641	2930
640.01518068033317	3037
640.32558678815155	3233
640.63598631243337	3358
640.94637924397057	3432
641.25676557355519	3628
641.56714529197973	3813
641.87751839003738	3876
642.18788485852053	4132
642.49824468822294	4288
642.80859786993813	4442
643.11894439445985	4634
643.42928425258208	4864
643.73961743509938	5120
644.04994393280663	5200
644.36026373649872	5452
644.67057683697055	5594
644.98088322501837	5908
645.2911828914373	6148
645.601475827024	6436
645.91176202257464	6584
646.22204146888612	6846
646.53231415675509	7175
646.84258007697929	7331
647.15283922035587	7556
647.463091577683	7832
647.773337139759	7972
648.083575897382	8479
648.39380784135119	8664
648.70403296246513	9139
649.01425125152366	9311
649.32446269932632	9570
649.63466729667323	10057
649.94486503436462	10244
650.25505590320108	10478
650.56523989398363	10988
650.87541699751341	11262
651.185587204592	11579
651.4957505060213	11983
651.80590689260373	12318
652.1160563551415	12600
652.42619888443744	12945
652.73633447129487	13424
653.046463106517	13781
653.356584780908	14166
653.66669948527158	14630
653.9768072104124	15020
654.28690794713532	15344
654.59700168624511	15699
654.90708841854746	16161
655.21716813484807	16718
655.52724082595307	17144
655.83730648266874	17480
656.147365095802	17864
656.45741665615992	18272
656.76746115454966	18799
657.0774985817792	19275
657.38752892865682	19783
657.6975521859905	20099
658.00756834458946	20588
658.3175773952629	21116
658.62757932881971	21612
658.93757413607022	21723
659.24756180782458	22589
659.557542334893	23073
659.86751570808667	23473
660.17748191821681	23713
660.48744095609493	24205
660.797392812533	24833
661.107337478343	25187
661.41727494433781	25870
661.72720520133055	26211
662.03712824013462	26630
662.34704405156356	27377
662.65695262643123	27908
662.96685395555278	28342
663.27674802974263	28673
663.58663483981582	29198
663.89651437658813	29538
664.2063866308755	30212
664.51625159349419	30551
664.82610925526069	31305
665.1359596069924	31489
665.44580263950638	32029
665.75563834362072	32597
666.06546671015326	32880
666.375287729923	33413
666.6851013937486	33969
666.99490769244937	34323
667.30470661684512	34802
667.61449815775586	35427
667.924282306002	35452
668.23405905240463	36007
668.54382838778463	36353
668.85359030296411	36710
669.16334478876468	37294
669.47309183600908	37655
669.78283143551982	37938
670.09256357812023	38416
670.40228825463407	38804
670.71200545588522	39268
671.0217151726979	39603
671.33141739589735	39777
671.64111211630836	40238
671.950799324757	40421
672.26047901206869	40784
672.57015116907019	40912
672.87981578658844	41029
673.18947285545039	41347
673.49912236648379	41697
673.808764310517	41743
674.11839867837818	42037
674.42802546089627	42394
674.7376446489003	42399
675.04725623322054	42720
675.35686020468688	42803
675.66645655412981	42633
675.97604527238025	42910
676.28562635026981	42953
676.59519977863033	43284
676.90476554829365	43624
677.214323650093	43437
677.523874074861	43521
677.83341681343165	43606
678.14295185663866	43742
678.45247919531619	43744
678.76199882029937	43438
679.07151072242357	43870
679.38101489252415	43764
679.69051132143761	43564
680.00000000000011	43829
680.309480919049	43632
680.61895406942153	43684
680.92841944195573	43707
681.23787702749	43818
681.54732681686278	43802
681.85676880091387	43691
682.16620297048223	43338
682.47562931640857	43402
682.78504782953348	43171
683.09445850069744	43468
683.40386132074252	43242
683.71325628051045	43220
684.02264337084353	43048
684.33202258258461	42881
684.64139390657726	42729
684.95075733366514	42917
685.26011285469224	43094
685.56946046050336	42931
685.87880014194377	43184
686.188131889859	42324
686.49745569509537	42646
686.80677154849934	42092
687.11607944091793	42563
687.42537936319832	42331
687.73467130618883	42297
688.04395526073779	42086
688.3532312176942	41948
688.66249916790753	41447
688.97175910222734	41514
689.28101101150423	41294
689.59025488658881	41332
689.89949071833291	40931
690.20871849758782	40926
690.51793821520585	40474
690.82714986204019	40380
691.13635342894349	39993
691.44554890677	39645
691.75473628637371	39400
692.06391555860955	39295
692.37308671433209	38799
692.682249744398	38824
692.991404639663	38613
693.30055139098351	38324
693.60968998921726	37991
693.9188204252215	37461
694.22794268985479	37178
694.53705677397568	36709
694.8461626684433	36470
695.15526036411723	36114
695.46434985185817	35958
695.77343112252629	35225
696.08250416698331	35247
696.39156897609041	34840
696.70062554071023	34133
697.00967385170588	34052
697.31871389993967	33432
697.62774567627628	33431
697.9367691715795	32908
698.24578437671425	32546
698.55479128254592	32083
698.86378987994055	31479
699.17278015976422	31298
699.48176211288387	30499
699.79073573016728	30269
700.09970100248211	29921
700.40865792069678	29401
700.71760647568055	28944
701.02654665830289	28519
701.33547845943372	28372
701.64440186994386	27820
701.953316880704	27378
702.26222348258648	27079
702.57112166646323	26856
702.88001142320684	26339
703.18889274369087	25870
703.49776561878878	25884
703.80663003937514	25476
704.11548599632522	25119
704.424333480514	24924
704.73317248281751	24424
705.04200299411241	24167
705.35082500527608	23912
705.65963850718583	23401
705.96844349071966	23181
706.277239946757	22941
706.58602786617655	22644
706.89480723985844	22261
707.20357805868332	22022
707.51234031353147	21767
707.8210939952852	21340
708.12983909482614	21055
708.43857560303707	20832
708.74730351080132	20632
709.05602280900268	20534
709.36473348852519	20240
709.67343554025422	19979
709.98212895507493	19873
710.29081372387361	19498
710.59948983753657	19273
710.90815728695156	19145
711.21681606300581	18816
711.52546615658787	18602
711.83410755858677	18435
712.142740259892	18077
712.45136425139356	18057
712.75997952398222	17829
713.06858606854917	17691
713.37718387598613	17566
713.68577293718556	17176
713.99435324304079	16861
714.30292478444539	16708
714.61148755229283	16634
714.92004153747871	16613
715.228586730898	16311
715.5371231234468	16064
715.8456507060215	15982
716.1541694695195	15646
716.46267940483813	15417
716.77118050287618	15263
717.07967275453245	15142
717.38815615070621	15247
717.69663068229818	14879
718.00509634020852	14713
718.31355311533878	14492
718.62200099859115	14396
718.93043998086807	14223
719.23887005307256	14139
719.5472912061083	13797
719.85570343088023	13680
720.16410671829294	13563
720.47250105925207	13374
720.78088644466413	13326
721.08926286543556	13087
721.397630312474	12901
721.70598877668783	12908
722.01433824898538	12791
722.32267872027637	12500
722.6310101814704	12385
722.93933262347832	12289
723.247646037211	12132
723.5559504135806	12036
723.86424574349962	11858
724.172532017881	11624
724.48080922763859	11574
724.78907736368649	11355
725.09733641693981	11489
725.40558637831452	11326
725.71382723872648	11205
726.02205898909278	11132
726.330281620331	10944
726.63849512335923	10843
726.94669948909632	10837
727.25489470846173	10680
727.56308077237566	10502
727.87125767175894	10429
728.17942539753255	10448
728.48758394061906	10250
728.79573329194113	10342
729.103873442422	10145
729.41200438298551	10114
729.7201261045567	10189
730.0282385980604	9961
730.336341854423	9917
730.64443586457128	9693
730.95252061943211	9894
731.26059610993377	9792
731.56866232700474	9779
731.87671926157418	9582
732.18476690457248	9540
732.49280524692972	9472
732.80083427957743	9541
733.108853993448	9397
733.416864379473	9550
733.72486542858678	9318
734.03285713172284	9247
734.34083947981583	9247
734.648812463801	9150
734.95677607461471	9134
735.26473030319346	9061
735.57267514047442	9047
735.8806105773956	8941
736.188536604896	9068
736.496453213915	8955
736.80436039539245	9018
737.11225814026909	9005
737.42014643948676	8825
737.72802528398745	8979
738.03589466471385	8945
738.34375457260967	8920
738.65160499861884	8831
738.95944593368665	8853
739.2672773687583	8862
739.57509929478044	8862
739.88291170270008	8791
740.190714583465	8849
740.49850792802317	8760
740.80629172732415	8786
741.11406597231735	8762
741.42183065395363	8697
741.7295857631841	8705
742.03733129096065	8739
742.34506722823619	8757
742.65279356596363	8747
742.96051029509727	8699
743.2682174065917	8650
743.57591489140293	8703
743.88360274048648	8682
744.1912809447997	8654
744.49894949530017	8589
744.80660838294614	8662
745.11425759869667	8757
745.42189713351172	8639
745.72952697835171	8679
746.0371471241782	8527
746.34475756195252	8695
746.65235828263792	8595
746.95994927719744	8547
747.26753053659559	8392
747.575102051797	8384
747.88266381376764	8472
748.19021581347351	8322
748.49775804188187	8370
748.80529048996061	8347
749.112813148678	8343
749.42032600900359	8211
749.72782906190753	8198
750.03532229836026	8251
750.34280570933367	8219
750.6502792858	8119
750.95774301873178	8106
751.26519689910356	7993
751.57264091788932	8034
751.88007506606471	7985
752.187499334605	7762
752.49491371448789	7927
752.80231819669029	7750
753.10971277219073	7828
753.41709743196839	7650
753.72447216700266	7828
754.03183696827455	7657
754.33919182676482	7707
754.64653673345617	7614
754.95387167933086	7568
755.26119665537294	7505
755.56851165256649	7546
755.87581666189692	7455
756.1831116743499	7525
756.49039668091223	7266
756.79767167257125	7235
757.10493664031549	7328
757.41219157513342	7145
757.71943646801515	7226
758.02667130995121	7128
758.33389609193284	6970
758.641110804952	7024
758.94831544000181	7104
759.255509988076	7019
759.56269444016868	6841
759.86986878727532	6963
760.17703302039206	6792
760.48418713051535	6953
760.791331108643	6734
761.09846494577323	6798
761.40558863290539	6760
761.71270216103949	6611
762.019805521176	6614
762.32689870431659	6513
762.63398170146365	6471
762.94105450362053	6513
763.24811710179063	6433
763.55516948697914	6405
763.8622116501914	6370
764.169243582434	6315
764.47626527471391	6339
764.78327671803891	6223
765.090277903418	6188
765.39726882186085	6094
765.70424946437731	6054
766.01121982197913	5849
766.31817988567809	5924
766.62512964648715	5802
766.93206909541959	5812
767.23899822349006	5854
767.545917021714	5699
767.8528254811074	5742
768.15972359268665	5605
768.46661134747012	5620
768.77348873647611	5475
769.080355750724	5438
769.387212381234	5375
769.69405861902692	5427
770.00089445512492	5385
770.30771988055051	5272
770.61453488632731	5200
770.9213394634794	5229
771.22813360303212	5125
771.53491729601137	5100
771.84169053344431	4947
772.14845330635808	4875
772.45520560578154	4857
772.7619474227439	4734
773.06867874827583	4821
773.37539957340755	4780
773.68210988917133	4824
773.98880968660012	4657
774.2954989567271	4630
774.60217769058693	4586
774.90884587921471	4400
775.21550351364658	4501
775.5221505849197	4371
775.82878708407168	4364
776.13541300214126	4252
776.44202833016789	4297
776.748633059192	4185
777.05522718025486	4118
777.36181068439862	4121
777.668383562666	4079
777.97494580610123	4045
778.28149740574838	3971
778.58803835265371	3895
778.89456863786313	3793
779.2010882524238	3837
779.50759718738436	3788
779.81409543379368	3772
780.12058298270154	3675
780.42705982515861	3713
780.73352595221661	3617
781.03998135492816	3486
781.34642602434633	3543
781.6528599515259	3452
781.95928312752164	3399
782.26569554338948	3351
782.57209719018658	3318
782.87848805897045	3266
783.18486814080018	3326
783.491237426735	3242
783.79759590783533	3289
784.10394357516236	3227
784.4102804197787	3104
784.71660643274731	3072
785.02292160513207	3110
785.32922592799821	3028
785.63551939241086	3031
785.94180198943729	2984
786.24807371014481	2903
786.55433454560182	2832
786.860584486878	2838
787.16682352504347	2810
787.47305165116927	2795
787.77926885632758	2751
788.08547513159135	2696
788.39167046803459	2657
788.697854856732	2682
789.00402828875929	2512
789.31019075519328	2542
789.61634224711111	2547
789.92248275559143	2500
790.22861227171359	2537
790.5347307865577	2459
790.84083829120527	2418
791.146934776738	2338
791.4530202342396	2367
791.7590946547931	2283
792.06515802948388	2347
792.37121034939776	2273
792.67725160562111	2235
792.983281789242	2238
793.28930089134872	2207
793.59530890303074	2181
793.90130581537858	2150
794.2072916194835	2085
794.51326630643791	2125
794.81922986733491	2117
795.125182293269	2031
795.4311235753346	2000
795.73705370462812	2042
796.04297267224661	1959
796.34888046928779	1897
796.65477708685057	1749
796.96066251603452	1695
797.2665367479409	1831
797.572399773671	1877
797.87825158432736	1849
798.18409217101362	1804
798.48992152483447	1808
798.79573963689518	1770
799.10154649830224	1751
799.407342100163	1741
799.7131264335859	1778
800.01889948967994	1715
800.32466125955557	1654
800.63041173432407	1590
800.93615090509718	1632
801.24187876298845	1632
801.54759529911189	1589
801.85330050458231	1579
802.15899437051587	1472
802.46467688802932	1477
802.77034804824086	1502
803.07600784226941	1541
803.38165626123475	1515
803.68729329625751	1452
803.99291893845964	1421
804.29853317896414	1421
804.60413600889444	1429
804.9097274193756	1380
805.215307401533	1360
805.52087594649367	1381
805.826433045385	1361
806.1319786893356	1354
806.43751286947565	1334
806.74303557693509	1303
807.04854680284586	1284
807.35404653834053	1238
807.65953477455264	1253
807.96501150261656	1192
808.27047671366836	1221
808.575930398844	1206
808.88137254928131	1213
809.18680315611891	1227
809.49222221049615	1163
809.79762970355364	1164
810.1030256264329	1139
810.40840997027635	1120
810.71378272622746	1153
811.01914388543128	1127
811.32449343903272	1115
811.62983137817844	1089
811.93515769401608	1121
812.24047237769446	1074
812.54577542036247	1032
812.85106681317109	1058
813.15634654727194	1048
813.46161461381757	1038
813.76687100396146	1029
814.07211570885818	990
814.37734871966359	1045
814.68257002753387	958
814.98777962362738	1004
815.29297749910211	1022
815.59816364511823	999
815.90333805283615	994
816.20850071341772	940
816.51365161802607	934
816.81879075782456	938
817.123918123978	932
817.42903370765237	894
817.73413750001453	910
818.03922949223272	935
818.34430967547519	837
818.64937804091255	852
818.95443457971544	940
819.25947928305618	862
819.56451214210767	892
819.869533148044	901
820.17454229204077	907
820.47953956527351	855
820.78452495891986	854
821.08949846415817	827
821.39446007216759	853
821.69940977412853	801
822.00434756122263	781
822.309273424632	766
822.61418735554059	806
822.91908934513276	790
823.22397938459414	811
823.5288574651114	778
823.83372357787255	788
824.13857771406583	754
824.44341986488189	755
824.7482500215109	750
825.0530681751452	804
825.35787431697781	772
825.6626684382029	750
825.96745053001541	734
826.2722205836119	754
826.57697859018947	721
826.88172454094638	718
827.18645842708224	716
827.49118023979736	759
827.79588997029362	688
828.10058760977347	676
828.40527314944075	679
828.70994658050017	674
829.01460789415762	697
829.31925708162009	666
829.623894134096	696
829.9285190427936	703
830.23313179892375	681
830.53773239369752	698
830.84232081832727	650
831.14689706402669	646
831.45146112200973	668
831.756012983493	691
832.06055263969222	647
832.36508008182557	669
832.66959530111228	679
832.974098288772	680
833.278589036026	658
833.58306753409624	628
833.88753377420619	655
834.1919877475799	590
834.4964294454436	614
834.800858859023	625
835.10527597954638	618
835.40968079824233	631
835.71407330634065	601
836.01845349507232	633
836.3228213556697	572
836.627176879366	628
836.93152005739512	624
837.235850880993	626
837.54016934139611	592
837.84447542984162	600
838.14876913756893	592
838.45305045581745	586
838.75731937582862	591
839.06157588884412	533
839.36581998610768	546
839.67005165886326	554
839.97427089835651	536
840.27847769583423	592
840.58267204254378	570
840.88685392973446	555
841.1910233486559	562
841.49518029055946	572
841.799324746697	569
842.1034567083226	513
842.40757616669021	531
842.71168311305564	546
843.01577753867559	545
843.31985943480811	512
843.6239287927126	518
843.92798560364861	508
844.23202985887781	514
844.53606154966246	523
844.84008066726642	521
845.14408720295455	512
845.44808114799241	499
845.75206249364749	466
846.05603123118749	526
846.35998735188218	503
846.66393084700178	495
846.9678617078182	463
847.27177992560416	511
847.57568549163352	492
847.87957839718138	471
848.18345863352442	490
848.48732619193936	467
848.79118106370561	469
849.09502324010214	479
849.3988527124103	463
849.702669471912	474
850.00647350989084	454
850.3102648176307	444
850.61404338641739	440
850.91780920753763	463
851.22156227227947	442
851.52530257193177	458
851.82903009778488	449
852.13274484113037	446
852.43644679326053	443
852.74013594546921	434
853.0438122890514	446
853.34747581530337	432
853.651126515522	412
853.95476438100638	445
854.25838940305573	444
854.56200157297087	407
854.86560088205431	419
855.16918732160866	393
855.47276088293859	403
855.77632155734977	389
856.079869336149	420
856.3834042106439	417
856.686926172144	389
856.99043521195938	384
857.29393132140194	393
857.597414491784	412
857.9008847144197	374
858.20434198062446	364
858.50778628171406	381
858.81121760900623	379
859.11463595381974	383
859.41804130747482	365
859.721433661292	351
860.02481300659429	373
860.32817933470471	398
860.63153263694835	378
860.93487290465089	373
861.23820012913973	376
861.54151430174318	360
861.84481541379068	357
862.14810345661351	342
862.45137842154327	317
862.75464029991338	346
863.057889083058	336
863.36112476231335	347
863.66434732901587	337
863.96755677450392	345
864.270753090117	317
864.57393626719488	345
864.87710629708022	356
865.18026317111594	314
865.4834068806457	337
865.78653741701567	299
866.0896547715721	340
866.392758935663	310
866.69584990063765	320
866.99892765784625	295
867.30199219864062	300
867.60504351437385	295
867.90808159639948	292
868.21110643607335	292
868.5141180247515	286
868.81711635379247	266
869.12010141455482	276
869.42307319839892	296
869.7260316966865	276
870.02897690078021	276
870.33190880204393	313
870.63482739184349	267
870.93773266154517	300
871.24062460251616	292
871.54350320612662	265
871.846368463746	269
872.14922036674625	292
872.45205890649981	264
872.75488407438138	257
873.05769586176575	242
873.36049426002944	250
873.66327926055078	246
873.96605085470856	237
874.26880903388292	249
874.57155378945606	235
874.87428511281041	254
875.17700299533021	245
875.47970742840118	238
875.78239840340984	257
876.08507591174407	255
876.38773994479322	228
876.69039049394769	254
876.99302755059944	236
877.29565110614146	234
877.5982611519679	223
877.90085767947471	248
878.20344068005841	254
878.50601014511744	236
878.8085660660513	236
879.1111084342607	241
879.41363724114751	226
879.716152478115	216
880.0186541365681	205
880.32114220791232	223
880.62361668355516	201
880.92607755490474	197
881.22852481337111	213
881.530958450365	207
881.83337845729909	207
882.1357848255866	198
882.438177546643	206
882.740556611884	218
883.04292201272744	205
883.34527374059212	204
883.647611786898	214
883.94993614306657	224
884.25224680052065	189
884.55454375068393	214
884.85682698498238	188
885.159096494842	204
