# Supplementary material for: Anomalous deep-red luminescence of perylene black analogues with strong π-π interactions
Source: Nat Commun. 2023 Apr 6;14:1922. doi: 10.1038/s41467-023-37171-y (PMC10079835; doi:10.1038/s41467-023-37171-y)
Supplement: Supplementary file 3 — Source data [file 41467_2023_37171_MOESM3_ESM.zip › DATA/Temperature-dependent PL spectra and fluorescence decay of crystalline film/Supplementary Fig. 23a/68-190K-1S-EX480NM 391.csv]

471.67766888101448	32
471.99028276455613	28
472.30289504096527	20
472.61550570108284	31
472.92811473574989	28
473.24072213580666	19
473.55332789209336	30
473.86593199544933	16
474.1785344367139	21
474.49113520672552	20
474.80373429632243	29
475.11633169634268	26
475.42892739762328	21
475.74152139100158	39
476.0541136673134	60
476.36670421739564	83
476.67929303208308	114
476.99188010221161	179
477.30446541861556	255
477.61704897212951	361
477.92963075358745	478
478.24221075382258	589
478.55478896366805	684
478.86736537395689	747
479.17993997552071	803
479.49251275919204	787
479.80508371580152	756
480.11765283618081	673
480.43022011116011	619
480.74278553156955	534
481.05534908823893	392
481.3679107719978	311
481.68047057367477	196
481.9930284840986	140
482.3055844940975	71
482.61813859449853	45
482.93069077612978	28
483.24324102981785	41
483.55578934638896	22
483.86833571666938	30
484.18088013148508	32
484.49342258166109	32
484.80596305802226	27
485.11850155139314	38
485.431038052598	25
485.74357255246059	25
486.0561050418039	41
486.36863551145126	40
486.68116395222489	22
486.99369035494715	34
487.30621471043958	27
487.61873700952418	33
487.93125724302115	39
488.24377540175158	40
488.55629147653553	29
488.86880545819321	43
489.1813173375437	39
489.49382710540635	46
489.80633475259975	24
490.11884026994227	23
490.431343648252	27
490.74384487834635	28
491.05634395104295	20
491.36884085715855	31
491.681335587509	38
491.99382813291135	40
492.306318484181	28
492.61880663213338	39
492.93129256758351	27
493.24377628134579	26
493.556257764235	29
493.86873700706491	41
494.18121400064928	21
494.49368873580113	30
494.80616120333332	41
495.11863139405887	34
495.43109929878926	28
495.74356490833679	32
496.05602821351295	35
496.36848920512864	43
496.68094787399497	39
496.99340421092217	40
497.30585820672025	44
497.618309852199	32
497.930759138168	35
498.2432060554363	31
498.55565059481262	39
498.86809274710549	25
499.18053250312255	28
499.49296985367175	38
499.80540478956044	29
500.11783730159578	31
500.43026738058438	32
500.74269501733289	38
501.05512020264717	37
501.36754292733309	25
501.67996318219559	31
501.99238095804031	50
502.30479624567175	35
502.61720903589458	26
502.92961931951248	33
503.24202708732969	40
503.55443233014927	34
503.8668350387747	26
504.17923520400888	37
504.49163281665415	39
504.80402786751279	38
505.11642034738662	37
505.42881024707719	34
505.74119755738593	30
506.05358226911386	36
506.36596437306156	44
506.67834386002937	39
506.99072072081725	33
507.30309494622503	31
507.61546652705232	36
507.92783545409821	35
508.24020171816147	63
508.55256531004056	29
508.86492622053396	35
509.17728444043945	36
509.48963996055494	40
509.80199277167742	36
510.11434286460417	33
510.42669023013229	43
510.73903485905777	45
511.0513767421769	38
511.36371587028589	41
511.67605223418053	47
511.9883858246555	32
512.30071663250646	48
512.6130446485281	46
512.92536986351467	37
513.237692268261	51
513.55001185356036	46
513.86232861020676	49
514.17464252899379	36
514.48695360071429	43
514.79926181616122	40
515.1115671661272	43
515.42386964140451	50
515.73616923278553	46
516.0484659310614	42
516.36075972702429	35
516.67305061146533	44
516.985338575175	44
517.29762360894472	59
517.60990570356478	44
517.922184849825	53
518.23446103851586	45
518.54673426042689	51
518.85900450634756	44
519.17127176706674	49
519.483536033374	42
519.79579729605769	46
520.10805554590615	50
520.42031077370768	41
520.73256297025046	44
521.04481212632174	49
521.35705823270951	54
521.66930128020044	55
521.98154125958183	50
522.29377816164072	36
522.60601197716289	49
522.918242696935	46
523.23047031174337	53
523.54269481237316	55
523.85491618961044	59
524.16713443424021	53
524.4793495370476	43
524.79156148881771	40
525.10377028033486	63
525.41597590238371	47
525.72817834574835	50
526.04037760121275	41
526.35257365956079	45
526.66476651157541	58
526.97695614804047	43
527.28914255973893	46
527.60132573745352	53
527.913505671967	60
528.22568235406175	53
528.53785577451981	59
528.85002592412343	57
529.1621927936543	56
529.47435637389367	78
529.78651665562359	48
530.09867362962461	61
530.41082728667811	71
530.72297761756442	58
531.03512461306445	46
531.34726826395831	59
531.65940856102623	45
531.971545495048	49
532.28367905680363	44
532.59580923707233	82
532.90793602663371	64
533.220059416267	55
533.53217939675073	65
533.84429595886411	62
534.15640909338572	65
534.4685187910934	50
534.780625042766	72
535.09272783918118	67
535.40482717111672	76
535.7169230293506	49
536.02901540465984	70
536.3411042878223	47
536.65318966961456	63
536.96527154081377	72
537.27734989219641	62
537.58942471453952	64
537.90149599861934	60
538.21356373521166	61
538.525627915093	68
538.83768852903938	70
539.1497455678259	66
539.46179902222855	77
539.77384888302288	57
540.08589514098355	77
540.397937786886	75
540.709976811505	83
541.02201220561517	90
541.33404395999116	84
541.64607206540768	76
541.95809651263846	72
542.27011729245783	84
542.58213439563963	78
542.89414781295784	88
543.20615753518621	83
543.51816355309779	93
543.83016585746611	115
544.14216443906435	77
544.45415928866555	95
544.76615039704268	96
545.07813775496857	106
545.39012135321548	121
545.702101182556	94
546.01407723376258	90
546.32604949760741	92
546.63801796486257	84
546.94998262629974	103
547.26194347269052	120
547.57390049480739	82
547.885853683421	93
548.19780302930315	87
548.50974852322486	102
548.82169015595764	70
549.13362791827217	89
549.44556180093923	89
549.75749179472973	97
550.06941789041446	80
550.38134007876363	91
550.69325835054758	100
551.00517269653687	87
551.3170831075015	103
551.62898957421146	108
551.94089208743651	94
552.25279063794687	79
552.56468521651209	119
552.87657581390135	87
553.18846242088455	79
553.50034502823075	81
553.81222362670962	81
554.12409820708967	101
554.43596876014067	89
554.74783527663089	92
555.05969774732978	97
555.37155616300538	91
555.68341051442712	102
555.99526079236273	102
556.30710698758139	90
556.61894909085117	95
556.93078709294	92
557.24262098461634	99
557.55445075664829	86
557.86627639980384	88
558.17809790485069	91
558.48991526255691	100
558.80172846369	103
559.11353749901775	81
559.42534235930725	81
559.73714303532677	97
560.048939517843	102
560.36073179762388	100
560.67251986543613	94
560.984303712047	85
561.29608332822386	92
561.60785870473319	103
561.91962983234259	99
562.23139670181831	118
562.5431593039275	100
562.85491762943673	90
563.16667166911293	123
563.47842141372234	114
563.79016685403167	110
564.10190798080725	112
564.4136447848158	102
564.72537725682344	119
565.0371053875964	118
565.348829167901	110
565.66054858850339	107
565.97226364016967	120
566.28397431366591	103
566.59568059975811	112
566.90738248921252	111
567.21907997279447	109
567.53077304127044	111
567.84246168540574	126
568.15414589596639	118
568.465825663718	132
568.77750097942624	118
569.089171833857	136
569.40083821777546	110
569.71250012194776	114
570.02415753713876	113
570.33581045411449	113
570.64745886363994	122
570.95910275648112	127
571.27074212340278	120
571.58237695517073	129
571.89400724255	136
572.20563297630588	115
572.51725414720408	127
572.82887074600922	118
573.140482763487	129
573.45209019040249	109
573.7636930175205	130
574.07529123560676	121
574.38688483542614	123
574.69847380774354	142
575.0100581433245	149
575.32163783293379	143
575.63321286733662	126
575.94478323729788	125
576.25634893358279	120
576.56790994695643	130
576.87946626818371	142
577.19101788802948	163
577.50256479725908	147
577.81410698663751	150
578.12564444692964	149
578.43717716890046	163
578.748705143315	145
579.06022836093825	143
579.37174681253532	134
579.68326048887138	135
579.99476938071086	151
580.30627347881955	136
580.61777277396186	144
580.92926725690313	139
581.24075691840824	151
581.55224174924251	161
581.86372174017083	138
582.17519688195853	178
582.48666716537036	170
582.7981325811719	172
583.10959312012767	148
583.42104877300335	176
583.7324995305637	153
584.04394538357462	152
584.35538632280077	165
584.66682233900747	178
584.97825342296017	157
585.28967956542385	165
585.60110075716432	170
585.91251698894655	172
586.22392825153634	187
586.53533453569889	150
586.84673583219944	161
587.15813213180388	162
587.46952342527754	162
587.7809097033861	161
588.09229095689534	154
588.40366717657048	140
588.71503835317753	171
589.0264044774824	154
589.33776554025042	173
589.64912153224782	195
589.96047244424017	162
590.27181826699382	151
590.58315899127456	168
590.89449460784817	160
591.20582510748113	169
591.51715048093956	154
591.82847071898937	178
592.13978581239712	175
592.45109575192873	161
592.76240052835112	163
593.07370013243042	174
593.3849945549332	177
593.69628378662594	156
594.00756781827545	168
594.31884664064819	165
594.630120244511	175
594.941388620631	170
595.25265175977484	172
595.56390965270953	193
595.87516229020218	163
596.18640966301973	171
596.49765176192955	183
596.808888577699	173
597.12012010109527	151
597.431346322886	169
597.74256723383849	206
598.05378282472054	180
598.36499308629959	190
598.67619800934381	189
598.98739758462068	167
599.29859180289839	183
599.60978065494464	189
599.92096413152808	177
600.23214222341653	163
600.54331492137851	172
600.8544822161823	166
601.16564409859654	162
601.47680055938963	168
601.78795158933065	180
602.09909717918788	187
602.41023731973064	168
602.7213720017279	157
603.03250121594863	175
603.34362495316191	176
603.65474320413728	192
603.96585595964427	150
604.27696321045244	172
604.58806494733119	169
604.89916116105053	201
605.21025184237988	174
605.52133698208979	190
605.83241657095016	192
606.14349059973131	175
606.45455905920358	186
606.76562194013707	178
607.07667923330268	171
607.38773092947145	161
607.69877701941346	202
608.00981749390053	184
608.320852343703	197
608.63188155959222	185
608.94290513234012	199
609.25392305271782	206
609.5649353114967	206
609.87594189944855	228
610.18694280734576	238
610.4979380259598	228
610.808927546063	236
611.11991135842777	233
611.43088945382658	228
611.74186182303174	230
612.05282845681631	222
612.36378934595268	221
612.67474448121459	202
612.98569385337441	222
613.296637453206	218
613.60757527148257	230
613.918507298978	206
614.22943352646575	206
614.54035394471975	228
614.851268544514	233
615.16217731662334	231
615.47308025182144	219
615.783977340883	208
616.09486857458319	225
616.40575394369625	217
616.71663343899775	225
617.02750705126232	208
617.338374771266	197
617.64923658978387	231
617.96009249759163	234
618.27094248546541	251
618.58178654418077	237
618.89262466451476	265
619.20345683724292	271
619.51428305314255	256
619.82510330298965	263
620.1359175775616	285
620.44672586763534	286
620.75752816398847	277
621.068324457398	308
621.37911473864165	297
621.6898989984976	324
622.00067722774349	325
622.311449417158	345
622.622215557519	369
622.93297563960539	354
623.24372965419582	367
623.55447759206936	373
623.865219444005	395
624.17595520078237	408
624.48668485318069	406
624.79740839198018	440
625.10812580796028	456
625.41883709190154	467
625.729542234584	508
626.04024122678845	534
626.35093405929581	536
626.66162072288671	541
626.97230120834263	581
627.2829755064447	622
627.59364360797474	621
627.90430550371445	630
628.21496118444588	701
628.5256106409513	728
628.836253864013	721
629.14689084441409	738
629.457521572937	791
629.7681460403652	799
630.07876423748189	849
630.38937615507041	918
630.69998178391484	901
631.010581114799	983
631.32117413850744	1059
631.63176084582437	1085
631.94234122753437	1074
632.25291527442278	1183
632.56348297727436	1242
632.87404432687458	1338
633.18459931400935	1360
633.49514792946434	1430
633.80569016402546	1504
634.11622600847932	1535
634.42675545361226	1617
634.73727849021157	1708
635.04779510906383	1697
635.35830530095654	1911
635.66880905667722	1925
635.97930636701369	2015
636.289797222754	2099
636.60028161468631	2250
636.9107595335995	2352
637.22123097028225	2503
637.53169591552341	2531
637.84215436011266	2682
638.152606294839	2805
638.46305171049278	2967
638.77349059786411	3099
639.08392294774285	3256
639.39434875092	3332
639.70476799818641	3505
640.01518068033317	3704
640.32558678815155	3793
640.63598631243337	4042
640.94637924397057	4142
641.25676557355519	4361
641.56714529197973	4507
641.87751839003738	4626
642.18788485852053	4895
642.49824468822294	5080
642.80859786993813	5270
643.11894439445985	5528
643.42928425258208	5705
643.73961743509938	5861
644.04994393280663	6111
644.36026373649872	6328
644.67057683697055	6526
644.98088322501837	6793
645.2911828914373	6975
645.601475827024	7385
645.91176202257464	7584
646.22204146888612	7848
646.53231415675509	8108
646.84258007697929	8313
647.15283922035587	8566
647.463091577683	8810
647.773337139759	9266
648.083575897382	9449
648.39380784135119	9815
648.70403296246513	10078
649.01425125152366	10497
649.32446269932632	10805
649.63466729667323	11004
649.94486503436462	11525
650.25505590320108	11774
650.56523989398363	12229
650.87541699751341	12249
651.185587204592	12789
651.4957505060213	13034
651.80590689260373	13416
652.1160563551415	13753
652.42619888443744	14221
652.73633447129487	14448
653.046463106517	14918
653.356584780908	15283
653.66669948527158	15691
653.9768072104124	15997
654.28690794713532	16612
654.59700168624511	16917
654.90708841854746	17173
655.21716813484807	17695
655.52724082595307	18085
655.83730648266874	18513
656.147365095802	18907
656.45741665615992	19244
656.76746115454966	19689
657.0774985817792	20278
657.38752892865682	20523
657.6975521859905	21024
658.00756834458946	21546
658.3175773952629	22031
658.62757932881971	22390
658.93757413607022	23009
659.24756180782458	23247
659.557542334893	23900
659.86751570808667	24149
660.17748191821681	24781
660.48744095609493	24888
660.797392812533	25501
661.107337478343	26027
661.41727494433781	26411
661.72720520133055	26877
662.03712824013462	27280
662.34704405156356	27699
662.65695262643123	28164
662.96685395555278	28543
663.27674802974263	29101
663.58663483981582	29380
663.89651437658813	29998
664.2063866308755	30170
664.51625159349419	31014
664.82610925526069	31277
665.1359596069924	31609
665.44580263950638	32135
665.75563834362072	32360
666.06546671015326	32857
666.375287729923	33184
666.6851013937486	33707
666.99490769244937	34078
667.30470661684512	34598
667.61449815775586	34652
667.924282306002	35227
668.23405905240463	35285
668.54382838778463	35740
668.85359030296411	36427
669.16334478876468	36620
669.47309183600908	37157
669.78283143551982	37339
670.09256357812023	37486
670.40228825463407	37706
670.71200545588522	38223
671.0217151726979	38435
671.33141739589735	38545
671.64111211630836	38458
671.950799324757	39153
672.26047901206869	39521
672.57015116907019	39570
672.87981578658844	39716
673.18947285545039	39690
673.49912236648379	39943
673.808764310517	40295
674.11839867837818	40472
674.42802546089627	40460
674.7376446489003	40880
675.04725623322054	40890
675.35686020468688	40926
675.66645655412981	41123
675.97604527238025	41218
676.28562635026981	41228
676.59519977863033	41447
676.90476554829365	41298
677.214323650093	41603
677.523874074861	41411
677.83341681343165	41417
678.14295185663866	41524
678.45247919531619	41423
678.76199882029937	41451
679.07151072242357	41298
679.38101489252415	41383
679.69051132143761	41365
680.00000000000011	41475
680.309480919049	41185
680.61895406942153	40975
680.92841944195573	41202
681.23787702749	41028
681.54732681686278	41349
681.85676880091387	40876
682.16620297048223	40805
682.47562931640857	40971
682.78504782953348	40740
683.09445850069744	41111
683.40386132074252	40342
683.71325628051045	40631
684.02264337084353	40553
684.33202258258461	40334
684.64139390657726	40203
684.95075733366514	40142
685.26011285469224	40107
685.56946046050336	40018
685.87880014194377	40213
686.188131889859	39775
686.49745569509537	39577
686.80677154849934	39486
687.11607944091793	39380
687.42537936319832	39099
687.73467130618883	39440
688.04395526073779	39062
688.3532312176942	38878
688.66249916790753	38357
688.97175910222734	38490
689.28101101150423	38437
689.59025488658881	38220
689.89949071833291	37832
690.20871849758782	37725
690.51793821520585	37828
690.82714986204019	37291
691.13635342894349	37179
691.44554890677	36902
691.75473628637371	36518
692.06391555860955	36211
692.37308671433209	35954
692.682249744398	35465
692.991404639663	35623
693.30055139098351	35323
693.60968998921726	35146
693.9188204252215	34910
694.22794268985479	34194
694.53705677397568	34235
694.8461626684433	33719
695.15526036411723	33386
695.46434985185817	32967
695.77343112252629	32886
696.08250416698331	32679
696.39156897609041	32161
696.70062554071023	31750
697.00967385170588	31205
697.31871389993967	31453
697.62774567627628	30770
697.9367691715795	30486
698.24578437671425	29953
698.55479128254592	29764
698.86378987994055	28954
699.17278015976422	28930
699.48176211288387	28576
699.79073573016728	28006
700.09970100248211	27889
700.40865792069678	27435
700.71760647568055	27054
701.02654665830289	26497
701.33547845943372	26399
701.64440186994386	25772
701.953316880704	25526
702.26222348258648	25208
702.57112166646323	24902
702.88001142320684	24684
703.18889274369087	24337
703.49776561878878	24015
703.80663003937514	23711
704.11548599632522	23455
704.424333480514	23044
704.73317248281751	22752
705.04200299411241	22381
705.35082500527608	22089
705.65963850718583	22087
705.96844349071966	21425
706.277239946757	21460
706.58602786617655	21148
706.89480723985844	20975
707.20357805868332	20564
707.51234031353147	20265
707.8210939952852	20004
708.12983909482614	19896
708.43857560303707	19725
708.74730351080132	19466
709.05602280900268	19119
709.36473348852519	19013
709.67343554025422	18579
709.98212895507493	18553
710.29081372387361	18429
710.59948983753657	18169
710.90815728695156	18003
711.21681606300581	17770
711.52546615658787	17491
711.83410755858677	17192
712.142740259892	17107
712.45136425139356	17037
712.75997952398222	16727
713.06858606854917	16629
713.37718387598613	16656
713.68577293718556	16615
713.99435324304079	16073
714.30292478444539	15828
714.61148755229283	15692
714.92004153747871	15658
715.228586730898	15228
715.5371231234468	15192
715.8456507060215	15197
716.1541694695195	15089
716.46267940483813	14789
716.77118050287618	14564
717.07967275453245	14404
717.38815615070621	14524
717.69663068229818	14268
718.00509634020852	14095
718.31355311533878	13872
718.62200099859115	13891
718.93043998086807	13572
719.23887005307256	13680
719.5472912061083	13550
719.85570343088023	13150
720.16410671829294	13042
720.47250105925207	12886
720.78088644466413	12688
721.08926286543556	12779
721.397630312474	12547
721.70598877668783	12469
722.01433824898538	12121
722.32267872027637	12221
722.6310101814704	11916
722.93933262347832	11952
723.247646037211	11704
723.5559504135806	11633
723.86424574349962	11588
724.172532017881	11401
724.48080922763859	11314
724.78907736368649	11054
725.09733641693981	11111
725.40558637831452	11009
725.71382723872648	10885
726.02205898909278	10832
726.330281620331	10678
726.63849512335923	10693
726.94669948909632	10480
727.25489470846173	10312
727.56308077237566	10388
727.87125767175894	10259
728.17942539753255	10145
728.48758394061906	10098
728.79573329194113	10056
729.103873442422	9845
729.41200438298551	9829
729.7201261045567	9726
730.0282385980604	9817
730.336341854423	9618
730.64443586457128	9568
730.95252061943211	9499
731.26059610993377	9520
731.56866232700474	9376
731.87671926157418	9449
732.18476690457248	9503
732.49280524692972	9491
732.80083427957743	9252
733.108853993448	9267
733.416864379473	9244
733.72486542858678	9159
734.03285713172284	9015
734.34083947981583	9015
734.648812463801	8986
734.95677607461471	8979
735.26473030319346	8864
735.57267514047442	8839
735.8806105773956	8735
736.188536604896	8657
736.496453213915	8755
736.80436039539245	8761
737.11225814026909	8627
737.42014643948676	8678
737.72802528398745	8656
738.03589466471385	8652
738.34375457260967	8679
738.65160499861884	8707
738.95944593368665	8607
739.2672773687583	8613
739.57509929478044	8439
739.88291170270008	8548
740.190714583465	8478
740.49850792802317	8481
740.80629172732415	8440
741.11406597231735	8409
741.42183065395363	8438
741.7295857631841	8436
742.03733129096065	8471
742.34506722823619	8450
742.65279356596363	8428
742.96051029509727	8459
743.2682174065917	8370
743.57591489140293	8308
743.88360274048648	8360
744.1912809447997	8354
744.49894949530017	8388
744.80660838294614	8278
745.11425759869667	8267
745.42189713351172	8248
745.72952697835171	8279
746.0371471241782	8277
746.34475756195252	8315
746.65235828263792	8258
746.95994927719744	8075
747.26753053659559	8090
747.575102051797	8189
747.88266381376764	8149
748.19021581347351	8045
748.49775804188187	7999
748.80529048996061	8121
749.112813148678	8078
749.42032600900359	7994
749.72782906190753	7730
750.03532229836026	7905
750.34280570933367	7897
750.6502792858	7683
750.95774301873178	7622
751.26519689910356	7780
751.57264091788932	7601
751.88007506606471	7678
752.187499334605	7513
752.49491371448789	7618
752.80231819669029	7374
753.10971277219073	7310
753.41709743196839	7337
753.72447216700266	7267
754.03183696827455	7224
754.33919182676482	7283
754.64653673345617	7218
754.95387167933086	7144
755.26119665537294	7161
755.56851165256649	6996
755.87581666189692	7027
756.1831116743499	7059
756.49039668091223	6868
756.79767167257125	6708
757.10493664031549	6773
757.41219157513342	6756
757.71943646801515	6793
758.02667130995121	6770
758.33389609193284	6556
758.641110804952	6623
758.94831544000181	6547
759.255509988076	6541
759.56269444016868	6412
759.86986878727532	6409
760.17703302039206	6453
760.48418713051535	6547
760.791331108643	6386
761.09846494577323	6244
761.40558863290539	6306
761.71270216103949	6201
762.019805521176	6168
762.32689870431659	6108
762.63398170146365	6064
762.94105450362053	5984
763.24811710179063	5986
763.55516948697914	5915
763.8622116501914	5896
764.169243582434	5886
764.47626527471391	5818
764.78327671803891	5872
765.090277903418	5862
765.39726882186085	5620
765.70424946437731	5640
766.01121982197913	5607
766.31817988567809	5564
766.62512964648715	5475
766.93206909541959	5395
767.23899822349006	5399
767.545917021714	5364
767.8528254811074	5318
768.15972359268665	5296
768.46661134747012	5280
768.77348873647611	5071
769.080355750724	5054
769.387212381234	5040
769.69405861902692	5035
770.00089445512492	5032
770.30771988055051	4945
770.61453488632731	4920
770.9213394634794	4810
771.22813360303212	4762
771.53491729601137	4803
771.84169053344431	4643
772.14845330635808	4654
772.45520560578154	4559
772.7619474227439	4553
773.06867874827583	4434
773.37539957340755	4511
773.68210988917133	4421
773.98880968660012	4398
774.2954989567271	4262
774.60217769058693	4216
774.90884587921471	4306
775.21550351364658	4149
775.5221505849197	4141
775.82878708407168	4038
776.13541300214126	4007
776.44202833016789	3962
776.748633059192	3900
777.05522718025486	3876
777.36181068439862	3823
777.668383562666	3762
777.97494580610123	3748
778.28149740574838	3667
778.58803835265371	3650
778.89456863786313	3582
779.2010882524238	3603
779.50759718738436	3542
779.81409543379368	3540
780.12058298270154	3512
780.42705982515861	3379
780.73352595221661	3359
781.03998135492816	3368
781.34642602434633	3256
781.6528599515259	3240
781.95928312752164	3177
782.26569554338948	3119
782.57209719018658	3108
782.87848805897045	3115
783.18486814080018	3034
783.491237426735	2988
783.79759590783533	2990
784.10394357516236	2944
784.4102804197787	2990
784.71660643274731	2794
785.02292160513207	2854
785.32922592799821	2842
785.63551939241086	2779
785.94180198943729	2748
786.24807371014481	2738
786.55433454560182	2694
786.860584486878	2612
787.16682352504347	2652
787.47305165116927	2587
787.77926885632758	2574
788.08547513159135	2509
788.39167046803459	2495
788.697854856732	2450
789.00402828875929	2461
789.31019075519328	2437
789.61634224711111	2380
789.92248275559143	2472
790.22861227171359	2325
790.5347307865577	2286
790.84083829120527	2246
791.146934776738	2247
791.4530202342396	2161
791.7590946547931	2179
792.06515802948388	2194
792.37121034939776	2188
792.67725160562111	2104
792.983281789242	2087
793.28930089134872	2114
793.59530890303074	2051
793.90130581537858	2047
794.2072916194835	2088
794.51326630643791	2048
794.81922986733491	1970
795.125182293269	1935
795.4311235753346	1898
795.73705370462812	1869
796.04297267224661	1874
796.34888046928779	1804
796.65477708685057	1699
796.96066251603452	1626
797.2665367479409	1834
797.572399773671	1845
797.87825158432736	1738
798.18409217101362	1754
798.48992152483447	1697
798.79573963689518	1732
799.10154649830224	1705
799.407342100163	1663
799.7131264335859	1639
800.01889948967994	1623
800.32466125955557	1595
800.63041173432407	1559
800.93615090509718	1473
801.24187876298845	1511
801.54759529911189	1509
801.85330050458231	1470
802.15899437051587	1470
802.46467688802932	1446
802.77034804824086	1472
803.07600784226941	1438
803.38165626123475	1458
803.68729329625751	1394
803.99291893845964	1407
804.29853317896414	1380
804.60413600889444	1367
804.9097274193756	1326
805.215307401533	1347
805.52087594649367	1324
805.826433045385	1317
806.1319786893356	1254
806.43751286947565	1260
806.74303557693509	1232
807.04854680284586	1204
807.35404653834053	1250
807.65953477455264	1208
807.96501150261656	1191
808.27047671366836	1199
808.575930398844	1167
808.88137254928131	1155
809.18680315611891	1166
809.49222221049615	1127
809.79762970355364	1128
810.1030256264329	1126
810.40840997027635	1123
810.71378272622746	1139
811.01914388543128	1132
811.32449343903272	1068
811.62983137817844	1039
811.93515769401608	1084
812.24047237769446	1060
812.54577542036247	1009
812.85106681317109	1007
813.15634654727194	1025
813.46161461381757	1030
813.76687100396146	977
814.07211570885818	981
814.37734871966359	968
814.68257002753387	946
814.98777962362738	928
815.29297749910211	903
815.59816364511823	931
815.90333805283615	948
816.20850071341772	939
816.51365161802607	931
816.81879075782456	892
817.123918123978	896
817.42903370765237	915
817.73413750001453	902
818.03922949223272	857
818.34430967547519	855
818.64937804091255	859
818.95443457971544	859
819.25947928305618	810
819.56451214210767	852
819.869533148044	819
820.17454229204077	856
820.47953956527351	854
820.78452495891986	831
821.08949846415817	809
821.39446007216759	827
821.69940977412853	807
822.00434756122263	790
822.309273424632	793
822.61418735554059	763
822.91908934513276	789
823.22397938459414	736
823.5288574651114	803
823.83372357787255	789
824.13857771406583	778
824.44341986488189	747
824.7482500215109	777
825.0530681751452	763
825.35787431697781	719
825.6626684382029	729
825.96745053001541	721
826.2722205836119	724
826.57697859018947	713
826.88172454094638	720
827.18645842708224	694
827.49118023979736	724
827.79588997029362	685
828.10058760977347	656
828.40527314944075	665
828.70994658050017	709
829.01460789415762	689
829.31925708162009	699
829.623894134096	622
829.9285190427936	693
830.23313179892375	682
830.53773239369752	653
830.84232081832727	653
831.14689706402669	662
831.45146112200973	637
831.756012983493	627
832.06055263969222	629
832.36508008182557	620
832.66959530111228	639
832.974098288772	618
833.278589036026	631
833.58306753409624	626
833.88753377420619	630
834.1919877475799	644
834.4964294454436	610
834.800858859023	576
835.10527597954638	600
835.40968079824233	573
835.71407330634065	548
836.01845349507232	622
836.3228213556697	579
836.627176879366	594
836.93152005739512	641
837.235850880993	608
837.54016934139611	596
837.84447542984162	574
838.14876913756893	575
838.45305045581745	546
838.75731937582862	559
839.06157588884412	564
839.36581998610768	534
839.67005165886326	532
839.97427089835651	571
840.27847769583423	513
840.58267204254378	511
840.88685392973446	538
841.1910233486559	567
841.49518029055946	514
841.799324746697	529
842.1034567083226	538
842.40757616669021	523
842.71168311305564	555
843.01577753867559	515
843.31985943480811	529
843.6239287927126	501
843.92798560364861	496
844.23202985887781	482
844.53606154966246	465
844.84008066726642	490
845.14408720295455	521
845.44808114799241	502
845.75206249364749	492
846.05603123118749	494
846.35998735188218	490
846.66393084700178	476
846.9678617078182	442
847.27177992560416	458
847.57568549163352	453
847.87957839718138	438
848.18345863352442	460
848.48732619193936	455
848.79118106370561	426
849.09502324010214	447
849.3988527124103	457
849.702669471912	443
850.00647350989084	443
850.3102648176307	401
850.61404338641739	422
850.91780920753763	412
851.22156227227947	444
851.52530257193177	425
851.82903009778488	425
852.13274484113037	393
852.43644679326053	408
852.74013594546921	418
853.0438122890514	439
853.34747581530337	420
853.651126515522	392
853.95476438100638	393
854.25838940305573	412
854.56200157297087	420
854.86560088205431	396
855.16918732160866	403
855.47276088293859	402
855.77632155734977	401
856.079869336149	383
856.3834042106439	397
856.686926172144	405
856.99043521195938	393
857.29393132140194	368
857.597414491784	365
857.9008847144197	353
858.20434198062446	346
858.50778628171406	360
858.81121760900623	385
859.11463595381974	373
859.41804130747482	372
859.721433661292	390
860.02481300659429	359
860.32817933470471	388
860.63153263694835	339
860.93487290465089	366
861.23820012913973	329
861.54151430174318	343
861.84481541379068	327
862.14810345661351	329
862.45137842154327	332
862.75464029991338	321
863.057889083058	341
863.36112476231335	306
863.66434732901587	329
863.96755677450392	335
864.270753090117	317
864.57393626719488	316
864.87710629708022	301
865.18026317111594	313
865.4834068806457	304
865.78653741701567	317
866.0896547715721	303
866.392758935663	294
866.69584990063765	292
866.99892765784625	312
867.30199219864062	298
867.60504351437385	294
867.90808159639948	279
868.21110643607335	269
868.5141180247515	274
868.81711635379247	288
869.12010141455482	289
869.42307319839892	297
869.7260316966865	275
870.02897690078021	259
870.33190880204393	293
870.63482739184349	286
870.93773266154517	279
871.24062460251616	259
871.54350320612662	293
871.846368463746	261
872.14922036674625	241
872.45205890649981	251
872.75488407438138	259
873.05769586176575	264
873.36049426002944	230
873.66327926055078	249
873.96605085470856	244
874.26880903388292	240
874.57155378945606	248
874.87428511281041	232
875.17700299533021	230
875.47970742840118	250
875.78239840340984	231
876.08507591174407	219
876.38773994479322	220
876.69039049394769	229
876.99302755059944	223
877.29565110614146	212
877.5982611519679	234
877.90085767947471	224
878.20344068005841	214
878.50601014511744	227
878.8085660660513	229
879.1111084342607	221
879.41363724114751	204
879.716152478115	217
880.0186541365681	220
880.32114220791232	217
880.62361668355516	193
880.92607755490474	184
881.22852481337111	202
881.530958450365	203
881.83337845729909	216
882.1357848255866	177
882.438177546643	177
882.740556611884	201
883.04292201272744	187
883.34527374059212	174
883.647611786898	222
883.94993614306657	197
884.25224680052065	202
884.55454375068393	187
884.85682698498238	188
885.159096494842	177
