# Supplementary material for: Anomalous deep-red luminescence of perylene black analogues with strong π-π interactions
Source: Nat Commun. 2023 Apr 6;14:1922. doi: 10.1038/s41467-023-37171-y (PMC10079835; doi:10.1038/s41467-023-37171-y)
Supplement: Supplementary file 3 — Source data [file 41467_2023_37171_MOESM3_ESM.zip › DATA/Temperature-dependent PL spectra and fluorescence decay of crystalline film/Supplementary Fig. 23a/68-200K-1S-EX480NM 392.csv]

471.67766888101448	35
471.99028276455613	37
472.30289504096527	23
472.61550570108284	29
472.92811473574989	37
473.24072213580666	32
473.55332789209336	32
473.86593199544933	29
474.1785344367139	35
474.49113520672552	17
474.80373429632243	29
475.11633169634268	33
475.42892739762328	44
475.74152139100158	41
476.0541136673134	54
476.36670421739564	96
476.67929303208308	135
476.99188010221161	208
477.30446541861556	257
477.61704897212951	405
477.92963075358745	499
478.24221075382258	677
478.55478896366805	757
478.86736537395689	827
479.17993997552071	897
479.49251275919204	850
479.80508371580152	820
480.11765283618081	803
480.43022011116011	666
480.74278553156955	604
481.05534908823893	459
481.3679107719978	329
481.68047057367477	228
481.9930284840986	152
482.3055844940975	88
482.61813859449853	72
482.93069077612978	52
483.24324102981785	34
483.55578934638896	36
483.86833571666938	32
484.18088013148508	21
484.49342258166109	27
484.80596305802226	26
485.11850155139314	31
485.431038052598	34
485.74357255246059	41
486.0561050418039	26
486.36863551145126	18
486.68116395222489	26
486.99369035494715	31
487.30621471043958	29
487.61873700952418	32
487.93125724302115	32
488.24377540175158	33
488.55629147653553	36
488.86880545819321	33
489.1813173375437	28
489.49382710540635	44
489.80633475259975	27
490.11884026994227	28
490.431343648252	21
490.74384487834635	39
491.05634395104295	36
491.36884085715855	39
491.681335587509	24
491.99382813291135	35
492.306318484181	34
492.61880663213338	35
492.93129256758351	25
493.24377628134579	30
493.556257764235	28
493.86873700706491	29
494.18121400064928	33
494.49368873580113	26
494.80616120333332	36
495.11863139405887	31
495.43109929878926	38
495.74356490833679	27
496.05602821351295	43
496.36848920512864	38
496.68094787399497	36
496.99340421092217	33
497.30585820672025	54
497.618309852199	39
497.930759138168	31
498.2432060554363	32
498.55565059481262	52
498.86809274710549	44
499.18053250312255	32
499.49296985367175	33
499.80540478956044	36
500.11783730159578	37
500.43026738058438	41
500.74269501733289	31
501.05512020264717	30
501.36754292733309	36
501.67996318219559	38
501.99238095804031	47
502.30479624567175	41
502.61720903589458	40
502.92961931951248	41
503.24202708732969	42
503.55443233014927	41
503.8668350387747	35
504.17923520400888	40
504.49163281665415	38
504.80402786751279	39
505.11642034738662	27
505.42881024707719	45
505.74119755738593	40
506.05358226911386	43
506.36596437306156	34
506.67834386002937	57
506.99072072081725	37
507.30309494622503	44
507.61546652705232	34
507.92783545409821	31
508.24020171816147	37
508.55256531004056	41
508.86492622053396	35
509.17728444043945	26
509.48963996055494	42
509.80199277167742	37
510.11434286460417	49
510.42669023013229	44
510.73903485905777	37
511.0513767421769	34
511.36371587028589	26
511.67605223418053	33
511.9883858246555	41
512.30071663250646	43
512.6130446485281	42
512.92536986351467	43
513.237692268261	42
513.55001185356036	52
513.86232861020676	46
514.17464252899379	38
514.48695360071429	48
514.79926181616122	56
515.1115671661272	41
515.42386964140451	48
515.73616923278553	34
516.0484659310614	40
516.36075972702429	45
516.67305061146533	54
516.985338575175	43
517.29762360894472	42
517.60990570356478	48
517.922184849825	50
518.23446103851586	43
518.54673426042689	50
518.85900450634756	31
519.17127176706674	48
519.483536033374	38
519.79579729605769	32
520.10805554590615	46
520.42031077370768	55
520.73256297025046	32
521.04481212632174	60
521.35705823270951	49
521.66930128020044	44
521.98154125958183	44
522.29377816164072	53
522.60601197716289	60
522.918242696935	44
523.23047031174337	52
523.54269481237316	40
523.85491618961044	55
524.16713443424021	36
524.4793495370476	56
524.79156148881771	46
525.10377028033486	50
525.41597590238371	57
525.72817834574835	47
526.04037760121275	59
526.35257365956079	49
526.66476651157541	50
526.97695614804047	54
527.28914255973893	59
527.60132573745352	53
527.913505671967	59
528.22568235406175	49
528.53785577451981	47
528.85002592412343	53
529.1621927936543	65
529.47435637389367	54
529.78651665562359	54
530.09867362962461	75
530.41082728667811	68
530.72297761756442	56
531.03512461306445	55
531.34726826395831	64
531.65940856102623	57
531.971545495048	59
532.28367905680363	58
532.59580923707233	76
532.90793602663371	63
533.220059416267	59
533.53217939675073	61
533.84429595886411	67
534.15640909338572	51
534.4685187910934	63
534.780625042766	49
535.09272783918118	57
535.40482717111672	52
535.7169230293506	70
536.02901540465984	60
536.3411042878223	57
536.65318966961456	48
536.96527154081377	62
537.27734989219641	70
537.58942471453952	69
537.90149599861934	70
538.21356373521166	63
538.525627915093	65
538.83768852903938	72
539.1497455678259	78
539.46179902222855	74
539.77384888302288	58
540.08589514098355	51
540.397937786886	79
540.709976811505	90
541.02201220561517	86
541.33404395999116	75
541.64607206540768	92
541.95809651263846	91
542.27011729245783	90
542.58213439563963	73
542.89414781295784	69
543.20615753518621	84
543.51816355309779	95
543.83016585746611	92
544.14216443906435	94
544.45415928866555	102
544.76615039704268	105
545.07813775496857	119
545.39012135321548	112
545.702101182556	103
546.01407723376258	96
546.32604949760741	86
546.63801796486257	84
546.94998262629974	92
547.26194347269052	86
547.57390049480739	93
547.885853683421	85
548.19780302930315	97
548.50974852322486	88
548.82169015595764	84
549.13362791827217	84
549.44556180093923	105
549.75749179472973	102
550.06941789041446	96
550.38134007876363	92
550.69325835054758	107
551.00517269653687	87
551.3170831075015	73
551.62898957421146	87
551.94089208743651	93
552.25279063794687	95
552.56468521651209	101
552.87657581390135	90
553.18846242088455	92
553.50034502823075	78
553.81222362670962	97
554.12409820708967	101
554.43596876014067	92
554.74783527663089	97
555.05969774732978	85
555.37155616300538	99
555.68341051442712	103
555.99526079236273	81
556.30710698758139	98
556.61894909085117	93
556.93078709294	112
557.24262098461634	95
557.55445075664829	93
557.86627639980384	101
558.17809790485069	81
558.48991526255691	108
558.80172846369	105
559.11353749901775	110
559.42534235930725	79
559.73714303532677	94
560.048939517843	118
560.36073179762388	84
560.67251986543613	114
560.984303712047	98
561.29608332822386	120
561.60785870473319	101
561.91962983234259	95
562.23139670181831	99
562.5431593039275	93
562.85491762943673	110
563.16667166911293	111
563.47842141372234	89
563.79016685403167	97
564.10190798080725	108
564.4136447848158	124
564.72537725682344	115
565.0371053875964	98
565.348829167901	118
565.66054858850339	110
565.97226364016967	110
566.28397431366591	122
566.59568059975811	126
566.90738248921252	97
567.21907997279447	104
567.53077304127044	119
567.84246168540574	130
568.15414589596639	114
568.465825663718	106
568.77750097942624	116
569.089171833857	111
569.40083821777546	111
569.71250012194776	119
570.02415753713876	125
570.33581045411449	114
570.64745886363994	120
570.95910275648112	129
571.27074212340278	120
571.58237695517073	118
571.89400724255	119
572.20563297630588	136
572.51725414720408	111
572.82887074600922	120
573.140482763487	108
573.45209019040249	132
573.7636930175205	121
574.07529123560676	126
574.38688483542614	120
574.69847380774354	136
575.0100581433245	138
575.32163783293379	124
575.63321286733662	136
575.94478323729788	125
576.25634893358279	154
576.56790994695643	116
576.87946626818371	130
577.19101788802948	127
577.50256479725908	110
577.81410698663751	144
578.12564444692964	125
578.43717716890046	151
578.748705143315	148
579.06022836093825	122
579.37174681253532	149
579.68326048887138	133
579.99476938071086	132
580.30627347881955	147
580.61777277396186	159
580.92926725690313	143
581.24075691840824	138
581.55224174924251	155
581.86372174017083	149
582.17519688195853	139
582.48666716537036	160
582.7981325811719	152
583.10959312012767	162
583.42104877300335	167
583.7324995305637	165
584.04394538357462	151
584.35538632280077	143
584.66682233900747	143
584.97825342296017	147
585.28967956542385	149
585.60110075716432	153
585.91251698894655	162
586.22392825153634	154
586.53533453569889	159
586.84673583219944	165
587.15813213180388	159
587.46952342527754	151
587.7809097033861	153
588.09229095689534	175
588.40366717657048	150
588.71503835317753	156
589.0264044774824	161
589.33776554025042	161
589.64912153224782	154
589.96047244424017	147
590.27181826699382	158
590.58315899127456	158
590.89449460784817	156
591.20582510748113	176
591.51715048093956	173
591.82847071898937	155
592.13978581239712	167
592.45109575192873	146
592.76240052835112	141
593.07370013243042	166
593.3849945549332	150
593.69628378662594	163
594.00756781827545	149
594.31884664064819	165
594.630120244511	160
594.941388620631	174
595.25265175977484	171
595.56390965270953	161
595.87516229020218	140
596.18640966301973	142
596.49765176192955	174
596.808888577699	161
597.12012010109527	181
597.431346322886	158
597.74256723383849	171
598.05378282472054	153
598.36499308629959	190
598.67619800934381	160
598.98739758462068	177
599.29859180289839	191
599.60978065494464	171
599.92096413152808	175
600.23214222341653	164
600.54331492137851	173
600.8544822161823	186
601.16564409859654	171
601.47680055938963	178
601.78795158933065	164
602.09909717918788	160
602.41023731973064	176
602.7213720017279	175
603.03250121594863	177
603.34362495316191	175
603.65474320413728	180
603.96585595964427	175
604.27696321045244	192
604.58806494733119	189
604.89916116105053	182
605.21025184237988	170
605.52133698208979	177
605.83241657095016	183
606.14349059973131	170
606.45455905920358	187
606.76562194013707	191
607.07667923330268	186
607.38773092947145	191
607.69877701941346	207
608.00981749390053	181
608.320852343703	209
608.63188155959222	207
608.94290513234012	205
609.25392305271782	209
609.5649353114967	234
609.87594189944855	223
610.18694280734576	240
610.4979380259598	242
610.808927546063	236
611.11991135842777	258
611.43088945382658	230
611.74186182303174	232
612.05282845681631	243
612.36378934595268	236
612.67474448121459	237
612.98569385337441	206
613.296637453206	231
613.60757527148257	219
613.918507298978	242
614.22943352646575	221
614.54035394471975	267
614.851268544514	229
615.16217731662334	253
615.47308025182144	235
615.783977340883	242
616.09486857458319	252
616.40575394369625	245
616.71663343899775	261
617.02750705126232	253
617.338374771266	276
617.64923658978387	263
617.96009249759163	274
618.27094248546541	285
618.58178654418077	307
618.89262466451476	297
619.20345683724292	308
619.51428305314255	305
619.82510330298965	330
620.1359175775616	357
620.44672586763534	341
620.75752816398847	356
621.068324457398	384
621.37911473864165	394
621.6898989984976	386
622.00067722774349	416
622.311449417158	407
622.622215557519	443
622.93297563960539	475
623.24372965419582	501
623.55447759206936	498
623.865219444005	491
624.17595520078237	532
624.48668485318069	529
624.79740839198018	544
625.10812580796028	624
625.41883709190154	611
625.729542234584	608
626.04024122678845	672
626.35093405929581	698
626.66162072288671	737
626.97230120834263	775
627.2829755064447	755
627.59364360797474	822
627.90430550371445	833
628.21496118444588	901
628.5256106409513	910
628.836253864013	987
629.14689084441409	1025
629.457521572937	1053
629.7681460403652	1076
630.07876423748189	1204
630.38937615507041	1229
630.69998178391484	1299
631.010581114799	1341
631.32117413850744	1370
631.63176084582437	1453
631.94234122753437	1509
632.25291527442278	1632
632.56348297727436	1621
632.87404432687458	1727
633.18459931400935	1849
633.49514792946434	1892
633.80569016402546	1973
634.11622600847932	2055
634.42675545361226	2138
634.73727849021157	2205
635.04779510906383	2308
635.35830530095654	2488
635.66880905667722	2554
635.97930636701369	2717
636.289797222754	2773
636.60028161468631	3030
636.9107595335995	3119
637.22123097028225	3215
637.53169591552341	3335
637.84215436011266	3558
638.152606294839	3659
638.46305171049278	3806
638.77349059786411	3970
639.08392294774285	4189
639.39434875092	4297
639.70476799818641	4488
640.01518068033317	4681
640.32558678815155	4836
640.63598631243337	5098
640.94637924397057	5232
641.25676557355519	5411
641.56714529197973	5595
641.87751839003738	5851
642.18788485852053	6045
642.49824468822294	6315
642.80859786993813	6476
643.11894439445985	6760
643.42928425258208	6949
643.73961743509938	7276
644.04994393280663	7581
644.36026373649872	7762
644.67057683697055	8099
644.98088322501837	8284
645.2911828914373	8607
645.601475827024	8808
645.91176202257464	9206
646.22204146888612	9420
646.53231415675509	9761
646.84258007697929	9925
647.15283922035587	10326
647.463091577683	10600
647.773337139759	10924
648.083575897382	11225
648.39380784135119	11660
648.70403296246513	11934
649.01425125152366	12107
649.32446269932632	12435
649.63466729667323	12984
649.94486503436462	13225
650.25505590320108	13540
650.56523989398363	14008
650.87541699751341	14476
651.185587204592	14610
651.4957505060213	14946
651.80590689260373	15350
652.1160563551415	15876
652.42619888443744	16094
652.73633447129487	16531
653.046463106517	16987
653.356584780908	17253
653.66669948527158	17579
653.9768072104124	18342
654.28690794713532	18621
654.59700168624511	18895
654.90708841854746	19245
655.21716813484807	19602
655.52724082595307	20200
655.83730648266874	20688
656.147365095802	21094
656.45741665615992	21352
656.76746115454966	21746
657.0774985817792	22211
657.38752892865682	22798
657.6975521859905	23092
658.00756834458946	23628
658.3175773952629	23998
658.62757932881971	24446
658.93757413607022	24708
659.24756180782458	25327
659.557542334893	25663
659.86751570808667	26234
660.17748191821681	26599
660.48744095609493	26965
660.797392812533	27243
661.107337478343	27703
661.41727494433781	28497
661.72720520133055	28582
662.03712824013462	29092
662.34704405156356	29270
662.65695262643123	29493
662.96685395555278	30055
663.27674802974263	30755
663.58663483981582	31183
663.89651437658813	31509
664.2063866308755	31522
664.51625159349419	32096
664.82610925526069	32570
665.1359596069924	32793
665.44580263950638	33420
665.75563834362072	33813
666.06546671015326	33940
666.375287729923	34291
666.6851013937486	34732
666.99490769244937	35095
667.30470661684512	35438
667.61449815775586	35712
667.924282306002	36002
668.23405905240463	36419
668.54382838778463	36611
668.85359030296411	36864
669.16334478876468	37370
669.47309183600908	37608
669.78283143551982	37847
670.09256357812023	38207
670.40228825463407	38559
670.71200545588522	38659
671.0217151726979	38629
671.33141739589735	39021
671.64111211630836	39267
671.950799324757	39276
672.26047901206869	39591
672.57015116907019	39712
672.87981578658844	39759
673.18947285545039	40120
673.49912236648379	40132
673.808764310517	40590
674.11839867837818	40553
674.42802546089627	40368
674.7376446489003	40651
675.04725623322054	40593
675.35686020468688	40838
675.66645655412981	40833
675.97604527238025	40865
676.28562635026981	40951
676.59519977863033	40786
676.90476554829365	40871
677.214323650093	40618
677.523874074861	40924
677.83341681343165	40587
678.14295185663866	41007
678.45247919531619	40723
678.76199882029937	40954
679.07151072242357	40736
679.38101489252415	40679
679.69051132143761	40381
680.00000000000011	40372
680.309480919049	40293
680.61895406942153	40199
680.92841944195573	39997
681.23787702749	39997
681.54732681686278	39880
681.85676880091387	39757
682.16620297048223	39935
682.47562931640857	39684
682.78504782953348	39537
683.09445850069744	39472
683.40386132074252	39470
683.71325628051045	39578
684.02264337084353	39080
684.33202258258461	39151
684.64139390657726	39071
684.95075733366514	38857
685.26011285469224	38949
685.56946046050336	38484
685.87880014194377	38155
686.188131889859	38310
686.49745569509537	38056
686.80677154849934	37714
687.11607944091793	37873
687.42537936319832	37523
687.73467130618883	37684
688.04395526073779	37230
688.3532312176942	37530
688.66249916790753	37249
688.97175910222734	36860
689.28101101150423	37075
689.59025488658881	36798
689.89949071833291	36395
690.20871849758782	36476
690.51793821520585	36058
690.82714986204019	35729
691.13635342894349	35688
691.44554890677	35440
691.75473628637371	35006
692.06391555860955	34793
692.37308671433209	34667
692.682249744398	34416
692.991404639663	33902
693.30055139098351	33685
693.60968998921726	33703
693.9188204252215	33315
694.22794268985479	33013
694.53705677397568	32548
694.8461626684433	32489
695.15526036411723	32087
695.46434985185817	31784
695.77343112252629	31353
696.08250416698331	31183
696.39156897609041	30600
696.70062554071023	30280
697.00967385170588	30274
697.31871389993967	29608
697.62774567627628	29352
697.9367691715795	28952
698.24578437671425	28831
698.55479128254592	28217
698.86378987994055	27890
699.17278015976422	27682
699.48176211288387	27404
699.79073573016728	26943
700.09970100248211	26523
700.40865792069678	26176
700.71760647568055	25954
701.02654665830289	25542
701.33547845943372	25437
701.64440186994386	24857
701.953316880704	24459
702.26222348258648	24286
702.57112166646323	23851
702.88001142320684	23505
703.18889274369087	23307
703.49776561878878	23041
703.80663003937514	22711
704.11548599632522	22543
704.424333480514	22212
704.73317248281751	22029
705.04200299411241	21643
705.35082500527608	21479
705.65963850718583	21023
705.96844349071966	20922
706.277239946757	20531
706.58602786617655	20502
706.89480723985844	20208
707.20357805868332	19875
707.51234031353147	19583
707.8210939952852	19497
708.12983909482614	19180
708.43857560303707	19209
708.74730351080132	18753
709.05602280900268	18700
709.36473348852519	18415
709.67343554025422	18076
709.98212895507493	17953
710.29081372387361	17798
710.59948983753657	17759
710.90815728695156	17555
711.21681606300581	17201
711.52546615658787	17291
711.83410755858677	16976
712.142740259892	16668
712.45136425139356	16728
712.75997952398222	16585
713.06858606854917	16457
713.37718387598613	16248
713.68577293718556	16165
713.99435324304079	16047
714.30292478444539	15871
714.61148755229283	15679
714.92004153747871	15548
715.228586730898	15229
715.5371231234468	15218
715.8456507060215	15077
716.1541694695195	14862
716.46267940483813	14690
716.77118050287618	14553
717.07967275453245	14477
717.38815615070621	14323
717.69663068229818	14065
718.00509634020852	13989
718.31355311533878	13830
718.62200099859115	13802
718.93043998086807	13681
719.23887005307256	13488
719.5472912061083	13529
719.85570343088023	13004
720.16410671829294	13229
720.47250105925207	13062
720.78088644466413	12751
721.08926286543556	12622
721.397630312474	12607
721.70598877668783	12371
722.01433824898538	12448
722.32267872027637	12222
722.6310101814704	12144
722.93933262347832	11765
723.247646037211	11867
723.5559504135806	11680
723.86424574349962	11551
724.172532017881	11443
724.48080922763859	11297
724.78907736368649	11203
725.09733641693981	11111
725.40558637831452	11026
725.71382723872648	10902
726.02205898909278	10856
726.330281620331	10805
726.63849512335923	10679
726.94669948909632	10520
727.25489470846173	10478
727.56308077237566	10573
727.87125767175894	10203
728.17942539753255	10302
728.48758394061906	10230
728.79573329194113	9990
729.103873442422	10198
729.41200438298551	10051
729.7201261045567	9966
730.0282385980604	9872
730.336341854423	9784
730.64443586457128	9800
730.95252061943211	9641
731.26059610993377	9718
731.56866232700474	9439
731.87671926157418	9501
732.18476690457248	9328
732.49280524692972	9535
732.80083427957743	9429
733.108853993448	9304
733.416864379473	9336
733.72486542858678	9308
734.03285713172284	9089
734.34083947981583	9102
734.648812463801	8920
734.95677607461471	9029
735.26473030319346	9148
735.57267514047442	8887
735.8806105773956	8949
736.188536604896	8825
736.496453213915	8848
736.80436039539245	8816
737.11225814026909	8883
737.42014643948676	8768
737.72802528398745	8730
738.03589466471385	8794
738.34375457260967	8671
738.65160499861884	8697
738.95944593368665	8689
739.2672773687583	8642
739.57509929478044	8656
739.88291170270008	8637
740.190714583465	8572
740.49850792802317	8464
740.80629172732415	8553
741.11406597231735	8545
741.42183065395363	8618
741.7295857631841	8347
742.03733129096065	8462
742.34506722823619	8542
742.65279356596363	8413
742.96051029509727	8484
743.2682174065917	8462
743.57591489140293	8389
743.88360274048648	8299
744.1912809447997	8407
744.49894949530017	8293
744.80660838294614	8318
745.11425759869667	8239
745.42189713351172	8358
745.72952697835171	8215
746.0371471241782	8341
746.34475756195252	8178
746.65235828263792	8241
746.95994927719744	8215
747.26753053659559	8016
747.575102051797	8217
747.88266381376764	8159
748.19021581347351	8034
748.49775804188187	7935
748.80529048996061	7808
749.112813148678	7907
749.42032600900359	7785
749.72782906190753	7801
750.03532229836026	7877
750.34280570933367	7681
750.6502792858	7628
750.95774301873178	7621
751.26519689910356	7533
751.57264091788932	7416
751.88007506606471	7469
752.187499334605	7437
752.49491371448789	7381
752.80231819669029	7164
753.10971277219073	7285
753.41709743196839	7194
753.72447216700266	7099
754.03183696827455	7183
754.33919182676482	7108
754.64653673345617	6866
754.95387167933086	6988
755.26119665537294	7059
755.56851165256649	6902
755.87581666189692	6928
756.1831116743499	6860
756.49039668091223	6845
756.79767167257125	6758
757.10493664031549	6730
757.41219157513342	6655
757.71943646801515	6660
758.02667130995121	6638
758.33389609193284	6549
758.641110804952	6519
758.94831544000181	6293
759.255509988076	6362
759.56269444016868	6311
759.86986878727532	6432
760.17703302039206	6341
760.48418713051535	6286
760.791331108643	6162
761.09846494577323	6086
761.40558863290539	6060
761.71270216103949	6001
762.019805521176	6013
762.32689870431659	5941
762.63398170146365	5841
762.94105450362053	5895
763.24811710179063	5768
763.55516948697914	5834
763.8622116501914	5783
764.169243582434	5695
764.47626527471391	5707
764.78327671803891	5657
765.090277903418	5584
765.39726882186085	5575
765.70424946437731	5493
766.01121982197913	5552
766.31817988567809	5381
766.62512964648715	5356
766.93206909541959	5346
767.23899822349006	5187
767.545917021714	5209
767.8528254811074	5280
768.15972359268665	5183
768.46661134747012	5081
768.77348873647611	5053
769.080355750724	5085
769.387212381234	4890
769.69405861902692	5048
770.00089445512492	4793
770.30771988055051	4785
770.61453488632731	4761
770.9213394634794	4652
771.22813360303212	4584
771.53491729601137	4715
771.84169053344431	4426
772.14845330635808	4513
772.45520560578154	4428
772.7619474227439	4442
773.06867874827583	4395
773.37539957340755	4253
773.68210988917133	4308
773.98880968660012	4235
774.2954989567271	4124
774.60217769058693	4195
774.90884587921471	4067
775.21550351364658	4050
775.5221505849197	3971
775.82878708407168	3932
776.13541300214126	3884
776.44202833016789	3811
776.748633059192	3903
777.05522718025486	3693
777.36181068439862	3648
777.668383562666	3773
777.97494580610123	3643
778.28149740574838	3655
778.58803835265371	3530
778.89456863786313	3516
779.2010882524238	3482
779.50759718738436	3477
779.81409543379368	3389
780.12058298270154	3431
780.42705982515861	3299
780.73352595221661	3304
781.03998135492816	3188
781.34642602434633	3257
781.6528599515259	3103
781.95928312752164	3074
782.26569554338948	3091
782.57209719018658	3011
782.87848805897045	3060
783.18486814080018	2918
783.491237426735	2967
783.79759590783533	2960
784.10394357516236	2877
784.4102804197787	2905
784.71660643274731	2865
785.02292160513207	2840
785.32922592799821	2803
785.63551939241086	2767
785.94180198943729	2694
786.24807371014481	2659
786.55433454560182	2693
786.860584486878	2593
787.16682352504347	2512
787.47305165116927	2518
787.77926885632758	2479
788.08547513159135	2495
788.39167046803459	2476
788.697854856732	2456
789.00402828875929	2426
789.31019075519328	2399
789.61634224711111	2416
789.92248275559143	2264
790.22861227171359	2320
790.5347307865577	2287
790.84083829120527	2247
791.146934776738	2188
791.4530202342396	2186
791.7590946547931	2243
792.06515802948388	2195
792.37121034939776	2105
792.67725160562111	2084
792.983281789242	2104
793.28930089134872	2090
793.59530890303074	2040
793.90130581537858	2056
794.2072916194835	1953
794.51326630643791	1982
794.81922986733491	1959
795.125182293269	1910
795.4311235753346	1858
795.73705370462812	1900
796.04297267224661	1865
796.34888046928779	1874
796.65477708685057	1639
796.96066251603452	1602
797.2665367479409	1819
797.572399773671	1742
797.87825158432736	1687
798.18409217101362	1773
798.48992152483447	1717
798.79573963689518	1677
799.10154649830224	1621
799.407342100163	1643
799.7131264335859	1635
800.01889948967994	1565
800.32466125955557	1599
800.63041173432407	1554
800.93615090509718	1593
801.24187876298845	1507
801.54759529911189	1505
801.85330050458231	1509
802.15899437051587	1506
802.46467688802932	1441
802.77034804824086	1446
803.07600784226941	1443
803.38165626123475	1420
803.68729329625751	1459
803.99291893845964	1410
804.29853317896414	1352
804.60413600889444	1431
804.9097274193756	1336
805.215307401533	1361
805.52087594649367	1292
805.826433045385	1345
806.1319786893356	1298
806.43751286947565	1212
806.74303557693509	1222
807.04854680284586	1267
807.35404653834053	1222
807.65953477455264	1220
807.96501150261656	1171
808.27047671366836	1189
808.575930398844	1213
808.88137254928131	1138
809.18680315611891	1138
809.49222221049615	1170
809.79762970355364	1103
810.1030256264329	1153
810.40840997027635	1129
810.71378272622746	1115
811.01914388543128	1048
811.32449343903272	1057
811.62983137817844	1094
811.93515769401608	1085
812.24047237769446	1089
812.54577542036247	1087
812.85106681317109	1034
813.15634654727194	977
813.46161461381757	1015
813.76687100396146	1003
814.07211570885818	992
814.37734871966359	1047
814.68257002753387	964
814.98777962362738	952
815.29297749910211	952
815.59816364511823	954
815.90333805283615	971
816.20850071341772	921
816.51365161802607	909
816.81879075782456	943
817.123918123978	955
817.42903370765237	904
817.73413750001453	895
818.03922949223272	925
818.34430967547519	895
818.64937804091255	862
818.95443457971544	867
819.25947928305618	867
819.56451214210767	843
819.869533148044	841
820.17454229204077	888
820.47953956527351	812
820.78452495891986	833
821.08949846415817	832
821.39446007216759	824
821.69940977412853	808
822.00434756122263	788
822.309273424632	820
822.61418735554059	816
822.91908934513276	784
823.22397938459414	808
823.5288574651114	786
823.83372357787255	752
824.13857771406583	789
824.44341986488189	752
824.7482500215109	761
825.0530681751452	760
825.35787431697781	746
825.6626684382029	752
825.96745053001541	747
826.2722205836119	728
826.57697859018947	726
826.88172454094638	684
827.18645842708224	708
827.49118023979736	699
827.79588997029362	709
828.10058760977347	688
828.40527314944075	740
828.70994658050017	675
829.01460789415762	696
829.31925708162009	664
829.623894134096	698
829.9285190427936	660
830.23313179892375	641
830.53773239369752	682
830.84232081832727	653
831.14689706402669	674
831.45146112200973	643
831.756012983493	682
832.06055263969222	636
832.36508008182557	647
832.66959530111228	630
832.974098288772	637
833.278589036026	641
833.58306753409624	619
833.88753377420619	592
834.1919877475799	603
834.4964294454436	595
834.800858859023	586
835.10527597954638	587
835.40968079824233	580
835.71407330634065	611
836.01845349507232	582
836.3228213556697	603
836.627176879366	590
836.93152005739512	569
837.235850880993	587
837.54016934139611	582
837.84447542984162	584
838.14876913756893	556
838.45305045581745	555
838.75731937582862	551
839.06157588884412	525
839.36581998610768	512
839.67005165886326	544
839.97427089835651	582
840.27847769583423	538
840.58267204254378	521
840.88685392973446	526
841.1910233486559	536
841.49518029055946	517
841.799324746697	524
842.1034567083226	533
842.40757616669021	513
842.71168311305564	505
843.01577753867559	533
843.31985943480811	526
843.6239287927126	500
843.92798560364861	500
844.23202985887781	508
844.53606154966246	460
844.84008066726642	488
845.14408720295455	491
845.44808114799241	463
845.75206249364749	480
846.05603123118749	501
846.35998735188218	477
846.66393084700178	467
846.9678617078182	468
847.27177992560416	465
847.57568549163352	473
847.87957839718138	484
848.18345863352442	444
848.48732619193936	452
848.79118106370561	452
849.09502324010214	449
849.3988527124103	431
849.702669471912	426
850.00647350989084	455
850.3102648176307	441
850.61404338641739	413
850.91780920753763	411
851.22156227227947	429
851.52530257193177	398
851.82903009778488	394
852.13274484113037	432
852.43644679326053	414
852.74013594546921	413
853.0438122890514	427
853.34747581530337	427
853.651126515522	416
853.95476438100638	404
854.25838940305573	413
854.56200157297087	416
854.86560088205431	388
855.16918732160866	385
855.47276088293859	378
855.77632155734977	394
856.079869336149	383
856.3834042106439	357
856.686926172144	374
856.99043521195938	370
857.29393132140194	363
857.597414491784	380
857.9008847144197	348
858.20434198062446	361
858.50778628171406	363
858.81121760900623	369
859.11463595381974	367
859.41804130747482	344
859.721433661292	376
860.02481300659429	340
860.32817933470471	340
860.63153263694835	377
860.93487290465089	330
861.23820012913973	351
861.54151430174318	342
861.84481541379068	346
862.14810345661351	309
862.45137842154327	295
862.75464029991338	293
863.057889083058	317
863.36112476231335	306
863.66434732901587	319
863.96755677450392	318
864.270753090117	315
864.57393626719488	288
864.87710629708022	306
865.18026317111594	308
865.4834068806457	322
865.78653741701567	306
866.0896547715721	300
866.392758935663	291
866.69584990063765	279
866.99892765784625	268
867.30199219864062	302
867.60504351437385	262
867.90808159639948	304
868.21110643607335	292
868.5141180247515	260
868.81711635379247	274
869.12010141455482	269
869.42307319839892	278
869.7260316966865	248
870.02897690078021	263
870.33190880204393	264
870.63482739184349	286
870.93773266154517	285
871.24062460251616	253
871.54350320612662	239
871.846368463746	242
872.14922036674625	259
872.45205890649981	264
872.75488407438138	260
873.05769586176575	245
873.36049426002944	244
873.66327926055078	257
873.96605085470856	240
874.26880903388292	241
874.57155378945606	238
874.87428511281041	234
875.17700299533021	214
875.47970742840118	227
875.78239840340984	224
876.08507591174407	237
876.38773994479322	224
876.69039049394769	237
876.99302755059944	207
877.29565110614146	229
877.5982611519679	225
877.90085767947471	230
878.20344068005841	218
878.50601014511744	210
878.8085660660513	218
879.1111084342607	190
879.41363724114751	213
879.716152478115	209
880.0186541365681	203
880.32114220791232	206
880.62361668355516	213
880.92607755490474	186
881.22852481337111	188
881.530958450365	199
881.83337845729909	206
882.1357848255866	185
882.438177546643	179
882.740556611884	194
883.04292201272744	182
883.34527374059212	201
883.647611786898	187
883.94993614306657	218
884.25224680052065	182
884.55454375068393	180
884.85682698498238	182
885.159096494842	182
