# Supplementary material for: Anomalous deep-red luminescence of perylene black analogues with strong π-π interactions
Source: Nat Commun. 2023 Apr 6;14:1922. doi: 10.1038/s41467-023-37171-y (PMC10079835; doi:10.1038/s41467-023-37171-y)
Supplement: Supplementary file 3 — Source data [file 41467_2023_37171_MOESM3_ESM.zip › DATA/Temperature-dependent PL spectra and fluorescence decay of crystalline film/Supplementary Fig. 23a/68-210K-1S-EX480NM 393.csv]

471.67766888101448	47
471.99028276455613	26
472.30289504096527	28
472.61550570108284	32
472.92811473574989	35
473.24072213580666	40
473.55332789209336	29
473.86593199544933	39
474.1785344367139	32
474.49113520672552	32
474.80373429632243	38
475.11633169634268	37
475.42892739762328	51
475.74152139100158	24
476.0541136673134	45
476.36670421739564	93
476.67929303208308	143
476.99188010221161	209
477.30446541861556	290
477.61704897212951	441
477.92963075358745	529
478.24221075382258	698
478.55478896366805	808
478.86736537395689	830
479.17993997552071	919
479.49251275919204	910
479.80508371580152	854
480.11765283618081	811
480.43022011116011	705
480.74278553156955	583
481.05534908823893	461
481.3679107719978	343
481.68047057367477	229
481.9930284840986	146
482.3055844940975	107
482.61813859449853	67
482.93069077612978	47
483.24324102981785	27
483.55578934638896	24
483.86833571666938	45
484.18088013148508	15
484.49342258166109	29
484.80596305802226	36
485.11850155139314	28
485.431038052598	27
485.74357255246059	42
486.0561050418039	19
486.36863551145126	26
486.68116395222489	40
486.99369035494715	21
487.30621471043958	27
487.61873700952418	24
487.93125724302115	37
488.24377540175158	44
488.55629147653553	31
488.86880545819321	50
489.1813173375437	46
489.49382710540635	37
489.80633475259975	43
490.11884026994227	47
490.431343648252	32
490.74384487834635	40
491.05634395104295	38
491.36884085715855	28
491.681335587509	32
491.99382813291135	31
492.306318484181	36
492.61880663213338	29
492.93129256758351	36
493.24377628134579	45
493.556257764235	34
493.86873700706491	33
494.18121400064928	32
494.49368873580113	31
494.80616120333332	38
495.11863139405887	33
495.43109929878926	33
495.74356490833679	27
496.05602821351295	30
496.36848920512864	39
496.68094787399497	35
496.99340421092217	52
497.30585820672025	43
497.618309852199	37
497.930759138168	34
498.2432060554363	35
498.55565059481262	43
498.86809274710549	30
499.18053250312255	39
499.49296985367175	32
499.80540478956044	37
500.11783730159578	26
500.43026738058438	53
500.74269501733289	48
501.05512020264717	34
501.36754292733309	40
501.67996318219559	30
501.99238095804031	42
502.30479624567175	46
502.61720903589458	31
502.92961931951248	29
503.24202708732969	40
503.55443233014927	40
503.8668350387747	37
504.17923520400888	43
504.49163281665415	42
504.80402786751279	40
505.11642034738662	40
505.42881024707719	25
505.74119755738593	35
506.05358226911386	38
506.36596437306156	31
506.67834386002937	37
506.99072072081725	36
507.30309494622503	35
507.61546652705232	45
507.92783545409821	35
508.24020171816147	28
508.55256531004056	48
508.86492622053396	33
509.17728444043945	30
509.48963996055494	45
509.80199277167742	41
510.11434286460417	36
510.42669023013229	38
510.73903485905777	32
511.0513767421769	30
511.36371587028589	51
511.67605223418053	36
511.9883858246555	28
512.30071663250646	44
512.6130446485281	46
512.92536986351467	39
513.237692268261	53
513.55001185356036	44
513.86232861020676	37
514.17464252899379	37
514.48695360071429	43
514.79926181616122	28
515.1115671661272	46
515.42386964140451	34
515.73616923278553	60
516.0484659310614	37
516.36075972702429	51
516.67305061146533	55
516.985338575175	53
517.29762360894472	46
517.60990570356478	43
517.922184849825	52
518.23446103851586	51
518.54673426042689	52
518.85900450634756	36
519.17127176706674	48
519.483536033374	51
519.79579729605769	43
520.10805554590615	54
520.42031077370768	59
520.73256297025046	39
521.04481212632174	45
521.35705823270951	47
521.66930128020044	44
521.98154125958183	47
522.29377816164072	56
522.60601197716289	49
522.918242696935	56
523.23047031174337	54
523.54269481237316	52
523.85491618961044	45
524.16713443424021	56
524.4793495370476	52
524.79156148881771	63
525.10377028033486	38
525.41597590238371	56
525.72817834574835	52
526.04037760121275	51
526.35257365956079	56
526.66476651157541	61
526.97695614804047	54
527.28914255973893	62
527.60132573745352	43
527.913505671967	47
528.22568235406175	65
528.53785577451981	63
528.85002592412343	59
529.1621927936543	56
529.47435637389367	58
529.78651665562359	55
530.09867362962461	66
530.41082728667811	67
530.72297761756442	65
531.03512461306445	71
531.34726826395831	62
531.65940856102623	50
531.971545495048	61
532.28367905680363	40
532.59580923707233	62
532.90793602663371	65
533.220059416267	65
533.53217939675073	65
533.84429595886411	58
534.15640909338572	57
534.4685187910934	62
534.780625042766	52
535.09272783918118	57
535.40482717111672	60
535.7169230293506	66
536.02901540465984	60
536.3411042878223	61
536.65318966961456	56
536.96527154081377	62
537.27734989219641	66
537.58942471453952	82
537.90149599861934	64
538.21356373521166	73
538.525627915093	54
538.83768852903938	68
539.1497455678259	76
539.46179902222855	72
539.77384888302288	78
540.08589514098355	86
540.397937786886	89
540.709976811505	71
541.02201220561517	79
541.33404395999116	87
541.64607206540768	88
541.95809651263846	87
542.27011729245783	84
542.58213439563963	93
542.89414781295784	70
543.20615753518621	96
543.51816355309779	83
543.83016585746611	112
544.14216443906435	96
544.45415928866555	92
544.76615039704268	98
545.07813775496857	103
545.39012135321548	92
545.702101182556	115
546.01407723376258	94
546.32604949760741	106
546.63801796486257	89
546.94998262629974	104
547.26194347269052	102
547.57390049480739	105
547.885853683421	91
548.19780302930315	87
548.50974852322486	89
548.82169015595764	87
549.13362791827217	87
549.44556180093923	91
549.75749179472973	99
550.06941789041446	90
550.38134007876363	87
550.69325835054758	110
551.00517269653687	84
551.3170831075015	85
551.62898957421146	87
551.94089208743651	82
552.25279063794687	85
552.56468521651209	71
552.87657581390135	103
553.18846242088455	100
553.50034502823075	98
553.81222362670962	100
554.12409820708967	95
554.43596876014067	86
554.74783527663089	108
555.05969774732978	86
555.37155616300538	106
555.68341051442712	100
555.99526079236273	102
556.30710698758139	85
556.61894909085117	101
556.93078709294	104
557.24262098461634	85
557.55445075664829	87
557.86627639980384	98
558.17809790485069	97
558.48991526255691	89
558.80172846369	102
559.11353749901775	113
559.42534235930725	109
559.73714303532677	100
560.048939517843	118
560.36073179762388	99
560.67251986543613	112
560.984303712047	107
561.29608332822386	106
561.60785870473319	96
561.91962983234259	108
562.23139670181831	85
562.5431593039275	105
562.85491762943673	118
563.16667166911293	106
563.47842141372234	107
563.79016685403167	122
564.10190798080725	93
564.4136447848158	115
564.72537725682344	113
565.0371053875964	116
565.348829167901	122
565.66054858850339	101
565.97226364016967	103
566.28397431366591	122
566.59568059975811	111
566.90738248921252	120
567.21907997279447	115
567.53077304127044	117
567.84246168540574	111
568.15414589596639	130
568.465825663718	118
568.77750097942624	120
569.089171833857	113
569.40083821777546	111
569.71250012194776	109
570.02415753713876	109
570.33581045411449	117
570.64745886363994	110
570.95910275648112	131
571.27074212340278	123
571.58237695517073	117
571.89400724255	138
572.20563297630588	116
572.51725414720408	117
572.82887074600922	108
573.140482763487	138
573.45209019040249	124
573.7636930175205	120
574.07529123560676	122
574.38688483542614	123
574.69847380774354	143
575.0100581433245	113
575.32163783293379	136
575.63321286733662	129
575.94478323729788	114
576.25634893358279	130
576.56790994695643	126
576.87946626818371	136
577.19101788802948	146
577.50256479725908	123
577.81410698663751	131
578.12564444692964	159
578.43717716890046	128
578.748705143315	135
579.06022836093825	126
579.37174681253532	119
579.68326048887138	125
579.99476938071086	124
580.30627347881955	156
580.61777277396186	150
580.92926725690313	121
581.24075691840824	140
581.55224174924251	145
581.86372174017083	155
582.17519688195853	131
582.48666716537036	132
582.7981325811719	159
583.10959312012767	151
583.42104877300335	141
583.7324995305637	163
584.04394538357462	140
584.35538632280077	154
584.66682233900747	154
584.97825342296017	170
585.28967956542385	151
585.60110075716432	155
585.91251698894655	156
586.22392825153634	149
586.53533453569889	149
586.84673583219944	168
587.15813213180388	147
587.46952342527754	149
587.7809097033861	135
588.09229095689534	156
588.40366717657048	139
588.71503835317753	146
589.0264044774824	154
589.33776554025042	168
589.64912153224782	165
589.96047244424017	151
590.27181826699382	161
590.58315899127456	163
590.89449460784817	149
591.20582510748113	160
591.51715048093956	166
591.82847071898937	136
592.13978581239712	164
592.45109575192873	155
592.76240052835112	158
593.07370013243042	138
593.3849945549332	167
593.69628378662594	167
594.00756781827545	165
594.31884664064819	155
594.630120244511	185
594.941388620631	162
595.25265175977484	160
595.56390965270953	166
595.87516229020218	150
596.18640966301973	151
596.49765176192955	157
596.808888577699	164
597.12012010109527	177
597.431346322886	155
597.74256723383849	168
598.05378282472054	156
598.36499308629959	174
598.67619800934381	186
598.98739758462068	169
599.29859180289839	170
599.60978065494464	167
599.92096413152808	163
600.23214222341653	167
600.54331492137851	168
600.8544822161823	177
601.16564409859654	158
601.47680055938963	161
601.78795158933065	163
602.09909717918788	162
602.41023731973064	167
602.7213720017279	169
603.03250121594863	189
603.34362495316191	176
603.65474320413728	178
603.96585595964427	155
604.27696321045244	178
604.58806494733119	189
604.89916116105053	187
605.21025184237988	185
605.52133698208979	175
605.83241657095016	161
606.14349059973131	181
606.45455905920358	191
606.76562194013707	194
607.07667923330268	194
607.38773092947145	173
607.69877701941346	175
608.00981749390053	185
608.320852343703	201
608.63188155959222	207
608.94290513234012	241
609.25392305271782	235
609.5649353114967	224
609.87594189944855	230
610.18694280734576	249
610.4979380259598	249
610.808927546063	261
611.11991135842777	242
611.43088945382658	246
611.74186182303174	245
612.05282845681631	255
612.36378934595268	236
612.67474448121459	259
612.98569385337441	260
613.296637453206	275
613.60757527148257	238
613.918507298978	250
614.22943352646575	262
614.54035394471975	251
614.851268544514	242
615.16217731662334	275
615.47308025182144	262
615.783977340883	272
616.09486857458319	293
616.40575394369625	288
616.71663343899775	291
617.02750705126232	310
617.338374771266	309
617.64923658978387	304
617.96009249759163	329
618.27094248546541	344
618.58178654418077	369
618.89262466451476	336
619.20345683724292	362
619.51428305314255	399
619.82510330298965	379
620.1359175775616	432
620.44672586763534	420
620.75752816398847	458
621.068324457398	441
621.37911473864165	501
621.6898989984976	506
622.00067722774349	548
622.311449417158	568
622.622215557519	574
622.93297563960539	569
623.24372965419582	587
623.55447759206936	601
623.865219444005	624
624.17595520078237	687
624.48668485318069	727
624.79740839198018	742
625.10812580796028	744
625.41883709190154	799
625.729542234584	832
626.04024122678845	836
626.35093405929581	910
626.66162072288671	920
626.97230120834263	989
627.2829755064447	988
627.59364360797474	1102
627.90430550371445	1098
628.21496118444588	1197
628.5256106409513	1203
628.836253864013	1262
629.14689084441409	1337
629.457521572937	1345
629.7681460403652	1453
630.07876423748189	1521
630.38937615507041	1560
630.69998178391484	1624
631.010581114799	1697
631.32117413850744	1784
631.63176084582437	1852
631.94234122753437	1938
632.25291527442278	2035
632.56348297727436	2027
632.87404432687458	2163
633.18459931400935	2324
633.49514792946434	2406
633.80569016402546	2440
634.11622600847932	2584
634.42675545361226	2711
634.73727849021157	2764
635.04779510906383	2954
635.35830530095654	2991
635.66880905667722	3162
635.97930636701369	3366
636.289797222754	3477
636.60028161468631	3629
636.9107595335995	3833
637.22123097028225	3949
637.53169591552341	4161
637.84215436011266	4255
638.152606294839	4452
638.46305171049278	4637
638.77349059786411	4813
639.08392294774285	5035
639.39434875092	5117
639.70476799818641	5414
640.01518068033317	5645
640.32558678815155	5789
640.63598631243337	6054
640.94637924397057	6242
641.25676557355519	6439
641.56714529197973	6688
641.87751839003738	6941
642.18788485852053	7188
642.49824468822294	7315
642.80859786993813	7608
643.11894439445985	7945
643.42928425258208	8237
643.73961743509938	8365
644.04994393280663	8806
644.36026373649872	9009
644.67057683697055	9296
644.98088322501837	9624
645.2911828914373	9737
645.601475827024	10057
645.91176202257464	10592
646.22204146888612	10648
646.53231415675509	10966
646.84258007697929	11291
647.15283922035587	11542
647.463091577683	11709
647.773337139759	12109
648.083575897382	12641
648.39380784135119	12786
648.70403296246513	13281
649.01425125152366	13650
649.32446269932632	14142
649.63466729667323	14206
649.94486503436462	14532
650.25505590320108	14922
650.56523989398363	15325
650.87541699751341	15844
651.185587204592	16114
651.4957505060213	16296
651.80590689260373	16803
652.1160563551415	17152
652.42619888443744	17555
652.73633447129487	17907
653.046463106517	18236
653.356584780908	18585
653.66669948527158	18993
653.9768072104124	19489
654.28690794713532	19874
654.59700168624511	20262
654.90708841854746	20501
655.21716813484807	20772
655.52724082595307	21505
655.83730648266874	21770
656.147365095802	22125
656.45741665615992	22453
656.76746115454966	23072
657.0774985817792	23306
657.38752892865682	23657
657.6975521859905	24134
658.00756834458946	24476
658.3175773952629	25092
658.62757932881971	25276
658.93757413607022	25731
659.24756180782458	26068
659.557542334893	26752
659.86751570808667	27027
660.17748191821681	27264
660.48744095609493	27635
660.797392812533	28132
661.107337478343	28435
661.41727494433781	28871
661.72720520133055	29347
662.03712824013462	29693
662.34704405156356	29965
662.65695262643123	30229
662.96685395555278	30529
663.27674802974263	31158
663.58663483981582	31183
663.89651437658813	31574
664.2063866308755	31825
664.51625159349419	32349
664.82610925526069	32599
665.1359596069924	33056
665.44580263950638	33405
665.75563834362072	33790
666.06546671015326	34172
666.375287729923	34108
666.6851013937486	34721
666.99490769244937	34862
667.30470661684512	35154
667.61449815775586	35300
667.924282306002	35667
668.23405905240463	35999
668.54382838778463	36223
668.85359030296411	36527
669.16334478876468	36657
669.47309183600908	36797
669.78283143551982	37040
670.09256357812023	37322
670.40228825463407	37523
670.71200545588522	37563
671.0217151726979	37998
671.33141739589735	38093
671.64111211630836	38047
671.950799324757	38171
672.26047901206869	38338
672.57015116907019	38388
672.87981578658844	38685
673.18947285545039	38485
673.49912236648379	38937
673.808764310517	38939
674.11839867837818	38880
674.42802546089627	39009
674.7376446489003	39275
675.04725623322054	39080
675.35686020468688	38854
675.66645655412981	39139
675.97604527238025	38778
676.28562635026981	38918
676.59519977863033	38879
676.90476554829365	39119
677.214323650093	39033
677.523874074861	39050
677.83341681343165	39319
678.14295185663866	38850
678.45247919531619	38942
678.76199882029937	38575
679.07151072242357	38510
679.38101489252415	38429
679.69051132143761	38203
680.00000000000011	38297
680.309480919049	38183
680.61895406942153	37977
680.92841944195573	37853
681.23787702749	37751
681.54732681686278	37651
681.85676880091387	37575
682.16620297048223	37443
682.47562931640857	37378
682.78504782953348	37402
683.09445850069744	37068
683.40386132074252	36969
683.71325628051045	37142
684.02264337084353	36586
684.33202258258461	36555
684.64139390657726	36513
684.95075733366514	36396
685.26011285469224	36327
685.56946046050336	36032
685.87880014194377	36176
686.188131889859	35900
686.49745569509537	35624
686.80677154849934	35485
687.11607944091793	35361
687.42537936319832	35327
687.73467130618883	34907
688.04395526073779	35113
688.3532312176942	34735
688.66249916790753	34660
688.97175910222734	34471
689.28101101150423	34316
689.59025488658881	34095
689.89949071833291	33944
690.20871849758782	33554
690.51793821520585	33537
690.82714986204019	33184
691.13635342894349	33210
691.44554890677	32814
691.75473628637371	32457
692.06391555860955	32381
692.37308671433209	32189
692.682249744398	31582
692.991404639663	31703
693.30055139098351	31553
693.60968998921726	31288
693.9188204252215	30978
694.22794268985479	30732
694.53705677397568	30197
694.8461626684433	29981
695.15526036411723	29735
695.46434985185817	29322
695.77343112252629	29173
696.08250416698331	28780
696.39156897609041	28291
696.70062554071023	28314
697.00967385170588	27689
697.31871389993967	27896
697.62774567627628	27243
697.9367691715795	26966
698.24578437671425	26475
698.55479128254592	26559
698.86378987994055	25803
699.17278015976422	25627
699.48176211288387	25282
699.79073573016728	25048
700.09970100248211	24713
700.40865792069678	24508
700.71760647568055	24042
701.02654665830289	23898
701.33547845943372	23319
701.64440186994386	22968
701.953316880704	22852
702.26222348258648	22447
702.57112166646323	22430
702.88001142320684	21926
703.18889274369087	21778
703.49776561878878	21519
703.80663003937514	21197
704.11548599632522	21007
704.424333480514	20674
704.73317248281751	20468
705.04200299411241	20247
705.35082500527608	20131
705.65963850718583	19762
705.96844349071966	19584
706.277239946757	19318
706.58602786617655	19270
706.89480723985844	19053
707.20357805868332	18748
707.51234031353147	18555
707.8210939952852	18246
708.12983909482614	18228
708.43857560303707	17886
708.74730351080132	17666
709.05602280900268	17471
709.36473348852519	17454
709.67343554025422	17268
709.98212895507493	16966
710.29081372387361	17057
710.59948983753657	16774
710.90815728695156	16713
711.21681606300581	16393
711.52546615658787	16290
711.83410755858677	16046
712.142740259892	15990
712.45136425139356	15881
712.75997952398222	15647
713.06858606854917	15652
713.37718387598613	15443
713.68577293718556	15346
713.99435324304079	15141
714.30292478444539	14978
714.61148755229283	14906
714.92004153747871	14616
715.228586730898	14483
715.5371231234468	14401
715.8456507060215	14319
716.1541694695195	14226
716.46267940483813	14110
716.77118050287618	13909
717.07967275453245	13906
717.38815615070621	13697
717.69663068229818	13464
718.00509634020852	13316
718.31355311533878	13445
718.62200099859115	13203
718.93043998086807	13026
719.23887005307256	12935
719.5472912061083	12887
719.85570343088023	12603
720.16410671829294	12469
720.47250105925207	12588
720.78088644466413	12330
721.08926286543556	12270
721.397630312474	12122
721.70598877668783	12090
722.01433824898538	11774
722.32267872027637	11757
722.6310101814704	11683
722.93933262347832	11407
723.247646037211	11459
723.5559504135806	11323
723.86424574349962	11207
724.172532017881	11239
724.48080922763859	11049
724.78907736368649	10841
725.09733641693981	10889
725.40558637831452	10766
725.71382723872648	10566
726.02205898909278	10553
726.330281620331	10528
726.63849512335923	10191
726.94669948909632	10285
727.25489470846173	10169
727.56308077237566	10320
727.87125767175894	9949
728.17942539753255	10021
728.48758394061906	10003
728.79573329194113	9749
729.103873442422	9693
729.41200438298551	9875
729.7201261045567	9780
730.0282385980604	9631
730.336341854423	9564
730.64443586457128	9540
730.95252061943211	9589
731.26059610993377	9472
731.56866232700474	9293
731.87671926157418	9378
732.18476690457248	9302
732.49280524692972	9185
732.80083427957743	9162
733.108853993448	9028
733.416864379473	8965
733.72486542858678	9069
734.03285713172284	9027
734.34083947981583	9008
734.648812463801	8970
734.95677607461471	8841
735.26473030319346	8770
735.57267514047442	8657
735.8806105773956	8576
736.188536604896	8673
736.496453213915	8720
736.80436039539245	8700
737.11225814026909	8539
737.42014643948676	8606
737.72802528398745	8489
738.03589466471385	8415
738.34375457260967	8510
738.65160499861884	8387
738.95944593368665	8345
739.2672773687583	8284
739.57509929478044	8365
739.88291170270008	8270
740.190714583465	8288
740.49850792802317	8293
740.80629172732415	8267
741.11406597231735	8236
741.42183065395363	8389
741.7295857631841	8133
742.03733129096065	8135
742.34506722823619	8318
742.65279356596363	8114
742.96051029509727	8175
743.2682174065917	8163
743.57591489140293	8131
743.88360274048648	7936
744.1912809447997	7920
744.49894949530017	7878
744.80660838294614	7926
745.11425759869667	8066
745.42189713351172	8045
745.72952697835171	7998
746.0371471241782	7883
746.34475756195252	7844
746.65235828263792	7903
746.95994927719744	7870
747.26753053659559	7844
747.575102051797	7683
747.88266381376764	7684
748.19021581347351	7688
748.49775804188187	7533
748.80529048996061	7536
749.112813148678	7501
749.42032600900359	7477
749.72782906190753	7523
750.03532229836026	7317
750.34280570933367	7453
750.6502792858	7465
750.95774301873178	7292
751.26519689910356	7341
751.57264091788932	7135
751.88007506606471	7094
752.187499334605	6991
752.49491371448789	6934
752.80231819669029	6974
753.10971277219073	6857
753.41709743196839	6845
753.72447216700266	6876
754.03183696827455	6820
754.33919182676482	6684
754.64653673345617	6648
754.95387167933086	6722
755.26119665537294	6695
755.56851165256649	6591
755.87581666189692	6449
756.1831116743499	6426
756.49039668091223	6417
756.79767167257125	6380
757.10493664031549	6363
757.41219157513342	6234
757.71943646801515	6234
758.02667130995121	6205
758.33389609193284	6087
758.641110804952	6040
758.94831544000181	6138
759.255509988076	6056
759.56269444016868	6099
759.86986878727532	5977
760.17703302039206	5914
760.48418713051535	6008
760.791331108643	5969
761.09846494577323	5818
761.40558863290539	5848
761.71270216103949	5714
762.019805521176	5656
762.32689870431659	5645
762.63398170146365	5549
762.94105450362053	5517
763.24811710179063	5499
763.55516948697914	5429
763.8622116501914	5384
764.169243582434	5441
764.47626527471391	5440
764.78327671803891	5319
765.090277903418	5263
765.39726882186085	5235
765.70424946437731	5185
766.01121982197913	5145
766.31817988567809	5087
766.62512964648715	5003
766.93206909541959	4994
767.23899822349006	4948
767.545917021714	4842
767.8528254811074	4886
768.15972359268665	4820
768.46661134747012	4818
768.77348873647611	4773
769.080355750724	4631
769.387212381234	4637
769.69405861902692	4693
770.00089445512492	4473
770.30771988055051	4485
770.61453488632731	4462
770.9213394634794	4404
771.22813360303212	4302
771.53491729601137	4310
771.84169053344431	4257
772.14845330635808	4189
772.45520560578154	4205
772.7619474227439	4100
773.06867874827583	4152
773.37539957340755	4012
773.68210988917133	4041
773.98880968660012	4028
774.2954989567271	3825
774.60217769058693	3887
774.90884587921471	3814
775.21550351364658	3819
775.5221505849197	3773
775.82878708407168	3654
776.13541300214126	3691
776.44202833016789	3652
776.748633059192	3507
777.05522718025486	3455
777.36181068439862	3478
777.668383562666	3446
777.97494580610123	3443
778.28149740574838	3330
778.58803835265371	3367
778.89456863786313	3268
779.2010882524238	3222
779.50759718738436	3232
779.81409543379368	3219
780.12058298270154	3161
780.42705982515861	3044
780.73352595221661	3094
781.03998135492816	3019
781.34642602434633	3008
781.6528599515259	2907
781.95928312752164	2921
782.26569554338948	2936
782.57209719018658	2905
782.87848805897045	2837
783.18486814080018	2827
783.491237426735	2758
783.79759590783533	2761
784.10394357516236	2780
784.4102804197787	2692
784.71660643274731	2694
785.02292160513207	2622
785.32922592799821	2675
785.63551939241086	2617
785.94180198943729	2505
786.24807371014481	2542
786.55433454560182	2526
786.860584486878	2411
787.16682352504347	2422
787.47305165116927	2380
787.77926885632758	2370
788.08547513159135	2333
788.39167046803459	2314
788.697854856732	2248
789.00402828875929	2310
789.31019075519328	2286
789.61634224711111	2277
789.92248275559143	2137
790.22861227171359	2147
790.5347307865577	2154
790.84083829120527	2175
791.146934776738	2109
791.4530202342396	2089
791.7590946547931	2036
792.06515802948388	2094
792.37121034939776	2014
792.67725160562111	1974
792.983281789242	1981
793.28930089134872	1919
793.59530890303074	1973
793.90130581537858	1942
794.2072916194835	1851
794.51326630643791	1907
794.81922986733491	1874
795.125182293269	1831
795.4311235753346	1787
795.73705370462812	1755
796.04297267224661	1808
796.34888046928779	1716
796.65477708685057	1590
796.96066251603452	1578
797.2665367479409	1557
797.572399773671	1700
797.87825158432736	1651
798.18409217101362	1648
798.48992152483447	1684
798.79573963689518	1629
799.10154649830224	1580
799.407342100163	1603
799.7131264335859	1523
800.01889948967994	1545
800.32466125955557	1535
800.63041173432407	1508
800.93615090509718	1456
801.24187876298845	1467
801.54759529911189	1470
801.85330050458231	1400
802.15899437051587	1371
802.46467688802932	1402
802.77034804824086	1413
803.07600784226941	1390
803.38165626123475	1334
803.68729329625751	1391
803.99291893845964	1329
804.29853317896414	1353
804.60413600889444	1337
804.9097274193756	1289
805.215307401533	1318
805.52087594649367	1215
805.826433045385	1203
806.1319786893356	1168
806.43751286947565	1219
806.74303557693509	1197
807.04854680284586	1190
807.35404653834053	1185
807.65953477455264	1173
807.96501150261656	1193
808.27047671366836	1130
808.575930398844	1163
808.88137254928131	1128
809.18680315611891	1119
809.49222221049615	1145
809.79762970355364	1110
810.1030256264329	1064
810.40840997027635	1069
810.71378272622746	1063
811.01914388543128	1078
811.32449343903272	1084
811.62983137817844	1023
811.93515769401608	1012
812.24047237769446	1040
812.54577542036247	983
812.85106681317109	985
813.15634654727194	978
813.46161461381757	993
813.76687100396146	989
814.07211570885818	973
814.37734871966359	974
814.68257002753387	993
814.98777962362738	972
815.29297749910211	922
815.59816364511823	913
815.90333805283615	908
816.20850071341772	908
816.51365161802607	904
816.81879075782456	876
817.123918123978	879
817.42903370765237	918
817.73413750001453	885
818.03922949223272	823
818.34430967547519	828
818.64937804091255	881
818.95443457971544	852
819.25947928305618	872
819.56451214210767	853
819.869533148044	827
820.17454229204077	846
820.47953956527351	848
820.78452495891986	775
821.08949846415817	820
821.39446007216759	812
821.69940977412853	791
822.00434756122263	773
822.309273424632	778
822.61418735554059	763
822.91908934513276	752
823.22397938459414	749
823.5288574651114	772
823.83372357787255	702
824.13857771406583	769
824.44341986488189	789
824.7482500215109	743
825.0530681751452	757
825.35787431697781	719
825.6626684382029	733
825.96745053001541	703
826.2722205836119	746
826.57697859018947	711
826.88172454094638	684
827.18645842708224	639
827.49118023979736	658
827.79588997029362	692
828.10058760977347	675
828.40527314944075	630
828.70994658050017	685
829.01460789415762	622
829.31925708162009	640
829.623894134096	699
829.9285190427936	653
830.23313179892375	630
830.53773239369752	676
830.84232081832727	652
831.14689706402669	626
831.45146112200973	667
831.756012983493	627
832.06055263969222	598
832.36508008182557	659
832.66959530111228	621
832.974098288772	611
833.278589036026	605
833.58306753409624	580
833.88753377420619	590
834.1919877475799	569
834.4964294454436	593
834.800858859023	584
835.10527597954638	559
835.40968079824233	600
835.71407330634065	593
836.01845349507232	584
836.3228213556697	570
836.627176879366	569
836.93152005739512	604
837.235850880993	547
837.54016934139611	532
837.84447542984162	566
838.14876913756893	551
838.45305045581745	523
838.75731937582862	511
839.06157588884412	522
839.36581998610768	516
839.67005165886326	523
839.97427089835651	533
840.27847769583423	527
840.58267204254378	532
840.88685392973446	512
841.1910233486559	541
841.49518029055946	497
841.799324746697	505
842.1034567083226	477
842.40757616669021	501
842.71168311305564	456
843.01577753867559	490
843.31985943480811	506
843.6239287927126	488
843.92798560364861	437
844.23202985887781	481
844.53606154966246	487
844.84008066726642	471
845.14408720295455	448
845.44808114799241	456
845.75206249364749	442
846.05603123118749	442
846.35998735188218	460
846.66393084700178	425
846.9678617078182	437
847.27177992560416	437
847.57568549163352	471
847.87957839718138	444
848.18345863352442	445
848.48732619193936	466
848.79118106370561	415
849.09502324010214	441
849.3988527124103	447
849.702669471912	397
850.00647350989084	415
850.3102648176307	401
850.61404338641739	419
850.91780920753763	408
851.22156227227947	400
851.52530257193177	391
851.82903009778488	421
852.13274484113037	419
852.43644679326053	384
852.74013594546921	414
853.0438122890514	390
853.34747581530337	395
853.651126515522	387
853.95476438100638	371
854.25838940305573	369
854.56200157297087	330
854.86560088205431	398
855.16918732160866	343
855.47276088293859	353
855.77632155734977	389
856.079869336149	361
856.3834042106439	352
856.686926172144	340
856.99043521195938	371
857.29393132140194	372
857.597414491784	362
857.9008847144197	348
858.20434198062446	341
858.50778628171406	338
858.81121760900623	334
859.11463595381974	346
859.41804130747482	340
859.721433661292	341
860.02481300659429	335
860.32817933470471	337
860.63153263694835	343
860.93487290465089	336
861.23820012913973	317
861.54151430174318	341
861.84481541379068	335
862.14810345661351	298
862.45137842154327	304
862.75464029991338	326
863.057889083058	288
863.36112476231335	293
863.66434732901587	284
863.96755677450392	295
864.270753090117	321
864.57393626719488	302
864.87710629708022	299
865.18026317111594	290
865.4834068806457	300
865.78653741701567	326
866.0896547715721	300
866.392758935663	278
866.69584990063765	270
866.99892765784625	290
867.30199219864062	296
867.60504351437385	293
867.90808159639948	255
868.21110643607335	276
868.5141180247515	255
868.81711635379247	248
869.12010141455482	267
869.42307319839892	240
869.7260316966865	269
870.02897690078021	234
870.33190880204393	254
870.63482739184349	250
870.93773266154517	249
871.24062460251616	269
871.54350320612662	239
871.846368463746	244
872.14922036674625	235
872.45205890649981	249
872.75488407438138	225
873.05769586176575	210
873.36049426002944	231
873.66327926055078	242
873.96605085470856	221
874.26880903388292	215
874.57155378945606	208
874.87428511281041	226
875.17700299533021	210
875.47970742840118	224
875.78239840340984	212
876.08507591174407	221
876.38773994479322	221
876.69039049394769	218
876.99302755059944	219
877.29565110614146	214
877.5982611519679	210
877.90085767947471	204
878.20344068005841	213
878.50601014511744	207
878.8085660660513	213
879.1111084342607	192
879.41363724114751	199
879.716152478115	189
880.0186541365681	195
880.32114220791232	196
880.62361668355516	190
880.92607755490474	204
881.22852481337111	186
881.530958450365	192
881.83337845729909	172
882.1357848255866	164
882.438177546643	173
882.740556611884	181
883.04292201272744	183
883.34527374059212	181
883.647611786898	198
883.94993614306657	164
884.25224680052065	169
884.55454375068393	183
884.85682698498238	164
885.159096494842	147
