# Supplementary material for: Anomalous deep-red luminescence of perylene black analogues with strong π-π interactions
Source: Nat Commun. 2023 Apr 6;14:1922. doi: 10.1038/s41467-023-37171-y (PMC10079835; doi:10.1038/s41467-023-37171-y)
Supplement: Supplementary file 3 — Source data [file 41467_2023_37171_MOESM3_ESM.zip › DATA/Temperature-dependent PL spectra and fluorescence decay of crystalline film/Supplementary Fig. 23a/68-220K-1S-EX480NM 394.csv]

471.67766888101448	37
471.99028276455613	31
472.30289504096527	14
472.61550570108284	22
472.92811473574989	33
473.24072213580666	28
473.55332789209336	15
473.86593199544933	26
474.1785344367139	35
474.49113520672552	30
474.80373429632243	21
475.11633169634268	30
475.42892739762328	48
475.74152139100158	40
476.0541136673134	51
476.36670421739564	106
476.67929303208308	143
476.99188010221161	210
477.30446541861556	333
477.61704897212951	466
477.92963075358745	629
478.24221075382258	765
478.55478896366805	874
478.86736537395689	985
479.17993997552071	993
479.49251275919204	975
479.80508371580152	957
480.11765283618081	915
480.43022011116011	825
480.74278553156955	695
481.05534908823893	551
481.3679107719978	386
481.68047057367477	254
481.9930284840986	186
482.3055844940975	115
482.61813859449853	76
482.93069077612978	36
483.24324102981785	41
483.55578934638896	30
483.86833571666938	32
484.18088013148508	33
484.49342258166109	32
484.80596305802226	38
485.11850155139314	28
485.431038052598	28
485.74357255246059	45
486.0561050418039	18
486.36863551145126	27
486.68116395222489	34
486.99369035494715	39
487.30621471043958	25
487.61873700952418	35
487.93125724302115	36
488.24377540175158	37
488.55629147653553	22
488.86880545819321	47
489.1813173375437	28
489.49382710540635	42
489.80633475259975	25
490.11884026994227	36
490.431343648252	32
490.74384487834635	27
491.05634395104295	28
491.36884085715855	35
491.681335587509	44
491.99382813291135	34
492.306318484181	28
492.61880663213338	14
492.93129256758351	31
493.24377628134579	32
493.556257764235	22
493.86873700706491	44
494.18121400064928	25
494.49368873580113	35
494.80616120333332	34
495.11863139405887	31
495.43109929878926	26
495.74356490833679	31
496.05602821351295	41
496.36848920512864	41
496.68094787399497	30
496.99340421092217	42
497.30585820672025	37
497.618309852199	42
497.930759138168	37
498.2432060554363	27
498.55565059481262	38
498.86809274710549	32
499.18053250312255	21
499.49296985367175	36
499.80540478956044	31
500.11783730159578	27
500.43026738058438	40
500.74269501733289	42
501.05512020264717	23
501.36754292733309	23
501.67996318219559	27
501.99238095804031	46
502.30479624567175	26
502.61720903589458	52
502.92961931951248	27
503.24202708732969	33
503.55443233014927	34
503.8668350387747	53
504.17923520400888	33
504.49163281665415	38
504.80402786751279	44
505.11642034738662	31
505.42881024707719	36
505.74119755738593	23
506.05358226911386	36
506.36596437306156	44
506.67834386002937	33
506.99072072081725	49
507.30309494622503	39
507.61546652705232	44
507.92783545409821	35
508.24020171816147	47
508.55256531004056	28
508.86492622053396	54
509.17728444043945	42
509.48963996055494	37
509.80199277167742	30
510.11434286460417	43
510.42669023013229	46
510.73903485905777	37
511.0513767421769	46
511.36371587028589	52
511.67605223418053	49
511.9883858246555	35
512.30071663250646	56
512.6130446485281	67
512.92536986351467	27
513.237692268261	39
513.55001185356036	36
513.86232861020676	43
514.17464252899379	39
514.48695360071429	37
514.79926181616122	40
515.1115671661272	45
515.42386964140451	48
515.73616923278553	49
516.0484659310614	43
516.36075972702429	42
516.67305061146533	57
516.985338575175	53
517.29762360894472	39
517.60990570356478	35
517.922184849825	50
518.23446103851586	42
518.54673426042689	48
518.85900450634756	27
519.17127176706674	39
519.483536033374	46
519.79579729605769	42
520.10805554590615	32
520.42031077370768	48
520.73256297025046	42
521.04481212632174	39
521.35705823270951	51
521.66930128020044	53
521.98154125958183	44
522.29377816164072	47
522.60601197716289	43
522.918242696935	45
523.23047031174337	35
523.54269481237316	41
523.85491618961044	65
524.16713443424021	59
524.4793495370476	57
524.79156148881771	50
525.10377028033486	50
525.41597590238371	52
525.72817834574835	62
526.04037760121275	37
526.35257365956079	48
526.66476651157541	67
526.97695614804047	44
527.28914255973893	55
527.60132573745352	56
527.913505671967	53
528.22568235406175	57
528.53785577451981	62
528.85002592412343	60
529.1621927936543	49
529.47435637389367	55
529.78651665562359	61
530.09867362962461	74
530.41082728667811	59
530.72297761756442	63
531.03512461306445	59
531.34726826395831	59
531.65940856102623	62
531.971545495048	61
532.28367905680363	50
532.59580923707233	61
532.90793602663371	60
533.220059416267	66
533.53217939675073	51
533.84429595886411	59
534.15640909338572	65
534.4685187910934	53
534.780625042766	66
535.09272783918118	55
535.40482717111672	71
535.7169230293506	53
536.02901540465984	64
536.3411042878223	58
536.65318966961456	63
536.96527154081377	54
537.27734989219641	69
537.58942471453952	71
537.90149599861934	70
538.21356373521166	77
538.525627915093	70
538.83768852903938	71
539.1497455678259	80
539.46179902222855	74
539.77384888302288	63
540.08589514098355	83
540.397937786886	72
540.709976811505	81
541.02201220561517	82
541.33404395999116	80
541.64607206540768	83
541.95809651263846	86
542.27011729245783	90
542.58213439563963	77
542.89414781295784	85
543.20615753518621	78
543.51816355309779	84
543.83016585746611	87
544.14216443906435	95
544.45415928866555	87
544.76615039704268	85
545.07813775496857	108
545.39012135321548	90
545.702101182556	91
546.01407723376258	98
546.32604949760741	103
546.63801796486257	83
546.94998262629974	92
547.26194347269052	92
547.57390049480739	100
547.885853683421	100
548.19780302930315	86
548.50974852322486	77
548.82169015595764	102
549.13362791827217	101
549.44556180093923	84
549.75749179472973	81
550.06941789041446	76
550.38134007876363	107
550.69325835054758	97
551.00517269653687	88
551.3170831075015	93
551.62898957421146	80
551.94089208743651	69
552.25279063794687	84
552.56468521651209	85
552.87657581390135	77
553.18846242088455	101
553.50034502823075	93
553.81222362670962	99
554.12409820708967	88
554.43596876014067	91
554.74783527663089	83
555.05969774732978	104
555.37155616300538	98
555.68341051442712	95
555.99526079236273	87
556.30710698758139	94
556.61894909085117	121
556.93078709294	91
557.24262098461634	89
557.55445075664829	77
557.86627639980384	98
558.17809790485069	90
558.48991526255691	98
558.80172846369	109
559.11353749901775	103
559.42534235930725	92
559.73714303532677	97
560.048939517843	91
560.36073179762388	91
560.67251986543613	103
560.984303712047	94
561.29608332822386	93
561.60785870473319	91
561.91962983234259	97
562.23139670181831	106
562.5431593039275	84
562.85491762943673	109
563.16667166911293	101
563.47842141372234	89
563.79016685403167	117
564.10190798080725	119
564.4136447848158	112
564.72537725682344	111
565.0371053875964	111
565.348829167901	110
565.66054858850339	106
565.97226364016967	102
566.28397431366591	117
566.59568059975811	107
566.90738248921252	107
567.21907997279447	109
567.53077304127044	120
567.84246168540574	109
568.15414589596639	100
568.465825663718	108
568.77750097942624	104
569.089171833857	124
569.40083821777546	107
569.71250012194776	118
570.02415753713876	119
570.33581045411449	114
570.64745886363994	106
570.95910275648112	123
571.27074212340278	106
571.58237695517073	114
571.89400724255	125
572.20563297630588	110
572.51725414720408	106
572.82887074600922	110
573.140482763487	127
573.45209019040249	126
573.7636930175205	122
574.07529123560676	122
574.38688483542614	112
574.69847380774354	133
575.0100581433245	134
575.32163783293379	142
575.63321286733662	132
575.94478323729788	129
576.25634893358279	127
576.56790994695643	150
576.87946626818371	121
577.19101788802948	139
577.50256479725908	135
577.81410698663751	122
578.12564444692964	120
578.43717716890046	126
578.748705143315	128
579.06022836093825	129
579.37174681253532	121
579.68326048887138	117
579.99476938071086	147
580.30627347881955	131
580.61777277396186	129
580.92926725690313	129
581.24075691840824	134
581.55224174924251	123
581.86372174017083	127
582.17519688195853	132
582.48666716537036	147
582.7981325811719	164
583.10959312012767	142
583.42104877300335	147
583.7324995305637	142
584.04394538357462	142
584.35538632280077	137
584.66682233900747	132
584.97825342296017	144
585.28967956542385	145
585.60110075716432	146
585.91251698894655	132
586.22392825153634	151
586.53533453569889	144
586.84673583219944	158
587.15813213180388	150
587.46952342527754	148
587.7809097033861	164
588.09229095689534	152
588.40366717657048	134
588.71503835317753	148
589.0264044774824	133
589.33776554025042	134
589.64912153224782	136
589.96047244424017	142
590.27181826699382	156
590.58315899127456	157
590.89449460784817	159
591.20582510748113	155
591.51715048093956	153
591.82847071898937	155
592.13978581239712	164
592.45109575192873	144
592.76240052835112	159
593.07370013243042	171
593.3849945549332	166
593.69628378662594	152
594.00756781827545	159
594.31884664064819	176
594.630120244511	152
594.941388620631	148
595.25265175977484	155
595.56390965270953	148
595.87516229020218	147
596.18640966301973	157
596.49765176192955	162
596.808888577699	163
597.12012010109527	171
597.431346322886	159
597.74256723383849	144
598.05378282472054	168
598.36499308629959	155
598.67619800934381	178
598.98739758462068	165
599.29859180289839	170
599.60978065494464	164
599.92096413152808	161
600.23214222341653	159
600.54331492137851	153
600.8544822161823	152
601.16564409859654	171
601.47680055938963	158
601.78795158933065	166
602.09909717918788	153
602.41023731973064	170
602.7213720017279	159
603.03250121594863	175
603.34362495316191	165
603.65474320413728	162
603.96585595964427	171
604.27696321045244	177
604.58806494733119	171
604.89916116105053	172
605.21025184237988	179
605.52133698208979	182
605.83241657095016	161
606.14349059973131	175
606.45455905920358	190
606.76562194013707	181
607.07667923330268	170
607.38773092947145	195
607.69877701941346	190
608.00981749390053	193
608.320852343703	210
608.63188155959222	204
608.94290513234012	219
609.25392305271782	245
609.5649353114967	257
609.87594189944855	242
610.18694280734576	277
610.4979380259598	249
610.808927546063	249
611.11991135842777	256
611.43088945382658	279
611.74186182303174	247
612.05282845681631	254
612.36378934595268	283
612.67474448121459	266
612.98569385337441	258
613.296637453206	276
613.60757527148257	277
613.918507298978	261
614.22943352646575	267
614.54035394471975	274
614.851268544514	319
615.16217731662334	310
615.47308025182144	311
615.783977340883	323
616.09486857458319	324
616.40575394369625	309
616.71663343899775	329
617.02750705126232	337
617.338374771266	315
617.64923658978387	344
617.96009249759163	378
618.27094248546541	391
618.58178654418077	413
618.89262466451476	433
619.20345683724292	463
619.51428305314255	457
619.82510330298965	471
620.1359175775616	499
620.44672586763534	498
620.75752816398847	513
621.068324457398	565
621.37911473864165	575
621.6898989984976	573
622.00067722774349	632
622.311449417158	641
622.622215557519	657
622.93297563960539	723
623.24372965419582	763
623.55447759206936	761
623.865219444005	827
624.17595520078237	835
624.48668485318069	855
624.79740839198018	922
625.10812580796028	935
625.41883709190154	1024
625.729542234584	1015
626.04024122678845	1074
626.35093405929581	1109
626.66162072288671	1185
626.97230120834263	1239
627.2829755064447	1266
627.59364360797474	1371
627.90430550371445	1366
628.21496118444588	1417
628.5256106409513	1529
628.836253864013	1545
629.14689084441409	1624
629.457521572937	1682
629.7681460403652	1757
630.07876423748189	1866
630.38937615507041	1885
630.69998178391484	1978
631.010581114799	2046
631.32117413850744	2204
631.63176084582437	2251
631.94234122753437	2288
632.25291527442278	2402
632.56348297727436	2561
632.87404432687458	2597
633.18459931400935	2764
633.49514792946434	2753
633.80569016402546	3042
634.11622600847932	3089
634.42675545361226	3184
634.73727849021157	3278
635.04779510906383	3484
635.35830530095654	3584
635.66880905667722	3749
635.97930636701369	3916
636.289797222754	4069
636.60028161468631	4141
636.9107595335995	4467
637.22123097028225	4594
637.53169591552341	4727
637.84215436011266	4970
638.152606294839	5247
638.46305171049278	5264
638.77349059786411	5577
639.08392294774285	5781
639.39434875092	5893
639.70476799818641	6150
640.01518068033317	6317
640.32558678815155	6598
640.63598631243337	6813
640.94637924397057	6872
641.25676557355519	7253
641.56714529197973	7421
641.87751839003738	7707
642.18788485852053	7928
642.49824468822294	8216
642.80859786993813	8508
643.11894439445985	8710
643.42928425258208	9012
643.73961743509938	9271
644.04994393280663	9569
644.36026373649872	9728
644.67057683697055	10117
644.98088322501837	10357
645.2911828914373	10687
645.601475827024	11059
645.91176202257464	11281
646.22204146888612	11515
646.53231415675509	12043
646.84258007697929	12181
647.15283922035587	12357
647.463091577683	12798
647.773337139759	13131
648.083575897382	13284
648.39380784135119	13726
648.70403296246513	14098
649.01425125152366	14389
649.32446269932632	14741
649.63466729667323	15059
649.94486503436462	15331
650.25505590320108	15792
650.56523989398363	15934
650.87541699751341	16194
651.185587204592	16678
651.4957505060213	16913
651.80590689260373	17522
652.1160563551415	17789
652.42619888443744	18194
652.73633447129487	18417
653.046463106517	18643
653.356584780908	19147
653.66669948527158	19419
653.9768072104124	19942
654.28690794713532	20256
654.59700168624511	20544
654.90708841854746	20995
655.21716813484807	21429
655.52724082595307	21710
655.83730648266874	22137
656.147365095802	22544
656.45741665615992	22770
656.76746115454966	23152
657.0774985817792	23433
657.38752892865682	23740
657.6975521859905	24304
658.00756834458946	24522
658.3175773952629	24723
658.62757932881971	25233
658.93757413607022	25569
659.24756180782458	25857
659.557542334893	26227
659.86751570808667	26731
660.17748191821681	27049
660.48744095609493	27382
660.797392812533	27656
661.107337478343	28046
661.41727494433781	28236
661.72720520133055	28810
662.03712824013462	29220
662.34704405156356	29277
662.65695262643123	29413
662.96685395555278	29915
663.27674802974263	30257
663.58663483981582	30295
663.89651437658813	30739
664.2063866308755	31123
664.51625159349419	31349
664.82610925526069	31363
665.1359596069924	31703
665.44580263950638	32042
665.75563834362072	32157
666.06546671015326	32810
666.375287729923	32872
666.6851013937486	33352
666.99490769244937	33270
667.30470661684512	33651
667.61449815775586	33839
667.924282306002	33814
668.23405905240463	34246
668.54382838778463	34443
668.85359030296411	34849
669.16334478876468	34969
669.47309183600908	34603
669.78283143551982	35143
670.09256357812023	35310
670.40228825463407	35367
670.71200545588522	35630
671.0217151726979	35744
671.33141739589735	35665
671.64111211630836	35891
671.950799324757	36032
672.26047901206869	35987
672.57015116907019	36209
672.87981578658844	36144
673.18947285545039	36195
673.49912236648379	36473
673.808764310517	36322
674.11839867837818	35897
674.42802546089627	36479
674.7376446489003	36415
675.04725623322054	36223
675.35686020468688	36504
675.66645655412981	36150
675.97604527238025	36089
676.28562635026981	36260
676.59519977863033	36256
676.90476554829365	36121
677.214323650093	35799
677.523874074861	35874
677.83341681343165	36183
678.14295185663866	36029
678.45247919531619	35503
678.76199882029937	35642
679.07151072242357	35475
679.38101489252415	35373
679.69051132143761	35114
680.00000000000011	35196
680.309480919049	34976
680.61895406942153	34752
680.92841944195573	34699
681.23787702749	34936
681.54732681686278	34714
681.85676880091387	34512
682.16620297048223	34440
682.47562931640857	34203
682.78504782953348	33978
683.09445850069744	33719
683.40386132074252	33990
683.71325628051045	33565
684.02264337084353	33685
684.33202258258461	33552
684.64139390657726	33322
684.95075733366514	32926
685.26011285469224	32946
685.56946046050336	33012
685.87880014194377	32659
686.188131889859	32436
686.49745569509537	32534
686.80677154849934	32194
687.11607944091793	32176
687.42537936319832	31977
687.73467130618883	31798
688.04395526073779	31702
688.3532312176942	31726
688.66249916790753	31328
688.97175910222734	31274
689.28101101150423	31170
689.59025488658881	30850
689.89949071833291	30820
690.20871849758782	30432
690.51793821520585	30502
690.82714986204019	29931
691.13635342894349	30082
691.44554890677	29749
691.75473628637371	29388
692.06391555860955	29092
692.37308671433209	28899
692.682249744398	28793
692.991404639663	28578
693.30055139098351	28590
693.60968998921726	28267
693.9188204252215	27804
694.22794268985479	27538
694.53705677397568	27384
694.8461626684433	27128
695.15526036411723	26899
695.46434985185817	26651
695.77343112252629	26356
696.08250416698331	25585
696.39156897609041	25772
696.70062554071023	25385
697.00967385170588	25222
697.31871389993967	25026
697.62774567627628	24787
697.9367691715795	24356
698.24578437671425	24176
698.55479128254592	23683
698.86378987994055	23481
699.17278015976422	23299
699.48176211288387	22761
699.79073573016728	22676
700.09970100248211	22259
700.40865792069678	22021
700.71760647568055	21887
701.02654665830289	21577
701.33547845943372	21220
701.64440186994386	20876
701.953316880704	20744
702.26222348258648	20445
702.57112166646323	20257
702.88001142320684	20004
703.18889274369087	19983
703.49776561878878	19490
703.80663003937514	19149
704.11548599632522	19080
704.424333480514	19009
704.73317248281751	18632
705.04200299411241	18260
705.35082500527608	18268
705.65963850718583	17972
705.96844349071966	17789
706.277239946757	17757
706.58602786617655	17368
706.89480723985844	17294
707.20357805868332	17100
707.51234031353147	16738
707.8210939952852	16697
708.12983909482614	16490
708.43857560303707	16190
708.74730351080132	16069
709.05602280900268	15949
709.36473348852519	15970
709.67343554025422	15761
709.98212895507493	15677
710.29081372387361	15528
710.59948983753657	15321
710.90815728695156	15030
711.21681606300581	14922
711.52546615658787	14809
711.83410755858677	14809
712.142740259892	14504
712.45136425139356	14476
712.75997952398222	14373
713.06858606854917	14157
713.37718387598613	14155
713.68577293718556	14051
713.99435324304079	13962
714.30292478444539	13970
714.61148755229283	13725
714.92004153747871	13619
715.228586730898	13551
715.5371231234468	13387
715.8456507060215	13263
716.1541694695195	13037
716.46267940483813	13109
716.77118050287618	12932
717.07967275453245	12742
717.38815615070621	12882
717.69663068229818	12638
718.00509634020852	12519
718.31355311533878	12299
718.62200099859115	12275
718.93043998086807	12203
719.23887005307256	12160
719.5472912061083	12003
719.85570343088023	11808
720.16410671829294	11730
720.47250105925207	11630
720.78088644466413	11643
721.08926286543556	11489
721.397630312474	11316
721.70598877668783	11414
722.01433824898538	11027
722.32267872027637	11096
722.6310101814704	11021
722.93933262347832	11010
723.247646037211	10922
723.5559504135806	10605
723.86424574349962	10504
724.172532017881	10613
724.48080922763859	10472
724.78907736368649	10386
725.09733641693981	10182
725.40558637831452	10180
725.71382723872648	10026
726.02205898909278	10069
726.330281620331	9864
726.63849512335923	9831
726.94669948909632	9696
727.25489470846173	9674
727.56308077237566	9585
727.87125767175894	9627
728.17942539753255	9521
728.48758394061906	9441
728.79573329194113	9250
729.103873442422	9185
729.41200438298551	9195
729.7201261045567	9100
730.0282385980604	9105
730.336341854423	8988
730.64443586457128	9022
730.95252061943211	8988
731.26059610993377	8844
731.56866232700474	8809
731.87671926157418	8652
732.18476690457248	8693
732.49280524692972	8645
732.80083427957743	8661
733.108853993448	8565
733.416864379473	8461
733.72486542858678	8413
734.03285713172284	8435
734.34083947981583	8465
734.648812463801	8360
734.95677607461471	8250
735.26473030319346	8263
735.57267514047442	8165
735.8806105773956	8173
736.188536604896	8159
736.496453213915	8074
736.80436039539245	8090
737.11225814026909	8091
737.42014643948676	8015
737.72802528398745	8088
738.03589466471385	8084
738.34375457260967	7875
738.65160499861884	7863
738.95944593368665	7794
739.2672773687583	7974
739.57509929478044	7757
739.88291170270008	7761
740.190714583465	7796
740.49850792802317	7744
740.80629172732415	7647
741.11406597231735	7724
741.42183065395363	7613
741.7295857631841	7680
742.03733129096065	7687
742.34506722823619	7740
742.65279356596363	7581
742.96051029509727	7623
743.2682174065917	7458
743.57591489140293	7516
743.88360274048648	7576
744.1912809447997	7535
744.49894949530017	7499
744.80660838294614	7499
745.11425759869667	7451
745.42189713351172	7379
745.72952697835171	7410
746.0371471241782	7415
746.34475756195252	7423
746.65235828263792	7282
746.95994927719744	7252
747.26753053659559	7296
747.575102051797	7258
747.88266381376764	7239
748.19021581347351	7108
748.49775804188187	7108
748.80529048996061	7094
749.112813148678	7070
749.42032600900359	6829
749.72782906190753	6979
750.03532229836026	6769
750.34280570933367	6837
750.6502792858	6877
750.95774301873178	6679
751.26519689910356	6620
751.57264091788932	6624
751.88007506606471	6620
752.187499334605	6511
752.49491371448789	6486
752.80231819669029	6437
753.10971277219073	6341
753.41709743196839	6347
753.72447216700266	6361
754.03183696827455	6210
754.33919182676482	6134
754.64653673345617	6078
754.95387167933086	6125
755.26119665537294	6090
755.56851165256649	6058
755.87581666189692	5990
756.1831116743499	5952
756.49039668091223	5908
756.79767167257125	5860
757.10493664031549	5826
757.41219157513342	5801
757.71943646801515	5654
758.02667130995121	5644
758.33389609193284	5593
758.641110804952	5606
758.94831544000181	5607
759.255509988076	5475
759.56269444016868	5544
759.86986878727532	5496
760.17703302039206	5436
760.48418713051535	5382
760.791331108643	5372
761.09846494577323	5335
761.40558863290539	5255
761.71270216103949	5175
762.019805521176	5225
762.32689870431659	5092
762.63398170146365	5201
762.94105450362053	5151
763.24811710179063	5020
763.55516948697914	4978
763.8622116501914	4904
764.169243582434	4881
764.47626527471391	4897
764.78327671803891	4889
765.090277903418	4936
765.39726882186085	4772
765.70424946437731	4672
766.01121982197913	4654
766.31817988567809	4575
766.62512964648715	4555
766.93206909541959	4535
767.23899822349006	4457
767.545917021714	4491
767.8528254811074	4369
768.15972359268665	4398
768.46661134747012	4290
768.77348873647611	4288
769.080355750724	4273
769.387212381234	4154
769.69405861902692	4185
770.00089445512492	4121
770.30771988055051	4105
770.61453488632731	4041
770.9213394634794	3992
771.22813360303212	3920
771.53491729601137	3918
771.84169053344431	3892
772.14845330635808	3790
772.45520560578154	3825
772.7619474227439	3704
773.06867874827583	3727
773.37539957340755	3703
773.68210988917133	3765
773.98880968660012	3633
774.2954989567271	3624
774.60217769058693	3529
774.90884587921471	3498
775.21550351364658	3427
775.5221505849197	3354
775.82878708407168	3418
776.13541300214126	3324
776.44202833016789	3282
776.748633059192	3192
777.05522718025486	3159
777.36181068439862	3141
777.668383562666	3199
777.97494580610123	3050
778.28149740574838	3022
778.58803835265371	3048
778.89456863786313	2948
779.2010882524238	2962
779.50759718738436	2949
779.81409543379368	2938
780.12058298270154	2894
780.42705982515861	2872
780.73352595221661	2739
781.03998135492816	2748
781.34642602434633	2723
781.6528599515259	2633
781.95928312752164	2745
782.26569554338948	2671
782.57209719018658	2565
782.87848805897045	2578
783.18486814080018	2485
783.491237426735	2599
783.79759590783533	2522
784.10394357516236	2437
784.4102804197787	2434
784.71660643274731	2447
785.02292160513207	2418
785.32922592799821	2363
785.63551939241086	2360
785.94180198943729	2348
786.24807371014481	2365
786.55433454560182	2275
786.860584486878	2219
787.16682352504347	2180
787.47305165116927	2191
787.77926885632758	2161
788.08547513159135	2153
788.39167046803459	2121
788.697854856732	2084
789.00402828875929	2049
789.31019075519328	2058
789.61634224711111	2115
789.92248275559143	2030
790.22861227171359	1995
790.5347307865577	2022
790.84083829120527	1961
791.146934776738	1879
791.4530202342396	1887
791.7590946547931	1897
792.06515802948388	1854
792.37121034939776	1844
792.67725160562111	1798
792.983281789242	1790
793.28930089134872	1793
793.59530890303074	1766
793.90130581537858	1826
794.2072916194835	1761
794.51326630643791	1748
794.81922986733491	1743
795.125182293269	1713
795.4311235753346	1707
795.73705370462812	1683
796.04297267224661	1653
796.34888046928779	1585
796.65477708685057	1396
796.96066251603452	1447
797.2665367479409	1573
797.572399773671	1579
797.87825158432736	1539
798.18409217101362	1498
798.48992152483447	1532
798.79573963689518	1516
799.10154649830224	1478
799.407342100163	1496
799.7131264335859	1412
800.01889948967994	1492
800.32466125955557	1368
800.63041173432407	1392
800.93615090509718	1415
801.24187876298845	1344
801.54759529911189	1282
801.85330050458231	1358
802.15899437051587	1290
802.46467688802932	1291
802.77034804824086	1274
803.07600784226941	1318
803.38165626123475	1225
803.68729329625751	1285
803.99291893845964	1235
804.29853317896414	1219
804.60413600889444	1202
804.9097274193756	1241
805.215307401533	1237
805.52087594649367	1176
805.826433045385	1165
806.1319786893356	1152
806.43751286947565	1098
806.74303557693509	1130
807.04854680284586	1094
807.35404653834053	1157
807.65953477455264	1154
807.96501150261656	1128
808.27047671366836	1052
808.575930398844	1055
808.88137254928131	989
809.18680315611891	1059
809.49222221049615	1047
809.79762970355364	1027
810.1030256264329	1027
810.40840997027635	977
810.71378272622746	1007
811.01914388543128	1020
811.32449343903272	978
811.62983137817844	962
811.93515769401608	975
812.24047237769446	903
812.54577542036247	938
812.85106681317109	976
813.15634654727194	899
813.46161461381757	921
813.76687100396146	932
814.07211570885818	900
814.37734871966359	912
814.68257002753387	869
814.98777962362738	935
815.29297749910211	895
815.59816364511823	840
815.90333805283615	906
816.20850071341772	856
816.51365161802607	877
816.81879075782456	842
817.123918123978	828
817.42903370765237	822
817.73413750001453	829
818.03922949223272	802
818.34430967547519	792
818.64937804091255	771
818.95443457971544	777
819.25947928305618	800
819.56451214210767	810
819.869533148044	794
820.17454229204077	758
820.47953956527351	761
820.78452495891986	725
821.08949846415817	743
821.39446007216759	764
821.69940977412853	774
822.00434756122263	717
822.309273424632	720
822.61418735554059	673
822.91908934513276	704
823.22397938459414	714
823.5288574651114	690
823.83372357787255	687
824.13857771406583	686
824.44341986488189	712
824.7482500215109	702
825.0530681751452	666
825.35787431697781	675
825.6626684382029	692
825.96745053001541	623
826.2722205836119	678
826.57697859018947	671
826.88172454094638	685
827.18645842708224	602
827.49118023979736	669
827.79588997029362	659
828.10058760977347	646
828.40527314944075	615
828.70994658050017	630
829.01460789415762	644
829.31925708162009	591
829.623894134096	620
829.9285190427936	642
830.23313179892375	604
830.53773239369752	643
830.84232081832727	664
831.14689706402669	609
831.45146112200973	615
831.756012983493	638
832.06055263969222	567
832.36508008182557	543
832.66959530111228	569
832.974098288772	572
833.278589036026	560
833.58306753409624	561
833.88753377420619	531
834.1919877475799	538
834.4964294454436	538
834.800858859023	562
835.10527597954638	505
835.40968079824233	569
835.71407330634065	512
836.01845349507232	540
836.3228213556697	522
836.627176879366	545
836.93152005739512	523
837.235850880993	524
837.54016934139611	517
837.84447542984162	504
838.14876913756893	530
838.45305045581745	501
838.75731937582862	486
839.06157588884412	512
839.36581998610768	489
839.67005165886326	501
839.97427089835651	467
840.27847769583423	486
840.58267204254378	477
840.88685392973446	478
841.1910233486559	490
841.49518029055946	479
841.799324746697	447
842.1034567083226	463
842.40757616669021	468
842.71168311305564	483
843.01577753867559	452
843.31985943480811	463
843.6239287927126	463
843.92798560364861	425
844.23202985887781	440
844.53606154966246	441
844.84008066726642	431
845.14408720295455	445
845.44808114799241	409
845.75206249364749	438
846.05603123118749	436
846.35998735188218	434
846.66393084700178	415
846.9678617078182	401
847.27177992560416	448
847.57568549163352	428
847.87957839718138	380
848.18345863352442	400
848.48732619193936	410
848.79118106370561	401
849.09502324010214	394
849.3988527124103	361
849.702669471912	387
850.00647350989084	395
850.3102648176307	388
850.61404338641739	374
850.91780920753763	369
851.22156227227947	367
851.52530257193177	373
851.82903009778488	366
852.13274484113037	377
852.43644679326053	374
852.74013594546921	373
853.0438122890514	378
853.34747581530337	353
853.651126515522	389
853.95476438100638	364
854.25838940305573	340
854.56200157297087	365
854.86560088205431	358
855.16918732160866	354
855.47276088293859	342
855.77632155734977	336
856.079869336149	303
856.3834042106439	359
856.686926172144	343
856.99043521195938	344
857.29393132140194	318
857.597414491784	317
857.9008847144197	302
858.20434198062446	308
858.50778628171406	335
858.81121760900623	296
859.11463595381974	325
859.41804130747482	327
859.721433661292	289
860.02481300659429	320
860.32817933470471	313
860.63153263694835	295
860.93487290465089	297
861.23820012913973	280
861.54151430174318	314
861.84481541379068	312
862.14810345661351	289
862.45137842154327	285
862.75464029991338	275
863.057889083058	295
863.36112476231335	276
863.66434732901587	278
863.96755677450392	302
864.270753090117	267
864.57393626719488	229
864.87710629708022	254
865.18026317111594	263
865.4834068806457	295
865.78653741701567	277
866.0896547715721	265
866.392758935663	264
866.69584990063765	241
866.99892765784625	265
867.30199219864062	254
867.60504351437385	242
867.90808159639948	241
868.21110643607335	245
868.5141180247515	237
868.81711635379247	237
869.12010141455482	226
869.42307319839892	243
869.7260316966865	261
870.02897690078021	243
870.33190880204393	255
870.63482739184349	247
870.93773266154517	234
871.24062460251616	235
871.54350320612662	217
871.846368463746	222
872.14922036674625	234
872.45205890649981	235
872.75488407438138	227
873.05769586176575	222
873.36049426002944	227
873.66327926055078	223
873.96605085470856	234
874.26880903388292	213
874.57155378945606	191
874.87428511281041	202
875.17700299533021	202
875.47970742840118	208
875.78239840340984	214
876.08507591174407	203
876.38773994479322	184
876.69039049394769	198
876.99302755059944	208
877.29565110614146	217
877.5982611519679	195
877.90085767947471	175
878.20344068005841	211
878.50601014511744	190
878.8085660660513	195
879.1111084342607	217
879.41363724114751	177
879.716152478115	172
880.0186541365681	177
880.32114220791232	182
880.62361668355516	181
880.92607755490474	191
881.22852481337111	202
881.530958450365	175
881.83337845729909	178
882.1357848255866	162
882.438177546643	147
882.740556611884	170
883.04292201272744	179
883.34527374059212	188
883.647611786898	190
883.94993614306657	163
884.25224680052065	165
884.55454375068393	154
884.85682698498238	169
885.159096494842	150
