# Supplementary material for: Anomalous deep-red luminescence of perylene black analogues with strong π-π interactions
Source: Nat Commun. 2023 Apr 6;14:1922. doi: 10.1038/s41467-023-37171-y (PMC10079835; doi:10.1038/s41467-023-37171-y)
Supplement: Supplementary file 3 — Source data [file 41467_2023_37171_MOESM3_ESM.zip › DATA/Temperature-dependent PL spectra and fluorescence decay of crystalline film/Supplementary Fig. 23a/68-230K-1S-EX480NM 395.csv]

471.67766888101448	33
471.99028276455613	30
472.30289504096527	28
472.61550570108284	34
472.92811473574989	31
473.24072213580666	41
473.55332789209336	24
473.86593199544933	32
474.1785344367139	34
474.49113520672552	21
474.80373429632243	20
475.11633169634268	21
475.42892739762328	52
475.74152139100158	35
476.0541136673134	60
476.36670421739564	79
476.67929303208308	141
476.99188010221161	209
477.30446541861556	326
477.61704897212951	424
477.92963075358745	582
478.24221075382258	759
478.55478896366805	886
478.86736537395689	938
479.17993997552071	974
479.49251275919204	958
479.80508371580152	928
480.11765283618081	859
480.43022011116011	758
480.74278553156955	674
481.05534908823893	505
481.3679107719978	375
481.68047057367477	274
481.9930284840986	178
482.3055844940975	85
482.61813859449853	53
482.93069077612978	44
483.24324102981785	41
483.55578934638896	26
483.86833571666938	28
484.18088013148508	23
484.49342258166109	26
484.80596305802226	40
485.11850155139314	38
485.431038052598	22
485.74357255246059	43
486.0561050418039	33
486.36863551145126	29
486.68116395222489	51
486.99369035494715	33
487.30621471043958	26
487.61873700952418	39
487.93125724302115	39
488.24377540175158	32
488.55629147653553	38
488.86880545819321	32
489.1813173375437	33
489.49382710540635	41
489.80633475259975	27
490.11884026994227	23
490.431343648252	34
490.74384487834635	32
491.05634395104295	27
491.36884085715855	36
491.681335587509	27
491.99382813291135	31
492.306318484181	28
492.61880663213338	33
492.93129256758351	35
493.24377628134579	31
493.556257764235	21
493.86873700706491	45
494.18121400064928	26
494.49368873580113	29
494.80616120333332	27
495.11863139405887	17
495.43109929878926	38
495.74356490833679	22
496.05602821351295	48
496.36848920512864	43
496.68094787399497	27
496.99340421092217	36
497.30585820672025	33
497.618309852199	34
497.930759138168	40
498.2432060554363	29
498.55565059481262	40
498.86809274710549	40
499.18053250312255	32
499.49296985367175	41
499.80540478956044	39
500.11783730159578	41
500.43026738058438	28
500.74269501733289	32
501.05512020264717	31
501.36754292733309	28
501.67996318219559	26
501.99238095804031	34
502.30479624567175	36
502.61720903589458	30
502.92961931951248	44
503.24202708732969	40
503.55443233014927	20
503.8668350387747	36
504.17923520400888	45
504.49163281665415	44
504.80402786751279	24
505.11642034738662	36
505.42881024707719	42
505.74119755738593	30
506.05358226911386	48
506.36596437306156	44
506.67834386002937	38
506.99072072081725	39
507.30309494622503	35
507.61546652705232	39
507.92783545409821	52
508.24020171816147	58
508.55256531004056	38
508.86492622053396	36
509.17728444043945	28
509.48963996055494	33
509.80199277167742	31
510.11434286460417	36
510.42669023013229	36
510.73903485905777	54
511.0513767421769	31
511.36371587028589	41
511.67605223418053	46
511.9883858246555	30
512.30071663250646	49
512.6130446485281	48
512.92536986351467	50
513.237692268261	30
513.55001185356036	43
513.86232861020676	47
514.17464252899379	42
514.48695360071429	28
514.79926181616122	36
515.1115671661272	44
515.42386964140451	42
515.73616923278553	48
516.0484659310614	45
516.36075972702429	47
516.67305061146533	45
516.985338575175	48
517.29762360894472	48
517.60990570356478	64
517.922184849825	51
518.23446103851586	43
518.54673426042689	55
518.85900450634756	47
519.17127176706674	53
519.483536033374	42
519.79579729605769	45
520.10805554590615	53
520.42031077370768	46
520.73256297025046	48
521.04481212632174	44
521.35705823270951	53
521.66930128020044	53
521.98154125958183	50
522.29377816164072	60
522.60601197716289	51
522.918242696935	59
523.23047031174337	50
523.54269481237316	62
523.85491618961044	43
524.16713443424021	49
524.4793495370476	46
524.79156148881771	43
525.10377028033486	42
525.41597590238371	61
525.72817834574835	49
526.04037760121275	41
526.35257365956079	47
526.66476651157541	54
526.97695614804047	42
527.28914255973893	44
527.60132573745352	41
527.913505671967	62
528.22568235406175	70
528.53785577451981	54
528.85002592412343	55
529.1621927936543	60
529.47435637389367	53
529.78651665562359	42
530.09867362962461	73
530.41082728667811	49
530.72297761756442	66
531.03512461306445	46
531.34726826395831	50
531.65940856102623	45
531.971545495048	67
532.28367905680363	57
532.59580923707233	54
532.90793602663371	62
533.220059416267	51
533.53217939675073	63
533.84429595886411	66
534.15640909338572	64
534.4685187910934	65
534.780625042766	57
535.09272783918118	62
535.40482717111672	59
535.7169230293506	66
536.02901540465984	66
536.3411042878223	62
536.65318966961456	67
536.96527154081377	76
537.27734989219641	62
537.58942471453952	56
537.90149599861934	55
538.21356373521166	73
538.525627915093	62
538.83768852903938	71
539.1497455678259	62
539.46179902222855	76
539.77384888302288	63
540.08589514098355	74
540.397937786886	79
540.709976811505	73
541.02201220561517	71
541.33404395999116	72
541.64607206540768	88
541.95809651263846	71
542.27011729245783	94
542.58213439563963	90
542.89414781295784	97
543.20615753518621	95
543.51816355309779	90
543.83016585746611	85
544.14216443906435	98
544.45415928866555	100
544.76615039704268	96
545.07813775496857	98
545.39012135321548	118
545.702101182556	105
546.01407723376258	104
546.32604949760741	99
546.63801796486257	91
546.94998262629974	90
547.26194347269052	99
547.57390049480739	86
547.885853683421	94
548.19780302930315	81
548.50974852322486	78
548.82169015595764	97
549.13362791827217	87
549.44556180093923	86
549.75749179472973	97
550.06941789041446	81
550.38134007876363	92
550.69325835054758	101
551.00517269653687	83
551.3170831075015	97
551.62898957421146	72
551.94089208743651	64
552.25279063794687	82
552.56468521651209	87
552.87657581390135	97
553.18846242088455	96
553.50034502823075	81
553.81222362670962	109
554.12409820708967	83
554.43596876014067	87
554.74783527663089	96
555.05969774732978	90
555.37155616300538	92
555.68341051442712	91
555.99526079236273	95
556.30710698758139	84
556.61894909085117	103
556.93078709294	94
557.24262098461634	100
557.55445075664829	104
557.86627639980384	98
558.17809790485069	97
558.48991526255691	92
558.80172846369	107
559.11353749901775	103
559.42534235930725	98
559.73714303532677	120
560.048939517843	82
560.36073179762388	107
560.67251986543613	96
560.984303712047	107
561.29608332822386	116
561.60785870473319	96
561.91962983234259	109
562.23139670181831	102
562.5431593039275	111
562.85491762943673	84
563.16667166911293	100
563.47842141372234	110
563.79016685403167	105
564.10190798080725	109
564.4136447848158	101
564.72537725682344	108
565.0371053875964	108
565.348829167901	101
565.66054858850339	103
565.97226364016967	112
566.28397431366591	100
566.59568059975811	117
566.90738248921252	123
567.21907997279447	113
567.53077304127044	100
567.84246168540574	103
568.15414589596639	105
568.465825663718	104
568.77750097942624	110
569.089171833857	100
569.40083821777546	111
569.71250012194776	106
570.02415753713876	114
570.33581045411449	99
570.64745886363994	123
570.95910275648112	119
571.27074212340278	111
571.58237695517073	130
571.89400724255	114
572.20563297630588	123
572.51725414720408	120
572.82887074600922	116
573.140482763487	111
573.45209019040249	114
573.7636930175205	128
574.07529123560676	106
574.38688483542614	133
574.69847380774354	133
575.0100581433245	115
575.32163783293379	129
575.63321286733662	124
575.94478323729788	126
576.25634893358279	115
576.56790994695643	127
576.87946626818371	131
577.19101788802948	117
577.50256479725908	117
577.81410698663751	126
578.12564444692964	121
578.43717716890046	132
578.748705143315	124
579.06022836093825	110
579.37174681253532	152
579.68326048887138	117
579.99476938071086	123
580.30627347881955	145
580.61777277396186	140
580.92926725690313	116
581.24075691840824	150
581.55224174924251	121
581.86372174017083	144
582.17519688195853	128
582.48666716537036	129
582.7981325811719	151
583.10959312012767	127
583.42104877300335	141
583.7324995305637	150
584.04394538357462	136
584.35538632280077	126
584.66682233900747	136
584.97825342296017	136
585.28967956542385	142
585.60110075716432	159
585.91251698894655	161
586.22392825153634	153
586.53533453569889	149
586.84673583219944	142
587.15813213180388	134
587.46952342527754	128
587.7809097033861	144
588.09229095689534	127
588.40366717657048	135
588.71503835317753	146
589.0264044774824	117
589.33776554025042	138
589.64912153224782	135
589.96047244424017	137
590.27181826699382	135
590.58315899127456	141
590.89449460784817	145
591.20582510748113	139
591.51715048093956	140
591.82847071898937	156
592.13978581239712	161
592.45109575192873	155
592.76240052835112	157
593.07370013243042	161
593.3849945549332	141
593.69628378662594	156
594.00756781827545	163
594.31884664064819	161
594.630120244511	157
594.941388620631	149
595.25265175977484	157
595.56390965270953	148
595.87516229020218	129
596.18640966301973	161
596.49765176192955	160
596.808888577699	149
597.12012010109527	131
597.431346322886	174
597.74256723383849	161
598.05378282472054	161
598.36499308629959	151
598.67619800934381	159
598.98739758462068	145
599.29859180289839	167
599.60978065494464	134
599.92096413152808	158
600.23214222341653	158
600.54331492137851	165
600.8544822161823	163
601.16564409859654	162
601.47680055938963	167
601.78795158933065	163
602.09909717918788	169
602.41023731973064	178
602.7213720017279	157
603.03250121594863	152
603.34362495316191	157
603.65474320413728	186
603.96585595964427	161
604.27696321045244	170
604.58806494733119	184
604.89916116105053	183
605.21025184237988	183
605.52133698208979	199
605.83241657095016	185
606.14349059973131	179
606.45455905920358	193
606.76562194013707	187
607.07667923330268	185
607.38773092947145	202
607.69877701941346	200
608.00981749390053	188
608.320852343703	220
608.63188155959222	232
608.94290513234012	257
609.25392305271782	247
609.5649353114967	251
609.87594189944855	263
610.18694280734576	254
610.4979380259598	281
610.808927546063	289
611.11991135842777	293
611.43088945382658	277
611.74186182303174	297
612.05282845681631	296
612.36378934595268	263
612.67474448121459	284
612.98569385337441	308
613.296637453206	297
613.60757527148257	296
613.918507298978	315
614.22943352646575	321
614.54035394471975	335
614.851268544514	324
615.16217731662334	360
615.47308025182144	366
615.783977340883	387
616.09486857458319	376
616.40575394369625	374
616.71663343899775	410
617.02750705126232	422
617.338374771266	446
617.64923658978387	473
617.96009249759163	496
618.27094248546541	471
618.58178654418077	517
618.89262466451476	518
619.20345683724292	549
619.51428305314255	559
619.82510330298965	592
620.1359175775616	576
620.44672586763534	628
620.75752816398847	653
621.068324457398	701
621.37911473864165	730
621.6898989984976	757
622.00067722774349	781
622.311449417158	815
622.622215557519	862
622.93297563960539	896
623.24372965419582	977
623.55447759206936	919
623.865219444005	980
624.17595520078237	1051
624.48668485318069	1064
624.79740839198018	1132
625.10812580796028	1211
625.41883709190154	1261
625.729542234584	1227
626.04024122678845	1336
626.35093405929581	1356
626.66162072288671	1428
626.97230120834263	1481
627.2829755064447	1575
627.59364360797474	1581
627.90430550371445	1664
628.21496118444588	1775
628.5256106409513	1847
628.836253864013	1918
629.14689084441409	1984
629.457521572937	2102
629.7681460403652	2092
630.07876423748189	2242
630.38937615507041	2298
630.69998178391484	2461
631.010581114799	2523
631.32117413850744	2616
631.63176084582437	2764
631.94234122753437	2773
632.25291527442278	2921
632.56348297727436	3078
632.87404432687458	3141
633.18459931400935	3282
633.49514792946434	3405
633.80569016402546	3533
634.11622600847932	3584
634.42675545361226	3783
634.73727849021157	4005
635.04779510906383	4105
635.35830530095654	4246
635.66880905667722	4342
635.97930636701369	4611
636.289797222754	4766
636.60028161468631	4941
636.9107595335995	5222
637.22123097028225	5321
637.53169591552341	5545
637.84215436011266	5762
638.152606294839	5954
638.46305171049278	6121
638.77349059786411	6383
639.08392294774285	6446
639.39434875092	6704
639.70476799818641	7039
640.01518068033317	7280
640.32558678815155	7602
640.63598631243337	7674
640.94637924397057	8018
641.25676557355519	8223
641.56714529197973	8483
641.87751839003738	8622
642.18788485852053	8889
642.49824468822294	9193
642.80859786993813	9384
643.11894439445985	9770
643.42928425258208	10054
643.73961743509938	10283
644.04994393280663	10745
644.36026373649872	10866
644.67057683697055	11290
644.98088322501837	11379
645.2911828914373	11983
645.601475827024	12057
645.91176202257464	12440
646.22204146888612	12749
646.53231415675509	13064
646.84258007697929	13308
647.15283922035587	13548
647.463091577683	13863
647.773337139759	14096
648.083575897382	14536
648.39380784135119	14757
648.70403296246513	15147
649.01425125152366	15340
649.32446269932632	15687
649.63466729667323	15991
649.94486503436462	16327
650.25505590320108	16725
650.56523989398363	17048
650.87541699751341	17155
651.185587204592	17746
651.4957505060213	18076
651.80590689260373	18535
652.1160563551415	18827
652.42619888443744	19102
652.73633447129487	19398
653.046463106517	19583
653.356584780908	19957
653.66669948527158	20372
653.9768072104124	20631
654.28690794713532	21084
654.59700168624511	21348
654.90708841854746	21620
655.21716813484807	22047
655.52724082595307	22482
655.83730648266874	22739
656.147365095802	23054
656.45741665615992	23531
656.76746115454966	23720
657.0774985817792	24019
657.38752892865682	24186
657.6975521859905	24613
658.00756834458946	24956
658.3175773952629	25055
658.62757932881971	25557
658.93757413607022	25755
659.24756180782458	26423
659.557542334893	26603
659.86751570808667	26782
660.17748191821681	26928
660.48744095609493	27357
660.797392812533	27772
661.107337478343	27953
661.41727494433781	28431
661.72720520133055	28760
662.03712824013462	28911
662.34704405156356	29119
662.65695262643123	29402
662.96685395555278	29764
663.27674802974263	30098
663.58663483981582	30214
663.89651437658813	30413
664.2063866308755	30616
664.51625159349419	30797
664.82610925526069	31336
665.1359596069924	31334
665.44580263950638	31550
665.75563834362072	31644
666.06546671015326	31927
666.375287729923	32280
666.6851013937486	32371
666.99490769244937	32757
667.30470661684512	32857
667.61449815775586	33093
667.924282306002	33226
668.23405905240463	33363
668.54382838778463	33491
668.85359030296411	33588
669.16334478876468	33825
669.47309183600908	33913
669.78283143551982	33980
670.09256357812023	34207
670.40228825463407	34295
670.71200545588522	34357
671.0217151726979	34306
671.33141739589735	34491
671.64111211630836	34547
671.950799324757	34438
672.26047901206869	34709
672.57015116907019	34712
672.87981578658844	34451
673.18947285545039	34581
673.49912236648379	34890
673.808764310517	34724
674.11839867837818	34677
674.42802546089627	34989
674.7376446489003	35033
675.04725623322054	34819
675.35686020468688	34680
675.66645655412981	34829
675.97604527238025	34441
676.28562635026981	34563
676.59519977863033	34241
676.90476554829365	34219
677.214323650093	34026
677.523874074861	34117
677.83341681343165	33941
678.14295185663866	33836
678.45247919531619	33703
678.76199882029937	33609
679.07151072242357	33217
679.38101489252415	33125
679.69051132143761	33252
680.00000000000011	33030
680.309480919049	33283
680.61895406942153	32642
680.92841944195573	32823
681.23787702749	32623
681.54732681686278	32443
681.85676880091387	32283
682.16620297048223	32247
682.47562931640857	32192
682.78504782953348	31748
683.09445850069744	31833
683.40386132074252	31642
683.71325628051045	31673
684.02264337084353	31323
684.33202258258461	31253
684.64139390657726	31185
684.95075733366514	30836
685.26011285469224	30700
685.56946046050336	30503
685.87880014194377	30451
686.188131889859	30203
686.49745569509537	29965
686.80677154849934	30134
687.11607944091793	30007
687.42537936319832	29843
687.73467130618883	29756
688.04395526073779	29639
688.3532312176942	29530
688.66249916790753	29285
688.97175910222734	29018
689.28101101150423	29124
689.59025488658881	28769
689.89949071833291	28660
690.20871849758782	28532
690.51793821520585	28081
690.82714986204019	27912
691.13635342894349	27616
691.44554890677	27700
691.75473628637371	27290
692.06391555860955	27228
692.37308671433209	26959
692.682249744398	26678
692.991404639663	26609
693.30055139098351	26498
693.60968998921726	26182
693.9188204252215	25977
694.22794268985479	25586
694.53705677397568	25364
694.8461626684433	25109
695.15526036411723	24952
695.46434985185817	24611
695.77343112252629	24413
696.08250416698331	24168
696.39156897609041	24093
696.70062554071023	23600
697.00967385170588	23381
697.31871389993967	23217
697.62774567627628	22779
697.9367691715795	22686
698.24578437671425	22488
698.55479128254592	22017
698.86378987994055	21878
699.17278015976422	21562
699.48176211288387	21247
699.79073573016728	21133
700.09970100248211	20705
700.40865792069678	20796
700.71760647568055	20384
701.02654665830289	19916
701.33547845943372	19894
701.64440186994386	19767
701.953316880704	19411
702.26222348258648	19187
702.57112166646323	18806
702.88001142320684	18461
703.18889274369087	18607
703.49776561878878	18288
703.80663003937514	17939
704.11548599632522	17832
704.424333480514	17648
704.73317248281751	17297
705.04200299411241	17098
705.35082500527608	17256
705.65963850718583	16678
705.96844349071966	16762
706.277239946757	16535
706.58602786617655	16319
706.89480723985844	16144
707.20357805868332	15925
707.51234031353147	15706
707.8210939952852	15541
708.12983909482614	15418
708.43857560303707	15489
708.74730351080132	15125
709.05602280900268	15058
709.36473348852519	15096
709.67343554025422	14798
709.98212895507493	14681
710.29081372387361	14563
710.59948983753657	14289
710.90815728695156	14379
711.21681606300581	14143
711.52546615658787	14014
711.83410755858677	14214
712.142740259892	13934
712.45136425139356	13892
712.75997952398222	13723
713.06858606854917	13619
713.37718387598613	13473
713.68577293718556	13315
713.99435324304079	13159
714.30292478444539	13168
714.61148755229283	13178
714.92004153747871	12944
715.228586730898	12947
715.5371231234468	12733
715.8456507060215	12562
716.1541694695195	12547
716.46267940483813	12432
716.77118050287618	12128
717.07967275453245	12210
717.38815615070621	12125
717.69663068229818	11926
718.00509634020852	12028
718.31355311533878	11919
718.62200099859115	11794
718.93043998086807	11792
719.23887005307256	11631
719.5472912061083	11487
719.85570343088023	11470
720.16410671829294	11154
720.47250105925207	11233
720.78088644466413	11120
721.08926286543556	11083
721.397630312474	10879
721.70598877668783	10815
722.01433824898538	10727
722.32267872027637	10649
722.6310101814704	10705
722.93933262347832	10450
723.247646037211	10466
723.5559504135806	10355
723.86424574349962	10196
724.172532017881	10126
724.48080922763859	10002
724.78907736368649	9925
725.09733641693981	9812
725.40558637831452	9846
725.71382723872648	9656
726.02205898909278	9658
726.330281620331	9627
726.63849512335923	9474
726.94669948909632	9382
727.25489470846173	9297
727.56308077237566	9141
727.87125767175894	9197
728.17942539753255	9100
728.48758394061906	9074
728.79573329194113	9015
729.103873442422	8982
729.41200438298551	8978
729.7201261045567	8873
730.0282385980604	8732
730.336341854423	8784
730.64443586457128	8624
730.95252061943211	8525
731.26059610993377	8501
731.56866232700474	8494
731.87671926157418	8400
732.18476690457248	8452
732.49280524692972	8357
732.80083427957743	8406
733.108853993448	8358
733.416864379473	8319
733.72486542858678	8229
734.03285713172284	8203
734.34083947981583	8144
734.648812463801	8038
734.95677607461471	7985
735.26473030319346	7927
735.57267514047442	7982
735.8806105773956	7746
736.188536604896	7863
736.496453213915	7823
736.80436039539245	7836
737.11225814026909	7903
737.42014643948676	7653
737.72802528398745	7797
738.03589466471385	7701
738.34375457260967	7653
738.65160499861884	7734
738.95944593368665	7670
739.2672773687583	7609
739.57509929478044	7451
739.88291170270008	7473
740.190714583465	7422
740.49850792802317	7416
740.80629172732415	7504
741.11406597231735	7402
741.42183065395363	7375
741.7295857631841	7234
742.03733129096065	7555
742.34506722823619	7387
742.65279356596363	7259
742.96051029509727	7336
743.2682174065917	7240
743.57591489140293	7178
743.88360274048648	7197
744.1912809447997	7340
744.49894949530017	7223
744.80660838294614	7143
745.11425759869667	7066
745.42189713351172	7231
745.72952697835171	7121
746.0371471241782	7028
746.34475756195252	7033
746.65235828263792	6958
746.95994927719744	7035
747.26753053659559	6850
747.575102051797	6992
747.88266381376764	6824
748.19021581347351	6738
748.49775804188187	6693
748.80529048996061	6700
749.112813148678	6667
749.42032600900359	6607
749.72782906190753	6625
750.03532229836026	6620
750.34280570933367	6446
750.6502792858	6491
750.95774301873178	6375
751.26519689910356	6346
751.57264091788932	6242
751.88007506606471	6254
752.187499334605	6270
752.49491371448789	6110
752.80231819669029	6149
753.10971277219073	6008
753.41709743196839	6022
753.72447216700266	6009
754.03183696827455	5892
754.33919182676482	5837
754.64653673345617	5809
754.95387167933086	5745
755.26119665537294	5660
755.56851165256649	5713
755.87581666189692	5720
756.1831116743499	5601
756.49039668091223	5560
756.79767167257125	5518
757.10493664031549	5497
757.41219157513342	5343
757.71943646801515	5411
758.02667130995121	5390
758.33389609193284	5250
758.641110804952	5369
758.94831544000181	5239
759.255509988076	5239
759.56269444016868	5117
759.86986878727532	5128
760.17703302039206	5042
760.48418713051535	4936
760.791331108643	5030
761.09846494577323	5077
761.40558863290539	4989
761.71270216103949	4885
762.019805521176	4772
762.32689870431659	4758
762.63398170146365	4765
762.94105450362053	4737
763.24811710179063	4626
763.55516948697914	4639
763.8622116501914	4644
764.169243582434	4613
764.47626527471391	4551
764.78327671803891	4574
765.090277903418	4548
765.39726882186085	4487
765.70424946437731	4410
766.01121982197913	4376
766.31817988567809	4316
766.62512964648715	4294
766.93206909541959	4238
767.23899822349006	4240
767.545917021714	4191
767.8528254811074	4172
768.15972359268665	4030
768.46661134747012	4095
768.77348873647611	3987
769.080355750724	3927
769.387212381234	3962
769.69405861902692	3979
770.00089445512492	3917
770.30771988055051	3846
770.61453488632731	3791
770.9213394634794	3752
771.22813360303212	3697
771.53491729601137	3735
771.84169053344431	3637
772.14845330635808	3576
772.45520560578154	3498
772.7619474227439	3540
773.06867874827583	3499
773.37539957340755	3470
773.68210988917133	3506
773.98880968660012	3394
774.2954989567271	3356
774.60217769058693	3236
774.90884587921471	3326
775.21550351364658	3223
775.5221505849197	3196
775.82878708407168	3126
776.13541300214126	3083
776.44202833016789	3047
776.748633059192	3015
777.05522718025486	2927
777.36181068439862	2971
777.668383562666	2956
777.97494580610123	2892
778.28149740574838	2834
778.58803835265371	2813
778.89456863786313	2815
779.2010882524238	2744
779.50759718738436	2747
779.81409543379368	2662
780.12058298270154	2758
780.42705982515861	2709
780.73352595221661	2618
781.03998135492816	2615
781.34642602434633	2532
781.6528599515259	2597
781.95928312752164	2508
782.26569554338948	2490
782.57209719018658	2444
782.87848805897045	2467
783.18486814080018	2375
783.491237426735	2395
783.79759590783533	2416
784.10394357516236	2394
784.4102804197787	2308
784.71660643274731	2316
785.02292160513207	2257
785.32922592799821	2230
785.63551939241086	2214
785.94180198943729	2224
786.24807371014481	2167
786.55433454560182	2176
786.860584486878	2123
787.16682352504347	2145
787.47305165116927	2118
787.77926885632758	2121
788.08547513159135	2008
788.39167046803459	2017
788.697854856732	2006
789.00402828875929	1987
789.31019075519328	1903
789.61634224711111	1939
789.92248275559143	1924
790.22861227171359	1879
790.5347307865577	1822
790.84083829120527	1876
791.146934776738	1804
791.4530202342396	1883
791.7590946547931	1768
792.06515802948388	1769
792.37121034939776	1769
792.67725160562111	1693
792.983281789242	1655
793.28930089134872	1717
793.59530890303074	1676
793.90130581537858	1646
794.2072916194835	1650
794.51326630643791	1598
794.81922986733491	1630
795.125182293269	1671
795.4311235753346	1575
795.73705370462812	1576
796.04297267224661	1528
796.34888046928779	1523
796.65477708685057	1372
796.96066251603452	1340
797.2665367479409	1479
797.572399773671	1450
797.87825158432736	1453
798.18409217101362	1479
798.48992152483447	1465
798.79573963689518	1448
799.10154649830224	1408
799.407342100163	1394
799.7131264335859	1405
800.01889948967994	1298
800.32466125955557	1407
800.63041173432407	1365
800.93615090509718	1324
801.24187876298845	1295
801.54759529911189	1262
801.85330050458231	1235
802.15899437051587	1253
802.46467688802932	1278
802.77034804824086	1245
803.07600784226941	1222
803.38165626123475	1243
803.68729329625751	1264
803.99291893845964	1229
804.29853317896414	1239
804.60413600889444	1147
804.9097274193756	1132
805.215307401533	1141
805.52087594649367	1175
805.826433045385	1132
806.1319786893356	1099
806.43751286947565	1080
806.74303557693509	1078
807.04854680284586	1079
807.35404653834053	1083
807.65953477455264	1037
807.96501150261656	1005
808.27047671366836	993
808.575930398844	1018
808.88137254928131	1020
809.18680315611891	981
809.49222221049615	1025
809.79762970355364	1015
810.1030256264329	972
810.40840997027635	991
810.71378272622746	973
811.01914388543128	976
811.32449343903272	925
811.62983137817844	918
811.93515769401608	908
812.24047237769446	896
812.54577542036247	898
812.85106681317109	890
813.15634654727194	901
813.46161461381757	894
813.76687100396146	847
814.07211570885818	895
814.37734871966359	859
814.68257002753387	842
814.98777962362738	873
815.29297749910211	867
815.59816364511823	816
815.90333805283615	835
816.20850071341772	822
816.51365161802607	814
816.81879075782456	804
817.123918123978	768
817.42903370765237	772
817.73413750001453	737
818.03922949223272	765
818.34430967547519	790
818.64937804091255	773
818.95443457971544	796
819.25947928305618	763
819.56451214210767	729
819.869533148044	741
820.17454229204077	758
820.47953956527351	740
820.78452495891986	738
821.08949846415817	718
821.39446007216759	696
821.69940977412853	708
822.00434756122263	710
822.309273424632	690
822.61418735554059	659
822.91908934513276	672
823.22397938459414	645
823.5288574651114	680
823.83372357787255	663
824.13857771406583	684
824.44341986488189	694
824.7482500215109	677
825.0530681751452	688
825.35787431697781	671
825.6626684382029	648
825.96745053001541	635
826.2722205836119	632
826.57697859018947	640
826.88172454094638	659
827.18645842708224	606
827.49118023979736	618
827.79588997029362	628
828.10058760977347	641
828.40527314944075	601
828.70994658050017	596
829.01460789415762	592
829.31925708162009	620
829.623894134096	574
829.9285190427936	597
830.23313179892375	571
830.53773239369752	570
830.84232081832727	573
831.14689706402669	608
831.45146112200973	582
831.756012983493	550
832.06055263969222	576
832.36508008182557	563
832.66959530111228	543
832.974098288772	583
833.278589036026	536
833.58306753409624	535
833.88753377420619	522
834.1919877475799	515
834.4964294454436	511
834.800858859023	558
835.10527597954638	531
835.40968079824233	541
835.71407330634065	518
836.01845349507232	516
836.3228213556697	496
836.627176879366	525
836.93152005739512	497
837.235850880993	505
837.54016934139611	512
837.84447542984162	485
838.14876913756893	497
838.45305045581745	470
838.75731937582862	499
839.06157588884412	481
839.36581998610768	467
839.67005165886326	445
839.97427089835651	453
840.27847769583423	443
840.58267204254378	465
840.88685392973446	468
841.1910233486559	474
841.49518029055946	466
841.799324746697	455
842.1034567083226	418
842.40757616669021	446
842.71168311305564	424
843.01577753867559	460
843.31985943480811	449
843.6239287927126	413
843.92798560364861	417
844.23202985887781	402
844.53606154966246	415
844.84008066726642	408
845.14408720295455	449
845.44808114799241	399
845.75206249364749	409
846.05603123118749	408
846.35998735188218	423
846.66393084700178	382
846.9678617078182	378
847.27177992560416	390
847.57568549163352	426
847.87957839718138	389
848.18345863352442	370
848.48732619193936	377
848.79118106370561	381
849.09502324010214	401
849.3988527124103	380
849.702669471912	348
850.00647350989084	390
850.3102648176307	401
850.61404338641739	383
850.91780920753763	368
851.22156227227947	386
851.52530257193177	352
851.82903009778488	359
852.13274484113037	385
852.43644679326053	356
852.74013594546921	356
853.0438122890514	349
853.34747581530337	334
853.651126515522	328
853.95476438100638	362
854.25838940305573	371
854.56200157297087	323
854.86560088205431	357
855.16918732160866	356
855.47276088293859	312
855.77632155734977	358
856.079869336149	315
856.3834042106439	326
856.686926172144	306
856.99043521195938	304
857.29393132140194	302
857.597414491784	291
857.9008847144197	290
858.20434198062446	292
858.50778628171406	323
858.81121760900623	310
859.11463595381974	319
859.41804130747482	316
859.721433661292	289
860.02481300659429	289
860.32817933470471	300
860.63153263694835	316
860.93487290465089	306
861.23820012913973	273
861.54151430174318	272
861.84481541379068	264
862.14810345661351	275
862.45137842154327	284
862.75464029991338	269
863.057889083058	270
863.36112476231335	261
863.66434732901587	279
863.96755677450392	260
864.270753090117	253
864.57393626719488	255
864.87710629708022	262
865.18026317111594	250
865.4834068806457	254
865.78653741701567	251
866.0896547715721	256
866.392758935663	216
866.69584990063765	269
866.99892765784625	245
867.30199219864062	241
867.60504351437385	248
867.90808159639948	230
868.21110643607335	218
868.5141180247515	224
868.81711635379247	234
869.12010141455482	238
869.42307319839892	227
869.7260316966865	241
870.02897690078021	201
870.33190880204393	224
870.63482739184349	221
870.93773266154517	231
871.24062460251616	223
871.54350320612662	202
871.846368463746	208
872.14922036674625	232
872.45205890649981	230
872.75488407438138	211
873.05769586176575	194
873.36049426002944	206
873.66327926055078	219
873.96605085470856	218
874.26880903388292	225
874.57155378945606	202
874.87428511281041	199
875.17700299533021	185
875.47970742840118	198
875.78239840340984	200
876.08507591174407	200
876.38773994479322	188
876.69039049394769	194
876.99302755059944	189
877.29565110614146	185
877.5982611519679	182
877.90085767947471	184
878.20344068005841	195
878.50601014511744	179
878.8085660660513	179
879.1111084342607	169
879.41363724114751	174
879.716152478115	182
880.0186541365681	179
880.32114220791232	165
880.62361668355516	177
880.92607755490474	167
881.22852481337111	192
881.530958450365	177
881.83337845729909	158
882.1357848255866	157
882.438177546643	164
882.740556611884	154
883.04292201272744	142
883.34527374059212	167
883.647611786898	159
883.94993614306657	161
884.25224680052065	142
884.55454375068393	172
884.85682698498238	160
885.159096494842	152
