# Supplementary material for: Anomalous deep-red luminescence of perylene black analogues with strong π-π interactions
Source: Nat Commun. 2023 Apr 6;14:1922. doi: 10.1038/s41467-023-37171-y (PMC10079835; doi:10.1038/s41467-023-37171-y)
Supplement: Supplementary file 3 — Source data [file 41467_2023_37171_MOESM3_ESM.zip › DATA/Temperature-dependent PL spectra and fluorescence decay of crystalline film/Supplementary Fig. 23a/68-240K-1S-EX480NM 397.csv]

471.67766888101448	33
471.99028276455613	17
472.30289504096527	15
472.61550570108284	28
472.92811473574989	27
473.24072213580666	18
473.55332789209336	26
473.86593199544933	40
474.1785344367139	31
474.49113520672552	35
474.80373429632243	28
475.11633169634268	31
475.42892739762328	32
475.74152139100158	40
476.0541136673134	40
476.36670421739564	85
476.67929303208308	136
476.99188010221161	210
477.30446541861556	316
477.61704897212951	422
477.92963075358745	617
478.24221075382258	719
478.55478896366805	874
478.86736537395689	962
479.17993997552071	965
479.49251275919204	981
479.80508371580152	934
480.11765283618081	864
480.43022011116011	773
480.74278553156955	678
481.05534908823893	522
481.3679107719978	389
481.68047057367477	261
481.9930284840986	164
482.3055844940975	118
482.61813859449853	59
482.93069077612978	43
483.24324102981785	26
483.55578934638896	30
483.86833571666938	37
484.18088013148508	34
484.49342258166109	30
484.80596305802226	24
485.11850155139314	22
485.431038052598	32
485.74357255246059	43
486.0561050418039	14
486.36863551145126	27
486.68116395222489	28
486.99369035494715	36
487.30621471043958	20
487.61873700952418	28
487.93125724302115	31
488.24377540175158	28
488.55629147653553	22
488.86880545819321	34
489.1813173375437	26
489.49382710540635	28
489.80633475259975	25
490.11884026994227	41
490.431343648252	35
490.74384487834635	22
491.05634395104295	39
491.36884085715855	23
491.681335587509	32
491.99382813291135	23
492.306318484181	26
492.61880663213338	34
492.93129256758351	33
493.24377628134579	25
493.556257764235	26
493.86873700706491	33
494.18121400064928	33
494.49368873580113	31
494.80616120333332	41
495.11863139405887	36
495.43109929878926	36
495.74356490833679	29
496.05602821351295	31
496.36848920512864	33
496.68094787399497	27
496.99340421092217	36
497.30585820672025	22
497.618309852199	37
497.930759138168	39
498.2432060554363	31
498.55565059481262	33
498.86809274710549	21
499.18053250312255	37
499.49296985367175	24
499.80540478956044	41
500.11783730159578	32
500.43026738058438	48
500.74269501733289	23
501.05512020264717	38
501.36754292733309	29
501.67996318219559	23
501.99238095804031	44
502.30479624567175	32
502.61720903589458	37
502.92961931951248	22
503.24202708732969	43
503.55443233014927	24
503.8668350387747	30
504.17923520400888	38
504.49163281665415	34
504.80402786751279	36
505.11642034738662	26
505.42881024707719	38
505.74119755738593	31
506.05358226911386	39
506.36596437306156	30
506.67834386002937	48
506.99072072081725	41
507.30309494622503	32
507.61546652705232	36
507.92783545409821	45
508.24020171816147	42
508.55256531004056	48
508.86492622053396	27
509.17728444043945	23
509.48963996055494	37
509.80199277167742	32
510.11434286460417	41
510.42669023013229	47
510.73903485905777	36
511.0513767421769	36
511.36371587028589	46
511.67605223418053	38
511.9883858246555	48
512.30071663250646	41
512.6130446485281	39
512.92536986351467	45
513.237692268261	38
513.55001185356036	63
513.86232861020676	30
514.17464252899379	41
514.48695360071429	31
514.79926181616122	53
515.1115671661272	44
515.42386964140451	43
515.73616923278553	37
516.0484659310614	49
516.36075972702429	43
516.67305061146533	31
516.985338575175	33
517.29762360894472	49
517.60990570356478	39
517.922184849825	56
518.23446103851586	41
518.54673426042689	45
518.85900450634756	32
519.17127176706674	54
519.483536033374	49
519.79579729605769	55
520.10805554590615	46
520.42031077370768	56
520.73256297025046	45
521.04481212632174	38
521.35705823270951	55
521.66930128020044	55
521.98154125958183	37
522.29377816164072	53
522.60601197716289	55
522.918242696935	43
523.23047031174337	51
523.54269481237316	59
523.85491618961044	40
524.16713443424021	45
524.4793495370476	58
524.79156148881771	45
525.10377028033486	35
525.41597590238371	44
525.72817834574835	38
526.04037760121275	40
526.35257365956079	46
526.66476651157541	50
526.97695614804047	60
527.28914255973893	46
527.60132573745352	45
527.913505671967	46
528.22568235406175	47
528.53785577451981	51
528.85002592412343	46
529.1621927936543	50
529.47435637389367	48
529.78651665562359	56
530.09867362962461	64
530.41082728667811	65
530.72297761756442	63
531.03512461306445	64
531.34726826395831	44
531.65940856102623	57
531.971545495048	47
532.28367905680363	56
532.59580923707233	70
532.90793602663371	71
533.220059416267	53
533.53217939675073	51
533.84429595886411	59
534.15640909338572	58
534.4685187910934	51
534.780625042766	65
535.09272783918118	60
535.40482717111672	54
535.7169230293506	49
536.02901540465984	45
536.3411042878223	56
536.65318966961456	64
536.96527154081377	46
537.27734989219641	65
537.58942471453952	67
537.90149599861934	59
538.21356373521166	59
538.525627915093	75
538.83768852903938	60
539.1497455678259	57
539.46179902222855	80
539.77384888302288	71
540.08589514098355	71
540.397937786886	63
540.709976811505	83
541.02201220561517	63
541.33404395999116	78
541.64607206540768	66
541.95809651263846	68
542.27011729245783	85
542.58213439563963	94
542.89414781295784	57
543.20615753518621	92
543.51816355309779	84
543.83016585746611	80
544.14216443906435	93
544.45415928866555	99
544.76615039704268	97
545.07813775496857	99
545.39012135321548	85
545.702101182556	86
546.01407723376258	95
546.32604949760741	100
546.63801796486257	86
546.94998262629974	97
547.26194347269052	85
547.57390049480739	99
547.885853683421	90
548.19780302930315	92
548.50974852322486	100
548.82169015595764	77
549.13362791827217	85
549.44556180093923	79
549.75749179472973	80
550.06941789041446	84
550.38134007876363	93
550.69325835054758	87
551.00517269653687	91
551.3170831075015	82
551.62898957421146	79
551.94089208743651	79
552.25279063794687	91
552.56468521651209	76
552.87657581390135	92
553.18846242088455	68
553.50034502823075	82
553.81222362670962	94
554.12409820708967	89
554.43596876014067	75
554.74783527663089	88
555.05969774732978	96
555.37155616300538	98
555.68341051442712	87
555.99526079236273	80
556.30710698758139	105
556.61894909085117	98
556.93078709294	91
557.24262098461634	84
557.55445075664829	85
557.86627639980384	103
558.17809790485069	86
558.48991526255691	88
558.80172846369	102
559.11353749901775	96
559.42534235930725	87
559.73714303532677	92
560.048939517843	99
560.36073179762388	89
560.67251986543613	91
560.984303712047	103
561.29608332822386	92
561.60785870473319	90
561.91962983234259	91
562.23139670181831	92
562.5431593039275	80
562.85491762943673	73
563.16667166911293	100
563.47842141372234	85
563.79016685403167	95
564.10190798080725	97
564.4136447848158	104
564.72537725682344	103
565.0371053875964	93
565.348829167901	91
565.66054858850339	108
565.97226364016967	108
566.28397431366591	102
566.59568059975811	98
566.90738248921252	116
567.21907997279447	119
567.53077304127044	99
567.84246168540574	112
568.15414589596639	107
568.465825663718	85
568.77750097942624	99
569.089171833857	104
569.40083821777546	108
569.71250012194776	113
570.02415753713876	111
570.33581045411449	90
570.64745886363994	97
570.95910275648112	89
571.27074212340278	100
571.58237695517073	116
571.89400724255	114
572.20563297630588	104
572.51725414720408	101
572.82887074600922	127
573.140482763487	112
573.45209019040249	124
573.7636930175205	114
574.07529123560676	107
574.38688483542614	99
574.69847380774354	132
575.0100581433245	121
575.32163783293379	113
575.63321286733662	118
575.94478323729788	114
576.25634893358279	123
576.56790994695643	127
576.87946626818371	138
577.19101788802948	110
577.50256479725908	105
577.81410698663751	122
578.12564444692964	129
578.43717716890046	127
578.748705143315	146
579.06022836093825	129
579.37174681253532	131
579.68326048887138	108
579.99476938071086	122
580.30627347881955	146
580.61777277396186	130
580.92926725690313	144
581.24075691840824	124
581.55224174924251	119
581.86372174017083	132
582.17519688195853	150
582.48666716537036	140
582.7981325811719	149
583.10959312012767	146
583.42104877300335	138
583.7324995305637	164
584.04394538357462	145
584.35538632280077	139
584.66682233900747	150
584.97825342296017	146
585.28967956542385	134
585.60110075716432	150
585.91251698894655	157
586.22392825153634	146
586.53533453569889	145
586.84673583219944	144
587.15813213180388	140
587.46952342527754	155
587.7809097033861	118
588.09229095689534	140
588.40366717657048	149
588.71503835317753	137
589.0264044774824	148
589.33776554025042	117
589.64912153224782	142
589.96047244424017	138
590.27181826699382	153
590.58315899127456	133
590.89449460784817	137
591.20582510748113	140
591.51715048093956	143
591.82847071898937	147
592.13978581239712	140
592.45109575192873	129
592.76240052835112	163
593.07370013243042	153
593.3849945549332	136
593.69628378662594	148
594.00756781827545	163
594.31884664064819	133
594.630120244511	154
594.941388620631	150
595.25265175977484	136
595.56390965270953	153
595.87516229020218	144
596.18640966301973	135
596.49765176192955	153
596.808888577699	130
597.12012010109527	151
597.431346322886	150
597.74256723383849	157
598.05378282472054	149
598.36499308629959	147
598.67619800934381	174
598.98739758462068	148
599.29859180289839	141
599.60978065494464	141
599.92096413152808	162
600.23214222341653	157
600.54331492137851	157
600.8544822161823	173
601.16564409859654	183
601.47680055938963	168
601.78795158933065	171
602.09909717918788	178
602.41023731973064	174
602.7213720017279	167
603.03250121594863	172
603.34362495316191	171
603.65474320413728	171
603.96585595964427	157
604.27696321045244	185
604.58806494733119	174
604.89916116105053	191
605.21025184237988	181
605.52133698208979	192
605.83241657095016	184
606.14349059973131	182
606.45455905920358	219
606.76562194013707	221
607.07667923330268	217
607.38773092947145	229
607.69877701941346	228
608.00981749390053	223
608.320852343703	226
608.63188155959222	253
608.94290513234012	256
609.25392305271782	249
609.5649353114967	266
609.87594189944855	287
610.18694280734576	298
610.4979380259598	329
610.808927546063	314
611.11991135842777	335
611.43088945382658	327
611.74186182303174	331
612.05282845681631	349
612.36378934595268	323
612.67474448121459	342
612.98569385337441	348
613.296637453206	349
613.60757527148257	341
613.918507298978	377
614.22943352646575	373
614.54035394471975	394
614.851268544514	423
615.16217731662334	390
615.47308025182144	417
615.783977340883	455
616.09486857458319	460
616.40575394369625	460
616.71663343899775	506
617.02750705126232	500
617.338374771266	566
617.64923658978387	549
617.96009249759163	586
618.27094248546541	613
618.58178654418077	628
618.89262466451476	661
619.20345683724292	687
619.51428305314255	687
619.82510330298965	689
620.1359175775616	787
620.44672586763534	796
620.75752816398847	829
621.068324457398	842
621.37911473864165	906
621.6898989984976	914
622.00067722774349	999
622.311449417158	1017
622.622215557519	1043
622.93297563960539	1071
623.24372965419582	1171
623.55447759206936	1184
623.865219444005	1235
624.17595520078237	1317
624.48668485318069	1335
624.79740839198018	1395
625.10812580796028	1456
625.41883709190154	1492
625.729542234584	1577
626.04024122678845	1661
626.35093405929581	1685
626.66162072288671	1741
626.97230120834263	1814
627.2829755064447	1952
627.59364360797474	1984
627.90430550371445	2120
628.21496118444588	2170
628.5256106409513	2240
628.836253864013	2319
629.14689084441409	2375
629.457521572937	2441
629.7681460403652	2570
630.07876423748189	2715
630.38937615507041	2753
630.69998178391484	2824
631.010581114799	2935
631.32117413850744	3131
631.63176084582437	3165
631.94234122753437	3350
632.25291527442278	3450
632.56348297727436	3599
632.87404432687458	3681
633.18459931400935	3781
633.49514792946434	3889
633.80569016402546	4103
634.11622600847932	4189
634.42675545361226	4354
634.73727849021157	4456
635.04779510906383	4690
635.35830530095654	4855
635.66880905667722	5182
635.97930636701369	5309
636.289797222754	5379
636.60028161468631	5600
636.9107595335995	5833
637.22123097028225	5929
637.53169591552341	6215
637.84215436011266	6343
638.152606294839	6605
638.46305171049278	6799
638.77349059786411	7100
639.08392294774285	7211
639.39434875092	7426
639.70476799818641	7745
640.01518068033317	7973
640.32558678815155	8260
640.63598631243337	8518
640.94637924397057	8677
641.25676557355519	8993
641.56714529197973	9312
641.87751839003738	9501
642.18788485852053	9744
642.49824468822294	10052
642.80859786993813	10410
643.11894439445985	10487
643.42928425258208	10731
643.73961743509938	11094
644.04994393280663	11428
644.36026373649872	11740
644.67057683697055	11936
644.98088322501837	12157
645.2911828914373	12606
645.601475827024	12819
645.91176202257464	13013
646.22204146888612	13389
646.53231415675509	13629
646.84258007697929	13909
647.15283922035587	14115
647.463091577683	14599
647.773337139759	14808
648.083575897382	15093
648.39380784135119	15296
648.70403296246513	15909
649.01425125152366	16077
649.32446269932632	16267
649.63466729667323	16488
649.94486503436462	16972
650.25505590320108	17172
650.56523989398363	17495
650.87541699751341	17920
651.185587204592	18100
651.4957505060213	18282
651.80590689260373	18706
652.1160563551415	18883
652.42619888443744	19359
652.73633447129487	19580
653.046463106517	19857
653.356584780908	20406
653.66669948527158	20553
653.9768072104124	20924
654.28690794713532	21042
654.59700168624511	21449
654.90708841854746	21603
655.21716813484807	21954
655.52724082595307	22168
655.83730648266874	22659
656.147365095802	23080
656.45741665615992	23182
656.76746115454966	23300
657.0774985817792	23552
657.38752892865682	23752
657.6975521859905	24324
658.00756834458946	24580
658.3175773952629	24842
658.62757932881971	25240
658.93757413607022	25561
659.24756180782458	25783
659.557542334893	26021
659.86751570808667	26285
660.17748191821681	26473
660.48744095609493	26782
660.797392812533	26666
661.107337478343	27268
661.41727494433781	27425
661.72720520133055	27840
662.03712824013462	27889
662.34704405156356	28325
662.65695262643123	28404
662.96685395555278	28514
663.27674802974263	28818
663.58663483981582	28949
663.89651437658813	29200
664.2063866308755	29561
664.51625159349419	29572
664.82610925526069	30011
665.1359596069924	29889
665.44580263950638	30316
665.75563834362072	30238
666.06546671015326	30554
666.375287729923	30590
666.6851013937486	30851
666.99490769244937	30957
667.30470661684512	31072
667.61449815775586	31270
667.924282306002	31256
668.23405905240463	31469
668.54382838778463	31851
668.85359030296411	31711
669.16334478876468	31613
669.47309183600908	32125
669.78283143551982	32070
670.09256357812023	31962
670.40228825463407	32153
670.71200545588522	31959
671.0217151726979	32292
671.33141739589735	32249
671.64111211630836	32607
671.950799324757	32248
672.26047901206869	32214
672.57015116907019	32271
672.87981578658844	32321
673.18947285545039	32110
673.49912236648379	32293
673.808764310517	32370
674.11839867837818	32227
674.42802546089627	32256
674.7376446489003	32145
675.04725623322054	31983
675.35686020468688	31848
675.66645655412981	31862
675.97604527238025	31906
676.28562635026981	31726
676.59519977863033	31881
676.90476554829365	31535
677.214323650093	31650
677.523874074861	31471
677.83341681343165	31209
678.14295185663866	31165
678.45247919531619	30966
678.76199882029937	30837
679.07151072242357	30825
679.38101489252415	30739
679.69051132143761	30532
680.00000000000011	30496
680.309480919049	30259
680.61895406942153	30003
680.92841944195573	30124
681.23787702749	29679
681.54732681686278	29747
681.85676880091387	29627
682.16620297048223	29465
682.47562931640857	29240
682.78504782953348	29181
683.09445850069744	28835
683.40386132074252	28979
683.71325628051045	29019
684.02264337084353	28422
684.33202258258461	28464
684.64139390657726	28189
684.95075733366514	28038
685.26011285469224	27927
685.56946046050336	27903
685.87880014194377	27738
686.188131889859	27503
686.49745569509537	27430
686.80677154849934	27432
687.11607944091793	27271
687.42537936319832	27128
687.73467130618883	26878
688.04395526073779	26565
688.3532312176942	26529
688.66249916790753	26342
688.97175910222734	26400
689.28101101150423	26212
689.59025488658881	25919
689.89949071833291	25749
690.20871849758782	25730
690.51793821520585	25750
690.82714986204019	25318
691.13635342894349	25170
691.44554890677	24982
691.75473628637371	24816
692.06391555860955	24675
692.37308671433209	24481
692.682249744398	24228
692.991404639663	24281
693.30055139098351	23875
693.60968998921726	23538
693.9188204252215	23312
694.22794268985479	23235
694.53705677397568	23006
694.8461626684433	22859
695.15526036411723	22558
695.46434985185817	22488
695.77343112252629	22229
696.08250416698331	21848
696.39156897609041	21507
696.70062554071023	21301
697.00967385170588	21189
697.31871389993967	21157
697.62774567627628	20847
697.9367691715795	20604
698.24578437671425	20305
698.55479128254592	19928
698.86378987994055	19909
699.17278015976422	19536
699.48176211288387	19382
699.79073573016728	19086
700.09970100248211	18877
700.40865792069678	18755
700.71760647568055	18501
701.02654665830289	18165
701.33547845943372	18050
701.64440186994386	17785
701.953316880704	17382
702.26222348258648	17247
702.57112166646323	17033
702.88001142320684	16859
703.18889274369087	16790
703.49776561878878	16589
703.80663003937514	16420
704.11548599632522	16194
704.424333480514	16125
704.73317248281751	15947
705.04200299411241	15701
705.35082500527608	15566
705.65963850718583	15206
705.96844349071966	15235
706.277239946757	15200
706.58602786617655	15052
706.89480723985844	14818
707.20357805868332	14803
707.51234031353147	14496
707.8210939952852	14380
708.12983909482614	14367
708.43857560303707	14128
708.74730351080132	14138
709.05602280900268	13890
709.36473348852519	13731
709.67343554025422	13501
709.98212895507493	13294
710.29081372387361	13373
710.59948983753657	13368
710.90815728695156	13185
711.21681606300581	13103
711.52546615658787	12978
711.83410755858677	12895
712.142740259892	12957
712.45136425139356	12705
712.75997952398222	12750
713.06858606854917	12546
713.37718387598613	12459
713.68577293718556	12534
713.99435324304079	12222
714.30292478444539	12196
714.61148755229283	12101
714.92004153747871	12107
715.228586730898	12026
715.5371231234468	12068
715.8456507060215	11777
716.1541694695195	11692
716.46267940483813	11615
716.77118050287618	11319
717.07967275453245	11551
717.38815615070621	11358
717.69663068229818	11304
718.00509634020852	11304
718.31355311533878	11167
718.62200099859115	10882
718.93043998086807	10879
719.23887005307256	10807
719.5472912061083	10897
719.85570343088023	10783
720.16410671829294	10648
720.47250105925207	10496
720.78088644466413	10328
721.08926286543556	10385
721.397630312474	10147
721.70598877668783	10261
722.01433824898538	10013
722.32267872027637	9967
722.6310101814704	9866
722.93933262347832	9790
723.247646037211	9731
723.5559504135806	9626
723.86424574349962	9481
724.172532017881	9589
724.48080922763859	9387
724.78907736368649	9258
725.09733641693981	9349
725.40558637831452	9383
725.71382723872648	9069
726.02205898909278	9008
726.330281620331	8891
726.63849512335923	8891
726.94669948909632	8867
727.25489470846173	8757
727.56308077237566	8681
727.87125767175894	8518
728.17942539753255	8608
728.48758394061906	8540
728.79573329194113	8480
729.103873442422	8373
729.41200438298551	8500
729.7201261045567	8312
730.0282385980604	8251
730.336341854423	8117
730.64443586457128	8087
730.95252061943211	8093
731.26059610993377	8051
731.56866232700474	7994
731.87671926157418	7861
732.18476690457248	8023
732.49280524692972	7917
732.80083427957743	7818
733.108853993448	7818
733.416864379473	7721
733.72486542858678	7758
734.03285713172284	7584
734.34083947981583	7602
734.648812463801	7561
734.95677607461471	7591
735.26473030319346	7473
735.57267514047442	7419
735.8806105773956	7437
736.188536604896	7372
736.496453213915	7325
736.80436039539245	7183
737.11225814026909	7272
737.42014643948676	7282
737.72802528398745	7258
738.03589466471385	7177
738.34375457260967	7215
738.65160499861884	7170
738.95944593368665	7109
739.2672773687583	6927
739.57509929478044	7153
739.88291170270008	6998
740.190714583465	7006
740.49850792802317	6951
740.80629172732415	7069
741.11406597231735	6924
741.42183065395363	6898
741.7295857631841	6874
742.03733129096065	6851
742.34506722823619	6851
742.65279356596363	6775
742.96051029509727	6743
743.2682174065917	6815
743.57591489140293	6848
743.88360274048648	6680
744.1912809447997	6721
744.49894949530017	6636
744.80660838294614	6682
745.11425759869667	6556
745.42189713351172	6549
745.72952697835171	6700
746.0371471241782	6453
746.34475756195252	6538
746.65235828263792	6470
746.95994927719744	6432
747.26753053659559	6435
747.575102051797	6366
747.88266381376764	6342
748.19021581347351	6409
748.49775804188187	6197
748.80529048996061	6229
749.112813148678	6114
749.42032600900359	6080
749.72782906190753	6093
750.03532229836026	6110
750.34280570933367	6046
750.6502792858	6083
750.95774301873178	5890
751.26519689910356	5815
751.57264091788932	5828
751.88007506606471	5726
752.187499334605	5685
752.49491371448789	5683
752.80231819669029	5622
753.10971277219073	5505
753.41709743196839	5600
753.72447216700266	5557
754.03183696827455	5509
754.33919182676482	5418
754.64653673345617	5312
754.95387167933086	5294
755.26119665537294	5320
755.56851165256649	5257
755.87581666189692	5225
756.1831116743499	5158
756.49039668091223	5137
756.79767167257125	5012
757.10493664031549	5074
757.41219157513342	4983
757.71943646801515	4947
758.02667130995121	4914
758.33389609193284	4921
758.641110804952	4871
758.94831544000181	4763
759.255509988076	4789
759.56269444016868	4780
759.86986878727532	4750
760.17703302039206	4651
760.48418713051535	4647
760.791331108643	4540
761.09846494577323	4524
761.40558863290539	4494
761.71270216103949	4467
762.019805521176	4428
762.32689870431659	4488
762.63398170146365	4488
762.94105450362053	4324
763.24811710179063	4285
763.55516948697914	4337
763.8622116501914	4244
764.169243582434	4177
764.47626527471391	4196
764.78327671803891	4150
765.090277903418	4147
765.39726882186085	4121
765.70424946437731	4033
766.01121982197913	4013
766.31817988567809	3913
766.62512964648715	3879
766.93206909541959	3921
767.23899822349006	3891
767.545917021714	3813
767.8528254811074	3806
768.15972359268665	3702
768.46661134747012	3644
768.77348873647611	3688
769.080355750724	3639
769.387212381234	3616
769.69405861902692	3665
770.00089445512492	3540
770.30771988055051	3513
770.61453488632731	3439
770.9213394634794	3514
771.22813360303212	3392
771.53491729601137	3336
771.84169053344431	3281
772.14845330635808	3256
772.45520560578154	3218
772.7619474227439	3211
773.06867874827583	3158
773.37539957340755	3155
773.68210988917133	3192
773.98880968660012	3157
774.2954989567271	3123
774.60217769058693	2992
774.90884587921471	2913
775.21550351364658	2959
775.5221505849197	2929
775.82878708407168	2854
776.13541300214126	2884
776.44202833016789	2855
776.748633059192	2794
777.05522718025486	2808
777.36181068439862	2731
777.668383562666	2678
777.97494580610123	2676
778.28149740574838	2667
778.58803835265371	2564
778.89456863786313	2690
779.2010882524238	2601
779.50759718738436	2572
779.81409543379368	2584
780.12058298270154	2449
780.42705982515861	2433
780.73352595221661	2353
781.03998135492816	2416
781.34642602434633	2391
781.6528599515259	2298
781.95928312752164	2315
782.26569554338948	2276
782.57209719018658	2308
782.87848805897045	2236
783.18486814080018	2142
783.491237426735	2193
783.79759590783533	2179
784.10394357516236	2116
784.4102804197787	2116
784.71660643274731	2104
785.02292160513207	2061
785.32922592799821	2005
785.63551939241086	2063
785.94180198943729	2047
786.24807371014481	2016
786.55433454560182	1925
786.860584486878	2027
787.16682352504347	1935
787.47305165116927	1910
787.77926885632758	1908
788.08547513159135	1863
788.39167046803459	1860
788.697854856732	1793
789.00402828875929	1792
789.31019075519328	1796
789.61634224711111	1770
789.92248275559143	1832
790.22861227171359	1738
790.5347307865577	1708
790.84083829120527	1762
791.146934776738	1694
791.4530202342396	1673
791.7590946547931	1605
792.06515802948388	1642
792.37121034939776	1600
792.67725160562111	1640
792.983281789242	1577
793.28930089134872	1533
793.59530890303074	1605
793.90130581537858	1511
794.2072916194835	1566
794.51326630643791	1522
794.81922986733491	1507
795.125182293269	1476
795.4311235753346	1499
795.73705370462812	1491
796.04297267224661	1387
796.34888046928779	1399
796.65477708685057	1228
796.96066251603452	1195
797.2665367479409	1388
797.572399773671	1399
797.87825158432736	1354
798.18409217101362	1371
798.48992152483447	1317
798.79573963689518	1290
799.10154649830224	1289
799.407342100163	1331
799.7131264335859	1313
800.01889948967994	1316
800.32466125955557	1233
800.63041173432407	1252
800.93615090509718	1254
801.24187876298845	1298
801.54759529911189	1219
801.85330050458231	1161
802.15899437051587	1223
802.46467688802932	1170
802.77034804824086	1172
803.07600784226941	1185
803.38165626123475	1130
803.68729329625751	1120
803.99291893845964	1059
804.29853317896414	1145
804.60413600889444	1126
804.9097274193756	1070
805.215307401533	1101
805.52087594649367	1082
805.826433045385	1019
806.1319786893356	1041
806.43751286947565	1019
806.74303557693509	1032
807.04854680284586	1071
807.35404653834053	990
807.65953477455264	1012
807.96501150261656	949
808.27047671366836	938
808.575930398844	937
808.88137254928131	955
809.18680315611891	930
809.49222221049615	959
809.79762970355364	932
810.1030256264329	911
810.40840997027635	891
810.71378272622746	905
811.01914388543128	869
811.32449343903272	886
811.62983137817844	909
811.93515769401608	891
812.24047237769446	843
812.54577542036247	808
812.85106681317109	854
813.15634654727194	863
813.46161461381757	833
813.76687100396146	849
814.07211570885818	814
814.37734871966359	814
814.68257002753387	807
814.98777962362738	808
815.29297749910211	765
815.59816364511823	772
815.90333805283615	781
816.20850071341772	775
816.51365161802607	742
816.81879075782456	733
817.123918123978	788
817.42903370765237	744
817.73413750001453	718
818.03922949223272	757
818.34430967547519	736
818.64937804091255	720
818.95443457971544	704
819.25947928305618	701
819.56451214210767	716
819.869533148044	684
820.17454229204077	716
820.47953956527351	707
820.78452495891986	673
821.08949846415817	678
821.39446007216759	679
821.69940977412853	689
822.00434756122263	673
822.309273424632	671
822.61418735554059	656
822.91908934513276	656
823.22397938459414	648
823.5288574651114	641
823.83372357787255	649
824.13857771406583	634
824.44341986488189	652
824.7482500215109	653
825.0530681751452	606
825.35787431697781	625
825.6626684382029	650
825.96745053001541	619
826.2722205836119	612
826.57697859018947	602
826.88172454094638	587
827.18645842708224	610
827.49118023979736	601
827.79588997029362	557
828.10058760977347	530
828.40527314944075	575
828.70994658050017	552
829.01460789415762	562
829.31925708162009	546
829.623894134096	584
829.9285190427936	564
830.23313179892375	546
830.53773239369752	576
830.84232081832727	549
831.14689706402669	519
831.45146112200973	530
831.756012983493	544
832.06055263969222	507
832.36508008182557	521
832.66959530111228	514
832.974098288772	524
833.278589036026	496
833.58306753409624	534
833.88753377420619	549
834.1919877475799	503
834.4964294454436	469
834.800858859023	488
835.10527597954638	511
835.40968079824233	488
835.71407330634065	487
836.01845349507232	468
836.3228213556697	456
836.627176879366	506
836.93152005739512	472
837.235850880993	463
837.54016934139611	477
837.84447542984162	474
838.14876913756893	457
838.45305045581745	434
838.75731937582862	447
839.06157588884412	433
839.36581998610768	424
839.67005165886326	438
839.97427089835651	422
840.27847769583423	423
840.58267204254378	445
840.88685392973446	431
841.1910233486559	424
841.49518029055946	428
841.799324746697	447
842.1034567083226	453
842.40757616669021	450
842.71168311305564	422
843.01577753867559	406
843.31985943480811	428
843.6239287927126	390
843.92798560364861	391
844.23202985887781	414
844.53606154966246	387
844.84008066726642	401
845.14408720295455	381
845.44808114799241	389
845.75206249364749	391
846.05603123118749	409
846.35998735188218	376
846.66393084700178	356
846.9678617078182	369
847.27177992560416	373
847.57568549163352	356
847.87957839718138	356
848.18345863352442	363
848.48732619193936	374
848.79118106370561	350
849.09502324010214	339
849.3988527124103	340
849.702669471912	335
850.00647350989084	339
850.3102648176307	348
850.61404338641739	327
850.91780920753763	330
851.22156227227947	313
851.52530257193177	346
851.82903009778488	353
852.13274484113037	347
852.43644679326053	334
852.74013594546921	334
853.0438122890514	312
853.34747581530337	287
853.651126515522	329
853.95476438100638	306
854.25838940305573	327
854.56200157297087	317
854.86560088205431	312
855.16918732160866	303
855.47276088293859	286
855.77632155734977	289
856.079869336149	303
856.3834042106439	305
856.686926172144	284
856.99043521195938	277
857.29393132140194	304
857.597414491784	288
857.9008847144197	288
858.20434198062446	288
858.50778628171406	275
858.81121760900623	289
859.11463595381974	274
859.41804130747482	277
859.721433661292	293
860.02481300659429	284
860.32817933470471	265
860.63153263694835	267
860.93487290465089	268
861.23820012913973	260
861.54151430174318	279
861.84481541379068	251
862.14810345661351	251
862.45137842154327	261
862.75464029991338	238
863.057889083058	247
863.36112476231335	242
863.66434732901587	261
863.96755677450392	225
864.270753090117	257
864.57393626719488	263
864.87710629708022	227
865.18026317111594	250
865.4834068806457	236
865.78653741701567	255
866.0896547715721	230
866.392758935663	231
866.69584990063765	224
866.99892765784625	236
867.30199219864062	217
867.60504351437385	242
867.90808159639948	214
868.21110643607335	234
868.5141180247515	213
868.81711635379247	197
869.12010141455482	216
869.42307319839892	240
869.7260316966865	209
870.02897690078021	206
870.33190880204393	226
870.63482739184349	216
870.93773266154517	223
871.24062460251616	212
871.54350320612662	203
871.846368463746	207
872.14922036674625	213
872.45205890649981	210
872.75488407438138	192
873.05769586176575	181
873.36049426002944	206
873.66327926055078	177
873.96605085470856	183
874.26880903388292	182
874.57155378945606	207
874.87428511281041	188
875.17700299533021	179
875.47970742840118	165
875.78239840340984	194
876.08507591174407	172
876.38773994479322	165
876.69039049394769	179
876.99302755059944	190
877.29565110614146	164
877.5982611519679	186
877.90085767947471	172
878.20344068005841	161
878.50601014511744	172
878.8085660660513	159
879.1111084342607	181
879.41363724114751	168
879.716152478115	165
880.0186541365681	157
880.32114220791232	183
880.62361668355516	180
880.92607755490474	176
881.22852481337111	150
881.530958450365	149
881.83337845729909	170
882.1357848255866	149
882.438177546643	169
882.740556611884	141
883.04292201272744	167
883.34527374059212	148
883.647611786898	163
883.94993614306657	142
884.25224680052065	134
884.55454375068393	155
884.85682698498238	159
885.159096494842	159
