# Supplementary material for: Anomalous deep-red luminescence of perylene black analogues with strong π-π interactions
Source: Nat Commun. 2023 Apr 6;14:1922. doi: 10.1038/s41467-023-37171-y (PMC10079835; doi:10.1038/s41467-023-37171-y)
Supplement: Supplementary file 3 — Source data [file 41467_2023_37171_MOESM3_ESM.zip › DATA/Temperature-dependent PL spectra and fluorescence decay of crystalline film/Supplementary Fig. 23a/68-250K-1S-EX480NM 398.csv]

471.67766888101448	40
471.99028276455613	31
472.30289504096527	19
472.61550570108284	20
472.92811473574989	36
473.24072213580666	31
473.55332789209336	24
473.86593199544933	36
474.1785344367139	32
474.49113520672552	34
474.80373429632243	23
475.11633169634268	30
475.42892739762328	45
475.74152139100158	42
476.0541136673134	65
476.36670421739564	98
476.67929303208308	153
476.99188010221161	217
477.30446541861556	304
477.61704897212951	444
477.92963075358745	619
478.24221075382258	760
478.55478896366805	864
478.86736537395689	957
479.17993997552071	944
479.49251275919204	980
479.80508371580152	968
480.11765283618081	890
480.43022011116011	798
480.74278553156955	639
481.05534908823893	505
481.3679107719978	388
481.68047057367477	242
481.9930284840986	150
482.3055844940975	96
482.61813859449853	61
482.93069077612978	37
483.24324102981785	22
483.55578934638896	19
483.86833571666938	33
484.18088013148508	20
484.49342258166109	26
484.80596305802226	24
485.11850155139314	26
485.431038052598	26
485.74357255246059	25
486.0561050418039	26
486.36863551145126	31
486.68116395222489	37
486.99369035494715	23
487.30621471043958	19
487.61873700952418	20
487.93125724302115	35
488.24377540175158	27
488.55629147653553	26
488.86880545819321	38
489.1813173375437	27
489.49382710540635	25
489.80633475259975	30
490.11884026994227	33
490.431343648252	29
490.74384487834635	32
491.05634395104295	25
491.36884085715855	28
491.681335587509	22
491.99382813291135	30
492.306318484181	30
492.61880663213338	32
492.93129256758351	32
493.24377628134579	25
493.556257764235	26
493.86873700706491	39
494.18121400064928	35
494.49368873580113	22
494.80616120333332	31
495.11863139405887	41
495.43109929878926	29
495.74356490833679	28
496.05602821351295	34
496.36848920512864	20
496.68094787399497	20
496.99340421092217	49
497.30585820672025	41
497.618309852199	19
497.930759138168	19
498.2432060554363	36
498.55565059481262	42
498.86809274710549	30
499.18053250312255	30
499.49296985367175	36
499.80540478956044	29
500.11783730159578	33
500.43026738058438	43
500.74269501733289	31
501.05512020264717	32
501.36754292733309	25
501.67996318219559	24
501.99238095804031	31
502.30479624567175	43
502.61720903589458	35
502.92961931951248	31
503.24202708732969	25
503.55443233014927	25
503.8668350387747	29
504.17923520400888	25
504.49163281665415	24
504.80402786751279	34
505.11642034738662	30
505.42881024707719	28
505.74119755738593	31
506.05358226911386	40
506.36596437306156	34
506.67834386002937	30
506.99072072081725	36
507.30309494622503	28
507.61546652705232	51
507.92783545409821	33
508.24020171816147	31
508.55256531004056	41
508.86492622053396	35
509.17728444043945	40
509.48963996055494	37
509.80199277167742	17
510.11434286460417	35
510.42669023013229	26
510.73903485905777	29
511.0513767421769	42
511.36371587028589	38
511.67605223418053	31
511.9883858246555	27
512.30071663250646	39
512.6130446485281	32
512.92536986351467	45
513.237692268261	34
513.55001185356036	28
513.86232861020676	21
514.17464252899379	26
514.48695360071429	33
514.79926181616122	48
515.1115671661272	41
515.42386964140451	42
515.73616923278553	33
516.0484659310614	35
516.36075972702429	50
516.67305061146533	37
516.985338575175	34
517.29762360894472	35
517.60990570356478	44
517.922184849825	42
518.23446103851586	38
518.54673426042689	45
518.85900450634756	42
519.17127176706674	40
519.483536033374	34
519.79579729605769	43
520.10805554590615	33
520.42031077370768	49
520.73256297025046	38
521.04481212632174	39
521.35705823270951	56
521.66930128020044	48
521.98154125958183	35
522.29377816164072	41
522.60601197716289	40
522.918242696935	38
523.23047031174337	54
523.54269481237316	55
523.85491618961044	46
524.16713443424021	44
524.4793495370476	50
524.79156148881771	53
525.10377028033486	51
525.41597590238371	46
525.72817834574835	58
526.04037760121275	54
526.35257365956079	49
526.66476651157541	62
526.97695614804047	64
527.28914255973893	59
527.60132573745352	49
527.913505671967	56
528.22568235406175	36
528.53785577451981	51
528.85002592412343	49
529.1621927936543	58
529.47435637389367	49
529.78651665562359	58
530.09867362962461	39
530.41082728667811	52
530.72297761756442	52
531.03512461306445	44
531.34726826395831	35
531.65940856102623	62
531.971545495048	42
532.28367905680363	57
532.59580923707233	45
532.90793602663371	53
533.220059416267	60
533.53217939675073	55
533.84429595886411	62
534.15640909338572	49
534.4685187910934	66
534.780625042766	56
535.09272783918118	49
535.40482717111672	58
535.7169230293506	53
536.02901540465984	61
536.3411042878223	45
536.65318966961456	62
536.96527154081377	51
537.27734989219641	82
537.58942471453952	43
537.90149599861934	56
538.21356373521166	40
538.525627915093	76
538.83768852903938	54
539.1497455678259	69
539.46179902222855	69
539.77384888302288	54
540.08589514098355	71
540.397937786886	71
540.709976811505	75
541.02201220561517	78
541.33404395999116	81
541.64607206540768	73
541.95809651263846	83
542.27011729245783	83
542.58213439563963	67
542.89414781295784	60
543.20615753518621	92
543.51816355309779	72
543.83016585746611	96
544.14216443906435	74
544.45415928866555	91
544.76615039704268	87
545.07813775496857	86
545.39012135321548	95
545.702101182556	97
546.01407723376258	88
546.32604949760741	78
546.63801796486257	91
546.94998262629974	78
547.26194347269052	82
547.57390049480739	64
547.885853683421	71
548.19780302930315	77
548.50974852322486	85
548.82169015595764	64
549.13362791827217	86
549.44556180093923	83
549.75749179472973	73
550.06941789041446	84
550.38134007876363	77
550.69325835054758	86
551.00517269653687	84
551.3170831075015	83
551.62898957421146	81
551.94089208743651	70
552.25279063794687	73
552.56468521651209	78
552.87657581390135	90
553.18846242088455	87
553.50034502823075	83
553.81222362670962	84
554.12409820708967	86
554.43596876014067	77
554.74783527663089	72
555.05969774732978	78
555.37155616300538	79
555.68341051442712	87
555.99526079236273	86
556.30710698758139	80
556.61894909085117	93
556.93078709294	91
557.24262098461634	94
557.55445075664829	109
557.86627639980384	84
558.17809790485069	88
558.48991526255691	75
558.80172846369	95
559.11353749901775	85
559.42534235930725	83
559.73714303532677	83
560.048939517843	95
560.36073179762388	103
560.67251986543613	88
560.984303712047	85
561.29608332822386	80
561.60785870473319	83
561.91962983234259	102
562.23139670181831	84
562.5431593039275	89
562.85491762943673	84
563.16667166911293	86
563.47842141372234	84
563.79016685403167	87
564.10190798080725	93
564.4136447848158	96
564.72537725682344	84
565.0371053875964	89
565.348829167901	91
565.66054858850339	90
565.97226364016967	93
566.28397431366591	105
566.59568059975811	80
566.90738248921252	101
567.21907997279447	99
567.53077304127044	112
567.84246168540574	113
568.15414589596639	95
568.465825663718	95
568.77750097942624	106
569.089171833857	103
569.40083821777546	90
569.71250012194776	95
570.02415753713876	108
570.33581045411449	112
570.64745886363994	112
570.95910275648112	111
571.27074212340278	101
571.58237695517073	110
571.89400724255	119
572.20563297630588	100
572.51725414720408	93
572.82887074600922	104
573.140482763487	110
573.45209019040249	107
573.7636930175205	106
574.07529123560676	114
574.38688483542614	103
574.69847380774354	93
575.0100581433245	113
575.32163783293379	108
575.63321286733662	97
575.94478323729788	111
576.25634893358279	115
576.56790994695643	119
576.87946626818371	104
577.19101788802948	106
577.50256479725908	110
577.81410698663751	128
578.12564444692964	120
578.43717716890046	131
578.748705143315	123
579.06022836093825	125
579.37174681253532	115
579.68326048887138	108
579.99476938071086	111
580.30627347881955	141
580.61777277396186	118
580.92926725690313	126
581.24075691840824	122
581.55224174924251	121
581.86372174017083	126
582.17519688195853	135
582.48666716537036	120
582.7981325811719	120
583.10959312012767	138
583.42104877300335	132
583.7324995305637	125
584.04394538357462	128
584.35538632280077	115
584.66682233900747	118
584.97825342296017	123
585.28967956542385	135
585.60110075716432	137
585.91251698894655	150
586.22392825153634	125
586.53533453569889	138
586.84673583219944	143
587.15813213180388	123
587.46952342527754	131
587.7809097033861	125
588.09229095689534	124
588.40366717657048	124
588.71503835317753	141
589.0264044774824	148
589.33776554025042	141
589.64912153224782	151
589.96047244424017	139
590.27181826699382	127
590.58315899127456	145
590.89449460784817	150
591.20582510748113	127
591.51715048093956	137
591.82847071898937	141
592.13978581239712	131
592.45109575192873	137
592.76240052835112	146
593.07370013243042	151
593.3849945549332	141
593.69628378662594	137
594.00756781827545	129
594.31884664064819	131
594.630120244511	132
594.941388620631	131
595.25265175977484	147
595.56390965270953	150
595.87516229020218	137
596.18640966301973	124
596.49765176192955	143
596.808888577699	141
597.12012010109527	154
597.431346322886	133
597.74256723383849	125
598.05378282472054	154
598.36499308629959	134
598.67619800934381	134
598.98739758462068	142
599.29859180289839	162
599.60978065494464	144
599.92096413152808	143
600.23214222341653	155
600.54331492137851	158
600.8544822161823	150
601.16564409859654	156
601.47680055938963	168
601.78795158933065	165
602.09909717918788	158
602.41023731973064	152
602.7213720017279	160
603.03250121594863	162
603.34362495316191	168
603.65474320413728	179
603.96585595964427	171
604.27696321045244	184
604.58806494733119	186
604.89916116105053	182
605.21025184237988	177
605.52133698208979	208
605.83241657095016	197
606.14349059973131	188
606.45455905920358	213
606.76562194013707	215
607.07667923330268	206
607.38773092947145	235
607.69877701941346	222
608.00981749390053	225
608.320852343703	234
608.63188155959222	270
608.94290513234012	264
609.25392305271782	295
609.5649353114967	285
609.87594189944855	284
610.18694280734576	289
610.4979380259598	288
610.808927546063	322
611.11991135842777	331
611.43088945382658	347
611.74186182303174	331
612.05282845681631	337
612.36378934595268	356
612.67474448121459	377
612.98569385337441	364
613.296637453206	386
613.60757527148257	377
613.918507298978	408
614.22943352646575	404
614.54035394471975	437
614.851268544514	413
615.16217731662334	435
615.47308025182144	477
615.783977340883	476
616.09486857458319	502
616.40575394369625	508
616.71663343899775	532
617.02750705126232	547
617.338374771266	556
617.64923658978387	596
617.96009249759163	579
618.27094248546541	635
618.58178654418077	657
618.89262466451476	713
619.20345683724292	704
619.51428305314255	736
619.82510330298965	783
620.1359175775616	781
620.44672586763534	831
620.75752816398847	864
621.068324457398	906
621.37911473864165	953
621.6898989984976	1010
622.00067722774349	1039
622.311449417158	1099
622.622215557519	1129
622.93297563960539	1143
623.24372965419582	1236
623.55447759206936	1259
623.865219444005	1369
624.17595520078237	1331
624.48668485318069	1425
624.79740839198018	1471
625.10812580796028	1464
625.41883709190154	1608
625.729542234584	1634
626.04024122678845	1694
626.35093405929581	1744
626.66162072288671	1855
626.97230120834263	1836
627.2829755064447	1947
627.59364360797474	2017
627.90430550371445	2119
628.21496118444588	2155
628.5256106409513	2244
628.836253864013	2308
629.14689084441409	2415
629.457521572937	2534
629.7681460403652	2654
630.07876423748189	2697
630.38937615507041	2813
630.69998178391484	2882
631.010581114799	2975
631.32117413850744	3190
631.63176084582437	3264
631.94234122753437	3329
632.25291527442278	3413
632.56348297727436	3626
632.87404432687458	3674
633.18459931400935	3868
633.49514792946434	3976
633.80569016402546	4149
634.11622600847932	4283
634.42675545361226	4358
634.73727849021157	4618
635.04779510906383	4660
635.35830530095654	4798
635.66880905667722	5032
635.97930636701369	5265
636.289797222754	5408
636.60028161468631	5603
636.9107595335995	5760
637.22123097028225	5874
637.53169591552341	6081
637.84215436011266	6307
638.152606294839	6551
638.46305171049278	6659
638.77349059786411	6952
639.08392294774285	7093
639.39434875092	7228
639.70476799818641	7557
640.01518068033317	7799
640.32558678815155	8061
640.63598631243337	8390
640.94637924397057	8576
641.25676557355519	8626
641.56714529197973	8834
641.87751839003738	9214
642.18788485852053	9397
642.49824468822294	9691
642.80859786993813	9783
643.11894439445985	10172
643.42928425258208	10436
643.73961743509938	10754
644.04994393280663	10888
644.36026373649872	11355
644.67057683697055	11547
644.98088322501837	11724
645.2911828914373	11924
645.601475827024	12261
645.91176202257464	12634
646.22204146888612	13028
646.53231415675509	13058
646.84258007697929	13221
647.15283922035587	13575
647.463091577683	13888
647.773337139759	14054
648.083575897382	14227
648.39380784135119	14633
648.70403296246513	14955
649.01425125152366	15116
649.32446269932632	15420
649.63466729667323	15577
649.94486503436462	15866
650.25505590320108	16249
650.56523989398363	16474
650.87541699751341	16783
651.185587204592	17083
651.4957505060213	17201
651.80590689260373	17644
652.1160563551415	17845
652.42619888443744	18073
652.73633447129487	18603
653.046463106517	18702
653.356584780908	18804
653.66669948527158	19165
653.9768072104124	19565
654.28690794713532	19803
654.59700168624511	19888
654.90708841854746	20338
655.21716813484807	20564
655.52724082595307	20783
655.83730648266874	21002
656.147365095802	21343
656.45741665615992	21511
656.76746115454966	21687
657.0774985817792	22076
657.38752892865682	22173
657.6975521859905	22638
658.00756834458946	22781
658.3175773952629	23138
658.62757932881971	23104
658.93757413607022	23645
659.24756180782458	23544
659.557542334893	23991
659.86751570808667	24201
660.17748191821681	24168
660.48744095609493	24622
660.797392812533	24878
661.107337478343	25129
661.41727494433781	25330
661.72720520133055	25435
662.03712824013462	25599
662.34704405156356	25795
662.65695262643123	26070
662.96685395555278	26270
663.27674802974263	26474
663.58663483981582	26557
663.89651437658813	26725
664.2063866308755	26706
664.51625159349419	27039
664.82610925526069	27479
665.1359596069924	27174
665.44580263950638	27443
665.75563834362072	27437
666.06546671015326	27709
666.375287729923	28003
666.6851013937486	28217
666.99490769244937	28092
667.30470661684512	28324
667.61449815775586	28274
667.924282306002	28693
668.23405905240463	28742
668.54382838778463	28866
668.85359030296411	28769
669.16334478876468	28876
669.47309183600908	28961
669.78283143551982	28896
670.09256357812023	29069
670.40228825463407	28936
670.71200545588522	29075
671.0217151726979	28911
671.33141739589735	29192
671.64111211630836	29136
671.950799324757	29340
672.26047901206869	29231
672.57015116907019	29110
672.87981578658844	29427
673.18947285545039	29080
673.49912236648379	29275
673.808764310517	28986
674.11839867837818	29041
674.42802546089627	29139
674.7376446489003	29196
675.04725623322054	28691
675.35686020468688	29108
675.66645655412981	29001
675.97604527238025	28486
676.28562635026981	28580
676.59519977863033	28464
676.90476554829365	28304
677.214323650093	28294
677.523874074861	28224
677.83341681343165	28181
678.14295185663866	28060
678.45247919531619	27762
678.76199882029937	27475
679.07151072242357	27579
679.38101489252415	27427
679.69051132143761	27269
680.00000000000011	27206
680.309480919049	27123
680.61895406942153	27069
680.92841944195573	26855
681.23787702749	26986
681.54732681686278	26678
681.85676880091387	26540
682.16620297048223	26369
682.47562931640857	26046
682.78504782953348	26079
683.09445850069744	25817
683.40386132074252	25746
683.71325628051045	25671
684.02264337084353	25625
684.33202258258461	25413
684.64139390657726	25498
684.95075733366514	25219
685.26011285469224	25006
685.56946046050336	24874
685.87880014194377	24851
686.188131889859	24604
686.49745569509537	24674
686.80677154849934	24289
687.11607944091793	24241
687.42537936319832	24085
687.73467130618883	24164
688.04395526073779	23893
688.3532312176942	23833
688.66249916790753	23648
688.97175910222734	23379
689.28101101150423	23399
689.59025488658881	23308
689.89949071833291	23030
690.20871849758782	22847
690.51793821520585	22811
690.82714986204019	22653
691.13635342894349	22688
691.44554890677	22190
691.75473628637371	22067
692.06391555860955	21904
692.37308671433209	21875
692.682249744398	21459
692.991404639663	21657
693.30055139098351	21426
693.60968998921726	21291
693.9188204252215	21092
694.22794268985479	20889
694.53705677397568	20521
694.8461626684433	20364
695.15526036411723	20213
695.46434985185817	20025
695.77343112252629	19762
696.08250416698331	19660
696.39156897609041	19381
696.70062554071023	19077
697.00967385170588	19090
697.31871389993967	18702
697.62774567627628	18709
697.9367691715795	18571
698.24578437671425	18227
698.55479128254592	17927
698.86378987994055	17614
699.17278015976422	17522
699.48176211288387	17571
699.79073573016728	17037
700.09970100248211	16798
700.40865792069678	16771
700.71760647568055	16651
701.02654665830289	16443
701.33547845943372	16273
701.64440186994386	16138
701.953316880704	15768
702.26222348258648	15699
702.57112166646323	15467
702.88001142320684	15300
703.18889274369087	15102
703.49776561878878	14965
703.80663003937514	14860
704.11548599632522	14728
704.424333480514	14547
704.73317248281751	14229
705.04200299411241	14246
705.35082500527608	14051
705.65963850718583	13903
705.96844349071966	13623
706.277239946757	13564
706.58602786617655	13439
706.89480723985844	13347
707.20357805868332	13311
707.51234031353147	13120
707.8210939952852	12826
708.12983909482614	12888
708.43857560303707	12744
708.74730351080132	12640
709.05602280900268	12618
709.36473348852519	12413
709.67343554025422	12244
709.98212895507493	12237
710.29081372387361	12160
710.59948983753657	12129
710.90815728695156	12027
711.21681606300581	11889
711.52546615658787	11791
711.83410755858677	11775
712.142740259892	11610
712.45136425139356	11609
712.75997952398222	11504
713.06858606854917	11411
713.37718387598613	11318
713.68577293718556	11392
713.99435324304079	11141
714.30292478444539	11131
714.61148755229283	10975
714.92004153747871	10918
715.228586730898	10871
715.5371231234468	10809
715.8456507060215	10651
716.1541694695195	10654
716.46267940483813	10552
716.77118050287618	10541
717.07967275453245	10433
717.38815615070621	10342
717.69663068229818	10296
718.00509634020852	10142
718.31355311533878	10111
718.62200099859115	9963
718.93043998086807	10016
719.23887005307256	9685
719.5472912061083	9760
719.85570343088023	9735
720.16410671829294	9545
720.47250105925207	9543
720.78088644466413	9453
721.08926286543556	9293
721.397630312474	9113
721.70598877668783	9314
722.01433824898538	9273
722.32267872027637	9181
722.6310101814704	9029
722.93933262347832	8963
723.247646037211	8774
723.5559504135806	8920
723.86424574349962	8674
724.172532017881	8642
724.48080922763859	8540
724.78907736368649	8591
725.09733641693981	8411
725.40558637831452	8374
725.71382723872648	8272
726.02205898909278	8289
726.330281620331	8267
726.63849512335923	8244
726.94669948909632	8013
727.25489470846173	7933
727.56308077237566	7871
727.87125767175894	7910
728.17942539753255	7848
728.48758394061906	7760
728.79573329194113	7678
729.103873442422	7557
729.41200438298551	7575
729.7201261045567	7636
730.0282385980604	7617
730.336341854423	7481
730.64443586457128	7468
730.95252061943211	7490
731.26059610993377	7384
731.56866232700474	7170
731.87671926157418	7280
732.18476690457248	7160
732.49280524692972	7170
732.80083427957743	7109
733.108853993448	7062
733.416864379473	7122
733.72486542858678	7106
734.03285713172284	7032
734.34083947981583	6949
734.648812463801	6878
734.95677607461471	6917
735.26473030319346	6733
735.57267514047442	6758
735.8806105773956	6842
736.188536604896	6748
736.496453213915	6720
736.80436039539245	6604
737.11225814026909	6575
737.42014643948676	6490
737.72802528398745	6509
738.03589466471385	6566
738.34375457260967	6518
738.65160499861884	6451
738.95944593368665	6440
739.2672773687583	6503
739.57509929478044	6340
739.88291170270008	6311
740.190714583465	6337
740.49850792802317	6284
740.80629172732415	6244
741.11406597231735	6312
741.42183065395363	6218
741.7295857631841	6183
742.03733129096065	6293
742.34506722823619	6222
742.65279356596363	6249
742.96051029509727	6150
743.2682174065917	6185
743.57591489140293	6171
743.88360274048648	6094
744.1912809447997	6011
744.49894949530017	5965
744.80660838294614	6024
745.11425759869667	5967
745.42189713351172	5978
745.72952697835171	6058
746.0371471241782	5914
746.34475756195252	5864
746.65235828263792	5906
746.95994927719744	5824
747.26753053659559	5842
747.575102051797	5850
747.88266381376764	5738
748.19021581347351	5787
748.49775804188187	5743
748.80529048996061	5582
749.112813148678	5627
749.42032600900359	5522
749.72782906190753	5448
750.03532229836026	5490
750.34280570933367	5450
750.6502792858	5349
750.95774301873178	5331
751.26519689910356	5337
751.57264091788932	5230
751.88007506606471	5187
752.187499334605	5173
752.49491371448789	5096
752.80231819669029	5038
753.10971277219073	5098
753.41709743196839	5029
753.72447216700266	4838
754.03183696827455	4862
754.33919182676482	4971
754.64653673345617	4813
754.95387167933086	4852
755.26119665537294	4730
755.56851165256649	4754
755.87581666189692	4609
756.1831116743499	4648
756.49039668091223	4613
756.79767167257125	4620
757.10493664031549	4485
757.41219157513342	4488
757.71943646801515	4475
758.02667130995121	4447
758.33389609193284	4388
758.641110804952	4375
758.94831544000181	4378
759.255509988076	4187
759.56269444016868	4276
759.86986878727532	4280
760.17703302039206	4227
760.48418713051535	4155
760.791331108643	4076
761.09846494577323	4128
761.40558863290539	4083
761.71270216103949	4088
762.019805521176	3998
762.32689870431659	3926
762.63398170146365	3859
762.94105450362053	3874
763.24811710179063	3809
763.55516948697914	3815
763.8622116501914	3883
764.169243582434	3757
764.47626527471391	3764
764.78327671803891	3755
765.090277903418	3755
765.39726882186085	3661
765.70424946437731	3633
766.01121982197913	3647
766.31817988567809	3589
766.62512964648715	3446
766.93206909541959	3518
767.23899822349006	3489
767.545917021714	3489
767.8528254811074	3443
768.15972359268665	3435
768.46661134747012	3316
768.77348873647611	3321
769.080355750724	3346
769.387212381234	3265
769.69405861902692	3240
770.00089445512492	3122
770.30771988055051	3179
770.61453488632731	3204
770.9213394634794	3140
771.22813360303212	3000
771.53491729601137	3030
771.84169053344431	3005
772.14845330635808	2973
772.45520560578154	2915
772.7619474227439	2861
773.06867874827583	2875
773.37539957340755	2909
773.68210988917133	2859
773.98880968660012	2834
774.2954989567271	2790
774.60217769058693	2642
774.90884587921471	2709
775.21550351364658	2611
775.5221505849197	2677
775.82878708407168	2600
776.13541300214126	2587
776.44202833016789	2513
776.748633059192	2451
777.05522718025486	2445
777.36181068439862	2437
777.668383562666	2405
777.97494580610123	2460
778.28149740574838	2424
778.58803835265371	2383
778.89456863786313	2371
779.2010882524238	2256
779.50759718738436	2225
779.81409543379368	2301
780.12058298270154	2205
780.42705982515861	2241
780.73352595221661	2184
781.03998135492816	2119
781.34642602434633	2129
781.6528599515259	2080
781.95928312752164	2046
782.26569554338948	2050
782.57209719018658	2038
782.87848805897045	2026
783.18486814080018	1958
783.491237426735	2004
783.79759590783533	1997
784.10394357516236	1974
784.4102804197787	1848
784.71660643274731	1906
785.02292160513207	1865
785.32922592799821	1889
785.63551939241086	1760
785.94180198943729	1815
786.24807371014481	1813
786.55433454560182	1797
786.860584486878	1776
787.16682352504347	1751
787.47305165116927	1740
787.77926885632758	1749
788.08547513159135	1721
788.39167046803459	1673
788.697854856732	1642
789.00402828875929	1649
789.31019075519328	1665
789.61634224711111	1597
789.92248275559143	1586
790.22861227171359	1597
790.5347307865577	1580
790.84083829120527	1571
791.146934776738	1574
791.4530202342396	1507
791.7590946547931	1487
792.06515802948388	1547
792.37121034939776	1460
792.67725160562111	1468
792.983281789242	1396
793.28930089134872	1437
793.59530890303074	1459
793.90130581537858	1428
794.2072916194835	1392
794.51326630643791	1407
794.81922986733491	1361
795.125182293269	1381
795.4311235753346	1330
795.73705370462812	1331
796.04297267224661	1309
796.34888046928779	1258
796.65477708685057	1097
796.96066251603452	1052
797.2665367479409	1260
797.572399773671	1297
797.87825158432736	1265
798.18409217101362	1232
798.48992152483447	1250
798.79573963689518	1230
799.10154649830224	1209
799.407342100163	1167
799.7131264335859	1171
800.01889948967994	1190
800.32466125955557	1182
800.63041173432407	1132
800.93615090509718	1103
801.24187876298845	1072
801.54759529911189	1096
801.85330050458231	1040
802.15899437051587	1092
802.46467688802932	1050
802.77034804824086	1069
803.07600784226941	1021
803.38165626123475	1044
803.68729329625751	1041
803.99291893845964	1026
804.29853317896414	1041
804.60413600889444	1032
804.9097274193756	1014
805.215307401533	951
805.52087594649367	971
805.826433045385	954
806.1319786893356	960
806.43751286947565	920
806.74303557693509	892
807.04854680284586	909
807.35404653834053	905
807.65953477455264	933
807.96501150261656	878
808.27047671366836	893
808.575930398844	883
808.88137254928131	885
809.18680315611891	886
809.49222221049615	890
809.79762970355364	837
810.1030256264329	826
810.40840997027635	840
810.71378272622746	868
811.01914388543128	858
811.32449343903272	819
811.62983137817844	811
811.93515769401608	819
812.24047237769446	736
812.54577542036247	792
812.85106681317109	761
813.15634654727194	776
813.46161461381757	777
813.76687100396146	725
814.07211570885818	746
814.37734871966359	742
814.68257002753387	739
814.98777962362738	770
815.29297749910211	744
815.59816364511823	739
815.90333805283615	711
816.20850071341772	682
816.51365161802607	707
816.81879075782456	676
817.123918123978	684
817.42903370765237	690
817.73413750001453	652
818.03922949223272	678
818.34430967547519	628
818.64937804091255	682
818.95443457971544	696
819.25947928305618	649
819.56451214210767	650
819.869533148044	632
820.17454229204077	672
820.47953956527351	655
820.78452495891986	652
821.08949846415817	625
821.39446007216759	617
821.69940977412853	626
822.00434756122263	645
822.309273424632	583
822.61418735554059	574
822.91908934513276	609
823.22397938459414	567
823.5288574651114	582
823.83372357787255	595
824.13857771406583	552
824.44341986488189	586
824.7482500215109	589
825.0530681751452	578
825.35787431697781	543
825.6626684382029	553
825.96745053001541	574
826.2722205836119	549
826.57697859018947	537
826.88172454094638	551
827.18645842708224	522
827.49118023979736	527
827.79588997029362	555
828.10058760977347	485
828.40527314944075	523
828.70994658050017	524
829.01460789415762	505
829.31925708162009	523
829.623894134096	509
829.9285190427936	518
830.23313179892375	475
830.53773239369752	487
830.84232081832727	497
831.14689706402669	539
831.45146112200973	464
831.756012983493	472
832.06055263969222	476
832.36508008182557	501
832.66959530111228	448
832.974098288772	465
833.278589036026	486
833.58306753409624	438
833.88753377420619	463
834.1919877475799	432
834.4964294454436	431
834.800858859023	449
835.10527597954638	466
835.40968079824233	421
835.71407330634065	455
836.01845349507232	437
836.3228213556697	441
836.627176879366	428
836.93152005739512	438
837.235850880993	439
837.54016934139611	429
837.84447542984162	429
838.14876913756893	413
838.45305045581745	390
838.75731937582862	393
839.06157588884412	420
839.36581998610768	412
839.67005165886326	420
839.97427089835651	389
840.27847769583423	414
840.58267204254378	382
840.88685392973446	396
841.1910233486559	400
841.49518029055946	371
841.799324746697	400
842.1034567083226	393
842.40757616669021	415
842.71168311305564	387
843.01577753867559	385
843.31985943480811	382
843.6239287927126	338
843.92798560364861	356
844.23202985887781	348
844.53606154966246	352
844.84008066726642	344
845.14408720295455	358
845.44808114799241	362
845.75206249364749	344
846.05603123118749	370
846.35998735188218	332
846.66393084700178	317
846.9678617078182	342
847.27177992560416	334
847.57568549163352	368
847.87957839718138	370
848.18345863352442	316
848.48732619193936	318
848.79118106370561	295
849.09502324010214	332
849.3988527124103	328
849.702669471912	327
850.00647350989084	327
850.3102648176307	325
850.61404338641739	305
850.91780920753763	317
851.22156227227947	325
851.52530257193177	314
851.82903009778488	307
852.13274484113037	302
852.43644679326053	281
852.74013594546921	277
853.0438122890514	328
853.34747581530337	296
853.651126515522	294
853.95476438100638	280
854.25838940305573	288
854.56200157297087	292
854.86560088205431	294
855.16918732160866	270
855.47276088293859	266
855.77632155734977	281
856.079869336149	261
856.3834042106439	276
856.686926172144	278
856.99043521195938	238
857.29393132140194	243
857.597414491784	251
857.9008847144197	244
858.20434198062446	247
858.50778628171406	258
858.81121760900623	252
859.11463595381974	250
859.41804130747482	252
859.721433661292	241
860.02481300659429	268
860.32817933470471	247
860.63153263694835	255
860.93487290465089	242
861.23820012913973	232
861.54151430174318	248
861.84481541379068	233
862.14810345661351	240
862.45137842154327	237
862.75464029991338	232
863.057889083058	207
863.36112476231335	248
863.66434732901587	225
863.96755677450392	219
864.270753090117	202
864.57393626719488	220
864.87710629708022	219
865.18026317111594	239
865.4834068806457	217
865.78653741701567	227
866.0896547715721	207
866.392758935663	222
866.69584990063765	216
866.99892765784625	208
867.30199219864062	191
867.60504351437385	208
867.90808159639948	189
868.21110643607335	213
868.5141180247515	186
868.81711635379247	197
869.12010141455482	209
869.42307319839892	203
869.7260316966865	186
870.02897690078021	194
870.33190880204393	205
870.63482739184349	184
870.93773266154517	203
871.24062460251616	187
871.54350320612662	187
871.846368463746	186
872.14922036674625	180
872.45205890649981	202
872.75488407438138	177
873.05769586176575	180
873.36049426002944	169
873.66327926055078	182
873.96605085470856	178
874.26880903388292	184
874.57155378945606	162
874.87428511281041	159
875.17700299533021	166
875.47970742840118	172
875.78239840340984	173
876.08507591174407	154
876.38773994479322	161
876.69039049394769	161
876.99302755059944	152
877.29565110614146	169
877.5982611519679	143
877.90085767947471	147
878.20344068005841	162
878.50601014511744	167
878.8085660660513	137
879.1111084342607	170
879.41363724114751	150
879.716152478115	151
880.0186541365681	161
880.32114220791232	145
880.62361668355516	139
880.92607755490474	138
881.22852481337111	136
881.530958450365	128
881.83337845729909	157
882.1357848255866	152
882.438177546643	143
882.740556611884	147
883.04292201272744	149
883.34527374059212	130
883.647611786898	134
883.94993614306657	146
884.25224680052065	154
884.55454375068393	139
884.85682698498238	137
885.159096494842	134
