# Supplementary material for: Anomalous deep-red luminescence of perylene black analogues with strong π-π interactions
Source: Nat Commun. 2023 Apr 6;14:1922. doi: 10.1038/s41467-023-37171-y (PMC10079835; doi:10.1038/s41467-023-37171-y)
Supplement: Supplementary file 3 — Source data [file 41467_2023_37171_MOESM3_ESM.zip › DATA/Temperature-dependent PL spectra and fluorescence decay of crystalline film/Supplementary Fig. 23a/68-260K-1S-EX480NM 399.csv]

471.67766888101448	34
471.99028276455613	23
472.30289504096527	19
472.61550570108284	24
472.92811473574989	26
473.24072213580666	30
473.55332789209336	23
473.86593199544933	23
474.1785344367139	31
474.49113520672552	25
474.80373429632243	24
475.11633169634268	20
475.42892739762328	40
475.74152139100158	26
476.0541136673134	62
476.36670421739564	91
476.67929303208308	142
476.99188010221161	205
477.30446541861556	299
477.61704897212951	426
477.92963075358745	569
478.24221075382258	692
478.55478896366805	805
478.86736537395689	849
479.17993997552071	923
479.49251275919204	907
479.80508371580152	829
480.11765283618081	806
480.43022011116011	703
480.74278553156955	637
481.05534908823893	491
481.3679107719978	317
481.68047057367477	221
481.9930284840986	137
482.3055844940975	80
482.61813859449853	52
482.93069077612978	30
483.24324102981785	40
483.55578934638896	27
483.86833571666938	35
484.18088013148508	27
484.49342258166109	26
484.80596305802226	26
485.11850155139314	37
485.431038052598	29
485.74357255246059	38
486.0561050418039	16
486.36863551145126	33
486.68116395222489	35
486.99369035494715	18
487.30621471043958	20
487.61873700952418	23
487.93125724302115	19
488.24377540175158	25
488.55629147653553	32
488.86880545819321	23
489.1813173375437	32
489.49382710540635	29
489.80633475259975	29
490.11884026994227	31
490.431343648252	26
490.74384487834635	26
491.05634395104295	33
491.36884085715855	15
491.681335587509	33
491.99382813291135	39
492.306318484181	20
492.61880663213338	27
492.93129256758351	27
493.24377628134579	24
493.556257764235	33
493.86873700706491	30
494.18121400064928	26
494.49368873580113	33
494.80616120333332	25
495.11863139405887	23
495.43109929878926	25
495.74356490833679	35
496.05602821351295	30
496.36848920512864	32
496.68094787399497	31
496.99340421092217	31
497.30585820672025	14
497.618309852199	31
497.930759138168	27
498.2432060554363	33
498.55565059481262	31
498.86809274710549	19
499.18053250312255	16
499.49296985367175	31
499.80540478956044	29
500.11783730159578	24
500.43026738058438	40
500.74269501733289	34
501.05512020264717	28
501.36754292733309	30
501.67996318219559	9
501.99238095804031	40
502.30479624567175	32
502.61720903589458	24
502.92961931951248	26
503.24202708732969	20
503.55443233014927	26
503.8668350387747	15
504.17923520400888	37
504.49163281665415	30
504.80402786751279	28
505.11642034738662	35
505.42881024707719	32
505.74119755738593	15
506.05358226911386	30
506.36596437306156	34
506.67834386002937	28
506.99072072081725	41
507.30309494622503	19
507.61546652705232	35
507.92783545409821	34
508.24020171816147	31
508.55256531004056	45
508.86492622053396	31
509.17728444043945	23
509.48963996055494	31
509.80199277167742	24
510.11434286460417	32
510.42669023013229	36
510.73903485905777	28
511.0513767421769	33
511.36371587028589	28
511.67605223418053	36
511.9883858246555	31
512.30071663250646	55
512.6130446485281	25
512.92536986351467	40
513.237692268261	28
513.55001185356036	33
513.86232861020676	45
514.17464252899379	36
514.48695360071429	37
514.79926181616122	45
515.1115671661272	43
515.42386964140451	28
515.73616923278553	42
516.0484659310614	25
516.36075972702429	44
516.67305061146533	32
516.985338575175	32
517.29762360894472	49
517.60990570356478	43
517.922184849825	39
518.23446103851586	45
518.54673426042689	34
518.85900450634756	32
519.17127176706674	36
519.483536033374	34
519.79579729605769	42
520.10805554590615	53
520.42031077370768	57
520.73256297025046	38
521.04481212632174	36
521.35705823270951	53
521.66930128020044	38
521.98154125958183	33
522.29377816164072	36
522.60601197716289	44
522.918242696935	27
523.23047031174337	46
523.54269481237316	46
523.85491618961044	46
524.16713443424021	43
524.4793495370476	40
524.79156148881771	36
525.10377028033486	50
525.41597590238371	44
525.72817834574835	42
526.04037760121275	39
526.35257365956079	42
526.66476651157541	42
526.97695614804047	49
527.28914255973893	52
527.60132573745352	49
527.913505671967	42
528.22568235406175	56
528.53785577451981	33
528.85002592412343	48
529.1621927936543	50
529.47435637389367	39
529.78651665562359	43
530.09867362962461	49
530.41082728667811	41
530.72297761756442	55
531.03512461306445	41
531.34726826395831	40
531.65940856102623	43
531.971545495048	55
532.28367905680363	51
532.59580923707233	46
532.90793602663371	50
533.220059416267	55
533.53217939675073	52
533.84429595886411	45
534.15640909338572	52
534.4685187910934	47
534.780625042766	48
535.09272783918118	52
535.40482717111672	47
535.7169230293506	53
536.02901540465984	47
536.3411042878223	57
536.65318966961456	56
536.96527154081377	54
537.27734989219641	51
537.58942471453952	49
537.90149599861934	57
538.21356373521166	46
538.525627915093	62
538.83768852903938	65
539.1497455678259	62
539.46179902222855	53
539.77384888302288	50
540.08589514098355	58
540.397937786886	64
540.709976811505	84
541.02201220561517	65
541.33404395999116	52
541.64607206540768	77
541.95809651263846	65
542.27011729245783	72
542.58213439563963	70
542.89414781295784	67
543.20615753518621	71
543.51816355309779	67
543.83016585746611	82
544.14216443906435	74
544.45415928866555	83
544.76615039704268	88
545.07813775496857	95
545.39012135321548	85
545.702101182556	80
546.01407723376258	92
546.32604949760741	83
546.63801796486257	73
546.94998262629974	77
547.26194347269052	81
547.57390049480739	76
547.885853683421	83
548.19780302930315	69
548.50974852322486	73
548.82169015595764	68
549.13362791827217	72
549.44556180093923	79
549.75749179472973	81
550.06941789041446	65
550.38134007876363	84
550.69325835054758	84
551.00517269653687	77
551.3170831075015	81
551.62898957421146	71
551.94089208743651	79
552.25279063794687	75
552.56468521651209	88
552.87657581390135	81
553.18846242088455	86
553.50034502823075	75
553.81222362670962	79
554.12409820708967	70
554.43596876014067	75
554.74783527663089	57
555.05969774732978	64
555.37155616300538	86
555.68341051442712	59
555.99526079236273	77
556.30710698758139	88
556.61894909085117	81
556.93078709294	84
557.24262098461634	88
557.55445075664829	61
557.86627639980384	96
558.17809790485069	70
558.48991526255691	91
558.80172846369	84
559.11353749901775	78
559.42534235930725	76
559.73714303532677	98
560.048939517843	75
560.36073179762388	65
560.67251986543613	73
560.984303712047	93
561.29608332822386	81
561.60785870473319	69
561.91962983234259	82
562.23139670181831	81
562.5431593039275	90
562.85491762943673	78
563.16667166911293	69
563.47842141372234	81
563.79016685403167	75
564.10190798080725	87
564.4136447848158	95
564.72537725682344	83
565.0371053875964	80
565.348829167901	92
565.66054858850339	89
565.97226364016967	89
566.28397431366591	97
566.59568059975811	78
566.90738248921252	85
567.21907997279447	89
567.53077304127044	89
567.84246168540574	90
568.15414589596639	102
568.465825663718	103
568.77750097942624	95
569.089171833857	85
569.40083821777546	95
569.71250012194776	97
570.02415753713876	101
570.33581045411449	90
570.64745886363994	95
570.95910275648112	89
571.27074212340278	89
571.58237695517073	85
571.89400724255	101
572.20563297630588	97
572.51725414720408	90
572.82887074600922	90
573.140482763487	102
573.45209019040249	89
573.7636930175205	102
574.07529123560676	109
574.38688483542614	104
574.69847380774354	111
575.0100581433245	101
575.32163783293379	102
575.63321286733662	95
575.94478323729788	108
576.25634893358279	133
576.56790994695643	89
576.87946626818371	94
577.19101788802948	126
577.50256479725908	115
577.81410698663751	109
578.12564444692964	107
578.43717716890046	115
578.748705143315	131
579.06022836093825	110
579.37174681253532	109
579.68326048887138	118
579.99476938071086	108
580.30627347881955	124
580.61777277396186	104
580.92926725690313	107
581.24075691840824	107
581.55224174924251	124
581.86372174017083	122
582.17519688195853	118
582.48666716537036	108
582.7981325811719	125
583.10959312012767	125
583.42104877300335	124
583.7324995305637	134
584.04394538357462	126
584.35538632280077	124
584.66682233900747	110
584.97825342296017	132
585.28967956542385	123
585.60110075716432	119
585.91251698894655	130
586.22392825153634	119
586.53533453569889	136
586.84673583219944	123
587.15813213180388	128
587.46952342527754	131
587.7809097033861	108
588.09229095689534	122
588.40366717657048	131
588.71503835317753	121
589.0264044774824	129
589.33776554025042	129
589.64912153224782	122
589.96047244424017	129
590.27181826699382	130
590.58315899127456	128
590.89449460784817	130
591.20582510748113	145
591.51715048093956	124
591.82847071898937	114
592.13978581239712	139
592.45109575192873	112
592.76240052835112	130
593.07370013243042	126
593.3849945549332	132
593.69628378662594	149
594.00756781827545	138
594.31884664064819	132
594.630120244511	136
594.941388620631	135
595.25265175977484	133
595.56390965270953	136
595.87516229020218	118
596.18640966301973	145
596.49765176192955	129
596.808888577699	134
597.12012010109527	133
597.431346322886	146
597.74256723383849	148
598.05378282472054	148
598.36499308629959	141
598.67619800934381	159
598.98739758462068	127
599.29859180289839	150
599.60978065494464	134
599.92096413152808	154
600.23214222341653	155
600.54331492137851	143
600.8544822161823	141
601.16564409859654	162
601.47680055938963	169
601.78795158933065	169
602.09909717918788	168
602.41023731973064	151
602.7213720017279	166
603.03250121594863	169
603.34362495316191	179
603.65474320413728	169
603.96585595964427	176
604.27696321045244	171
604.58806494733119	189
604.89916116105053	195
605.21025184237988	198
605.52133698208979	192
605.83241657095016	177
606.14349059973131	209
606.45455905920358	213
606.76562194013707	212
607.07667923330268	205
607.38773092947145	238
607.69877701941346	245
608.00981749390053	238
608.320852343703	245
608.63188155959222	257
608.94290513234012	293
609.25392305271782	282
609.5649353114967	313
609.87594189944855	313
610.18694280734576	334
610.4979380259598	331
610.808927546063	332
611.11991135842777	356
611.43088945382658	366
611.74186182303174	336
612.05282845681631	365
612.36378934595268	377
612.67474448121459	391
612.98569385337441	390
613.296637453206	436
613.60757527148257	412
613.918507298978	420
614.22943352646575	446
614.54035394471975	440
614.851268544514	481
615.16217731662334	508
615.47308025182144	507
615.783977340883	509
616.09486857458319	538
616.40575394369625	537
616.71663343899775	568
617.02750705126232	594
617.338374771266	643
617.64923658978387	665
617.96009249759163	664
618.27094248546541	676
618.58178654418077	673
618.89262466451476	729
619.20345683724292	780
619.51428305314255	826
619.82510330298965	839
620.1359175775616	930
620.44672586763534	882
620.75752816398847	980
621.068324457398	989
621.37911473864165	1058
621.6898989984976	1067
622.00067722774349	1124
622.311449417158	1148
622.622215557519	1213
622.93297563960539	1262
623.24372965419582	1311
623.55447759206936	1325
623.865219444005	1378
624.17595520078237	1470
624.48668485318069	1479
624.79740839198018	1567
625.10812580796028	1585
625.41883709190154	1624
625.729542234584	1709
626.04024122678845	1805
626.35093405929581	1920
626.66162072288671	1962
626.97230120834263	1945
627.2829755064447	2073
627.59364360797474	2122
627.90430550371445	2180
628.21496118444588	2269
628.5256106409513	2385
628.836253864013	2413
629.14689084441409	2533
629.457521572937	2630
629.7681460403652	2698
630.07876423748189	2847
630.38937615507041	2980
630.69998178391484	2969
631.010581114799	3044
631.32117413850744	3183
631.63176084582437	3300
631.94234122753437	3374
632.25291527442278	3494
632.56348297727436	3631
632.87404432687458	3751
633.18459931400935	3840
633.49514792946434	3943
633.80569016402546	4156
634.11622600847932	4232
634.42675545361226	4376
634.73727849021157	4609
635.04779510906383	4727
635.35830530095654	4834
635.66880905667722	5022
635.97930636701369	5191
636.289797222754	5263
636.60028161468631	5572
636.9107595335995	5706
637.22123097028225	5865
637.53169591552341	6049
637.84215436011266	6196
638.152606294839	6504
638.46305171049278	6701
638.77349059786411	6912
639.08392294774285	7133
639.39434875092	7275
639.70476799818641	7402
640.01518068033317	7558
640.32558678815155	7841
640.63598631243337	8066
640.94637924397057	8395
641.25676557355519	8511
641.56714529197973	8728
641.87751839003738	8897
642.18788485852053	9022
642.49824468822294	9405
642.80859786993813	9564
643.11894439445985	9905
643.42928425258208	10082
643.73961743509938	10371
644.04994393280663	10581
644.36026373649872	10795
644.67057683697055	11031
644.98088322501837	11124
645.2911828914373	11413
645.601475827024	11683
645.91176202257464	11916
646.22204146888612	12102
646.53231415675509	12405
646.84258007697929	12561
647.15283922035587	12717
647.463091577683	12954
647.773337139759	13303
648.083575897382	13582
648.39380784135119	13809
648.70403296246513	14127
649.01425125152366	14164
649.32446269932632	14438
649.63466729667323	14736
649.94486503436462	14976
650.25505590320108	15058
650.56523989398363	15679
650.87541699751341	15701
651.185587204592	15900
651.4957505060213	16116
651.80590689260373	16340
652.1160563551415	16527
652.42619888443744	16890
652.73633447129487	17195
653.046463106517	17366
653.356584780908	17693
653.66669948527158	17798
653.9768072104124	18054
654.28690794713532	18304
654.59700168624511	18433
654.90708841854746	18564
655.21716813484807	18847
655.52724082595307	19178
655.83730648266874	19401
656.147365095802	19549
656.45741665615992	19679
656.76746115454966	20057
657.0774985817792	20213
657.38752892865682	20549
657.6975521859905	20494
658.00756834458946	20846
658.3175773952629	20968
658.62757932881971	21362
658.93757413607022	21256
659.24756180782458	21553
659.557542334893	21913
659.86751570808667	22029
660.17748191821681	22228
660.48744095609493	22330
660.797392812533	22494
661.107337478343	22722
661.41727494433781	22745
661.72720520133055	23124
662.03712824013462	23205
662.34704405156356	23304
662.65695262643123	23382
662.96685395555278	23718
663.27674802974263	23744
663.58663483981582	23913
663.89651437658813	24132
664.2063866308755	24035
664.51625159349419	24467
664.82610925526069	24391
665.1359596069924	24469
665.44580263950638	24649
665.75563834362072	24762
666.06546671015326	24740
666.375287729923	24957
666.6851013937486	25043
666.99490769244937	25243
667.30470661684512	25266
667.61449815775586	25201
667.924282306002	25523
668.23405905240463	25336
668.54382838778463	25614
668.85359030296411	25584
669.16334478876468	25727
669.47309183600908	25713
669.78283143551982	25696
670.09256357812023	25812
670.40228825463407	25910
670.71200545588522	25786
671.0217151726979	25928
671.33141739589735	25891
671.64111211630836	25800
671.950799324757	25917
672.26047901206869	25658
672.57015116907019	25900
672.87981578658844	25682
673.18947285545039	25888
673.49912236648379	25631
673.808764310517	25745
674.11839867837818	25741
674.42802546089627	25557
674.7376446489003	25672
675.04725623322054	25663
675.35686020468688	25464
675.66645655412981	25414
675.97604527238025	25307
676.28562635026981	25094
676.59519977863033	25207
676.90476554829365	25126
677.214323650093	25056
677.523874074861	24973
677.83341681343165	24722
678.14295185663866	24702
678.45247919531619	24532
678.76199882029937	24261
679.07151072242357	24287
679.38101489252415	24144
679.69051132143761	24152
680.00000000000011	23832
680.309480919049	23763
680.61895406942153	23740
680.92841944195573	23527
681.23787702749	23492
681.54732681686278	23403
681.85676880091387	23167
682.16620297048223	23089
682.47562931640857	23013
682.78504782953348	22929
683.09445850069744	22823
683.40386132074252	22572
683.71325628051045	22583
684.02264337084353	22276
684.33202258258461	22290
684.64139390657726	22314
684.95075733366514	22042
685.26011285469224	22000
685.56946046050336	21838
685.87880014194377	21647
686.188131889859	21662
686.49745569509537	21522
686.80677154849934	21649
687.11607944091793	21374
687.42537936319832	20981
687.73467130618883	21119
688.04395526073779	21147
688.3532312176942	21095
688.66249916790753	20804
688.97175910222734	20557
689.28101101150423	20554
689.59025488658881	20443
689.89949071833291	20238
690.20871849758782	20163
690.51793821520585	19823
690.82714986204019	19863
691.13635342894349	19643
691.44554890677	19396
691.75473628637371	19460
692.06391555860955	19240
692.37308671433209	19283
692.682249744398	19080
692.991404639663	18714
693.30055139098351	18562
693.60968998921726	18770
693.9188204252215	18515
694.22794268985479	18269
694.53705677397568	18021
694.8461626684433	17889
695.15526036411723	17741
695.46434985185817	17529
695.77343112252629	17414
696.08250416698331	17298
696.39156897609041	17126
696.70062554071023	16844
697.00967385170588	16732
697.31871389993967	16684
697.62774567627628	16206
697.9367691715795	16227
698.24578437671425	15887
698.55479128254592	15726
698.86378987994055	15557
699.17278015976422	15339
699.48176211288387	15147
699.79073573016728	14930
700.09970100248211	14812
700.40865792069678	14698
700.71760647568055	14559
701.02654665830289	14464
701.33547845943372	14383
701.64440186994386	13970
701.953316880704	13897
702.26222348258648	13732
702.57112166646323	13673
702.88001142320684	13453
703.18889274369087	13328
703.49776561878878	13175
703.80663003937514	13008
704.11548599632522	12832
704.424333480514	12734
704.73317248281751	12784
705.04200299411241	12363
705.35082500527608	12230
705.65963850718583	12269
705.96844349071966	12195
706.277239946757	11787
706.58602786617655	11865
706.89480723985844	11754
707.20357805868332	11689
707.51234031353147	11609
707.8210939952852	11585
708.12983909482614	11441
708.43857560303707	11288
708.74730351080132	11122
709.05602280900268	10969
709.36473348852519	11015
709.67343554025422	10878
709.98212895507493	10901
710.29081372387361	10892
710.59948983753657	10745
710.90815728695156	10702
711.21681606300581	10522
711.52546615658787	10470
711.83410755858677	10472
712.142740259892	10208
712.45136425139356	10169
712.75997952398222	10155
713.06858606854917	10046
713.37718387598613	10088
713.68577293718556	9825
713.99435324304079	9871
714.30292478444539	9868
714.61148755229283	9903
714.92004153747871	9627
715.228586730898	9726
715.5371231234468	9503
715.8456507060215	9573
716.1541694695195	9453
716.46267940483813	9404
716.77118050287618	9246
717.07967275453245	9258
717.38815615070621	9158
717.69663068229818	9086
718.00509634020852	9062
718.31355311533878	9045
718.62200099859115	8832
718.93043998086807	8840
719.23887005307256	8625
719.5472912061083	8737
719.85570343088023	8507
720.16410671829294	8429
720.47250105925207	8515
720.78088644466413	8505
721.08926286543556	8422
721.397630312474	8149
721.70598877668783	8245
722.01433824898538	8150
722.32267872027637	8114
722.6310101814704	7972
722.93933262347832	8020
723.247646037211	7869
723.5559504135806	7820
723.86424574349962	7670
724.172532017881	7552
724.48080922763859	7517
724.78907736368649	7597
725.09733641693981	7559
725.40558637831452	7541
725.71382723872648	7437
726.02205898909278	7386
726.330281620331	7237
726.63849512335923	7312
726.94669948909632	7248
727.25489470846173	7041
727.56308077237566	6962
727.87125767175894	7009
728.17942539753255	6996
728.48758394061906	6895
728.79573329194113	6944
729.103873442422	6851
729.41200438298551	6783
729.7201261045567	6694
730.0282385980604	6682
730.336341854423	6632
730.64443586457128	6642
730.95252061943211	6505
731.26059610993377	6484
731.56866232700474	6550
731.87671926157418	6453
732.18476690457248	6390
732.49280524692972	6445
732.80083427957743	6403
733.108853993448	6328
733.416864379473	6386
733.72486542858678	6345
734.03285713172284	6223
734.34083947981583	6211
734.648812463801	6082
734.95677607461471	6072
735.26473030319346	6009
735.57267514047442	5933
735.8806105773956	6043
736.188536604896	6056
736.496453213915	5861
736.80436039539245	5784
737.11225814026909	5834
737.42014643948676	5858
737.72802528398745	5737
738.03589466471385	5700
738.34375457260967	5778
738.65160499861884	5866
738.95944593368665	5699
739.2672773687583	5639
739.57509929478044	5633
739.88291170270008	5607
740.190714583465	5643
740.49850792802317	5553
740.80629172732415	5516
741.11406597231735	5592
741.42183065395363	5478
741.7295857631841	5507
742.03733129096065	5546
742.34506722823619	5517
742.65279356596363	5458
742.96051029509727	5446
743.2682174065917	5404
743.57591489140293	5426
743.88360274048648	5398
744.1912809447997	5261
744.49894949530017	5290
744.80660838294614	5274
745.11425759869667	5361
745.42189713351172	5188
745.72952697835171	5333
746.0371471241782	5272
746.34475756195252	5232
746.65235828263792	5188
746.95994927719744	5170
747.26753053659559	5085
747.575102051797	5049
747.88266381376764	5002
748.19021581347351	5044
748.49775804188187	4941
748.80529048996061	4960
749.112813148678	4911
749.42032600900359	4866
749.72782906190753	4907
750.03532229836026	4829
750.34280570933367	4797
750.6502792858	4656
750.95774301873178	4734
751.26519689910356	4661
751.57264091788932	4631
751.88007506606471	4542
752.187499334605	4474
752.49491371448789	4507
752.80231819669029	4485
753.10971277219073	4409
753.41709743196839	4368
753.72447216700266	4342
754.03183696827455	4357
754.33919182676482	4214
754.64653673345617	4285
754.95387167933086	4263
755.26119665537294	4280
755.56851165256649	4144
755.87581666189692	4163
756.1831116743499	4052
756.49039668091223	4048
756.79767167257125	4083
757.10493664031549	3922
757.41219157513342	3953
757.71943646801515	3893
758.02667130995121	3829
758.33389609193284	3819
758.641110804952	3865
758.94831544000181	3725
759.255509988076	3795
759.56269444016868	3782
759.86986878727532	3666
760.17703302039206	3680
760.48418713051535	3622
760.791331108643	3681
761.09846494577323	3607
761.40558863290539	3579
761.71270216103949	3584
762.019805521176	3510
762.32689870431659	3505
762.63398170146365	3470
762.94105450362053	3416
763.24811710179063	3417
763.55516948697914	3444
763.8622116501914	3377
764.169243582434	3420
764.47626527471391	3409
764.78327671803891	3348
765.090277903418	3311
765.39726882186085	3257
765.70424946437731	3131
766.01121982197913	3176
766.31817988567809	3154
766.62512964648715	3079
766.93206909541959	3035
767.23899822349006	3135
767.545917021714	3072
767.8528254811074	3064
768.15972359268665	2969
768.46661134747012	2967
768.77348873647611	2869
769.080355750724	2912
769.387212381234	2859
769.69405861902692	2860
770.00089445512492	2829
770.30771988055051	2798
770.61453488632731	2784
770.9213394634794	2733
771.22813360303212	2720
771.53491729601137	2645
771.84169053344431	2581
772.14845330635808	2568
772.45520560578154	2591
772.7619474227439	2594
773.06867874827583	2531
773.37539957340755	2450
773.68210988917133	2471
773.98880968660012	2452
774.2954989567271	2408
774.60217769058693	2402
774.90884587921471	2388
775.21550351364658	2397
775.5221505849197	2320
775.82878708407168	2291
776.13541300214126	2224
776.44202833016789	2194
776.748633059192	2222
777.05522718025486	2186
777.36181068439862	2246
777.668383562666	2135
777.97494580610123	2049
778.28149740574838	2005
778.58803835265371	2090
778.89456863786313	2048
779.2010882524238	2036
779.50759718738436	2047
779.81409543379368	2046
780.12058298270154	1946
780.42705982515861	1953
780.73352595221661	1919
781.03998135492816	1869
781.34642602434633	1865
781.6528599515259	1871
781.95928312752164	1834
782.26569554338948	1826
782.57209719018658	1769
782.87848805897045	1733
783.18486814080018	1793
783.491237426735	1759
783.79759590783533	1709
784.10394357516236	1711
784.4102804197787	1705
784.71660643274731	1662
785.02292160513207	1637
785.32922592799821	1636
785.63551939241086	1608
785.94180198943729	1589
786.24807371014481	1612
786.55433454560182	1549
786.860584486878	1573
787.16682352504347	1495
787.47305165116927	1553
787.77926885632758	1540
788.08547513159135	1482
788.39167046803459	1429
788.697854856732	1460
789.00402828875929	1509
789.31019075519328	1461
789.61634224711111	1469
789.92248275559143	1420
790.22861227171359	1387
790.5347307865577	1419
790.84083829120527	1370
791.146934776738	1301
791.4530202342396	1368
791.7590946547931	1337
792.06515802948388	1292
792.37121034939776	1283
792.67725160562111	1299
792.983281789242	1284
793.28930089134872	1270
793.59530890303074	1223
793.90130581537858	1246
794.2072916194835	1216
794.51326630643791	1216
794.81922986733491	1224
795.125182293269	1219
795.4311235753346	1158
795.73705370462812	1189
796.04297267224661	1207
796.34888046928779	1158
796.65477708685057	957
796.96066251603452	948
797.2665367479409	1086
797.572399773671	1129
797.87825158432736	1075
798.18409217101362	1087
798.48992152483447	1030
798.79573963689518	1032
799.10154649830224	1068
799.407342100163	1048
799.7131264335859	1032
800.01889948967994	1020
800.32466125955557	1014
800.63041173432407	996
800.93615090509718	992
801.24187876298845	943
801.54759529911189	969
801.85330050458231	976
802.15899437051587	917
802.46467688802932	918
802.77034804824086	930
803.07600784226941	918
803.38165626123475	901
803.68729329625751	941
803.99291893845964	927
804.29853317896414	920
804.60413600889444	876
804.9097274193756	860
805.215307401533	869
805.52087594649367	858
805.826433045385	866
806.1319786893356	823
806.43751286947565	806
806.74303557693509	788
807.04854680284586	816
807.35404653834053	824
807.65953477455264	798
807.96501150261656	775
808.27047671366836	807
808.575930398844	754
808.88137254928131	753
809.18680315611891	747
809.49222221049615	745
809.79762970355364	764
810.1030256264329	728
810.40840997027635	732
810.71378272622746	743
811.01914388543128	755
811.32449343903272	713
811.62983137817844	710
811.93515769401608	699
812.24047237769446	666
812.54577542036247	667
812.85106681317109	694
813.15634654727194	694
813.46161461381757	682
813.76687100396146	653
814.07211570885818	687
814.37734871966359	619
814.68257002753387	638
814.98777962362738	646
815.29297749910211	658
815.59816364511823	604
815.90333805283615	608
816.20850071341772	659
816.51365161802607	622
816.81879075782456	608
817.123918123978	587
817.42903370765237	614
817.73413750001453	606
818.03922949223272	572
818.34430967547519	599
818.64937804091255	563
818.95443457971544	584
819.25947928305618	575
819.56451214210767	593
819.869533148044	580
820.17454229204077	574
820.47953956527351	592
820.78452495891986	549
821.08949846415817	534
821.39446007216759	564
821.69940977412853	535
822.00434756122263	526
822.309273424632	506
822.61418735554059	515
822.91908934513276	524
823.22397938459414	507
823.5288574651114	524
823.83372357787255	553
824.13857771406583	537
824.44341986488189	540
824.7482500215109	493
825.0530681751452	515
825.35787431697781	508
825.6626684382029	510
825.96745053001541	507
826.2722205836119	498
826.57697859018947	507
826.88172454094638	488
827.18645842708224	494
827.49118023979736	457
827.79588997029362	471
828.10058760977347	459
828.40527314944075	488
828.70994658050017	474
829.01460789415762	468
829.31925708162009	433
829.623894134096	447
829.9285190427936	450
830.23313179892375	476
830.53773239369752	476
830.84232081832727	438
831.14689706402669	441
831.45146112200973	421
831.756012983493	433
832.06055263969222	434
832.36508008182557	438
832.66959530111228	420
832.974098288772	391
833.278589036026	436
833.58306753409624	385
833.88753377420619	404
834.1919877475799	378
834.4964294454436	386
834.800858859023	397
835.10527597954638	370
835.40968079824233	411
835.71407330634065	412
836.01845349507232	372
836.3228213556697	409
836.627176879366	394
836.93152005739512	392
837.235850880993	371
837.54016934139611	414
837.84447542984162	384
838.14876913756893	361
838.45305045581745	381
838.75731937582862	355
839.06157588884412	363
839.36581998610768	339
839.67005165886326	351
839.97427089835651	371
840.27847769583423	346
840.58267204254378	348
840.88685392973446	357
841.1910233486559	335
841.49518029055946	370
841.799324746697	363
842.1034567083226	349
842.40757616669021	337
842.71168311305564	335
843.01577753867559	319
843.31985943480811	342
843.6239287927126	319
843.92798560364861	331
844.23202985887781	319
844.53606154966246	314
844.84008066726642	317
845.14408720295455	335
845.44808114799241	312
845.75206249364749	337
846.05603123118749	330
846.35998735188218	313
846.66393084700178	298
846.9678617078182	283
847.27177992560416	304
847.57568549163352	304
847.87957839718138	293
848.18345863352442	300
848.48732619193936	286
848.79118106370561	307
849.09502324010214	321
849.3988527124103	290
849.702669471912	281
850.00647350989084	294
850.3102648176307	277
850.61404338641739	296
850.91780920753763	252
851.22156227227947	253
851.52530257193177	306
851.82903009778488	276
852.13274484113037	279
852.43644679326053	274
852.74013594546921	270
853.0438122890514	258
853.34747581530337	259
853.651126515522	240
853.95476438100638	287
854.25838940305573	266
854.56200157297087	249
854.86560088205431	239
855.16918732160866	265
855.47276088293859	245
855.77632155734977	243
856.079869336149	205
856.3834042106439	245
856.686926172144	243
856.99043521195938	235
857.29393132140194	247
857.597414491784	246
857.9008847144197	220
858.20434198062446	229
858.50778628171406	206
858.81121760900623	237
859.11463595381974	233
859.41804130747482	239
859.721433661292	255
860.02481300659429	240
860.32817933470471	224
860.63153263694835	226
860.93487290465089	214
861.23820012913973	216
861.54151430174318	210
861.84481541379068	197
862.14810345661351	191
862.45137842154327	206
862.75464029991338	179
863.057889083058	196
863.36112476231335	178
863.66434732901587	197
863.96755677450392	195
864.270753090117	183
864.57393626719488	212
864.87710629708022	187
865.18026317111594	202
865.4834068806457	197
865.78653741701567	191
866.0896547715721	211
866.392758935663	179
866.69584990063765	192
866.99892765784625	196
867.30199219864062	186
867.60504351437385	175
867.90808159639948	159
868.21110643607335	185
868.5141180247515	171
868.81711635379247	164
869.12010141455482	177
869.42307319839892	172
869.7260316966865	180
870.02897690078021	164
870.33190880204393	175
870.63482739184349	175
870.93773266154517	173
871.24062460251616	179
871.54350320612662	160
871.846368463746	172
872.14922036674625	181
872.45205890649981	155
872.75488407438138	168
873.05769586176575	153
873.36049426002944	143
873.66327926055078	160
873.96605085470856	152
874.26880903388292	144
874.57155378945606	137
874.87428511281041	152
875.17700299533021	152
875.47970742840118	151
875.78239840340984	136
876.08507591174407	158
876.38773994479322	160
876.69039049394769	136
876.99302755059944	147
877.29565110614146	146
877.5982611519679	148
877.90085767947471	134
878.20344068005841	152
878.50601014511744	128
878.8085660660513	143
879.1111084342607	155
879.41363724114751	156
879.716152478115	155
880.0186541365681	125
880.32114220791232	147
880.62361668355516	131
880.92607755490474	130
881.22852481337111	130
881.530958450365	135
881.83337845729909	140
882.1357848255866	125
882.438177546643	138
882.740556611884	129
883.04292201272744	136
883.34527374059212	116
883.647611786898	112
883.94993614306657	117
884.25224680052065	118
884.55454375068393	106
884.85682698498238	128
885.159096494842	113
