# Supplementary material for: Anomalous deep-red luminescence of perylene black analogues with strong π-π interactions
Source: Nat Commun. 2023 Apr 6;14:1922. doi: 10.1038/s41467-023-37171-y (PMC10079835; doi:10.1038/s41467-023-37171-y)
Supplement: Supplementary file 3 — Source data [file 41467_2023_37171_MOESM3_ESM.zip › DATA/Temperature-dependent PL spectra and fluorescence decay of crystalline film/Supplementary Fig. 23a/68-270K-1S-EX480NM 400.csv]

471.67766888101448	36
471.99028276455613	20
472.30289504096527	19
472.61550570108284	22
472.92811473574989	18
473.24072213580666	15
473.55332789209336	24
473.86593199544933	16
474.1785344367139	22
474.49113520672552	27
474.80373429632243	18
475.11633169634268	35
475.42892739762328	34
475.74152139100158	41
476.0541136673134	47
476.36670421739564	92
476.67929303208308	130
476.99188010221161	197
477.30446541861556	294
477.61704897212951	457
477.92963075358745	573
478.24221075382258	740
478.55478896366805	815
478.86736537395689	985
479.17993997552071	956
479.49251275919204	958
479.80508371580152	921
480.11765283618081	866
480.43022011116011	763
480.74278553156955	592
481.05534908823893	478
481.3679107719978	384
481.68047057367477	230
481.9930284840986	162
482.3055844940975	98
482.61813859449853	62
482.93069077612978	34
483.24324102981785	28
483.55578934638896	17
483.86833571666938	11
484.18088013148508	26
484.49342258166109	9
484.80596305802226	18
485.11850155139314	27
485.431038052598	12
485.74357255246059	24
486.0561050418039	16
486.36863551145126	23
486.68116395222489	31
486.99369035494715	22
487.30621471043958	12
487.61873700952418	39
487.93125724302115	19
488.24377540175158	21
488.55629147653553	25
488.86880545819321	35
489.1813173375437	17
489.49382710540635	38
489.80633475259975	33
490.11884026994227	22
490.431343648252	26
490.74384487834635	23
491.05634395104295	31
491.36884085715855	17
491.681335587509	7
491.99382813291135	25
492.306318484181	19
492.61880663213338	24
492.93129256758351	18
493.24377628134579	24
493.556257764235	18
493.86873700706491	27
494.18121400064928	20
494.49368873580113	26
494.80616120333332	17
495.11863139405887	29
495.43109929878926	21
495.74356490833679	25
496.05602821351295	18
496.36848920512864	19
496.68094787399497	24
496.99340421092217	22
497.30585820672025	15
497.618309852199	15
497.930759138168	35
498.2432060554363	31
498.55565059481262	36
498.86809274710549	25
499.18053250312255	32
499.49296985367175	28
499.80540478956044	34
500.11783730159578	37
500.43026738058438	40
500.74269501733289	25
501.05512020264717	16
501.36754292733309	26
501.67996318219559	16
501.99238095804031	31
502.30479624567175	32
502.61720903589458	33
502.92961931951248	25
503.24202708732969	24
503.55443233014927	17
503.8668350387747	31
504.17923520400888	30
504.49163281665415	17
504.80402786751279	30
505.11642034738662	21
505.42881024707719	47
505.74119755738593	19
506.05358226911386	32
506.36596437306156	39
506.67834386002937	41
506.99072072081725	41
507.30309494622503	27
507.61546652705232	29
507.92783545409821	34
508.24020171816147	26
508.55256531004056	28
508.86492622053396	23
509.17728444043945	27
509.48963996055494	21
509.80199277167742	24
510.11434286460417	35
510.42669023013229	30
510.73903485905777	22
511.0513767421769	30
511.36371587028589	25
511.67605223418053	23
511.9883858246555	21
512.30071663250646	44
512.6130446485281	34
512.92536986351467	33
513.237692268261	34
513.55001185356036	34
513.86232861020676	21
514.17464252899379	30
514.48695360071429	33
514.79926181616122	37
515.1115671661272	28
515.42386964140451	27
515.73616923278553	32
516.0484659310614	23
516.36075972702429	31
516.67305061146533	34
516.985338575175	33
517.29762360894472	23
517.60990570356478	30
517.922184849825	45
518.23446103851586	36
518.54673426042689	30
518.85900450634756	28
519.17127176706674	44
519.483536033374	12
519.79579729605769	42
520.10805554590615	37
520.42031077370768	44
520.73256297025046	29
521.04481212632174	46
521.35705823270951	31
521.66930128020044	38
521.98154125958183	37
522.29377816164072	33
522.60601197716289	38
522.918242696935	31
523.23047031174337	30
523.54269481237316	35
523.85491618961044	32
524.16713443424021	36
524.4793495370476	37
524.79156148881771	50
525.10377028033486	46
525.41597590238371	26
525.72817834574835	30
526.04037760121275	33
526.35257365956079	36
526.66476651157541	37
526.97695614804047	33
527.28914255973893	36
527.60132573745352	50
527.913505671967	40
528.22568235406175	34
528.53785577451981	32
528.85002592412343	40
529.1621927936543	39
529.47435637389367	40
529.78651665562359	26
530.09867362962461	46
530.41082728667811	42
530.72297761756442	28
531.03512461306445	50
531.34726826395831	42
531.65940856102623	29
531.971545495048	37
532.28367905680363	57
532.59580923707233	35
532.90793602663371	44
533.220059416267	35
533.53217939675073	36
533.84429595886411	38
534.15640909338572	38
534.4685187910934	35
534.780625042766	55
535.09272783918118	35
535.40482717111672	31
535.7169230293506	45
536.02901540465984	47
536.3411042878223	40
536.65318966961456	39
536.96527154081377	41
537.27734989219641	51
537.58942471453952	54
537.90149599861934	54
538.21356373521166	52
538.525627915093	56
538.83768852903938	49
539.1497455678259	46
539.46179902222855	60
539.77384888302288	57
540.08589514098355	45
540.397937786886	50
540.709976811505	60
541.02201220561517	51
541.33404395999116	50
541.64607206540768	62
541.95809651263846	49
542.27011729245783	57
542.58213439563963	65
542.89414781295784	49
543.20615753518621	73
543.51816355309779	73
543.83016585746611	69
544.14216443906435	73
544.45415928866555	76
544.76615039704268	77
545.07813775496857	78
545.39012135321548	88
545.702101182556	65
546.01407723376258	74
546.32604949760741	73
546.63801796486257	60
546.94998262629974	71
547.26194347269052	79
547.57390049480739	77
547.885853683421	67
548.19780302930315	71
548.50974852322486	49
548.82169015595764	62
549.13362791827217	84
549.44556180093923	65
549.75749179472973	60
550.06941789041446	54
550.38134007876363	54
550.69325835054758	65
551.00517269653687	60
551.3170831075015	78
551.62898957421146	52
551.94089208743651	49
552.25279063794687	56
552.56468521651209	66
552.87657581390135	59
553.18846242088455	76
553.50034502823075	50
553.81222362670962	67
554.12409820708967	62
554.43596876014067	54
554.74783527663089	62
555.05969774732978	68
555.37155616300538	74
555.68341051442712	55
555.99526079236273	73
556.30710698758139	70
556.61894909085117	53
556.93078709294	69
557.24262098461634	64
557.55445075664829	66
557.86627639980384	66
558.17809790485069	69
558.48991526255691	69
558.80172846369	68
559.11353749901775	62
559.42534235930725	67
559.73714303532677	63
560.048939517843	71
560.36073179762388	62
560.67251986543613	74
560.984303712047	63
561.29608332822386	80
561.60785870473319	58
561.91962983234259	58
562.23139670181831	68
562.5431593039275	74
562.85491762943673	63
563.16667166911293	73
563.47842141372234	67
563.79016685403167	77
564.10190798080725	81
564.4136447848158	78
564.72537725682344	82
565.0371053875964	79
565.348829167901	66
565.66054858850339	69
565.97226364016967	75
566.28397431366591	73
566.59568059975811	75
566.90738248921252	72
567.21907997279447	73
567.53077304127044	87
567.84246168540574	60
568.15414589596639	78
568.465825663718	76
568.77750097942624	73
569.089171833857	78
569.40083821777546	76
569.71250012194776	61
570.02415753713876	74
570.33581045411449	81
570.64745886363994	74
570.95910275648112	71
571.27074212340278	75
571.58237695517073	75
571.89400724255	83
572.20563297630588	78
572.51725414720408	76
572.82887074600922	78
573.140482763487	101
573.45209019040249	87
573.7636930175205	69
574.07529123560676	72
574.38688483542614	81
574.69847380774354	91
575.0100581433245	85
575.32163783293379	105
575.63321286733662	88
575.94478323729788	93
576.25634893358279	89
576.56790994695643	92
576.87946626818371	92
577.19101788802948	99
577.50256479725908	92
577.81410698663751	93
578.12564444692964	86
578.43717716890046	84
578.748705143315	115
579.06022836093825	78
579.37174681253532	84
579.68326048887138	114
579.99476938071086	80
580.30627347881955	86
580.61777277396186	89
580.92926725690313	103
581.24075691840824	84
581.55224174924251	101
581.86372174017083	92
582.17519688195853	99
582.48666716537036	97
582.7981325811719	106
583.10959312012767	103
583.42104877300335	97
583.7324995305637	105
584.04394538357462	109
584.35538632280077	97
584.66682233900747	96
584.97825342296017	104
585.28967956542385	112
585.60110075716432	85
585.91251698894655	107
586.22392825153634	106
586.53533453569889	90
586.84673583219944	108
587.15813213180388	100
587.46952342527754	114
587.7809097033861	99
588.09229095689534	100
588.40366717657048	108
588.71503835317753	112
589.0264044774824	123
589.33776554025042	110
589.64912153224782	98
589.96047244424017	100
590.27181826699382	99
590.58315899127456	108
590.89449460784817	92
591.20582510748113	118
591.51715048093956	96
591.82847071898937	126
592.13978581239712	123
592.45109575192873	122
592.76240052835112	117
593.07370013243042	109
593.3849945549332	116
593.69628378662594	112
594.00756781827545	118
594.31884664064819	125
594.630120244511	105
594.941388620631	125
595.25265175977484	128
595.56390965270953	108
595.87516229020218	115
596.18640966301973	114
596.49765176192955	114
596.808888577699	120
597.12012010109527	133
597.431346322886	105
597.74256723383849	150
598.05378282472054	138
598.36499308629959	108
598.67619800934381	146
598.98739758462068	138
599.29859180289839	127
599.60978065494464	133
599.92096413152808	137
600.23214222341653	129
600.54331492137851	149
600.8544822161823	150
601.16564409859654	154
601.47680055938963	133
601.78795158933065	150
602.09909717918788	162
602.41023731973064	153
602.7213720017279	153
603.03250121594863	152
603.34362495316191	175
603.65474320413728	172
603.96585595964427	179
604.27696321045244	183
604.58806494733119	197
604.89916116105053	186
605.21025184237988	192
605.52133698208979	223
605.83241657095016	197
606.14349059973131	205
606.45455905920358	215
606.76562194013707	196
607.07667923330268	243
607.38773092947145	240
607.69877701941346	236
608.00981749390053	248
608.320852343703	283
608.63188155959222	265
608.94290513234012	281
609.25392305271782	310
609.5649353114967	344
609.87594189944855	332
610.18694280734576	360
610.4979380259598	353
610.808927546063	360
611.11991135842777	361
611.43088945382658	392
611.74186182303174	379
612.05282845681631	398
612.36378934595268	415
612.67474448121459	459
612.98569385337441	433
613.296637453206	454
613.60757527148257	456
613.918507298978	449
614.22943352646575	493
614.54035394471975	489
614.851268544514	524
615.16217731662334	547
615.47308025182144	565
615.783977340883	563
616.09486857458319	564
616.40575394369625	586
616.71663343899775	647
617.02750705126232	696
617.338374771266	698
617.64923658978387	727
617.96009249759163	741
618.27094248546541	758
618.58178654418077	803
618.89262466451476	809
619.20345683724292	861
619.51428305314255	889
619.82510330298965	921
620.1359175775616	981
620.44672586763534	1020
620.75752816398847	1002
621.068324457398	1069
621.37911473864165	1161
621.6898989984976	1157
622.00067722774349	1249
622.311449417158	1309
622.622215557519	1326
622.93297563960539	1402
623.24372965419582	1421
623.55447759206936	1473
623.865219444005	1485
624.17595520078237	1527
624.48668485318069	1563
624.79740839198018	1653
625.10812580796028	1728
625.41883709190154	1745
625.729542234584	1863
626.04024122678845	1877
626.35093405929581	2000
626.66162072288671	2030
626.97230120834263	2033
627.2829755064447	2131
627.59364360797474	2201
627.90430550371445	2212
628.21496118444588	2339
628.5256106409513	2443
628.836253864013	2572
629.14689084441409	2617
629.457521572937	2782
629.7681460403652	2759
630.07876423748189	2875
630.38937615507041	2987
630.69998178391484	3045
631.010581114799	3004
631.32117413850744	3232
631.63176084582437	3288
631.94234122753437	3350
632.25291527442278	3451
632.56348297727436	3627
632.87404432687458	3766
633.18459931400935	3852
633.49514792946434	3996
633.80569016402546	4047
634.11622600847932	4220
634.42675545361226	4349
634.73727849021157	4400
635.04779510906383	4571
635.35830530095654	4792
635.66880905667722	4900
635.97930636701369	5083
636.289797222754	5139
636.60028161468631	5317
636.9107595335995	5470
637.22123097028225	5592
637.53169591552341	5837
637.84215436011266	5962
638.152606294839	5974
638.46305171049278	6208
638.77349059786411	6304
639.08392294774285	6510
639.39434875092	6720
639.70476799818641	7011
640.01518068033317	7067
640.32558678815155	7348
640.63598631243337	7495
640.94637924397057	7615
641.25676557355519	7814
641.56714529197973	8004
641.87751839003738	8157
642.18788485852053	8278
642.49824468822294	8510
642.80859786993813	8733
643.11894439445985	8823
643.42928425258208	9072
643.73961743509938	9183
644.04994393280663	9371
644.36026373649872	9675
644.67057683697055	9595
644.98088322501837	9922
645.2911828914373	10155
645.601475827024	10399
645.91176202257464	10572
646.22204146888612	10656
646.53231415675509	10777
646.84258007697929	11023
647.15283922035587	11180
647.463091577683	11195
647.773337139759	11416
648.083575897382	11627
648.39380784135119	11927
648.70403296246513	12173
649.01425125152366	12314
649.32446269932632	12407
649.63466729667323	12692
649.94486503436462	12915
650.25505590320108	12834
650.56523989398363	13317
650.87541699751341	13271
651.185587204592	13511
651.4957505060213	13596
651.80590689260373	13777
652.1160563551415	13957
652.42619888443744	14120
652.73633447129487	14042
653.046463106517	14365
653.356584780908	14796
653.66669948527158	14948
653.9768072104124	14864
654.28690794713532	15009
654.59700168624511	15383
654.90708841854746	15448
655.21716813484807	15555
655.52724082595307	15583
655.83730648266874	15747
656.147365095802	16037
656.45741665615992	16136
656.76746115454966	16093
657.0774985817792	16320
657.38752892865682	16493
657.6975521859905	16552
658.00756834458946	16769
658.3175773952629	16946
658.62757932881971	16838
658.93757413607022	17203
659.24756180782458	17287
659.557542334893	17458
659.86751570808667	17497
660.17748191821681	17574
660.48744095609493	17796
660.797392812533	17897
661.107337478343	18062
661.41727494433781	17969
661.72720520133055	18233
662.03712824013462	18191
662.34704405156356	18382
662.65695262643123	18624
662.96685395555278	18645
663.27674802974263	18682
663.58663483981582	18663
663.89651437658813	18747
664.2063866308755	18980
664.51625159349419	19062
664.82610925526069	18962
665.1359596069924	19189
665.44580263950638	19271
665.75563834362072	19376
666.06546671015326	19176
666.375287729923	19542
666.6851013937486	19410
666.99490769244937	19348
667.30470661684512	19365
667.61449815775586	19474
667.924282306002	19465
668.23405905240463	19604
668.54382838778463	19521
668.85359030296411	19512
669.16334478876468	19709
669.47309183600908	19770
669.78283143551982	19732
670.09256357812023	19786
670.40228825463407	19714
670.71200545588522	19708
671.0217151726979	19733
671.33141739589735	19735
671.64111211630836	19608
671.950799324757	19452
672.26047901206869	19621
672.57015116907019	19579
672.87981578658844	19667
673.18947285545039	19401
673.49912236648379	19431
673.808764310517	19523
674.11839867837818	19616
674.42802546089627	19260
674.7376446489003	19156
675.04725623322054	19057
675.35686020468688	19109
675.66645655412981	18954
675.97604527238025	19006
676.28562635026981	18899
676.59519977863033	18695
676.90476554829365	18558
677.214323650093	18769
677.523874074861	18561
677.83341681343165	18526
678.14295185663866	18426
678.45247919531619	18305
678.76199882029937	18143
679.07151072242357	18162
679.38101489252415	17974
679.69051132143761	18001
680.00000000000011	17571
680.309480919049	17449
680.61895406942153	17585
680.92841944195573	17369
681.23787702749	17473
681.54732681686278	17320
681.85676880091387	17020
682.16620297048223	16998
682.47562931640857	16855
682.78504782953348	16929
683.09445850069744	16673
683.40386132074252	16590
683.71325628051045	16490
684.02264337084353	16495
684.33202258258461	16488
684.64139390657726	16222
684.95075733366514	16280
685.26011285469224	16043
685.56946046050336	16051
685.87880014194377	15987
686.188131889859	15744
686.49745569509537	15760
686.80677154849934	15645
687.11607944091793	15428
687.42537936319832	15303
687.73467130618883	15344
688.04395526073779	15249
688.3532312176942	15331
688.66249916790753	15270
688.97175910222734	15049
689.28101101150423	14895
689.59025488658881	14791
689.89949071833291	14691
690.20871849758782	14465
690.51793821520585	14607
690.82714986204019	14461
691.13635342894349	14397
691.44554890677	14236
691.75473628637371	14113
692.06391555860955	14105
692.37308671433209	14024
692.682249744398	13874
692.991404639663	13818
693.30055139098351	13573
693.60968998921726	13530
693.9188204252215	13382
694.22794268985479	13179
694.53705677397568	13109
694.8461626684433	13133
695.15526036411723	12847
695.46434985185817	12627
695.77343112252629	12683
696.08250416698331	12529
696.39156897609041	12359
696.70062554071023	12152
697.00967385170588	12202
697.31871389993967	12052
697.62774567627628	11881
697.9367691715795	11661
698.24578437671425	11620
698.55479128254592	11546
698.86378987994055	11471
699.17278015976422	11195
699.48176211288387	11062
699.79073573016728	10854
700.09970100248211	10943
700.40865792069678	10780
700.71760647568055	10640
701.02654665830289	10517
701.33547845943372	10564
701.64440186994386	10205
701.953316880704	10099
702.26222348258648	10023
702.57112166646323	10064
702.88001142320684	9930
703.18889274369087	9738
703.49776561878878	9688
703.80663003937514	9516
704.11548599632522	9322
704.424333480514	9369
704.73317248281751	9216
705.04200299411241	9177
705.35082500527608	9109
705.65963850718583	8897
705.96844349071966	8772
706.277239946757	8801
706.58602786617655	8775
706.89480723985844	8694
707.20357805868332	8519
707.51234031353147	8497
707.8210939952852	8468
708.12983909482614	8446
708.43857560303707	8309
708.74730351080132	8163
709.05602280900268	8369
709.36473348852519	7975
709.67343554025422	8147
709.98212895507493	7942
710.29081372387361	8050
710.59948983753657	7851
710.90815728695156	7901
711.21681606300581	7724
711.52546615658787	7698
711.83410755858677	7727
712.142740259892	7614
712.45136425139356	7632
712.75997952398222	7531
713.06858606854917	7531
713.37718387598613	7503
713.68577293718556	7509
713.99435324304079	7399
714.30292478444539	7318
714.61148755229283	7277
714.92004153747871	7235
715.228586730898	7226
715.5371231234468	7209
715.8456507060215	7141
716.1541694695195	6961
716.46267940483813	7014
716.77118050287618	6947
717.07967275453245	6890
717.38815615070621	6897
717.69663068229818	6823
718.00509634020852	6803
718.31355311533878	6794
718.62200099859115	6675
718.93043998086807	6647
719.23887005307256	6592
719.5472912061083	6587
719.85570343088023	6452
720.16410671829294	6417
720.47250105925207	6366
720.78088644466413	6310
721.08926286543556	6335
721.397630312474	6249
721.70598877668783	6209
722.01433824898538	6144
722.32267872027637	6126
722.6310101814704	5993
722.93933262347832	6088
723.247646037211	5885
723.5559504135806	6002
723.86424574349962	5894
724.172532017881	5775
724.48080922763859	5793
724.78907736368649	5708
725.09733641693981	5753
725.40558637831452	5603
725.71382723872648	5556
726.02205898909278	5532
726.330281620331	5506
726.63849512335923	5473
726.94669948909632	5462
727.25489470846173	5335
727.56308077237566	5419
727.87125767175894	5288
728.17942539753255	5286
728.48758394061906	5277
728.79573329194113	5220
729.103873442422	5213
729.41200438298551	5155
729.7201261045567	5207
730.0282385980604	5027
730.336341854423	5047
730.64443586457128	4998
730.95252061943211	4963
731.26059610993377	4899
731.56866232700474	4831
731.87671926157418	4911
732.18476690457248	4799
732.49280524692972	4875
732.80083427957743	4815
733.108853993448	4791
733.416864379473	4686
733.72486542858678	4635
734.03285713172284	4710
734.34083947981583	4588
734.648812463801	4562
734.95677607461471	4512
735.26473030319346	4457
735.57267514047442	4454
735.8806105773956	4452
736.188536604896	4492
736.496453213915	4388
736.80436039539245	4444
737.11225814026909	4496
737.42014643948676	4397
737.72802528398745	4424
738.03589466471385	4353
738.34375457260967	4443
738.65160499861884	4285
738.95944593368665	4291
739.2672773687583	4261
739.57509929478044	4198
739.88291170270008	4229
740.190714583465	4149
740.49850792802317	4276
740.80629172732415	4230
741.11406597231735	4119
741.42183065395363	4140
741.7295857631841	4176
742.03733129096065	4155
742.34506722823619	4131
742.65279356596363	4047
742.96051029509727	4052
743.2682174065917	4103
743.57591489140293	4088
743.88360274048648	3961
744.1912809447997	4004
744.49894949530017	4018
744.80660838294614	3987
745.11425759869667	3869
745.42189713351172	3920
745.72952697835171	3960
746.0371471241782	3886
746.34475756195252	3903
746.65235828263792	3855
746.95994927719744	3844
747.26753053659559	3855
747.575102051797	3802
747.88266381376764	3673
748.19021581347351	3731
748.49775804188187	3641
748.80529048996061	3657
749.112813148678	3623
749.42032600900359	3617
749.72782906190753	3632
750.03532229836026	3583
750.34280570933367	3588
750.6502792858	3485
750.95774301873178	3443
751.26519689910356	3427
751.57264091788932	3423
751.88007506606471	3442
752.187499334605	3390
752.49491371448789	3383
752.80231819669029	3288
753.10971277219073	3380
753.41709743196839	3345
753.72447216700266	3213
754.03183696827455	3172
754.33919182676482	3143
754.64653673345617	3139
754.95387167933086	3190
755.26119665537294	3131
755.56851165256649	3087
755.87581666189692	3089
756.1831116743499	3077
756.49039668091223	2951
756.79767167257125	2923
757.10493664031549	2931
757.41219157513342	2975
757.71943646801515	2969
758.02667130995121	2883
758.33389609193284	2855
758.641110804952	2863
758.94831544000181	2839
759.255509988076	2833
759.56269444016868	2771
759.86986878727532	2764
760.17703302039206	2753
760.48418713051535	2719
760.791331108643	2689
761.09846494577323	2608
761.40558863290539	2614
761.71270216103949	2577
762.019805521176	2607
762.32689870431659	2540
762.63398170146365	2532
762.94105450362053	2505
763.24811710179063	2530
763.55516948697914	2471
763.8622116501914	2466
764.169243582434	2396
764.47626527471391	2393
764.78327671803891	2395
765.090277903418	2442
765.39726882186085	2434
765.70424946437731	2349
766.01121982197913	2384
766.31817988567809	2287
766.62512964648715	2227
766.93206909541959	2282
767.23899822349006	2251
767.545917021714	2216
767.8528254811074	2157
768.15972359268665	2176
768.46661134747012	2197
768.77348873647611	2141
769.080355750724	2146
769.387212381234	2081
769.69405861902692	2080
770.00089445512492	2074
770.30771988055051	2047
770.61453488632731	2024
770.9213394634794	2054
771.22813360303212	1975
771.53491729601137	1915
771.84169053344431	1902
772.14845330635808	1910
772.45520560578154	1878
772.7619474227439	1858
773.06867874827583	1884
773.37539957340755	1811
773.68210988917133	1791
773.98880968660012	1809
774.2954989567271	1787
774.60217769058693	1780
774.90884587921471	1718
775.21550351364658	1756
775.5221505849197	1670
775.82878708407168	1655
776.13541300214126	1676
776.44202833016789	1642
776.748633059192	1581
777.05522718025486	1548
777.36181068439862	1581
777.668383562666	1619
777.97494580610123	1555
778.28149740574838	1534
778.58803835265371	1469
778.89456863786313	1500
779.2010882524238	1513
779.50759718738436	1428
779.81409543379368	1415
780.12058298270154	1487
780.42705982515861	1451
780.73352595221661	1413
781.03998135492816	1385
781.34642602434633	1370
781.6528599515259	1364
781.95928312752164	1320
782.26569554338948	1324
782.57209719018658	1292
782.87848805897045	1289
783.18486814080018	1348
783.491237426735	1287
783.79759590783533	1291
784.10394357516236	1240
784.4102804197787	1247
784.71660643274731	1237
785.02292160513207	1194
785.32922592799821	1213
785.63551939241086	1167
785.94180198943729	1177
786.24807371014481	1203
786.55433454560182	1134
786.860584486878	1130
787.16682352504347	1138
787.47305165116927	1132
787.77926885632758	1102
788.08547513159135	1086
788.39167046803459	1084
788.697854856732	1061
789.00402828875929	1100
789.31019075519328	1083
789.61634224711111	1074
789.92248275559143	1051
790.22861227171359	995
790.5347307865577	1005
790.84083829120527	1056
791.146934776738	1007
791.4530202342396	989
791.7590946547931	973
792.06515802948388	969
792.37121034939776	932
792.67725160562111	974
792.983281789242	971
793.28930089134872	966
793.59530890303074	933
793.90130581537858	922
794.2072916194835	911
794.51326630643791	901
794.81922986733491	855
795.125182293269	888
795.4311235753346	898
795.73705370462812	869
796.04297267224661	859
796.34888046928779	824
796.65477708685057	696
796.96066251603452	667
797.2665367479409	817
797.572399773671	834
797.87825158432736	842
798.18409217101362	795
798.48992152483447	822
798.79573963689518	827
799.10154649830224	787
799.407342100163	803
799.7131264335859	763
800.01889948967994	772
800.32466125955557	783
800.63041173432407	736
800.93615090509718	727
801.24187876298845	721
801.54759529911189	691
801.85330050458231	710
802.15899437051587	720
802.46467688802932	690
802.77034804824086	669
803.07600784226941	697
803.38165626123475	662
803.68729329625751	708
803.99291893845964	639
804.29853317896414	648
804.60413600889444	688
804.9097274193756	635
805.215307401533	672
805.52087594649367	645
805.826433045385	619
806.1319786893356	605
806.43751286947565	648
806.74303557693509	643
807.04854680284586	579
807.35404653834053	619
807.65953477455264	597
807.96501150261656	583
808.27047671366836	555
808.575930398844	580
808.88137254928131	568
809.18680315611891	603
809.49222221049615	539
809.79762970355364	578
810.1030256264329	595
810.40840997027635	575
810.71378272622746	560
811.01914388543128	545
811.32449343903272	522
811.62983137817844	550
811.93515769401608	538
812.24047237769446	527
812.54577542036247	530
812.85106681317109	528
813.15634654727194	520
813.46161461381757	512
813.76687100396146	477
814.07211570885818	498
814.37734871966359	520
814.68257002753387	505
814.98777962362738	475
815.29297749910211	499
815.59816364511823	464
815.90333805283615	481
816.20850071341772	455
816.51365161802607	452
816.81879075782456	459
817.123918123978	475
817.42903370765237	445
817.73413750001453	455
818.03922949223272	465
818.34430967547519	440
818.64937804091255	459
818.95443457971544	450
819.25947928305618	452
819.56451214210767	428
819.869533148044	430
820.17454229204077	400
820.47953956527351	440
820.78452495891986	438
821.08949846415817	408
821.39446007216759	429
821.69940977412853	423
822.00434756122263	387
822.309273424632	399
822.61418735554059	383
822.91908934513276	406
823.22397938459414	409
823.5288574651114	373
823.83372357787255	391
824.13857771406583	386
824.44341986488189	398
824.7482500215109	383
825.0530681751452	389
825.35787431697781	388
825.6626684382029	384
825.96745053001541	374
826.2722205836119	374
826.57697859018947	374
826.88172454094638	357
827.18645842708224	370
827.49118023979736	373
827.79588997029362	351
828.10058760977347	360
828.40527314944075	340
828.70994658050017	329
829.01460789415762	368
829.31925708162009	341
829.623894134096	359
829.9285190427936	349
830.23313179892375	331
830.53773239369752	312
830.84232081832727	321
831.14689706402669	332
831.45146112200973	313
831.756012983493	309
832.06055263969222	323
832.36508008182557	336
832.66959530111228	312
832.974098288772	316
833.278589036026	301
833.58306753409624	303
833.88753377420619	308
834.1919877475799	306
834.4964294454436	277
834.800858859023	292
835.10527597954638	297
835.40968079824233	305
835.71407330634065	315
836.01845349507232	299
836.3228213556697	291
836.627176879366	276
836.93152005739512	277
837.235850880993	284
837.54016934139611	291
837.84447542984162	292
838.14876913756893	278
838.45305045581745	262
838.75731937582862	252
839.06157588884412	308
839.36581998610768	276
839.67005165886326	249
839.97427089835651	272
840.27847769583423	255
840.58267204254378	279
840.88685392973446	274
841.1910233486559	274
841.49518029055946	280
841.799324746697	233
842.1034567083226	265
842.40757616669021	246
842.71168311305564	258
843.01577753867559	270
843.31985943480811	229
843.6239287927126	249
843.92798560364861	240
844.23202985887781	268
844.53606154966246	232
844.84008066726642	229
845.14408720295455	241
845.44808114799241	234
845.75206249364749	248
846.05603123118749	223
846.35998735188218	243
846.66393084700178	220
846.9678617078182	230
847.27177992560416	213
847.57568549163352	240
847.87957839718138	216
848.18345863352442	231
848.48732619193936	206
848.79118106370561	206
849.09502324010214	202
849.3988527124103	203
849.702669471912	226
850.00647350989084	197
850.3102648176307	222
850.61404338641739	220
850.91780920753763	189
851.22156227227947	216
851.52530257193177	216
851.82903009778488	223
852.13274484113037	214
852.43644679326053	210
852.74013594546921	208
853.0438122890514	202
853.34747581530337	196
853.651126515522	186
853.95476438100638	199
854.25838940305573	209
854.56200157297087	187
854.86560088205431	182
855.16918732160866	196
855.47276088293859	179
855.77632155734977	203
856.079869336149	174
856.3834042106439	199
856.686926172144	169
856.99043521195938	175
857.29393132140194	184
857.597414491784	167
857.9008847144197	162
858.20434198062446	176
858.50778628171406	173
858.81121760900623	156
859.11463595381974	177
859.41804130747482	181
859.721433661292	168
860.02481300659429	176
860.32817933470471	160
860.63153263694835	187
860.93487290465089	168
861.23820012913973	166
861.54151430174318	157
861.84481541379068	166
862.14810345661351	159
862.45137842154327	166
862.75464029991338	141
863.057889083058	150
863.36112476231335	164
863.66434732901587	148
863.96755677450392	153
864.270753090117	160
864.57393626719488	149
864.87710629708022	150
865.18026317111594	147
865.4834068806457	155
865.78653741701567	153
866.0896547715721	153
866.392758935663	133
866.69584990063765	141
866.99892765784625	142
867.30199219864062	141
867.60504351437385	143
867.90808159639948	143
868.21110643607335	131
868.5141180247515	133
868.81711635379247	119
869.12010141455482	134
869.42307319839892	129
869.7260316966865	132
870.02897690078021	117
870.33190880204393	159
870.63482739184349	159
870.93773266154517	124
871.24062460251616	145
871.54350320612662	131
871.846368463746	125
872.14922036674625	137
872.45205890649981	125
872.75488407438138	112
873.05769586176575	104
873.36049426002944	116
873.66327926055078	116
873.96605085470856	111
874.26880903388292	120
874.57155378945606	127
874.87428511281041	107
875.17700299533021	113
875.47970742840118	119
875.78239840340984	105
876.08507591174407	100
876.38773994479322	114
876.69039049394769	133
876.99302755059944	104
877.29565110614146	99
877.5982611519679	118
877.90085767947471	94
878.20344068005841	118
878.50601014511744	108
878.8085660660513	125
879.1111084342607	108
879.41363724114751	110
879.716152478115	113
880.0186541365681	94
880.32114220791232	106
880.62361668355516	95
880.92607755490474	97
881.22852481337111	102
881.530958450365	91
881.83337845729909	93
882.1357848255866	102
882.438177546643	84
882.740556611884	93
883.04292201272744	99
883.34527374059212	98
883.647611786898	102
883.94993614306657	97
884.25224680052065	101
884.55454375068393	107
884.85682698498238	103
885.159096494842	83
