# Supplementary material for: Anomalous deep-red luminescence of perylene black analogues with strong π-π interactions
Source: Nat Commun. 2023 Apr 6;14:1922. doi: 10.1038/s41467-023-37171-y (PMC10079835; doi:10.1038/s41467-023-37171-y)
Supplement: Supplementary file 3 — Source data [file 41467_2023_37171_MOESM3_ESM.zip › DATA/Temperature-dependent PL spectra and fluorescence decay of crystalline film/Supplementary Fig. 23a/68-280K-1S-EX480NM 401.csv]

471.67766888101448	36
471.99028276455613	27
472.30289504096527	17
472.61550570108284	30
472.92811473574989	26
473.24072213580666	16
473.55332789209336	24
473.86593199544933	22
474.1785344367139	13
474.49113520672552	31
474.80373429632243	17
475.11633169634268	16
475.42892739762328	23
475.74152139100158	38
476.0541136673134	42
476.36670421739564	88
476.67929303208308	128
476.99188010221161	193
477.30446541861556	330
477.61704897212951	420
477.92963075358745	584
478.24221075382258	723
478.55478896366805	846
478.86736537395689	884
479.17993997552071	963
479.49251275919204	965
479.80508371580152	937
480.11765283618081	871
480.43022011116011	742
480.74278553156955	631
481.05534908823893	497
481.3679107719978	356
481.68047057367477	234
481.9930284840986	141
482.3055844940975	89
482.61813859449853	56
482.93069077612978	25
483.24324102981785	21
483.55578934638896	21
483.86833571666938	20
484.18088013148508	28
484.49342258166109	16
484.80596305802226	22
485.11850155139314	6
485.431038052598	26
485.74357255246059	29
486.0561050418039	15
486.36863551145126	44
486.68116395222489	27
486.99369035494715	23
487.30621471043958	13
487.61873700952418	26
487.93125724302115	27
488.24377540175158	16
488.55629147653553	26
488.86880545819321	12
489.1813173375437	24
489.49382710540635	20
489.80633475259975	25
490.11884026994227	22
490.431343648252	22
490.74384487834635	28
491.05634395104295	20
491.36884085715855	12
491.681335587509	18
491.99382813291135	13
492.306318484181	32
492.61880663213338	16
492.93129256758351	19
493.24377628134579	17
493.556257764235	15
493.86873700706491	20
494.18121400064928	19
494.49368873580113	18
494.80616120333332	20
495.11863139405887	13
495.43109929878926	22
495.74356490833679	23
496.05602821351295	36
496.36848920512864	7
496.68094787399497	20
496.99340421092217	25
497.30585820672025	12
497.618309852199	23
497.930759138168	24
498.2432060554363	22
498.55565059481262	29
498.86809274710549	-4
499.18053250312255	19
499.49296985367175	29
499.80540478956044	16
500.11783730159578	23
500.43026738058438	28
500.74269501733289	11
501.05512020264717	22
501.36754292733309	28
501.67996318219559	21
501.99238095804031	30
502.30479624567175	23
502.61720903589458	14
502.92961931951248	22
503.24202708732969	24
503.55443233014927	17
503.8668350387747	29
504.17923520400888	25
504.49163281665415	17
504.80402786751279	13
505.11642034738662	26
505.42881024707719	16
505.74119755738593	14
506.05358226911386	30
506.36596437306156	42
506.67834386002937	34
506.99072072081725	30
507.30309494622503	18
507.61546652705232	29
507.92783545409821	23
508.24020171816147	22
508.55256531004056	30
508.86492622053396	28
509.17728444043945	18
509.48963996055494	28
509.80199277167742	34
510.11434286460417	20
510.42669023013229	23
510.73903485905777	16
511.0513767421769	31
511.36371587028589	36
511.67605223418053	15
511.9883858246555	23
512.30071663250646	37
512.6130446485281	35
512.92536986351467	26
513.237692268261	28
513.55001185356036	41
513.86232861020676	24
514.17464252899379	24
514.48695360071429	25
514.79926181616122	22
515.1115671661272	45
515.42386964140451	25
515.73616923278553	26
516.0484659310614	28
516.36075972702429	36
516.67305061146533	26
516.985338575175	38
517.29762360894472	38
517.60990570356478	23
517.922184849825	38
518.23446103851586	27
518.54673426042689	26
518.85900450634756	27
519.17127176706674	33
519.483536033374	32
519.79579729605769	44
520.10805554590615	35
520.42031077370768	31
520.73256297025046	36
521.04481212632174	28
521.35705823270951	32
521.66930128020044	48
521.98154125958183	21
522.29377816164072	26
522.60601197716289	42
522.918242696935	28
523.23047031174337	26
523.54269481237316	40
523.85491618961044	38
524.16713443424021	24
524.4793495370476	39
524.79156148881771	32
525.10377028033486	34
525.41597590238371	33
525.72817834574835	28
526.04037760121275	27
526.35257365956079	44
526.66476651157541	27
526.97695614804047	42
527.28914255973893	35
527.60132573745352	40
527.913505671967	35
528.22568235406175	32
528.53785577451981	32
528.85002592412343	38
529.1621927936543	32
529.47435637389367	36
529.78651665562359	32
530.09867362962461	37
530.41082728667811	42
530.72297761756442	48
531.03512461306445	44
531.34726826395831	38
531.65940856102623	32
531.971545495048	30
532.28367905680363	29
532.59580923707233	26
532.90793602663371	42
533.220059416267	39
533.53217939675073	39
533.84429595886411	35
534.15640909338572	41
534.4685187910934	39
534.780625042766	44
535.09272783918118	38
535.40482717111672	24
535.7169230293506	29
536.02901540465984	41
536.3411042878223	51
536.65318966961456	36
536.96527154081377	34
537.27734989219641	40
537.58942471453952	53
537.90149599861934	32
538.21356373521166	35
538.525627915093	54
538.83768852903938	46
539.1497455678259	35
539.46179902222855	62
539.77384888302288	40
540.08589514098355	38
540.397937786886	52
540.709976811505	56
541.02201220561517	53
541.33404395999116	53
541.64607206540768	53
541.95809651263846	57
542.27011729245783	58
542.58213439563963	55
542.89414781295784	51
543.20615753518621	66
543.51816355309779	63
543.83016585746611	62
544.14216443906435	52
544.45415928866555	62
544.76615039704268	63
545.07813775496857	70
545.39012135321548	65
545.702101182556	74
546.01407723376258	68
546.32604949760741	60
546.63801796486257	58
546.94998262629974	58
547.26194347269052	56
547.57390049480739	64
547.885853683421	55
548.19780302930315	63
548.50974852322486	58
548.82169015595764	49
549.13362791827217	57
549.44556180093923	58
549.75749179472973	43
550.06941789041446	45
550.38134007876363	56
550.69325835054758	59
551.00517269653687	55
551.3170831075015	71
551.62898957421146	58
551.94089208743651	58
552.25279063794687	52
552.56468521651209	58
552.87657581390135	62
553.18846242088455	57
553.50034502823075	64
553.81222362670962	66
554.12409820708967	53
554.43596876014067	58
554.74783527663089	57
555.05969774732978	57
555.37155616300538	77
555.68341051442712	50
555.99526079236273	60
556.30710698758139	68
556.61894909085117	50
556.93078709294	62
557.24262098461634	58
557.55445075664829	60
557.86627639980384	76
558.17809790485069	58
558.48991526255691	66
558.80172846369	66
559.11353749901775	59
559.42534235930725	62
559.73714303532677	63
560.048939517843	68
560.36073179762388	51
560.67251986543613	60
560.984303712047	64
561.29608332822386	57
561.60785870473319	56
561.91962983234259	61
562.23139670181831	72
562.5431593039275	57
562.85491762943673	56
563.16667166911293	73
563.47842141372234	73
563.79016685403167	61
564.10190798080725	78
564.4136447848158	68
564.72537725682344	63
565.0371053875964	55
565.348829167901	48
565.66054858850339	45
565.97226364016967	55
566.28397431366591	66
566.59568059975811	56
566.90738248921252	62
567.21907997279447	58
567.53077304127044	67
567.84246168540574	63
568.15414589596639	67
568.465825663718	70
568.77750097942624	67
569.089171833857	63
569.40083821777546	60
569.71250012194776	71
570.02415753713876	70
570.33581045411449	65
570.64745886363994	54
570.95910275648112	66
571.27074212340278	74
571.58237695517073	56
571.89400724255	69
572.20563297630588	77
572.51725414720408	63
572.82887074600922	76
573.140482763487	73
573.45209019040249	58
573.7636930175205	78
574.07529123560676	81
574.38688483542614	92
574.69847380774354	76
575.0100581433245	74
575.32163783293379	71
575.63321286733662	81
575.94478323729788	78
576.25634893358279	80
576.56790994695643	83
576.87946626818371	86
577.19101788802948	67
577.50256479725908	86
577.81410698663751	78
578.12564444692964	92
578.43717716890046	61
578.748705143315	83
579.06022836093825	75
579.37174681253532	73
579.68326048887138	68
579.99476938071086	85
580.30627347881955	77
580.61777277396186	81
580.92926725690313	83
581.24075691840824	86
581.55224174924251	83
581.86372174017083	87
582.17519688195853	82
582.48666716537036	82
582.7981325811719	90
583.10959312012767	81
583.42104877300335	95
583.7324995305637	81
584.04394538357462	105
584.35538632280077	91
584.66682233900747	99
584.97825342296017	91
585.28967956542385	81
585.60110075716432	101
585.91251698894655	103
586.22392825153634	93
586.53533453569889	114
586.84673583219944	93
587.15813213180388	89
587.46952342527754	86
587.7809097033861	85
588.09229095689534	98
588.40366717657048	111
588.71503835317753	92
589.0264044774824	116
589.33776554025042	97
589.64912153224782	75
589.96047244424017	90
590.27181826699382	103
590.58315899127456	94
590.89449460784817	99
591.20582510748113	97
591.51715048093956	100
591.82847071898937	101
592.13978581239712	113
592.45109575192873	104
592.76240052835112	106
593.07370013243042	103
593.3849945549332	112
593.69628378662594	99
594.00756781827545	132
594.31884664064819	105
594.630120244511	116
594.941388620631	129
595.25265175977484	128
595.56390965270953	113
595.87516229020218	109
596.18640966301973	130
596.49765176192955	126
596.808888577699	126
597.12012010109527	132
597.431346322886	107
597.74256723383849	137
598.05378282472054	135
598.36499308629959	130
598.67619800934381	147
598.98739758462068	117
599.29859180289839	146
599.60978065494464	155
599.92096413152808	153
600.23214222341653	146
600.54331492137851	155
600.8544822161823	148
601.16564409859654	151
601.47680055938963	165
601.78795158933065	191
602.09909717918788	167
602.41023731973064	179
602.7213720017279	172
603.03250121594863	194
603.34362495316191	188
603.65474320413728	195
603.96585595964427	188
604.27696321045244	210
604.58806494733119	211
604.89916116105053	216
605.21025184237988	233
605.52133698208979	236
605.83241657095016	248
606.14349059973131	241
606.45455905920358	259
606.76562194013707	280
607.07667923330268	279
607.38773092947145	293
607.69877701941346	297
608.00981749390053	325
608.320852343703	326
608.63188155959222	339
608.94290513234012	369
609.25392305271782	409
609.5649353114967	388
609.87594189944855	428
610.18694280734576	412
610.4979380259598	439
610.808927546063	444
611.11991135842777	487
611.43088945382658	466
611.74186182303174	491
612.05282845681631	491
612.36378934595268	475
612.67474448121459	513
612.98569385337441	566
613.296637453206	569
613.60757527148257	572
613.918507298978	598
614.22943352646575	574
614.54035394471975	586
614.851268544514	627
615.16217731662334	690
615.47308025182144	720
615.783977340883	724
616.09486857458319	758
616.40575394369625	780
616.71663343899775	778
617.02750705126232	817
617.338374771266	870
617.64923658978387	913
617.96009249759163	898
618.27094248546541	982
618.58178654418077	975
618.89262466451476	1010
619.20345683724292	1040
619.51428305314255	1152
619.82510330298965	1170
620.1359175775616	1170
620.44672586763534	1213
620.75752816398847	1300
621.068324457398	1368
621.37911473864165	1361
621.6898989984976	1421
622.00067722774349	1470
622.311449417158	1541
622.622215557519	1607
622.93297563960539	1601
623.24372965419582	1654
623.55447759206936	1745
623.865219444005	1790
624.17595520078237	1878
624.48668485318069	1899
624.79740839198018	1923
625.10812580796028	2075
625.41883709190154	2103
625.729542234584	2144
626.04024122678845	2211
626.35093405929581	2225
626.66162072288671	2348
626.97230120834263	2422
627.2829755064447	2451
627.59364360797474	2502
627.90430550371445	2545
628.21496118444588	2657
628.5256106409513	2729
628.836253864013	2813
629.14689084441409	2895
629.457521572937	3065
629.7681460403652	3024
630.07876423748189	3157
630.38937615507041	3283
630.69998178391484	3349
631.010581114799	3453
631.32117413850744	3555
631.63176084582437	3674
631.94234122753437	3659
632.25291527442278	3780
632.56348297727436	3887
632.87404432687458	4011
633.18459931400935	4130
633.49514792946434	4186
633.80569016402546	4275
634.11622600847932	4491
634.42675545361226	4534
634.73727849021157	4659
635.04779510906383	4763
635.35830530095654	4873
635.66880905667722	5084
635.97930636701369	5198
636.289797222754	5277
636.60028161468631	5420
636.9107595335995	5597
637.22123097028225	5697
637.53169591552341	5820
637.84215436011266	5841
638.152606294839	6048
638.46305171049278	6254
638.77349059786411	6396
639.08392294774285	6537
639.39434875092	6704
639.70476799818641	6750
640.01518068033317	7018
640.32558678815155	7024
640.63598631243337	7292
640.94637924397057	7367
641.25676557355519	7571
641.56714529197973	7644
641.87751839003738	7696
642.18788485852053	7978
642.49824468822294	8070
642.80859786993813	8193
643.11894439445985	8481
643.42928425258208	8649
643.73961743509938	8770
644.04994393280663	8907
644.36026373649872	9030
644.67057683697055	9082
644.98088322501837	9246
645.2911828914373	9424
645.601475827024	9486
645.91176202257464	9728
646.22204146888612	9793
646.53231415675509	9961
646.84258007697929	10235
647.15283922035587	10204
647.463091577683	10267
647.773337139759	10321
648.083575897382	10601
648.39380784135119	10754
648.70403296246513	10699
649.01425125152366	10920
649.32446269932632	11071
649.63466729667323	11257
649.94486503436462	11327
650.25505590320108	11367
650.56523989398363	11616
650.87541699751341	11765
651.185587204592	11672
651.4957505060213	11636
651.80590689260373	12015
652.1160563551415	11974
652.42619888443744	12108
652.73633447129487	12324
653.046463106517	12342
653.356584780908	12521
653.66669948527158	12478
653.9768072104124	12712
654.28690794713532	12828
654.59700168624511	12838
654.90708841854746	13058
655.21716813484807	13063
655.52724082595307	13269
655.83730648266874	13261
656.147365095802	13479
656.45741665615992	13551
656.76746115454966	13485
657.0774985817792	13458
657.38752892865682	13554
657.6975521859905	13603
658.00756834458946	13794
658.3175773952629	14055
658.62757932881971	13930
658.93757413607022	14045
659.24756180782458	14053
659.557542334893	14211
659.86751570808667	14222
660.17748191821681	14146
660.48744095609493	14455
660.797392812533	14468
661.107337478343	14483
661.41727494433781	14677
661.72720520133055	14616
662.03712824013462	14687
662.34704405156356	14765
662.65695262643123	14700
662.96685395555278	14696
663.27674802974263	14875
663.58663483981582	14971
663.89651437658813	14855
664.2063866308755	14941
664.51625159349419	14896
664.82610925526069	14950
665.1359596069924	14970
665.44580263950638	15099
665.75563834362072	15060
666.06546671015326	15125
666.375287729923	15074
666.6851013937486	15200
666.99490769244937	15171
667.30470661684512	15058
667.61449815775586	15017
667.924282306002	14967
668.23405905240463	15100
668.54382838778463	14963
668.85359030296411	15162
669.16334478876468	15101
669.47309183600908	15147
669.78283143551982	15260
670.09256357812023	14998
670.40228825463407	14884
670.71200545588522	14934
671.0217151726979	14908
671.33141739589735	14952
671.64111211630836	14922
671.950799324757	14929
672.26047901206869	14832
672.57015116907019	14646
672.87981578658844	14785
673.18947285545039	14593
673.49912236648379	14623
673.808764310517	14389
674.11839867837818	14583
674.42802546089627	14479
674.7376446489003	14409
675.04725623322054	14210
675.35686020468688	14156
675.66645655412981	14116
675.97604527238025	14035
676.28562635026981	13915
676.59519977863033	13915
676.90476554829365	13793
677.214323650093	13887
677.523874074861	13792
677.83341681343165	13633
678.14295185663866	13657
678.45247919531619	13406
678.76199882029937	13471
679.07151072242357	13296
679.38101489252415	13154
679.69051132143761	13189
680.00000000000011	13082
680.309480919049	12819
680.61895406942153	12554
680.92841944195573	12704
681.23787702749	12654
681.54732681686278	12627
681.85676880091387	12502
682.16620297048223	12343
682.47562931640857	12403
682.78504782953348	12411
683.09445850069744	12077
683.40386132074252	12124
683.71325628051045	12144
684.02264337084353	11984
684.33202258258461	11836
684.64139390657726	11827
684.95075733366514	11724
685.26011285469224	11744
685.56946046050336	11696
685.87880014194377	11694
686.188131889859	11601
686.49745569509537	11330
686.80677154849934	11455
687.11607944091793	11334
687.42537936319832	11217
687.73467130618883	11105
688.04395526073779	10987
688.3532312176942	11042
688.66249916790753	10854
688.97175910222734	10869
689.28101101150423	10966
689.59025488658881	10729
689.89949071833291	10725
690.20871849758782	10700
690.51793821520585	10494
690.82714986204019	10484
691.13635342894349	10279
691.44554890677	10331
691.75473628637371	10255
692.06391555860955	10161
692.37308671433209	10047
692.682249744398	9947
692.991404639663	9988
693.30055139098351	9874
693.60968998921726	9815
693.9188204252215	9667
694.22794268985479	9572
694.53705677397568	9393
694.8461626684433	9362
695.15526036411723	9424
695.46434985185817	9157
695.77343112252629	9217
696.08250416698331	9064
696.39156897609041	9093
696.70062554071023	8852
697.00967385170588	8702
697.31871389993967	8661
697.62774567627628	8662
697.9367691715795	8568
698.24578437671425	8443
698.55479128254592	8425
698.86378987994055	8303
699.17278015976422	8135
699.48176211288387	7947
699.79073573016728	7882
700.09970100248211	7863
700.40865792069678	7713
700.71760647568055	7716
701.02654665830289	7551
701.33547845943372	7563
701.64440186994386	7471
701.953316880704	7413
702.26222348258648	7299
702.57112166646323	7262
702.88001142320684	7220
703.18889274369087	7023
703.49776561878878	7017
703.80663003937514	7042
704.11548599632522	6964
704.424333480514	6814
704.73317248281751	6805
705.04200299411241	6763
705.35082500527608	6737
705.65963850718583	6570
705.96844349071966	6577
706.277239946757	6444
706.58602786617655	6506
706.89480723985844	6384
707.20357805868332	6333
707.51234031353147	6192
707.8210939952852	6268
708.12983909482614	6158
708.43857560303707	6133
708.74730351080132	6185
709.05602280900268	6033
709.36473348852519	5946
709.67343554025422	5902
709.98212895507493	5948
710.29081372387361	5978
710.59948983753657	5879
710.90815728695156	5920
711.21681606300581	5726
711.52546615658787	5811
711.83410755858677	5763
712.142740259892	5772
712.45136425139356	5707
712.75997952398222	5574
713.06858606854917	5703
713.37718387598613	5604
713.68577293718556	5551
713.99435324304079	5461
714.30292478444539	5453
714.61148755229283	5383
714.92004153747871	5437
715.228586730898	5392
715.5371231234468	5248
715.8456507060215	5377
716.1541694695195	5226
716.46267940483813	5206
716.77118050287618	5212
717.07967275453245	5212
717.38815615070621	5194
717.69663068229818	5183
718.00509634020852	5063
718.31355311533878	5012
718.62200099859115	5074
718.93043998086807	5022
719.23887005307256	4895
719.5472912061083	4991
719.85570343088023	4926
720.16410671829294	4838
720.47250105925207	4889
720.78088644466413	4794
721.08926286543556	4723
721.397630312474	4720
721.70598877668783	4715
722.01433824898538	4663
722.32267872027637	4649
722.6310101814704	4593
722.93933262347832	4553
723.247646037211	4441
723.5559504135806	4436
723.86424574349962	4435
724.172532017881	4439
724.48080922763859	4360
724.78907736368649	4303
725.09733641693981	4327
725.40558637831452	4253
725.71382723872648	4248
726.02205898909278	4259
726.330281620331	4175
726.63849512335923	4115
726.94669948909632	4171
727.25489470846173	4018
727.56308077237566	4149
727.87125767175894	4012
728.17942539753255	3958
728.48758394061906	3913
728.79573329194113	3867
729.103873442422	3887
729.41200438298551	3939
729.7201261045567	3856
730.0282385980604	3887
730.336341854423	3873
730.64443586457128	3781
730.95252061943211	3760
731.26059610993377	3708
731.56866232700474	3694
731.87671926157418	3706
732.18476690457248	3654
732.49280524692972	3633
732.80083427957743	3662
733.108853993448	3614
733.416864379473	3535
733.72486542858678	3672
734.03285713172284	3530
734.34083947981583	3496
734.648812463801	3485
734.95677607461471	3451
735.26473030319346	3447
735.57267514047442	3417
735.8806105773956	3360
736.188536604896	3369
736.496453213915	3317
736.80436039539245	3303
737.11225814026909	3279
737.42014643948676	3323
737.72802528398745	3300
738.03589466471385	3262
738.34375457260967	3285
738.65160499861884	3278
738.95944593368665	3225
739.2672773687583	3241
739.57509929478044	3189
739.88291170270008	3218
740.190714583465	3126
740.49850792802317	3127
740.80629172732415	3073
741.11406597231735	3201
741.42183065395363	3093
741.7295857631841	3081
742.03733129096065	3092
742.34506722823619	3106
742.65279356596363	3033
742.96051029509727	3052
743.2682174065917	2991
743.57591489140293	3049
743.88360274048648	2991
744.1912809447997	3003
744.49894949530017	2953
744.80660838294614	2913
745.11425759869667	2848
745.42189713351172	2894
745.72952697835171	2938
746.0371471241782	2867
746.34475756195252	2878
746.65235828263792	2862
746.95994927719744	2844
747.26753053659559	2826
747.575102051797	2799
747.88266381376764	2797
748.19021581347351	2729
748.49775804188187	2720
748.80529048996061	2714
749.112813148678	2712
749.42032600900359	2649
749.72782906190753	2714
750.03532229836026	2583
750.34280570933367	2616
750.6502792858	2544
750.95774301873178	2563
751.26519689910356	2565
751.57264091788932	2505
751.88007506606471	2454
752.187499334605	2456
752.49491371448789	2423
752.80231819669029	2411
753.10971277219073	2340
753.41709743196839	2389
753.72447216700266	2345
754.03183696827455	2401
754.33919182676482	2360
754.64653673345617	2332
754.95387167933086	2281
755.26119665537294	2245
755.56851165256649	2289
755.87581666189692	2240
756.1831116743499	2158
756.49039668091223	2206
756.79767167257125	2196
757.10493664031549	2154
757.41219157513342	2174
757.71943646801515	2150
758.02667130995121	2110
758.33389609193284	2074
758.641110804952	2048
758.94831544000181	2026
759.255509988076	2011
759.56269444016868	1996
759.86986878727532	2062
760.17703302039206	2031
760.48418713051535	1925
760.791331108643	1926
761.09846494577323	1923
761.40558863290539	1915
761.71270216103949	1864
762.019805521176	1842
762.32689870431659	1866
762.63398170146365	1865
762.94105450362053	1827
763.24811710179063	1808
763.55516948697914	1817
763.8622116501914	1896
764.169243582434	1780
764.47626527471391	1749
764.78327671803891	1737
765.090277903418	1743
765.39726882186085	1725
765.70424946437731	1670
766.01121982197913	1681
766.31817988567809	1657
766.62512964648715	1626
766.93206909541959	1600
767.23899822349006	1624
767.545917021714	1614
767.8528254811074	1586
768.15972359268665	1593
768.46661134747012	1626
768.77348873647611	1531
769.080355750724	1524
769.387212381234	1543
769.69405861902692	1528
770.00089445512492	1478
770.30771988055051	1469
770.61453488632731	1455
770.9213394634794	1472
771.22813360303212	1428
771.53491729601137	1457
771.84169053344431	1397
772.14845330635808	1393
772.45520560578154	1396
772.7619474227439	1343
773.06867874827583	1327
773.37539957340755	1362
773.68210988917133	1322
773.98880968660012	1347
774.2954989567271	1313
774.60217769058693	1271
774.90884587921471	1299
775.21550351364658	1254
775.5221505849197	1225
775.82878708407168	1222
776.13541300214126	1238
776.44202833016789	1214
776.748633059192	1153
777.05522718025486	1173
777.36181068439862	1165
777.668383562666	1174
777.97494580610123	1105
778.28149740574838	1127
778.58803835265371	1068
778.89456863786313	1067
779.2010882524238	1077
779.50759718738436	1058
779.81409543379368	1094
780.12058298270154	1096
780.42705982515861	1027
780.73352595221661	1028
781.03998135492816	1019
781.34642602434633	986
781.6528599515259	988
781.95928312752164	997
782.26569554338948	996
782.57209719018658	925
782.87848805897045	968
783.18486814080018	958
783.491237426735	927
783.79759590783533	901
784.10394357516236	935
784.4102804197787	887
784.71660643274731	883
785.02292160513207	895
785.32922592799821	890
785.63551939241086	854
785.94180198943729	855
786.24807371014481	843
786.55433454560182	832
786.860584486878	789
787.16682352504347	821
787.47305165116927	825
787.77926885632758	810
788.08547513159135	817
788.39167046803459	815
788.697854856732	788
789.00402828875929	791
789.31019075519328	739
789.61634224711111	777
789.92248275559143	725
790.22861227171359	737
790.5347307865577	762
790.84083829120527	734
791.146934776738	731
791.4530202342396	714
791.7590946547931	686
792.06515802948388	719
792.37121034939776	663
792.67725160562111	698
792.983281789242	689
793.28930089134872	714
793.59530890303074	682
793.90130581537858	692
794.2072916194835	663
794.51326630643791	668
794.81922986733491	659
795.125182293269	681
795.4311235753346	677
795.73705370462812	627
796.04297267224661	603
796.34888046928779	619
796.65477708685057	447
796.96066251603452	434
797.2665367479409	573
797.572399773671	572
797.87825158432736	602
798.18409217101362	612
798.48992152483447	618
798.79573963689518	623
799.10154649830224	593
799.407342100163	543
799.7131264335859	581
800.01889948967994	565
800.32466125955557	597
800.63041173432407	546
800.93615090509718	542
801.24187876298845	542
801.54759529911189	490
801.85330050458231	535
802.15899437051587	540
802.46467688802932	518
802.77034804824086	513
803.07600784226941	489
803.38165626123475	531
803.68729329625751	508
803.99291893845964	514
804.29853317896414	522
804.60413600889444	472
804.9097274193756	500
805.215307401533	468
805.52087594649367	477
805.826433045385	475
806.1319786893356	488
806.43751286947565	438
806.74303557693509	435
807.04854680284586	481
807.35404653834053	448
807.65953477455264	433
807.96501150261656	462
808.27047671366836	477
808.575930398844	445
808.88137254928131	428
809.18680315611891	452
809.49222221049615	423
809.79762970355364	423
810.1030256264329	418
810.40840997027635	446
810.71378272622746	422
811.01914388543128	416
811.32449343903272	373
811.62983137817844	404
811.93515769401608	422
812.24047237769446	399
812.54577542036247	391
812.85106681317109	391
813.15634654727194	395
813.46161461381757	397
813.76687100396146	385
814.07211570885818	378
814.37734871966359	394
814.68257002753387	393
814.98777962362738	387
815.29297749910211	367
815.59816364511823	374
815.90333805283615	350
816.20850071341772	366
816.51365161802607	365
816.81879075782456	344
817.123918123978	341
817.42903370765237	361
817.73413750001453	322
818.03922949223272	330
818.34430967547519	334
818.64937804091255	322
818.95443457971544	319
819.25947928305618	344
819.56451214210767	361
819.869533148044	360
820.17454229204077	328
820.47953956527351	308
820.78452495891986	320
821.08949846415817	289
821.39446007216759	319
821.69940977412853	323
822.00434756122263	288
822.309273424632	330
822.61418735554059	333
822.91908934513276	304
823.22397938459414	309
823.5288574651114	325
823.83372357787255	292
824.13857771406583	298
824.44341986488189	290
824.7482500215109	287
825.0530681751452	288
825.35787431697781	300
825.6626684382029	311
825.96745053001541	286
826.2722205836119	291
826.57697859018947	284
826.88172454094638	273
827.18645842708224	277
827.49118023979736	278
827.79588997029362	267
828.10058760977347	259
828.40527314944075	267
828.70994658050017	259
829.01460789415762	263
829.31925708162009	246
829.623894134096	247
829.9285190427936	256
830.23313179892375	259
830.53773239369752	261
830.84232081832727	239
831.14689706402669	263
831.45146112200973	253
831.756012983493	245
832.06055263969222	235
832.36508008182557	239
832.66959530111228	245
832.974098288772	237
833.278589036026	233
833.58306753409624	255
833.88753377420619	233
834.1919877475799	222
834.4964294454436	225
834.800858859023	235
835.10527597954638	223
835.40968079824233	220
835.71407330634065	242
836.01845349507232	199
836.3228213556697	222
836.627176879366	246
836.93152005739512	216
837.235850880993	224
837.54016934139611	208
837.84447542984162	233
838.14876913756893	207
838.45305045581745	225
838.75731937582862	196
839.06157588884412	213
839.36581998610768	218
839.67005165886326	210
839.97427089835651	194
840.27847769583423	219
840.58267204254378	215
840.88685392973446	195
841.1910233486559	200
841.49518029055946	210
841.799324746697	192
842.1034567083226	197
842.40757616669021	192
842.71168311305564	175
843.01577753867559	194
843.31985943480811	196
843.6239287927126	174
843.92798560364861	189
844.23202985887781	193
844.53606154966246	183
844.84008066726642	203
845.14408720295455	177
845.44808114799241	175
845.75206249364749	182
846.05603123118749	188
846.35998735188218	182
846.66393084700178	169
846.9678617078182	196
847.27177992560416	179
847.57568549163352	182
847.87957839718138	170
848.18345863352442	177
848.48732619193936	182
848.79118106370561	159
849.09502324010214	165
849.3988527124103	158
849.702669471912	171
850.00647350989084	169
850.3102648176307	185
850.61404338641739	147
850.91780920753763	143
851.22156227227947	158
851.52530257193177	161
851.82903009778488	170
852.13274484113037	153
852.43644679326053	149
852.74013594546921	151
853.0438122890514	158
853.34747581530337	134
853.651126515522	139
853.95476438100638	157
854.25838940305573	155
854.56200157297087	126
854.86560088205431	151
855.16918732160866	144
855.47276088293859	148
855.77632155734977	132
856.079869336149	148
856.3834042106439	136
856.686926172144	123
856.99043521195938	141
857.29393132140194	129
857.597414491784	122
857.9008847144197	142
858.20434198062446	133
858.50778628171406	129
858.81121760900623	130
859.11463595381974	130
859.41804130747482	146
859.721433661292	136
860.02481300659429	127
860.32817933470471	133
860.63153263694835	149
860.93487290465089	121
861.23820012913973	109
861.54151430174318	127
861.84481541379068	121
862.14810345661351	108
862.45137842154327	113
862.75464029991338	109
863.057889083058	121
863.36112476231335	106
863.66434732901587	117
863.96755677450392	146
864.270753090117	108
864.57393626719488	105
864.87710629708022	111
865.18026317111594	106
865.4834068806457	109
865.78653741701567	100
866.0896547715721	109
866.392758935663	115
866.69584990063765	108
866.99892765784625	107
867.30199219864062	106
867.60504351437385	91
867.90808159639948	109
868.21110643607335	100
868.5141180247515	99
868.81711635379247	103
869.12010141455482	116
869.42307319839892	104
869.7260316966865	105
870.02897690078021	87
870.33190880204393	105
870.63482739184349	114
870.93773266154517	93
871.24062460251616	104
871.54350320612662	94
871.846368463746	102
872.14922036674625	85
872.45205890649981	94
872.75488407438138	82
873.05769586176575	83
873.36049426002944	107
873.66327926055078	104
873.96605085470856	78
874.26880903388292	85
874.57155378945606	92
874.87428511281041	88
875.17700299533021	90
875.47970742840118	88
875.78239840340984	73
876.08507591174407	73
876.38773994479322	74
876.69039049394769	88
876.99302755059944	81
877.29565110614146	74
877.5982611519679	95
877.90085767947471	90
878.20344068005841	64
878.50601014511744	79
878.8085660660513	82
879.1111084342607	80
879.41363724114751	82
879.716152478115	73
880.0186541365681	72
880.32114220791232	63
880.62361668355516	73
880.92607755490474	80
881.22852481337111	87
881.530958450365	66
881.83337845729909	86
882.1357848255866	66
882.438177546643	71
882.740556611884	74
883.04292201272744	83
883.34527374059212	77
883.647611786898	63
883.94993614306657	77
884.25224680052065	80
884.55454375068393	65
884.85682698498238	77
885.159096494842	90
