# Supplementary material for: Anomalous deep-red luminescence of perylene black analogues with strong π-π interactions
Source: Nat Commun. 2023 Apr 6;14:1922. doi: 10.1038/s41467-023-37171-y (PMC10079835; doi:10.1038/s41467-023-37171-y)
Supplement: Supplementary file 3 — Source data [file 41467_2023_37171_MOESM3_ESM.zip › DATA/Temperature-dependent PL spectra and fluorescence decay of crystalline film/Supplementary Fig. 23a/68-290K-1S-EX480NM 402.csv]

471.67766888101448	34
471.99028276455613	28
472.30289504096527	15
472.61550570108284	25
472.92811473574989	27
473.24072213580666	23
473.55332789209336	14
473.86593199544933	17
474.1785344367139	15
474.49113520672552	22
474.80373429632243	17
475.11633169634268	13
475.42892739762328	33
475.74152139100158	34
476.0541136673134	62
476.36670421739564	85
476.67929303208308	106
476.99188010221161	191
477.30446541861556	290
477.61704897212951	406
477.92963075358745	578
478.24221075382258	711
478.55478896366805	811
478.86736537395689	866
479.17993997552071	949
479.49251275919204	951
479.80508371580152	893
480.11765283618081	824
480.43022011116011	703
480.74278553156955	626
481.05534908823893	497
481.3679107719978	337
481.68047057367477	243
481.9930284840986	136
482.3055844940975	80
482.61813859449853	53
482.93069077612978	34
483.24324102981785	30
483.55578934638896	24
483.86833571666938	17
484.18088013148508	17
484.49342258166109	23
484.80596305802226	32
485.11850155139314	19
485.431038052598	27
485.74357255246059	24
486.0561050418039	23
486.36863551145126	25
486.68116395222489	21
486.99369035494715	17
487.30621471043958	15
487.61873700952418	27
487.93125724302115	7
488.24377540175158	18
488.55629147653553	32
488.86880545819321	26
489.1813173375437	17
489.49382710540635	30
489.80633475259975	22
490.11884026994227	19
490.431343648252	10
490.74384487834635	13
491.05634395104295	20
491.36884085715855	26
491.681335587509	26
491.99382813291135	19
492.306318484181	28
492.61880663213338	14
492.93129256758351	30
493.24377628134579	21
493.556257764235	14
493.86873700706491	24
494.18121400064928	17
494.49368873580113	19
494.80616120333332	26
495.11863139405887	19
495.43109929878926	19
495.74356490833679	35
496.05602821351295	23
496.36848920512864	13
496.68094787399497	17
496.99340421092217	25
497.30585820672025	29
497.618309852199	11
497.930759138168	28
498.2432060554363	24
498.55565059481262	28
498.86809274710549	10
499.18053250312255	19
499.49296985367175	21
499.80540478956044	20
500.11783730159578	15
500.43026738058438	31
500.74269501733289	30
501.05512020264717	11
501.36754292733309	14
501.67996318219559	15
501.99238095804031	34
502.30479624567175	14
502.61720903589458	25
502.92961931951248	23
503.24202708732969	26
503.55443233014927	29
503.8668350387747	31
504.17923520400888	34
504.49163281665415	25
504.80402786751279	30
505.11642034738662	24
505.42881024707719	33
505.74119755738593	27
506.05358226911386	26
506.36596437306156	21
506.67834386002937	22
506.99072072081725	13
507.30309494622503	23
507.61546652705232	30
507.92783545409821	30
508.24020171816147	28
508.55256531004056	30
508.86492622053396	28
509.17728444043945	21
509.48963996055494	21
509.80199277167742	29
510.11434286460417	29
510.42669023013229	30
510.73903485905777	26
511.0513767421769	30
511.36371587028589	39
511.67605223418053	24
511.9883858246555	29
512.30071663250646	27
512.6130446485281	38
512.92536986351467	31
513.237692268261	22
513.55001185356036	39
513.86232861020676	23
514.17464252899379	26
514.48695360071429	31
514.79926181616122	37
515.1115671661272	32
515.42386964140451	22
515.73616923278553	20
516.0484659310614	27
516.36075972702429	21
516.67305061146533	33
516.985338575175	44
517.29762360894472	36
517.60990570356478	25
517.922184849825	34
518.23446103851586	31
518.54673426042689	33
518.85900450634756	34
519.17127176706674	37
519.483536033374	33
519.79579729605769	35
520.10805554590615	39
520.42031077370768	41
520.73256297025046	34
521.04481212632174	34
521.35705823270951	32
521.66930128020044	47
521.98154125958183	20
522.29377816164072	31
522.60601197716289	30
522.918242696935	34
523.23047031174337	27
523.54269481237316	30
523.85491618961044	45
524.16713443424021	29
524.4793495370476	38
524.79156148881771	31
525.10377028033486	34
525.41597590238371	30
525.72817834574835	15
526.04037760121275	48
526.35257365956079	29
526.66476651157541	41
526.97695614804047	36
527.28914255973893	28
527.60132573745352	27
527.913505671967	41
528.22568235406175	40
528.53785577451981	33
528.85002592412343	27
529.1621927936543	34
529.47435637389367	36
529.78651665562359	34
530.09867362962461	48
530.41082728667811	53
530.72297761756442	29
531.03512461306445	33
531.34726826395831	38
531.65940856102623	47
531.971545495048	29
532.28367905680363	45
532.59580923707233	43
532.90793602663371	38
533.220059416267	36
533.53217939675073	47
533.84429595886411	53
534.15640909338572	47
534.4685187910934	32
534.780625042766	44
535.09272783918118	37
535.40482717111672	30
535.7169230293506	45
536.02901540465984	40
536.3411042878223	43
536.65318966961456	35
536.96527154081377	42
537.27734989219641	53
537.58942471453952	50
537.90149599861934	46
538.21356373521166	35
538.525627915093	51
538.83768852903938	48
539.1497455678259	40
539.46179902222855	41
539.77384888302288	48
540.08589514098355	65
540.397937786886	66
540.709976811505	60
541.02201220561517	62
541.33404395999116	49
541.64607206540768	58
541.95809651263846	64
542.27011729245783	50
542.58213439563963	62
542.89414781295784	69
543.20615753518621	60
543.51816355309779	76
543.83016585746611	78
544.14216443906435	72
544.45415928866555	62
544.76615039704268	67
545.07813775496857	77
545.39012135321548	68
545.702101182556	66
546.01407723376258	83
546.32604949760741	67
546.63801796486257	62
546.94998262629974	57
547.26194347269052	74
547.57390049480739	64
547.885853683421	75
548.19780302930315	69
548.50974852322486	61
548.82169015595764	59
549.13362791827217	51
549.44556180093923	67
549.75749179472973	59
550.06941789041446	80
550.38134007876363	63
550.69325835054758	61
551.00517269653687	51
551.3170831075015	70
551.62898957421146	51
551.94089208743651	41
552.25279063794687	45
552.56468521651209	57
552.87657581390135	56
553.18846242088455	57
553.50034502823075	57
553.81222362670962	63
554.12409820708967	74
554.43596876014067	54
554.74783527663089	43
555.05969774732978	56
555.37155616300538	47
555.68341051442712	51
555.99526079236273	51
556.30710698758139	80
556.61894909085117	58
556.93078709294	61
557.24262098461634	60
557.55445075664829	45
557.86627639980384	60
558.17809790485069	63
558.48991526255691	54
558.80172846369	66
559.11353749901775	55
559.42534235930725	72
559.73714303532677	62
560.048939517843	63
560.36073179762388	63
560.67251986543613	72
560.984303712047	63
561.29608332822386	70
561.60785870473319	62
561.91962983234259	58
562.23139670181831	58
562.5431593039275	40
562.85491762943673	64
563.16667166911293	66
563.47842141372234	72
563.79016685403167	80
564.10190798080725	52
564.4136447848158	69
564.72537725682344	65
565.0371053875964	51
565.348829167901	53
565.66054858850339	62
565.97226364016967	49
566.28397431366591	75
566.59568059975811	55
566.90738248921252	69
567.21907997279447	76
567.53077304127044	72
567.84246168540574	66
568.15414589596639	69
568.465825663718	71
568.77750097942624	69
569.089171833857	73
569.40083821777546	66
569.71250012194776	82
570.02415753713876	76
570.33581045411449	73
570.64745886363994	52
570.95910275648112	66
571.27074212340278	80
571.58237695517073	73
571.89400724255	63
572.20563297630588	71
572.51725414720408	70
572.82887074600922	72
573.140482763487	75
573.45209019040249	64
573.7636930175205	65
574.07529123560676	65
574.38688483542614	62
574.69847380774354	88
575.0100581433245	78
575.32163783293379	84
575.63321286733662	91
575.94478323729788	83
576.25634893358279	76
576.56790994695643	85
576.87946626818371	77
577.19101788802948	81
577.50256479725908	83
577.81410698663751	71
578.12564444692964	91
578.43717716890046	88
578.748705143315	94
579.06022836093825	86
579.37174681253532	91
579.68326048887138	82
579.99476938071086	87
580.30627347881955	97
580.61777277396186	90
580.92926725690313	80
581.24075691840824	93
581.55224174924251	98
581.86372174017083	79
582.17519688195853	100
582.48666716537036	110
582.7981325811719	105
583.10959312012767	79
583.42104877300335	96
583.7324995305637	118
584.04394538357462	113
584.35538632280077	101
584.66682233900747	96
584.97825342296017	106
585.28967956542385	79
585.60110075716432	93
585.91251698894655	95
586.22392825153634	105
586.53533453569889	105
586.84673583219944	106
587.15813213180388	85
587.46952342527754	108
587.7809097033861	102
588.09229095689534	102
588.40366717657048	91
588.71503835317753	104
589.0264044774824	117
589.33776554025042	102
589.64912153224782	91
589.96047244424017	118
590.27181826699382	101
590.58315899127456	121
590.89449460784817	112
591.20582510748113	106
591.51715048093956	98
591.82847071898937	122
592.13978581239712	127
592.45109575192873	122
592.76240052835112	122
593.07370013243042	112
593.3849945549332	131
593.69628378662594	125
594.00756781827545	130
594.31884664064819	142
594.630120244511	124
594.941388620631	137
595.25265175977484	138
595.56390965270953	136
595.87516229020218	135
596.18640966301973	159
596.49765176192955	147
596.808888577699	163
597.12012010109527	155
597.431346322886	166
597.74256723383849	177
598.05378282472054	165
598.36499308629959	192
598.67619800934381	197
598.98739758462068	165
599.29859180289839	181
599.60978065494464	197
599.92096413152808	203
600.23214222341653	185
600.54331492137851	198
600.8544822161823	208
601.16564409859654	201
601.47680055938963	209
601.78795158933065	224
602.09909717918788	226
602.41023731973064	230
602.7213720017279	256
603.03250121594863	226
603.34362495316191	261
603.65474320413728	255
603.96585595964427	275
604.27696321045244	283
604.58806494733119	294
604.89916116105053	290
605.21025184237988	330
605.52133698208979	334
605.83241657095016	335
606.14349059973131	361
606.45455905920358	357
606.76562194013707	364
607.07667923330268	395
607.38773092947145	382
607.69877701941346	392
608.00981749390053	443
608.320852343703	462
608.63188155959222	463
608.94290513234012	492
609.25392305271782	535
609.5649353114967	547
609.87594189944855	503
610.18694280734576	594
610.4979380259598	642
610.808927546063	600
611.11991135842777	652
611.43088945382658	626
611.74186182303174	653
612.05282845681631	696
612.36378934595268	678
612.67474448121459	741
612.98569385337441	758
613.296637453206	751
613.60757527148257	785
613.918507298978	809
614.22943352646575	832
614.54035394471975	833
614.851268544514	905
615.16217731662334	957
615.47308025182144	975
615.783977340883	956
616.09486857458319	1004
616.40575394369625	1063
616.71663343899775	1094
617.02750705126232	1154
617.338374771266	1186
617.64923658978387	1238
617.96009249759163	1271
618.27094248546541	1305
618.58178654418077	1389
618.89262466451476	1425
619.20345683724292	1444
619.51428305314255	1511
619.82510330298965	1544
620.1359175775616	1584
620.44672586763534	1674
620.75752816398847	1707
621.068324457398	1786
621.37911473864165	1764
621.6898989984976	1873
622.00067722774349	1924
622.311449417158	1982
622.622215557519	2034
622.93297563960539	2050
623.24372965419582	2194
623.55447759206936	2204
623.865219444005	2318
624.17595520078237	2339
624.48668485318069	2433
624.79740839198018	2546
625.10812580796028	2569
625.41883709190154	2671
625.729542234584	2730
626.04024122678845	2784
626.35093405929581	2889
626.66162072288671	2979
626.97230120834263	3025
627.2829755064447	3118
627.59364360797474	3180
627.90430550371445	3201
628.21496118444588	3343
628.5256106409513	3443
628.836253864013	3521
629.14689084441409	3585
629.457521572937	3738
629.7681460403652	3792
630.07876423748189	3908
630.38937615507041	3992
630.69998178391484	4017
631.010581114799	4215
631.32117413850744	4303
631.63176084582437	4310
631.94234122753437	4405
632.25291527442278	4515
632.56348297727436	4624
632.87404432687458	4760
633.18459931400935	4876
633.49514792946434	4958
633.80569016402546	5176
634.11622600847932	5207
634.42675545361226	5343
634.73727849021157	5404
635.04779510906383	5531
635.35830530095654	5669
635.66880905667722	5944
635.97930636701369	5956
636.289797222754	6107
636.60028161468631	6318
636.9107595335995	6499
637.22123097028225	6492
637.53169591552341	6749
637.84215436011266	6789
638.152606294839	6936
638.46305171049278	7080
638.77349059786411	7188
639.08392294774285	7459
639.39434875092	7504
639.70476799818641	7656
640.01518068033317	7873
640.32558678815155	7967
640.63598631243337	8167
640.94637924397057	8278
641.25676557355519	8357
641.56714529197973	8565
641.87751839003738	8710
642.18788485852053	8740
642.49824468822294	8985
642.80859786993813	9103
643.11894439445985	9315
643.42928425258208	9484
643.73961743509938	9414
644.04994393280663	9619
644.36026373649872	9826
644.67057683697055	9795
644.98088322501837	9882
645.2911828914373	10128
645.601475827024	10267
645.91176202257464	10461
646.22204146888612	10530
646.53231415675509	10470
646.84258007697929	10891
647.15283922035587	10748
647.463091577683	10980
647.773337139759	10953
648.083575897382	11176
648.39380784135119	11347
648.70403296246513	11432
649.01425125152366	11465
649.32446269932632	11550
649.63466729667323	11637
649.94486503436462	11735
650.25505590320108	11881
650.56523989398363	11763
650.87541699751341	12177
651.185587204592	12191
651.4957505060213	12344
651.80590689260373	12347
652.1160563551415	12553
652.42619888443744	12467
652.73633447129487	12529
653.046463106517	12707
653.356584780908	12706
653.66669948527158	12832
653.9768072104124	12799
654.28690794713532	13132
654.59700168624511	13251
654.90708841854746	13041
655.21716813484807	13452
655.52724082595307	13283
655.83730648266874	13381
656.147365095802	13419
656.45741665615992	13631
656.76746115454966	13499
657.0774985817792	13676
657.38752892865682	13793
657.6975521859905	13786
658.00756834458946	13712
658.3175773952629	13931
658.62757932881971	13868
658.93757413607022	13956
659.24756180782458	14017
659.557542334893	14190
659.86751570808667	14176
660.17748191821681	14198
660.48744095609493	14120
660.797392812533	14212
661.107337478343	14540
661.41727494433781	14430
661.72720520133055	14305
662.03712824013462	14533
662.34704405156356	14525
662.65695262643123	14432
662.96685395555278	14285
663.27674802974263	14458
663.58663483981582	14507
663.89651437658813	14375
664.2063866308755	14460
664.51625159349419	14544
664.82610925526069	14431
665.1359596069924	14435
665.44580263950638	14549
665.75563834362072	14493
666.06546671015326	14506
666.375287729923	14717
666.6851013937486	14634
666.99490769244937	14493
667.30470661684512	14469
667.61449815775586	14585
667.924282306002	14460
668.23405905240463	14487
668.54382838778463	14384
668.85359030296411	14376
669.16334478876468	14387
669.47309183600908	14357
669.78283143551982	14119
670.09256357812023	14222
670.40228825463407	14401
670.71200545588522	14298
671.0217151726979	14163
671.33141739589735	14144
671.64111211630836	14045
671.950799324757	14146
672.26047901206869	13908
672.57015116907019	13930
672.87981578658844	14009
673.18947285545039	13690
673.49912236648379	13779
673.808764310517	13725
674.11839867837818	13585
674.42802546089627	13610
674.7376446489003	13391
675.04725623322054	13416
675.35686020468688	13430
675.66645655412981	13302
675.97604527238025	13157
676.28562635026981	13031
676.59519977863033	12983
676.90476554829365	12952
677.214323650093	12858
677.523874074861	12892
677.83341681343165	12775
678.14295185663866	12632
678.45247919531619	12466
678.76199882029937	12393
679.07151072242357	12348
679.38101489252415	12296
679.69051132143761	12293
680.00000000000011	12261
680.309480919049	11973
680.61895406942153	11966
680.92841944195573	11807
681.23787702749	11834
681.54732681686278	11724
681.85676880091387	11668
682.16620297048223	11509
682.47562931640857	11504
682.78504782953348	11396
683.09445850069744	11293
683.40386132074252	11215
683.71325628051045	11203
684.02264337084353	11083
684.33202258258461	11017
684.64139390657726	10856
684.95075733366514	10810
685.26011285469224	10862
685.56946046050336	10810
685.87880014194377	10720
686.188131889859	10660
686.49745569509537	10447
686.80677154849934	10511
687.11607944091793	10405
687.42537936319832	10309
687.73467130618883	10315
688.04395526073779	10235
688.3532312176942	10207
688.66249916790753	10049
688.97175910222734	10122
689.28101101150423	9921
689.59025488658881	9948
689.89949071833291	9792
690.20871849758782	9848
690.51793821520585	9722
690.82714986204019	9554
691.13635342894349	9708
691.44554890677	9446
691.75473628637371	9479
692.06391555860955	9320
692.37308671433209	9262
692.682249744398	9339
692.991404639663	9230
693.30055139098351	9207
693.60968998921726	9052
693.9188204252215	8843
694.22794268985479	8796
694.53705677397568	8891
694.8461626684433	8766
695.15526036411723	8612
695.46434985185817	8485
695.77343112252629	8571
696.08250416698331	8297
696.39156897609041	8197
696.70062554071023	8260
697.00967385170588	8042
697.31871389993967	7979
697.62774567627628	8119
697.9367691715795	8013
698.24578437671425	7765
698.55479128254592	7781
698.86378987994055	7631
699.17278015976422	7702
699.48176211288387	7497
699.79073573016728	7419
700.09970100248211	7358
700.40865792069678	7346
700.71760647568055	7201
701.02654665830289	7181
701.33547845943372	6961
701.64440186994386	6906
701.953316880704	6943
702.26222348258648	6865
702.57112166646323	6793
702.88001142320684	6735
703.18889274369087	6626
703.49776561878878	6700
703.80663003937514	6600
704.11548599632522	6388
704.424333480514	6503
704.73317248281751	6304
705.04200299411241	6263
705.35082500527608	6328
705.65963850718583	6109
705.96844349071966	6195
706.277239946757	6147
706.58602786617655	6165
706.89480723985844	5959
707.20357805868332	5969
707.51234031353147	5944
707.8210939952852	5841
708.12983909482614	5880
708.43857560303707	5756
708.74730351080132	5795
709.05602280900268	5731
709.36473348852519	5794
709.67343554025422	5627
709.98212895507493	5600
710.29081372387361	5479
710.59948983753657	5512
710.90815728695156	5487
711.21681606300581	5516
711.52546615658787	5400
711.83410755858677	5278
712.142740259892	5340
712.45136425139356	5371
712.75997952398222	5350
713.06858606854917	5254
713.37718387598613	5255
713.68577293718556	5293
713.99435324304079	5254
714.30292478444539	5195
714.61148755229283	5229
714.92004153747871	5136
715.228586730898	5084
715.5371231234468	5050
715.8456507060215	5069
716.1541694695195	5018
716.46267940483813	4985
716.77118050287618	4956
717.07967275453245	4966
717.38815615070621	5011
717.69663068229818	4876
718.00509634020852	4759
718.31355311533878	4809
718.62200099859115	4824
718.93043998086807	4862
719.23887005307256	4664
719.5472912061083	4676
719.85570343088023	4660
720.16410671829294	4589
720.47250105925207	4590
720.78088644466413	4520
721.08926286543556	4536
721.397630312474	4534
721.70598877668783	4499
722.01433824898538	4405
722.32267872027637	4346
722.6310101814704	4235
722.93933262347832	4312
723.247646037211	4273
723.5559504135806	4242
723.86424574349962	4165
724.172532017881	4190
724.48080922763859	4115
724.78907736368649	4079
725.09733641693981	4011
725.40558637831452	4136
725.71382723872648	3947
726.02205898909278	3932
726.330281620331	3904
726.63849512335923	3906
726.94669948909632	3942
727.25489470846173	3850
727.56308077237566	3761
727.87125767175894	3758
728.17942539753255	3820
728.48758394061906	3748
728.79573329194113	3816
729.103873442422	3705
729.41200438298551	3654
729.7201261045567	3627
730.0282385980604	3637
730.336341854423	3692
730.64443586457128	3590
730.95252061943211	3586
731.26059610993377	3529
731.56866232700474	3474
731.87671926157418	3543
732.18476690457248	3470
732.49280524692972	3484
732.80083427957743	3492
733.108853993448	3420
733.416864379473	3375
733.72486542858678	3386
734.03285713172284	3285
734.34083947981583	3374
734.648812463801	3218
734.95677607461471	3189
735.26473030319346	3278
735.57267514047442	3231
735.8806105773956	3255
736.188536604896	3108
736.496453213915	3227
736.80436039539245	3168
737.11225814026909	3145
737.42014643948676	3047
737.72802528398745	3060
738.03589466471385	3172
738.34375457260967	3038
738.65160499861884	3096
738.95944593368665	3049
739.2672773687583	3050
739.57509929478044	2961
739.88291170270008	2963
740.190714583465	2917
740.49850792802317	2998
740.80629172732415	2962
741.11406597231735	2874
741.42183065395363	2875
741.7295857631841	2898
742.03733129096065	2814
742.34506722823619	2901
742.65279356596363	2817
742.96051029509727	2880
743.2682174065917	2903
743.57591489140293	2841
743.88360274048648	2779
744.1912809447997	2770
744.49894949530017	2773
744.80660838294614	2798
745.11425759869667	2708
745.42189713351172	2735
745.72952697835171	2743
746.0371471241782	2786
746.34475756195252	2698
746.65235828263792	2691
746.95994927719744	2725
747.26753053659559	2651
747.575102051797	2562
747.88266381376764	2523
748.19021581347351	2525
748.49775804188187	2583
748.80529048996061	2554
749.112813148678	2453
749.42032600900359	2462
749.72782906190753	2468
750.03532229836026	2480
750.34280570933367	2399
750.6502792858	2387
750.95774301873178	2406
751.26519689910356	2346
751.57264091788932	2415
751.88007506606471	2303
752.187499334605	2304
752.49491371448789	2294
752.80231819669029	2243
753.10971277219073	2163
753.41709743196839	2239
753.72447216700266	2266
754.03183696827455	2133
754.33919182676482	2176
754.64653673345617	2194
754.95387167933086	2127
755.26119665537294	2071
755.56851165256649	2080
755.87581666189692	2101
756.1831116743499	2086
756.49039668091223	2043
756.79767167257125	2018
757.10493664031549	2020
757.41219157513342	1981
757.71943646801515	1967
758.02667130995121	1940
758.33389609193284	1962
758.641110804952	1958
758.94831544000181	1915
759.255509988076	1923
759.56269444016868	1839
759.86986878727532	1838
760.17703302039206	1833
760.48418713051535	1822
760.791331108643	1795
761.09846494577323	1771
761.40558863290539	1760
761.71270216103949	1765
762.019805521176	1841
762.32689870431659	1716
762.63398170146365	1708
762.94105450362053	1712
763.24811710179063	1700
763.55516948697914	1709
763.8622116501914	1653
764.169243582434	1682
764.47626527471391	1685
764.78327671803891	1633
765.090277903418	1634
765.39726882186085	1580
765.70424946437731	1611
766.01121982197913	1577
766.31817988567809	1543
766.62512964648715	1536
766.93206909541959	1517
767.23899822349006	1572
767.545917021714	1513
767.8528254811074	1428
768.15972359268665	1502
768.46661134747012	1471
768.77348873647611	1436
769.080355750724	1387
769.387212381234	1350
769.69405861902692	1426
770.00089445512492	1383
770.30771988055051	1373
770.61453488632731	1352
770.9213394634794	1335
771.22813360303212	1325
771.53491729601137	1312
771.84169053344431	1271
772.14845330635808	1269
772.45520560578154	1298
772.7619474227439	1236
773.06867874827583	1265
773.37539957340755	1238
773.68210988917133	1221
773.98880968660012	1223
774.2954989567271	1195
774.60217769058693	1152
774.90884587921471	1186
775.21550351364658	1159
775.5221505849197	1127
775.82878708407168	1085
776.13541300214126	1159
776.44202833016789	1136
776.748633059192	1116
777.05522718025486	1088
777.36181068439862	1057
777.668383562666	1046
777.97494580610123	1067
778.28149740574838	1063
778.58803835265371	991
778.89456863786313	1035
779.2010882524238	1015
779.50759718738436	1021
779.81409543379368	975
780.12058298270154	1026
780.42705982515861	967
780.73352595221661	935
781.03998135492816	960
781.34642602434633	962
781.6528599515259	911
781.95928312752164	883
782.26569554338948	890
782.57209719018658	862
782.87848805897045	877
783.18486814080018	883
783.491237426735	904
783.79759590783533	856
784.10394357516236	887
784.4102804197787	875
784.71660643274731	804
785.02292160513207	826
785.32922592799821	842
785.63551939241086	823
785.94180198943729	802
786.24807371014481	814
786.55433454560182	782
786.860584486878	773
787.16682352504347	776
787.47305165116927	777
787.77926885632758	739
788.08547513159135	718
788.39167046803459	763
788.697854856732	744
789.00402828875929	745
789.31019075519328	750
789.61634224711111	743
789.92248275559143	690
790.22861227171359	753
790.5347307865577	720
790.84083829120527	658
791.146934776738	678
791.4530202342396	655
791.7590946547931	645
792.06515802948388	644
792.37121034939776	659
792.67725160562111	652
792.983281789242	642
793.28930089134872	644
793.59530890303074	644
793.90130581537858	638
794.2072916194835	609
794.51326630643791	580
794.81922986733491	620
795.125182293269	623
795.4311235753346	604
795.73705370462812	604
796.04297267224661	624
796.34888046928779	597
796.65477708685057	439
796.96066251603452	437
797.2665367479409	561
797.572399773671	586
797.87825158432736	535
798.18409217101362	543
798.48992152483447	573
798.79573963689518	548
799.10154649830224	528
799.407342100163	550
799.7131264335859	559
800.01889948967994	561
800.32466125955557	513
800.63041173432407	521
800.93615090509718	503
801.24187876298845	534
801.54759529911189	473
801.85330050458231	502
802.15899437051587	488
802.46467688802932	479
802.77034804824086	468
803.07600784226941	499
803.38165626123475	491
803.68729329625751	481
803.99291893845964	474
804.29853317896414	497
804.60413600889444	510
804.9097274193756	483
805.215307401533	458
805.52087594649367	450
805.826433045385	449
806.1319786893356	449
806.43751286947565	430
806.74303557693509	449
807.04854680284586	423
807.35404653834053	422
807.65953477455264	454
807.96501150261656	417
808.27047671366836	426
808.575930398844	403
808.88137254928131	425
809.18680315611891	421
809.49222221049615	409
809.79762970355364	383
810.1030256264329	391
810.40840997027635	374
810.71378272622746	414
811.01914388543128	392
811.32449343903272	395
811.62983137817844	374
811.93515769401608	391
812.24047237769446	387
812.54577542036247	359
812.85106681317109	395
813.15634654727194	334
813.46161461381757	365
813.76687100396146	365
814.07211570885818	349
814.37734871966359	360
814.68257002753387	354
814.98777962362738	342
815.29297749910211	347
815.59816364511823	350
815.90333805283615	342
816.20850071341772	352
816.51365161802607	321
816.81879075782456	344
817.123918123978	338
817.42903370765237	314
817.73413750001453	329
818.03922949223272	326
818.34430967547519	316
818.64937804091255	322
818.95443457971544	326
819.25947928305618	325
819.56451214210767	307
819.869533148044	323
820.17454229204077	295
820.47953956527351	316
820.78452495891986	314
821.08949846415817	306
821.39446007216759	318
821.69940977412853	317
822.00434756122263	281
822.309273424632	276
822.61418735554059	267
822.91908934513276	282
823.22397938459414	284
823.5288574651114	278
823.83372357787255	257
824.13857771406583	261
824.44341986488189	281
824.7482500215109	271
825.0530681751452	263
825.35787431697781	273
825.6626684382029	250
825.96745053001541	261
826.2722205836119	279
826.57697859018947	252
826.88172454094638	266
827.18645842708224	257
827.49118023979736	257
827.79588997029362	272
828.10058760977347	259
828.40527314944075	246
828.70994658050017	248
829.01460789415762	258
829.31925708162009	245
829.623894134096	223
829.9285190427936	244
830.23313179892375	234
830.53773239369752	243
830.84232081832727	224
831.14689706402669	249
831.45146112200973	232
831.756012983493	254
832.06055263969222	210
832.36508008182557	232
832.66959530111228	223
832.974098288772	197
833.278589036026	214
833.58306753409624	251
833.88753377420619	225
834.1919877475799	226
834.4964294454436	218
834.800858859023	229
835.10527597954638	199
835.40968079824233	224
835.71407330634065	227
836.01845349507232	218
836.3228213556697	233
836.627176879366	211
836.93152005739512	199
837.235850880993	216
837.54016934139611	199
837.84447542984162	204
838.14876913756893	189
838.45305045581745	181
838.75731937582862	173
839.06157588884412	185
839.36581998610768	176
839.67005165886326	207
839.97427089835651	198
840.27847769583423	198
840.58267204254378	203
840.88685392973446	199
841.1910233486559	181
841.49518029055946	220
841.799324746697	193
842.1034567083226	174
842.40757616669021	183
842.71168311305564	183
843.01577753867559	165
843.31985943480811	178
843.6239287927126	166
843.92798560364861	172
844.23202985887781	182
844.53606154966246	170
844.84008066726642	179
845.14408720295455	177
845.44808114799241	173
845.75206249364749	189
846.05603123118749	170
846.35998735188218	172
846.66393084700178	160
846.9678617078182	161
847.27177992560416	151
847.57568549163352	167
847.87957839718138	172
848.18345863352442	171
848.48732619193936	152
848.79118106370561	144
849.09502324010214	152
849.3988527124103	161
849.702669471912	143
850.00647350989084	169
850.3102648176307	163
850.61404338641739	167
850.91780920753763	162
851.22156227227947	160
851.52530257193177	137
851.82903009778488	151
852.13274484113037	133
852.43644679326053	150
852.74013594546921	147
853.0438122890514	131
853.34747581530337	144
853.651126515522	138
853.95476438100638	143
854.25838940305573	132
854.56200157297087	126
854.86560088205431	142
855.16918732160866	140
855.47276088293859	145
855.77632155734977	127
856.079869336149	136
856.3834042106439	142
856.686926172144	128
856.99043521195938	123
857.29393132140194	126
857.597414491784	136
857.9008847144197	119
858.20434198062446	113
858.50778628171406	134
858.81121760900623	123
859.11463595381974	123
859.41804130747482	124
859.721433661292	114
860.02481300659429	118
860.32817933470471	130
860.63153263694835	122
860.93487290465089	123
861.23820012913973	123
861.54151430174318	117
861.84481541379068	106
862.14810345661351	113
862.45137842154327	114
862.75464029991338	115
863.057889083058	104
863.36112476231335	107
863.66434732901587	109
863.96755677450392	114
864.270753090117	119
864.57393626719488	109
864.87710629708022	95
865.18026317111594	112
865.4834068806457	109
865.78653741701567	112
866.0896547715721	110
866.392758935663	83
866.69584990063765	98
866.99892765784625	98
867.30199219864062	107
867.60504351437385	87
867.90808159639948	100
868.21110643607335	102
868.5141180247515	95
868.81711635379247	93
869.12010141455482	99
869.42307319839892	101
869.7260316966865	107
870.02897690078021	85
870.33190880204393	91
870.63482739184349	91
870.93773266154517	91
871.24062460251616	88
871.54350320612662	92
871.846368463746	109
872.14922036674625	83
872.45205890649981	96
872.75488407438138	83
873.05769586176575	73
873.36049426002944	86
873.66327926055078	91
873.96605085470856	92
874.26880903388292	85
874.57155378945606	73
874.87428511281041	71
875.17700299533021	79
875.47970742840118	83
875.78239840340984	80
876.08507591174407	77
876.38773994479322	61
876.69039049394769	93
876.99302755059944	86
877.29565110614146	80
877.5982611519679	92
877.90085767947471	88
878.20344068005841	58
878.50601014511744	68
878.8085660660513	74
879.1111084342607	79
879.41363724114751	76
879.716152478115	66
880.0186541365681	80
880.32114220791232	76
880.62361668355516	84
880.92607755490474	65
881.22852481337111	62
881.530958450365	54
881.83337845729909	75
882.1357848255866	87
882.438177546643	81
882.740556611884	64
883.04292201272744	58
883.34527374059212	81
883.647611786898	73
883.94993614306657	79
884.25224680052065	63
884.55454375068393	69
884.85682698498238	59
885.159096494842	70
