# Supplementary material for: Anomalous deep-red luminescence of perylene black analogues with strong π-π interactions
Source: Nat Commun. 2023 Apr 6;14:1922. doi: 10.1038/s41467-023-37171-y (PMC10079835; doi:10.1038/s41467-023-37171-y)
Supplement: Supplementary file 3 — Source data [file 41467_2023_37171_MOESM3_ESM.zip › DATA/Temperature-dependent PL spectra and fluorescence decay of crystalline film/Supplementary Fig. 23a/68-300K-1S-EX480NM 403.csv]

471.67766888101448	26
471.99028276455613	16
472.30289504096527	18
472.61550570108284	22
472.92811473574989	25
473.24072213580666	14
473.55332789209336	18
473.86593199544933	24
474.1785344367139	24
474.49113520672552	20
474.80373429632243	20
475.11633169634268	35
475.42892739762328	23
475.74152139100158	26
476.0541136673134	53
476.36670421739564	68
476.67929303208308	110
476.99188010221161	163
477.30446541861556	256
477.61704897212951	373
477.92963075358745	471
478.24221075382258	581
478.55478896366805	694
478.86736537395689	778
479.17993997552071	778
479.49251275919204	789
479.80508371580152	693
480.11765283618081	717
480.43022011116011	614
480.74278553156955	477
481.05534908823893	403
481.3679107719978	328
481.68047057367477	176
481.9930284840986	126
482.3055844940975	89
482.61813859449853	45
482.93069077612978	33
483.24324102981785	19
483.55578934638896	13
483.86833571666938	9
484.18088013148508	29
484.49342258166109	19
484.80596305802226	38
485.11850155139314	19
485.431038052598	17
485.74357255246059	18
486.0561050418039	11
486.36863551145126	24
486.68116395222489	14
486.99369035494715	30
487.30621471043958	19
487.61873700952418	18
487.93125724302115	21
488.24377540175158	20
488.55629147653553	19
488.86880545819321	23
489.1813173375437	22
489.49382710540635	27
489.80633475259975	16
490.11884026994227	30
490.431343648252	23
490.74384487834635	22
491.05634395104295	16
491.36884085715855	19
491.681335587509	16
491.99382813291135	31
492.306318484181	27
492.61880663213338	17
492.93129256758351	17
493.24377628134579	15
493.556257764235	10
493.86873700706491	29
494.18121400064928	23
494.49368873580113	27
494.80616120333332	26
495.11863139405887	17
495.43109929878926	26
495.74356490833679	20
496.05602821351295	23
496.36848920512864	15
496.68094787399497	19
496.99340421092217	25
497.30585820672025	22
497.618309852199	43
497.930759138168	25
498.2432060554363	26
498.55565059481262	26
498.86809274710549	16
499.18053250312255	14
499.49296985367175	29
499.80540478956044	23
500.11783730159578	33
500.43026738058438	19
500.74269501733289	32
501.05512020264717	19
501.36754292733309	11
501.67996318219559	22
501.99238095804031	38
502.30479624567175	24
502.61720903589458	26
502.92961931951248	19
503.24202708732969	29
503.55443233014927	23
503.8668350387747	35
504.17923520400888	21
504.49163281665415	29
504.80402786751279	27
505.11642034738662	22
505.42881024707719	33
505.74119755738593	23
506.05358226911386	31
506.36596437306156	24
506.67834386002937	32
506.99072072081725	36
507.30309494622503	20
507.61546652705232	34
507.92783545409821	36
508.24020171816147	33
508.55256531004056	35
508.86492622053396	18
509.17728444043945	32
509.48963996055494	33
509.80199277167742	27
510.11434286460417	34
510.42669023013229	22
510.73903485905777	31
511.0513767421769	23
511.36371587028589	30
511.67605223418053	30
511.9883858246555	28
512.30071663250646	35
512.6130446485281	24
512.92536986351467	31
513.237692268261	29
513.55001185356036	28
513.86232861020676	32
514.17464252899379	43
514.48695360071429	25
514.79926181616122	32
515.1115671661272	31
515.42386964140451	22
515.73616923278553	26
516.0484659310614	26
516.36075972702429	23
516.67305061146533	18
516.985338575175	46
517.29762360894472	39
517.60990570356478	38
517.922184849825	32
518.23446103851586	23
518.54673426042689	22
518.85900450634756	27
519.17127176706674	29
519.483536033374	28
519.79579729605769	24
520.10805554590615	29
520.42031077370768	37
520.73256297025046	17
521.04481212632174	35
521.35705823270951	33
521.66930128020044	46
521.98154125958183	25
522.29377816164072	22
522.60601197716289	35
522.918242696935	31
523.23047031174337	33
523.54269481237316	40
523.85491618961044	36
524.16713443424021	38
524.4793495370476	43
524.79156148881771	32
525.10377028033486	37
525.41597590238371	28
525.72817834574835	30
526.04037760121275	45
526.35257365956079	39
526.66476651157541	46
526.97695614804047	29
527.28914255973893	52
527.60132573745352	41
527.913505671967	36
528.22568235406175	32
528.53785577451981	43
528.85002592412343	22
529.1621927936543	44
529.47435637389367	32
529.78651665562359	34
530.09867362962461	40
530.41082728667811	37
530.72297761756442	35
531.03512461306445	32
531.34726826395831	38
531.65940856102623	34
531.971545495048	43
532.28367905680363	46
532.59580923707233	44
532.90793602663371	40
533.220059416267	37
533.53217939675073	30
533.84429595886411	39
534.15640909338572	37
534.4685187910934	33
534.780625042766	54
535.09272783918118	45
535.40482717111672	40
535.7169230293506	52
536.02901540465984	32
536.3411042878223	40
536.65318966961456	39
536.96527154081377	35
537.27734989219641	48
537.58942471453952	52
537.90149599861934	37
538.21356373521166	45
538.525627915093	55
538.83768852903938	49
539.1497455678259	44
539.46179902222855	56
539.77384888302288	47
540.08589514098355	52
540.397937786886	46
540.709976811505	60
541.02201220561517	48
541.33404395999116	51
541.64607206540768	61
541.95809651263846	39
542.27011729245783	57
542.58213439563963	71
542.89414781295784	61
543.20615753518621	58
543.51816355309779	52
543.83016585746611	71
544.14216443906435	71
544.45415928866555	69
544.76615039704268	71
545.07813775496857	81
545.39012135321548	76
545.702101182556	75
546.01407723376258	72
546.32604949760741	72
546.63801796486257	67
546.94998262629974	74
547.26194347269052	73
547.57390049480739	66
547.885853683421	68
548.19780302930315	57
548.50974852322486	59
548.82169015595764	61
549.13362791827217	66
549.44556180093923	64
549.75749179472973	63
550.06941789041446	53
550.38134007876363	61
550.69325835054758	63
551.00517269653687	68
551.3170831075015	71
551.62898957421146	71
551.94089208743651	53
552.25279063794687	68
552.56468521651209	61
552.87657581390135	58
553.18846242088455	67
553.50034502823075	49
553.81222362670962	42
554.12409820708967	64
554.43596876014067	65
554.74783527663089	67
555.05969774732978	66
555.37155616300538	58
555.68341051442712	53
555.99526079236273	70
556.30710698758139	65
556.61894909085117	67
556.93078709294	58
557.24262098461634	70
557.55445075664829	66
557.86627639980384	56
558.17809790485069	51
558.48991526255691	70
558.80172846369	58
559.11353749901775	64
559.42534235930725	49
559.73714303532677	58
560.048939517843	71
560.36073179762388	70
560.67251986543613	68
560.984303712047	63
561.29608332822386	60
561.60785870473319	64
561.91962983234259	57
562.23139670181831	61
562.5431593039275	65
562.85491762943673	63
563.16667166911293	71
563.47842141372234	85
563.79016685403167	75
564.10190798080725	72
564.4136447848158	76
564.72537725682344	67
565.0371053875964	58
565.348829167901	53
565.66054858850339	72
565.97226364016967	58
566.28397431366591	81
566.59568059975811	67
566.90738248921252	45
567.21907997279447	66
567.53077304127044	63
567.84246168540574	79
568.15414589596639	74
568.465825663718	74
568.77750097942624	74
569.089171833857	73
569.40083821777546	66
569.71250012194776	63
570.02415753713876	81
570.33581045411449	58
570.64745886363994	72
570.95910275648112	62
571.27074212340278	89
571.58237695517073	83
571.89400724255	90
572.20563297630588	71
572.51725414720408	79
572.82887074600922	81
573.140482763487	92
573.45209019040249	72
573.7636930175205	72
574.07529123560676	77
574.38688483542614	83
574.69847380774354	96
575.0100581433245	75
575.32163783293379	86
575.63321286733662	77
575.94478323729788	89
576.25634893358279	91
576.56790994695643	85
576.87946626818371	89
577.19101788802948	90
577.50256479725908	93
577.81410698663751	83
578.12564444692964	85
578.43717716890046	79
578.748705143315	107
579.06022836093825	102
579.37174681253532	89
579.68326048887138	78
579.99476938071086	76
580.30627347881955	93
580.61777277396186	106
580.92926725690313	94
581.24075691840824	102
581.55224174924251	100
581.86372174017083	91
582.17519688195853	105
582.48666716537036	102
582.7981325811719	104
583.10959312012767	99
583.42104877300335	105
583.7324995305637	117
584.04394538357462	102
584.35538632280077	112
584.66682233900747	98
584.97825342296017	109
585.28967956542385	107
585.60110075716432	117
585.91251698894655	117
586.22392825153634	106
586.53533453569889	127
586.84673583219944	89
587.15813213180388	121
587.46952342527754	123
587.7809097033861	118
588.09229095689534	108
588.40366717657048	121
588.71503835317753	128
589.0264044774824	124
589.33776554025042	127
589.64912153224782	133
589.96047244424017	131
590.27181826699382	114
590.58315899127456	140
590.89449460784817	122
591.20582510748113	135
591.51715048093956	146
591.82847071898937	132
592.13978581239712	163
592.45109575192873	150
592.76240052835112	149
593.07370013243042	173
593.3849945549332	168
593.69628378662594	178
594.00756781827545	168
594.31884664064819	168
594.630120244511	162
594.941388620631	193
595.25265175977484	176
595.56390965270953	191
595.87516229020218	191
596.18640966301973	158
596.49765176192955	181
596.808888577699	196
597.12012010109527	188
597.431346322886	195
597.74256723383849	223
598.05378282472054	213
598.36499308629959	222
598.67619800934381	237
598.98739758462068	254
599.29859180289839	247
599.60978065494464	266
599.92096413152808	248
600.23214222341653	267
600.54331492137851	271
600.8544822161823	246
601.16564409859654	282
601.47680055938963	302
601.78795158933065	266
602.09909717918788	317
602.41023731973064	344
602.7213720017279	332
603.03250121594863	343
603.34362495316191	357
603.65474320413728	361
603.96585595964427	375
604.27696321045244	415
604.58806494733119	402
604.89916116105053	412
605.21025184237988	445
605.52133698208979	451
605.83241657095016	446
606.14349059973131	503
606.45455905920358	531
606.76562194013707	535
607.07667923330268	539
607.38773092947145	543
607.69877701941346	569
608.00981749390053	599
608.320852343703	593
608.63188155959222	645
608.94290513234012	680
609.25392305271782	722
609.5649353114967	745
609.87594189944855	776
610.18694280734576	786
610.4979380259598	846
610.808927546063	822
611.11991135842777	894
611.43088945382658	897
611.74186182303174	884
612.05282845681631	927
612.36378934595268	937
612.67474448121459	985
612.98569385337441	1064
613.296637453206	1018
613.60757527148257	1039
613.918507298978	1102
614.22943352646575	1169
614.54035394471975	1132
614.851268544514	1195
615.16217731662334	1206
615.47308025182144	1356
615.783977340883	1341
616.09486857458319	1337
616.40575394369625	1394
616.71663343899775	1443
617.02750705126232	1471
617.338374771266	1515
617.64923658978387	1570
617.96009249759163	1649
618.27094248546541	1749
618.58178654418077	1756
618.89262466451476	1832
619.20345683724292	1864
619.51428305314255	1916
619.82510330298965	2022
620.1359175775616	2016
620.44672586763534	2046
620.75752816398847	2194
621.068324457398	2311
621.37911473864165	2332
621.6898989984976	2462
622.00067722774349	2464
622.311449417158	2561
622.622215557519	2645
622.93297563960539	2636
623.24372965419582	2725
623.55447759206936	2897
623.865219444005	2893
624.17595520078237	2919
624.48668485318069	3093
624.79740839198018	3169
625.10812580796028	3308
625.41883709190154	3326
625.729542234584	3397
626.04024122678845	3480
626.35093405929581	3550
626.66162072288671	3589
626.97230120834263	3695
627.2829755064447	3827
627.59364360797474	3947
627.90430550371445	3971
628.21496118444588	4110
628.5256106409513	4136
628.836253864013	4330
629.14689084441409	4433
629.457521572937	4436
629.7681460403652	4674
630.07876423748189	4757
630.38937615507041	4831
630.69998178391484	4879
631.010581114799	5037
631.32117413850744	5164
631.63176084582437	5316
631.94234122753437	5356
632.25291527442278	5452
632.56348297727436	5686
632.87404432687458	5658
633.18459931400935	5735
633.49514792946434	6079
633.80569016402546	6077
634.11622600847932	6136
634.42675545361226	6346
634.73727849021157	6388
635.04779510906383	6659
635.35830530095654	6611
635.66880905667722	6798
635.97930636701369	6948
636.289797222754	7103
636.60028161468631	7337
636.9107595335995	7406
637.22123097028225	7647
637.53169591552341	7695
637.84215436011266	7838
638.152606294839	7981
638.46305171049278	8196
638.77349059786411	8376
639.08392294774285	8504
639.39434875092	8621
639.70476799818641	8870
640.01518068033317	8797
640.32558678815155	9138
640.63598631243337	9183
640.94637924397057	9295
641.25676557355519	9603
641.56714529197973	9598
641.87751839003738	9737
642.18788485852053	9875
642.49824468822294	10201
642.80859786993813	10160
643.11894439445985	10454
643.42928425258208	10397
643.73961743509938	10696
644.04994393280663	10782
644.36026373649872	10745
644.67057683697055	10968
644.98088322501837	11144
645.2911828914373	11159
645.601475827024	11265
645.91176202257464	11422
646.22204146888612	11509
646.53231415675509	11473
646.84258007697929	11888
647.15283922035587	11953
647.463091577683	11980
647.773337139759	12005
648.083575897382	12145
648.39380784135119	12386
648.70403296246513	12415
649.01425125152366	12412
649.32446269932632	12594
649.63466729667323	12704
649.94486503436462	12799
650.25505590320108	12672
650.56523989398363	12875
650.87541699751341	13078
651.185587204592	13085
651.4957505060213	13207
651.80590689260373	13263
652.1160563551415	13369
652.42619888443744	13473
652.73633447129487	13545
653.046463106517	13642
653.356584780908	13655
653.66669948527158	13742
653.9768072104124	13898
654.28690794713532	13787
654.59700168624511	13956
654.90708841854746	14090
655.21716813484807	13971
655.52724082595307	14080
655.83730648266874	14192
656.147365095802	14102
656.45741665615992	14166
656.76746115454966	14225
657.0774985817792	14155
657.38752892865682	14361
657.6975521859905	14553
658.00756834458946	14445
658.3175773952629	14521
658.62757932881971	14553
658.93757413607022	14602
659.24756180782458	14509
659.557542334893	14652
659.86751570808667	14591
660.17748191821681	14776
660.48744095609493	14667
660.797392812533	14683
661.107337478343	14864
661.41727494433781	14676
661.72720520133055	14570
662.03712824013462	14917
662.34704405156356	14895
662.65695262643123	14858
662.96685395555278	14886
663.27674802974263	15039
663.58663483981582	14872
663.89651437658813	14836
664.2063866308755	14842
664.51625159349419	14823
664.82610925526069	14906
665.1359596069924	14914
665.44580263950638	14901
665.75563834362072	14809
666.06546671015326	14748
666.375287729923	14789
666.6851013937486	14755
666.99490769244937	14772
667.30470661684512	14841
667.61449815775586	14734
667.924282306002	14655
668.23405905240463	14880
668.54382838778463	14658
668.85359030296411	14678
669.16334478876468	14638
669.47309183600908	14468
669.78283143551982	14384
670.09256357812023	14518
670.40228825463407	14278
670.71200545588522	14370
671.0217151726979	14287
671.33141739589735	14352
671.64111211630836	14309
671.950799324757	14099
672.26047901206869	14140
672.57015116907019	14079
672.87981578658844	13956
673.18947285545039	13835
673.49912236648379	13806
673.808764310517	13878
674.11839867837818	13734
674.42802546089627	13583
674.7376446489003	13606
675.04725623322054	13601
675.35686020468688	13419
675.66645655412981	13259
675.97604527238025	13045
676.28562635026981	13094
676.59519977863033	13066
676.90476554829365	12931
677.214323650093	12813
677.523874074861	12821
677.83341681343165	12695
678.14295185663866	12459
678.45247919531619	12551
678.76199882029937	12385
679.07151072242357	12313
679.38101489252415	12432
679.69051132143761	12325
680.00000000000011	12010
680.309480919049	12089
680.61895406942153	11824
680.92841944195573	11724
681.23787702749	11690
681.54732681686278	11824
681.85676880091387	11766
682.16620297048223	11464
682.47562931640857	11410
682.78504782953348	11333
683.09445850069744	11129
683.40386132074252	11161
683.71325628051045	11175
684.02264337084353	11027
684.33202258258461	10876
684.64139390657726	10972
684.95075733366514	10811
685.26011285469224	10927
685.56946046050336	10744
685.87880014194377	10543
686.188131889859	10470
686.49745569509537	10458
686.80677154849934	10410
687.11607944091793	10378
687.42537936319832	10521
687.73467130618883	10384
688.04395526073779	10155
688.3532312176942	10142
688.66249916790753	9993
688.97175910222734	10042
689.28101101150423	9916
689.59025488658881	9834
689.89949071833291	9734
690.20871849758782	9762
690.51793821520585	9662
690.82714986204019	9583
691.13635342894349	9521
691.44554890677	9327
691.75473628637371	9466
692.06391555860955	9276
692.37308671433209	9249
692.682249744398	9341
692.991404639663	9212
693.30055139098351	9051
693.60968998921726	9006
693.9188204252215	8932
694.22794268985479	8844
694.53705677397568	8807
694.8461626684433	8733
695.15526036411723	8610
695.46434985185817	8631
695.77343112252629	8544
696.08250416698331	8405
696.39156897609041	8320
696.70062554071023	8317
697.00967385170588	8177
697.31871389993967	7933
697.62774567627628	8009
697.9367691715795	7921
698.24578437671425	7866
698.55479128254592	7712
698.86378987994055	7774
699.17278015976422	7626
699.48176211288387	7522
699.79073573016728	7561
700.09970100248211	7336
700.40865792069678	7170
700.71760647568055	7309
701.02654665830289	7201
701.33547845943372	7105
701.64440186994386	7044
701.953316880704	6893
702.26222348258648	6903
702.57112166646323	6892
702.88001142320684	6746
703.18889274369087	6681
703.49776561878878	6598
703.80663003937514	6616
704.11548599632522	6573
704.424333480514	6478
704.73317248281751	6385
705.04200299411241	6314
705.35082500527608	6373
705.65963850718583	6197
705.96844349071966	6241
706.277239946757	6156
706.58602786617655	6105
706.89480723985844	6097
707.20357805868332	6040
707.51234031353147	6002
707.8210939952852	5895
708.12983909482614	5918
708.43857560303707	5794
708.74730351080132	5843
709.05602280900268	5824
709.36473348852519	5672
709.67343554025422	5696
709.98212895507493	5650
710.29081372387361	5691
710.59948983753657	5543
710.90815728695156	5544
711.21681606300581	5574
711.52546615658787	5490
711.83410755858677	5404
712.142740259892	5342
712.45136425139356	5353
712.75997952398222	5485
713.06858606854917	5395
713.37718387598613	5303
713.68577293718556	5252
713.99435324304079	5326
714.30292478444539	5259
714.61148755229283	5307
714.92004153747871	5251
715.228586730898	5212
715.5371231234468	5108
715.8456507060215	5156
716.1541694695195	5064
716.46267940483813	5026
716.77118050287618	5047
717.07967275453245	5068
717.38815615070621	4940
717.69663068229818	4973
718.00509634020852	4943
718.31355311533878	4877
718.62200099859115	4810
718.93043998086807	4868
719.23887005307256	4835
719.5472912061083	4745
719.85570343088023	4705
720.16410671829294	4721
720.47250105925207	4773
720.78088644466413	4532
721.08926286543556	4602
721.397630312474	4625
721.70598877668783	4559
722.01433824898538	4462
722.32267872027637	4478
722.6310101814704	4429
722.93933262347832	4401
723.247646037211	4251
723.5559504135806	4330
723.86424574349962	4334
724.172532017881	4210
724.48080922763859	4175
724.78907736368649	4118
725.09733641693981	4146
725.40558637831452	4120
725.71382723872648	3961
726.02205898909278	4035
726.330281620331	4053
726.63849512335923	3894
726.94669948909632	4005
727.25489470846173	3904
727.56308077237566	3876
727.87125767175894	3857
728.17942539753255	3886
728.48758394061906	3892
728.79573329194113	3756
729.103873442422	3793
729.41200438298551	3763
729.7201261045567	3737
730.0282385980604	3630
730.336341854423	3693
730.64443586457128	3613
730.95252061943211	3568
731.26059610993377	3564
731.56866232700474	3555
731.87671926157418	3583
732.18476690457248	3454
732.49280524692972	3433
732.80083427957743	3413
733.108853993448	3356
733.416864379473	3439
733.72486542858678	3317
734.03285713172284	3437
734.34083947981583	3331
734.648812463801	3369
734.95677607461471	3253
735.26473030319346	3305
735.57267514047442	3223
735.8806105773956	3199
736.188536604896	3114
736.496453213915	3149
736.80436039539245	3131
737.11225814026909	3180
737.42014643948676	3155
737.72802528398745	3101
738.03589466471385	3117
738.34375457260967	3139
738.65160499861884	3054
738.95944593368665	3067
739.2672773687583	3044
739.57509929478044	3018
739.88291170270008	2969
740.190714583465	3003
740.49850792802317	2943
740.80629172732415	2979
741.11406597231735	2912
741.42183065395363	2876
741.7295857631841	2892
742.03733129096065	2900
742.34506722823619	2941
742.65279356596363	2852
742.96051029509727	2877
743.2682174065917	2837
743.57591489140293	2843
743.88360274048648	2774
744.1912809447997	2749
744.49894949530017	2785
744.80660838294614	2810
745.11425759869667	2697
745.42189713351172	2719
745.72952697835171	2697
746.0371471241782	2738
746.34475756195252	2654
746.65235828263792	2658
746.95994927719744	2734
747.26753053659559	2595
747.575102051797	2632
747.88266381376764	2571
748.19021581347351	2536
748.49775804188187	2592
748.80529048996061	2548
749.112813148678	2528
749.42032600900359	2524
749.72782906190753	2432
750.03532229836026	2479
750.34280570933367	2464
750.6502792858	2398
750.95774301873178	2377
751.26519689910356	2363
751.57264091788932	2352
751.88007506606471	2364
752.187499334605	2248
752.49491371448789	2229
752.80231819669029	2226
753.10971277219073	2166
753.41709743196839	2231
753.72447216700266	2184
754.03183696827455	2145
754.33919182676482	2086
754.64653673345617	2104
754.95387167933086	2166
755.26119665537294	2097
755.56851165256649	2022
755.87581666189692	2065
756.1831116743499	2082
756.49039668091223	1994
756.79767167257125	1960
757.10493664031549	2007
757.41219157513342	1928
757.71943646801515	1917
758.02667130995121	1949
758.33389609193284	1906
758.641110804952	1867
758.94831544000181	1914
759.255509988076	1838
759.56269444016868	1810
759.86986878727532	1887
760.17703302039206	1833
760.48418713051535	1750
760.791331108643	1793
761.09846494577323	1859
761.40558863290539	1737
761.71270216103949	1762
762.019805521176	1706
762.32689870431659	1725
762.63398170146365	1666
762.94105450362053	1676
763.24811710179063	1679
763.55516948697914	1662
763.8622116501914	1650
764.169243582434	1586
764.47626527471391	1618
764.78327671803891	1580
765.090277903418	1521
765.39726882186085	1559
765.70424946437731	1563
766.01121982197913	1544
766.31817988567809	1501
766.62512964648715	1453
766.93206909541959	1517
767.23899822349006	1516
767.545917021714	1484
767.8528254811074	1444
768.15972359268665	1460
768.46661134747012	1421
768.77348873647611	1433
769.080355750724	1409
769.387212381234	1342
769.69405861902692	1363
770.00089445512492	1397
770.30771988055051	1362
770.61453488632731	1355
770.9213394634794	1346
771.22813360303212	1333
771.53491729601137	1304
771.84169053344431	1300
772.14845330635808	1297
772.45520560578154	1294
772.7619474227439	1231
773.06867874827583	1274
773.37539957340755	1217
773.68210988917133	1250
773.98880968660012	1126
774.2954989567271	1132
774.60217769058693	1157
774.90884587921471	1189
775.21550351364658	1172
775.5221505849197	1155
775.82878708407168	1125
776.13541300214126	1067
776.44202833016789	1090
776.748633059192	1040
777.05522718025486	1054
777.36181068439862	1060
777.668383562666	1063
777.97494580610123	1001
778.28149740574838	1017
778.58803835265371	1027
778.89456863786313	1005
779.2010882524238	1003
779.50759718738436	968
779.81409543379368	1011
780.12058298270154	987
780.42705982515861	994
780.73352595221661	952
781.03998135492816	948
781.34642602434633	914
781.6528599515259	912
781.95928312752164	900
782.26569554338948	923
782.57209719018658	856
782.87848805897045	889
783.18486814080018	867
783.491237426735	874
783.79759590783533	904
784.10394357516236	849
784.4102804197787	820
784.71660643274731	798
785.02292160513207	822
785.32922592799821	838
785.63551939241086	848
785.94180198943729	784
786.24807371014481	822
786.55433454560182	749
786.860584486878	766
787.16682352504347	768
787.47305165116927	780
787.77926885632758	756
788.08547513159135	755
788.39167046803459	751
788.697854856732	748
789.00402828875929	726
789.31019075519328	720
789.61634224711111	728
789.92248275559143	721
790.22861227171359	740
790.5347307865577	693
790.84083829120527	675
791.146934776738	711
791.4530202342396	690
791.7590946547931	647
792.06515802948388	673
792.37121034939776	644
792.67725160562111	660
792.983281789242	647
793.28930089134872	664
793.59530890303074	674
793.90130581537858	620
794.2072916194835	640
794.51326630643791	614
794.81922986733491	616
795.125182293269	596
795.4311235753346	585
795.73705370462812	621
796.04297267224661	596
796.34888046928779	575
796.65477708685057	425
796.96066251603452	426
797.2665367479409	564
797.572399773671	588
797.87825158432736	564
798.18409217101362	568
798.48992152483447	549
798.79573963689518	548
799.10154649830224	563
799.407342100163	548
799.7131264335859	544
800.01889948967994	544
800.32466125955557	562
800.63041173432407	497
800.93615090509718	504
801.24187876298845	515
801.54759529911189	495
801.85330050458231	505
802.15899437051587	490
802.46467688802932	488
802.77034804824086	496
803.07600784226941	479
803.38165626123475	481
803.68729329625751	493
803.99291893845964	475
804.29853317896414	449
804.60413600889444	481
804.9097274193756	476
805.215307401533	467
805.52087594649367	447
805.826433045385	449
806.1319786893356	443
806.43751286947565	456
806.74303557693509	420
807.04854680284586	414
807.35404653834053	430
807.65953477455264	421
807.96501150261656	416
808.27047671366836	417
808.575930398844	414
808.88137254928131	394
809.18680315611891	387
809.49222221049615	407
809.79762970355364	382
810.1030256264329	417
810.40840997027635	404
810.71378272622746	366
811.01914388543128	370
811.32449343903272	388
811.62983137817844	390
811.93515769401608	377
812.24047237769446	362
812.54577542036247	361
812.85106681317109	373
813.15634654727194	346
813.46161461381757	356
813.76687100396146	384
814.07211570885818	394
814.37734871966359	366
814.68257002753387	337
814.98777962362738	331
815.29297749910211	319
815.59816364511823	352
815.90333805283615	334
816.20850071341772	328
816.51365161802607	341
816.81879075782456	314
817.123918123978	327
817.42903370765237	317
817.73413750001453	323
818.03922949223272	327
818.34430967547519	310
818.64937804091255	335
818.95443457971544	292
819.25947928305618	306
819.56451214210767	319
819.869533148044	319
820.17454229204077	320
820.47953956527351	293
820.78452495891986	314
821.08949846415817	298
821.39446007216759	282
821.69940977412853	278
822.00434756122263	299
822.309273424632	283
822.61418735554059	288
822.91908934513276	286
823.22397938459414	265
823.5288574651114	305
823.83372357787255	272
824.13857771406583	287
824.44341986488189	276
824.7482500215109	289
825.0530681751452	288
825.35787431697781	293
825.6626684382029	260
825.96745053001541	259
826.2722205836119	266
826.57697859018947	263
826.88172454094638	250
827.18645842708224	266
827.49118023979736	234
827.79588997029362	263
828.10058760977347	242
828.40527314944075	253
828.70994658050017	228
829.01460789415762	248
829.31925708162009	239
829.623894134096	232
829.9285190427936	245
830.23313179892375	255
830.53773239369752	245
830.84232081832727	230
831.14689706402669	246
831.45146112200973	243
831.756012983493	232
832.06055263969222	241
832.36508008182557	229
832.66959530111228	234
832.974098288772	227
833.278589036026	210
833.58306753409624	217
833.88753377420619	242
834.1919877475799	205
834.4964294454436	197
834.800858859023	208
835.10527597954638	198
835.40968079824233	200
835.71407330634065	228
836.01845349507232	211
836.3228213556697	211
836.627176879366	225
836.93152005739512	202
837.235850880993	204
837.54016934139611	215
837.84447542984162	202
838.14876913756893	207
838.45305045581745	202
838.75731937582862	161
839.06157588884412	201
839.36581998610768	192
839.67005165886326	197
839.97427089835651	184
840.27847769583423	188
840.58267204254378	192
840.88685392973446	195
841.1910233486559	175
841.49518029055946	184
841.799324746697	195
842.1034567083226	183
842.40757616669021	171
842.71168311305564	188
843.01577753867559	167
843.31985943480811	186
843.6239287927126	193
843.92798560364861	197
844.23202985887781	171
844.53606154966246	184
844.84008066726642	183
845.14408720295455	193
845.44808114799241	168
845.75206249364749	171
846.05603123118749	168
846.35998735188218	181
846.66393084700178	157
846.9678617078182	151
847.27177992560416	161
847.57568549163352	155
847.87957839718138	172
848.18345863352442	152
848.48732619193936	168
848.79118106370561	156
849.09502324010214	162
849.3988527124103	155
849.702669471912	159
850.00647350989084	162
850.3102648176307	147
850.61404338641739	177
850.91780920753763	154
851.22156227227947	138
851.52530257193177	152
851.82903009778488	147
852.13274484113037	153
852.43644679326053	146
852.74013594546921	159
853.0438122890514	142
853.34747581530337	139
853.651126515522	150
853.95476438100638	147
854.25838940305573	144
854.56200157297087	131
854.86560088205431	145
855.16918732160866	147
855.47276088293859	143
855.77632155734977	153
856.079869336149	126
856.3834042106439	146
856.686926172144	139
856.99043521195938	127
857.29393132140194	125
857.597414491784	137
857.9008847144197	122
858.20434198062446	125
858.50778628171406	107
858.81121760900623	137
859.11463595381974	120
859.41804130747482	134
859.721433661292	122
860.02481300659429	131
860.32817933470471	129
860.63153263694835	106
860.93487290465089	124
861.23820012913973	117
861.54151430174318	130
861.84481541379068	117
862.14810345661351	114
862.45137842154327	121
862.75464029991338	98
863.057889083058	119
863.36112476231335	101
863.66434732901587	123
863.96755677450392	108
864.270753090117	114
864.57393626719488	99
864.87710629708022	98
865.18026317111594	101
865.4834068806457	116
865.78653741701567	121
866.0896547715721	112
866.392758935663	93
866.69584990063765	96
866.99892765784625	105
867.30199219864062	98
867.60504351437385	89
867.90808159639948	111
868.21110643607335	83
868.5141180247515	105
868.81711635379247	98
869.12010141455482	100
869.42307319839892	96
869.7260316966865	99
870.02897690078021	95
870.33190880204393	98
870.63482739184349	99
870.93773266154517	99
871.24062460251616	82
871.54350320612662	83
871.846368463746	95
872.14922036674625	96
872.45205890649981	102
872.75488407438138	79
873.05769586176575	93
873.36049426002944	101
873.66327926055078	87
873.96605085470856	85
874.26880903388292	93
874.57155378945606	101
874.87428511281041	83
875.17700299533021	96
875.47970742840118	89
875.78239840340984	80
876.08507591174407	80
876.38773994479322	80
876.69039049394769	96
876.99302755059944	84
877.29565110614146	84
877.5982611519679	96
877.90085767947471	74
878.20344068005841	78
878.50601014511744	65
878.8085660660513	88
879.1111084342607	83
879.41363724114751	77
879.716152478115	82
880.0186541365681	71
880.32114220791232	68
880.62361668355516	59
880.92607755490474	74
881.22852481337111	78
881.530958450365	85
881.83337845729909	67
882.1357848255866	73
882.438177546643	65
882.740556611884	49
883.04292201272744	58
883.34527374059212	67
883.647611786898	77
883.94993614306657	66
884.25224680052065	66
884.55454375068393	55
884.85682698498238	69
885.159096494842	77
