# Supplementary material for: Anomalous deep-red luminescence of perylene black analogues with strong π-π interactions
Source: Nat Commun. 2023 Apr 6;14:1922. doi: 10.1038/s41467-023-37171-y (PMC10079835; doi:10.1038/s41467-023-37171-y)
Supplement: Supplementary file 3 — Source data [file 41467_2023_37171_MOESM3_ESM.zip › DATA/Temperature-dependent PL spectra and fluorescence decay of crystalline film/Supplementary Fig. 23a/68-80K-1S-EX480NM 376.csv]

471.67766888101448	36
471.99028276455613	34
472.30289504096527	22
472.61550570108284	37
472.92811473574989	32
473.24072213580666	26
473.55332789209336	22
473.86593199544933	35
474.1785344367139	27
474.49113520672552	20
474.80373429632243	29
475.11633169634268	29
475.42892739762328	16
475.74152139100158	41
476.0541136673134	53
476.36670421739564	87
476.67929303208308	150
476.99188010221161	230
477.30446541861556	332
477.61704897212951	447
477.92963075358745	628
478.24221075382258	769
478.55478896366805	872
478.86736537395689	953
479.17993997552071	960
479.49251275919204	1011
479.80508371580152	963
480.11765283618081	863
480.43022011116011	793
480.74278553156955	667
481.05534908823893	548
481.3679107719978	366
481.68047057367477	254
481.9930284840986	147
482.3055844940975	95
482.61813859449853	82
482.93069077612978	47
483.24324102981785	29
483.55578934638896	34
483.86833571666938	36
484.18088013148508	27
484.49342258166109	45
484.80596305802226	26
485.11850155139314	36
485.431038052598	28
485.74357255246059	26
486.0561050418039	37
486.36863551145126	24
486.68116395222489	37
486.99369035494715	38
487.30621471043958	31
487.61873700952418	24
487.93125724302115	40
488.24377540175158	35
488.55629147653553	30
488.86880545819321	32
489.1813173375437	31
489.49382710540635	28
489.80633475259975	20
490.11884026994227	32
490.431343648252	35
490.74384487834635	35
491.05634395104295	37
491.36884085715855	36
491.681335587509	23
491.99382813291135	25
492.306318484181	38
492.61880663213338	31
492.93129256758351	27
493.24377628134579	27
493.556257764235	32
493.86873700706491	43
494.18121400064928	28
494.49368873580113	32
494.80616120333332	30
495.11863139405887	33
495.43109929878926	26
495.74356490833679	39
496.05602821351295	26
496.36848920512864	36
496.68094787399497	31
496.99340421092217	46
497.30585820672025	31
497.618309852199	34
497.930759138168	46
498.2432060554363	27
498.55565059481262	38
498.86809274710549	37
499.18053250312255	38
499.49296985367175	40
499.80540478956044	29
500.11783730159578	36
500.43026738058438	41
500.74269501733289	35
501.05512020264717	29
501.36754292733309	17
501.67996318219559	24
501.99238095804031	50
502.30479624567175	29
502.61720903589458	48
502.92961931951248	24
503.24202708732969	37
503.55443233014927	28
503.8668350387747	40
504.17923520400888	38
504.49163281665415	33
504.80402786751279	35
505.11642034738662	31
505.42881024707719	47
505.74119755738593	34
506.05358226911386	49
506.36596437306156	38
506.67834386002937	48
506.99072072081725	24
507.30309494622503	40
507.61546652705232	47
507.92783545409821	48
508.24020171816147	52
508.55256531004056	49
508.86492622053396	40
509.17728444043945	47
509.48963996055494	49
509.80199277167742	35
510.11434286460417	48
510.42669023013229	37
510.73903485905777	34
511.0513767421769	34
511.36371587028589	39
511.67605223418053	52
511.9883858246555	41
512.30071663250646	30
512.6130446485281	29
512.92536986351467	44
513.237692268261	33
513.55001185356036	40
513.86232861020676	43
514.17464252899379	42
514.48695360071429	35
514.79926181616122	44
515.1115671661272	31
515.42386964140451	46
515.73616923278553	35
516.0484659310614	44
516.36075972702429	37
516.67305061146533	50
516.985338575175	55
517.29762360894472	39
517.60990570356478	39
517.922184849825	57
518.23446103851586	52
518.54673426042689	33
518.85900450634756	42
519.17127176706674	37
519.483536033374	39
519.79579729605769	45
520.10805554590615	54
520.42031077370768	46
520.73256297025046	29
521.04481212632174	52
521.35705823270951	37
521.66930128020044	60
521.98154125958183	50
522.29377816164072	32
522.60601197716289	58
522.918242696935	33
523.23047031174337	48
523.54269481237316	56
523.85491618961044	47
524.16713443424021	36
524.4793495370476	58
524.79156148881771	47
525.10377028033486	58
525.41597590238371	52
525.72817834574835	46
526.04037760121275	50
526.35257365956079	61
526.66476651157541	49
526.97695614804047	53
527.28914255973893	47
527.60132573745352	46
527.913505671967	59
528.22568235406175	48
528.53785577451981	52
528.85002592412343	55
529.1621927936543	55
529.47435637389367	52
529.78651665562359	60
530.09867362962461	54
530.41082728667811	60
530.72297761756442	51
531.03512461306445	46
531.34726826395831	47
531.65940856102623	55
531.971545495048	56
532.28367905680363	51
532.59580923707233	53
532.90793602663371	46
533.220059416267	67
533.53217939675073	67
533.84429595886411	63
534.15640909338572	65
534.4685187910934	46
534.780625042766	72
535.09272783918118	59
535.40482717111672	56
535.7169230293506	58
536.02901540465984	61
536.3411042878223	70
536.65318966961456	68
536.96527154081377	61
537.27734989219641	63
537.58942471453952	70
537.90149599861934	56
538.21356373521166	57
538.525627915093	75
538.83768852903938	71
539.1497455678259	59
539.46179902222855	80
539.77384888302288	68
540.08589514098355	78
540.397937786886	82
540.709976811505	89
541.02201220561517	72
541.33404395999116	70
541.64607206540768	99
541.95809651263846	75
542.27011729245783	82
542.58213439563963	80
542.89414781295784	91
543.20615753518621	98
543.51816355309779	84
543.83016585746611	91
544.14216443906435	104
544.45415928866555	94
544.76615039704268	116
545.07813775496857	97
545.39012135321548	105
545.702101182556	102
546.01407723376258	99
546.32604949760741	90
546.63801796486257	85
546.94998262629974	88
547.26194347269052	92
547.57390049480739	108
547.885853683421	106
548.19780302930315	99
548.50974852322486	90
548.82169015595764	96
549.13362791827217	77
549.44556180093923	98
549.75749179472973	81
550.06941789041446	89
550.38134007876363	91
550.69325835054758	99
551.00517269653687	107
551.3170831075015	110
551.62898957421146	89
551.94089208743651	90
552.25279063794687	106
552.56468521651209	83
552.87657581390135	103
553.18846242088455	83
553.50034502823075	76
553.81222362670962	85
554.12409820708967	87
554.43596876014067	95
554.74783527663089	97
555.05969774732978	81
555.37155616300538	108
555.68341051442712	100
555.99526079236273	103
556.30710698758139	100
556.61894909085117	103
556.93078709294	89
557.24262098461634	111
557.55445075664829	110
557.86627639980384	96
558.17809790485069	99
558.48991526255691	96
558.80172846369	109
559.11353749901775	109
559.42534235930725	101
559.73714303532677	105
560.048939517843	105
560.36073179762388	101
560.67251986543613	116
560.984303712047	104
561.29608332822386	99
561.60785870473319	103
561.91962983234259	94
562.23139670181831	105
562.5431593039275	94
562.85491762943673	95
563.16667166911293	103
563.47842141372234	101
563.79016685403167	89
564.10190798080725	106
564.4136447848158	124
564.72537725682344	106
565.0371053875964	106
565.348829167901	94
565.66054858850339	124
565.97226364016967	107
566.28397431366591	132
566.59568059975811	111
566.90738248921252	116
567.21907997279447	123
567.53077304127044	131
567.84246168540574	108
568.15414589596639	130
568.465825663718	122
568.77750097942624	117
569.089171833857	114
569.40083821777546	107
569.71250012194776	113
570.02415753713876	129
570.33581045411449	114
570.64745886363994	126
570.95910275648112	114
571.27074212340278	132
571.58237695517073	123
571.89400724255	119
572.20563297630588	118
572.51725414720408	118
572.82887074600922	114
573.140482763487	118
573.45209019040249	132
573.7636930175205	137
574.07529123560676	130
574.38688483542614	148
574.69847380774354	143
575.0100581433245	135
575.32163783293379	158
575.63321286733662	146
575.94478323729788	134
576.25634893358279	139
576.56790994695643	143
576.87946626818371	147
577.19101788802948	133
577.50256479725908	149
577.81410698663751	133
578.12564444692964	126
578.43717716890046	137
578.748705143315	146
579.06022836093825	147
579.37174681253532	141
579.68326048887138	150
579.99476938071086	142
580.30627347881955	153
580.61777277396186	144
580.92926725690313	158
581.24075691840824	143
581.55224174924251	171
581.86372174017083	153
582.17519688195853	165
582.48666716537036	156
582.7981325811719	178
583.10959312012767	172
583.42104877300335	167
583.7324995305637	167
584.04394538357462	160
584.35538632280077	154
584.66682233900747	154
584.97825342296017	162
585.28967956542385	161
585.60110075716432	169
585.91251698894655	172
586.22392825153634	163
586.53533453569889	179
586.84673583219944	153
587.15813213180388	174
587.46952342527754	169
587.7809097033861	182
588.09229095689534	170
588.40366717657048	171
588.71503835317753	158
589.0264044774824	161
589.33776554025042	169
589.64912153224782	186
589.96047244424017	169
590.27181826699382	164
590.58315899127456	182
590.89449460784817	167
591.20582510748113	188
591.51715048093956	186
591.82847071898937	180
592.13978581239712	170
592.45109575192873	186
592.76240052835112	180
593.07370013243042	173
593.3849945549332	180
593.69628378662594	187
594.00756781827545	174
594.31884664064819	196
594.630120244511	192
594.941388620631	174
595.25265175977484	194
595.56390965270953	175
595.87516229020218	183
596.18640966301973	184
596.49765176192955	183
596.808888577699	190
597.12012010109527	173
597.431346322886	170
597.74256723383849	182
598.05378282472054	190
598.36499308629959	204
598.67619800934381	200
598.98739758462068	185
599.29859180289839	179
599.60978065494464	198
599.92096413152808	206
600.23214222341653	160
600.54331492137851	191
600.8544822161823	190
601.16564409859654	191
601.47680055938963	209
601.78795158933065	176
602.09909717918788	185
602.41023731973064	194
602.7213720017279	212
603.03250121594863	181
603.34362495316191	199
603.65474320413728	202
603.96585595964427	185
604.27696321045244	175
604.58806494733119	186
604.89916116105053	198
605.21025184237988	207
605.52133698208979	207
605.83241657095016	193
606.14349059973131	187
606.45455905920358	194
606.76562194013707	189
607.07667923330268	192
607.38773092947145	207
607.69877701941346	213
608.00981749390053	213
608.320852343703	195
608.63188155959222	213
608.94290513234012	219
609.25392305271782	239
609.5649353114967	242
609.87594189944855	250
610.18694280734576	249
610.4979380259598	242
610.808927546063	231
611.11991135842777	249
611.43088945382658	248
611.74186182303174	215
612.05282845681631	257
612.36378934595268	211
612.67474448121459	209
612.98569385337441	211
613.296637453206	212
613.60757527148257	206
613.918507298978	207
614.22943352646575	242
614.54035394471975	219
614.851268544514	234
615.16217731662334	206
615.47308025182144	220
615.783977340883	224
616.09486857458319	205
616.40575394369625	208
616.71663343899775	228
617.02750705126232	201
617.338374771266	190
617.64923658978387	206
617.96009249759163	214
618.27094248546541	195
618.58178654418077	218
618.89262466451476	193
619.20345683724292	210
619.51428305314255	204
619.82510330298965	220
620.1359175775616	223
620.44672586763534	222
620.75752816398847	213
621.068324457398	224
621.37911473864165	222
621.6898989984976	227
622.00067722774349	227
622.311449417158	220
622.622215557519	198
622.93297563960539	220
623.24372965419582	229
623.55447759206936	213
623.865219444005	227
624.17595520078237	239
624.48668485318069	216
624.79740839198018	251
625.10812580796028	251
625.41883709190154	230
625.729542234584	237
626.04024122678845	264
626.35093405929581	225
626.66162072288671	224
626.97230120834263	229
627.2829755064447	247
627.59364360797474	257
627.90430550371445	286
628.21496118444588	278
628.5256106409513	261
628.836253864013	295
629.14689084441409	294
629.457521572937	310
629.7681460403652	296
630.07876423748189	321
630.38937615507041	333
630.69998178391484	317
631.010581114799	350
631.32117413850744	378
631.63176084582437	374
631.94234122753437	358
632.25291527442278	378
632.56348297727436	402
632.87404432687458	402
633.18459931400935	415
633.49514792946434	475
633.80569016402546	487
634.11622600847932	482
634.42675545361226	473
634.73727849021157	513
635.04779510906383	529
635.35830530095654	575
635.66880905667722	626
635.97930636701369	574
636.289797222754	660
636.60028161468631	683
636.9107595335995	730
637.22123097028225	785
637.53169591552341	787
637.84215436011266	831
638.152606294839	876
638.46305171049278	904
638.77349059786411	993
639.08392294774285	1025
639.39434875092	1095
639.70476799818641	1177
640.01518068033317	1226
640.32558678815155	1325
640.63598631243337	1370
640.94637924397057	1364
641.25676557355519	1477
641.56714529197973	1556
641.87751839003738	1639
642.18788485852053	1736
642.49824468822294	1858
642.80859786993813	1888
643.11894439445985	2036
643.42928425258208	2110
643.73961743509938	2305
644.04994393280663	2381
644.36026373649872	2550
644.67057683697055	2648
644.98088322501837	2696
645.2911828914373	2908
645.601475827024	2976
645.91176202257464	3232
646.22204146888612	3376
646.53231415675509	3533
646.84258007697929	3731
647.15283922035587	3855
647.463091577683	4013
647.773337139759	4275
648.083575897382	4433
648.39380784135119	4578
648.70403296246513	4805
649.01425125152366	5027
649.32446269932632	5276
649.63466729667323	5535
649.94486503436462	5817
650.25505590320108	6015
650.56523989398363	6271
650.87541699751341	6513
651.185587204592	6879
651.4957505060213	7104
651.80590689260373	7538
652.1160563551415	7822
652.42619888443744	8175
652.73633447129487	8396
653.046463106517	8809
653.356584780908	9053
653.66669948527158	9343
653.9768072104124	9773
654.28690794713532	10190
654.59700168624511	10387
654.90708841854746	10919
655.21716813484807	11464
655.52724082595307	11874
655.83730648266874	12260
656.147365095802	12606
656.45741665615992	13081
656.76746115454966	13574
657.0774985817792	13958
657.38752892865682	14585
657.6975521859905	15030
658.00756834458946	15442
658.3175773952629	16186
658.62757932881971	16324
658.93757413607022	17092
659.24756180782458	17459
659.557542334893	17949
659.86751570808667	18642
660.17748191821681	19297
660.48744095609493	19821
660.797392812533	20406
661.107337478343	20954
661.41727494433781	21490
661.72720520133055	21963
662.03712824013462	22785
662.34704405156356	23336
662.65695262643123	24116
662.96685395555278	24694
663.27674802974263	24996
663.58663483981582	25785
663.89651437658813	26676
664.2063866308755	27486
664.51625159349419	27849
664.82610925526069	28406
665.1359596069924	29100
665.44580263950638	29660
665.75563834362072	30195
666.06546671015326	31135
666.375287729923	31706
666.6851013937486	32540
666.99490769244937	33197
667.30470661684512	33781
667.61449815775586	34502
667.924282306002	35043
668.23405905240463	35909
668.54382838778463	36463
668.85359030296411	37109
669.16334478876468	37752
669.47309183600908	38628
669.78283143551982	39020
670.09256357812023	39937
670.40228825463407	40393
670.71200545588522	40879
671.0217151726979	41795
671.33141739589735	42333
671.64111211630836	42788
671.950799324757	43379
672.26047901206869	43627
672.57015116907019	44524
672.87981578658844	45057
673.18947285545039	45634
673.49912236648379	46074
673.808764310517	46525
674.11839867837818	46928
674.42802546089627	47491
674.7376446489003	47899
675.04725623322054	48641
675.35686020468688	49025
675.66645655412981	49156
675.97604527238025	49713
676.28562635026981	50266
676.59519977863033	50355
676.90476554829365	50635
677.214323650093	50815
677.523874074861	51389
677.83341681343165	51858
678.14295185663866	52050
678.45247919531619	52103
678.76199882029937	51918
679.07151072242357	52712
679.38101489252415	52855
679.69051132143761	53078
680.00000000000011	53327
680.309480919049	53502
680.61895406942153	53770
680.92841944195573	53724
681.23787702749	53851
681.54732681686278	53884
681.85676880091387	54082
682.16620297048223	54359
682.47562931640857	54256
682.78504782953348	54254
683.09445850069744	54402
683.40386132074252	54421
683.71325628051045	54836
684.02264337084353	54438
684.33202258258461	54676
684.64139390657726	54760
684.95075733366514	54574
685.26011285469224	54916
685.56946046050336	54818
685.87880014194377	55237
686.188131889859	54860
686.49745569509537	54431
686.80677154849934	54978
687.11607944091793	54446
687.42537936319832	54543
687.73467130618883	54531
688.04395526073779	54408
688.3532312176942	54251
688.66249916790753	54316
688.97175910222734	54211
689.28101101150423	53697
689.59025488658881	53523
689.89949071833291	53352
690.20871849758782	53441
690.51793821520585	52959
690.82714986204019	52853
691.13635342894349	52209
691.44554890677	51955
691.75473628637371	51958
692.06391555860955	51618
692.37308671433209	51390
692.682249744398	50993
692.991404639663	50539
693.30055139098351	50332
693.60968998921726	49892
693.9188204252215	49571
694.22794268985479	49477
694.53705677397568	48548
694.8461626684433	47914
695.15526036411723	47648
695.46434985185817	47476
695.77343112252629	46461
696.08250416698331	46147
696.39156897609041	45770
696.70062554071023	44920
697.00967385170588	44843
697.31871389993967	43873
697.62774567627628	43371
697.9367691715795	43159
698.24578437671425	42592
698.55479128254592	41784
698.86378987994055	41433
699.17278015976422	40728
699.48176211288387	40104
699.79073573016728	39557
700.09970100248211	38959
700.40865792069678	38384
700.71760647568055	37654
701.02654665830289	37440
701.33547845943372	37005
701.64440186994386	36428
701.953316880704	35655
702.26222348258648	35075
702.57112166646323	34631
702.88001142320684	34065
703.18889274369087	33607
703.49776561878878	33067
703.80663003937514	32630
704.11548599632522	32087
704.424333480514	31513
704.73317248281751	31089
705.04200299411241	30872
705.35082500527608	30096
705.65963850718583	29694
705.96844349071966	29055
706.277239946757	28778
706.58602786617655	28423
706.89480723985844	28057
707.20357805868332	27544
707.51234031353147	27157
707.8210939952852	26914
708.12983909482614	26480
708.43857560303707	25892
708.74730351080132	25491
709.05602280900268	25217
709.36473348852519	25015
709.67343554025422	24351
709.98212895507493	23952
710.29081372387361	23850
710.59948983753657	23580
710.90815728695156	23279
711.21681606300581	22876
711.52546615658787	22438
711.83410755858677	22097
712.142740259892	21617
712.45136425139356	21540
712.75997952398222	21398
713.06858606854917	20907
713.37718387598613	20623
713.68577293718556	20386
713.99435324304079	20049
714.30292478444539	19711
714.61148755229283	19393
714.92004153747871	19278
715.228586730898	18797
715.5371231234468	18629
715.8456507060215	18449
716.1541694695195	18194
716.46267940483813	17983
716.77118050287618	17700
717.07967275453245	17423
717.38815615070621	17070
717.69663068229818	16861
718.00509634020852	16615
718.31355311533878	16344
718.62200099859115	16022
718.93043998086807	16117
719.23887005307256	15885
719.5472912061083	15419
719.85570343088023	15161
720.16410671829294	15051
720.47250105925207	14743
720.78088644466413	14631
721.08926286543556	14452
721.397630312474	14144
721.70598877668783	13880
722.01433824898538	13839
722.32267872027637	13714
722.6310101814704	13516
722.93933262347832	13188
723.247646037211	13138
723.5559504135806	12996
723.86424574349962	12672
724.172532017881	12565
724.48080922763859	12406
724.78907736368649	12229
725.09733641693981	12026
725.40558637831452	11977
725.71382723872648	11909
726.02205898909278	11632
726.330281620331	11649
726.63849512335923	11465
726.94669948909632	11205
727.25489470846173	11128
727.56308077237566	10864
727.87125767175894	11029
728.17942539753255	10932
728.48758394061906	10784
728.79573329194113	10691
729.103873442422	10694
729.41200438298551	10476
729.7201261045567	10392
730.0282385980604	10505
730.336341854423	10261
730.64443586457128	10133
730.95252061943211	10199
731.26059610993377	10054
731.56866232700474	9996
731.87671926157418	9994
732.18476690457248	9876
732.49280524692972	9925
732.80083427957743	9806
733.108853993448	9818
733.416864379473	9803
733.72486542858678	9687
734.03285713172284	9709
734.34083947981583	9610
734.648812463801	9670
734.95677607461471	9640
735.26473030319346	9598
735.57267514047442	9463
735.8806105773956	9395
736.188536604896	9601
736.496453213915	9408
736.80436039539245	9405
737.11225814026909	9591
737.42014643948676	9485
737.72802528398745	9479
738.03589466471385	9489
738.34375457260967	9406
738.65160499861884	9469
738.95944593368665	9457
739.2672773687583	9322
739.57509929478044	9448
739.88291170270008	9417
740.190714583465	9240
740.49850792802317	9385
740.80629172732415	9563
741.11406597231735	9419
741.42183065395363	9469
741.7295857631841	9650
742.03733129096065	9472
742.34506722823619	9463
742.65279356596363	9505
742.96051029509727	9443
743.2682174065917	9613
743.57591489140293	9630
743.88360274048648	9558
744.1912809447997	9541
744.49894949530017	9576
744.80660838294614	9590
745.11425759869667	9478
745.42189713351172	9698
745.72952697835171	9592
746.0371471241782	9862
746.34475756195252	9746
746.65235828263792	9635
746.95994927719744	9862
747.26753053659559	9658
747.575102051797	9615
747.88266381376764	9777
748.19021581347351	9632
748.49775804188187	9678
748.80529048996061	9573
749.112813148678	9453
749.42032600900359	9489
749.72782906190753	9592
750.03532229836026	9516
750.34280570933367	9479
750.6502792858	9556
750.95774301873178	9371
751.26519689910356	9387
751.57264091788932	9365
751.88007506606471	9376
752.187499334605	9285
752.49491371448789	9312
752.80231819669029	9264
753.10971277219073	9187
753.41709743196839	9106
753.72447216700266	9148
754.03183696827455	9162
754.33919182676482	9226
754.64653673345617	9092
754.95387167933086	9119
755.26119665537294	9055
755.56851165256649	9006
755.87581666189692	9062
756.1831116743499	9012
756.49039668091223	9005
756.79767167257125	8899
757.10493664031549	8777
757.41219157513342	8874
757.71943646801515	8718
758.02667130995121	8736
758.33389609193284	8598
758.641110804952	8593
758.94831544000181	8613
759.255509988076	8559
759.56269444016868	8462
759.86986878727532	8570
760.17703302039206	8471
760.48418713051535	8446
760.791331108643	8367
761.09846494577323	8308
761.40558863290539	8303
761.71270216103949	8177
762.019805521176	8178
762.32689870431659	8213
762.63398170146365	8028
762.94105450362053	8078
763.24811710179063	8027
763.55516948697914	7971
763.8622116501914	8062
764.169243582434	7932
764.47626527471391	7840
764.78327671803891	7730
765.090277903418	7706
765.39726882186085	7598
765.70424946437731	7688
766.01121982197913	7536
766.31817988567809	7450
766.62512964648715	7412
766.93206909541959	7360
767.23899822349006	7204
767.545917021714	7342
767.8528254811074	7205
768.15972359268665	7025
768.46661134747012	7038
768.77348873647611	6973
769.080355750724	6957
769.387212381234	6978
769.69405861902692	6797
770.00089445512492	6813
770.30771988055051	6689
770.61453488632731	6607
770.9213394634794	6525
771.22813360303212	6514
771.53491729601137	6353
771.84169053344431	6261
772.14845330635808	6263
772.45520560578154	6081
772.7619474227439	6066
773.06867874827583	6028
773.37539957340755	5952
773.68210988917133	5926
773.98880968660012	5790
774.2954989567271	5851
774.60217769058693	5786
774.90884587921471	5644
775.21550351364658	5628
775.5221505849197	5485
775.82878708407168	5369
776.13541300214126	5320
776.44202833016789	5383
776.748633059192	5286
777.05522718025486	5241
777.36181068439862	5150
777.668383562666	4961
777.97494580610123	4988
778.28149740574838	4973
778.58803835265371	4954
778.89456863786313	4840
779.2010882524238	4761
779.50759718738436	4679
779.81409543379368	4719
780.12058298270154	4627
780.42705982515861	4502
780.73352595221661	4541
781.03998135492816	4449
781.34642602434633	4309
781.6528599515259	4230
781.95928312752164	4182
782.26569554338948	4128
782.57209719018658	4119
782.87848805897045	4035
783.18486814080018	3975
783.491237426735	3959
783.79759590783533	3987
784.10394357516236	3847
784.4102804197787	3844
784.71660643274731	3753
785.02292160513207	3674
785.32922592799821	3725
785.63551939241086	3586
785.94180198943729	3555
786.24807371014481	3539
786.55433454560182	3431
786.860584486878	3382
787.16682352504347	3325
787.47305165116927	3305
787.77926885632758	3192
788.08547513159135	3260
788.39167046803459	3258
788.697854856732	3118
789.00402828875929	3142
789.31019075519328	3064
789.61634224711111	3059
789.92248275559143	2962
790.22861227171359	2952
790.5347307865577	2874
790.84083829120527	2867
791.146934776738	2820
791.4530202342396	2727
791.7590946547931	2698
792.06515802948388	2696
792.37121034939776	2690
792.67725160562111	2639
792.983281789242	2586
793.28930089134872	2496
793.59530890303074	2518
793.90130581537858	2569
794.2072916194835	2524
794.51326630643791	2501
794.81922986733491	2415
795.125182293269	2406
795.4311235753346	2326
795.73705370462812	2285
796.04297267224661	2322
796.34888046928779	2218
796.65477708685057	2084
796.96066251603452	2012
797.2665367479409	2109
797.572399773671	2172
797.87825158432736	2123
798.18409217101362	2103
798.48992152483447	2070
798.79573963689518	2031
799.10154649830224	2029
799.407342100163	1988
799.7131264335859	1912
800.01889948967994	1954
800.32466125955557	1847
800.63041173432407	1899
800.93615090509718	1796
801.24187876298845	1773
801.54759529911189	1776
801.85330050458231	1761
802.15899437051587	1771
802.46467688802932	1670
802.77034804824086	1719
803.07600784226941	1711
803.38165626123475	1715
803.68729329625751	1635
803.99291893845964	1649
804.29853317896414	1649
804.60413600889444	1612
804.9097274193756	1582
805.215307401533	1554
805.52087594649367	1452
805.826433045385	1526
806.1319786893356	1424
806.43751286947565	1444
806.74303557693509	1447
807.04854680284586	1372
807.35404653834053	1345
807.65953477455264	1371
807.96501150261656	1307
808.27047671366836	1325
808.575930398844	1312
808.88137254928131	1320
809.18680315611891	1309
809.49222221049615	1322
809.79762970355364	1278
810.1030256264329	1210
810.40840997027635	1251
810.71378272622746	1283
811.01914388543128	1236
811.32449343903272	1198
811.62983137817844	1174
811.93515769401608	1151
812.24047237769446	1128
812.54577542036247	1154
812.85106681317109	1100
813.15634654727194	1082
813.46161461381757	1096
813.76687100396146	1066
814.07211570885818	1046
814.37734871966359	1075
814.68257002753387	1108
814.98777962362738	1062
815.29297749910211	1061
815.59816364511823	1034
815.90333805283615	1037
816.20850071341772	1012
816.51365161802607	1050
816.81879075782456	968
817.123918123978	990
817.42903370765237	956
817.73413750001453	964
818.03922949223272	970
818.34430967547519	949
818.64937804091255	935
818.95443457971544	971
819.25947928305618	946
819.56451214210767	940
819.869533148044	975
820.17454229204077	949
820.47953956527351	886
820.78452495891986	921
821.08949846415817	937
821.39446007216759	878
821.69940977412853	882
822.00434756122263	915
822.309273424632	818
822.61418735554059	855
822.91908934513276	848
823.22397938459414	850
823.5288574651114	816
823.83372357787255	832
824.13857771406583	820
824.44341986488189	858
824.7482500215109	840
825.0530681751452	824
825.35787431697781	847
825.6626684382029	807
825.96745053001541	799
826.2722205836119	789
826.57697859018947	790
826.88172454094638	788
827.18645842708224	785
827.49118023979736	779
827.79588997029362	760
828.10058760977347	748
828.40527314944075	770
828.70994658050017	776
829.01460789415762	754
829.31925708162009	759
829.623894134096	742
829.9285190427936	736
830.23313179892375	726
830.53773239369752	752
830.84232081832727	741
831.14689706402669	703
831.45146112200973	742
831.756012983493	739
832.06055263969222	723
832.36508008182557	709
832.66959530111228	712
832.974098288772	713
833.278589036026	680
833.58306753409624	687
833.88753377420619	684
834.1919877475799	656
834.4964294454436	712
834.800858859023	689
835.10527597954638	672
835.40968079824233	651
835.71407330634065	672
836.01845349507232	694
836.3228213556697	678
836.627176879366	661
836.93152005739512	717
837.235850880993	685
837.54016934139611	654
837.84447542984162	674
838.14876913756893	649
838.45305045581745	617
838.75731937582862	637
839.06157588884412	645
839.36581998610768	674
839.67005165886326	619
839.97427089835651	633
840.27847769583423	625
840.58267204254378	620
840.88685392973446	598
841.1910233486559	605
841.49518029055946	640
841.799324746697	673
842.1034567083226	603
842.40757616669021	607
842.71168311305564	599
843.01577753867559	612
843.31985943480811	630
843.6239287927126	576
843.92798560364861	562
844.23202985887781	582
844.53606154966246	572
844.84008066726642	565
845.14408720295455	575
845.44808114799241	576
845.75206249364749	575
846.05603123118749	574
846.35998735188218	612
846.66393084700178	558
846.9678617078182	562
847.27177992560416	597
847.57568549163352	583
847.87957839718138	552
848.18345863352442	545
848.48732619193936	532
848.79118106370561	554
849.09502324010214	542
849.3988527124103	514
849.702669471912	531
850.00647350989084	526
850.3102648176307	522
850.61404338641739	539
850.91780920753763	486
851.22156227227947	505
851.52530257193177	511
851.82903009778488	490
852.13274484113037	516
852.43644679326053	500
852.74013594546921	513
853.0438122890514	503
853.34747581530337	506
853.651126515522	498
853.95476438100638	480
854.25838940305573	493
854.56200157297087	513
854.86560088205431	506
855.16918732160866	485
855.47276088293859	488
855.77632155734977	494
856.079869336149	478
856.3834042106439	465
856.686926172144	474
856.99043521195938	453
857.29393132140194	450
857.597414491784	434
857.9008847144197	453
858.20434198062446	414
858.50778628171406	450
858.81121760900623	422
859.11463595381974	462
859.41804130747482	461
859.721433661292	438
860.02481300659429	435
860.32817933470471	420
860.63153263694835	419
860.93487290465089	417
861.23820012913973	416
861.54151430174318	392
861.84481541379068	393
862.14810345661351	412
862.45137842154327	416
862.75464029991338	390
863.057889083058	382
863.36112476231335	391
863.66434732901587	381
863.96755677450392	402
864.270753090117	365
864.57393626719488	383
864.87710629708022	386
865.18026317111594	378
865.4834068806457	373
865.78653741701567	362
866.0896547715721	385
866.392758935663	378
866.69584990063765	368
866.99892765784625	387
867.30199219864062	348
867.60504351437385	363
867.90808159639948	353
868.21110643607335	345
868.5141180247515	352
868.81711635379247	325
869.12010141455482	353
869.42307319839892	343
869.7260316966865	344
870.02897690078021	327
870.33190880204393	342
870.63482739184349	327
870.93773266154517	313
871.24062460251616	337
871.54350320612662	328
871.846368463746	340
872.14922036674625	285
872.45205890649981	283
872.75488407438138	298
873.05769586176575	318
873.36049426002944	323
873.66327926055078	296
873.96605085470856	293
874.26880903388292	292
874.57155378945606	296
874.87428511281041	296
875.17700299533021	270
875.47970742840118	287
875.78239840340984	291
876.08507591174407	270
876.38773994479322	249
876.69039049394769	294
876.99302755059944	262
877.29565110614146	288
877.5982611519679	294
877.90085767947471	275
878.20344068005841	262
878.50601014511744	274
878.8085660660513	241
879.1111084342607	249
879.41363724114751	267
879.716152478115	248
880.0186541365681	250
880.32114220791232	222
880.62361668355516	259
880.92607755490474	254
881.22852481337111	238
881.530958450365	230
881.83337845729909	240
882.1357848255866	221
882.438177546643	247
882.740556611884	250
883.04292201272744	236
883.34527374059212	231
883.647611786898	227
883.94993614306657	220
884.25224680052065	212
884.55454375068393	210
884.85682698498238	208
885.159096494842	222
