# Supplementary material for: Anomalous deep-red luminescence of perylene black analogues with strong π-π interactions
Source: Nat Commun. 2023 Apr 6;14:1922. doi: 10.1038/s41467-023-37171-y (PMC10079835; doi:10.1038/s41467-023-37171-y)
Supplement: Supplementary file 3 — Source data [file 41467_2023_37171_MOESM3_ESM.zip › DATA/Temperature-dependent PL spectra and fluorescence decay of crystalline film/Supplementary Fig. 23a/68-90K-1S-EX480NM 377.csv]

471.67766888101448	47
471.99028276455613	24
472.30289504096527	27
472.61550570108284	29
472.92811473574989	44
473.24072213580666	28
473.55332789209336	28
473.86593199544933	32
474.1785344367139	19
474.49113520672552	30
474.80373429632243	36
475.11633169634268	32
475.42892739762328	34
475.74152139100158	37
476.0541136673134	65
476.36670421739564	98
476.67929303208308	132
476.99188010221161	234
477.30446541861556	357
477.61704897212951	453
477.92963075358745	654
478.24221075382258	746
478.55478896366805	912
478.86736537395689	983
479.17993997552071	989
479.49251275919204	982
479.80508371580152	989
480.11765283618081	916
480.43022011116011	805
480.74278553156955	665
481.05534908823893	539
481.3679107719978	376
481.68047057367477	272
481.9930284840986	154
482.3055844940975	97
482.61813859449853	55
482.93069077612978	45
483.24324102981785	34
483.55578934638896	46
483.86833571666938	27
484.18088013148508	44
484.49342258166109	16
484.80596305802226	23
485.11850155139314	30
485.431038052598	33
485.74357255246059	33
486.0561050418039	25
486.36863551145126	32
486.68116395222489	37
486.99369035494715	28
487.30621471043958	14
487.61873700952418	26
487.93125724302115	32
488.24377540175158	30
488.55629147653553	31
488.86880545819321	45
489.1813173375437	24
489.49382710540635	27
489.80633475259975	25
490.11884026994227	28
490.431343648252	23
490.74384487834635	31
491.05634395104295	32
491.36884085715855	32
491.681335587509	35
491.99382813291135	27
492.306318484181	24
492.61880663213338	39
492.93129256758351	25
493.24377628134579	39
493.556257764235	25
493.86873700706491	33
494.18121400064928	24
494.49368873580113	29
494.80616120333332	38
495.11863139405887	47
495.43109929878926	28
495.74356490833679	38
496.05602821351295	32
496.36848920512864	38
496.68094787399497	28
496.99340421092217	30
497.30585820672025	31
497.618309852199	24
497.930759138168	25
498.2432060554363	27
498.55565059481262	39
498.86809274710549	23
499.18053250312255	39
499.49296985367175	33
499.80540478956044	33
500.11783730159578	36
500.43026738058438	45
500.74269501733289	31
501.05512020264717	36
501.36754292733309	39
501.67996318219559	10
501.99238095804031	45
502.30479624567175	46
502.61720903589458	40
502.92961931951248	26
503.24202708732969	38
503.55443233014927	26
503.8668350387747	37
504.17923520400888	35
504.49163281665415	34
504.80402786751279	51
505.11642034738662	27
505.42881024707719	43
505.74119755738593	34
506.05358226911386	38
506.36596437306156	47
506.67834386002937	46
506.99072072081725	36
507.30309494622503	28
507.61546652705232	27
507.92783545409821	43
508.24020171816147	39
508.55256531004056	39
508.86492622053396	35
509.17728444043945	24
509.48963996055494	44
509.80199277167742	18
510.11434286460417	47
510.42669023013229	36
510.73903485905777	37
511.0513767421769	52
511.36371587028589	46
511.67605223418053	34
511.9883858246555	53
512.30071663250646	45
512.6130446485281	34
512.92536986351467	49
513.237692268261	42
513.55001185356036	36
513.86232861020676	45
514.17464252899379	42
514.48695360071429	35
514.79926181616122	44
515.1115671661272	45
515.42386964140451	43
515.73616923278553	38
516.0484659310614	45
516.36075972702429	44
516.67305061146533	43
516.985338575175	48
517.29762360894472	43
517.60990570356478	50
517.922184849825	52
518.23446103851586	42
518.54673426042689	46
518.85900450634756	52
519.17127176706674	49
519.483536033374	48
519.79579729605769	37
520.10805554590615	47
520.42031077370768	46
520.73256297025046	49
521.04481212632174	48
521.35705823270951	40
521.66930128020044	58
521.98154125958183	44
522.29377816164072	51
522.60601197716289	62
522.918242696935	37
523.23047031174337	49
523.54269481237316	55
523.85491618961044	59
524.16713443424021	40
524.4793495370476	44
524.79156148881771	44
525.10377028033486	57
525.41597590238371	54
525.72817834574835	40
526.04037760121275	63
526.35257365956079	55
526.66476651157541	55
526.97695614804047	59
527.28914255973893	53
527.60132573745352	51
527.913505671967	50
528.22568235406175	57
528.53785577451981	58
528.85002592412343	49
529.1621927936543	59
529.47435637389367	67
529.78651665562359	56
530.09867362962461	52
530.41082728667811	59
530.72297761756442	62
531.03512461306445	50
531.34726826395831	61
531.65940856102623	59
531.971545495048	54
532.28367905680363	45
532.59580923707233	67
532.90793602663371	47
533.220059416267	62
533.53217939675073	62
533.84429595886411	70
534.15640909338572	54
534.4685187910934	52
534.780625042766	69
535.09272783918118	72
535.40482717111672	55
535.7169230293506	62
536.02901540465984	67
536.3411042878223	58
536.65318966961456	64
536.96527154081377	67
537.27734989219641	84
537.58942471453952	61
537.90149599861934	69
538.21356373521166	62
538.525627915093	83
538.83768852903938	59
539.1497455678259	52
539.46179902222855	77
539.77384888302288	71
540.08589514098355	70
540.397937786886	86
540.709976811505	76
541.02201220561517	85
541.33404395999116	98
541.64607206540768	75
541.95809651263846	77
542.27011729245783	80
542.58213439563963	99
542.89414781295784	81
543.20615753518621	98
543.51816355309779	101
543.83016585746611	87
544.14216443906435	93
544.45415928866555	88
544.76615039704268	122
545.07813775496857	96
545.39012135321548	121
545.702101182556	109
546.01407723376258	109
546.32604949760741	99
546.63801796486257	99
546.94998262629974	85
547.26194347269052	95
547.57390049480739	94
547.885853683421	92
548.19780302930315	95
548.50974852322486	84
548.82169015595764	93
549.13362791827217	97
549.44556180093923	92
549.75749179472973	82
550.06941789041446	100
550.38134007876363	97
550.69325835054758	116
551.00517269653687	90
551.3170831075015	99
551.62898957421146	91
551.94089208743651	82
552.25279063794687	103
552.56468521651209	94
552.87657581390135	99
553.18846242088455	99
553.50034502823075	95
553.81222362670962	107
554.12409820708967	99
554.43596876014067	79
554.74783527663089	89
555.05969774732978	82
555.37155616300538	99
555.68341051442712	92
555.99526079236273	93
556.30710698758139	105
556.61894909085117	98
556.93078709294	101
557.24262098461634	95
557.55445075664829	89
557.86627639980384	100
558.17809790485069	84
558.48991526255691	101
558.80172846369	97
559.11353749901775	112
559.42534235930725	103
559.73714303532677	92
560.048939517843	104
560.36073179762388	92
560.67251986543613	117
560.984303712047	90
561.29608332822386	100
561.60785870473319	92
561.91962983234259	100
562.23139670181831	121
562.5431593039275	86
562.85491762943673	100
563.16667166911293	113
563.47842141372234	110
563.79016685403167	98
564.10190798080725	109
564.4136447848158	118
564.72537725682344	122
565.0371053875964	118
565.348829167901	108
565.66054858850339	113
565.97226364016967	115
566.28397431366591	103
566.59568059975811	109
566.90738248921252	128
567.21907997279447	119
567.53077304127044	113
567.84246168540574	130
568.15414589596639	107
568.465825663718	115
568.77750097942624	123
569.089171833857	120
569.40083821777546	124
569.71250012194776	115
570.02415753713876	107
570.33581045411449	123
570.64745886363994	124
570.95910275648112	136
571.27074212340278	140
571.58237695517073	126
571.89400724255	129
572.20563297630588	146
572.51725414720408	123
572.82887074600922	114
573.140482763487	128
573.45209019040249	133
573.7636930175205	144
574.07529123560676	126
574.38688483542614	147
574.69847380774354	145
575.0100581433245	129
575.32163783293379	156
575.63321286733662	121
575.94478323729788	128
576.25634893358279	131
576.56790994695643	156
576.87946626818371	149
577.19101788802948	147
577.50256479725908	148
577.81410698663751	155
578.12564444692964	148
578.43717716890046	131
578.748705143315	165
579.06022836093825	154
579.37174681253532	140
579.68326048887138	160
579.99476938071086	161
580.30627347881955	152
580.61777277396186	142
580.92926725690313	147
581.24075691840824	172
581.55224174924251	161
581.86372174017083	150
582.17519688195853	160
582.48666716537036	141
582.7981325811719	169
583.10959312012767	172
583.42104877300335	151
583.7324995305637	172
584.04394538357462	168
584.35538632280077	172
584.66682233900747	154
584.97825342296017	171
585.28967956542385	179
585.60110075716432	164
585.91251698894655	160
586.22392825153634	171
586.53533453569889	179
586.84673583219944	164
587.15813213180388	168
587.46952342527754	156
587.7809097033861	173
588.09229095689534	171
588.40366717657048	165
588.71503835317753	191
589.0264044774824	183
589.33776554025042	170
589.64912153224782	197
589.96047244424017	181
590.27181826699382	176
590.58315899127456	173
590.89449460784817	164
591.20582510748113	177
591.51715048093956	161
591.82847071898937	171
592.13978581239712	186
592.45109575192873	165
592.76240052835112	209
593.07370013243042	191
593.3849945549332	174
593.69628378662594	208
594.00756781827545	180
594.31884664064819	178
594.630120244511	190
594.941388620631	183
595.25265175977484	185
595.56390965270953	178
595.87516229020218	163
596.18640966301973	182
596.49765176192955	197
596.808888577699	183
597.12012010109527	183
597.431346322886	179
597.74256723383849	187
598.05378282472054	186
598.36499308629959	179
598.67619800934381	202
598.98739758462068	192
599.29859180289839	199
599.60978065494464	183
599.92096413152808	195
600.23214222341653	182
600.54331492137851	182
600.8544822161823	183
601.16564409859654	195
601.47680055938963	193
601.78795158933065	207
602.09909717918788	187
602.41023731973064	201
602.7213720017279	211
603.03250121594863	189
603.34362495316191	194
603.65474320413728	182
603.96585595964427	201
604.27696321045244	218
604.58806494733119	192
604.89916116105053	199
605.21025184237988	187
605.52133698208979	191
605.83241657095016	207
606.14349059973131	185
606.45455905920358	194
606.76562194013707	204
607.07667923330268	200
607.38773092947145	215
607.69877701941346	221
608.00981749390053	207
608.320852343703	221
608.63188155959222	210
608.94290513234012	241
609.25392305271782	256
609.5649353114967	226
609.87594189944855	242
610.18694280734576	239
610.4979380259598	250
610.808927546063	232
611.11991135842777	238
611.43088945382658	239
611.74186182303174	236
612.05282845681631	228
612.36378934595268	204
612.67474448121459	224
612.98569385337441	227
613.296637453206	238
613.60757527148257	225
613.918507298978	206
614.22943352646575	204
614.54035394471975	178
614.851268544514	220
615.16217731662334	194
615.47308025182144	227
615.783977340883	211
616.09486857458319	220
616.40575394369625	202
616.71663343899775	199
617.02750705126232	213
617.338374771266	195
617.64923658978387	212
617.96009249759163	212
618.27094248546541	207
618.58178654418077	206
618.89262466451476	220
619.20345683724292	204
619.51428305314255	227
619.82510330298965	211
620.1359175775616	219
620.44672586763534	212
620.75752816398847	205
621.068324457398	215
621.37911473864165	223
621.6898989984976	230
622.00067722774349	233
622.311449417158	213
622.622215557519	227
622.93297563960539	208
623.24372965419582	235
623.55447759206936	220
623.865219444005	221
624.17595520078237	221
624.48668485318069	224
624.79740839198018	206
625.10812580796028	256
625.41883709190154	213
625.729542234584	241
626.04024122678845	262
626.35093405929581	223
626.66162072288671	254
626.97230120834263	230
627.2829755064447	262
627.59364360797474	261
627.90430550371445	276
628.21496118444588	275
628.5256106409513	277
628.836253864013	271
629.14689084441409	283
629.457521572937	282
629.7681460403652	289
630.07876423748189	296
630.38937615507041	309
630.69998178391484	340
631.010581114799	380
631.32117413850744	328
631.63176084582437	316
631.94234122753437	343
632.25291527442278	365
632.56348297727436	382
632.87404432687458	405
633.18459931400935	402
633.49514792946434	434
633.80569016402546	441
634.11622600847932	447
634.42675545361226	449
634.73727849021157	506
635.04779510906383	526
635.35830530095654	525
635.66880905667722	558
635.97930636701369	572
636.289797222754	630
636.60028161468631	662
636.9107595335995	687
637.22123097028225	696
637.53169591552341	724
637.84215436011266	781
638.152606294839	852
638.46305171049278	870
638.77349059786411	912
639.08392294774285	958
639.39434875092	972
639.70476799818641	1060
640.01518068033317	1104
640.32558678815155	1187
640.63598631243337	1216
640.94637924397057	1361
641.25676557355519	1410
641.56714529197973	1527
641.87751839003738	1537
642.18788485852053	1665
642.49824468822294	1690
642.80859786993813	1824
643.11894439445985	1897
643.42928425258208	1980
643.73961743509938	2087
644.04994393280663	2218
644.36026373649872	2327
644.67057683697055	2487
644.98088322501837	2647
645.2911828914373	2693
645.601475827024	2878
645.91176202257464	3010
646.22204146888612	3086
646.53231415675509	3346
646.84258007697929	3510
647.15283922035587	3652
647.463091577683	3802
647.773337139759	3939
648.083575897382	4228
648.39380784135119	4349
648.70403296246513	4509
649.01425125152366	4810
649.32446269932632	5096
649.63466729667323	5299
649.94486503436462	5433
650.25505590320108	5814
650.56523989398363	6013
650.87541699751341	6434
651.185587204592	6550
651.4957505060213	6807
651.80590689260373	7127
652.1160563551415	7409
652.42619888443744	7804
652.73633447129487	8088
653.046463106517	8411
653.356584780908	8647
653.66669948527158	8977
653.9768072104124	9384
654.28690794713532	9734
654.59700168624511	10329
654.90708841854746	10724
655.21716813484807	10879
655.52724082595307	11353
655.83730648266874	11821
656.147365095802	12306
656.45741665615992	12760
656.76746115454966	13193
657.0774985817792	13540
657.38752892865682	14023
657.6975521859905	14579
658.00756834458946	15179
658.3175773952629	15474
658.62757932881971	16094
658.93757413607022	16709
659.24756180782458	17249
659.557542334893	17701
659.86751570808667	18361
660.17748191821681	18919
660.48744095609493	19317
660.797392812533	19886
661.107337478343	20710
661.41727494433781	21194
661.72720520133055	21767
662.03712824013462	22352
662.34704405156356	22955
662.65695262643123	23824
662.96685395555278	24264
663.27674802974263	25046
663.58663483981582	25331
663.89651437658813	26489
664.2063866308755	26857
664.51625159349419	27261
664.82610925526069	28440
665.1359596069924	28995
665.44580263950638	29757
665.75563834362072	30263
666.06546671015326	31106
666.375287729923	31618
666.6851013937486	32397
666.99490769244937	33209
667.30470661684512	34057
667.61449815775586	34456
667.924282306002	35022
668.23405905240463	35545
668.54382838778463	36658
668.85359030296411	37037
669.16334478876468	37833
669.47309183600908	38465
669.78283143551982	39233
670.09256357812023	39944
670.40228825463407	40727
670.71200545588522	40920
671.0217151726979	41945
671.33141739589735	42751
671.64111211630836	43127
671.950799324757	43759
672.26047901206869	44186
672.57015116907019	45008
672.87981578658844	45259
673.18947285545039	45963
673.49912236648379	46450
673.808764310517	46784
674.11839867837818	47500
674.42802546089627	47887
674.7376446489003	48627
675.04725623322054	48873
675.35686020468688	49226
675.66645655412981	49413
675.97604527238025	50076
676.28562635026981	50748
676.59519977863033	51075
676.90476554829365	51557
677.214323650093	51314
677.523874074861	51669
677.83341681343165	52177
678.14295185663866	52609
678.45247919531619	52740
678.76199882029937	52842
679.07151072242357	53292
679.38101489252415	53447
679.69051132143761	53779
680.00000000000011	53937
680.309480919049	54279
680.61895406942153	54477
680.92841944195573	54305
681.23787702749	54448
681.54732681686278	54628
681.85676880091387	54985
682.16620297048223	54872
682.47562931640857	55110
682.78504782953348	55340
683.09445850069744	55415
683.40386132074252	55302
683.71325628051045	55197
684.02264337084353	55563
684.33202258258461	55714
684.64139390657726	55819
684.95075733366514	55941
685.26011285469224	55621
685.56946046050336	55828
685.87880014194377	55457
686.188131889859	55552
686.49745569509537	55652
686.80677154849934	55598
687.11607944091793	55837
687.42537936319832	55639
687.73467130618883	55516
688.04395526073779	55103
688.3532312176942	55243
688.66249916790753	55348
688.97175910222734	54920
689.28101101150423	54816
689.59025488658881	54625
689.89949071833291	54510
690.20871849758782	54358
690.51793821520585	54268
690.82714986204019	54128
691.13635342894349	53582
691.44554890677	53384
691.75473628637371	52895
692.06391555860955	52881
692.37308671433209	52290
692.682249744398	52043
692.991404639663	51587
693.30055139098351	51572
693.60968998921726	50803
693.9188204252215	50347
694.22794268985479	50435
694.53705677397568	49434
694.8461626684433	48972
695.15526036411723	48395
695.46434985185817	47964
695.77343112252629	47683
696.08250416698331	47032
696.39156897609041	46372
696.70062554071023	46081
697.00967385170588	45333
697.31871389993967	44991
697.62774567627628	44495
697.9367691715795	43535
698.24578437671425	43061
698.55479128254592	42617
698.86378987994055	41891
699.17278015976422	41491
699.48176211288387	40949
699.79073573016728	40432
700.09970100248211	39798
700.40865792069678	39072
700.71760647568055	38452
701.02654665830289	38017
701.33547845943372	37603
701.64440186994386	36765
701.953316880704	36231
702.26222348258648	35711
702.57112166646323	35243
702.88001142320684	34727
703.18889274369087	34075
703.49776561878878	33706
703.80663003937514	32852
704.11548599632522	32434
704.424333480514	32181
704.73317248281751	31563
705.04200299411241	31323
705.35082500527608	30407
705.65963850718583	30141
705.96844349071966	29794
706.277239946757	29275
706.58602786617655	29076
706.89480723985844	28429
707.20357805868332	27947
707.51234031353147	27448
707.8210939952852	26985
708.12983909482614	26878
708.43857560303707	26308
708.74730351080132	25927
709.05602280900268	25634
709.36473348852519	25122
709.67343554025422	24878
709.98212895507493	24591
710.29081372387361	24188
710.59948983753657	23659
710.90815728695156	23398
711.21681606300581	22992
711.52546615658787	22714
711.83410755858677	22342
712.142740259892	22210
712.45136425139356	21706
712.75997952398222	21377
713.06858606854917	21133
713.37718387598613	20816
713.68577293718556	20487
713.99435324304079	20497
714.30292478444539	20122
714.61148755229283	19744
714.92004153747871	19336
715.228586730898	19073
715.5371231234468	18947
715.8456507060215	18540
716.1541694695195	18351
716.46267940483813	18080
716.77118050287618	17711
717.07967275453245	17563
717.38815615070621	17347
717.69663068229818	17026
718.00509634020852	16706
718.31355311533878	16534
718.62200099859115	16137
718.93043998086807	16127
719.23887005307256	15687
719.5472912061083	15301
719.85570343088023	15246
720.16410671829294	15030
720.47250105925207	14905
720.78088644466413	14534
721.08926286543556	14471
721.397630312474	14337
721.70598877668783	14070
722.01433824898538	13689
722.32267872027637	13689
722.6310101814704	13563
722.93933262347832	13201
723.247646037211	13070
723.5559504135806	13016
723.86424574349962	12663
724.172532017881	12525
724.48080922763859	12424
724.78907736368649	12184
725.09733641693981	12074
725.40558637831452	11953
725.71382723872648	11754
726.02205898909278	11713
726.330281620331	11539
726.63849512335923	11394
726.94669948909632	11357
727.25489470846173	11126
727.56308077237566	11143
727.87125767175894	10892
728.17942539753255	10903
728.48758394061906	10780
728.79573329194113	10603
729.103873442422	10519
729.41200438298551	10592
729.7201261045567	10485
730.0282385980604	10448
730.336341854423	10308
730.64443586457128	10243
730.95252061943211	10220
731.26059610993377	10170
731.56866232700474	9985
731.87671926157418	10018
732.18476690457248	9851
732.49280524692972	9818
732.80083427957743	9959
733.108853993448	9962
733.416864379473	9803
733.72486542858678	9694
734.03285713172284	9613
734.34083947981583	9670
734.648812463801	9762
734.95677607461471	9595
735.26473030319346	9640
735.57267514047442	9382
735.8806105773956	9280
736.188536604896	9500
736.496453213915	9456
736.80436039539245	9451
737.11225814026909	9509
737.42014643948676	9359
737.72802528398745	9528
738.03589466471385	9492
738.34375457260967	9464
738.65160499861884	9417
738.95944593368665	9427
739.2672773687583	9444
739.57509929478044	9423
739.88291170270008	9408
740.190714583465	9478
740.49850792802317	9468
740.80629172732415	9483
741.11406597231735	9468
741.42183065395363	9459
741.7295857631841	9499
742.03733129096065	9629
742.34506722823619	9569
742.65279356596363	9684
742.96051029509727	9749
743.2682174065917	9664
743.57591489140293	9533
743.88360274048648	9685
744.1912809447997	9690
744.49894949530017	9627
744.80660838294614	9622
745.11425759869667	9713
745.42189713351172	9757
745.72952697835171	9795
746.0371471241782	9726
746.34475756195252	9845
746.65235828263792	9769
746.95994927719744	9812
747.26753053659559	9600
747.575102051797	9907
747.88266381376764	9835
748.19021581347351	9791
748.49775804188187	9726
748.80529048996061	9731
749.112813148678	9802
749.42032600900359	9781
749.72782906190753	9642
750.03532229836026	9642
750.34280570933367	9777
750.6502792858	9561
750.95774301873178	9530
751.26519689910356	9526
751.57264091788932	9532
751.88007506606471	9506
752.187499334605	9544
752.49491371448789	9349
752.80231819669029	9335
753.10971277219073	9323
753.41709743196839	9352
753.72447216700266	9268
754.03183696827455	9368
754.33919182676482	9099
754.64653673345617	9170
754.95387167933086	9133
755.26119665537294	9145
755.56851165256649	9110
755.87581666189692	8957
756.1831116743499	8992
756.49039668091223	9077
756.79767167257125	9046
757.10493664031549	8977
757.41219157513342	8873
757.71943646801515	8843
758.02667130995121	8953
758.33389609193284	8781
758.641110804952	8718
758.94831544000181	8765
759.255509988076	8566
759.56269444016868	8690
759.86986878727532	8761
760.17703302039206	8578
760.48418713051535	8629
760.791331108643	8556
761.09846494577323	8511
761.40558863290539	8514
761.71270216103949	8238
762.019805521176	8298
762.32689870431659	8191
762.63398170146365	8265
762.94105450362053	8295
763.24811710179063	8142
763.55516948697914	8075
763.8622116501914	8099
764.169243582434	8062
764.47626527471391	8054
764.78327671803891	7856
765.090277903418	7730
765.39726882186085	7868
765.70424946437731	7708
766.01121982197913	7689
766.31817988567809	7674
766.62512964648715	7579
766.93206909541959	7480
767.23899822349006	7270
767.545917021714	7500
767.8528254811074	7279
768.15972359268665	7251
768.46661134747012	7174
768.77348873647611	7110
769.080355750724	7084
769.387212381234	7048
769.69405861902692	6952
770.00089445512492	6823
770.30771988055051	6740
770.61453488632731	6787
770.9213394634794	6720
771.22813360303212	6625
771.53491729601137	6567
771.84169053344431	6382
772.14845330635808	6253
772.45520560578154	6253
772.7619474227439	6185
773.06867874827583	6192
773.37539957340755	6040
773.68210988917133	6091
773.98880968660012	5895
774.2954989567271	5952
774.60217769058693	5888
774.90884587921471	5879
775.21550351364658	5733
775.5221505849197	5544
775.82878708407168	5518
776.13541300214126	5491
776.44202833016789	5402
776.748633059192	5282
777.05522718025486	5294
777.36181068439862	5215
777.668383562666	5147
777.97494580610123	5098
778.28149740574838	4974
778.58803835265371	4942
778.89456863786313	4868
779.2010882524238	4915
779.50759718738436	4808
779.81409543379368	4730
780.12058298270154	4697
780.42705982515861	4654
780.73352595221661	4561
781.03998135492816	4432
781.34642602434633	4427
781.6528599515259	4312
781.95928312752164	4250
782.26569554338948	4231
782.57209719018658	4211
782.87848805897045	4151
783.18486814080018	4052
783.491237426735	3990
783.79759590783533	3984
784.10394357516236	3935
784.4102804197787	3910
784.71660643274731	3858
785.02292160513207	3728
785.32922592799821	3736
785.63551939241086	3648
785.94180198943729	3567
786.24807371014481	3518
786.55433454560182	3526
786.860584486878	3475
787.16682352504347	3448
787.47305165116927	3365
787.77926885632758	3349
788.08547513159135	3243
788.39167046803459	3205
788.697854856732	3184
789.00402828875929	3141
789.31019075519328	3187
789.61634224711111	3165
789.92248275559143	3098
790.22861227171359	3043
790.5347307865577	2949
790.84083829120527	3006
791.146934776738	2869
791.4530202342396	2874
791.7590946547931	2760
792.06515802948388	2800
792.37121034939776	2741
792.67725160562111	2756
792.983281789242	2646
793.28930089134872	2633
793.59530890303074	2535
793.90130581537858	2599
794.2072916194835	2512
794.51326630643791	2413
794.81922986733491	2464
795.125182293269	2476
795.4311235753346	2394
795.73705370462812	2300
796.04297267224661	2241
796.34888046928779	2252
796.65477708685057	2075
796.96066251603452	1968
797.2665367479409	2193
797.572399773671	2139
797.87825158432736	2188
798.18409217101362	2111
798.48992152483447	2084
798.79573963689518	2051
799.10154649830224	2055
799.407342100163	2025
799.7131264335859	1926
800.01889948967994	1953
800.32466125955557	1873
800.63041173432407	1843
800.93615090509718	1908
801.24187876298845	1784
801.54759529911189	1818
801.85330050458231	1768
802.15899437051587	1795
802.46467688802932	1720
802.77034804824086	1710
803.07600784226941	1627
803.38165626123475	1706
803.68729329625751	1718
803.99291893845964	1568
804.29853317896414	1597
804.60413600889444	1585
804.9097274193756	1571
805.215307401533	1468
805.52087594649367	1518
805.826433045385	1488
806.1319786893356	1453
806.43751286947565	1460
806.74303557693509	1441
807.04854680284586	1389
807.35404653834053	1415
807.65953477455264	1408
807.96501150261656	1368
808.27047671366836	1306
808.575930398844	1359
808.88137254928131	1348
809.18680315611891	1284
809.49222221049615	1286
809.79762970355364	1289
810.1030256264329	1283
810.40840997027635	1289
810.71378272622746	1224
811.01914388543128	1238
811.32449343903272	1210
811.62983137817844	1210
811.93515769401608	1191
812.24047237769446	1141
812.54577542036247	1145
812.85106681317109	1163
813.15634654727194	1086
813.46161461381757	1099
813.76687100396146	1115
814.07211570885818	1098
814.37734871966359	1085
814.68257002753387	1070
814.98777962362738	1045
815.29297749910211	1093
815.59816364511823	1067
815.90333805283615	1017
816.20850071341772	1064
816.51365161802607	1031
816.81879075782456	1032
817.123918123978	973
817.42903370765237	974
817.73413750001453	974
818.03922949223272	948
818.34430967547519	934
818.64937804091255	917
818.95443457971544	935
819.25947928305618	936
819.56451214210767	903
819.869533148044	938
820.17454229204077	922
820.47953956527351	910
820.78452495891986	941
821.08949846415817	899
821.39446007216759	907
821.69940977412853	889
822.00434756122263	870
822.309273424632	848
822.61418735554059	837
822.91908934513276	877
823.22397938459414	873
823.5288574651114	857
823.83372357787255	870
824.13857771406583	863
824.44341986488189	804
824.7482500215109	871
825.0530681751452	856
825.35787431697781	861
825.6626684382029	814
825.96745053001541	849
826.2722205836119	825
826.57697859018947	787
826.88172454094638	782
827.18645842708224	803
827.49118023979736	778
827.79588997029362	772
828.10058760977347	764
828.40527314944075	730
828.70994658050017	773
829.01460789415762	754
829.31925708162009	767
829.623894134096	770
829.9285190427936	786
830.23313179892375	772
830.53773239369752	747
830.84232081832727	725
831.14689706402669	747
831.45146112200973	741
831.756012983493	704
832.06055263969222	696
832.36508008182557	740
832.66959530111228	735
832.974098288772	710
833.278589036026	720
833.58306753409624	713
833.88753377420619	688
834.1919877475799	708
834.4964294454436	658
834.800858859023	674
835.10527597954638	662
835.40968079824233	673
835.71407330634065	668
836.01845349507232	731
836.3228213556697	688
836.627176879366	711
836.93152005739512	668
837.235850880993	682
837.54016934139611	656
837.84447542984162	675
838.14876913756893	651
838.45305045581745	682
838.75731937582862	642
839.06157588884412	646
839.36581998610768	651
839.67005165886326	633
839.97427089835651	619
840.27847769583423	611
840.58267204254378	609
840.88685392973446	639
841.1910233486559	611
841.49518029055946	633
841.799324746697	619
842.1034567083226	618
842.40757616669021	639
842.71168311305564	615
843.01577753867559	573
843.31985943480811	615
843.6239287927126	607
843.92798560364861	595
844.23202985887781	580
844.53606154966246	578
844.84008066726642	598
845.14408720295455	579
845.44808114799241	547
845.75206249364749	584
846.05603123118749	564
846.35998735188218	557
846.66393084700178	576
846.9678617078182	582
847.27177992560416	568
847.57568549163352	560
847.87957839718138	556
848.18345863352442	592
848.48732619193936	538
848.79118106370561	571
849.09502324010214	566
849.3988527124103	553
849.702669471912	531
850.00647350989084	562
850.3102648176307	543
850.61404338641739	524
850.91780920753763	490
851.22156227227947	507
851.52530257193177	501
851.82903009778488	525
852.13274484113037	503
852.43644679326053	520
852.74013594546921	525
853.0438122890514	516
853.34747581530337	515
853.651126515522	537
853.95476438100638	501
854.25838940305573	511
854.56200157297087	518
854.86560088205431	491
855.16918732160866	515
855.47276088293859	466
855.77632155734977	516
856.079869336149	487
856.3834042106439	468
856.686926172144	458
856.99043521195938	452
857.29393132140194	457
857.597414491784	450
857.9008847144197	460
858.20434198062446	461
858.50778628171406	457
858.81121760900623	434
859.11463595381974	457
859.41804130747482	471
859.721433661292	438
860.02481300659429	426
860.32817933470471	422
860.63153263694835	422
860.93487290465089	457
861.23820012913973	405
861.54151430174318	445
861.84481541379068	413
862.14810345661351	399
862.45137842154327	400
862.75464029991338	421
863.057889083058	403
863.36112476231335	391
863.66434732901587	400
863.96755677450392	379
864.270753090117	419
864.57393626719488	391
864.87710629708022	376
865.18026317111594	389
865.4834068806457	348
865.78653741701567	374
866.0896547715721	385
866.392758935663	384
866.69584990063765	369
866.99892765784625	391
867.30199219864062	376
867.60504351437385	342
867.90808159639948	338
868.21110643607335	336
868.5141180247515	341
868.81711635379247	332
869.12010141455482	333
869.42307319839892	342
869.7260316966865	323
870.02897690078021	341
870.33190880204393	336
870.63482739184349	326
870.93773266154517	339
871.24062460251616	334
871.54350320612662	339
871.846368463746	311
872.14922036674625	318
872.45205890649981	315
872.75488407438138	316
873.05769586176575	293
873.36049426002944	322
873.66327926055078	319
873.96605085470856	298
874.26880903388292	287
874.57155378945606	300
874.87428511281041	286
875.17700299533021	295
875.47970742840118	289
875.78239840340984	294
876.08507591174407	303
876.38773994479322	297
876.69039049394769	288
876.99302755059944	265
877.29565110614146	291
877.5982611519679	294
877.90085767947471	287
878.20344068005841	283
878.50601014511744	261
878.8085660660513	263
879.1111084342607	260
879.41363724114751	264
879.716152478115	267
880.0186541365681	243
880.32114220791232	259
880.62361668355516	269
880.92607755490474	225
881.22852481337111	235
881.530958450365	222
881.83337845729909	244
882.1357848255866	263
882.438177546643	242
882.740556611884	235
883.04292201272744	217
883.34527374059212	229
883.647611786898	229
883.94993614306657	225
884.25224680052065	228
884.55454375068393	214
884.85682698498238	225
885.159096494842	221
