# Supplementary material for: Anomalous deep-red luminescence of perylene black analogues with strong π-π interactions
Source: Nat Commun. 2023 Apr 6;14:1922. doi: 10.1038/s41467-023-37171-y (PMC10079835; doi:10.1038/s41467-023-37171-y)
Supplement: Supplementary file 3 — Source data [file 41467_2023_37171_MOESM3_ESM.zip › DATA/Temperature-dependent PL spectra and fluorescence decay of crystalline film/Supplementary Fig. 23b/68-480nm-160k-230k.txt]

#HydraHarp 400  Histogram Data			10/10/2020 10:40:45 PM
#channels per curve
6500
#display curve no.
0	1	2	3	4	5	6	7	
#memory block no.
0	2	4	6	8	10	12	14	
#ns/bin
0.0020	0.0020	0.0020	0.0020	0.0020	0.0020	0.0020	0.0020	
#counts
89	85	70	68	85	59	45	44	
153	164	121	144	99	101	97	99	
161	154	127	137	115	128	98	90	
166	159	152	156	115	125	88	94	
150	144	128	123	119	107	87	82	
149	147	147	121	121	105	97	84	
156	136	147	112	118	133	100	95	
154	141	139	137	98	121	92	94	
157	151	156	137	113	118	98	98	
159	143	134	139	100	97	95	102	
176	137	143	129	121	117	114	107	
165	167	134	133	126	110	99	72	
153	146	144	141	105	114	91	74	
167	145	115	125	132	114	92	85	
122	147	134	113	113	98	98	96	
161	144	131	127	102	112	100	93	
162	158	137	130	112	118	97	96	
155	124	143	130	122	103	106	90	
149	142	133	126	126	110	101	78	
163	151	138	145	119	112	93	76	
160	147	149	121	108	116	86	86	
145	162	153	114	118	109	109	92	
149	140	144	114	119	117	112	90	
145	154	126	116	115	104	101	98	
142	147	114	137	122	121	79	76	
149	128	125	118	111	127	90	83	
145	137	153	128	107	120	89	93	
152	140	132	118	114	116	109	90	
124	157	129	130	134	116	84	72	
165	157	118	123	100	118	111	96	
154	153	143	134	122	131	97	83	
148	147	142	109	102	113	109	85	
157	140	148	127	134	92	84	94	
170	165	125	132	116	97	96	106	
161	122	137	117	121	112	93	89	
149	143	151	125	129	114	105	94	
144	146	142	122	133	110	97	89	
149	139	133	145	120	114	80	79	
146	140	148	124	112	101	86	101	
169	157	147	131	104	104	83	83	
153	134	147	119	131	110	102	62	
177	132	127	139	127	108	100	90	
175	148	143	129	100	114	90	75	
162	146	133	110	124	103	93	93	
138	146	135	147	123	124	112	84	
159	142	137	118	111	120	95	88	
167	139	130	102	124	105	98	106	
130	166	132	133	125	127	98	91	
148	128	127	123	123	113	103	80	
175	122	163	106	134	105	102	93	
160	158	149	138	101	92	93	99	
155	131	157	132	122	116	111	96	
137	157	138	130	119	129	99	84	
171	141	159	109	108	102	95	97	
148	155	119	138	124	112	101	73	
159	143	153	119	127	106	93	89	
145	154	148	111	117	100	100	100	
146	157	150	112	129	94	95	86	
159	155	141	133	110	106	92	78	
152	146	169	115	116	125	89	78	
152	158	125	129	121	114	107	87	
131	159	141	119	119	118	89	87	
163	166	136	133	119	112	106	93	
132	149	126	106	108	90	94	85	
162	138	129	120	133	118	117	84	
160	131	134	134	119	104	85	78	
174	133	128	130	108	124	92	83	
160	161	131	111	108	108	103	75	
156	147	143	137	115	112	99	79	
143	151	133	121	104	83	108	87	
144	144	142	122	112	96	89	84	
145	129	136	128	105	102	108	87	
121	150	139	124	107	111	98	95	
165	148	131	122	108	110	97	97	
151	147	127	123	142	95	93	68	
166	142	118	129	104	93	95	82	
157	122	140	110	129	111	111	82	
147	132	136	120	106	110	94	89	
162	130	114	132	126	98	94	89	
150	135	123	121	127	116	91	88	
149	120	152	129	129	115	91	79	
158	136	134	116	108	104	97	80	
140	134	129	122	103	113	90	88	
162	130	127	123	104	99	77	64	
149	145	133	126	121	103	115	79	
172	156	123	125	113	105	111	94	
155	139	147	127	125	106	75	97	
147	156	119	148	117	114	96	98	
183	115	148	139	110	109	110	94	
136	157	119	122	98	97	90	95	
149	130	112	117	129	119	100	86	
142	136	120	128	115	100	91	78	
171	141	127	134	113	105	97	85	
159	137	118	112	108	112	104	87	
153	144	149	111	118	105	63	66	
149	164	133	122	107	103	97	101	
146	154	102	129	120	112	109	90	
132	139	136	102	107	113	90	96	
146	131	135	139	107	97	95	89	
170	159	125	112	113	120	74	75	
150	142	140	118	103	106	125	86	
146	151	146	143	110	105	84	70	
156	152	131	117	103	98	80	78	
145	140	132	126	113	102	107	92	
139	144	143	105	128	128	109	89	
130	161	148	107	111	107	95	104	
150	147	128	121	101	109	89	73	
155	146	138	133	111	117	99	85	
168	163	124	108	94	121	94	91	
148	148	144	116	120	98	78	84	
146	127	136	104	125	116	106	78	
162	137	118	116	103	85	77	84	
135	134	130	119	136	97	80	95	
134	156	136	124	96	100	93	92	
150	150	135	129	110	114	93	85	
146	158	141	110	107	105	88	91	
169	161	131	118	102	129	100	64	
153	132	138	125	100	108	103	84	
141	147	129	108	117	96	89	85	
137	151	112	137	107	103	84	85	
165	137	116	131	116	123	99	84	
154	128	128	129	105	101	93	65	
137	129	122	128	112	98	87	80	
149	144	131	131	106	100	84	95	
161	146	126	99	97	113	87	102	
169	162	142	131	116	115	105	91	
149	155	122	112	104	96	102	88	
153	151	148	121	106	126	86	84	
158	124	130	130	109	117	103	76	
141	142	129	123	123	107	92	71	
146	128	114	120	106	102	80	85	
137	147	125	134	111	111	79	83	
167	132	136	113	112	93	76	88	
127	156	123	132	117	110	87	87	
132	143	131	124	110	102	92	85	
173	149	112	127	137	103	78	79	
127	141	121	131	96	96	91	82	
135	142	128	107	118	104	91	80	
148	157	119	138	113	105	95	102	
131	138	111	117	126	110	103	74	
149	146	123	131	121	107	96	93	
149	147	130	112	110	110	101	88	
145	135	141	119	127	113	101	94	
155	156	159	120	114	97	97	77	
165	141	138	89	107	98	94	70	
158	131	118	134	118	115	86	82	
128	156	124	125	107	96	107	67	
141	123	130	129	145	100	100	66	
131	149	130	118	110	122	85	78	
151	123	122	102	110	109	118	99	
128	160	123	132	110	104	117	83	
115	141	122	86	97	115	89	70	
163	163	129	118	125	110	102	72	
141	144	145	137	108	97	85	89	
159	149	114	108	92	96	94	89	
146	140	139	124	111	98	83	94	
161	150	145	150	102	105	104	64	
160	157	128	102	115	107	82	70	
135	162	153	129	104	136	98	89	
155	135	100	128	128	123	98	98	
149	116	140	126	121	120	87	75	
134	163	145	129	114	118	94	96	
147	145	145	123	109	109	93	77	
168	174	129	111	129	94	98	85	
166	135	108	124	107	102	91	66	
160	132	123	119	114	96	98	86	
140	152	123	130	127	98	111	84	
157	147	138	122	104	114	105	100	
169	131	126	122	121	101	88	90	
150	129	121	111	103	111	95	78	
153	163	105	119	142	93	88	73	
133	168	124	123	104	93	106	88	
156	125	110	141	125	98	88	67	
147	151	125	104	91	103	97	84	
142	129	114	133	135	94	87	74	
128	151	129	114	116	114	88	79	
159	145	144	134	117	113	84	102	
165	123	130	112	96	92	95	78	
146	140	124	117	109	111	103	81	
139	150	142	103	102	87	109	76	
132	143	113	110	121	112	88	105	
157	145	117	112	104	119	86	84	
160	142	125	131	121	102	88	111	
159	152	127	116	115	99	115	95	
132	151	138	101	114	112	92	86	
157	146	122	126	92	111	85	95	
139	128	123	121	123	124	95	82	
157	116	123	110	100	100	99	68	
143	147	127	98	96	100	109	85	
141	154	119	111	107	101	94	86	
138	146	137	124	106	104	90	73	
128	141	122	123	106	100	98	82	
155	132	124	116	101	97	98	96	
143	145	110	121	94	124	106	74	
145	154	146	115	130	113	110	104	
132	158	139	120	108	98	98	85	
145	144	108	118	100	119	104	75	
139	151	133	118	109	119	88	93	
155	119	150	142	100	100	93	79	
139	124	143	123	118	109	101	77	
156	143	113	129	120	92	85	83	
143	133	129	121	97	103	76	95	
146	130	132	124	125	87	84	91	
142	120	141	119	104	89	91	74	
147	150	129	126	109	107	91	87	
144	163	124	107	122	112	92	87	
141	127	119	125	105	112	95	83	
150	144	151	138	117	100	110	73	
145	112	116	137	89	93	93	105	
142	147	128	110	113	110	87	106	
144	144	131	114	124	103	85	88	
136	153	144	119	95	113	111	88	
149	139	125	126	112	92	100	85	
167	130	132	118	107	106	111	75	
113	149	133	112	125	113	93	96	
153	128	138	99	118	120	108	81	
160	144	137	128	97	97	98	81	
149	114	135	111	98	88	101	116	
147	140	138	119	96	99	81	94	
150	126	132	114	112	110	84	70	
138	125	116	121	112	98	86	89	
149	154	133	116	116	106	98	77	
140	134	113	136	103	126	98	88	
177	138	119	112	124	86	100	86	
130	140	128	121	107	109	94	79	
140	133	120	113	104	99	94	81	
141	143	135	101	98	104	87	88	
156	132	131	130	105	107	96	85	
125	133	117	125	114	113	90	87	
137	120	130	91	100	105	93	96	
156	123	119	131	103	127	94	81	
147	139	145	110	114	97	99	91	
145	119	127	124	125	103	97	80	
149	158	124	143	116	113	106	91	
152	153	131	138	102	93	97	71	
128	142	121	96	101	100	99	96	
138	142	134	103	123	123	92	85	
125	118	138	106	117	115	88	85	
128	147	127	115	122	83	86	82	
156	151	132	123	119	112	92	82	
168	153	110	123	117	117	96	92	
167	147	110	115	124	131	91	98	
147	145	131	125	119	111	99	104	
147	131	133	125	116	103	91	80	
143	144	153	130	119	121	94	89	
158	126	129	120	107	111	90	94	
162	152	132	122	99	104	101	86	
154	149	168	126	112	95	101	103	
162	149	151	123	113	108	100	83	
168	126	131	114	117	110	105	83	
140	150	102	128	103	134	98	92	
144	154	141	120	116	100	110	85	
167	142	140	146	111	137	90	94	
179	161	128	127	144	112	104	103	
184	140	138	140	134	131	107	104	
167	159	158	128	121	118	119	103	
182	142	158	133	116	137	99	101	
169	142	151	135	126	130	97	88	
166	140	140	158	120	118	108	117	
159	138	155	136	148	135	112	117	
152	178	145	149	121	122	129	94	
162	155	180	165	133	102	97	90	
175	143	149	149	137	137	140	122	
194	157	144	144	138	138	114	106	
160	170	124	135	138	120	126	115	
165	147	162	152	136	118	137	137	
172	152	161	156	166	139	135	123	
200	179	148	148	155	133	130	131	
163	214	161	157	173	171	94	110	
198	176	167	131	150	166	159	130	
185	187	178	150	149	129	146	118	
192	177	175	157	186	151	163	142	
171	170	186	167	166	150	144	118	
194	181	217	180	152	160	178	146	
194	190	168	168	184	161	161	153	
217	155	190	158	170	174	156	152	
197	188	181	180	180	187	185	153	
187	195	193	180	174	196	164	125	
205	197	198	182	199	153	168	157	
221	199	207	188	186	133	187	155	
211	180	185	176	186	162	181	152	
216	203	211	177	189	213	173	166	
231	202	245	199	167	202	210	176	
227	206	237	200	190	205	179	172	
223	196	245	189	186	212	194	170	
235	203	245	209	193	203	217	156	
256	226	212	212	192	190	198	190	
253	218	251	227	221	222	213	179	
240	229	231	235	256	221	205	187	
253	256	241	224	218	199	201	222	
266	265	249	241	237	228	218	196	
277	237	240	250	239	237	239	221	
276	254	291	257	248	227	245	217	
284	244	267	263	240	258	222	240	
256	293	252	259	267	270	264	233	
278	266	282	266	263	278	258	234	
266	267	250	293	268	279	231	237	
278	281	283	263	265	249	287	280	
286	294	294	276	295	255	265	241	
298	309	317	284	314	282	271	277	
344	321	293	281	297	302	292	299	
283	295	320	296	293	298	283	290	
300	352	303	269	298	297	256	286	
338	324	323	322	297	295	318	308	
321	308	327	335	314	282	304	297	
353	339	336	312	316	302	322	275	
341	328	317	325	325	311	341	306	
312	359	322	308	356	318	339	353	
370	336	340	371	348	358	333	289	
374	341	347	355	378	355	352	360	
351	349	353	372	337	362	381	347	
360	349	381	365	381	338	406	377	
357	386	410	354	381	344	361	401	
436	373	412	369	373	375	372	369	
408	371	387	412	381	376	388	387	
432	379	402	440	388	386	397	400	
425	425	391	430	419	397	405	389	
401	417	433	412	420	395	435	394	
454	463	404	433	368	403	426	409	
427	436	424	427	476	427	441	419	
428	447	421	425	426	431	449	453	
413	435	428	434	428	391	469	463	
449	461	514	405	507	468	483	437	
444	438	501	481	410	425	474	394	
451	462	486	491	459	416	459	505	
480	416	494	437	460	499	500	480	
457	500	506	492	489	490	453	513	
498	485	543	513	494	487	482	446	
476	453	536	485	475	464	520	482	
523	495	526	495	531	503	508	491	
508	487	494	483	496	522	500	479	
545	537	538	527	527	495	531	513	
569	547	535	505	534	464	518	504	
545	544	543	548	576	586	531	511	
525	578	595	521	557	500	546	520	
535	528	543	529	559	597	575	534	
530	559	577	544	524	592	564	582	
557	587	603	582	576	596	565	562	
531	541	615	575	574	570	634	571	
575	600	563	613	609	538	621	569	
624	611	576	572	568	622	622	604	
579	534	638	619	661	603	590	601	
610	603	595	611	617	604	591	587	
634	639	648	629	591	592	641	635	
615	652	628	640	665	633	638	628	
598	607	641	642	571	681	636	672	
615	606	621	694	611	665	656	639	
634	613	659	680	649	620	671	646	
651	661	678	654	634	646	689	680	
694	639	670	663	642	687	676	630	
639	640	695	666	687	696	696	666	
668	676	659	692	652	643	692	720	
701	678	725	656	684	671	692	678	
713	711	714	684	726	694	717	686	
635	680	743	639	715	656	717	738	
731	721	697	669	783	738	740	737	
737	738	703	680	700	730	739	707	
762	726	714	777	732	773	747	728	
702	718	708	739	721	740	727	739	
765	700	761	772	767	737	744	720	
798	698	790	772	749	786	818	737	
769	707	795	741	743	735	784	769	
723	744	770	744	778	764	786	734	
769	775	787	745	772	783	716	756	
765	763	856	852	767	824	785	791	
779	742	776	767	739	752	863	825	
807	733	836	811	777	768	850	763	
794	735	810	812	808	821	833	797	
820	804	810	769	822	816	843	816	
759	829	801	851	782	829	805	831	
778	775	898	818	827	779	874	828	
805	787	790	849	822	821	842	826	
837	857	857	811	861	877	861	879	
811	814	873	878	833	823	888	807	
830	835	839	836	855	787	864	801	
881	801	908	861	830	854	868	835	
853	832	870	880	867	905	883	916	
851	883	861	849	860	918	897	922	
852	804	897	877	903	883	896	888	
885	842	895	837	876	913	971	936	
861	846	919	881	890	884	901	906	
922	882	962	865	1011	854	956	919	
941	854	987	853	896	885	927	903	
847	864	881	887	878	915	952	923	
891	881	929	936	919	896	939	959	
898	911	953	876	932	934	945	925	
850	888	913	935	934	952	994	994	
961	910	938	946	901	969	963	971	
967	919	947	1022	922	961	901	960	
928	953	966	954	950	970	1034	988	
915	975	992	988	924	950	1033	970	
906	931	920	926	998	923	1005	989	
971	895	1011	949	958	999	990	945	
997	958	1002	921	965	991	1018	981	
923	933	977	998	962	1019	981	982	
965	984	1030	993	986	993	969	992	
991	957	977	1039	929	993	1019	1009	
955	958	1033	1025	971	1032	1006	969	
960	938	973	992	962	1063	1047	1019	
1021	979	1028	1049	1012	1016	1045	951	
955	953	1013	1021	1046	1042	1081	1060	
985	950	1068	1006	1024	1029	1043	1093	
979	971	984	985	1013	1049	1080	1065	
1024	1001	1045	1084	991	1025	1077	1090	
1073	976	1009	1027	995	1071	1098	1056	
993	1002	989	970	1012	1102	1004	1034	
1057	1019	1145	1007	1047	1001	1137	1033	
1056	1004	1028	1062	1066	1100	1065	1122	
1063	1031	1067	1026	1073	1092	1084	1092	
1027	1029	1045	1053	1025	1075	1059	1053	
978	1023	1121	1029	1139	1010	1174	1036	
999	1089	1063	1088	1043	1073	1119	1074	
1021	1034	1062	1044	1072	1083	1085	1053	
1019	1037	1042	1085	1063	1027	1102	1131	
1048	1079	1105	1058	1096	1116	1101	1104	
1077	1095	1092	1087	1081	1118	1093	1118	
1041	1079	1138	1088	1109	1169	1200	1201	
1092	1072	1082	1059	1058	1075	1146	1119	
1072	1040	1101	1135	1075	1156	1158	1138	
1082	1105	1166	1123	1034	1113	1200	1088	
1047	1078	1088	1171	1065	1162	1160	1119	
1086	1065	1114	1176	1069	1148	1174	1133	
1160	1019	1143	1169	1134	1189	1164	1121	
1131	1069	1186	1128	1166	1100	1246	1115	
1093	1102	1104	1126	1135	1144	1190	1163	
1116	1120	1167	1146	1175	1179	1147	1134	
1139	1114	1132	1068	1182	1157	1271	1170	
1095	1142	1137	1151	1190	1078	1197	1158	
1134	1075	1230	1146	1109	1213	1168	1205	
1192	1123	1165	1146	1149	1185	1222	1215	
1129	1190	1195	1174	1196	1187	1191	1171	
1138	1166	1141	1151	1226	1174	1182	1165	
1184	1105	1202	1213	1210	1153	1278	1206	
1157	1148	1243	1208	1161	1194	1176	1261	
1228	1163	1174	1191	1186	1204	1204	1160	
1103	1174	1221	1210	1172	1194	1291	1225	
1183	1170	1250	1175	1176	1249	1257	1223	
1176	1226	1192	1186	1224	1195	1224	1168	
1231	1155	1179	1228	1191	1138	1277	1183	
1168	1159	1187	1193	1218	1211	1235	1264	
1200	1230	1210	1220	1196	1221	1293	1251	
1187	1245	1224	1265	1289	1185	1325	1259	
1174	1167	1209	1188	1241	1231	1226	1270	
1188	1236	1211	1193	1205	1152	1233	1186	
1155	1187	1208	1201	1208	1231	1271	1251	
1278	1216	1226	1253	1260	1260	1281	1252	
1196	1236	1285	1153	1212	1265	1270	1278	
1170	1199	1295	1249	1248	1265	1222	1250	
1240	1240	1240	1225	1152	1248	1260	1213	
1208	1291	1237	1304	1189	1297	1265	1223	
1204	1182	1192	1231	1241	1241	1305	1302	
1191	1208	1200	1155	1271	1253	1236	1263	
1208	1163	1211	1306	1275	1233	1243	1295	
1276	1238	1236	1213	1257	1272	1250	1279	
1275	1178	1273	1230	1269	1258	1278	1296	
1224	1211	1289	1290	1241	1259	1319	1301	
1230	1192	1339	1266	1262	1262	1375	1316	
1190	1240	1271	1214	1300	1326	1325	1302	
1298	1252	1247	1280	1303	1307	1336	1284	
1244	1225	1371	1282	1258	1312	1333	1283	
1302	1273	1308	1256	1296	1284	1281	1322	
1238	1286	1320	1270	1278	1220	1368	1300	
1273	1276	1325	1303	1351	1331	1220	1263	
1291	1241	1261	1293	1379	1335	1330	1292	
1262	1264	1266	1340	1289	1268	1321	1308	
1257	1280	1365	1229	1336	1342	1341	1314	
1248	1309	1365	1356	1267	1369	1446	1353	
1256	1296	1352	1300	1306	1378	1336	1348	
1323	1294	1327	1224	1344	1318	1365	1332	
1292	1261	1381	1302	1307	1305	1341	1330	
1304	1310	1298	1382	1326	1366	1284	1361	
1321	1273	1301	1327	1257	1373	1398	1311	
1279	1293	1341	1399	1338	1279	1304	1388	
1313	1305	1326	1292	1341	1335	1427	1400	
1336	1326	1308	1316	1261	1280	1384	1296	
1320	1337	1408	1365	1421	1327	1365	1301	
1299	1292	1361	1351	1319	1341	1399	1360	
1394	1285	1374	1267	1359	1402	1380	1433	
1297	1327	1349	1347	1340	1356	1328	1375	
1276	1339	1302	1341	1337	1388	1367	1395	
1352	1331	1398	1252	1368	1372	1361	1392	
1354	1354	1295	1327	1329	1384	1395	1386	
1327	1308	1437	1301	1346	1341	1397	1318	
1334	1349	1385	1313	1313	1351	1323	1361	
1362	1348	1359	1284	1343	1428	1434	1401	
1354	1249	1388	1390	1357	1337	1405	1430	
1397	1292	1400	1395	1352	1409	1388	1404	
1345	1360	1402	1371	1387	1379	1360	1462	
1343	1363	1427	1316	1341	1358	1349	1380	
1391	1438	1390	1375	1421	1428	1361	1406	
1379	1375	1351	1375	1411	1435	1421	1391	
1425	1351	1394	1313	1389	1383	1423	1474	
1404	1301	1428	1378	1383	1386	1352	1295	
1385	1351	1352	1354	1390	1438	1423	1344	
1333	1271	1409	1365	1475	1373	1506	1415	
1392	1384	1427	1420	1448	1413	1452	1454	
1370	1364	1431	1504	1424	1409	1472	1446	
1397	1388	1461	1401	1363	1453	1364	1399	
1454	1368	1401	1386	1372	1494	1491	1436	
1359	1390	1425	1328	1368	1449	1444	1377	
1395	1433	1400	1394	1432	1451	1467	1448	
1372	1275	1373	1402	1395	1369	1476	1393	
1427	1375	1446	1374	1352	1392	1401	1433	
1361	1382	1376	1458	1434	1482	1394	1452	
1399	1362	1532	1395	1376	1476	1438	1466	
1377	1301	1517	1370	1444	1391	1481	1406	
1435	1412	1349	1337	1416	1448	1499	1443	
1407	1402	1467	1432	1494	1403	1379	1443	
1437	1375	1451	1417	1472	1496	1473	1438	
1405	1317	1374	1322	1388	1457	1541	1456	
1359	1397	1456	1430	1405	1450	1429	1462	
1373	1449	1469	1402	1388	1459	1498	1469	
1416	1392	1428	1388	1461	1479	1484	1518	
1421	1434	1438	1505	1381	1457	1450	1376	
1430	1412	1406	1446	1465	1443	1546	1450	
1460	1386	1402	1438	1513	1496	1441	1454	
1388	1404	1420	1396	1432	1417	1569	1457	
1437	1392	1420	1501	1466	1460	1480	1482	
1548	1366	1463	1433	1444	1476	1504	1428	
1393	1396	1446	1491	1410	1507	1440	1460	
1448	1445	1439	1440	1445	1569	1452	1498	
1419	1380	1467	1461	1421	1496	1492	1483	
1447	1433	1443	1490	1482	1464	1555	1550	
1404	1431	1484	1467	1455	1499	1473	1503	
1443	1373	1378	1474	1498	1479	1550	1468	
1410	1460	1461	1404	1472	1519	1486	1484	
1466	1475	1486	1483	1435	1538	1558	1433	
1487	1428	1472	1469	1482	1480	1459	1561	
1436	1449	1423	1481	1502	1497	1515	1429	
1442	1445	1508	1458	1482	1455	1519	1491	
1491	1450	1442	1479	1505	1501	1524	1471	
1451	1463	1482	1468	1455	1509	1512	1514	
1444	1451	1539	1403	1488	1501	1556	1497	
1510	1442	1454	1478	1420	1556	1491	1496	
1470	1429	1497	1368	1439	1442	1506	1482	
1445	1429	1508	1488	1476	1444	1510	1548	
1475	1469	1548	1511	1470	1505	1500	1469	
1473	1495	1470	1438	1533	1489	1506	1563	
1463	1462	1524	1472	1464	1497	1530	1577	
1461	1502	1579	1482	1482	1497	1565	1491	
1526	1457	1582	1489	1420	1499	1520	1542	
1499	1427	1487	1566	1509	1464	1567	1502	
1526	1422	1482	1514	1502	1543	1575	1468	
1519	1444	1581	1489	1484	1528	1470	1537	
1515	1468	1547	1441	1493	1567	1569	1521	
1455	1472	1488	1489	1524	1488	1583	1530	
1451	1504	1554	1523	1560	1545	1434	1477	
1479	1489	1470	1488	1496	1511	1571	1468	
1470	1507	1552	1483	1523	1537	1538	1516	
1499	1474	1566	1542	1537	1529	1542	1501	
1478	1426	1457	1522	1560	1581	1494	1519	
1509	1519	1548	1531	1546	1547	1604	1457	
1497	1497	1561	1492	1538	1593	1531	1571	
1555	1525	1505	1556	1585	1564	1618	1521	
1615	1424	1543	1516	1484	1591	1548	1521	
1536	1543	1530	1512	1510	1511	1488	1506	
1610	1491	1532	1558	1489	1539	1527	1534	
1485	1492	1541	1483	1499	1602	1646	1548	
1533	1491	1540	1508	1500	1552	1574	1519	
1540	1433	1560	1577	1553	1572	1505	1651	
1482	1537	1616	1570	1404	1553	1643	1532	
1522	1528	1524	1504	1536	1533	1554	1522	
1558	1450	1593	1564	1502	1577	1537	1519	
1458	1501	1522	1517	1525	1610	1567	1593	
1529	1541	1567	1568	1613	1562	1607	1509	
1544	1522	1547	1584	1504	1434	1518	1558	
1481	1533	1545	1603	1542	1580	1609	1579	
1513	1486	1548	1516	1502	1531	1573	1618	
1553	1520	1593	1567	1569	1594	1604	1607	
1512	1597	1510	1475	1542	1562	1550	1605	
1574	1501	1569	1562	1561	1509	1608	1617	
1492	1495	1596	1481	1497	1508	1568	1597	
1506	1521	1561	1592	1548	1624	1609	1570	
1479	1570	1506	1552	1497	1539	1578	1526	
1527	1544	1540	1570	1524	1565	1555	1610	
1496	1529	1537	1633	1569	1641	1667	1566	
1503	1572	1624	1621	1611	1560	1554	1593	
1540	1549	1557	1624	1598	1543	1579	1651	
1617	1480	1578	1515	1558	1670	1543	1484	
1598	1523	1634	1521	1572	1584	1504	1609	
1531	1498	1617	1608	1591	1594	1561	1549	
1553	1525	1612	1530	1606	1605	1595	1633	
1615	1540	1607	1595	1498	1543	1555	1598	
1492	1608	1655	1628	1603	1553	1561	1573	
1604	1532	1584	1566	1566	1607	1694	1555	
1605	1515	1512	1558	1558	1509	1666	1584	
1593	1583	1628	1608	1605	1486	1651	1594	
1550	1566	1569	1541	1576	1653	1658	1593	
1536	1497	1569	1620	1545	1627	1618	1584	
1530	1588	1534	1518	1588	1635	1607	1662	
1516	1486	1600	1598	1620	1694	1607	1694	
1508	1539	1632	1514	1564	1633	1586	1640	
1526	1576	1542	1552	1612	1634	1592	1649	
1527	1589	1644	1633	1598	1660	1561	1693	
1555	1549	1524	1568	1595	1594	1626	1633	
1558	1675	1671	1561	1709	1622	1659	1630	
1677	1538	1639	1644	1616	1641	1609	1627	
1575	1507	1560	1700	1628	1521	1614	1674	
1540	1607	1683	1593	1568	1685	1614	1551	
1599	1609	1689	1571	1533	1648	1533	1629	
1581	1646	1649	1588	1614	1627	1607	1548	
1632	1613	1616	1573	1589	1631	1625	1612	
1656	1532	1572	1602	1542	1537	1648	1604	
1603	1528	1676	1599	1527	1601	1626	1654	
1615	1536	1589	1550	1632	1659	1656	1653	
1589	1627	1651	1580	1618	1659	1696	1608	
1637	1606	1609	1595	1570	1629	1680	1617	
1531	1614	1670	1647	1564	1601	1667	1598	
1588	1596	1601	1635	1590	1615	1587	1573	
1584	1601	1633	1542	1622	1672	1616	1644	
1641	1618	1625	1689	1600	1666	1633	1631	
1611	1539	1676	1637	1597	1705	1583	1643	
1612	1651	1705	1646	1670	1692	1730	1642	
1673	1633	1598	1625	1671	1659	1685	1683	
1612	1642	1593	1683	1603	1637	1671	1635	
1602	1591	1663	1651	1632	1638	1664	1653	
1579	1538	1587	1571	1690	1636	1603	1711	
1586	1676	1695	1689	1575	1659	1620	1637	
1590	1589	1640	1620	1588	1601	1665	1753	
1595	1586	1703	1572	1702	1674	1703	1643	
1656	1630	1649	1605	1620	1548	1658	1710	
1622	1568	1666	1588	1592	1636	1671	1651	
1657	1614	1721	1679	1626	1592	1733	1606	
1609	1648	1650	1619	1678	1689	1627	1620	
1627	1628	1734	1632	1618	1673	1692	1607	
1618	1650	1659	1618	1652	1669	1678	1693	
1616	1579	1721	1682	1655	1666	1671	1697	
1622	1706	1728	1696	1628	1737	1736	1633	
1580	1656	1683	1600	1679	1717	1697	1653	
1592	1687	1585	1707	1563	1733	1692	1587	
1580	1618	1573	1633	1723	1676	1656	1650	
1572	1687	1688	1646	1616	1756	1716	1587	
1655	1670	1649	1643	1644	1678	1725	1604	
1604	1614	1692	1649	1675	1653	1587	1615	
1629	1659	1717	1674	1698	1632	1669	1679	
1667	1651	1697	1658	1623	1671	1723	1656	
1703	1597	1637	1656	1695	1717	1692	1648	
1708	1633	1659	1662	1628	1733	1741	1665	
1597	1667	1670	1685	1626	1684	1616	1615	
1684	1661	1663	1579	1634	1791	1668	1705	
1619	1606	1674	1677	1659	1730	1768	1626	
1677	1592	1683	1656	1664	1628	1684	1594	
1607	1619	1740	1656	1764	1711	1710	1599	
1663	1641	1710	1706	1653	1751	1738	1716	
1602	1603	1686	1658	1746	1713	1629	1701	
1615	1622	1769	1752	1642	1726	1641	1728	
1593	1632	1734	1682	1706	1669	1620	1734	
1726	1653	1701	1752	1633	1731	1796	1690	
1643	1676	1653	1700	1621	1716	1708	1662	
1622	1744	1707	1681	1667	1691	1803	1667	
1685	1619	1682	1723	1686	1748	1749	1659	
1661	1669	1727	1679	1719	1738	1744	1747	
1680	1723	1760	1756	1743	1733	1761	1759	
1725	1722	1724	1679	1707	1692	1742	1747	
1686	1630	1754	1727	1653	1725	1676	1692	
1668	1662	1654	1693	1641	1702	1727	1662	
1725	1683	1710	1723	1649	1718	1745	1769	
1699	1607	1681	1698	1755	1742	1643	1743	
1683	1603	1735	1605	1739	1747	1683	1664	
1776	1664	1693	1652	1690	1715	1691	1644	
1681	1689	1687	1706	1682	1751	1776	1720	
1668	1726	1749	1735	1654	1812	1730	1685	
1707	1759	1685	1668	1749	1693	1686	1798	
1686	1704	1657	1726	1765	1715	1769	1692	
1751	1618	1725	1656	1667	1743	1679	1686	
1690	1755	1735	1608	1709	1709	1757	1703	
1800	1725	1724	1661	1677	1746	1666	1713	
1672	1690	1671	1712	1759	1793	1828	1678	
1728	1750	1662	1712	1697	1667	1755	1754	
1788	1673	1832	1729	1770	1683	1743	1700	
1735	1729	1711	1761	1660	1727	1764	1711	
1662	1688	1709	1674	1771	1727	1767	1739	
1771	1727	1769	1734	1709	1759	1769	1790	
1719	1742	1740	1732	1742	1686	1722	1735	
1731	1761	1743	1742	1735	1753	1780	1739	
1740	1770	1781	1675	1690	1697	1760	1699	
1718	1810	1741	1722	1677	1754	1753	1739	
1738	1660	1778	1726	1759	1774	1727	1730	
1709	1727	1739	1708	1738	1740	1784	1696	
1779	1746	1786	1743	1706	1807	1756	1756	
1732	1669	1772	1762	1733	1768	1823	1790	
1685	1676	1700	1786	1717	1762	1727	1761	
1733	1684	1754	1737	1715	1808	1771	1690	
1705	1731	1852	1759	1718	1828	1780	1681	
1731	1700	1720	1762	1749	1729	1829	1631	
1676	1675	1739	1755	1681	1708	1724	1793	
1784	1741	1751	1730	1756	1732	1714	1856	
1739	1711	1782	1718	1849	1706	1746	1705	
1851	1674	1808	1744	1746	1862	1803	1752	
1770	1680	1799	1731	1814	1762	1761	1776	
1745	1727	1825	1767	1769	1725	1749	1799	
1751	1787	1802	1700	1794	1768	1831	1667	
1750	1808	1761	1724	1816	1792	1800	1688	
1851	1803	1690	1806	1791	1800	1834	1824	
1758	1707	1703	1725	1678	1789	1781	1766	
1697	1701	1778	1721	1779	1815	1779	1770	
1733	1767	1783	1711	1727	1740	1844	1744	
1755	1762	1772	1747	1709	1755	1779	1811	
1735	1718	1783	1758	1742	1778	1794	1782	
1842	1773	1755	1726	1765	1789	1768	1728	
1764	1720	1772	1717	1734	1711	1787	1776	
1738	1685	1700	1817	1782	1774	1740	1737	
1796	1748	1818	1757	1772	1745	1838	1749	
1669	1709	1713	1759	1758	1800	1835	1782	
1816	1767	1820	1836	1783	1826	1780	1742	
1804	1804	1744	1759	1808	1817	1807	1801	
1767	1759	1819	1711	1739	1813	1761	1790	
1725	1782	1867	1842	1760	1800	1827	1735	
1757	1787	1796	1788	1756	1854	1753	1838	
1760	1706	1805	1781	1792	1828	1754	1809	
1767	1870	1764	1780	1717	1809	1847	1840	
1741	1773	1760	1791	1873	1757	1784	1752	
1760	1731	1788	1787	1727	1826	1764	1739	
1749	1765	1780	1720	1792	1877	1804	1699	
1734	1738	1834	1837	1799	1840	1833	1714	
1799	1773	1838	1785	1851	1863	1736	1814	
1888	1737	1851	1675	1847	1777	1813	1732	
1793	1709	1760	1747	1815	1824	1836	1791	
1745	1754	1791	1761	1762	1755	1848	1814	
1844	1798	1839	1748	1771	1790	1804	1832	
1878	1788	1821	1786	1863	1859	1790	1736	
1775	1732	1842	1747	1745	1762	1864	1759	
1753	1831	1916	1772	1769	1688	1803	1793	
1761	1743	1800	1793	1789	1911	1794	1862	
1772	1777	1746	1756	1899	1861	1860	1828	
1768	1809	1844	1881	1786	1764	1801	1770	
1809	1821	1804	1769	1827	1829	1796	1771	
1769	1747	1753	1814	1813	1795	1869	1836	
1829	1809	1773	1722	1804	1894	1825	1800	
1810	1734	1778	1804	1895	1847	1785	1775	
1780	1810	1850	1799	1838	1843	1826	1848	
1815	1787	1906	1877	1738	1784	1752	1827	
1889	1782	1821	1804	1777	1826	1838	1783	
1785	1814	1895	1870	1782	1808	1803	1753	
1830	1843	1832	1804	1896	1867	1866	1749	
1750	1727	1813	1818	1767	1841	1872	1786	
1854	1733	1858	1807	1820	1894	1741	1776	
1762	1808	1778	1846	1819	1820	1806	1844	
1796	1780	1776	1811	1791	1735	1735	1923	
1724	1870	1808	1827	1822	1754	1842	1817	
1849	1657	1847	1832	1751	1758	1835	1800	
1780	1797	1796	1715	1846	1866	1860	1738	
1893	1815	1839	1844	1856	1784	1809	1802	
1841	1865	1847	1841	1865	1863	1802	1829	
1826	1767	1812	1811	1853	1863	1847	1799	
1796	1807	1938	1821	1796	1744	1850	1849	
1819	1831	1964	1853	1837	1852	1893	1851	
1798	1738	1822	1909	1849	1850	1850	1765	
1789	1894	1860	1840	1885	1804	1783	1860	
1893	1814	1881	1812	1778	1829	1834	1834	
1860	1814	1881	1816	1813	1908	1901	1836	
1869	1828	1862	1833	1882	1816	1863	1875	
1814	1866	1860	1889	1838	1876	1747	1851	
1767	1795	1888	1786	1828	1879	1863	1831	
1743	1772	1848	1888	1838	1921	1854	1810	
1827	1738	1771	1838	1849	1927	1945	1887	
1858	1855	1886	1803	1782	1844	1853	1800	
1829	1758	1843	1789	1891	1862	1871	1834	
1818	1866	1835	1827	1824	1878	1797	1754	
1865	1767	1933	1740	1899	1800	1866	1811	
1815	1813	1807	1838	1840	1882	1856	1798	
1842	1878	1917	1827	1859	1872	1902	1758	
1806	1781	1901	1788	1869	1933	1743	1943	
1897	1916	1873	1803	1814	1755	1808	1754	
1828	1851	1868	1760	1881	1877	1898	1838	
1868	1864	1876	1864	1887	1886	1826	1893	
1788	1823	1830	1901	1861	1851	1786	1881	
1841	1806	1933	1800	1809	1960	1906	1867	
1842	1813	1795	1884	1854	1911	1813	1836	
1847	1769	1897	1812	1870	1813	1853	1862	
1803	1837	1915	1821	1798	1894	1849	1872	
1897	1798	1848	1832	1773	1896	1895	1863	
1864	1805	1996	1901	1803	1922	1790	1859	
1815	1849	1891	1905	1843	1830	1957	1849	
1818	1803	1914	1733	1878	1872	1867	1869	
1926	1915	1878	1883	1824	1787	1870	1840	
1849	1878	1931	1842	1883	1840	1833	1787	
1847	1810	1885	1868	1860	1830	1856	1840	
1912	1875	1915	1764	1897	1945	1934	1904	
1828	1892	1896	1828	1801	1840	1871	1788	
1849	1766	1907	1847	1851	1842	1815	1913	
1865	1820	1841	1844	1863	1856	1825	1930	
1849	1841	1866	1851	1867	1884	1919	1817	
1841	1800	1878	1803	1876	1905	1848	1827	
1874	1760	1869	1807	1912	1899	1896	1919	
1817	1826	1895	1868	1877	1910	1918	1837	
1896	1801	1928	1819	1878	1834	1804	1777	
1873	1857	1859	1845	1770	1778	1875	1825	
1871	1876	1841	1831	1832	1895	1884	1865	
1863	1807	1887	1799	1774	1767	1864	1855	
1862	1860	1920	1850	1886	1808	1820	1818	
1903	1828	1919	1819	1825	1898	1863	1849	
1846	1816	1879	1887	1867	1841	1870	1810	
1843	1835	1923	1847	1851	1846	1901	1826	
1874	1797	1980	1811	1861	1844	1922	1888	
1798	1808	1906	1887	1916	1931	1849	1799	
1935	1805	1927	1916	1856	1834	1822	1861	
1897	1876	1895	1864	1787	1926	1879	1793	
1826	1827	1844	1878	1781	1901	1920	1914	
1851	1778	1951	1854	1869	1810	1908	1926	
1800	1855	1912	1890	1842	1840	1898	1836	
1861	1851	1899	1792	1829	1950	1840	1874	
1843	1899	1876	1859	1918	1870	1853	1831	
1872	1891	1831	1817	1943	1889	1880	1762	
1769	1813	1820	1851	1855	1950	1855	1819	
1884	1927	1958	1851	1826	1880	1921	1884	
1858	1831	1934	1803	1811	1875	1886	1844	
1898	1891	1793	1764	1883	1810	1858	1825	
1859	1809	1962	1871	1860	1862	1905	1904	
1860	1786	1895	1899	1823	1841	1925	1868	
1837	1808	1912	1846	1783	1944	1919	1882	
1910	1920	1927	1871	1871	1859	1918	1822	
1845	1867	1874	1895	1806	1859	1855	1944	
1868	1820	1866	1873	1799	1941	1839	1850	
1920	1827	1935	1844	1814	1816	1851	1880	
1807	1932	1877	1786	1844	1926	1903	1822	
1830	1892	1880	1846	1786	1949	1856	1888	
1813	1817	1864	1870	1926	1902	1882	2000	
1841	1854	1847	1901	1900	1842	1863	1966	
1810	1863	1817	1814	1832	1894	1915	1872	
1856	1820	1898	1868	1875	1821	1846	1881	
1843	1880	1854	1912	1821	1865	1816	1833	
1860	1778	1890	1907	1929	1878	1847	1822	
1910	1909	1827	1882	1821	1850	1960	1821	
1859	1755	1898	1852	1880	1875	1880	1869	
1860	1801	1872	1809	1910	1773	1900	1879	
1861	1790	1914	1903	1842	1843	1858	1952	
1841	1796	1891	1884	1827	1840	1933	1946	
1869	1845	1876	1925	1772	1790	1816	1810	
1819	1815	1874	1828	1859	1876	1909	1844	
1851	1813	1868	1819	1854	1877	1864	1850	
1859	1817	1964	1911	1847	1937	1921	1820	
1801	1843	1907	1860	1894	1902	1879	1774	
1762	1851	1931	1841	1876	1863	1884	1854	
1900	1914	1862	1839	1881	1847	1852	1863	
1863	1806	1886	1854	1823	1944	1829	1806	
1850	1890	1871	1835	1874	1960	1909	1790	
1872	1904	1743	1889	1921	1955	1834	1793	
1906	1912	1975	1800	1937	1830	1953	1838	
1922	1764	1892	1849	1870	1992	1829	1871	
1877	1795	1940	1853	1940	1886	1885	1853	
1825	1925	1859	1826	1887	1834	1810	1885	
1881	1826	1895	1830	1825	1973	1902	1803	
1885	1962	1886	1927	1816	1834	1885	1878	
1798	1797	1887	1872	1818	1863	1903	1866	
1911	1889	1882	1907	1873	1894	1885	1802	
1867	1862	1934	1818	1816	1885	1916	1862	
1817	1837	1846	1839	1814	1916	1820	1806	
1829	1857	1888	1800	1885	1933	1941	1903	
1825	1828	1953	1868	1910	1824	1938	1857	
1896	1912	1835	1864	1797	1881	1894	1784	
1799	1956	1869	1912	1863	1867	1897	1793	
1862	1873	1923	1808	1842	1881	1915	1864	
1830	1826	1891	1880	1911	1853	1861	1863	
1886	1870	1869	1800	1887	1864	1922	1807	
1876	1825	1879	1935	1829	1924	1883	1900	
1871	1816	1852	1911	1924	1880	1872	1831	
1788	1793	1897	1889	1853	1844	1910	1916	
1870	1840	1854	1796	1809	1841	1860	1840	
1840	1952	1856	1877	1918	1886	1793	1839	
1914	1867	1964	1939	1969	1816	1837	1822	
1808	1878	1837	1899	1858	1842	1859	1846	
1882	1845	1878	1788	1859	1881	1835	1850	
1880	1800	1788	1855	1879	1923	1916	1852	
1896	1866	1898	1823	1865	1900	1895	1876	
1873	1873	1936	1807	1857	1926	1885	1832	
1857	1862	1793	1836	1869	1919	1914	1886	
1960	1867	1932	1890	1878	1837	1875	1868	
1882	1823	1889	1884	1841	1930	1849	1882	
1888	1869	1833	1837	1878	1810	1957	1796	
1870	1848	1927	1877	1815	1868	1918	1783	
1846	1894	1895	1801	1924	1869	1840	1818	
1751	1848	1865	1871	1826	1913	1887	1860	
1884	1847	1874	1842	1856	1888	1893	1824	
1869	1869	1945	1928	1829	1909	1889	1881	
1847	1974	1879	1828	1889	1889	1830	1928	
1842	1885	1947	1858	1836	1963	1835	1871	
1843	1927	1845	1842	1824	1911	1942	1920	
1879	1951	1884	1858	1822	1810	1886	1855	
1887	1845	1886	1862	1850	1887	1891	1848	
1843	1812	1969	1940	1883	1873	1905	1864	
1891	1780	1929	1854	1884	1875	1779	1808	
1856	1879	1921	1868	1925	1957	1888	1836	
1893	1841	1946	1778	1891	1887	1893	1850	
1864	1830	1951	1845	1859	1950	1885	1895	
1903	1879	1964	1824	1869	1883	1842	1812	
1821	1898	1930	1908	1892	1856	1858	1875	
1876	1907	1922	1857	1800	1851	1934	1848	
1873	1886	1900	1835	1854	1888	1937	1779	
1896	1765	1859	1881	1847	1891	1854	1819	
1847	1775	1853	1800	1896	1924	1907	1828	
1864	1824	1881	1902	1897	1852	1887	1832	
1879	1883	1950	1900	1827	1897	1965	1796	
1814	1919	1882	1892	1881	1863	1849	1841	
1877	1824	1881	1901	1878	1926	1847	1833	
1896	1873	1904	1755	1872	1865	1873	1822	
1816	1813	1834	1874	1883	1874	1863	1817	
1883	1900	1947	1836	1939	1861	1821	1946	
1908	1906	1905	1938	1939	1858	1851	1823	
1912	1871	1872	1825	1968	1855	1913	1840	
1900	1890	1887	1925	1763	1907	1843	1834	
1900	1824	1842	1854	1886	1866	1868	1765	
1878	1886	1938	1919	1862	1911	1788	1840	
1924	1941	1919	1925	1824	1919	1854	1876	
1847	1944	1872	1840	1857	1835	1882	1823	
1794	1905	1925	1819	1867	1863	1898	1822	
1827	1874	1821	1885	1852	1797	1872	1872	
1948	1836	1886	1903	1822	1885	1848	1843	
1883	1849	1937	1867	1785	1864	1934	1839	
1876	1846	1891	1937	1817	1843	1854	1821	
1898	1947	1854	1842	1858	1890	1885	1907	
1813	1854	1900	1882	1830	1921	1882	1761	
1877	1849	1917	1884	1838	1850	1918	1797	
1974	1793	1929	1817	1839	1845	1893	1833	
1825	1811	1982	1865	1853	1882	1907	1905	
1800	1830	1893	1861	1914	1873	1863	1880	
1850	1897	1885	1943	1915	1912	1853	1852	
1905	1848	1936	1813	1852	1830	1898	1821	
1873	1824	1843	1791	1952	1914	1889	1813	
1906	1905	1913	1819	1880	1873	1897	1787	
1896	1770	1840	1894	1847	1852	1772	1797	
1881	1882	1910	1875	1830	1965	1895	1863	
1880	1912	1927	1794	1874	1917	1907	1779	
1940	1831	1861	1916	1823	1847	1898	1800	
1925	1888	1876	1883	1783	1868	1832	1791	
1991	1830	1880	1868	1871	1883	1966	1839	
1887	1758	1945	1949	1789	1831	1904	1718	
1835	1839	1811	1955	1793	1959	1873	1849	
1883	1915	1939	1926	1900	1877	1901	1854	
1958	1791	1868	1889	1950	1869	1838	1804	
1910	1840	1856	1816	1908	1904	1830	1762	
1846	1830	1980	1885	1840	1871	1873	1911	
1829	1880	1856	1859	1937	1828	1802	1873	
1926	1859	1898	1929	1923	1889	1833	1875	
1938	1926	1934	1887	1904	1878	1861	1869	
1844	1832	1859	1861	1875	1921	1881	1967	
1820	1885	1840	1875	1887	1907	1883	1837	
1876	1752	1896	1854	1847	1868	1848	1839	
1800	1963	1950	1985	1885	1872	1858	1846	
1871	1890	1794	1837	1900	1897	1838	1862	
1984	1879	1852	1936	1852	1945	1859	1796	
1886	1866	1794	1855	1835	1810	1865	1892	
1994	1853	1883	1843	1910	1953	1911	1874	
1837	1875	1966	1769	1920	1837	1763	1893	
1959	1855	1859	1866	1867	1906	1899	1851	
1874	1843	1885	1925	1836	1907	1888	1887	
1898	1848	1888	1793	1848	1914	1818	1865	
1827	1896	1843	1927	1854	1809	1800	1810	
1877	1839	1944	1882	1851	1871	1864	1761	
1898	1878	1876	1807	1884	1889	1856	1855	
1899	1864	1873	1819	1872	1916	1890	1827	
1928	1898	1901	1861	1935	1923	1830	1899	
1925	1823	1854	1811	1831	1824	1879	1830	
1856	1855	1935	1874	1884	1905	1886	1828	
1876	1875	2000	1861	1866	1881	1954	1795	
1820	1830	1847	1904	1886	2000	1762	1818	
1912	1818	1887	1878	1861	1913	1942	1910	
1857	1926	1918	1844	1840	1948	1887	1859	
1901	1909	1941	1893	1844	1780	1933	1877	
1899	1852	1882	1848	1839	1872	1858	1937	
1893	1846	1870	1869	1864	1873	1930	1863	
1921	1886	1974	1835	1830	1865	1927	1863	
1854	1839	1924	1839	1915	1838	1807	1879	
1923	1878	1957	1840	1827	1968	1891	1919	
1871	1869	1865	1869	1913	1906	1912	1782	
1906	1845	1928	1812	1898	1901	1811	1905	
1783	1820	1853	1916	1814	1887	1828	1857	
1783	1865	1911	1890	1830	1860	1883	1788	
1938	1878	1897	1894	1883	1855	1877	1876	
1849	1905	1838	1903	1831	1923	1901	1853	
1842	1850	1906	1899	1881	1922	1900	1833	
1985	1913	1921	1895	1833	1888	1865	1891	
1913	1874	1853	1905	1869	1871	1858	1804	
1876	1747	1983	1830	1899	1896	1939	1838	
1942	1846	1894	1852	1867	1912	1838	1897	
1816	1823	1898	1869	1840	1871	1854	1864	
1906	1901	1880	1866	1825	1797	1821	1867	
1854	1885	1913	1825	1826	1921	1845	1764	
1897	1884	1896	1896	1880	1853	1774	1879	
1801	1906	1879	1859	1900	1909	1788	1813	
1866	1900	1924	1835	1884	1870	1855	1850	
1863	1842	1932	1833	1790	1799	1825	1838	
1921	1874	1779	1830	1923	1826	1924	1784	
1868	1909	1836	1843	1925	1892	1937	1848	
1889	1898	1864	1923	1818	1897	1866	1905	
1829	1849	1841	1860	1763	1937	1890	1798	
1896	1836	1935	1833	1891	1844	1829	1898	
1925	1852	1855	1802	1861	1942	1872	1820	
1888	1944	1881	1889	1912	1889	1839	1797	
1852	1882	1906	1868	1891	1873	1899	1810	
1881	1877	1907	1877	1907	1898	1856	1801	
1862	1910	1846	1874	1782	1893	1837	1813	
1861	1878	1926	1891	1780	1953	1813	1796	
1771	1867	1923	1858	1751	1927	1830	1866	
1862	1827	1860	1906	1833	1826	1857	1811	
1868	1812	1853	1897	1792	1920	1824	1817	
1907	1862	1865	1884	1844	1874	1824	1776	
1751	1873	1903	1856	1817	1885	1887	1863	
1732	1834	1869	1871	1837	1854	1897	1822	
1889	1919	1882	1877	1756	1879	1853	1803	
1887	1845	1841	1851	1850	1834	1903	1874	
1836	1924	1809	1858	1788	1895	1789	1856	
1852	1917	1840	1894	1822	1847	1825	1826	
1854	1867	1870	1833	1875	1935	1884	1877	
1843	1863	1880	1966	1812	1880	1913	1846	
1867	1874	1871	1779	1892	1871	1835	1835	
1875	1916	1866	1916	1814	1902	1820	1810	
1880	1848	1931	1814	1834	1887	1783	1822	
1845	1822	1877	1801	1828	1981	1822	1792	
1861	1829	1831	1877	1860	1924	1833	1845	
1842	1820	1860	1883	1793	1887	1792	1860	
1877	1846	1822	1849	1814	1868	1858	1847	
1824	1847	1888	1899	1807	1916	1887	1810	
1898	1758	1890	1861	1806	1851	1837	1795	
1869	2000	1863	1848	1850	1896	1881	1818	
1847	1817	1880	1842	1887	1939	1929	1786	
1836	1871	1879	1766	1797	1859	1889	1801	
1946	1889	1899	1834	1759	1847	1958	1854	
1955	1811	1893	1844	1825	1900	1820	1881	
1920	1919	1831	1833	1819	1896	1841	1793	
1895	1846	1854	1838	1849	1935	1798	1865	
1864	1800	1983	1879	1877	1857	1797	1831	
1839	1848	1866	1805	1879	1864	1873	1856	
1901	1912	1885	1823	1843	1902	1794	1806	
1936	1930	1861	1890	1891	1829	1816	1739	
1875	1802	1917	1791	1787	1887	1895	1827	
1851	1800	1895	1889	1861	1900	1779	1861	
1843	1856	1881	1854	1882	1885	1890	1786	
1906	1885	1920	1744	1805	1859	1832	1789	
1852	1828	1861	1841	1851	1835	1846	1858	
1795	1850	1811	1888	1824	1829	1851	1805	
1884	1911	1813	1870	1840	1921	1725	1760	
1804	1817	1840	1805	1793	1891	1794	1890	
1839	1806	1829	1858	1869	1837	1802	1747	
1891	1847	1938	1807	1903	1714	1823	1867	
1891	1815	1924	1896	1803	1848	1783	1695	
1789	1887	1938	1818	1750	1794	1813	1772	
1840	1862	1905	1807	1798	1900	1847	1772	
1865	1845	1923	1849	1843	1834	1875	1856	
1911	1871	1899	1803	1801	1948	1791	1705	
1852	1841	1916	1777	1847	1815	1829	1757	
1836	1822	1853	1895	1815	1849	1857	1807	
1843	1877	1922	1917	1821	1858	1892	1833	
1817	1870	1864	1851	1843	1882	1869	1713	
1787	1859	1919	1799	1799	1800	1828	1833	
1815	1786	1899	1866	1809	1915	1765	1795	
1894	1896	1869	1896	1818	1840	1835	1787	
1871	1835	1862	1824	1847	1892	1823	1829	
1880	1804	1899	1855	1838	1908	1864	1743	
1927	1766	1903	1796	1887	1836	1848	1754	
1864	1856	1892	1880	1835	1817	1861	1786	
1869	1881	1913	1799	1696	1843	1933	1729	
1854	1759	1904	1759	1822	1834	1852	1814	
1907	1786	1942	1883	1835	1856	1835	1814	
1819	1847	1836	1812	1790	1778	1840	1754	
1850	1795	1905	1763	1806	1889	1832	1760	
1855	1890	1797	1756	1837	1812	1775	1804	
1852	1903	1887	1745	1850	1816	1769	1817	
1877	1784	1912	1829	1843	1772	1817	1839	
1832	1823	1934	1808	1804	1879	1832	1757	
1906	1894	1842	1787	1817	1796	1794	1828	
1794	1803	1822	1825	1797	1813	1851	1771	
1875	1837	1865	1720	1833	1898	1848	1831	
1857	1751	1832	1841	1769	1931	1808	1785	
1840	1794	1849	1830	1828	1884	1833	1827	
1892	1855	1865	1857	1910	1815	1841	1773	
1927	1764	1791	1787	1863	1939	1794	1816	
1862	1831	1891	1757	1751	1836	1712	1809	
1832	1899	1807	1721	1812	1831	1874	1810	
1845	1842	1811	1832	1811	1767	1828	1722	
1861	1793	1893	1803	1866	1766	1810	1755	
1866	1846	1766	1812	1833	1771	1849	1685	
1853	1817	1809	1785	1798	1847	1807	1711	
1797	1880	1773	1825	1885	1725	1816	1790	
1918	1843	1869	1814	1868	1807	1778	1804	
1844	1818	1891	1755	1801	1781	1815	1817	
1796	1856	1879	1838	1882	1847	1728	1787	
1831	1858	1841	1846	1748	1829	1843	1736	
1768	1853	1822	1866	1755	1823	1812	1770	
1838	1845	1920	1799	1825	1823	1837	1741	
1883	1739	1803	1840	1830	1864	1763	1748	
1859	1813	1859	1815	1739	1861	1805	1778	
1842	1800	1837	1772	1756	1760	1840	1810	
1882	1798	1894	1821	1764	1785	1758	1730	
1935	1827	1818	1841	1831	1742	1818	1830	
1874	1838	1819	1800	1823	1820	1803	1791	
1818	1854	1855	1795	1681	1816	1761	1758	
1819	1924	1742	1787	1797	1827	1793	1713	
1811	1821	1778	1800	1774	1802	1759	1711	
1889	1809	1859	1856	1819	1850	1794	1684	
1861	1793	1803	1853	1843	1780	1773	1760	
1837	1812	1814	1787	1824	1814	1755	1778	
1866	1704	1893	1767	1815	1840	1750	1794	
1837	1739	1844	1791	1783	1822	1771	1762	
1897	1790	1871	1826	1811	1755	1847	1783	
1829	1773	1893	1798	1762	1792	1737	1803	
1841	1820	1776	1864	1899	1826	1871	1742	
1854	1731	1764	1857	1868	1817	1798	1658	
1823	1868	1771	1725	1793	1804	1837	1763	
1816	1804	1798	1731	1818	1798	1857	1770	
1856	1850	1860	1896	1767	1866	1770	1789	
1845	1812	1834	1694	1754	1811	1774	1821	
1830	1850	1822	1872	1812	1782	1798	1743	
1818	1814	1750	1758	1791	1860	1679	1637	
1826	1796	1853	1803	1815	1842	1935	1742	
1773	1792	1753	1839	1790	1774	1778	1654	
1877	1796	1884	1777	1797	1818	1769	1775	
1878	1815	1850	1786	1759	1813	1805	1731	
1738	1777	1818	1814	1867	1735	1715	1749	
1850	1836	1816	1771	1769	1732	1814	1739	
1776	1791	1773	1816	1863	1857	1789	1745	
1819	1787	1854	1806	1846	1813	1720	1719	
1887	1792	1813	1714	1784	1772	1825	1786	
1796	1826	1764	1846	1777	1731	1733	1723	
1736	1773	1872	1810	1780	1789	1755	1761	
1769	1743	1754	1783	1802	1720	1749	1771	
1819	1780	1769	1809	1837	1790	1790	1678	
1745	1724	1786	1793	1757	1783	1748	1713	
1848	1766	1793	1696	1817	1822	1750	1745	
1814	1759	1745	1723	1734	1820	1716	1699	
1838	1789	1784	1813	1813	1792	1752	1725	
1808	1754	1774	1744	1805	1787	1732	1735	
1806	1860	1829	1794	1782	1759	1826	1693	
1789	1815	1788	1716	1857	1848	1737	1756	
1903	1785	1845	1818	1819	1799	1755	1795	
1834	1799	1780	1783	1782	1780	1706	1734	
1840	1808	1759	1768	1783	1786	1681	1699	
1772	1802	1796	1753	1688	1798	1807	1703	
1779	1784	1773	1783	1726	1761	1735	1722	
1835	1807	1805	1753	1757	1740	1781	1734	
1815	1795	1839	1776	1798	1778	1772	1691	
1816	1756	1801	1735	1766	1721	1723	1660	
1773	1808	1758	1788	1864	1684	1778	1696	
1783	1821	1765	1700	1810	1814	1721	1746	
1835	1755	1776	1776	1767	1793	1747	1752	
1802	1738	1825	1717	1743	1842	1774	1754	
1793	1787	1860	1735	1706	1804	1783	1780	
1767	1733	1789	1656	1725	1771	1870	1726	
1736	1832	1826	1749	1806	1788	1764	1717	
1763	1753	1753	1728	1802	1793	1714	1794	
1857	1733	1795	1773	1748	1814	1759	1711	
1785	1772	1813	1797	1731	1766	1787	1772	
1774	1711	1761	1810	1752	1695	1739	1777	
1797	1783	1829	1779	1788	1818	1735	1704	
1837	1814	1805	1745	1768	1691	1757	1714	
1803	1829	1823	1800	1684	1865	1764	1659	
1772	1758	1837	1780	1765	1756	1718	1683	
1777	1785	1860	1754	1809	1834	1772	1714	
1756	1852	1806	1742	1753	1787	1722	1688	
1775	1746	1775	1682	1772	1752	1701	1688	
1804	1777	1743	1737	1706	1814	1651	1675	
1810	1869	1774	1759	1740	1738	1784	1724	
1793	1737	1774	1778	1768	1758	1808	1713	
1779	1799	1786	1736	1750	1710	1765	1686	
1704	1754	1808	1739	1730	1812	1688	1746	
1804	1827	1761	1686	1680	1774	1760	1715	
1754	1798	1788	1733	1769	1657	1759	1693	
1795	1740	1782	1754	1783	1774	1679	1731	
1775	1801	1784	1766	1746	1735	1726	1689	
1750	1815	1785	1682	1724	1712	1719	1679	
1776	1735	1819	1791	1744	1758	1753	1705	
1770	1838	1801	1718	1860	1756	1758	1709	
1756	1786	1768	1724	1684	1810	1687	1766	
1753	1825	1723	1700	1752	1717	1753	1682	
1835	1807	1804	1714	1820	1742	1752	1713	
1776	1717	1768	1725	1744	1798	1688	1722	
1753	1759	1682	1695	1727	1792	1726	1662	
1796	1762	1825	1824	1770	1794	1739	1676	
1860	1729	1710	1731	1773	1723	1622	1728	
1788	1752	1811	1734	1736	1754	1721	1717	
1727	1774	1745	1741	1701	1803	1695	1679	
1797	1850	1812	1714	1701	1782	1826	1711	
1750	1770	1742	1802	1789	1737	1767	1693	
1833	1811	1803	1699	1774	1723	1706	1646	
1719	1746	1753	1691	1737	1698	1698	1672	
1813	1780	1747	1659	1789	1724	1734	1722	
1803	1692	1781	1701	1700	1763	1721	1632	
1797	1717	1739	1729	1730	1728	1758	1667	
1810	1865	1795	1702	1794	1735	1713	1723	
1801	1823	1721	1763	1735	1723	1761	1729	
1773	1817	1728	1720	1785	1744	1698	1716	
1752	1723	1763	1717	1700	1754	1684	1782	
1720	1783	1756	1714	1730	1772	1724	1646	
1783	1775	1854	1784	1686	1725	1722	1635	
1741	1757	1661	1794	1739	1740	1674	1690	
1787	1739	1744	1709	1688	1694	1769	1659	
1808	1680	1789	1763	1667	1775	1692	1652	
1753	1754	1786	1759	1643	1765	1726	1630	
1784	1793	1806	1699	1794	1720	1686	1680	
1812	1734	1846	1600	1778	1723	1659	1687	
1791	1771	1755	1809	1685	1753	1679	1671	
1775	1786	1746	1789	1780	1778	1726	1699	
1738	1792	1730	1753	1696	1692	1742	1623	
1827	1739	1750	1668	1703	1706	1755	1662	
1791	1796	1755	1655	1765	1645	1714	1636	
1716	1713	1789	1696	1733	1752	1721	1640	
1794	1773	1916	1748	1779	1764	1697	1625	
1820	1759	1705	1714	1700	1756	1691	1682	
1751	1827	1715	1679	1633	1745	1751	1633	
1710	1703	1788	1773	1733	1740	1701	1604	
1774	1746	1719	1743	1732	1691	1642	1625	
1820	1750	1742	1704	1693	1671	1664	1718	
1758	1827	1700	1751	1730	1736	1701	1712	
1802	1723	1720	1685	1667	1730	1687	1647	
1746	1814	1761	1705	1717	1704	1664	1654	
1736	1726	1745	1730	1708	1699	1594	1644	
1735	1674	1773	1619	1689	1738	1650	1680	
1789	1747	1734	1627	1761	1678	1723	1602	
1700	1734	1676	1755	1695	1763	1673	1577	
1798	1679	1714	1678	1736	1757	1718	1658	
1701	1732	1762	1646	1674	1687	1675	1580	
1736	1654	1618	1718	1694	1693	1629	1632	
1830	1754	1706	1714	1647	1744	1693	1623	
1695	1700	1752	1685	1739	1694	1696	1622	
1710	1635	1724	1720	1719	1652	1743	1627	
1843	1727	1777	1741	1683	1747	1729	1624	
1731	1682	1697	1676	1716	1641	1705	1585	
1732	1792	1736	1653	1679	1793	1708	1574	
1732	1788	1730	1765	1707	1719	1634	1645	
1745	1683	1724	1715	1709	1707	1612	1629	
1767	1696	1724	1734	1731	1671	1645	1673	
1704	1720	1704	1769	1700	1743	1709	1610	
1694	1742	1778	1759	1599	1637	1624	1681	
1698	1644	1782	1746	1731	1660	1680	1659	
1768	1702	1678	1743	1712	1716	1674	1662	
1744	1723	1719	1725	1639	1699	1622	1648	
1775	1799	1717	1646	1678	1675	1676	1650	
1681	1790	1697	1655	1670	1657	1665	1595	
1697	1778	1690	1701	1740	1712	1662	1635	
1762	1687	1734	1728	1705	1632	1682	1661	
1726	1627	1721	1741	1665	1725	1696	1613	
1771	1686	1713	1676	1692	1656	1664	1602	
1670	1724	1751	1676	1654	1638	1699	1602	
1729	1761	1673	1708	1636	1676	1681	1671	
1698	1639	1750	1694	1670	1735	1650	1586	
1693	1727	1769	1643	1704	1669	1627	1588	
1751	1700	1687	1686	1753	1763	1745	1633	
1695	1712	1708	1664	1728	1675	1628	1580	
1763	1717	1735	1675	1679	1707	1599	1624	
1715	1682	1686	1635	1734	1588	1609	1614	
1739	1763	1661	1699	1651	1694	1666	1709	
1734	1789	1647	1654	1652	1692	1687	1662	
1778	1714	1688	1693	1644	1678	1683	1646	
1691	1663	1724	1685	1602	1705	1647	1601	
1717	1743	1733	1692	1756	1666	1709	1631	
1638	1741	1653	1738	1650	1667	1655	1667	
1778	1799	1743	1715	1668	1604	1648	1659	
1710	1757	1692	1713	1716	1656	1664	1553	
1738	1673	1689	1669	1663	1720	1721	1655	
1651	1662	1727	1650	1717	1693	1666	1613	
1712	1734	1677	1616	1746	1721	1608	1637	
1743	1707	1728	1656	1604	1762	1618	1568	
1738	1694	1741	1638	1679	1630	1581	1558	
1756	1659	1735	1614	1682	1679	1686	1614	
1580	1745	1695	1666	1596	1739	1608	1551	
1776	1720	1648	1703	1753	1767	1614	1594	
1702	1669	1735	1717	1754	1703	1725	1672	
1700	1692	1680	1706	1655	1729	1630	1584	
1679	1708	1708	1719	1692	1630	1631	1558	
1807	1695	1688	1665	1610	1716	1596	1716	
1675	1693	1655	1666	1625	1638	1661	1542	
1795	1698	1681	1639	1676	1657	1618	1574	
1663	1691	1716	1641	1640	1656	1650	1554	
1678	1656	1762	1652	1638	1678	1575	1602	
1642	1675	1692	1696	1679	1697	1668	1520	
1649	1682	1716	1658	1672	1709	1714	1652	
1761	1677	1618	1669	1647	1687	1618	1619	
1735	1649	1658	1610	1637	1728	1600	1573	
1692	1717	1777	1703	1732	1637	1563	1631	
1749	1650	1677	1662	1536	1637	1670	1606	
1764	1713	1734	1668	1573	1694	1647	1650	
1681	1763	1731	1609	1687	1669	1610	1632	
1690	1661	1710	1606	1633	1677	1657	1575	
1706	1718	1631	1597	1670	1644	1680	1607	
1741	1753	1717	1614	1700	1717	1671	1527	
1732	1723	1695	1624	1684	1628	1634	1616	
1732	1661	1593	1636	1630	1686	1661	1689	
1691	1735	1612	1730	1672	1677	1566	1569	
1697	1794	1740	1647	1666	1639	1688	1627	
1695	1758	1741	1688	1611	1659	1626	1601	
1679	1682	1713	1732	1600	1675	1637	1658	
1719	1721	1706	1627	1664	1635	1628	1624	
1630	1713	1738	1668	1629	1645	1644	1623	
1671	1666	1685	1661	1616	1784	1636	1554	
1699	1707	1746	1630	1646	1600	1615	1472	
1625	1686	1680	1608	1711	1629	1593	1597	
1679	1661	1663	1686	1612	1646	1615	1618	
1683	1654	1654	1590	1694	1681	1586	1603	
1748	1634	1603	1687	1572	1633	1585	1590	
1592	1677	1662	1655	1648	1607	1586	1528	
1758	1748	1606	1686	1643	1637	1578	1536	
1732	1707	1686	1668	1709	1611	1610	1539	
1658	1700	1764	1709	1744	1619	1700	1496	
1683	1720	1707	1673	1583	1636	1595	1575	
1702	1641	1719	1632	1601	1658	1569	1543	
1639	1579	1603	1684	1604	1629	1636	1548	
1702	1655	1704	1640	1698	1668	1578	1575	
1644	1688	1614	1670	1630	1672	1610	1564	
1695	1730	1743	1554	1615	1607	1605	1604	
1668	1590	1653	1678	1631	1629	1629	1597	
1662	1712	1643	1596	1661	1705	1676	1566	
1719	1655	1602	1657	1668	1661	1542	1587	
1643	1669	1617	1668	1636	1667	1614	1589	
1746	1630	1632	1515	1615	1660	1558	1588	
1723	1671	1705	1574	1594	1686	1591	1566	
1731	1659	1723	1695	1677	1695	1629	1556	
1667	1625	1693	1646	1630	1679	1579	1564	
1728	1701	1680	1576	1626	1607	1635	1578	
1659	1569	1612	1670	1664	1685	1533	1572	
1712	1610	1674	1595	1667	1633	1597	1500	
1750	1612	1685	1643	1585	1657	1593	1550	
1632	1610	1593	1707	1573	1656	1618	1499	
1632	1563	1673	1637	1587	1599	1553	1553	
1677	1614	1614	1646	1560	1675	1586	1530	
1660	1566	1581	1634	1624	1677	1520	1612	
1712	1644	1680	1663	1573	1629	1569	1553	
1672	1696	1697	1580	1635	1683	1600	1487	
1612	1711	1602	1696	1608	1621	1606	1534	
1667	1629	1609	1571	1546	1613	1586	1476	
1688	1640	1685	1654	1652	1531	1569	1567	
1619	1636	1632	1571	1620	1681	1595	1567	
1728	1584	1554	1651	1625	1585	1598	1580	
1643	1691	1612	1596	1673	1574	1616	1648	
1622	1618	1723	1581	1629	1604	1613	1564	
1616	1659	1684	1571	1768	1608	1554	1505	
1656	1643	1631	1630	1646	1554	1585	1599	
1693	1635	1608	1608	1515	1592	1616	1599	
1622	1649	1649	1606	1579	1678	1572	1516	
1642	1715	1581	1687	1604	1605	1595	1504	
1748	1633	1648	1608	1566	1586	1518	1533	
1628	1703	1614	1660	1592	1633	1512	1540	
1615	1620	1599	1663	1590	1610	1544	1587	
1752	1681	1609	1666	1588	1674	1524	1544	
1675	1643	1658	1559	1628	1562	1530	1518	
1687	1629	1582	1582	1585	1633	1575	1498	
1634	1604	1744	1598	1615	1649	1555	1496	
1608	1590	1648	1616	1549	1643	1584	1518	
1610	1636	1540	1634	1588	1643	1535	1647	
1672	1562	1612	1573	1569	1623	1555	1580	
1651	1675	1617	1573	1652	1643	1586	1556	
1690	1679	1605	1558	1662	1563	1581	1542	
1652	1621	1676	1672	1590	1654	1553	1504	
1633	1633	1640	1616	1608	1546	1603	1505	
1604	1596	1565	1601	1636	1568	1547	1563	
1698	1652	1606	1620	1649	1565	1681	1636	
1675	1629	1592	1641	1601	1560	1545	1508	
1642	1638	1587	1630	1561	1573	1560	1542	
1633	1630	1723	1600	1581	1620	1631	1600	
1664	1660	1628	1728	1577	1647	1514	1536	
1582	1606	1651	1581	1537	1591	1599	1624	
1597	1570	1698	1614	1594	1592	1607	1541	
1728	1590	1567	1579	1620	1650	1562	1561	
1662	1690	1604	1588	1594	1539	1529	1580	
1618	1670	1593	1607	1551	1574	1551	1543	
1616	1624	1554	1598	1529	1570	1568	1533	
1667	1595	1602	1572	1566	1591	1572	1556	
1700	1619	1568	1662	1638	1592	1521	1517	
1653	1674	1662	1564	1565	1657	1518	1522	
1576	1559	1596	1556	1596	1576	1515	1501	
1629	1614	1668	1600	1542	1541	1635	1524	
1679	1599	1652	1613	1552	1591	1604	1576	
1650	1631	1602	1497	1556	1576	1517	1449	
1673	1641	1643	1542	1592	1562	1590	1523	
1661	1577	1608	1563	1609	1484	1539	1488	
1771	1566	1632	1592	1562	1588	1557	1548	
1691	1648	1594	1531	1470	1551	1530	1447	
1560	1625	1607	1590	1545	1554	1563	1429	
1596	1632	1577	1608	1496	1566	1531	1506	
1606	1618	1631	1546	1648	1629	1599	1484	
1625	1633	1645	1572	1615	1552	1468	1520	
1706	1606	1612	1584	1605	1636	1475	1478	
1669	1653	1566	1608	1551	1626	1518	1435	
1617	1633	1624	1579	1518	1537	1564	1477	
1516	1599	1562	1665	1612	1589	1536	1497	
1606	1554	1552	1650	1628	1614	1532	1425	
1663	1600	1634	1544	1653	1579	1545	1470	
1709	1578	1691	1561	1557	1597	1545	1552	
1669	1598	1642	1500	1602	1517	1496	1451	
1655	1659	1662	1555	1579	1610	1627	1416	
1560	1662	1616	1574	1604	1609	1520	1453	
1633	1680	1564	1544	1587	1518	1538	1437	
1595	1550	1562	1521	1549	1533	1541	1451	
1688	1537	1664	1518	1575	1563	1473	1477	
1589	1692	1568	1596	1511	1527	1524	1509	
1576	1610	1601	1501	1516	1557	1551	1487	
1589	1604	1642	1559	1539	1598	1542	1459	
1672	1601	1537	1535	1522	1622	1498	1466	
1606	1513	1572	1594	1584	1613	1556	1523	
1630	1607	1591	1569	1561	1525	1598	1508	
1568	1517	1613	1619	1561	1513	1541	1507	
1643	1630	1577	1566	1548	1505	1539	1528	
1642	1599	1670	1553	1555	1542	1553	1473	
1609	1682	1615	1546	1600	1536	1518	1513	
1605	1616	1617	1610	1520	1613	1498	1531	
1584	1615	1609	1548	1478	1541	1492	1439	
1651	1505	1595	1585	1514	1479	1504	1470	
1576	1576	1698	1564	1550	1564	1420	1445	
1586	1644	1555	1582	1604	1580	1482	1469	
1673	1619	1522	1567	1562	1567	1573	1464	
1612	1635	1555	1587	1507	1533	1452	1438	
1556	1598	1528	1532	1559	1596	1538	1455	
1583	1640	1637	1590	1564	1583	1527	1461	
1587	1529	1560	1538	1559	1625	1440	1520	
1677	1599	1554	1545	1532	1533	1483	1473	
1588	1614	1652	1591	1575	1608	1487	1459	
1537	1662	1563	1511	1501	1568	1490	1493	
1520	1573	1606	1547	1532	1573	1533	1502	
1639	1637	1602	1564	1544	1578	1430	1452	
1628	1581	1574	1603	1497	1542	1517	1519	
1606	1631	1581	1552	1527	1546	1509	1469	
1571	1598	1553	1506	1527	1542	1566	1511	
1626	1519	1661	1604	1566	1648	1524	1451	
1665	1560	1550	1485	1558	1517	1401	1482	
1587	1619	1545	1562	1572	1562	1475	1431	
1662	1622	1554	1609	1559	1514	1490	1411	
1535	1562	1605	1618	1521	1510	1541	1463	
1631	1620	1585	1518	1509	1563	1481	1448	
1553	1542	1626	1573	1498	1502	1502	1422	
1505	1585	1557	1555	1494	1536	1562	1438	
1633	1587	1540	1567	1489	1553	1518	1525	
1632	1620	1552	1550	1462	1476	1502	1473	
1608	1579	1564	1624	1559	1487	1451	1473	
1566	1512	1615	1564	1530	1488	1536	1443	
1594	1622	1507	1534	1561	1516	1440	1423	
1584	1573	1591	1495	1456	1542	1548	1462	
1579	1524	1542	1553	1471	1563	1514	1471	
1603	1549	1526	1488	1519	1510	1452	1500	
1653	1534	1560	1512	1506	1518	1474	1444	
1669	1555	1602	1602	1537	1565	1427	1451	
1548	1576	1488	1582	1507	1501	1452	1395	
1567	1638	1593	1535	1528	1586	1521	1512	
1644	1521	1480	1490	1549	1445	1487	1436	
1592	1572	1589	1470	1425	1458	1486	1459	
1525	1601	1574	1518	1619	1510	1470	1485	
1565	1580	1519	1576	1511	1523	1450	1426	
1602	1552	1480	1528	1556	1575	1485	1499	
1608	1634	1565	1529	1510	1467	1441	1453	
1578	1542	1560	1463	1560	1582	1476	1450	
1544	1511	1495	1531	1464	1485	1368	1402	
1566	1594	1619	1557	1476	1521	1498	1485	
1609	1570	1444	1535	1492	1503	1490	1495	
1567	1485	1576	1508	1514	1561	1460	1396	
1586	1587	1609	1533	1520	1482	1482	1433	
1533	1490	1541	1513	1498	1580	1479	1511	
1591	1541	1508	1527	1466	1514	1422	1514	
1620	1554	1537	1521	1514	1443	1462	1435	
1566	1526	1540	1487	1564	1477	1544	1365	
1513	1569	1629	1469	1480	1542	1478	1463	
1566	1577	1513	1522	1586	1507	1554	1408	
1530	1532	1562	1544	1530	1537	1434	1485	
1624	1556	1495	1491	1574	1489	1388	1434	
1564	1544	1571	1489	1453	1556	1547	1439	
1599	1549	1582	1568	1493	1534	1492	1492	
1610	1523	1506	1529	1507	1527	1387	1443	
1565	1474	1560	1542	1544	1532	1442	1408	
1629	1545	1605	1548	1468	1464	1482	1420	
1643	1511	1515	1503	1476	1525	1505	1480	
1651	1475	1544	1557	1524	1507	1450	1471	
1578	1547	1538	1518	1456	1534	1464	1499	
1524	1623	1503	1492	1416	1501	1406	1417	
1571	1520	1510	1469	1493	1445	1441	1467	
1501	1491	1631	1506	1468	1512	1468	1432	
1535	1579	1533	1515	1436	1513	1514	1402	
1622	1559	1440	1477	1477	1539	1474	1405	
1500	1513	1558	1565	1447	1428	1527	1439	
1484	1544	1551	1542	1495	1472	1485	1499	
1532	1506	1521	1548	1501	1475	1464	1489	
1581	1621	1475	1454	1469	1531	1468	1429	
1635	1496	1534	1490	1518	1473	1401	1425	
1570	1517	1507	1511	1498	1505	1430	1379	
1562	1529	1560	1504	1517	1460	1469	1445	
1531	1537	1509	1418	1446	1533	1456	1399	
1557	1643	1545	1519	1506	1466	1463	1483	
1600	1542	1513	1475	1489	1493	1501	1439	
1554	1558	1591	1532	1443	1550	1452	1434	
1521	1548	1540	1475	1465	1462	1412	1450	
1586	1530	1553	1468	1490	1486	1380	1454	
1476	1513	1431	1562	1474	1483	1542	1401	
1556	1529	1479	1456	1399	1497	1476	1312	
1528	1520	1543	1530	1445	1500	1401	1413	
1488	1552	1499	1534	1467	1522	1388	1394	
1511	1514	1579	1523	1470	1482	1484	1410	
1483	1580	1496	1518	1430	1452	1435	1369	
1517	1446	1543	1466	1493	1465	1453	1400	
1587	1531	1503	1493	1508	1501	1324	1368	
1522	1566	1475	1509	1438	1458	1447	1439	
1610	1594	1560	1425	1494	1468	1407	1424	
1509	1558	1613	1460	1463	1455	1392	1391	
1610	1457	1527	1408	1491	1438	1442	1406	
1522	1584	1490	1500	1496	1442	1420	1383	
1519	1531	1504	1440	1489	1440	1357	1371	
1572	1529	1558	1517	1474	1443	1449	1327	
1556	1479	1512	1487	1508	1513	1417	1443	
1568	1569	1468	1510	1452	1473	1367	1404	
1489	1534	1539	1541	1452	1427	1385	1410	
1523	1477	1527	1507	1470	1504	1460	1402	
1500	1562	1431	1456	1520	1437	1496	1415	
1610	1540	1557	1498	1483	1459	1411	1321	
1538	1487	1485	1496	1466	1451	1450	1359	
1571	1551	1585	1477	1487	1467	1394	1317	
1510	1478	1447	1454	1474	1545	1390	1347	
1589	1478	1496	1480	1446	1438	1414	1393	
1530	1471	1489	1401	1459	1419	1442	1364	
1584	1477	1505	1485	1454	1472	1375	1445	
1544	1540	1509	1507	1427	1541	1429	1388	
1477	1540	1508	1486	1479	1414	1391	1379	
1511	1542	1563	1456	1384	1493	1433	1268	
1546	1478	1499	1487	1497	1430	1376	1360	
1402	1470	1511	1462	1396	1512	1417	1418	
1477	1478	1489	1476	1455	1508	1417	1380	
1523	1429	1588	1437	1488	1516	1431	1362	
1473	1572	1468	1461	1466	1440	1444	1423	
1522	1559	1422	1456	1431	1463	1395	1474	
1548	1488	1514	1475	1480	1423	1381	1347	
1575	1496	1480	1469	1460	1502	1359	1376	
1530	1523	1544	1440	1424	1440	1429	1360	
1567	1493	1491	1444	1395	1441	1362	1413	
1546	1494	1546	1434	1534	1479	1376	1343	
1507	1505	1471	1440	1431	1400	1391	1369	
1498	1453	1488	1428	1485	1464	1392	1356	
1535	1520	1490	1506	1403	1435	1423	1353	
1598	1477	1441	1398	1470	1476	1371	1378	
1542	1485	1465	1434	1396	1460	1376	1390	
1538	1499	1450	1446	1488	1437	1409	1406	
1479	1547	1522	1514	1459	1429	1417	1322	
1537	1546	1431	1467	1449	1388	1414	1396	
1501	1506	1510	1490	1393	1470	1450	1403	
1455	1436	1486	1405	1458	1442	1438	1460	
1525	1484	1454	1410	1457	1444	1462	1377	
1457	1546	1528	1476	1432	1504	1429	1379	
1511	1523	1510	1384	1514	1486	1399	1394	
1462	1501	1549	1527	1444	1403	1432	1372	
1507	1515	1502	1412	1452	1469	1336	1362	
1442	1488	1521	1447	1405	1406	1411	1353	
1469	1511	1495	1425	1411	1455	1495	1315	
1505	1482	1466	1496	1432	1469	1347	1306	
1470	1518	1493	1423	1394	1371	1444	1393	
1484	1511	1451	1523	1476	1444	1446	1364	
1528	1477	1445	1461	1471	1404	1345	1412	
1497	1430	1498	1449	1452	1478	1351	1366	
1433	1459	1539	1350	1406	1453	1397	1363	
1503	1501	1438	1461	1441	1459	1394	1383	
1562	1523	1455	1448	1461	1399	1353	1405	
1506	1501	1481	1415	1442	1437	1426	1397	
1496	1467	1516	1442	1442	1387	1365	1317	
1511	1450	1462	1536	1374	1520	1397	1364	
1472	1524	1459	1452	1448	1455	1422	1353	
1447	1578	1463	1460	1422	1431	1378	1363	
1467	1510	1591	1418	1505	1435	1394	1392	
1507	1476	1457	1471	1413	1418	1407	1351	
1463	1510	1479	1398	1491	1456	1360	1295	
1448	1478	1451	1436	1455	1439	1395	1307	
1535	1453	1408	1354	1383	1417	1357	1405	
1418	1492	1464	1399	1387	1469	1388	1277	
1493	1448	1475	1433	1403	1453	1344	1302	
1516	1481	1439	1398	1440	1442	1356	1362	
1436	1451	1455	1434	1446	1431	1364	1272	
1498	1500	1456	1451	1421	1408	1461	1356	
1541	1477	1457	1417	1385	1462	1363	1325	
1467	1491	1485	1493	1403	1374	1270	1384	
1496	1482	1433	1479	1392	1416	1381	1279	
1497	1522	1525	1474	1497	1401	1421	1350	
1497	1545	1471	1424	1396	1470	1384	1239	
1428	1431	1448	1484	1312	1476	1375	1271	
1445	1533	1473	1432	1322	1377	1365	1326	
1502	1434	1521	1392	1397	1436	1346	1371	
1545	1465	1411	1430	1399	1395	1410	1339	
1408	1459	1540	1374	1433	1387	1382	1351	
1508	1521	1466	1422	1435	1402	1337	1369	
1486	1525	1385	1423	1361	1457	1364	1307	
1501	1458	1428	1487	1485	1389	1343	1292	
1517	1488	1442	1444	1408	1415	1360	1394	
1541	1452	1452	1433	1472	1411	1356	1334	
1472	1475	1491	1429	1389	1337	1324	1364	
1485	1409	1443	1378	1439	1429	1333	1293	
1436	1477	1414	1409	1392	1399	1458	1399	
1511	1505	1524	1408	1485	1402	1361	1363	
1468	1489	1438	1341	1406	1439	1343	1337	
1354	1420	1450	1408	1478	1405	1351	1279	
1486	1466	1468	1440	1426	1356	1414	1348	
1487	1445	1452	1391	1396	1387	1301	1308	
1505	1452	1446	1358	1416	1365	1365	1316	
1474	1490	1424	1486	1430	1406	1365	1331	
1442	1444	1425	1386	1382	1369	1384	1311	
1426	1443	1462	1400	1388	1322	1319	1318	
1479	1419	1448	1366	1429	1389	1416	1357	
1408	1490	1409	1411	1382	1347	1336	1363	
1565	1497	1434	1423	1407	1436	1325	1336	
1475	1445	1402	1416	1392	1369	1340	1259	
1501	1478	1477	1398	1389	1469	1381	1366	
1457	1386	1441	1337	1430	1423	1366	1333	
1412	1434	1417	1387	1357	1425	1319	1372	
1436	1491	1459	1398	1419	1452	1323	1341	
1470	1465	1435	1384	1366	1390	1328	1256	
1434	1441	1490	1443	1465	1347	1397	1355	
1476	1463	1404	1409	1379	1363	1384	1287	
1413	1419	1480	1441	1299	1404	1346	1297	
1447	1392	1341	1480	1398	1389	1306	1387	
1440	1475	1452	1394	1370	1384	1374	1280	
1406	1432	1439	1473	1449	1351	1310	1345	
1466	1411	1409	1415	1396	1388	1349	1294	
1482	1518	1412	1413	1396	1387	1417	1331	
1467	1429	1403	1395	1396	1463	1288	1310	
1488	1533	1405	1359	1373	1319	1329	1287	
1461	1429	1435	1362	1322	1380	1312	1228	
1518	1458	1369	1335	1451	1387	1408	1309	
1450	1375	1397	1388	1379	1399	1318	1266	
1481	1374	1403	1451	1326	1371	1339	1354	
1511	1433	1438	1369	1399	1397	1366	1317	
1407	1430	1432	1452	1323	1367	1363	1249	
1461	1356	1446	1352	1392	1429	1372	1306	
1441	1481	1451	1402	1392	1407	1345	1291	
1446	1491	1430	1452	1382	1331	1300	1206	
1422	1397	1384	1337	1437	1348	1405	1325	
1455	1465	1418	1437	1281	1345	1358	1333	
1443	1385	1413	1415	1433	1342	1269	1265	
1426	1407	1301	1315	1353	1349	1295	1256	
1467	1402	1393	1392	1387	1333	1380	1316	
1436	1440	1412	1303	1337	1354	1418	1195	
1419	1467	1395	1387	1404	1312	1297	1276	
1488	1415	1417	1372	1377	1333	1331	1345	
1470	1394	1418	1390	1396	1292	1337	1244	
1451	1390	1434	1346	1416	1355	1302	1337	
1489	1377	1440	1435	1357	1331	1385	1249	
1464	1366	1396	1416	1372	1395	1368	1277	
1412	1431	1388	1423	1417	1367	1273	1258	
1499	1440	1473	1376	1321	1297	1323	1249	
1422	1425	1409	1384	1406	1406	1323	1296	
1377	1422	1377	1372	1393	1317	1375	1245	
1427	1376	1465	1404	1449	1298	1364	1219	
1393	1442	1441	1321	1338	1339	1304	1291	
1423	1395	1458	1347	1403	1328	1330	1211	
1408	1491	1425	1327	1351	1395	1332	1243	
1433	1432	1393	1370	1394	1315	1278	1258	
1441	1435	1379	1270	1434	1394	1327	1230	
1431	1381	1437	1354	1378	1357	1328	1210	
1404	1368	1357	1412	1342	1389	1316	1273	
1495	1415	1362	1375	1366	1304	1294	1229	
1449	1329	1395	1375	1334	1326	1291	1305	
1447	1461	1465	1342	1391	1295	1308	1329	
1444	1421	1369	1381	1445	1342	1279	1249	
1441	1388	1421	1368	1361	1300	1300	1315	
1417	1423	1475	1375	1301	1357	1313	1249	
1433	1456	1414	1323	1305	1335	1345	1265	
1428	1479	1405	1346	1393	1248	1247	1279	
1484	1410	1384	1408	1407	1327	1329	1313	
1442	1494	1406	1288	1347	1430	1320	1222	
1469	1408	1407	1334	1311	1268	1321	1260	
1377	1397	1412	1396	1388	1370	1256	1279	
1341	1420	1361	1393	1368	1394	1312	1264	
1375	1405	1367	1311	1332	1408	1334	1275	
1393	1455	1379	1374	1394	1329	1327	1232	
1419	1404	1382	1441	1323	1348	1336	1315	
1421	1411	1428	1419	1338	1295	1254	1276	
1356	1369	1415	1384	1306	1373	1277	1229	
1444	1429	1430	1371	1312	1340	1327	1242	
1464	1365	1400	1255	1297	1312	1321	1354	
1428	1386	1418	1299	1336	1397	1260	1297	
1433	1437	1330	1376	1355	1352	1288	1245	
1404	1366	1324	1305	1359	1361	1292	1247	
1431	1282	1337	1421	1340	1368	1311	1223	
1365	1442	1395	1364	1388	1335	1390	1277	
1380	1383	1410	1372	1423	1325	1294	1232	
1447	1366	1361	1323	1350	1343	1318	1287	
1388	1363	1404	1353	1307	1316	1302	1298	
1473	1373	1350	1420	1342	1327	1280	1306	
1403	1452	1344	1359	1370	1323	1339	1262	
1422	1400	1351	1311	1305	1387	1314	1273	
1443	1445	1345	1287	1418	1383	1297	1278	
1457	1368	1339	1348	1267	1367	1286	1229	
1375	1489	1438	1332	1285	1265	1263	1314	
1376	1462	1389	1334	1319	1329	1306	1248	
1411	1311	1392	1388	1339	1296	1268	1240	
1410	1425	1398	1268	1283	1404	1224	1248	
1285	1377	1392	1377	1347	1249	1272	1270	
1359	1362	1344	1354	1279	1298	1336	1232	
1435	1342	1329	1304	1288	1335	1236	1196	
1360	1390	1462	1366	1319	1373	1262	1273	
1473	1351	1301	1278	1328	1371	1241	1290	
1397	1379	1313	1282	1351	1305	1326	1237	
1355	1355	1370	1370	1396	1334	1245	1216	
1334	1344	1305	1355	1339	1248	1240	1233	
1426	1374	1323	1312	1346	1334	1357	1199	
1379	1372	1376	1350	1310	1311	1263	1267	
1377	1313	1384	1345	1274	1296	1237	1252	
1340	1446	1380	1327	1332	1375	1248	1157	
1432	1385	1311	1324	1324	1245	1257	1247	
1378	1348	1370	1342	1245	1321	1304	1261	
1447	1352	1358	1336	1311	1249	1307	1280	
1401	1312	1316	1329	1304	1293	1292	1273	
1441	1422	1377	1340	1317	1333	1246	1149	
1394	1341	1384	1332	1310	1295	1256	1169	
1369	1372	1340	1300	1353	1286	1226	1188	
1357	1450	1403	1342	1352	1281	1245	1252	
1468	1394	1366	1296	1285	1338	1311	1245	
1413	1379	1301	1395	1350	1271	1273	1177	
1409	1410	1358	1291	1293	1398	1213	1225	
1384	1296	1376	1305	1370	1290	1214	1294	
1363	1346	1341	1412	1313	1376	1218	1223	
1411	1290	1335	1287	1292	1307	1197	1211	
1394	1364	1352	1335	1270	1342	1283	1225	
1410	1410	1342	1297	1280	1305	1268	1286	
1378	1407	1382	1390	1232	1280	1209	1218	
1409	1309	1265	1329	1351	1289	1270	1264	
1343	1336	1355	1307	1282	1293	1286	1233	
1403	1422	1278	1290	1335	1401	1299	1206	
1351	1383	1356	1338	1267	1288	1200	1214	
1397	1325	1305	1327	1294	1332	1278	1232	
1378	1394	1323	1269	1347	1327	1310	1178	
1420	1386	1363	1332	1288	1310	1215	1196	
1359	1400	1342	1306	1307	1258	1313	1210	
1370	1323	1288	1384	1275	1244	1190	1256	
1385	1415	1372	1323	1287	1259	1244	1247	
1397	1299	1373	1327	1269	1286	1322	1216	
1369	1322	1330	1355	1361	1255	1306	1200	
1444	1393	1356	1300	1271	1292	1221	1235	
1394	1347	1364	1291	1260	1308	1301	1282	
1349	1368	1345	1373	1291	1290	1242	1243	
1414	1351	1294	1321	1258	1283	1292	1216	
1353	1379	1335	1364	1263	1273	1286	1256	
1323	1398	1317	1281	1352	1307	1185	1158	
1348	1363	1317	1301	1309	1295	1229	1246	
1359	1352	1354	1289	1321	1308	1180	1218	
1468	1343	1357	1299	1377	1294	1209	1235	
1367	1317	1288	1333	1257	1327	1262	1155	
1383	1376	1359	1272	1259	1294	1224	1289	
1384	1374	1280	1299	1272	1308	1240	1235	
1376	1401	1353	1266	1310	1253	1304	1207	
1410	1317	1350	1311	1352	1284	1257	1221	
1345	1330	1299	1319	1245	1266	1241	1185	
1323	1261	1346	1334	1290	1267	1190	1281	
1317	1349	1380	1276	1233	1315	1254	1193	
1400	1323	1343	1282	1308	1251	1264	1241	
1413	1340	1334	1343	1230	1333	1226	1179	
1366	1346	1332	1302	1297	1345	1199	1202	
1367	1292	1327	1232	1288	1353	1256	1245	
1376	1285	1360	1285	1361	1271	1249	1214	
1387	1291	1276	1301	1285	1259	1192	1160	
1352	1341	1348	1316	1251	1257	1246	1141	
1400	1312	1376	1318	1184	1306	1202	1244	
1352	1352	1340	1241	1322	1293	1254	1179	
1366	1324	1325	1307	1309	1273	1227	1171	
1353	1320	1318	1310	1243	1234	1246	1153	
1302	1360	1310	1266	1348	1251	1183	1130	
1410	1325	1360	1256	1277	1241	1222	1226	
1339	1340	1284	1302	1321	1272	1203	1154	
1382	1351	1271	1266	1235	1276	1166	1125	
1352	1318	1326	1317	1280	1256	1228	1180	
1434	1437	1281	1338	1278	1322	1190	1189	
1356	1339	1338	1272	1218	1294	1213	1192	
1364	1314	1244	1247	1224	1307	1199	1176	
1341	1362	1325	1296	1199	1231	1226	1227	
1363	1306	1341	1292	1235	1269	1242	1256	
1419	1277	1328	1307	1244	1349	1239	1145	
1275	1377	1280	1313	1237	1243	1180	1165	
1359	1341	1264	1287	1291	1268	1153	1218	
1350	1322	1306	1274	1280	1253	1220	1178	
1393	1376	1293	1288	1293	1271	1219	1156	
1330	1385	1344	1197	1269	1273	1257	1214	
1391	1266	1333	1290	1303	1285	1290	1139	
1390	1362	1233	1277	1228	1260	1267	1180	
1332	1330	1319	1280	1339	1316	1257	1167	
1357	1357	1268	1279	1222	1240	1235	1161	
1344	1256	1287	1293	1287	1245	1204	1198	
1323	1330	1316	1360	1240	1252	1192	1180	
1317	1326	1330	1279	1271	1209	1186	1222	
1294	1273	1278	1325	1230	1227	1255	1176	
1314	1320	1323	1272	1241	1247	1240	1191	
1390	1329	1310	1203	1302	1230	1170	1166	
1286	1332	1275	1280	1246	1264	1212	1220	
1280	1305	1300	1284	1245	1270	1258	1123	
1377	1334	1346	1219	1282	1253	1139	1266	
1364	1336	1252	1238	1265	1235	1145	1213	
1333	1297	1279	1288	1269	1278	1143	1254	
1305	1332	1335	1267	1292	1250	1157	1153	
1364	1312	1243	1252	1229	1244	1195	1190	
1372	1343	1271	1275	1236	1232	1155	1166	
1400	1342	1320	1220	1224	1248	1204	1273	
1264	1300	1319	1248	1235	1314	1241	1153	
1340	1369	1338	1252	1306	1245	1227	1122	
1365	1316	1295	1336	1217	1252	1231	1186	
1397	1278	1287	1230	1295	1249	1217	1155	
1383	1305	1297	1272	1189	1216	1233	1158	
1355	1286	1289	1260	1223	1212	1146	1182	
1318	1307	1295	1273	1254	1260	1230	1130	
1361	1288	1222	1347	1153	1296	1272	1123	
1300	1328	1311	1196	1223	1236	1237	1162	
1303	1352	1307	1259	1222	1212	1140	1107	
1336	1311	1262	1247	1233	1193	1195	1134	
1385	1315	1295	1303	1256	1151	1214	1189	
1355	1333	1258	1276	1294	1213	1181	1189	
1326	1304	1294	1221	1283	1180	1141	1150	
1268	1258	1272	1242	1268	1303	1205	1137	
1357	1292	1298	1209	1243	1276	1241	1152	
1327	1332	1310	1228	1268	1237	1216	1152	
1345	1328	1323	1236	1223	1255	1206	1156	
1295	1340	1238	1241	1269	1279	1238	1183	
1284	1382	1305	1198	1260	1251	1206	1108	
1358	1345	1252	1228	1242	1307	1206	1235	
1383	1273	1296	1272	1267	1175	1200	1119	
1293	1277	1301	1209	1215	1322	1207	1124	
1339	1264	1333	1213	1170	1217	1169	1152	
1259	1278	1307	1173	1214	1232	1212	1197	
1283	1290	1253	1261	1234	1269	1118	1184	
1290	1303	1282	1241	1233	1212	1201	1162	
1284	1269	1301	1251	1212	1294	1204	1147	
1285	1271	1227	1264	1243	1192	1177	1151	
1319	1246	1300	1213	1202	1291	1155	1126	
1314	1307	1297	1247	1253	1194	1237	1207	
1351	1353	1235	1264	1289	1171	1236	1178	
1352	1284	1237	1319	1224	1271	1233	1165	
1325	1305	1274	1208	1283	1316	1208	1103	
1350	1258	1295	1246	1152	1256	1222	1138	
1339	1383	1277	1234	1273	1245	1211	1136	
1276	1278	1245	1213	1254	1270	1284	1173	
1285	1266	1290	1264	1257	1209	1191	1078	
1246	1223	1283	1252	1202	1223	1254	1166	
1284	1242	1272	1247	1220	1244	1229	1139	
1340	1318	1240	1175	1307	1203	1220	1075	
1306	1327	1272	1196	1203	1228	1209	1103	
1345	1250	1245	1232	1213	1217	1241	1157	
1379	1338	1210	1236	1270	1298	1172	1128	
1266	1245	1227	1174	1230	1236	1142	1081	
1320	1284	1235	1216	1227	1241	1144	1199	
1262	1242	1265	1169	1222	1220	1168	1119	
1244	1292	1277	1143	1192	1214	1152	1148	
1277	1269	1261	1275	1175	1198	1160	1157	
1300	1253	1306	1211	1230	1188	1198	1104	
1259	1302	1303	1185	1179	1226	1173	1169	
1269	1245	1203	1191	1211	1240	1175	1099	
1253	1260	1260	1194	1246	1177	1191	1130	
1295	1225	1270	1202	1300	1236	1193	1122	
1245	1252	1212	1271	1179	1208	1164	1128	
1288	1252	1282	1239	1176	1235	1196	1176	
1292	1295	1231	1181	1201	1265	1128	1174	
1313	1290	1222	1256	1162	1186	1172	1089	
1275	1213	1265	1265	1251	1248	1191	1176	
1317	1251	1236	1252	1195	1257	1178	1124	
1307	1254	1234	1240	1262	1207	1153	1083	
1265	1290	1227	1183	1272	1111	1143	1187	
1318	1254	1299	1207	1163	1205	1224	1096	
1233	1248	1226	1280	1238	1171	1103	1097	
1312	1223	1255	1266	1262	1209	1135	1160	
1279	1258	1287	1199	1189	1217	1191	1127	
1267	1319	1253	1245	1210	1170	1184	1143	
1309	1321	1268	1292	1165	1208	1148	1077	
1305	1315	1296	1213	1184	1217	1145	1136	
1340	1232	1305	1209	1182	1222	1163	1143	
1381	1295	1245	1221	1248	1161	1115	1088	
1366	1217	1212	1231	1199	1248	1121	1098	
1224	1276	1265	1236	1152	1242	1151	1042	
1316	1250	1229	1208	1261	1175	1137	1109	
1243	1264	1286	1258	1194	1153	1114	1186	
1271	1338	1274	1242	1192	1144	1155	1105	
1233	1257	1237	1204	1269	1222	1185	1102	
1244	1272	1218	1229	1240	1227	1126	1131	
1337	1274	1253	1229	1258	1136	1170	1152	
1259	1306	1254	1263	1175	1243	1139	1084	
1324	1289	1235	1199	1277	1164	1141	1140	
1299	1289	1195	1148	1245	1179	1117	1143	
1317	1295	1197	1150	1144	1179	1157	1123	
1254	1214	1273	1152	1208	1164	1161	1141	
1259	1268	1188	1173	1178	1217	1150	1105	
1253	1237	1224	1282	1169	1165	1107	1106	
1292	1306	1251	1204	1192	1178	1120	1043	
1239	1232	1211	1198	1218	1172	1118	1121	
1305	1252	1287	1172	1205	1230	1135	1128	
1363	1214	1194	1263	1150	1216	1180	1072	
1265	1246	1235	1206	1216	1159	1133	1112	
1303	1315	1284	1253	1198	1153	1161	1129	
1200	1306	1213	1183	1196	1126	1115	1086	
1287	1222	1216	1209	1193	1263	1127	1138	
1260	1260	1193	1176	1163	1146	1189	1095	
1333	1303	1176	1178	1177	1230	1142	1056	
1298	1262	1156	1192	1189	1136	1211	1116	
1258	1273	1204	1209	1222	1188	1196	1074	
1294	1221	1211	1228	1173	1192	1114	1106	
1300	1244	1218	1153	1146	1201	1141	1103	
1178	1286	1265	1218	1172	1151	1115	1107	
1226	1338	1242	1248	1179	1204	1118	1060	
1286	1286	1203	1189	1213	1167	1107	1116	
1272	1178	1209	1179	1199	1229	1168	1082	
1319	1279	1192	1198	1192	1170	1040	1129	
1269	1336	1153	1233	1174	1113	1120	1061	
1297	1249	1178	1235	1216	1113	1178	1119	
1216	1210	1205	1206	1180	1103	1077	1143	
1241	1278	1209	1176	1215	1212	1101	1088	
1286	1236	1207	1190	1235	1195	1133	1108	
1219	1186	1200	1198	1182	1191	1118	1108	
1224	1288	1172	1206	1200	1124	1127	1079	
1281	1244	1226	1191	1167	1146	1166	1045	
1230	1194	1210	1245	1183	1178	1109	1075	
1225	1195	1287	1271	1152	1220	1195	1078	
1235	1198	1223	1196	1202	1199	1124	1069	
1223	1241	1183	1128	1158	1162	1163	1142	
1294	1188	1206	1186	1151	1246	1139	1155	
1194	1261	1211	1197	1192	1210	1161	1118	
1263	1241	1293	1187	1189	1197	1148	1100	
1291	1219	1258	1149	1176	1123	1122	1089	
1250	1152	1243	1182	1180	1173	1109	1080	
1336	1256	1243	1179	1215	1139	1133	1030	
1222	1205	1217	1151	1219	1199	1078	1088	
1218	1295	1198	1224	1229	1116	1101	1059	
1271	1255	1231	1217	1138	1085	1072	1136	
1288	1245	1190	1193	1195	1129	1067	1095	
1235	1252	1216	1173	1216	1139	1119	1090	
1265	1211	1233	1165	1206	1096	1115	1076	
1215	1289	1260	1165	1099	1210	1119	1101	
1300	1228	1238	1217	1207	1137	1113	1069	
1236	1199	1205	1100	1124	1170	1103	1104	
1245	1203	1222	1162	1160	1174	1035	1080	
1278	1216	1150	1178	1123	1186	1099	1093	
1231	1239	1216	1137	1182	1177	1120	1048	
1262	1208	1138	1164	1168	1120	1069	1078	
1215	1254	1256	1192	1155	1060	1093	1104	
1263	1241	1209	1200	1110	1129	1053	1064	
1238	1242	1210	1137	1092	1195	1098	1121	
1263	1198	1291	1231	1155	1176	1146	1020	
1252	1215	1238	1150	1179	1221	1114	1037	
1323	1217	1185	1185	1152	1084	1104	1143	
1208	1174	1163	1166	1116	1136	1112	1050	
1237	1220	1227	1176	1179	1134	1113	1044	
1244	1243	1243	1200	1230	1139	1100	1075	
1270	1236	1178	1210	1206	1129	1081	1035	
1282	1210	1243	1205	1146	1169	1066	1037	
1250	1216	1151	1162	1164	1165	1102	1039	
1179	1197	1194	1180	1167	1146	1130	1047	
1244	1211	1198	1100	1175	1183	1050	1040	
1200	1258	1180	1207	1124	1107	1070	1089	
1205	1151	1216	1209	1159	1131	1121	1040	
1262	1197	1231	1130	1196	1116	1033	1139	
1237	1183	1126	1270	1139	1105	1103	1104	
1306	1235	1198	1204	1116	1190	1133	1091	
1203	1277	1199	1143	1130	1139	1078	1061	
1223	1165	1139	1160	1155	1160	1111	1066	
1265	1267	1226	1229	1202	1137	1090	1044	
1202	1187	1172	1146	1112	1101	1115	1039	
1198	1221	1181	1182	1174	1151	1103	1045	
1298	1204	1123	1191	1112	1128	1073	1029	
1229	1170	1241	1125	1156	1164	1118	1095	
1221	1258	1179	1198	1158	1125	1100	1049	
1227	1183	1200	1183	1179	1093	1093	1052	
1260	1198	1200	1164	1110	1144	1068	1093	
1186	1217	1147	1131	1107	1140	1072	1097	
1245	1238	1229	1169	1123	1130	1118	1035	
1252	1289	1191	1181	1162	1136	1038	984	
1211	1173	1128	1156	1162	1099	1042	1031	
1213	1148	1210	1121	1119	1125	1100	1052	
1339	1175	1186	1171	1211	1165	1115	1043	
1235	1141	1171	1163	1181	1152	1082	1094	
1218	1222	1260	1141	1162	1143	1052	1064	
1193	1223	1223	1143	1104	1135	1063	1066	
1245	1209	1171	1180	1115	1158	1080	999	
1227	1174	1203	1157	1161	1094	1081	1052	
1227	1141	1161	1187	1111	1174	1125	988	
1213	1261	1185	1122	1203	1108	1079	1051	
1193	1229	1140	1172	1140	1160	1051	1066	
1196	1161	1126	1167	1116	1130	1134	1064	
1164	1225	1159	1138	1164	1149	1068	1033	
1194	1223	1128	1153	1102	1129	1107	1052	
1178	1203	1188	1152	1195	1155	1081	1052	
1221	1140	1214	1198	1094	1120	1059	1016	
1201	1251	1173	1136	1168	1085	1094	1001	
1163	1201	1170	1198	1074	1139	1060	1029	
1223	1227	1137	1147	1086	1178	1081	1078	
1218	1116	1190	1119	1156	1182	1093	957	
1257	1200	1163	1137	1153	1114	1015	1015	
1173	1185	1178	1102	1122	1128	1074	1073	
1159	1146	1221	1160	1139	1139	1067	1036	
1220	1164	1245	1134	1051	1127	1101	1054	
1203	1166	1133	1103	1161	1115	1024	1072	
1230	1198	1171	1160	1078	1167	1085	1074	
1213	1205	1183	1116	1104	1113	1033	1026	
1245	1203	1128	1162	1183	1086	1106	1000	
1202	1172	1181	1139	1097	1101	1046	1043	
1151	1206	1204	1125	1140	1134	1043	1051	
1184	1143	1186	1146	1102	1103	1017	1059	
1241	1224	1220	1098	1156	1091	1046	974	
1246	1149	1172	1135	1122	1121	1056	1037	
1276	1171	1137	1109	1160	1132	1040	1032	
1241	1195	1223	1136	1099	1107	1084	988	
1243	1213	1176	1095	1126	1085	1027	1030	
1205	1183	1216	1103	1115	1050	1037	1108	
1191	1169	1183	1120	1107	1135	1092	1021	
1201	1236	1206	1147	1162	1110	1070	1009	
1203	1183	1082	1164	1048	1113	1084	990	
1206	1181	1132	1097	1151	1075	1072	979	
1152	1180	1123	1112	1115	1145	1090	1070	
1229	1195	1161	1097	1059	1119	1044	996	
1195	1141	1145	1124	1151	1105	1017	1009	
1170	1146	1075	1142	1127	1127	1025	1013	
1131	1160	1116	1088	1109	1120	1066	1052	
1221	1190	1094	1143	1142	1105	1032	1056	
1224	1186	1211	1125	1171	1094	1105	1001	
1193	1169	1124	1083	1139	1052	1012	1064	
1233	1120	1184	1114	1088	1104	1122	986	
1177	1218	1105	1149	1096	1153	1058	969	
1233	1145	1163	1151	1099	1036	1081	1065	
1178	1155	1206	1154	1089	1099	1045	1002	
1164	1145	1200	1101	1120	1102	1060	1062	
1163	1196	1217	1116	1049	1142	1041	965	
1170	1197	1148	1088	1054	1137	1085	1007	
1183	1205	1124	1134	1051	1068	1037	1063	
1244	1202	1122	1036	1095	1115	1045	1008	
1206	1186	1161	1147	1084	1154	1068	1033	
1129	1224	1173	1129	1136	1106	1023	993	
1194	1152	1177	1116	1160	1114	1045	998	
1228	1104	1170	1129	1129	1064	1026	1037	
1156	1183	1070	1112	1147	1111	1049	988	
1196	1153	1180	1141	1111	1082	989	971	
1247	1170	1112	1086	1061	1037	1021	1044	
1191	1115	1087	1126	1074	1136	997	997	
1165	1141	1128	1128	1108	1046	1012	1016	
1203	1196	1107	1055	1045	1118	1056	1026	
1150	1154	1137	1086	1081	1088	1070	998	
1193	1131	1211	1119	1150	1037	1096	1006	
1195	1148	1145	1068	1074	1103	1012	1009	
1201	1180	1168	1123	1110	1149	1041	942	
1229	1101	1147	1075	1095	1063	1010	991	
1193	1191	1131	1093	1127	1054	1059	1058	
1158	1206	1069	1138	1097	1025	1066	1014	
1156	1164	1080	1101	1074	1059	1058	946	
1251	1158	1110	1116	1082	1026	1034	962	
1210	1159	1235	1156	1117	1129	1047	941	
1193	1103	1087	1091	1084	1042	1064	976	
1173	1135	1143	1134	1035	1040	1029	1007	
1220	1164	1114	1078	1148	1114	1044	951	
1189	1143	1076	1153	1091	1109	988	1017	
1208	1139	1139	1171	1127	1056	1098	992	
1184	1194	1087	1122	1099	1046	1039	961	
1216	1135	1103	1057	1030	1070	1000	1028	
1133	1103	1185	1180	1083	1060	958	975	
1119	1169	1072	1114	1128	1006	1047	978	
1188	1154	1114	1163	1071	1026	1049	985	
1180	1178	1087	1066	1039	1091	974	951	
1157	1166	1157	1049	1050	1123	970	1012	
1185	1205	1148	1065	1074	1071	1013	1057	
1135	1089	1144	1136	1116	1065	1019	975	
1153	1138	1109	1018	1142	1096	1089	969	
1204	1130	1134	1101	1078	1066	1003	1034	
1221	1174	1108	1075	1062	1074	971	1003	
1197	1096	1127	1050	1067	1045	1025	1031	
1161	1076	1121	1116	1086	1099	1046	993	
1179	1138	1141	1131	1098	1078	1088	986	
1224	1098	1132	1089	1123	1057	1003	1018	
1159	1153	1169	1133	1029	1035	1038	997	
1159	1112	1082	1083	1104	1067	1003	1002	
1165	1153	1156	1110	1076	1023	1077	972	
1145	1101	1088	1085	1093	1058	983	990	
1132	1148	1090	1026	1075	1137	1037	960	
1167	1163	1186	1110	1013	1055	1009	943	
1171	1126	1132	1112	1053	993	1018	977	
1158	1113	1206	1134	1064	1035	1017	990	
1162	1123	1099	1064	1042	1025	1045	997	
1128	1096	1100	1101	1058	1009	1062	976	
1130	1078	1100	1089	1077	1034	1010	894	
1105	1192	1141	1091	1045	1076	1006	944	
1112	1152	1175	1116	1080	1082	1009	944	
1147	1111	1105	1153	1084	1043	1085	950	
1148	1082	1100	1081	1045	1058	1035	981	
1213	1145	1113	1095	1037	1081	1017	977	
1175	1105	1083	1071	1109	1042	1065	988	
1128	1148	1128	1024	1060	980	1002	966	
1150	1147	1052	1082	1030	1094	1040	940	
1146	1152	1102	1099	1054	1087	1014	975	
1141	1159	1056	1058	1104	1054	937	984	
1166	1193	1127	1107	1021	1070	1036	972	
1152	1130	1042	1045	1053	1061	988	999	
1145	1099	1073	1049	1022	1087	992	898	
1149	1068	1045	1121	1048	1099	1036	954	
1124	1140	1119	1108	1093	1048	1022	980	
1153	1149	1094	1090	1048	1118	991	982	
1156	1082	1088	1121	1060	1052	1000	960	
1093	1165	1113	1064	1128	1087	1048	961	
1143	1132	1135	1078	1076	1066	950	964	
1141	1149	1077	1140	1064	1018	975	991	
1129	1121	1093	1048	1055	1035	1028	967	
1186	1176	1159	1053	1034	984	933	998	
1190	1142	1112	1079	1062	1069	1003	993	
1097	1138	1095	978	1039	1093	986	995	
1106	1106	1067	1071	1092	1047	994	973	
1140	1094	1052	1059	1051	1057	1061	1005	
1140	1122	1099	1052	1054	1051	986	1006	
1118	1110	1061	1027	1067	1088	1032	969	
1159	1056	1120	1054	1056	1050	955	920	
1154	1076	1044	1020	958	1040	996	918	
1153	1061	1074	1046	1080	1082	1015	946	
1089	1143	1089	1070	1094	1062	977	940	
1082	1074	1061	1004	1032	1016	989	1005	
1186	1180	1104	1069	1021	1018	937	921	
1139	1136	1060	1077	1040	1055	986	962	
1134	1097	1076	1055	1053	1101	995	845	
1123	1151	1103	1024	1063	1030	996	930	
1116	1150	1060	1082	991	1041	986	942	
1194	1074	1025	1023	1008	1102	948	955	
1204	1123	1110	1032	1043	1097	992	979	
1153	1045	1089	1021	1065	1041	953	932	
1125	1095	1148	1057	1079	999	978	969	
1147	1053	1130	1086	1086	1070	955	969	
1102	1061	1081	1063	1046	1017	981	934	
1074	1078	1078	1032	1001	1055	969	983	
1167	1118	1110	1118	1087	1061	973	901	
1153	1077	1046	988	1074	1047	984	941	
1120	1125	1082	1071	1053	1067	959	979	
1090	1082	1140	1087	1092	1012	962	963	
1105	1145	1128	1052	1052	1028	970	927	
1107	1043	1104	1052	1070	1044	1013	928	
1160	1069	1040	1044	1071	1078	953	983	
1148	1079	1114	1098	1060	1055	954	951	
1074	1129	1069	1081	1032	1065	920	912	
1116	1140	1141	994	1034	1069	984	922	
1135	1180	1105	1098	1100	1018	978	989	
1119	1124	1087	1094	1081	1047	1026	924	
1128	1095	1121	1023	1028	1052	978	916	
1108	1149	1081	1074	976	983	1002	931	
1109	1140	1071	1101	965	1009	996	947	
1206	1086	1107	1063	1001	969	919	940	
1124	1122	1067	1008	1042	1059	963	938	
1153	1134	1056	1045	974	1000	974	930	
1085	1142	1089	1030	990	992	1037	966	
1117	1136	1059	1038	1040	999	995	914	
1130	1124	1118	1013	1033	1033	966	971	
1167	1155	1072	1018	1068	992	953	998	
1120	1042	1088	1057	992	1039	962	921	
1175	1103	1121	1040	978	1021	1028	957	
1099	1085	1102	1042	1027	1019	944	998	
1107	1034	1084	1048	1084	1014	920	939	
1055	1131	1092	1040	1041	1033	987	963	
1161	1075	1037	1032	1054	1024	943	979	
1097	1120	1124	1061	1050	1000	951	911	
1104	1121	1084	1022	997	989	979	941	
1051	1136	1083	1048	1008	1042	977	955	
1126	1124	1050	1045	1028	1016	928	924	
1097	1035	1050	1038	1010	974	963	981	
1092	1089	1071	975	1053	1026	1031	946	
1136	1136	1005	1027	987	969	1025	935	
1091	1092	1098	1077	1016	1052	967	915	
1124	1088	1057	1021	1031	1034	947	921	
1084	1115	1055	1015	1005	1030	987	847	
1100	1161	1041	1007	1001	1031	978	912	
1123	1012	1043	1031	984	1022	919	958	
1087	1016	1113	1022	1052	971	1002	901	
1090	1134	1082	971	1001	1014	963	947	
1139	1059	1046	1070	1019	1027	958	903	
1110	1043	1044	961	1010	1028	960	930	
1127	1069	1070	1051	1043	977	936	908	
1109	1141	1026	1002	1075	1051	947	921	
1089	1126	1061	1031	999	1060	949	929	
1066	1061	1018	991	1015	969	966	970	
1184	1077	1104	993	1034	1012	971	916	
1134	1064	1108	1061	1029	974	965	929	
1122	1108	1042	1000	990	975	950	891	
1038	1120	1076	1056	1021	990	959	894	
1090	1173	1033	1061	1004	991	996	900	
1076	1021	1043	1003	1054	1024	990	941	
1110	1061	1080	970	1016	987	935	881	
1154	1107	1002	1000	1021	965	965	897	
1135	1062	1086	1061	986	973	974	899	
1043	1071	1076	1044	977	1030	933	890	
1111	1093	1037	979	1053	1030	940	943	
1099	1110	1078	986	1018	1008	985	952	
1145	1013	1034	1042	970	1010	981	910	
1132	1118	1080	1003	957	1040	1010	915	
1108	1075	1094	973	1031	1023	912	948	
1052	1093	1060	977	1007	1006	918	959	
1141	1095	1075	1026	962	975	949	953	
1033	1040	1075	982	996	1035	951	900	
1141	1058	1062	1031	1054	1015	949	888	
1063	1114	1069	1041	1045	1007	949	911	
1113	1080	1095	997	973	972	913	931	
1087	1104	1016	985	1004	1017	923	891	
1117	1055	1055	1038	960	1019	966	924	
1013	1042	1046	1017	1004	1005	940	886	
1086	1076	1034	1001	1005	1042	999	896	
1133	1085	1047	993	1009	1002	1002	839	
1073	1086	1041	1032	1023	902	945	901	
1096	1060	1036	1024	981	1021	942	819	
1113	1056	989	1000	961	1008	963	919	
1130	1069	965	994	979	964	953	916	
1137	1109	1080	984	1033	944	930	900	
1110	1070	1085	997	1006	982	930	868	
1115	1058	1030	1054	986	977	997	897	
1118	1005	1077	975	1043	912	949	918	
1049	1111	1004	1027	1004	945	970	906	
1047	1069	1039	987	1010	972	929	925	
1090	1044	1095	989	1013	1032	1000	902	
1099	1019	1056	990	911	968	842	957	
1045	1035	1061	1006	944	943	897	940	
1121	1041	996	1029	976	971	971	901	
1156	1044	984	1011	964	999	934	916	
1119	1052	1004	980	1039	950	904	917	
1080	1083	986	1027	995	952	910	889	
1058	1068	1022	974	1033	968	893	883	
1082	1082	1077	992	1040	999	944	920	
1110	1059	1049	1000	1005	1021	919	939	
1073	1029	1057	1016	1032	1012	934	881	
1066	1005	1014	999	1066	968	961	901	
1110	1071	1021	966	1026	974	889	982	
1056	1081	1016	1028	975	991	878	889	
1131	1076	986	982	1029	985	890	894	
1051	1021	1034	1033	970	978	894	900	
1080	971	1085	1001	981	960	900	874	
1084	1056	1048	986	973	1034	951	871	
1063	1095	1014	1008	966	1002	944	894	
1045	1067	1023	1019	981	988	927	918	
1114	1056	1029	996	1012	946	934	855	
1024	1033	1017	1038	991	937	942	914	
1116	1023	1040	1019	983	970	931	856	
1113	1040	1051	997	972	975	862	890	
1053	1069	1028	956	990	981	922	837	
1101	1010	1021	1047	932	989	931	841	
1081	1122	1003	1019	1001	974	965	949	
1061	1020	1041	1002	977	942	843	963	
1036	1050	1045	998	998	982	956	869	
1081	1075	990	956	984	990	904	887	
1086	1065	990	1015	975	944	916	885	
1003	1054	1007	1007	1017	915	946	812	
1016	1003	1079	976	962	990	959	837	
1080	1009	1038	997	1038	990	939	922	
1055	1051	1116	971	912	967	913	899	
1052	1024	1065	993	979	979	938	843	
1029	1065	1011	987	980	966	948	870	
1049	1056	1098	1030	923	943	883	842	
1084	1070	1022	973	978	979	915	915	
1052	981	1052	1022	985	1005	911	889	
1006	1063	1006	1009	976	1000	972	878	
1053	1132	1021	953	954	975	936	832	
1041	1044	1021	1050	974	893	878	855	
1054	1045	964	939	950	952	901	937	
1074	1022	952	953	976	988	922	929	
1092	1035	1045	979	1042	1004	935	905	
1079	1084	1043	932	927	1013	901	889	
1038	1038	1087	993	930	1034	879	875	
1049	1048	1001	970	973	935	899	870	
1101	1022	979	1025	959	940	938	840	
1033	1001	1000	1009	1037	1002	908	883	
1026	1049	1017	977	977	917	902	842	
1103	1044	971	939	998	956	894	932	
1044	1012	970	979	958	931	893	902	
1020	1039	945	1007	956	940	896	871	
1078	999	997	983	909	955	853	908	
1028	1052	984	984	983	972	936	875	
1045	1036	1042	985	991	932	930	853	
1051	1019	963	976	976	936	935	887	
1040	1048	1009	1038	988	946	899	898	
1052	1078	1027	952	942	939	919	909	
1063	1053	999	1032	963	920	933	863	
1072	1015	1016	981	904	946	937	863	
1058	1047	1030	957	948	979	913	885	
993	1018	1020	982	901	992	923	854	
1104	1023	1024	996	975	930	888	894	
1020	1005	1024	958	893	920	915	899	
1042	1067	1015	1007	1012	935	864	833	
1047	1085	976	992	1005	1006	860	894	
1062	1008	1025	942	968	1001	887	890	
1070	1013	983	932	957	1020	876	823	
995	1031	1055	913	922	960	883	859	
999	1060	999	976	923	933	917	875	
1044	1059	1049	975	993	920	914	941	
1045	1009	980	973	975	940	923	866	
1054	1035	965	972	961	888	838	907	
1016	994	985	990	939	968	878	881	
1023	1023	962	985	931	939	846	879	
1011	991	969	936	955	951	845	867	
1014	983	977	961	922	972	933	842	
1099	1031	967	908	980	937	884	860	
987	996	984	955	915	881	904	866	
1012	1023	948	931	1008	966	884	898	
1092	1033	1014	958	929	900	861	833	
1056	1039	1025	961	938	924	946	878	
1022	1084	954	962	918	964	914	822	
1115	1040	973	955	994	906	893	848	
1043	972	999	970	924	945	917	900	
1037	987	975	1008	907	970	912	817	
1029	1005	990	947	967	866	882	831	
1064	991	949	949	942	916	846	877	
1059	1006	1002	1039	936	964	890	851	
1020	1030	1004	1018	918	931	890	832	
1052	996	998	933	1019	917	897	823	
1045	996	1004	944	858	959	874	799	
964	1054	938	918	935	929	871	844	
992	1033	1023	1006	972	899	922	887	
1008	1016	988	951	906	926	869	918	
1022	977	973	954	970	899	867	858	
1021	999	998	967	954	927	903	798	
1034	992	972	965	930	870	868	888	
986	996	1016	1020	904	926	874	820	
986	999	964	968	962	990	867	852	
1077	967	986	989	976	880	870	855	
984	1017	953	995	952	874	840	830	
1000	1033	986	951	923	888	919	879	
1022	1016	1011	975	988	914	865	840	
979	1014	963	939	960	951	838	847	
1051	1038	977	918	974	958	875	884	
1028	964	1004	959	950	896	882	846	
1029	1112	986	965	913	956	878	838	
1071	985	948	928	920	888	818	844	
990	1030	1017	971	987	868	846	851	
988	945	965	968	916	888	896	831	
985	1012	951	973	862	878	913	850	
1056	1016	975	996	965	919	877	780	
983	1020	945	958	937	906	862	830	
1010	985	986	963	946	930	893	775	
963	1010	1018	1011	927	893	888	820	
1033	986	959	978	964	881	842	840	
1023	994	949	872	897	910	848	891	
1015	954	976	932	891	928	877	853	
1088	1025	916	943	927	977	879	846	
1025	1003	957	991	955	915	899	803	
958	1073	960	952	856	876	895	846	
995	954	990	963	929	893	906	776	
1022	985	982	956	927	848	862	888	
1011	978	899	905	972	891	838	826	
1030	967	992	857	952	966	900	829	
1075	928	1017	966	875	874	888	869	
1063	990	982	902	935	944	898	888	
1033	994	995	972	983	918	884	876	
1015	991	908	923	937	922	851	842	
1029	1039	934	915	945	894	873	844	
1003	1011	977	935	885	901	826	817	
963	997	965	917	896	928	916	844	
1022	960	974	919	918	892	824	840	
1009	959	915	907	1023	922	895	852	
1004	939	956	905	911	881	900	802	
1025	1036	972	937	920	913	872	791	
1007	1008	967	984	975	961	836	814	
1056	965	952	888	914	908	898	849	
1035	998	960	926	939	915	874	840	
1039	950	960	963	904	955	820	828	
1024	1010	926	951	897	900	875	810	
1028	991	1027	893	947	927	875	821	
1026	1017	1004	930	897	911	863	863	
1001	960	940	866	859	974	892	795	
1020	997	959	924	887	901	816	840	
971	997	1002	972	945	886	854	832	
983	978	960	977	931	828	885	749	
1016	1077	997	891	961	901	869	810	
1001	1012	986	898	919	918	898	829	
980	1018	968	897	876	874	906	856	
1009	980	970	984	921	911	856	863	
1005	983	921	910	942	894	827	849	
1003	1004	924	924	897	874	888	786	
996	969	906	968	894	907	869	773	
1002	985	972	909	918	914	855	822	
984	938	937	955	934	910	844	861	
1001	995	950	897	934	860	856	809	
1013	989	1012	952	910	875	838	825	
979	985	995	893	846	929	889	824	
1036	1031	983	965	946	902	815	848	
991	955	932	868	891	897	816	811	
966	900	975	932	886	946	884	827	
1018	1005	924	905	882	863	864	813	
1046	970	919	955	846	876	843	791	
967	1009	907	940	865	881	842	819	
958	996	988	916	912	870	874	793	
968	938	933	898	957	911	919	835	
982	977	931	919	882	903	791	810	
986	958	940	842	904	892	808	818	
1015	986	951	894	906	872	837	812	
942	969	970	899	891	905	864	819	
1013	937	889	983	853	949	840	794	
947	1019	934	926	922	871	909	780	
988	968	918	930	908	841	814	831	
1001	1006	898	906	898	833	787	835	
997	964	916	867	942	907	882	796	
949	1022	971	927	922	864	828	755	
1008	986	992	928	897	882	805	837	
978	984	895	928	887	972	809	789	
974	983	920	912	931	913	795	803	
968	1028	943	941	848	894	807	768	
1017	993	935	915	872	908	847	803	
966	973	914	882	883	870	817	820	
961	954	932	933	892	903	847	782	
1004	975	988	920	895	857	874	798	
996	971	946	941	902	862	826	779	
991	994	941	920	902	874	838	847	
977	977	969	913	846	848	854	793	
1008	996	1006	955	840	905	836	795	
969	969	911	920	946	848	895	795	
964	950	966	893	888	921	878	755	
994	959	934	896	911	894	792	795	
934	978	925	871	879	873	811	851	
1024	1010	929	899	933	829	802	866	
1013	929	887	947	878	925	834	795	
1069	915	951	952	879	900	902	811	
916	975	930	973	919	858	801	828	
1016	933	919	851	910	869	833	783	
951	978	946	927	916	866	847	776	
959	936	933	886	872	909	826	706	
989	969	958	893	873	869	798	785	
914	936	923	911	912	864	803	826	
934	949	885	882	970	845	802	794	
1012	933	901	892	850	887	762	831	
980	950	934	878	825	895	864	846	
1022	956	947	946	878	879	772	771	
1001	980	917	933	896	822	800	789	
970	958	924	912	864	849	819	772	
979	1005	940	907	912	877	889	775	
920	943	945	883	890	794	827	815	
966	905	1003	874	888	841	876	745	
954	919	955	903	855	875	792	777	
1013	889	875	832	871	908	817	794	
952	896	933	930	876	871	760	793	
1011	957	930	946	945	906	860	739	
909	941	942	851	935	838	885	749	
946	1005	936	883	900	873	833	783	
996	921	922	912	891	800	844	823	
939	965	960	895	851	891	873	798	
1000	959	931	969	865	892	874	817	
993	941	849	950	902	882	867	779	
934	948	901	880	898	919	800	804	
963	921	923	933	788	892	790	767	
948	949	890	960	847	871	796	743	
1025	915	853	896	848	874	840	764	
936	957	969	906	911	890	877	819	
947	957	927	885	880	819	827	749	
974	968	871	896	865	793	817	724	
965	952	947	840	831	850	826	783	
966	967	917	877	875	872	788	779	
987	981	923	909	863	840	791	758	
944	941	897	905	852	824	799	812	
985	952	867	825	869	895	861	814	
969	951	932	877	831	866	820	764	
930	919	879	905	902	882	765	769	
966	923	936	868	880	862	774	827	
916	897	930	851	791	887	835	769	
914	951	919	828	848	822	857	740	
933	946	918	928	884	856	857	765	
950	987	874	910	861	818	853	800	
954	942	921	870	862	913	819	806	
971	982	905	860	937	869	862	786	
915	946	900	835	861	830	787	773	
990	922	893	857	901	862	797	754	
938	985	888	873	786	803	822	819	
1011	943	887	877	809	815	749	780	
977	880	889	891	867	852	830	738	
954	931	893	871	823	841	840	787	
976	915	897	901	877	903	820	803	
883	949	915	919	869	887	847	779	
967	980	901	888	865	840	804	770	
999	908	897	889	873	838	837	777	
956	892	922	916	816	846	817	774	
939	910	911	853	897	847	761	824	
948	896	932	854	865	850	781	758	
937	957	821	937	868	830	821	744	
906	950	869	890	883	897	785	793	
947	945	880	859	891	858	828	765	
979	935	892	849	862	790	770	762	
918	954	881	878	837	827	799	698	
946	914	900	895	870	860	804	751	
967	938	902	822	835	872	831	786	
904	900	913	883	812	871	825	754	
941	934	882	846	866	847	774	769	
976	966	888	856	824	825	830	762	
956	919	880	866	825	845	805	711	
946	976	847	901	876	869	783	809	
982	946	851	861	791	829	764	747	
935	897	899	859	828	863	795	804	
931	949	871	898	849	859	855	735	
957	937	860	886	867	853	827	798	
910	957	924	872	848	862	808	784	
873	927	864	870	848	845	768	723	
957	941	850	908	826	851	765	736	
883	948	873	852	907	773	861	736	
941	986	907	866	849	826	790	716	
926	919	941	842	914	822	771	779	
897	943	912	863	827	832	745	778	
986	928	863	885	791	825	827	738	
921	945	902	812	830	850	768	770	
910	911	914	845	836	838	802	833	
944	942	866	922	868	790	732	786	
985	967	859	899	848	874	766	732	
1013	879	919	853	834	800	793	738	
948	950	912	834	967	821	777	761	
932	861	886	875	881	847	731	751	
879	881	960	845	861	881	800	761	
953	916	889	810	831	846	813	736	
981	942	950	835	844	785	781	749	
945	896	922	853	889	789	743	743	
931	945	900	854	849	817	761	694	
899	924	950	818	854	843	800	764	
915	896	891	831	828	849	782	742	
951	947	910	902	807	810	812	693	
919	910	847	799	853	841	809	725	
942	908	898	853	843	825	756	769	
929	927	884	866	792	853	766	785	
948	916	886	871	859	818	747	742	
927	910	921	875	844	806	747	731	
954	932	914	829	849	832	761	775	
921	918	875	777	867	805	843	793	
928	919	870	804	885	855	741	745	
973	941	902	891	837	834	804	719	
913	913	916	846	881	818	770	716	
962	948	863	883	870	800	802	748	
884	888	847	842	782	796	802	734	
935	970	882	876	879	821	779	795	
923	940	831	926	799	880	801	742	
968	906	837	870	874	848	785	756	
944	894	851	837	847	797	789	730	
917	874	863	831	793	794	763	705	
902	909	919	827	838	816	759	688	
925	910	934	875	863	807	719	797	
967	902	862	836	862	773	746	748	
947	911	895	785	808	800	801	713	
854	886	881	848	817	780	785	777	
981	894	887	837	821	843	756	732	
884	899	842	846	825	808	750	763	
893	862	865	815	820	848	762	695	
891	887	876	911	825	839	785	723	
915	882	857	853	800	799	788	681	
885	895	835	845	811	774	779	733	
900	864	838	848	864	796	808	742	
939	875	862	818	794	797	811	754	
931	888	859	819	850	833	774	738	
956	924	890	789	852	836	792	731	
905	876	844	796	836	751	758	752	
930	836	826	864	795	797	800	735	
917	910	851	846	868	787	775	737	
911	910	866	884	892	808	776	681	
865	869	859	822	817	786	735	794	
883	880	887	834	791	793	745	703	
919	854	861	803	801	824	736	753	
921	906	892	802	852	793	728	725	
964	908	871	861	853	835	740	752	
896	891	879	818	784	842	773	693	
848	898	851	836	785	801	756	697	
852	873	887	803	796	824	771	712	
853	884	833	870	858	814	739	742	
912	846	899	798	812	744	723	698	
933	861	850	825	804	783	732	724	
949	880	898	875	831	748	780	707	
923	871	817	790	789	806	721	720	
875	819	813	833	768	833	747	736	
947	866	873	833	811	774	754	693	
951	883	806	882	790	839	773	759	
927	892	872	759	821	851	740	738	
927	876	889	824	838	803	748	747	
909	843	854	822	836	830	721	750	
941	891	852	811	842	817	772	760	
890	865	854	862	833	791	767	742	
847	873	807	845	820	766	771	709	
888	856	803	790	844	788	694	715	
876	877	853	834	802	813	732	700	
929	945	860	851	824	761	770	722	
921	887	850	810	750	794	758	692	
893	869	877	842	840	766	797	700	
926	886	866	827	784	783	748	724	
946	885	859	826	827	808	757	688	
909	914	810	865	826	795	691	740	
886	872	817	789	776	779	738	736	
927	929	836	867	830	760	758	747	
972	892	823	826	817	794	729	747	
921	917	842	822	776	808	767	717	
873	913	823	805	798	748	766	744	
844	834	882	821	820	804	753	706	
899	908	856	820	751	791	735	758	
875	911	827	840	813	759	733	730	
920	886	800	791	806	814	721	740	
918	937	855	856	809	783	701	689	
926	863	882	779	805	808	731	720	
861	821	869	869	831	783	730	752	
905	923	872	857	818	832	770	733	
858	882	802	804	772	768	744	671	
877	862	807	806	816	801	737	676	
886	889	848	806	780	787	714	760	
838	921	818	820	826	770	766	694	
911	909	868	851	829	770	771	702	
828	885	879	770	807	736	787	725	
880	820	891	795	736	765	751	741	
871	856	825	829	805	736	779	751	
862	885	853	815	770	807	794	679	
934	866	931	821	811	768	763	762	
907	860	851	822	790	817	737	705	
886	848	790	792	755	800	709	674	
832	838	861	750	775	810	746	685	
856	914	843	832	774	796	742	707	
901	872	873	807	812	818	715	706	
919	859	909	811	828	790	719	685	
884	846	903	818	787	796	765	715	
912	879	846	791	768	775	691	754	
900	873	846	784	778	783	725	692	
869	891	845	776	765	773	755	717	
877	915	877	817	826	779	727	692	
851	884	872	795	737	787	760	656	
878	818	815	811	726	794	716	657	
941	891	879	878	745	753	776	726	
875	829	867	795	766	812	759	707	
877	857	839	786	795	815	705	632	
883	890	869	792	762	759	715	694	
832	883	860	754	774	761	728	660	
857	867	813	812	760	764	715	660	
827	849	832	811	757	747	741	701	
851	846	878	800	741	768	703	685	
849	839	854	816	790	795	715	721	
891	855	883	836	777	769	746	660	
892	908	816	844	796	791	777	659	
904	824	851	774	777	745	739	677	
883	816	834	807	806	726	701	706	
905	921	852	809	771	812	691	646	
900	833	856	748	779	769	751	722	
890	832	837	793	757	708	700	702	
866	825	814	833	771	732	792	738	
874	861	830	749	775	750	743	710	
881	873	887	816	791	788	770	718	
918	872	845	796	775	814	756	715	
887	874	824	765	809	740	697	699	
908	846	803	788	787	814	749	684	
839	823	850	838	778	788	741	720	
910	829	815	770	766	743	732	650	
841	871	823	779	758	767	737	697	
928	854	840	791	753	766	726	697	
901	921	842	752	752	780	751	694	
927	806	844	827	787	754	688	674	
863	840	831	795	770	805	713	652	
904	798	808	805	760	806	728	667	
878	869	846	806	832	741	743	687	
898	849	832	770	799	764	724	671	
917	885	809	804	786	751	720	680	
848	812	848	824	791	808	751	670	
881	875	858	786	750	778	701	682	
858	810	828	808	789	753	728	679	
891	826	829	776	779	768	690	693	
910	884	750	787	805	745	710	645	
855	848	831	752	818	732	705	689	
817	865	839	801	738	733	706	686	
837	873	767	813	781	803	735	740	
832	862	792	781	738	734	721	700	
870	806	835	788	780	714	715	660	
884	847	792	772	762	789	696	694	
843	806	829	807	813	735	717	702	
860	845	803	810	789	780	723	674	
864	908	786	843	764	763	739	687	
901	833	853	795	804	737	724	680	
837	830	752	781	776	766	685	704	
882	857	754	820	783	738	751	691	
814	846	793	778	764	768	712	677	
893	808	790	748	771	774	690	672	
882	845	754	786	801	731	719	687	
877	785	797	782	785	770	667	679	
898	873	822	742	797	752	685	675	
823	875	796	800	767	772	735	673	
889	819	818	802	795	717	679	675	
816	814	842	825	765	767	692	670	
820	870	815	760	798	748	668	681	
871	856	756	776	757	757	702	709	
830	810	797	808	735	749	645	661	
816	857	788	803	759	738	738	669	
842	847	816	808	795	819	712	663	
850	833	805	812	792	719	681	674	
905	822	779	815	762	773	696	660	
852	843	816	780	790	704	682	702	
899	814	846	799	799	765	711	679	
862	829	855	774	757	736	677	662	
861	853	783	805	792	725	705	647	
865	853	811	818	755	799	728	652	
843	809	805	760	731	749	730	637	
904	836	817	773	718	738	663	610	
868	858	802	811	785	754	676	679	
853	813	818	768	748	755	682	661	
838	861	770	785	731	712	667	666	
807	813	816	769	768	723	728	674	
803	774	770	770	801	749	676	625	
888	813	838	786	744	667	710	682	
842	809	785	738	748	760	686	651	
841	815	855	784	778	737	702	707	
837	801	742	776	778	747	729	658	
857	849	817	879	732	755	691	682	
853	802	771	719	730	761	673	685	
823	818	804	815	779	724	730	638	
811	799	801	785	752	761	694	638	
878	830	781	788	737	763	772	658	
813	799	831	800	753	724	685	697	
845	836	795	785	750	771	687	663	
807	848	850	782	778	710	764	739	
889	892	841	767	722	719	724	682	
836	836	774	778	744	730	668	639	
861	838	822	770	740	739	687	664	
855	805	796	746	771	750	661	615	
845	795	760	769	761	751	687	634	
884	796	824	765	767	724	700	633	
831	823	807	783	741	763	666	635	
794	834	843	754	769	742	647	717	
860	880	801	789	768	747	695	666	
825	780	824	744	725	696	667	623	
852	788	849	778	722	766	629	588	
854	837	826	781	782	746	749	687	
834	805	797	798	801	739	678	660	
851	855	813	750	739	702	681	660	
794	812	791	756	756	770	728	620	
864	822	799	778	716	796	703	678	
806	830	792	737	789	698	709	671	
827	851	766	761	763	700	647	673	
876	844	808	743	759	713	697	681	
816	794	790	788	775	754	717	628	
884	829	809	738	760	746	719	653	
845	809	804	724	742	725	706	686	
812	794	824	851	724	694	656	644	
852	814	831	783	707	772	664	677	
811	779	739	779	744	749	679	688	
811	784	757	754	785	782	693	651	
864	825	734	760	735	717	679	666	
843	833	738	741	778	757	684	635	
837	821	731	755	721	715	672	664	
862	830	789	716	777	773	705	649	
819	842	817	754	746	748	698	628	
847	811	795	776	735	695	693	645	
820	811	766	753	760	698	657	662	
841	815	769	760	788	748	674	662	
854	816	769	783	684	769	647	635	
835	865	775	796	680	640	663	618	
857	843	783	739	737	759	652	637	
852	754	740	779	737	721	641	640	
878	789	780	783	699	762	653	625	
803	829	764	727	693	760	655	687	
803	831	751	753	751	699	685	628	
822	831	762	772	745	766	670	581	
807	787	815	761	768	696	654	646	
817	768	799	729	734	735	696	617	
834	750	790	721	739	713	748	661	
799	811	779	768	727	684	690	654	
839	847	750	778	687	675	660	624	
784	777	768	747	719	758	641	631	
870	858	775	815	767	722	634	620	
783	833	737	783	768	700	692	682	
827	771	723	776	721	715	717	640	
833	803	768	718	698	663	701	640	
797	817	830	782	713	686	690	649	
840	777	728	759	774	731	652	654	
800	768	803	783	734	735	683	637	
846	757	778	751	732	712	615	635	
851	789	775	728	722	751	666	670	
833	799	839	805	689	764	669	651	
884	783	782	764	718	732	676	661	
793	744	764	772	762	694	683	651	
782	809	822	742	745	731	707	627	
807	810	778	743	713	730	664	641	
800	815	831	768	711	702	681	630	
851	773	768	716	737	703	649	654	
834	763	779	748	706	756	675	628	
831	808	814	781	705	670	686	604	
799	800	784	792	747	723	692	679	
799	794	802	703	762	715	655	643	
863	805	762	738	739	709	647	676	
827	804	819	794	736	705	639	656	
808	798	780	732	718	715	673	672	
776	809	779	733	712	704	687	620	
781	803	726	707	688	747	665	651	
859	808	753	762	736	714	650	594	
841	792	749	723	759	698	675	651	
812	799	757	793	738	717	672	640	
789	847	754	778	740	683	638	641	
813	812	809	714	723	666	671	646	
825	741	708	720	715	714	663	648	
808	773	744	731	726	740	654	654	
853	824	779	742	713	715	655	593	
814	771	783	718	764	697	654	632	
855	813	729	740	721	671	668	593	
825	770	767	764	717	728	696	600	
832	784	737	726	730	696	662	634	
852	781	750	720	663	688	689	623	
858	787	760	692	732	715	670	598	
775	738	723	706	714	667	663	582	
819	758	797	737	701	696	677	644	
807	787	771	765	709	693	624	662	
819	790	725	715	769	720	695	620	
826	788	781	742	731	686	672	627	
843	708	764	694	684	711	619	602	
806	821	761	702	674	702	655	611	
789	810	766	722	687	682	652	634	
843	778	768	732	687	736	608	602	
833	762	730	792	725	666	668	673	
806	747	737	732	716	710	623	660	
798	790	786	734	725	689	677	633	
753	795	775	741	724	729	644	665	
787	776	801	709	738	680	688	636	
827	818	734	733	690	705	688	642	
782	815	792	707	702	723	653	653	
816	742	789	741	700	698	649	632	
825	802	749	698	666	697	650	631	
764	747	751	758	693	689	661	619	
850	776	716	753	719	712	685	596	
819	806	787	729	685	692	612	623	
753	794	815	700	702	681	652	638	
776	758	727	699	725	671	698	629	
849	754	737	734	680	666	659	599	
750	776	718	708	724	696	631	639	
796	776	711	764	681	697	680	630	
770	766	757	718	728	739	641	639	
844	781	766	720	717	658	655	629	
756	790	743	736	710	723	625	603	
758	784	684	695	732	741	636	635	
770	753	743	734	685	648	659	580	
781	785	734	726	696	668	662	587	
798	842	750	691	676	679	684	570	
805	751	765	727	652	696	621	630	
774	807	761	666	702	700	612	595	
737	819	751	711	742	743	590	578	
801	723	757	753	686	690	640	604	
802	748	755	756	729	687	697	614	
818	808	768	708	691	634	659	639	
774	728	742	702	674	646	659	593	
853	804	726	713	714	687	663	634	
783	768	763	766	719	669	609	595	
762	771	719	683	735	736	648	592	
732	790	784	746	737	710	652	625	
795	767	771	697	745	685	678	624	
817	747	739	730	711	699	651	641	
797	762	759	690	681	746	652	590	
839	782	757	734	699	681	675	601	
789	808	713	724	700	718	674	589	
784	753	739	707	681	679	632	619	
814	764	737	740	711	673	670	578	
794	764	707	712	698	724	616	633	
797	743	733	784	676	662	633	579	
781	795	747	703	692	682	620	593	
799	816	774	672	709	670	638	624	
776	758	720	747	695	721	647	600	
751	818	749	752	715	682	659	641	
823	775	674	750	734	698	624	647	
771	812	686	723	701	667	631	621	
770	727	730	707	647	688	667	605	
835	746	785	717	693	653	666	635	
804	767	733	723	730	662	631	633	
757	790	756	721	785	697	619	632	
781	749	696	736	725	657	621	569	
817	771	692	764	660	654	557	605	
783	747	738	696	662	642	587	569	
780	746	751	686	695	663	633	616	
787	811	771	678	716	694	639	565	
828	744	695	707	635	636	622	598	
720	787	712	725	713	645	638	563	
806	813	694	672	690	688	662	615	
801	778	760	686	679	673	627	596	
792	799	694	673	649	637	642	600	
773	796	718	716	715	720	627	568	
846	772	732	738	728	645	611	581	
750	758	725	635	698	686	625	633	
765	730	734	660	740	682	586	617	
783	739	775	666	675	680	620	571	
768	775	701	697	703	657	586	571	
819	709	734	730	653	659	640	626	
785	714	692	679	659	704	634	571	
748	703	715	744	684	685	608	590	
770	755	719	686	653	681	612	635	
814	751	714	725	683	711	636	659	
796	761	701	726	646	665	610	630	
752	741	722	659	744	700	609	612	
754	743	751	715	681	671	634	608	
717	800	782	675	726	654	625	630	
761	729	706	655	669	660	657	563	
767	736	727	679	669	637	613	557	
815	773	709	666	685	646	612	622	
777	684	737	714	712	679	629	634	
768	767	698	710	698	668	639	599	
788	769	735	700	648	667	636	570	
820	698	774	697	669	660	598	585	
730	768	702	678	691	694	623	602	
706	797	711	709	694	659	622	580	
734	748	694	689	664	690	573	595	
742	720	690	740	727	626	589	576	
783	762	749	712	712	670	620	573	
817	735	728	683	707	633	615	562	
745	736	721	668	692	713	591	596	
748	721	756	676	710	681	662	611	
763	763	752	667	669	653	645	585	
797	794	693	607	699	648	634	613	
745	713	725	642	703	613	632	588	
717	770	743	695	690	644	616	592	
747	706	693	658	665	653	638	609	
814	715	696	706	718	640	631	596	
728	767	743	712	679	693	588	592	
809	718	717	720	644	648	578	576	
805	751	766	684	679	648	629	571	
769	697	745	681	704	644	599	597	
768	739	743	662	639	730	611	608	
796	771	726	700	725	672	608	564	
768	742	699	710	652	652	606	547	
796	767	715	678	686	670	627	596	
817	733	746	686	678	647	608	600	
728	752	713	685	662	639	599	574	
767	764	690	708	656	665	576	604	
776	757	740	708	711	664	634	581	
751	740	705	705	687	658	641	590	
724	753	756	715	595	645	607	560	
770	717	725	634	657	638	587	559	
747	762	693	701	715	650	631	599	
705	693	693	668	656	637	585	602	
737	716	711	664	703	653	606	549	
735	732	672	672	701	668	607	554	
769	746	750	620	650	690	607	558	
803	746	728	698	723	677	624	542	
733	790	696	702	668	652	651	562	
808	753	715	683	687	644	591	587	
809	770	709	671	672	633	571	594	
750	728	686	690	732	664	611	532	
756	770	722	721	669	669	618	578	
832	708	724	702	624	653	577	595	
780	754	737	628	707	677	609	562	
730	793	713	698	696	634	594	572	
778	708	672	671	684	687	559	582	
739	769	727	745	686	621	608	549	
729	718	721	658	679	633	600	545	
743	742	714	665	628	684	609	565	
744	695	706	694	626	697	589	605	
738	731	699	661	623	619	586	572	
757	729	672	659	616	619	601	548	
735	738	741	665	645	666	617	596	
745	758	645	710	649	642	605	588	
756	697	774	646	677	576	635	570	
757	694	720	705	666	619	615	566	
690	762	726	663	662	660	601	574	
767	720	668	680	644	701	633	587	
742	708	727	674	643	628	580	598	
762	742	685	651	646	704	605	564	
728	728	721	711	656	654	603	592	
770	741	661	708	695	633	617	615	
682	751	712	704	624	649	581	528	
806	727	712	677	663	616	594	623	
700	694	758	679	657	670	588	620	
747	771	645	677	646	605	584	554	
715	755	670	667	672	644	625	579	
748	707	766	656	635	630	583	573	
729	730	719	703	670	599	616	549	
759	689	749	710	603	643	585	566	
752	722	698	662	664	614	600	533	
755	747	689	637	605	614	603	561	
739	695	690	663	675	637	594	568	
763	708	710	727	695	641	573	572	
772	702	729	683	651	658	577	580	
688	740	641	695	670	635	570	558	
753	674	708	647	647	647	597	618	
720	716	665	623	678	619	577	564	
732	740	708	674	652	602	556	555	
747	760	719	661	609	646	576	567	
726	718	619	653	651	671	575	538	
745	732	724	709	659	650	619	568	
780	706	687	658	673	634	576	587	
736	689	714	663	655	681	585	563	
742	691	693	685	646	705	556	552	
726	714	677	694	649	651	595	604	
803	762	673	656	632	652	587	527	
730	693	697	697	605	625	563	562	
764	742	691	632	636	603	598	612	
746	684	689	667	651	641	632	527	
709	683	705	636	626	627	569	551	
773	751	696	659	642	619	630	565	
709	712	715	688	651	680	586	527	
708	712	669	688	633	600	574	589	
696	691	691	642	702	622	625	559	
765	746	709	696	668	637	611	551	
767	688	671	674	589	608	586	584	
743	728	678	632	654	601	573	556	
770	695	706	658	655	620	568	561	
754	632	739	644	650	613	572	553	
753	734	696	678	620	619	576	525	
742	753	690	643	670	601	570	555	
728	674	683	651	666	646	568	561	
773	713	641	694	620	631	591	551	
727	707	648	646	646	636	586	566	
707	675	699	634	659	570	589	556	
739	694	686	641	635	577	572	527	
735	690	651	668	613	654	568	561	
756	789	670	658	655	593	573	565	
739	664	705	645	641	623	558	532	
721	696	668	666	633	620	566	597	
723	742	653	660	596	652	585	567	
711	714	649	668	640	623	594	534	
728	718	686	681	668	655	596	572	
753	718	644	626	632	641	609	553	
739	680	693	643	668	629	579	522	
702	729	647	635	674	613	581	559	
721	696	691	635	617	606	597	532	
738	662	705	626	641	617	584	587	
730	706	688	639	644	609	561	530	
748	699	637	668	643	628	592	549	
686	704	717	683	641	647	571	578	
705	669	675	659	669	612	616	506	
699	708	678	664	609	600	520	564	
752	737	681	678	675	597	585	542	
749	689	669	652	652	636	531	589	
750	726	694	698	632	652	569	540	
719	731	690	657	627	595	552	585	
715	688	630	636	627	592	600	588	
692	703	673	707	657	650	551	553	
728	703	686	666	645	607	587	561	
730	705	708	653	680	667	536	504	
685	700	668	612	619	639	558	523	
676	654	655	659	638	579	571	522	
699	676	673	664	675	612	595	521	
706	704	685	629	681	652	558	537	
714	664	696	584	641	644	578	507	
699	675	692	668	650	601	578	535	
704	696	643	665	628	591	572	546	
740	718	666	590	654	611	554	494	
724	702	669	653	667	603	549	560	
737	718	670	647	626	606	543	552	
675	723	645	645	613	655	568	556	
698	728	672	694	609	589	553	567	
704	748	657	590	629	600	563	522	
695	689	640	654	624	588	597	532	
732	745	656	634	647	616	560	528	
708	719	696	634	583	616	555	539	
743	685	677	619	719	622	546	531	
755	707	663	666	639	586	584	510	
715	683	625	617	590	623	550	522	
711	713	621	700	626	635	588	544	
738	738	656	639	620	598	596	510	
716	689	663	676	620	635	580	512	
687	691	661	667	634	616	542	514	
678	707	614	661	639	579	528	513	
708	695	700	663	640	595	544	518	
714	711	664	663	645	636	545	567	
734	686	652	690	599	576	588	501	
698	684	692	633	633	611	547	561	
660	651	635	617	619	586	609	540	
716	755	636	646	628	617	571	511	
728	740	756	663	616	547	587	507	
738	686	674	671	607	605	565	549	
695	698	657	598	628	633	584	537	
665	670	664	658	671	568	585	570	
723	687	617	642	609	571	567	535	
745	709	684	650	626	620	547	571	
705	700	639	617	604	597	557	521	
705	652	682	602	605	603	560	565	
706	683	643	680	621	647	546	534	
685	663	669	625	632	573	542	543	
730	675	643	625	636	609	508	553	
702	730	697	656	640	592	592	558	
693	714	593	644	635	625	540	516	
714	669	679	621	655	605	568	517	
680	678	653	647	603	584	560	536	
690	676	669	609	583	562	560	542	
687	714	674	601	581	585	583	519	
677	683	650	631	620	581	533	527	
658	698	687	604	637	605	598	503	
700	677	653	604	617	616	563	524	
719	649	650	687	618	640	569	521	
746	671	619	669	633	584	551	535	
728	695	639	630	609	598	570	512	
684	698	664	659	626	634	556	528	
746	702	679	625	628	580	488	551	
716	652	673	592	617	555	589	554	
734	733	703	667	623	626	568	538	
706	707	631	643	643	592	549	531	
703	663	620	604	589	562	562	483	
646	631	618	607	623	618	541	542	
750	662	650	640	611	607	525	499	
729	693	653	621	600	581	547	514	
685	686	615	651	621	606	561	531	
673	690	669	659	577	612	559	531	
729	685	637	673	618	633	545	518	
727	725	648	616	570	599	537	517	
738	719	689	613	637	628	519	496	
736	704	629	643	608	593	564	529	
674	687	648	623	583	593	557	552	
625	636	683	625	611	602	552	484	
665	673	637	639	631	616	536	515	
656	685	638	548	561	604	607	499	
679	649	667	597	633	593	554	527	
674	721	634	641	570	597	580	498	
690	689	661	622	596	608	525	499	
628	693	618	634	611	585	531	491	
669	711	660	614	639	600	565	534	
715	689	634	632	617	622	561	532	
666	670	635	586	576	629	545	519	
683	690	649	658	625	592	572	545	
656	669	674	621	554	551	568	535	
683	686	656	604	607	615	546	475	
687	645	618	639	649	575	522	540	
656	686	687	614	637	582	534	537	
688	656	648	623	565	578	559	489	
680	673	647	628	611	590	579	485	
708	702	613	600	594	595	555	505	
705	658	646	613	624	577	504	507	
617	694	668	652	583	576	551	516	
689	650	683	626	594	642	515	561	
702	660	626	617	587	597	592	500	
660	690	614	639	595	575	561	506	
672	731	666	624	637	606	534	510	
719	737	669	668	634	593	511	545	
711	631	640	639	548	578	536	524	
691	692	632	621	601	596	533	558	
685	665	635	620	600	576	503	512	
677	686	598	627	558	604	567	533	
706	687	643	608	603	583	524	521	
640	635	663	591	574	621	496	501	
745	681	654	575	615	554	532	487	
708	633	623	612	601	596	563	493	
667	692	663	629	607	565	520	504	
671	691	613	648	614	576	566	494	
688	685	615	622	573	582	531	522	
714	650	656	598	588	569	540	542	
688	689	634	568	603	589	503	526	
717	682	582	595	614	573	534	472	
674	694	633	623	616	564	551	508	
666	661	587	557	571	517	521	517	
669	673	638	600	612	579	493	497	
672	632	594	611	590	564	576	555	
679	584	633	563	631	598	502	556	
648	670	650	599	593	584	546	530	
661	625	655	604	573	632	514	503	
659	665	643	619	563	585	549	545	
676	637	665	577	584	606	505	511	
683	634	610	614	560	597	528	538	
644	669	657	625	559	618	521	460	
698	664	618	587	600	603	574	498	
637	640	648	592	616	571	507	501	
650	669	659	618	606	610	486	510	
678	687	626	617	610	563	603	522	
670	710	642	622	577	560	542	512	
641	621	625	629	553	535	527	480	
692	613	639	630	559	545	564	531	
687	638	558	617	617	589	563	493	
670	642	624	596	606	563	530	488	
712	663	604	590	581	570	528	536	
665	650	614	621	579	595	536	489	
667	630	607	576	594	611	513	498	
702	674	657	629	610	577	511	510	
641	620	621	620	581	591	481	535	
666	680	633	593	571	531	509	496	
735	629	606	604	548	605	535	483	
624	675	662	542	579	575	512	514	
686	613	606	613	589	581	507	503	
700	625	601	623	558	590	522	489	
665	633	629	634	604	562	524	535	
686	695	658	596	573	573	508	509	
694	648	618	619	593	596	545	484	
669	632	666	641	583	567	529	500	
699	672	616	624	576	597	498	475	
648	670	590	595	592	548	566	553	
699	655	641	589	573	540	505	499	
670	701	672	614	569	555	539	449	
655	668	584	608	551	549	510	486	
653	658	613	609	602	531	563	467	
683	664	635	614	570	564	541	538	
642	689	603	601	605	573	533	495	
682	627	579	587	567	530	547	483	
682	657	629	583	601	573	513	518	
688	656	636	600	636	585	533	517	
669	697	614	588	595	579	476	478	
679	621	598	592	580	578	533	467	
635	616	634	561	578	541	539	533	
703	641	607	652	613	583	535	474	
606	626	608	570	535	627	493	509	
639	622	593	576	600	519	550	498	
654	667	633	605	605	567	530	486	
665	663	594	617	595	625	516	473	
655	652	622	637	588	532	497	518	
702	617	660	624	610	552	548	510	
687	635	625	573	560	570	512	512	
724	699	626	543	563	529	587	500	
626	666	619	584	613	585	487	457	
667	628	666	594	611	544	526	480	
657	638	619	557	561	571	531	480	
647	657	646	580	536	528	516	490	
659	650	638	622	580	555	524	443	
679	617	595	611	538	540	527	456	
620	623	564	568	584	553	523	498	
631	616	576	618	602	516	492	512	
673	628	583	586	592	552	519	547	
617	610	632	604	615	513	539	510	
668	655	635	585	598	529	479	529	
658	613	641	573	613	632	506	478	
718	617	641	535	557	565	540	475	
673	658	585	615	599	528	523	497	
649	673	625	593	590	555	469	472	
659	653	612	582	576	537	509	511	
669	695	645	621	576	606	501	500	
664	640	567	579	569	548	509	510	
648	655	605	554	562	561	508	440	
623	643	605	582	626	555	551	494	
610	626	623	570	584	559	528	483	
666	684	588	574	580	580	509	483	
637	643	636	605	545	532	483	515	
658	641	590	550	594	540	517	496	
625	665	602	631	607	568	542	514	
682	615	606	607	564	526	498	484	
683	637	617	615	572	539	535	485	
643	639	613	562	546	564	518	434	
644	634	654	611	558	558	485	469	
704	610	619	546	585	553	496	504	
635	642	590	591	570	568	499	496	
642	619	552	595	564	546	500	455	
631	674	618	585	554	558	575	515	
652	643	608	595	592	500	507	521	
724	639	622	611	560	548	531	473	
645	644	636	614	574	580	529	463	
683	635	593	530	548	558	534	529	
598	640	639	583	595	564	503	516	
651	604	565	592	564	534	555	473	
646	609	523	546	594	558	491	518	
642	631	578	602	552	563	539	447	
641	630	574	593	540	551	519	477	
693	653	596	571	567	530	529	444	
652	604	629	568	599	536	474	493	
662	597	587	599	563	580	481	501	
651	619	586	608	588	516	506	470	
625	602	623	586	563	512	510	485	
650	645	620	545	542	507	508	441	
628	627	605	582	529	572	514	487	
646	617	592	615	572	586	477	541	
633	614	634	574	543	543	491	526	
639	595	627	609	553	550	517	501	
653	657	599	599	559	533	513	505	
667	617	580	574	561	573	519	447	
656	633	616	598	575	518	530	480	
617	684	604	574	572	499	520	484	
639	661	583	565	544	574	520	469	
662	592	608	598	552	534	463	507	
647	648	569	552	569	559	510	474	
645	681	610	581	522	539	480	447	
669	589	598	559	586	522	474	455	
636	631	586	593	576	534	483	480	
610	652	605	580	534	565	523	467	
611	587	582	588	523	526	496	477	
647	640	570	617	533	542	506	486	
594	596	577	631	514	564	511	476	
666	641	557	557	512	525	492	455	
670	670	578	565	559	541	553	516	
620	592	607	579	571	512	525	479	
646	617	588	538	584	591	509	492	
668	649	580	523	553	559	501	481	
613	616	604	563	551	524	517	435	
660	611	543	556	556	506	485	455	
706	611	589	556	597	519	495	443	
645	658	576	568	532	559	491	477	
647	590	604	589	543	537	520	447	
636	644	608	536	563	537	529	479	
660	596	600	608	593	515	502	527	
632	631	591	537	582	517	510	452	
612	606	542	537	561	578	488	460	
601	630	584	584	568	525	522	454	
609	605	597	554	622	536	472	465	
649	620	610	578	574	532	504	481	
668	613	562	571	543	545	472	483	
663	604	599	532	515	532	496	472	
650	622	595	565	552	544	486	501	
672	639	604	567	549	514	488	468	
641	619	577	545	581	565	473	460	
671	615	596	601	543	528	466	462	
602	627	598	591	535	545	495	488	
635	590	562	630	512	564	472	456	
658	591	618	611	581	524	493	467	
621	626	546	528	552	527	468	477	
624	659	592	569	571	522	504	457	
667	598	577	563	556	528	479	496	
665	602	563	557	495	545	458	472	
653	609	593	588	557	512	498	446	
612	583	647	582	556	545	511	477	
626	583	592	570	558	535	467	450	
618	656	629	559	564	550	455	462	
644	637	564	561	607	531	499	465	
637	607	548	572	587	518	471	465	
607	599	584	535	563	514	495	473	
644	588	575	557	573	533	472	470	
622	618	599	538	563	550	459	450	
612	583	597	552	505	548	465	472	
671	658	566	549	564	537	497	492	
664	593	577	542	564	546	496	454	
652	535	618	588	551	555	490	432	
658	585	578	573	494	526	484	453	
593	625	588	585	514	538	507	447	
615	613	584	561	511	530	512	452	
644	604	592	552	536	540	534	466	
597	599	590	535	543	523	462	436	
631	613	571	535	521	510	461	504	
612	618	583	571	547	524	485	486	
596	594	554	542	569	522	517	468	
601	585	601	553	576	503	505	462	
624	601	564	543	548	502	489	464	
643	637	585	554	515	520	495	456	
611	608	564	539	535	516	489	447	
597	630	602	568	546	533	467	491	
604	635	556	563	524	541	488	466	
643	632	584	573	530	491	502	476	
632	623	591	547	485	528	483	476	
621	634	621	580	573	536	447	476	
625	605	567	590	498	491	494	442	
642	621	611	506	606	567	479	475	
662	598	571	585	499	538	490	477	
605	597	632	565	526	539	474	442	
611	564	575	540	549	565	445	446	
636	564	591	555	518	536	467	466	
582	577	598	567	522	526	466	451	
596	606	581	546	527	506	469	446	
634	592	554	592	514	505	472	440	
605	587	570	571	547	481	490	441	
601	596	592	547	529	516	458	487	
632	560	607	584	534	461	458	484	
619	621	562	538	548	535	463	461	
596	589	538	537	551	519	439	471	
627	571	605	575	536	512	464	449	
625	621	589	553	539	526	469	457	
609	612	593	583	529	525	481	463	
589	638	604	529	503	548	459	485	
585	559	566	520	533	499	520	445	
597	605	556	557	513	525	457	448	
615	621	618	527	516	522	505	456	
638	600	573	548	517	522	487	469	
628	567	607	563	531	561	512	417	
624	597	582	513	517	523	460	420	
620	623	581	506	506	497	457	426	
615	590	557	551	522	505	505	464	
611	623	554	575	517	534	419	450	
613	581	623	588	494	497	457	471	
601	581	536	494	527	524	456	459	
594	648	586	535	475	503	499	410	
613	597	616	528	542	527	463	454	
612	567	582	517	540	516	487	476	
577	607	548	502	557	530	472	453	
566	571	571	564	541	502	458	444	
632	594	559	563	530	474	527	389	
622	608	575	545	487	493	502	441	
631	651	551	540	546	522	472	426	
603	622	549	557	475	492	484	408	
578	573	563	569	530	504	479	453	
630	596	593	555	499	515	465	443	
623	603	523	521	531	492	473	427	
616	621	593	537	526	479	494	453	
564	589	559	550	543	524	467	458	
596	600	553	538	527	498	469	435	
627	597	539	553	494	521	442	453	
571	569	597	530	516	508	484	404	
580	607	528	508	544	495	448	429	
598	596	587	537	509	500	478	453	
597	590	562	583	557	534	449	447	
627	558	541	516	519	476	462	449	
613	571	575	530	488	511	482	453	
610	593	551	542	548	504	463	457	
563	582	594	566	489	485	464	421	
602	572	513	540	516	546	474	434	
619	602	565	554	529	535	442	456	
623	540	594	574	559	506	453	459	
607	555	552	541	489	550	458	400	
594	586	547	539	550	486	481	420	
582	611	574	570	519	473	464	438	
663	601	569	569	511	465	470	439	
568	603	594	538	533	487	484	456	
622	601	565	543	544	543	458	463	
613	562	545	520	499	522	479	432	
658	582	538	493	536	445	483	451	
617	617	545	519	541	527	471	421	
589	603	532	547	585	518	481	420	
604	564	538	529	548	485	464	440	
572	575	569	521	550	522	452	461	
596	575	546	514	501	516	465	476	
590	546	564	536	536	463	473	434	
561	599	543	545	528	484	472	435	
600	561	543	525	492	537	456	464	
606	579	558	499	476	500	490	410	
605	579	550	531	540	471	481	445	
611	612	545	522	523	489	462	440	
633	585	599	557	530	530	469	421	
577	604	567	507	541	501	472	441	
624	600	530	516	522	500	502	418	
602	564	531	517	551	530	476	407	
598	548	546	575	535	518	449	424	
628	606	539	536	541	487	439	466	
645	611	632	502	478	507	446	373	
579	571	535	538	484	511	464	449	
577	580	566	548	540	525	486	472	
605	571	572	558	480	487	473	401	
551	553	557	571	481	465	484	446	
564	554	570	512	500	507	485	429	
577	569	612	561	536	479	496	390	
585	581	572	554	486	482	465	433	
594	553	515	537	522	469	426	404	
573	606	527	525	525	506	448	408	
581	603	518	509	502	535	451	388	
576	577	577	550	501	494	495	428	
590	595	543	491	514	550	480	479	
546	557	551	500	481	483	453	437	
590	552	583	507	488	491	461	427	
610	535	530	549	508	513	479	411	
566	580	558	501	530	516	473	456	
625	556	581	562	521	503	456	463	
563	562	568	530	493	494	454	422	
571	618	580	561	511	510	455	442	
567	564	565	561	512	524	461	451	
595	555	600	548	544	500	442	433	
577	614	547	480	544	439	455	447	
573	546	572	514	475	496	457	432	
581	590	533	566	520	487	480	402	
586	585	526	531	526	515	476	422	
595	584	561	533	513	506	475	451	
560	566	538	523	475	482	467	457	
559	596	549	525	492	474	476	410	
629	569	609	523	516	461	460	449	
605	581	487	518	484	554	473	438	
574	587	503	501	502	467	464	401	
629	581	579	528	493	485	432	391	
553	579	544	542	508	466	464	413	
605	566	565	523	518	533	466	443	
604	528	548	544	526	442	438	444	
595	577	613	506	500	500	496	447	
605	594	534	515	514	476	421	409	
558	577	548	554	525	497	427	435	
589	547	576	498	473	481	499	454	
581	556	544	544	468	516	434	437	
606	548	502	525	478	511	432	461	
636	608	495	498	530	446	453	430	
593	547	535	519	467	464	449	396	
590	592	544	493	505	467	443	442	
592	583	602	523	488	494	436	428	
601	581	534	505	479	516	419	440	
555	555	561	505	503	428	440	427	
591	557	504	501	504	475	445	433	
562	615	514	557	508	442	476	419	
584	597	530	515	496	524	477	468	
556	540	568	492	473	470	444	418	
596	562	522	518	487	493	454	441	
565	562	569	543	544	493	447	454	
573	579	486	543	535	512	409	428	
605	565	549	474	481	476	470	413	
561	556	539	492	499	513	442	428	
572	580	529	478	465	500	469	409	
540	591	555	531	505	484	446	392	
572	569	554	491	481	512	477	409	
568	559	550	496	479	459	449	396	
614	519	520	502	508	474	407	374	
567	517	582	554	460	484	449	417	
586	532	543	547	503	464	462	399	
572	544	539	515	487	481	455	436	
536	517	568	533	524	464	475	413	
539	549	537	546	518	475	496	371	
592	525	525	479	469	492	448	382	
582	562	533	495	509	478	467	414	
544	557	510	544	539	461	434	407	
586	547	538	530	517	476	418	426	
571	602	540	560	507	453	477	403	
583	581	535	466	508	501	463	402	
602	512	557	528	499	465	437	418	
592	597	503	561	523	455	454	452	
576	574	557	517	454	472	411	389	
620	570	560	505	483	428	448	408	
550	552	559	499	513	469	418	424	
580	570	536	500	492	502	441	422	
618	598	565	468	474	472	441	421	
592	549	533	507	462	467	475	398	
542	549	535	542	458	515	415	430	
587	545	512	484	512	488	440	430	
550	564	503	520	515	463	462	416	
555	542	520	503	502	478	440	413	
578	539	512	512	470	449	450	417	
580	570	525	529	483	481	465	411	
607	565	541	493	500	476	448	418	
610	559	597	446	442	470	430	430	
566	523	537	507	490	433	452	415	
583	511	545	515	503	511	425	379	
566	569	526	476	465	453	470	453	
553	597	523	520	499	456	432	414	
593	537	548	488	469	462	417	389	
588	573	565	503	467	417	412	378	
577	561	532	481	510	463	407	431	
554	579	547	470	457	454	427	399	
536	536	525	474	503	469	447	387	
560	614	535	494	496	474	458	440	
549	514	515	498	497	452	415	412	
531	595	517	489	479	463	434	429	
585	571	529	476	477	432	408	431	
571	570	531	533	492	450	444	419	
563	546	534	510	514	496	437	370	
484	574	507	529	503	463	432	415	
567	561	510	493	492	475	415	435	
595	631	527	500	470	483	463	401	
557	541	564	521	458	492	427	383	
581	557	530	480	447	474	408	407	
597	498	541	481	507	457	464	440	
564	514	504	515	463	443	438	441	
544	516	531	476	489	425	462	419	
539	566	532	487	456	518	427	399	
611	526	537	518	455	430	422	434	
542	532	525	521	490	435	430	372	
538	567	470	521	480	478	461	379	
600	549	536	484	454	476	427	385	
572	569	508	478	468	462	447	392	
560	576	541	521	500	455	406	376	
567	567	511	504	467	442	402	396	
530	515	519	500	460	466	439	413	
575	545	528	474	500	459	453	410	
594	552	502	490	454	481	428	410	
517	554	464	482	480	497	449	391	
563	574	493	471	491	467	434	404	
568	567	537	468	511	441	432	398	
575	551	544	537	544	460	417	414	
552	542	522	473	473	443	397	390	
593	569	492	494	489	518	428	381	
569	588	509	488	443	483	433	414	
592	519	513	514	473	501	474	419	
572	556	495	487	433	457	436	382	
593	542	514	543	460	494	422	369	
560	551	508	532	481	509	374	412	
550	587	530	512	518	490	420	412	
562	528	512	504	479	458	431	419	
516	549	541	470	498	464	409	403	
581	533	516	476	517	445	429	398	
582	563	465	521	507	449	431	405	
555	572	537	472	491	474	416	410	
600	566	533	476	458	425	421	395	
571	550	524	484	507	469	477	405	
549	563	509	481	482	476	450	401	
579	504	477	504	493	499	412	449	
563	569	535	500	519	507	425	393	
556	514	510	497	450	455	458	419	
552	576	504	488	473	414	436	409	
556	559	521	507	499	453	411	416	
547	524	498	504	485	448	421	379	
534	499	494	526	477	445	440	432	
560	519	512	496	482	486	434	438	
545	530	541	504	477	474	414	400	
597	509	493	456	450	458	402	403	
556	558	545	523	502	472	423	420	
551	562	535	481	447	419	365	409	
590	540	492	506	448	445	437	377	
583	538	503	487	457	427	416	419	
554	554	515	496	506	488	454	432	
567	495	495	499	468	427	462	388	
582	544	520	512	472	429	426	381	
540	573	508	465	438	410	405	410	
597	546	522	521	454	447	460	446	
546	558	488	498	479	463	447	370	
598	529	530	504	475	480	430	366	
539	564	520	502	437	443	421	422	
554	512	518	506	480	454	408	405	
554	557	487	453	449	429	406	357	
538	507	476	479	476	434	384	419	
542	545	494	484	456	428	419	386	
571	550	477	466	480	461	440	419	
588	539	543	500	441	442	412	365	
518	535	550	463	496	421	386	395	
498	571	521	481	458	427	414	406	
509	566	509	465	479	446	417	372	
567	522	502	492	468	437	415	417	
498	505	528	516	489	477	444	387	
561	537	500	466	466	465	419	410	
525	534	538	487	455	423	482	415	
524	504	512	468	479	456	420	362	
539	488	487	500	468	442	449	407	
533	575	518	486	454	437	419	344	
569	521	505	509	450	465	420	387	
543	529	511	506	491	434	400	395	
549	503	528	456	502	436	422	386	
542	549	490	448	472	447	424	344	
542	523	516	467	472	437	386	373	
497	530	478	474	445	453	409	412	
572	517	530	469	471	436	402	360	
506	496	515	469	462	446	425	374	
549	601	450	485	513	451	409	388	
519	522	493	461	451	454	421	361	
533	516	482	484	420	461	422	363	
521	508	498	466	522	414	412	415	
531	532	512	519	487	446	416	392	
545	578	542	461	446	436	400	388	
521	503	495	500	478	427	380	382	
513	539	545	479	494	439	428	372	
544	536	479	485	486	407	409	415	
569	493	523	475	491	484	423	401	
524	492	488	456	472	426	410	393	
545	500	504	492	486	443	408	369	
496	567	494	439	468	445	441	381	
523	534	544	529	427	469	359	367	
519	511	492	475	517	442	425	372	
541	546	541	466	483	418	419	380	
566	540	511	460	484	472	423	411	
576	529	488	444	476	450	428	357	
504	512	489	493	446	434	403	381	
587	519	529	476	474	443	466	377	
539	537	505	475	490	407	363	348	
562	513	511	472	443	409	411	402	
575	489	510	459	456	425	418	382	
584	491	470	454	466	412	410	367	
534	582	504	472	472	464	421	380	
505	479	479	488	458	407	423	377	
521	554	482	495	468	453	439	395	
531	520	457	494	471	407	414	389	
565	521	510	499	449	456	429	394	
536	510	511	458	458	447	433	360	
528	544	497	469	443	434	396	393	
506	522	560	472	442	424	411	363	
529	528	500	449	492	432	378	373	
515	537	497	491	427	471	439	345	
525	544	506	480	462	419	427	378	
534	493	478	447	465	471	432	374	
551	531	495	466	473	471	437	391	
523	517	515	453	465	463	412	351	
537	544	506	448	468	477	416	378	
560	519	493	478	421	471	391	355	
520	495	500	482	444	462	414	381	
547	501	508	472	456	440	417	370	
585	517	514	490	453	474	439	383	
542	540	463	459	443	435	433	373	
548	489	494	483	464	433	391	359	
553	500	489	454	453	452	399	372	
500	499	536	456	488	434	429	374	
529	479	486	456	458	442	458	367	
554	525	528	477	490	435	388	366	
522	518	478	495	468	408	363	370	
563	530	483	471	422	448	435	400	
473	515	509	446	445	425	413	380	
562	477	504	482	427	417	412	367	
542	514	508	424	424	437	399	398	
570	510	496	469	446	449	412	377	
528	495	542	451	469	460	430	371	
512	491	472	432	447	437	411	373	
587	479	498	447	436	463	388	378	
536	554	503	506	479	444	421	388	
557	543	511	455	420	444	413	370	
560	487	483	452	418	417	392	365	
534	520	524	433	458	482	420	379	
555	517	499	453	493	435	423	363	
559	538	466	450	427	441	378	319	
553	547	490	459	472	466	374	343	
478	547	471	471	423	429	396	360	
521	529	494	516	447	423	415	358	
539	512	488	460	454	433	399	385	
512	507	478	473	455	396	381	378	
528	468	478	455	457	465	375	392	
510	538	481	454	447	417	379	367	
539	519	481	471	438	429	418	346	
528	525	460	458	438	433	406	374	
520	485	445	492	466	423	380	360	
521	558	507	434	418	408	396	335	
535	503	471	452	446	439	422	394	
486	524	482	440	441	424	388	391	
538	529	505	448	471	415	431	353	
527	525	494	468	423	398	400	394	
516	488	471	478	472	423	365	375	
496	534	458	467	464	412	396	382	
567	521	493	473	405	440	399	390	
515	500	501	454	385	417	396	357	
540	491	477	443	429	412	411	403	
526	498	477	457	435	446	412	315	
538	529	474	441	453	433	405	348	
532	517	427	482	454	428	380	387	
541	528	478	455	473	420	378	354	
529	485	443	455	426	451	381	349	
505	507	463	450	420	415	416	354	
525	469	491	472	462	424	391	381	
511	523	513	470	469	410	385	357	
511	522	484	483	412	424	418	351	
505	498	475	452	418	435	415	362	
506	509	451	433	445	418	418	369	
530	471	474	444	434	435	426	344	
523	507	463	462	456	416	386	342	
497	503	472	439	459	443	406	374	
553	477	502	422	425	394	374	365	
556	506	451	499	444	402	423	379	
560	490	469	457	426	409	400	402	
543	533	473	451	425	448	383	356	
565	516	475	469	422	426	384	346	
516	532	503	461	452	437	405	369	
508	535	475	457	468	420	384	357	
571	498	494	448	394	387	373	356	
539	533	454	467	416	424	353	361	
512	508	448	498	477	462	391	358	
513	450	482	459	444	426	390	368	
489	492	484	440	437	408	399	367	
518	543	465	469	444	408	373	330	
537	487	493	471	424	432	353	357	
537	498	487	410	419	438	361	374	
497	496	473	496	487	414	405	357	
532	521	475	445	383	401	412	350	
503	493	468	439	421	405	388	355	
476	498	479	438	429	420	391	357	
511	495	490	412	430	448	410	376	
510	517	474	417	453	402	385	364	
498	526	468	477	431	426	373	368	
506	520	484	430	416	405	431	360	
486	436	432	487	429	430	361	367	
527	490	472	437	488	397	404	365	
518	513	462	466	414	389	396	355	
504	532	451	463	415	432	401	351	
542	475	468	469	415	452	376	382	
508	522	473	489	429	374	375	385	
516	520	443	459	446	451	372	371	
511	506	493	471	450	417	393	361	
534	528	438	460	448	403	403	379	
508	541	499	434	399	400	373	368	
543	506	467	469	442	423	361	353	
512	461	471	465	400	408	382	352	
496	492	473	444	436	371	351	390	
534	467	449	445	426	436	373	351	
503	472	492	475	417	393	384	403	
539	505	448	411	409	411	367	338	
496	475	462	484	454	407	388	388	
466	486	444	479	449	413	386	381	
510	504	466	449	412	456	421	339	
508	475	450	430	435	419	371	343	
503	476	490	451	397	383	389	366	
498	472	477	474	418	429	381	373	
511	519	478	407	392	408	417	411	
520	500	476	419	403	401	421	353	
506	502	452	430	430	427	385	327	
514	517	468	441	401	424	419	357	
494	478	443	446	466	391	405	335	
479	500	471	443	449	386	397	392	
482	491	484	425	442	421	385	365	
531	528	452	440	434	401	389	363	
457	501	432	429	406	387	368	351	
503	511	476	416	411	417	396	365	
518	497	480	441	422	385	381	351	
484	497	454	470	430	367	388	371	
507	461	469	422	401	437	364	364	
527	446	436	439	420	436	365	328	
522	506	436	438	455	418	368	346	
552	501	452	441	475	411	382	326	
523	516	479	451	430	405	405	344	
544	463	480	483	410	373	349	360	
511	473	444	455	452	408	364	370	
488	539	444	437	412	409	399	369	
508	521	470	465	455	430	370	367	
498	469	474	448	382	382	399	335	
474	498	471	410	420	404	391	362	
506	478	451	408	455	393	360	344	
512	484	440	410	415	424	353	336	
533	462	468	475	420	430	354	365	
497	482	486	431	393	389	359	379	
512	484	459	406	403	419	377	348	
468	464	459	409	430	399	353	331	
533	481	461	470	421	392	371	373	
493	539	439	456	419	405	408	349	
483	504	422	452	418	391	346	347	
499	507	495	419	408	369	402	368	
502	486	437	447	405	392	396	367	
499	501	444	447	400	407	367	352	
503	472	456	452	462	433	367	363	
528	483	450	468	389	407	346	331	
462	481	430	396	398	407	374	339	
497	453	456	423	408	404	407	359	
520	453	489	429	385	402	360	357	
531	470	480	433	401	414	369	356	
500	473	485	471	417	403	389	328	
538	477	441	463	428	447	362	337	
501	521	451	425	418	389	362	317	
461	458	440	428	420	402	376	375	
538	506	468	453	391	384	382	342	
519	494	478	404	424	415	344	356	
488	483	434	426	426	387	385	336	
504	476	484	448	419	411	381	287	
480	478	455	419	393	381	353	367	
491	487	481	447	390	436	375	365	
555	488	449	452	408	423	364	338	
493	490	467	479	423	386	360	340	
476	504	452	423	397	399	386	346	
484	504	463	461	383	395	360	335	
505	461	468	443	387	376	373	337	
505	472	471	443	432	418	383	357	
519	514	439	399	410	431	344	350	
501	494	504	405	406	393	387	344	
468	496	434	414	427	396	386	334	
527	482	483	388	427	432	336	330	
465	467	452	420	418	407	353	367	
510	499	451	431	402	364	332	366	
480	500	467	465	407	402	365	335	
489	507	454	442	416	389	324	330	
482	475	439	490	401	417	355	376	
508	507	447	434	397	440	367	348	
480	504	443	440	423	388	357	367	
467	485	474	417	438	417	381	315	
484	458	444	449	412	394	359	337	
487	481	458	412	435	382	355	359	
459	490	430	380	426	424	347	329	
508	495	420	406	380	409	382	335	
489	475	458	383	438	407	398	351	
486	450	468	432	410	398	385	323	
501	437	451	393	424	390	367	354	
518	448	445	446	394	357	355	372	
484	441	483	430	453	406	360	358	
471	438	412	382	394	395	372	371	
478	518	463	445	396	420	336	357	
492	478	459	413	424	366	361	357	
485	459	463	468	441	420	382	320	
454	488	443	410	417	408	368	336	
476	488	452	428	425	373	352	360	
483	464	417	407	414	421	376	368	
478	478	438	408	397	393	367	323	
467	438	482	425	397	381	348	347	
482	460	422	457	381	389	363	315	
482	461	415	409	393	406	388	327	
474	429	421	459	434	380	356	347	
501	505	468	419	433	381	341	325	
496	466	400	427	425	395	377	290	
506	449	414	404	417	383	316	326	
466	495	464	399	433	358	345	345	
477	468	440	430	447	399	348	347	
518	482	435	402	384	395	341	377	
474	488	449	439	414	385	358	330	
480	501	439	426	393	384	342	343	
481	480	410	416	423	369	354	327	
486	490	420	449	419	373	375	342	
445	435	411	414	405	386	396	339	
522	479	445	440	391	405	328	359	
472	469	488	452	392	394	371	303	
466	470	464	400	415	413	349	357	
521	455	446	426	385	381	341	326	
476	489	488	421	394	356	380	341	
477	477	446	420	391	379	358	315	
476	483	426	383	408	406	369	323	
471	483	460	431	392	371	355	349	
503	502	416	452	379	391	331	349	
472	491	463	413	391	422	363	346	
448	464	406	412	410	377	388	297	
470	474	415	428	391	375	373	338	
463	475	422	413	407	366	336	329	
503	459	456	423	402	404	340	310	
482	482	454	401	369	387	350	326	
473	477	412	439	402	372	328	334	
460	450	452	441	398	381	329	360	
480	458	453	403	414	385	343	348	
494	503	391	407	416	374	323	355	
503	441	428	403	430	403	351	323	
487	477	425	396	400	418	361	326	
474	453	424	376	388	384	322	331	
484	481	425	435	439	368	353	310	
465	459	379	421	443	405	356	307	
518	505	454	408	348	367	359	313	
495	448	403	425	430	391	338	366	
442	500	444	461	401	356	318	353	
487	416	444	397	403	402	339	341	
454	495	419	429	353	382	344	355	
483	463	431	441	387	359	369	326	
448	456	435	412	428	386	352	337	
479	488	404	430	376	426	344	342	
463	452	480	440	388	375	341	317	
424	468	431	416	396	407	384	325	
502	503	436	430	391	419	340	316	
456	490	431	400	379	415	336	322	
467	438	426	405	406	377	354	322	
465	452	429	432	408	351	340	307	
490	476	469	387	369	363	356	355	
475	454	433	408	365	362	341	306	
456	427	449	403	384	412	326	388	
431	429	415	418	387	372	340	344	
466	451	416	390	409	433	382	299	
428	453	452	416	400	409	378	316	
497	453	414	383	407	405	320	355	
485	488	469	399	359	390	345	338	
497	428	415	432	355	394	353	339	
478	441	421	396	428	333	358	313	
492	456	443	453	390	404	357	323	
498	410	452	380	395	399	338	312	
450	474	399	411	402	384	343	350	
448	462	406	442	397	368	357	339	
463	425	389	426	380	377	357	334	
475	460	411	386	424	364	367	298	
438	442	440	390	385	367	343	322	
406	467	443	370	461	370	330	314	
457	440	458	415	411	423	342	308	
476	457	461	405	413	391	398	341	
452	432	468	439	398	372	361	314	
483	462	448	403	368	353	361	311	
497	466	421	403	396	412	354	331	
452	410	407	401	377	385	339	338	
453	425	409	371	374	393	357	301	
485	436	456	402	429	399	337	327	
473	441	462	406	403	407	339	316	
478	448	456	441	365	365	382	306	
452	437	429	416	378	360	334	311	
438	478	423	420	407	344	319	336	
439	468	460	392	408	394	343	335	
492	453	431	357	362	384	372	309	
432	380	423	380	410	369	330	290	
522	425	413	390	394	403	359	348	
449	479	397	444	348	357	354	343	
480	468	415	372	384	388	338	335	
448	455	415	389	415	354	334	318	
460	481	419	397	435	402	323	331	
506	465	442	390	401	399	351	338	
484	434	413	411	390	373	318	270	
460	477	435	447	404	391	348	322	
482	477	483	380	392	347	359	348	
449	475	396	374	398	361	330	311	
474	498	395	373	421	375	333	319	
460	430	434	400	394	383	337	326	
454	463	424	432	388	376	375	317	
446	454	432	407	378	360	373	309	
506	448	415	428	377	392	322	308	
468	474	418	439	356	354	382	314	
467	472	475	440	397	361	353	312	
431	458	426	414	382	350	360	315	
473	476	420	432	361	386	335	307	
445	445	443	389	373	363	373	305	
460	479	404	383	368	388	361	322	
430	442	418	373	338	397	337	320	
460	425	432	413	351	366	327	315	
470	438	425	407	352	402	323	334	
466	435	444	390	382	365	324	290	
469	429	398	412	368	388	322	290	
456	433	436	411	365	329	348	315	
478	445	405	412	393	406	350	330	
460	472	428	409	410	362	356	321	
477	447	457	428	360	402	332	310	
420	429	430	418	372	355	331	295	
430	494	436	409	384	394	345	287	
442	453	435	421	404	379	322	307	
477	469	436	399	398	382	314	308	
449	454	441	381	394	374	327	304	
459	467	437	370	397	382	332	315	
445	419	426	395	374	375	339	341	
459	410	425	401	359	351	347	300	
464	461	424	379	411	350	329	309	
451	483	422	400	398	364	323	315	
440	453	408	444	355	370	339	305	
471	455	458	384	405	375	331	316	
473	470	388	430	360	351	345	340	
486	410	437	391	383	372	343	302	
435	440	432	380	370	364	353	307	
479	489	392	436	387	361	313	308	
478	464	439	435	346	370	346	319	
431	425	416	412	389	395	361	310	
476	417	442	434	380	360	331	284	
488	452	380	415	370	347	321	328	
469	433	414	394	409	354	344	300	
495	423	431	398	388	347	356	323	
438	443	409	390	393	367	348	290	
431	446	414	361	368	379	298	330	
452	435	452	414	370	359	346	320	
423	397	426	425	387	355	307	331	
454	459	429	387	369	392	320	343	
447	460	424	381	387	371	334	310	
471	435	398	394	436	335	340	342	
459	426	408	402	365	372	326	300	
445	422	397	385	438	343	369	285	
441	440	435	419	373	354	329	290	
467	445	436	408	384	334	306	321	
445	441	403	387	383	370	337	311	
464	453	430	387	347	366	327	339	
458	432	427	372	362	352	341	360	
449	442	390	369	396	331	310	312	
464	402	409	403	360	380	371	334	
439	431	464	414	352	362	335	316	
403	376	443	383	391	397	336	324	
494	471	385	356	384	350	313	329	
439	444	419	377	358	373	316	295	
430	449	383	395	368	392	332	282	
446	464	411	384	397	364	314	312	
460	436	411	393	390	366	330	312	
446	448	447	437	367	329	334	317	
469	417	432	409	360	359	312	277	
455	454	377	386	367	376	300	315	
461	416	409	383	374	367	301	355	
454	423	404	389	386	333	365	284	
449	451	430	361	376	335	297	295	
445	346	449	384	374	358	319	334	
444	433	397	383	389	406	309	313	
395	430	423	408	370	370	341	337	
468	435	389	391	374	355	344	315	
405	443	389	382	373	364	338	327	
455	454	395	387	404	361	342	302	
413	396	418	388	375	346	341	309	
463	434	404	380	356	331	333	314	
437	433	425	352	359	394	295	339	
447	427	375	418	386	346	323	281	
454	415	428	452	372	371	322	337	
493	432	400	374	349	410	316	343	
448	422	444	394	398	370	333	303	
428	441	404	410	356	319	335	313	
459	445	410	403	342	364	315	288	
417	467	404	406	341	372	332	335	
401	427	388	372	389	392	328	296	
517	438	399	362	384	362	302	315	
446	434	413	375	359	374	330	308	
452	410	407	411	361	361	324	271	
457	430	419	408	342	357	361	303	
440	448	409	395	372	324	325	287	
438	450	412	348	410	341	309	302	
420	397	387	389	359	368	323	319	
444	432	401	396	402	342	349	303	
437	437	431	339	379	363	338	297	
444	481	404	380	361	335	339	297	
419	409	414	385	376	383	343	319	
461	432	376	413	375	354	332	310	
420	430	405	347	362	346	309	303	
439	423	420	395	360	340	336	316	
411	410	399	404	353	335	336	312	
388	435	396	349	340	354	288	306	
411	438	405	370	357	342	357	311	
476	428	358	368	365	366	299	308	
452	411	385	382	400	343	345	290	
460	414	398	412	349	327	284	319	
397	431	405	393	351	331	307	262	
452	427	399	380	421	343	343	275	
474	422	395	373	410	362	357	322	
414	432	405	372	373	350	333	312	
442	402	383	407	359	322	337	291	
457	419	389	381	383	382	328	300	
423	393	414	402	368	353	348	274	
437	417	390	373	389	351	335	319	
417	480	443	366	360	350	337	321	
444	449	394	390	335	361	311	303	
446	399	392	369	379	332	308	308	
437	403	353	376	344	345	310	319	
429	417	435	355	386	356	352	283	
424	428	377	337	362	358	333	303	
474	402	364	368	412	354	322	295	
474	420	431	384	364	345	343	293	
424	405	389	384	368	363	301	317	
463	438	415	355	374	322	315	300	
474	442	379	373	356	364	329	262	
462	431	403	383	380	315	335	323	
444	437	381	403	360	324	305	346	
467	395	399	421	353	305	329	300	
450	404	435	362	411	348	306	279	
452	466	363	378	374	321	331	311	
471	436	417	377	362	346	291	313	
456	409	417	347	356	330	341	292	
436	447	352	371	338	379	302	282	
461	420	402	376	333	326	318	293	
381	415	380	370	361	345	295	319	
429	408	446	355	379	333	329	310	
417	415	381	398	332	365	366	312	
428	445	361	415	375	370	320	303	
394	397	423	396	377	360	322	315	
438	411	420	371	382	363	307	315	
420	381	398	397	319	278	311	268	
427	406	412	352	360	363	338	264	
466	438	416	371	378	348	342	316	
414	455	349	389	338	370	318	299	
446	391	401	384	374	323	341	310	
404	431	378	373	370	350	337	287	
435	432	387	400	354	366	336	290	
406	415	419	371	375	369	313	267	
439	434	402	346	370	380	306	300	
437	387	411	379	374	355	314	298	
415	413	383	377	337	365	316	294	
425	407	362	369	372	346	298	293	
476	431	392	410	368	368	318	307	
454	405	375	394	364	359	335	324	
439	412	361	374	357	351	321	293	
395	431	383	424	341	364	306	286	
464	395	430	358	345	327	302	267	
462	398	404	352	391	377	284	280	
429	380	414	347	349	325	357	293	
436	418	389	400	365	328	296	277	
392	399	403	379	375	373	334	278	
434	433	422	389	357	325	301	270	
392	443	417	396	356	326	301	293	
379	400	398	363	355	348	295	277	
410	374	405	359	362	344	314	268	
439	434	418	363	363	355	301	297	
451	412	414	371	370	380	321	306	
410	395	377	341	358	323	292	269	
400	428	341	373	343	341	305	305	
392	415	418	352	384	345	310	297	
436	423	370	363	364	346	329	289	
426	403	370	375	374	373	347	280	
487	430	390	373	370	354	309	293	
459	392	396	353	322	332	315	282	
438	418	373	368	360	351	293	293	
405	394	405	386	366	358	312	274	
456	420	410	376	349	343	320	283	
442	374	401	356	327	338	302	272	
421	409	366	362	339	361	274	299	
442	398	389	336	387	339	350	262	
399	434	391	396	381	366	324	316	
454	437	361	380	348	352	295	291	
418	397	413	382	360	337	306	277	
457	416	406	345	365	361	314	287	
429	424	385	393	381	337	326	317	
460	438	376	375	358	330	318	289	
413	418	388	349	356	354	323	297	
398	437	415	382	358	341	293	285	
429	384	373	380	359	341	306	286	
418	423	447	371	362	362	318	294	
427	393	411	376	338	320	285	293	
441	404	385	384	322	300	340	245	
401	386	426	361	343	343	311	301	
408	383	368	382	338	311	308	279	
443	438	397	392	338	330	317	284	
416	404	402	367	387	306	282	299	
429	393	348	363	316	319	302	278	
434	414	367	344	343	342	329	274	
411	401	330	358	353	317	319	297	
413	406	367	374	364	328	303	305	
388	415	354	353	338	330	340	275	
390	433	387	369	333	350	335	269	
429	435	379	377	350	344	310	271	
397	414	404	325	335	347	339	292	
419	389	410	351	330	312	296	317	
425	387	396	362	329	345	300	282	
406	417	346	368	353	354	308	305	
427	410	371	410	328	332	292	243	
427	383	408	359	360	364	291	298	
456	449	405	355	318	361	300	290	
407	396	398	364	323	318	320	308	
415	391	375	325	366	318	303	264	
423	433	358	410	345	328	336	255	
408	391	351	363	344	320	303	258	
418	405	356	362	333	367	299	298	
405	396	375	398	337	356	279	316	
404	431	400	349	321	326	315	284	
426	391	391	374	342	367	310	272	
394	374	364	372	364	309	302	285	
396	356	399	344	370	344	316	283	
385	408	352	338	332	357	297	272	
402	380	355	365	377	345	293	290	
368	385	375	316	338	354	291	300	
399	374	416	364	332	306	304	253	
442	377	379	331	351	348	308	284	
428	394	407	353	301	309	279	280	
401	413	374	348	336	303	321	269	
432	429	369	419	366	343	326	284	
425	408	388	378	367	302	307	320	
386	401	406	331	361	338	300	268	
425	400	370	351	357	352	282	279	
403	409	368	350	330	310	279	284	
422	433	345	339	314	304	279	278	
410	398	392	367	342	339	335	300	
409	419	366	354	323	355	277	296	
418	397	371	319	308	351	303	292	
421	431	379	347	372	381	302	259	
403	386	379	373	377	321	323	265	
382	388	399	351	312	327	294	281	
436	387	397	351	338	332	308	269	
399	372	378	377	343	313	319	287	
449	412	395	359	310	332	286	271	
404	424	374	340	345	345	296	285	
388	406	368	347	329	329	295	280	
432	427	343	336	354	299	274	271	
406	424	362	347	356	321	313	284	
432	396	374	360	324	307	282	312	
386	394	374	368	380	312	318	232	
403	396	367	379	344	336	316	260	
399	420	356	340	339	323	281	257	
388	399	342	331	348	354	283	266	
417	430	376	361	352	301	293	280	
401	353	353	351	314	366	317	295	
400	409	340	348	308	306	302	291	
428	375	407	375	369	319	286	281	
394	375	371	329	340	310	307	284	
415	413	366	315	310	329	291	261	
369	382	361	355	354	335	270	286	
442	410	364	374	409	337	277	288	
380	389	364	368	345	324	326	271	
418	372	371	379	323	352	313	290	
390	382	388	355	320	335	289	277	
403	417	355	357	335	320	315	266	
406	392	411	376	344	311	332	252	
401	384	360	368	343	337	294	280	
410	386	378	346	334	295	305	260	
399	357	440	340	341	357	275	266	
429	415	383	369	328	308	280	280	
406	367	367	359	329	347	303	271	
414	376	362	343	343	333	283	266	
396	364	362	320	337	315	300	290	
405	379	347	337	316	284	277	255	
425	379	369	315	357	332	280	260	
437	449	366	351	363	326	322	291	
392	417	384	351	338	299	279	258	
380	355	376	373	331	290	300	286	
427	399	348	343	291	299	271	299	
413	389	349	335	328	312	293	291	
450	359	375	345	338	313	279	281	
416	399	406	374	339	341	267	265	
412	390	378	320	339	329	322	282	
387	387	387	372	346	317	291	293	
391	416	352	336	323	324	285	289	
436	355	375	373	325	361	288	294	
416	394	384	317	341	324	277	255	
428	395	374	342	336	307	275	258	
382	368	335	337	328	333	285	276	
412	408	374	342	374	338	283	281	
379	398	374	362	343	318	283	298	
410	436	354	328	321	324	312	262	
398	397	377	333	350	339	297	273	
428	361	377	335	293	331	281	279	
397	398	364	351	299	322	302	248	
419	416	361	352	327	332	283	259	
413	374	353	335	354	318	303	281	
389	377	377	363	331	328	270	284	
399	428	363	344	368	325	303	292	
349	420	348	388	333	339	304	268	
420	404	358	352	284	323	273	276	
393	415	354	326	361	355	269	269	
392	406	369	360	339	321	283	265	
397	384	400	339	347	358	315	294	
392	395	348	349	320	294	243	283	
355	411	345	368	315	303	309	258	
372	386	354	344	284	348	291	271	
384	378	356	370	335	311	288	247	
421	382	365	338	341	316	287	252	
394	361	361	338	337	329	314	277	
417	367	373	324	345	304	304	271	
398	370	336	315	328	307	265	290	
404	386	404	377	328	305	271	274	
439	442	355	327	321	325	282	278	
391	381	385	327	333	315	295	292	
370	404	410	350	331	322	301	269	
403	365	370	330	322	332	319	270	
374	369	363	330	323	312	296	263	
417	399	379	332	325	317	293	258	
381	395	352	325	341	338	287	253	
392	354	379	329	323	299	277	259	
411	404	368	334	341	304	283	269	
415	378	388	339	293	328	290	267	
426	357	358	371	325	299	270	272	
404	373	346	330	296	314	301	247	
421	401	316	389	350	284	262	266	
378	397	367	352	348	348	294	267	
404	359	325	333	332	307	298	273	
363	419	354	381	358	304	278	265	
372	396	359	372	359	327	279	265	
409	374	358	314	355	319	306	258	
444	363	327	350	339	294	305	270	
390	374	397	330	344	328	299	284	
366	403	343	346	329	341	288	246	
376	369	346	343	317	316	272	282	
398	389	387	349	334	301	277	248	
367	367	305	340	334	306	253	264	
360	412	353	333	319	327	262	221	
357	376	355	333	338	285	275	267	
418	382	337	375	340	340	314	240	
409	393	356	327	332	274	302	288	
337	373	371	337	306	304	285	291	
370	365	400	354	314	326	232	274	
390	383	323	363	323	305	241	274	
424	410	344	344	340	313	269	267	
432	369	360	329	339	326	270	273	
387	362	354	311	309	307	281	275	
362	408	337	342	324	316	278	268	
414	411	357	340	307	307	289	295	
410	363	346	309	321	329	272	263	
350	356	349	317	320	290	304	269	
393	377	337	311	354	310	287	242	
418	410	343	356	324	307	262	249	
383	411	369	345	295	322	273	268	
380	393	336	358	326	281	279	269	
405	389	346	326	317	309	309	255	
381	376	327	368	325	290	279	243	
420	373	373	357	354	312	301	273	
390	348	369	324	329	308	257	250	
367	387	369	352	308	290	289	256	
401	354	345	351	330	313	268	270	
401	384	342	356	271	339	256	271	
383	416	348	386	319	310	271	263	
380	379	344	362	317	320	249	245	
357	407	369	336	292	292	275	264	
390	387	386	321	337	314	267	270	
397	360	374	345	312	292	272	249	
449	408	355	311	327	311	283	283	
387	390	358	327	310	291	281	273	
416	351	351	356	307	296	297	230	
398	394	346	344	360	334	290	268	
403	390	358	339	322	321	288	246	
392	402	360	314	342	290	281	263	
366	388	369	360	303	327	275	239	
383	363	352	344	306	301	299	251	
350	387	329	346	331	304	285	272	
350	375	341	329	334	282	278	237	
379	389	339	366	306	313	267	257	
389	375	337	350	327	278	252	286	
395	352	342	318	311	317	272	251	
364	378	357	350	310	313	305	281	
394	342	330	333	330	286	291	286	
420	375	345	311	310	330	241	285	
368	400	361	309	331	300	266	283	
393	414	353	339	291	325	258	269	
375	370	338	291	323	305	283	249	
359	360	334	315	286	318	256	240	
388	348	364	327	314	277	281	241	
390	348	366	348	312	304	292	239	
411	374	334	334	328	316	256	270	
394	349	323	324	367	316	288	277	
391	389	388	319	303	263	266	231	
377	390	382	335	307	306	293	268	
381	385	337	346	295	309	258	250	
360	397	344	334	327	324	247	245	
361	390	354	342	331	283	296	258	
380	393	384	335	286	302	293	250	
370	370	346	320	316	270	254	262	
402	372	359	352	332	317	249	266	
372	355	324	341	327	284	243	259	
410	367	378	352	328	301	261	265	
374	403	366	337	329	335	248	248	
377	406	322	335	318	302	287	256	
414	365	373	337	286	299	281	253	
373	362	338	325	321	302	269	285	
400	353	344	325	312	307	274	258	
419	374	350	365	336	316	281	257	
377	381	361	328	297	289	263	255	
398	378	344	308	324	298	250	273	
424	365	363	355	318	267	290	228	
409	364	371	333	319	298	296	244	
381	332	335	368	314	316	276	233	
353	370	355	346	334	310	266	285	
380	367	341	332	310	335	297	254	
341	337	340	336	328	338	242	236	
388	355	322	356	340	257	281	258	
403	376	358	360	287	287	286	228	
360	376	345	340	305	298	272	253	
401	357	351	327	307	295	298	254	
364	369	337	343	298	289	288	240	
370	363	338	343	300	308	263	245	
377	359	373	309	326	291	281	262	
368	361	331	355	329	280	298	245	
370	364	342	321	313	302	249	257	
372	330	331	307	308	285	241	267	
389	343	345	326	337	296	260	238	
368	348	316	312	320	288	281	256	
406	350	302	344	321	305	279	254	
373	362	320	333	335	308	260	264	
381	361	328	314	296	270	266	267	
395	344	341	314	269	284	247	261	
360	365	348	327	316	306	255	236	
395	373	298	312	315	322	261	269	
364	380	343	333	326	259	279	225	
391	355	338	362	278	283	266	266	
357	325	342	317	309	330	263	258	
350	381	319	295	284	289	285	277	
370	385	349	317	314	285	271	230	
373	404	363	313	350	284	296	255	
345	385	356	350	314	301	257	236	
381	371	348	307	298	300	263	288	
348	339	347	325	350	289	268	264	
384	362	359	318	299	314	259	254	
355	330	355	284	306	284	272	282	
406	356	326	365	318	301	300	229	
346	356	345	286	330	309	249	242	
382	363	342	324	319	307	248	251	
392	323	342	338	315	303	273	248	
369	331	323	317	309	322	258	248	
352	357	337	297	304	287	283	242	
378	330	383	299	295	299	261	245	
355	363	369	305	272	286	268	232	
374	358	347	330	300	290	283	257	
365	388	348	342	343	315	296	241	
359	377	348	333	308	279	265	240	
388	388	339	347	310	269	260	293	
394	351	369	301	333	313	255	293	
405	406	343	313	316	324	244	251	
368	372	325	332	328	298	262	255	
388	377	315	290	305	307	273	246	
415	412	343	357	304	293	248	239	
368	359	337	339	328	282	237	244	
349	332	357	302	284	289	274	261	
361	370	367	324	288	282	277	230	
382	367	345	308	294	294	280	262	
401	331	331	308	319	290	262	236	
378	343	319	332	331	307	257	233	
386	349	359	321	293	310	276	226	
367	342	304	307	323	299	287	276	
353	371	350	349	292	318	274	258	
353	351	334	345	346	304	264	244	
363	354	321	324	280	300	289	224	
339	399	311	341	281	296	263	220	
397	352	341	332	318	284	262	245	
376	362	327	295	313	304	262	270	
383	347	338	303	299	300	270	249	
378	322	313	353	321	286	291	239	
359	398	349	309	315	290	245	235	
385	353	383	304	294	286	253	243	
346	354	335	304	315	283	264	243	
368	355	348	276	280	247	274	238	
354	314	350	334	324	281	286	231	
359	326	373	305	296	290	266	236	
385	361	291	312	308	289	266	223	
378	359	367	292	303	281	254	244	
341	385	303	291	322	266	278	251	
369	351	333	329	316	272	246	216	
371	369	344	290	292	311	275	243	
340	347	360	316	285	286	231	233	
376	368	309	325	333	269	240	238	
366	340	331	343	308	293	255	262	
346	366	351	313	285	311	262	247	
388	369	334	332	311	289	243	254	
369	322	308	320	331	298	263	236	
386	358	345	338	309	300	251	245	
333	370	344	317	291	308	255	239	
358	331	366	307	314	300	254	274	
368	351	335	284	280	283	255	222	
344	364	335	329	287	283	256	208	
373	357	331	324	309	267	289	243	
375	364	326	340	302	256	275	237	
345	409	326	293	316	284	274	267	
335	349	317	285	287	282	266	228	
369	379	345	274	294	288	278	245	
374	340	333	307	308	253	280	211	
369	355	342	304	316	300	273	234	
365	370	350	314	303	298	248	224	
372	354	304	300	272	284	254	258	
371	335	338	313	276	305	264	230	
402	351	332	338	302	304	263	246	
357	354	304	275	282	277	254	271	
357	330	348	302	276	303	242	241	
372	392	330	298	289	277	277	246	
384	348	316	313	313	286	242	221	
371	357	317	326	317	266	265	245	
371	336	336	315	278	294	280	240	
338	351	362	278	297	293	261	242	
379	332	330	315	332	312	289	243	
365	364	296	329	298	292	268	230	
383	366	302	328	310	315	248	250	
379	337	320	312	317	291	251	253	
356	330	292	304	298	291	258	257	
371	335	329	331	293	282	279	222	
356	375	337	307	314	307	251	241	
373	353	361	283	278	255	240	263	
375	345	315	334	305	274	244	232	
359	371	295	300	303	261	275	230	
350	380	355	292	286	275	289	217	
351	340	325	290	289	250	251	251	
343	348	311	325	350	286	251	257	
357	382	337	308	280	261	277	241	
370	345	320	304	286	291	256	236	
396	328	294	279	276	286	230	198	
350	346	306	347	307	291	249	220	
360	339	316	311	308	271	254	235	
371	354	316	310	274	252	235	247	
332	380	301	364	289	301	251	249	
367	348	313	321	297	291	271	236	
361	316	317	285	264	288	276	222	
357	361	304	308	290	308	268	241	
389	343	305	295	319	302	248	256	
346	339	340	338	292	314	253	230	
379	341	315	304	288	278	232	252	
350	362	311	270	308	277	224	234	
372	373	335	290	272	301	276	237	
363	325	352	297	319	275	276	235	
362	324	362	301	273	268	267	215	
359	327	308	311	286	268	231	236	
388	374	329	327	311	251	257	221	
338	327	335	328	309	268	269	217	
361	356	339	302	284	268	255	256	
359	372	314	288	309	276	256	215	
310	355	363	283	288	277	221	217	
409	344	314	287	300	290	261	238	
354	374	324	330	301	287	263	233	
331	345	314	311	272	271	244	210	
358	344	293	325	269	272	257	244	
338	344	303	298	277	266	249	199	
337	333	326	291	310	273	260	230	
401	317	324	300	288	295	274	244	
337	343	342	305	270	256	256	228	
368	340	329	335	299	278	273	219	
374	351	331	291	293	290	259	223	
364	334	322	302	332	296	270	237	
307	329	323	278	290	264	238	230	
358	369	292	291	292	269	262	239	
320	337	335	275	252	275	279	231	
379	362	324	299	312	271	261	229	
361	360	289	306	316	281	258	228	
374	329	339	325	331	297	259	249	
304	355	288	298	294	262	262	243	
390	341	320	298	311	275	252	226	
317	357	342	341	277	271	227	233	
367	398	342	276	301	273	263	209	
345	336	331	306	293	274	265	224	
301	341	349	327	258	284	278	231	
341	345	343	310	286	280	244	213	
370	321	332	319	313	271	246	219	
371	348	297	304	302	263	248	226	
370	330	308	315	285	289	273	221	
340	324	308	291	241	264	238	211	
379	354	334	288	299	273	272	225	
352	332	319	284	302	271	239	208	
341	353	320	302	320	300	255	272	
363	352	319	295	330	289	223	229	
371	357	301	324	323	298	252	247	
355	345	321	317	293	248	244	234	
351	319	300	313	268	275	250	220	
353	346	340	285	285	242	227	227	
359	345	324	315	292	272	254	222	
349	346	299	310	289	262	249	215	
392	297	329	315	302	276	242	235	
333	353	326	297	269	281	244	232	
332	306	325	303	287	271	260	225	
354	358	302	332	271	249	226	227	
356	324	309	281	277	250	265	242	
316	343	318	323	273	271	238	258	
353	348	307	294	277	289	226	243	
355	364	315	315	263	260	232	211	
376	323	300	307	293	279	251	226	
389	323	301	267	276	262	208	223	
349	347	327	318	271	271	255	200	
363	306	327	312	292	257	269	218	
359	333	295	282	336	264	260	229	
354	362	300	298	282	263	266	205	
351	340	318	280	276	277	255	247	
356	352	352	320	275	268	243	255	
340	342	322	311	281	273	216	228	
340	334	325	302	307	275	254	233	
335	336	315	289	288	272	232	205	
347	348	271	315	283	268	231	225	
357	317	292	286	275	265	251	204	
345	342	324	289	295	277	248	199	
341	339	309	302	276	296	249	236	
355	334	306	287	291	270	252	213	
377	304	301	281	277	276	255	217	
349	346	357	334	276	259	218	221	
342	310	314	325	259	270	243	247	
331	352	333	299	265	258	224	215	
338	371	306	271	289	259	238	215	
357	349	329	283	260	284	249	204	
331	354	300	270	270	263	256	229	
340	339	297	310	300	248	230	227	
326	352	321	310	265	264	218	214	
360	354	311	293	274	270	234	227	
360	331	314	304	261	281	260	225	
351	322	310	285	305	266	201	233	
351	352	315	303	281	277	218	236	
376	355	334	299	284	264	254	233	
319	294	324	300	275	247	228	204	
334	346	324	320	288	250	234	206	
342	349	317	304	297	273	264	241	
339	287	353	328	289	249	202	241	
336	348	319	297	269	263	223	227	
365	381	315	285	264	239	247	235	
370	308	268	297	268	271	246	219	
343	303	323	305	270	265	245	227	
371	310	309	283	257	289	241	247	
366	338	318	296	268	263	235	226	
358	338	338	276	284	304	263	253	
374	327	325	292	281	275	263	226	
333	292	304	286	272	243	228	217	
361	332	309	300	306	255	282	219	
361	328	288	287	266	269	254	217	
335	323	317	293	294	306	226	206	
369	313	323	304	284	241	245	213	
332	329	317	297	295	254	242	218	
345	310	310	300	277	303	249	212	
344	336	323	315	285	274	234	222	
344	328	325	294	279	265	240	229	
344	344	299	301	291	270	255	237	
373	305	311	275	274	286	258	214	
344	337	307	274	292	251	274	222	
352	316	307	277	273	237	264	225	
332	318	316	294	274	263	252	224	
330	357	318	278	270	247	245	200	
377	344	288	289	284	266	236	222	
308	330	292	266	250	266	241	224	
360	314	299	299	261	300	228	230	
363	327	312	280	301	273	243	221	
364	330	312	327	273	281	235	201	
334	330	322	288	269	284	238	219	
351	301	336	269	255	233	233	246	
358	320	307	300	311	283	235	232	
341	331	337	263	274	229	247	229	
329	334	303	283	283	271	247	200	
323	341	311	291	291	261	264	217	
366	328	331	285	302	264	224	224	
348	302	294	275	336	268	244	215	
333	304	320	300	269	273	259	244	
329	344	344	295	260	264	225	229	
331	288	294	273	257	244	239	244	
349	344	307	291	268	290	237	218	
369	327	289	292	276	247	231	223	
341	339	303	267	255	229	273	267	
316	325	337	265	252	248	234	231	
345	331	322	313	250	244	230	205	
321	355	269	305	268	251	219	220	
374	354	317	264	241	259	253	227	
337	338	303	278	290	242	249	212	
338	328	298	288	286	258	254	207	
305	324	327	281	302	250	244	191	
343	333	313	281	261	242	248	234	
341	361	277	290	290	236	234	214	
336	326	294	303	282	292	248	218	
369	334	306	334	279	253	230	194	
347	338	320	299	251	306	229	222	
344	316	289	311	272	243	252	226	
313	337	319	299	305	255	235	221	
363	303	280	299	281	228	226	221	
323	301	293	269	291	271	238	244	
329	320	318	269	282	250	253	199	
349	360	299	291	278	259	222	214	
291	359	315	297	284	253	249	245	
344	326	305	280	248	283	228	241	
326	307	310	271	287	259	239	208	
334	300	290	280	265	261	219	194	
314	332	275	285	256	275	205	221	
360	324	307	274	273	272	219	207	
328	334	330	293	287	259	235	204	
322	291	326	283	269	273	219	191	
342	357	295	259	283	282	223	220	
353	309	314	306	292	250	212	212	
320	300	291	284	263	279	247	227	
335	329	307	307	262	247	228	222	
308	295	279	306	260	259	258	225	
349	292	324	293	289	232	264	238	
353	338	310	258	285	256	217	199	
329	301	286	312	280	272	256	203	
326	302	305	292	260	274	219	203	
316	324	313	288	288	262	257	246	
347	308	338	291	291	258	243	222	
321	321	306	277	264	247	237	187	
339	314	293	288	240	251	227	224	
332	320	299	263	265	294	226	237	
347	294	284	315	271	254	187	205	
347	291	283	278	248	247	211	227	
308	298	306	270	276	277	238	218	
318	342	315	284	286	253	225	220	
333	339	292	303	268	258	232	202	
362	325	312	295	247	243	235	198	
357	303	314	253	261	277	226	205	
350	331	297	267	276	228	275	214	
332	356	312	277	249	292	257	185	
323	294	311	261	277	249	246	203	
339	323	333	289	255	241	229	225	
363	317	320	253	232	263	252	209	
349	300	278	313	297	266	232	208	
325	307	285	272	287	265	237	220	
334	320	307	274	273	257	231	211	
331	317	289	258	276	261	248	239	
349	313	304	279	275	264	238	194	
325	338	292	265	286	251	220	216	
316	312	293	287	264	272	233	228	
307	322	309	257	308	253	239	219	
324	332	338	256	259	240	245	185	
305	332	322	268	281	230	227	230	
329	290	310	290	305	236	242	197	
328	317	277	267	266	255	223	210	
316	344	293	316	262	234	240	190	
341	346	320	281	244	243	217	204	
316	331	277	267	260	273	232	227	
331	305	298	292	272	247	218	246	
327	301	276	286	267	234	245	208	
344	312	301	253	252	245	231	201	
344	305	303	284	253	238	212	201	
328	324	297	260	238	249	227	193	
373	302	307	262	275	268	203	201	
308	309	317	274	235	272	241	212	
351	327	284	308	276	251	231	196	
324	287	289	259	227	248	237	201	
283	301	262	271	240	257	213	207	
347	319	279	277	233	273	228	222	
321	313	305	311	271	250	222	219	
345	338	310	253	258	266	240	207	
323	314	303	284	294	229	229	219	
345	324	281	263	259	226	218	218	
339	330	273	281	290	239	218	198	
343	320	308	290	268	233	234	196	
288	328	319	280	272	265	245	234	
317	325	278	298	293	283	229	195	
296	315	305	272	300	255	244	212	
296	319	264	244	252	244	232	191	
304	331	287	241	285	250	224	201	
297	273	260	279	275	252	236	201	
297	317	289	246	250	268	225	220	
339	290	304	275	283	243	228	175	
326	302	291	246	267	255	190	196	
346	342	295	267	272	245	224	220	
299	310	277	284	245	253	240	198	
309	344	280	278	269	259	206	197	
337	326	321	281	270	257	246	205	
323	299	315	273	242	278	207	235	
359	304	282	269	271	245	230	220	
297	320	268	257	270	233	219	197	
313	316	307	301	273	250	218	208	
339	318	280	295	239	240	219	198	
309	303	282	311	259	242	236	211	
321	305	318	246	239	247	208	210	
337	305	310	251	284	279	210	213	
334	301	301	299	229	230	213	210	
327	319	317	256	258	243	209	213	
344	297	279	286	272	222	222	201	
341	299	296	265	284	227	225	195	
322	297	271	261	278	235	181	215	
280	312	296	276	261	247	212	194	
342	292	291	262	271	227	224	191	
334	297	294	274	248	246	211	208	
346	305	304	291	246	234	205	213	
322	316	295	272	289	219	217	213	
350	324	304	246	260	259	217	193	
333	305	302	295	231	229	228	197	
316	345	311	259	242	250	210	227	
312	333	274	263	276	239	211	208	
345	310	308	257	237	278	241	221	
318	324	260	265	274	278	238	198	
335	293	260	289	250	277	221	195	
336	303	270	269	255	230	230	190	
334	364	276	260	244	222	250	189	
318	294	280	295	256	251	233	212	
296	295	289	254	260	269	254	208	
351	312	290	260	254	222	199	216	
328	283	271	265	226	241	237	190	
319	340	259	265	264	228	241	201	
343	344	285	272	224	246	213	187	
326	305	297	261	252	245	230	208	
358	289	301	252	288	253	218	205	
335	302	288	264	254	277	198	183	
318	291	277	257	254	241	209	196	
338	301	250	249	237	235	231	199	
303	281	289	255	286	233	231	199	
318	345	293	277	284	248	210	195	
355	326	275	269	248	240	221	196	
324	301	274	248	289	269	212	207	
324	306	292	286	260	249	238	192	
333	319	264	271	254	232	209	215	
328	348	276	283	229	255	220	201	
323	300	297	259	244	252	221	207	
340	281	270	259	264	248	218	245	
325	299	265	260	295	260	214	195	
344	312	277	255	254	240	208	238	
325	289	300	238	245	262	182	196	
322	304	307	265	238	232	238	187	
308	336	266	264	245	267	205	214	
302	320	254	257	270	233	177	203	
296	299	272	259	241	248	232	200	
364	327	290	261	269	235	244	196	
305	286	299	296	239	222	207	206	
337	330	276	288	282	229	231	227	
309	310	289	299	235	234	233	187	
324	332	245	267	243	226	202	205	
323	302	269	274	255	249	226	188	
316	296	292	255	265	258	221	206	
284	355	285	229	262	245	200	196	
351	279	286	272	240	269	201	204	
307	289	289	283	279	221	203	200	
303	306	304	267	260	243	195	201	
292	327	258	250	232	243	198	194	
307	298	276	278	233	219	220	195	
311	298	278	278	257	227	212	210	
297	311	249	272	225	245	206	203	
328	315	279	284	265	258	224	195	
322	295	281	281	245	280	209	207	
334	320	267	258	253	246	202	213	
298	295	317	269	235	239	220	197	
319	297	276	258	253	237	226	209	
314	267	293	267	270	223	237	203	
313	291	283	294	240	223	219	206	
300	295	274	283	278	224	231	196	
278	296	280	289	271	275	220	176	
321	277	303	286	233	224	221	213	
298	290	283	240	258	227	235	218	
277	301	297	278	277	235	231	198	
285	328	280	270	276	236	219	193	
282	280	295	253	254	235	224	197	
325	306	262	250	245	237	219	207	
289	339	281	258	256	212	204	203	
323	276	272	261	246	231	201	187	
294	342	290	261	258	241	232	184	
305	321	284	244	244	241	216	178	
298	259	274	250	272	250	243	179	
292	295	299	266	254	221	202	214	
285	277	292	258	241	239	217	213	
311	285	312	286	238	236	233	192	
362	287	235	252	293	213	212	209	
327	317	287	251	240	248	206	204	
321	282	278	244	228	229	222	187	
325	297	285	264	275	258	197	187	
296	273	261	282	249	252	188	201	
328	294	278	247	259	240	222	202	
296	295	288	286	244	252	193	183	
313	267	279	253	238	230	240	170	
329	306	282	269	299	254	235	187	
342	274	265	275	249	227	213	201	
336	310	234	246	220	247	225	189	
282	296	249	276	279	248	224	173	
336	272	249	295	278	254	190	191	
298	295	277	250	268	249	214	230	
280	288	265	263	250	215	210	212	
311	294	277	311	225	245	224	200	
332	299	287	271	254	248	207	182	
310	298	307	222	274	239	195	194	
313	301	275	275	247	226	234	207	
284	278	278	268	239	239	222	190	
283	324	280	245	241	231	200	201	
298	318	257	250	228	245	215	204	
283	296	294	258	228	227	195	214	
283	281	285	304	250	207	222	207	
304	286	295	281	229	251	195	175	
289	296	292	326	238	264	191	198	
286	288	271	276	211	227	196	201	
290	273	254	277	273	244	236	186	
337	266	267	281	268	233	225	176	
296	310	292	279	235	245	217	195	
354	287	270	273	248	233	235	188	
285	280	253	269	252	215	208	161	
328	296	274	261	284	230	209	219	
305	312	298	260	241	228	226	189	
322	297	281	250	253	251	239	209	
324	272	263	241	237	228	215	174	
322	269	266	231	246	215	208	185	
317	300	298	236	261	237	196	222	
306	298	287	270	248	258	218	213	
303	298	271	256	235	217	207	197	
300	274	262	264	238	210	196	174	
294	265	245	272	250	224	220	195	
315	266	282	270	255	246	207	193	
317	332	256	252	263	222	197	218	
315	294	269	244	231	228	208	207	
300	291	270	277	239	242	231	204	
308	264	249	259	237	215	219	212	
306	263	273	259	237	237	217	194	
332	284	294	279	270	208	196	198	
307	273	264	271	252	247	190	178	
333	295	263	226	249	223	215	220	
336	281	293	263	241	223	232	207	
274	319	274	252	243	268	185	190	
321	301	273	245	216	267	178	187	
294	284	255	260	219	230	196	202	
303	283	307	259	240	236	226	173	
287	269	283	253	270	241	200	199	
309	283	256	266	258	251	202	183	
280	299	281	270	247	243	200	199	
285	292	281	257	220	242	200	199	
309	260	261	262	249	223	204	172	
318	294	282	286	248	241	212	179	
313	258	261	243	238	198	199	207	
308	262	265	252	220	248	210	212	
306	295	294	230	255	238	227	187	
307	308	317	256	236	228	163	207	
274	268	276	254	256	242	195	213	
324	301	250	262	236	239	201	182	
270	255	276	232	237	216	236	204	
317	280	259	248	251	208	234	201	
293	276	284	255	227	238	211	199	
283	269	268	254	256	221	215	188	
284	293	286	265	234	231	207	199	
305	296	255	258	259	244	215	199	
332	285	258	230	236	223	189	185	
301	290	284	247	241	220	192	189	
279	298	255	246	242	226	202	195	
305	311	265	281	271	210	215	208	
290	271	266	264	218	225	192	184	
293	281	247	258	264	221	201	176	
313	258	272	263	241	207	198	183	
282	293	268	264	224	225	195	180	
310	304	281	248	258	222	214	193	
306	312	246	236	258	213	196	183	
304	299	336	234	243	236	210	183	
331	307	266	261	254	220	194	193	
330	282	262	244	248	231	194	199	
278	292	260	234	227	230	204	184	
305	274	251	268	192	245	218	182	
261	287	268	252	240	198	198	187	
294	302	286	224	255	205	216	185	
288	270	267	241	246	249	198	198	
287	292	268	253	241	220	188	190	
314	274	243	279	221	216	207	177	
290	280	281	255	263	249	209	193	
321	295	292	242	219	214	208	204	
297	289	261	257	263	247	212	187	
287	271	263	246	232	226	221	197	
299	310	295	273	223	230	211	175	
320	290	258	255	230	241	197	186	
293	309	262	259	247	227	184	193	
302	252	260	231	247	212	218	196	
313	299	267	246	240	207	218	165	
273	288	284	261	223	246	217	189	
271	278	261	256	250	236	182	196	
282	273	255	269	248	222	223	163	
277	287	255	253	246	197	206	205	
301	292	258	245	247	243	204	165	
279	298	256	240	239	223	192	196	
287	319	264	232	214	208	207	187	
275	287	250	269	195	221	172	178	
286	277	265	234	239	225	201	162	
301	272	275	250	243	225	192	165	
298	259	247	261	247	221	185	189	
295	258	286	232	249	234	185	201	
295	293	246	274	234	232	215	191	
292	259	248	253	237	195	214	168	
299	298	260	230	244	199	190	232	
297	287	275	227	255	236	206	192	
293	265	274	237	220	232	234	188	
279	307	274	249	223	231	206	182	
288	266	274	239	226	209	215	181	
307	294	262	259	227	219	196	196	
287	286	259	225	221	232	202	174	
295	274	266	249	227	239	211	170	
328	280	274	260	220	211	191	192	
306	282	277	249	249	200	203	196	
281	274	243	260	215	224	191	190	
257	261	243	273	248	220	205	193	
321	270	288	248	239	200	225	194	
299	259	267	238	223	239	234	188	
291	252	261	223	232	205	230	194	
293	268	240	259	209	216	195	189	
310	293	278	236	241	223	208	180	
278	308	265	253	243	223	225	189	
303	273	251	249	242	218	220	176	
288	282	256	270	246	215	189	178	
271	269	270	257	227	227	193	194	
289	293	291	255	219	223	180	177	
295	274	284	236	253	238	192	184	
297	253	241	255	245	239	213	191	
270	268	296	269	233	224	205	186	
279	282	266	229	236	212	176	180	
289	299	263	233	237	192	186	187	
305	277	239	232	220	236	206	173	
319	312	240	232	246	192	205	161	
266	279	255	235	226	244	196	176	
269	261	242	204	237	230	206	187	
280	267	294	266	224	200	206	177	
272	293	237	200	226	254	218	167	
277	270	241	211	232	216	179	173	
278	264	276	237	218	215	207	164	
292	272	244	219	235	211	179	159	
278	288	244	238	204	228	207	195	
303	287	252	224	232	219	190	202	
273	272	273	246	250	241	203	184	
290	241	238	270	257	229	193	174	
291	259	266	248	238	235	188	172	
329	279	263	245	237	211	183	183	
294	277	251	208	202	214	178	178	
270	300	267	241	221	249	190	145	
269	301	280	271	225	212	208	179	
308	247	273	213	230	224	197	176	
305	255	256	249	217	172	180	202	
333	266	244	270	205	210	215	157	
314	277	266	212	233	230	183	169	
264	246	270	220	230	229	200	184	
279	252	245	249	238	222	212	181	
289	277	241	279	224	212	170	199	
268	249	246	233	262	228	197	162	
334	269	243	221	225	224	196	181	
310	272	282	258	219	230	179	169	
276	244	245	218	223	214	196	169	
314	273	263	244	212	233	197	164	
289	239	225	234	239	213	189	193	
313	246	287	234	228	212	173	175	
291	259	279	224	234	246	182	195	
289	310	269	234	219	200	195	182	
268	277	272	243	219	229	179	174	
288	274	256	246	226	212	218	208	
338	310	257	224	219	228	200	180	
270	267	265	259	219	201	210	194	
272	262	247	226	206	244	196	164	
292	277	256	221	229	223	188	190	
304	268	268	228	236	227	191	177	
278	264	242	262	184	205	190	179	
279	265	246	250	213	207	205	175	
278	272	287	240	212	195	192	190	
296	290	268	241	209	215	191	178	
285	271	277	234	230	211	187	199	
278	296	249	222	200	216	219	187	
296	283	242	264	217	215	181	181	
295	274	233	231	219	224	196	179	
290	269	241	249	230	215	178	185	
298	276	256	252	235	224	196	190	
272	294	248	224	226	207	186	187	
289	241	254	208	249	201	181	183	
307	266	216	253	220	215	170	160	
306	287	292	243	226	217	204	184	
288	286	225	221	222	209	186	165	
266	292	237	211	215	223	189	175	
260	255	258	230	222	194	214	160	
297	282	260	236	221	226	193	188	
291	282	251	230	220	206	201	193	
298	268	256	230	238	206	213	175	
291	282	256	250	214	226	182	195	
271	273	255	240	212	208	191	151	
278	312	254	279	214	211	178	163	
284	272	257	235	227	239	173	168	
291	240	289	199	233	235	161	182	
297	288	237	246	233	242	190	173	
275	257	267	233	255	214	166	175	
288	279	258	252	226	216	188	198	
285	295	243	219	210	191	190	187	
276	260	272	263	229	208	179	165	
285	247	279	247	208	231	190	183	
276	272	248	247	247	224	203	184	
267	275	236	252	205	207	188	202	
273	250	273	274	221	238	176	175	
314	269	232	198	238	252	180	206	
291	255	250	218	230	233	190	167	
262	273	261	243	242	205	180	189	
276	264	258	237	195	223	167	167	
284	282	249	254	248	229	170	194	
270	256	246	235	202	219	195	179	
284	251	294	213	220	224	185	168	
275	261	263	219	227	212	198	199	
279	270	274	242	260	206	203	168	
298	249	247	273	206	211	196	174	
298	250	278	238	213	219	194	178	
269	279	241	238	218	217	192	187	
282	229	258	223	233	215	208	193	
268	277	256	235	215	234	180	168	
279	247	269	214	227	195	192	167	
304	287	263	198	209	189	211	180	
263	239	235	244	216	205	188	182	
256	245	234	222	238	231	209	174	
284	264	229	242	209	217	177	168	
270	270	241	244	228	207	188	188	
271	269	250	246	210	201	185	157	
249	262	253	250	246	193	211	162	
286	247	246	247	226	204	196	210	
289	264	255	235	210	183	190	189	
251	272	257	225	216	228	200	177	
269	271	239	222	226	191	216	179	
277	257	241	242	225	214	209	163	
255	255	259	228	220	186	199	179	
259	277	238	198	183	200	166	183	
258	253	270	232	224	216	195	156	
256	262	224	251	206	230	173	159	
284	303	256	231	227	190	224	171	
296	307	257	252	227	229	188	193	
261	265	250	238	216	214	197	172	
263	258	230	221	242	184	201	195	
306	250	252	246	226	213	189	162	
261	267	259	216	211	215	187	171	
277	272	232	285	234	201	190	171	
289	284	247	234	228	210	189	184	
313	291	242	234	227	215	197	158	
268	262	242	235	237	195	198	154	
287	272	270	220	234	193	203	199	
302	273	249	213	229	213	198	148	
263	266	262	211	210	200	166	180	
275	286	235	228	203	200	186	180	
262	238	266	219	238	188	200	176	
272	286	263	238	231	193	201	172	
275	250	242	237	234	236	210	178	
252	276	247	226	210	219	184	172	
287	269	260	256	245	204	197	163	
267	254	247	208	177	205	205	185	
288	247	249	219	253	216	187	183	
283	258	220	284	215	192	177	185	
291	262	234	200	215	180	172	166	
290	288	235	245	199	190	185	161	
276	236	238	238	234	187	186	204	
256	265	246	228	241	192	185	161	
262	283	224	205	231	199	196	179	
302	239	246	231	222	226	199	196	
255	229	239	226	215	222	189	171	
274	263	254	231	205	188	197	173	
277	256	238	231	246	220	188	163	
292	264	249	223	202	230	154	174	
255	260	241	234	195	220	187	176	
261	266	228	202	216	200	210	173	
273	260	232	229	219	213	184	162	
275	250	220	227	233	206	190	169	
262	244	256	212	238	195	170	168	
286	279	257	220	204	167	184	174	
265	264	240	227	232	189	195	215	
279	235	235	233	221	231	207	156	
241	243	243	234	213	185	189	171	
254	323	269	246	220	209	168	160	
266	271	235	184	220	201	203	170	
289	288	204	210	238	217	174	192	
265	277	245	244	212	237	195	163	
286	253	220	233	212	206	166	175	
270	258	227	226	217	188	185	162	
252	245	248	212	254	214	168	174	
267	253	241	232	202	219	201	148	
249	264	236	218	222	196	184	152	
264	270	241	246	214	193	162	163	
308	251	238	203	217	191	204	178	
296	267	266	223	215	183	165	171	
267	263	240	217	193	217	174	182	
274	257	217	223	231	212	176	167	
288	275	244	242	208	199	183	164	
252	240	256	249	223	176	159	163	
275	280	292	240	211	222	190	166	
233	260	253	223	196	192	194	169	
250	243	234	229	189	206	173	160	
242	271	276	212	221	204	207	175	
270	244	247	220	207	226	158	161	
266	237	237	189	219	186	181	164	
294	240	272	229	233	210	183	178	
290	262	270	219	227	196	179	149	
229	254	226	199	233	193	169	201	
276	244	228	232	192	197	184	172	
266	231	251	218	217	185	182	164	
281	254	251	224	234	206	167	173	
270	249	228	234	208	208	202	156	
282	263	236	212	196	206	196	159	
298	256	223	221	194	228	196	182	
254	264	236	228	222	195	190	164	
266	273	249	253	213	192	169	134	
264	273	243	227	205	187	179	167	
261	276	254	247	220	226	186	158	
260	263	222	213	211	210	174	193	
275	284	263	224	201	200	160	161	
259	258	218	221	239	216	193	175	
260	232	260	231	249	165	198	144	
278	266	242	224	209	190	162	156	
260	256	239	237	199	181	184	166	
292	259	236	229	221	218	169	175	
257	260	247	208	207	214	167	162	
249	268	257	215	232	198	179	142	
281	264	217	216	236	205	203	174	
270	244	240	222	230	195	166	175	
270	240	244	219	199	213	195	166	
283	240	254	215	211	186	179	159	
264	254	220	236	204	193	167	201	
268	231	194	227	233	211	158	159	
260	248	249	190	186	217	194	165	
257	273	217	230	185	208	161	155	
255	261	259	242	205	198	179	150	
278	241	248	216	217	196	171	176	
243	242	238	224	211	191	177	163	
288	250	249	219	207	195	194	175	
259	234	221	241	213	189	175	152	
291	273	238	226	182	202	164	156	
266	246	223	212	210	189	176	166	
264	249	228	217	218	195	159	187	
267	236	233	220	202	207	163	174	
251	246	256	219	211	169	170	157	
274	227	254	231	195	198	189	169	
274	261	243	202	222	217	179	161	
268	259	253	235	211	195	156	184	
263	240	239	230	217	200	189	178	
257	256	274	232	233	188	152	166	
280	264	232	216	230	215	167	176	
289	229	240	236	232	215	167	141	
244	276	230	233	218	221	179	163	
259	289	214	216	222	210	172	157	
251	253	234	212	203	189	181	161	
279	248	228	241	224	194	166	141	
291	287	226	230	235	178	179	178	
228	245	235	231	246	195	173	147	
260	261	221	206	200	183	172	179	
268	270	238	210	195	194	204	165	
290	237	246	214	232	225	176	148	
245	250	240	203	209	198	175	163	
256	300	248	198	195	199	179	158	
280	265	224	240	203	213	183	163	
262	241	233	228	190	198	189	176	
276	289	265	193	208	190	181	169	
294	226	237	222	222	196	211	161	
269	249	229	237	193	194	178	156	
264	244	237	224	233	185	164	174	
261	250	220	211	203	178	180	141	
276	255	226	205	186	214	157	183	
263	249	228	195	203	179	176	173	
273	267	231	217	213	208	183	176	
272	270	239	218	188	236	191	159	
265	268	233	214	194	176	177	197	
272	231	240	202	206	189	165	178	
259	266	230	237	212	167	175	155	
272	246	252	194	219	186	189	167	
286	258	249	237	204	201	179	147	
231	245	215	190	213	194	176	154	
291	246	195	222	193	200	168	152	
237	253	240	220	183	186	171	160	
229	235	234	212	198	185	155	161	
287	232	257	209	207	196	182	159	
250	249	232	227	209	192	187	144	
283	254	246	227	199	208	191	153	
258	258	234	228	185	207	159	181	
283	247	239	232	223	187	179	137	
283	241	220	226	182	191	170	162	
288	259	226	215	232	208	180	161	
272	229	227	208	208	216	192	157	
287	224	255	214	203	190	163	165	
242	254	213	221	211	189	183	165	
281	245	214	216	190	166	173	185	
277	266	245	234	217	197	187	160	
250	273	206	240	174	199	164	162	
276	260	246	221	211	188	160	144	
270	226	217	218	190	180	158	144	
254	249	235	208	210	189	186	152	
257	240	225	247	186	188	176	159	
259	224	223	200	211	202	164	158	
259	245	222	234	213	191	173	161	
259	232	240	234	183	216	182	176	
246	264	216	216	177	198	170	142	
276	262	222	210	199	165	168	168	
263	221	233	193	187	182	162	176	
262	241	239	236	185	191	175	159	
231	243	221	222	213	189	150	162	
217	243	206	189	206	171	195	136	
270	254	249	206	216	193	173	171	
269	236	199	223	210	173	159	140	
269	218	211	194	211	201	168	142	
267	245	236	181	197	190	187	164	
267	253	197	240	214	194	184	155	
248	240	218	213	200	198	186	138	
257	236	235	224	190	181	156	164	
247	237	246	183	189	199	171	146	
254	253	233	231	195	187	187	198	
262	255	231	217	202	194	168	177	
224	295	205	214	224	180	171	174	
234	236	206	198	198	176	192	154	
277	257	212	218	206	188	173	137	
250	261	229	220	216	179	180	172	
233	247	232	211	181	215	157	162	
257	229	205	198	202	203	164	167	
231	241	242	210	203	197	162	162	
256	248	252	199	200	196	177	157	
287	234	220	197	211	182	165	156	
273	263	213	210	194	185	204	171	
249	281	241	210	226	162	192	142	
242	239	236	216	193	190	155	167	
252	231	222	216	174	179	177	168	
226	215	238	220	188	192	180	131	
229	224	218	233	199	174	180	181	
249	233	239	198	254	161	170	155	
259	230	229	224	193	201	154	165	
283	242	213	207	188	197	164	132	
238	215	235	210	179	174	164	155	
263	248	231	212	198	171	175	141	
236	246	247	184	187	186	139	173	
274	247	227	189	188	199	187	156	
231	241	226	210	168	208	163	149	
271	236	229	195	223	175	165	143	
263	258	219	225	181	192	160	154	
265	222	209	191	202	202	171	158	
254	254	214	221	202	178	160	159	
275	242	230	185	167	175	174	159	
250	250	212	209	205	160	175	160	
263	242	250	209	201	178	166	158	
256	217	242	211	182	191	178	147	
236	262	217	181	195	198	174	170	
254	230	200	207	215	176	157	144	
239	239	210	185	204	186	189	162	
217	234	248	229	209	182	185	132	
234	228	227	215	198	201	168	159	
247	249	241	212	191	187	172	155	
272	232	214	198	197	181	180	180	
232	250	226	206	217	197	166	148	
256	245	222	193	192	197	192	143	
307	220	202	187	192	190	183	139	
246	248	230	230	197	188	158	148	
242	247	259	205	201	177	173	158	
243	211	212	209	183	165	164	160	
256	247	210	215	216	189	171	151	
258	231	214	205	197	177	151	144	
265	213	219	191	175	188	169	142	
225	241	223	204	188	192	161	147	
279	255	243	222	200	183	148	151	
238	240	212	242	181	189	165	149	
257	232	233	201	193	181	177	151	
263	252	216	212	212	190	175	164	
227	233	215	193	216	188	178	132	
233	247	238	233	194	211	203	153	
281	254	227	195	203	191	182	145	
251	246	208	221	187	165	176	147	
249	258	234	204	176	175	184	161	
251	228	209	213	186	190	166	138	
260	268	194	227	194	188	179	140	
244	243	217	217	241	172	156	153	
253	251	213	211	181	185	160	144	
233	214	244	207	216	175	164	131	
237	222	198	203	209	193	155	166	
246	234	218	209	208	182	146	155	
230	238	216	219	182	171	178	112	
229	240	220	207	182	178	163	138	
248	213	201	194	174	182	178	155	
240	275	245	213	164	199	164	137	
257	239	204	209	202	189	161	139	
264	227	239	179	176	182	161	163	
242	227	234	218	204	151	163	147	
236	219	242	230	204	173	173	137	
250	223	230	194	172	180	158	157	
239	228	218	209	169	182	170	184	
250	235	240	207	195	189	175	141	
252	253	226	182	195	177	155	151	
256	236	222	194	192	196	157	152	
243	247	225	187	209	197	178	142	
255	240	231	202	187	185	146	137	
251	201	215	215	204	209	160	157	
258	258	194	223	190	185	160	149	
240	237	202	187	201	193	181	161	
260	224	204	220	194	190	156	138	
236	216	225	191	194	188	148	141	
226	221	222	186	192	208	142	133	
249	241	220	214	204	173	171	135	
258	244	214	219	186	161	163	143	
258	250	216	213	189	166	156	154	
218	257	215	218	193	167	181	153	
245	235	213	199	181	186	157	168	
237	252	217	217	174	187	192	154	
252	234	193	200	200	196	171	163	
258	222	244	205	198	192	155	140	
238	245	230	195	194	181	155	138	
237	217	225	180	173	169	138	169	
266	240	205	192	207	182	161	153	
241	207	209	210	183	176	131	142	
265	241	203	198	178	181	174	156	
262	249	217	195	201	171	173	179	
240	203	231	207	185	196	157	146	
235	226	219	197	199	183	175	148	
252	250	208	200	179	182	149	129	
248	206	218	233	211	190	176	135	
252	259	209	215	195	179	164	158	
217	237	229	214	198	170	185	154	
256	241	218	213	186	178	182	120	
226	220	218	191	190	196	159	139	
224	251	208	202	208	169	162	145	
232	234	248	201	189	196	164	149	
248	249	199	211	174	176	160	155	
226	216	235	205	213	193	168	142	
257	210	203	227	185	185	175	122	
251	246	216	213	184	167	155	141	
250	242	196	219	186	159	147	148	
250	243	220	208	202	198	143	145	
226	188	222	210	189	173	154	152	
242	222	210	185	169	178	171	136	
244	217	199	217	192	158	146	133	
236	267	194	193	170	163	158	163	
238	224	216	194	169	186	175	140	
240	235	236	211	199	175	155	166	
258	238	205	228	191	180	150	151	
254	223	213	219	181	165	152	157	
250	250	235	194	203	180	157	153	
238	201	196	228	189	191	165	167	
236	240	212	229	203	181	144	169	
223	221	209	182	183	164	196	119	
254	241	199	179	186	179	158	142	
241	237	211	207	176	172	153	166	
237	232	220	224	201	170	159	145	
257	241	239	197	209	159	166	145	
255	265	206	198	163	171	160	146	
234	231	227	206	188	188	164	112	
243	223	236	198	180	163	158	135	
239	231	200	184	211	188	165	144	
223	244	210	220	206	201	136	142	
240	224	217	203	201	198	153	149	
240	220	190	217	199	208	155	147	
246	243	176	187	193	190	171	159	
239	222	213	224	162	159	158	158	
243	206	214	203	200	183	153	145	
261	235	204	203	170	174	147	134	
267	225	228	205	174	189	146	152	
233	221	218	222	208	196	173	154	
207	257	229	214	187	180	172	153	
232	228	222	198	185	168	162	155	
215	237	212	195	202	170	154	154	
243	222	224	175	191	156	154	168	
257	230	196	213	191	194	177	149	
218	222	205	210	194	193	148	158	
220	246	219	215	212	186	161	146	
217	233	203	226	195	173	155	142	
235	257	209	192	180	150	174	139	
243	245	211	197	180	209	151	139	
237	212	202	194	222	199	165	149	
218	227	226	194	204	178	145	147	
226	228	216	204	193	181	153	160	
237	255	226	205	183	184	156	136	
220	221	210	207	168	172	157	131	
251	235	234	207	161	174	143	146	
251	239	204	197	180	178	155	147	
218	246	189	190	166	155	162	134	
229	220	211	179	184	167	142	132	
236	212	238	217	182	188	170	148	
216	201	205	211	197	194	159	155	
237	217	227	209	175	169	157	126	
264	208	221	178	185	171	147	164	
270	219	229	189	171	175	160	157	
229	234	220	223	177	162	165	154	
242	209	210	183	189	172	171	128	
235	243	219	218	170	175	143	131	
240	239	189	186	199	170	162	150	
231	209	228	200	194	161	159	154	
186	251	205	176	182	174	138	131	
229	223	195	173	184	171	153	148	
215	249	222	186	187	183	153	128	
217	213	196	185	169	163	146	133	
233	217	221	193	167	184	168	133	
234	202	208	182	178	203	166	144	
220	240	204	176	203	202	147	135	
228	231	194	185	187	174	142	137	
215	246	205	189	169	172	139	143	
233	222	215	227	165	158	175	158	
254	232	191	185	161	166	154	157	
239	205	223	194	199	165	146	130	
215	233	221	191	188	160	151	178	
223	230	200	176	183	203	156	135	
220	219	204	173	162	175	178	119	
244	250	203	195	188	164	173	173	
243	258	225	201	196	189	151	159	
252	214	203	189	169	183	161	141	
227	217	212	212	182	194	129	146	
228	206	199	170	185	179	147	140	
263	205	207	186	170	186	165	138	
234	220	214	195	175	188	135	135	
238	221	230	184	192	150	143	140	
224	203	208	183	184	184	161	130	
235	219	190	212	178	174	163	138	
243	210	205	196	191	152	177	132	
213	220	234	230	185	166	155	133	
225	229	197	204	187	173	136	147	
240	230	224	195	197	143	173	156	
266	225	203	183	183	188	133	148	
217	217	230	202	184	172	148	137	
224	205	207	196	170	182	159	138	
215	203	217	194	151	182	169	142	
256	198	193	197	173	172	154	136	
265	215	199	175	180	157	164	160	
239	216	234	176	178	177	172	141	
268	202	205	201	182	171	163	140	
234	215	212	198	208	171	151	143	
230	198	170	205	189	172	159	151	
223	233	199	213	204	183	158	138	
227	223	209	188	199	179	146	153	
267	229	218	209	187	167	140	145	
230	222	179	199	173	172	167	168	
236	236	193	173	177	175	157	144	
243	189	177	181	177	193	182	136	
217	216	223	193	187	170	154	139	
239	235	195	208	166	179	143	146	
211	215	183	176	202	175	178	151	
223	215	213	198	168	161	143	147	
228	226	192	193	197	194	176	146	
236	249	198	189	201	162	129	162	
234	242	207	191	193	172	169	123	
210	203	198	203	196	150	142	173	
231	221	192	206	174	160	163	128	
211	212	176	186	161	164	153	120	
215	231	193	203	183	173	152	123	
219	227	208	199	171	187	176	133	
208	192	245	199	160	167	149	147	
251	212	227	193	206	168	159	136	
231	214	202	196	173	166	152	151	
264	223	194	188	178	164	151	136	
259	215	205	179	182	182	158	141	
246	192	192	220	172	157	152	135	
221	228	193	203	156	177	157	152	
228	215	225	191	178	162	145	136	
218	228	197	201	156	149	143	132	
231	205	199	168	171	166	139	158	
213	215	202	195	174	164	164	151	
215	209	214	202	198	167	144	147	
229	212	205	165	184	183	147	155	
228	222	207	204	160	165	163	142	
237	218	206	182	158	179	142	145	
245	231	209	177	166	172	133	149	
218	230	223	194	178	174	120	149	
208	255	213	181	187	144	160	129	
197	245	185	195	185	185	165	135	
210	209	200	195	187	182	142	132	
215	236	179	192	187	197	153	147	
235	262	188	180	172	181	120	121	
241	229	195	207	155	154	137	130	
223	204	201	195	199	177	167	162	
209	217	201	208	168	180	153	124	
193	211	212	186	165	179	154	136	
235	215	178	198	187	160	159	144	
244	225	213	180	177	151	174	133	
195	209	219	175	186	168	142	152	
234	182	212	200	148	167	146	138	
229	243	219	193	188	165	153	132	
216	219	225	188	178	192	146	141	
225	215	197	178	166	185	153	135	
217	239	181	169	197	189	142	138	
217	264	207	201	179	157	157	153	
226	223	208	188	162	166	142	164	
229	215	214	204	196	155	158	141	
210	218	214	185	185	198	166	144	
212	208	197	160	180	160	149	132	
220	228	189	196	184	175	147	139	
214	216	186	166	187	165	164	144	
231	189	238	196	187	178	155	147	
231	201	190	162	202	158	151	134	
234	193	195	193	175	178	134	126	
220	229	177	183	158	165	144	140	
223	223	211	195	173	172	136	134	
226	218	194	190	172	177	164	138	
225	209	200	188	191	171	137	138	
224	209	192	170	173	164	150	138	
220	190	209	204	168	183	138	147	
241	235	200	162	163	181	131	120	
226	236	193	199	180	194	150	142	
235	177	202	172	179	162	143	108	
239	226	203	194	181	175	159	136	
245	215	215	184	184	166	144	157	
237	193	184	147	182	173	159	136	
185	200	216	213	176	156	154	132	
224	207	206	188	184	164	159	157	
201	197	200	175	172	157	161	145	
243	225	205	199	197	175	139	126	
226	236	201	190	161	161	146	126	
216	206	188	173	200	162	120	158	
207	228	220	179	181	157	158	149	
222	200	177	205	162	186	174	154	
220	224	222	178	172	159	159	114	
218	219	174	175	169	156	149	132	
230	203	204	193	184	175	132	143	
225	231	180	209	158	160	162	140	
224	204	199	189	177	167	170	122	
226	210	205	172	172	158	145	121	
207	212	215	177	153	167	136	132	
218	233	179	199	168	166	127	127	
240	183	185	168	196	191	144	139	
225	202	186	187	214	184	184	114	
233	219	208	190	198	153	126	123	
229	194	187	186	203	161	151	130	
217	213	200	149	166	150	129	141	
240	188	200	173	188	166	146	140	
247	225	203	185	161	167	151	130	
217	204	178	193	177	155	166	111	
227	199	193	230	165	165	144	126	
201	231	197	176	187	139	161	139	
228	213	199	174	152	188	153	129	
208	219	174	190	167	166	155	113	
265	222	169	188	173	145	152	117	
221	209	200	185	175	171	138	134	
213	186	243	188	185	165	170	149	
207	263	187	199	160	163	130	130	
204	228	199	205	178	140	156	132	
207	206	210	198	157	158	128	124	
238	203	211	177	174	153	129	111	
213	192	201	224	149	179	142	134	
260	229	190	201	176	167	140	128	
220	224	209	183	190	178	129	132	
223	223	187	190	164	153	135	127	
230	222	207	177	179	142	129	144	
213	221	183	180	166	163	155	147	
217	198	196	203	167	174	145	119	
219	183	176	173	154	157	172	125	
202	207	179	195	160	161	124	140	
203	224	188	174	158	160	136	119	
230	191	180	186	174	153	145	127	
226	212	195	182	155	168	137	107	
210	219	186	187	198	159	142	134	
209	230	193	186	181	193	147	131	
197	197	172	191	162	177	161	139	
211	206	173	169	171	146	141	118	
204	199	190	163	179	157	150	127	
245	193	176	189	179	171	151	137	
206	167	202	190	189	200	142	142	
275	199	216	206	171	136	136	130	
228	192	209	184	146	173	140	133	
236	186	212	177	178	164	134	115	
207	193	214	183	188	141	142	141	
228	199	200	166	168	163	164	143	
221	208	209	182	173	157	141	130	
231	208	219	206	172	198	132	117	
223	197	194	160	175	181	161	156	
221	219	192	178	157	192	152	148	
215	218	187	183	177	167	137	123	
220	204	202	182	164	156	144	136	
219	201	207	187	166	167	150	138	
219	214	205	175	179	166	163	138	
225	184	216	166	163	156	154	119	
197	206	185	181	178	165	155	130	
210	216	186	192	158	168	135	144	
229	170	199	181	170	150	132	115	
218	212	168	181	167	154	155	130	
237	231	167	181	166	153	155	159	
214	217	191	174	159	165	134	136	
198	222	173	202	213	157	141	144	
215	225	202	179	138	167	135	122	
209	219	210	175	178	153	156	139	
216	224	210	173	154	164	151	145	
219	206	189	158	174	156	161	120	
225	210	215	174	175	183	137	117	
213	195	181	191	173	155	150	130	
200	249	181	200	175	155	144	171	
206	198	199	191	160	152	135	144	
224	209	193	171	193	148	166	125	
222	211	202	167	171	156	145	130	
233	224	175	181	153	136	132	129	
193	208	171	170	151	134	138	128	
202	194	187	185	139	157	162	123	
203	236	190	193	151	171	147	132	
226	174	204	171	164	163	152	119	
217	187	208	177	180	148	146	118	
241	203	188	181	180	165	133	127	
209	227	195	190	183	167	160	126	
225	193	189	209	192	165	147	149	
225	177	200	187	169	162	133	138	
210	234	188	176	178	146	156	138	
236	207	199	175	159	165	147	156	
236	182	193	173	160	147	137	101	
214	227	197	178	166	154	141	119	
225	216	190	172	179	148	147	157	
226	198	197	201	176	144	130	111	
207	187	175	188	177	169	120	115	
215	181	193	214	172	157	134	104	
209	193	157	180	156	157	137	123	
224	186	165	215	158	172	140	139	
212	192	188	184	192	169	145	130	
213	201	186	201	164	159	155	134	
187	207	186	187	164	139	130	137	
198	193	187	187	172	162	141	115	
203	222	210	180	173	159	134	122	
227	230	185	167	192	149	139	114	
232	209	181	172	173	156	136	135	
206	224	188	179	136	151	142	123	
227	229	195	172	153	166	139	139	
233	178	186	171	164	157	126	140	
208	222	191	192	166	155	140	125	
221	193	188	170	197	166	144	114	
187	189	187	155	173	196	123	118	
219	222	176	177	156	168	123	131	
212	205	183	171	175	151	136	123	
238	218	212	191	148	166	148	125	
205	189	165	176	144	139	146	120	
203	202	181	192	155	172	138	132	
213	200	185	186	157	132	146	139	
228	202	174	185	178	161	135	118	
233	193	190	171	152	157	132	147	
219	212	181	179	174	167	128	129	
199	197	170	181	158	148	145	125	
202	218	175	169	157	146	141	124	
193	194	189	170	161	147	130	129	
226	208	162	169	145	164	124	134	
203	205	185	181	175	143	142	139	
194	227	196	180	162	151	147	117	
200	203	172	215	167	169	141	146	
208	191	191	195	149	184	140	124	
216	197	220	178	164	166	128	131	
209	211	183	167	156	157	148	145	
225	215	174	178	164	161	143	116	
206	197	175	196	180	161	134	131	
174	194	175	182	161	138	135	118	
221	205	180	166	180	146	118	133	
217	184	206	176	161	154	155	127	
237	182	181	175	149	148	124	131	
203	211	179	178	155	155	140	122	
204	192	169	176	156	161	134	131	
223	184	164	164	140	152	147	146	
211	193	197	153	135	138	141	123	
209	202	192	178	147	145	120	130	
204	207	175	157	141	176	124	141	
205	203	180	158	177	157	133	113	
211	218	183	195	159	158	141	128	
242	217	184	165	160	146	136	158	
215	213	176	199	177	142	154	121	
210	215	162	176	170	160	135	120	
204	192	208	180	180	185	132	136	
206	173	193	191	160	161	147	122	
212	186	193	150	152	168	138	127	
218	221	179	186	151	166	129	138	
202	211	173	177	157	143	139	136	
213	222	184	173	164	147	131	148	
209	187	187	170	176	161	146	133	
213	208	185	188	156	182	142	118	
210	199	177	173	151	174	136	125	
212	188	165	160	148	174	131	154	
202	217	160	188	171	155	117	121	
214	180	160	139	197	156	152	110	
185	193	174	183	154	134	108	146	
196	194	192	157	154	147	154	151	
204	209	178	172	154	155	153	133	
228	183	170	183	160	141	139	123	
185	208	178	157	179	155	139	133	
182	206	222	190	170	149	134	113	
194	209	190	153	146	145	130	131	
205	183	167	185	156	162	150	147	
202	197	182	150	158	162	144	125	
210	223	175	169	191	175	141	126	
223	198	197	171	173	153	117	130	
195	186	185	186	160	150	142	123	
194	204	183	150	170	149	128	120	
197	198	192	181	165	157	120	124	
212	219	218	193	142	152	150	104	
233	229	210	189	151	160	139	135	
206	201	163	171	157	160	131	126	
191	180	189	186	166	153	126	138	
207	206	180	196	150	142	131	129	
222	181	187	164	162	129	139	118	
223	218	180	164	170	141	149	122	
193	194	188	163	136	172	128	113	
223	176	195	154	154	149	144	99	
190	215	183	174	164	171	125	124	
191	199	178	167	152	140	109	130	
244	224	191	176	147	148	150	121	
195	214	208	154	187	146	146	137	
226	178	187	176	166	173	140	108	
204	198	179	151	137	132	141	114	
208	177	167	164	141	154	132	116	
211	185	191	173	156	159	123	126	
214	198	185	182	130	151	122	119	
189	203	203	165	157	169	133	141	
213	213	176	172	168	157	158	95	
207	176	181	153	160	136	154	121	
190	181	183	161	155	161	126	131	
231	188	167	151	160	136	161	112	
209	187	183	183	162	168	139	110	
229	223	177	182	142	137	140	130	
210	218	204	182	186	128	148	128	
204	200	168	165	171	145	147	132	
217	223	180	174	176	143	122	122	
185	204	185	184	146	164	150	126	
204	182	175	160	158	177	135	113	
225	194	180	165	152	132	128	122	
195	184	195	163	166	149	145	129	
177	187	187	155	153	143	140	131	
209	206	188	151	163	142	125	109	
205	190	171	188	171	133	136	122	
205	181	178	171	131	143	127	124	
231	201	198	163	147	148	154	108	
204	205	193	175	139	138	145	140	
194	196	178	206	158	154	124	113	
189	178	188	164	173	155	118	125	
204	194	171	143	143	153	120	114	
180	199	178	150	162	147	132	116	
202	190	170	181	158	136	124	86	
187	189	188	170	147	144	132	111	
200	202	181	172	161	149	109	102	
197	186	180	173	162	164	127	126	
201	200	185	151	159	162	124	133	
193	184	172	167	157	144	130	124	
211	210	168	191	166	148	123	108	
213	198	189	142	153	137	131	113	
207	199	174	157	135	163	137	137	
210	205	185	165	160	130	113	128	
188	199	182	146	180	156	136	137	
193	196	196	170	175	136	141	126	
210	194	169	165	144	164	127	92	
205	187	191	155	159	152	128	123	
188	206	167	163	171	129	118	107	
214	202	166	199	129	147	138	128	
192	201	184	178	166	153	137	141	
221	189	200	155	154	149	154	113	
199	194	187	164	170	146	120	133	
215	201	191	164	160	152	118	119	
209	200	183	164	153	158	126	121	
199	197	181	160	160	116	131	129	
215	179	186	182	163	142	136	125	
199	194	203	156	165	148	162	108	
203	169	203	165	154	139	126	116	
214	185	170	158	151	126	142	110	
218	179	162	171	159	150	132	97	
212	214	172	171	160	142	138	140	
196	192	186	171	152	151	128	112	
198	199	169	170	147	148	141	114	
206	211	178	195	159	139	140	103	
201	206	181	169	147	134	135	100	
203	201	155	159	149	150	129	122	
209	190	165	197	183	154	109	118	
187	200	165	168	132	148	127	118	
209	190	172	168	176	163	102	122	
198	216	141	154	167	149	142	129	
191	198	177	169	170	144	123	103	
185	203	181	173	159	153	149	119	
188	193	190	151	158	152	117	106	
199	174	171	175	160	142	141	117	
189	205	170	168	162	152	118	125	
222	202	174	168	158	136	134	116	
204	198	169	147	145	154	144	103	
200	193	182	158	158	152	130	115	
199	198	180	151	168	133	140	111	
194	196	185	170	137	134	136	126	
225	197	192	174	144	126	151	122	
179	205	186	160	159	134	148	121	
189	202	183	188	168	139	130	122	
187	172	179	172	141	146	124	132	
196	207	180	183	177	131	117	114	
168	201	173	155	145	161	146	125	
210	199	175	175	156	165	123	109	
210	195	181	160	159	164	128	131	
207	174	176	174	167	140	124	101	
225	205	176	159	142	136	136	115	
178	179	160	159	146	137	123	125	
192	206	207	177	151	146	121	107	
187	180	159	144	173	141	156	120	
210	187	185	165	171	161	152	111	
189	200	155	163	136	131	126	107	
183	182	197	132	155	131	135	143	
214	197	194	170	160	132	153	115	
190	192	168	188	159	145	134	110	
211	172	180	174	161	157	124	121	
197	204	180	170	143	144	123	150	
181	211	167	168	137	134	140	117	
204	173	179	161	139	144	134	114	
209	184	181	149	187	156	138	109	
205	190	187	182	189	113	125	142	
206	191	166	146	158	144	120	119	
216	202	170	169	159	152	114	127	
164	175	165	167	169	125	134	103	
201	176	171	146	123	138	139	115	
180	187	180	167	155	141	128	101	
212	178	174	168	147	146	113	119	
187	189	180	156	168	162	118	125	
202	190	167	155	153	146	124	108	
199	167	193	148	121	142	117	115	
202	204	183	181	141	142	122	102	
207	172	165	165	170	135	118	118	
193	200	159	174	143	156	127	105	
200	165	160	153	146	142	137	109	
192	204	176	156	138	139	155	94	
198	194	174	165	154	116	133	115	
195	166	183	158	138	160	127	130	
208	172	182	151	159	124	108	121	
198	179	169	161	158	150	129	145	
207	176	168	158	148	136	114	100	
201	176	183	161	160	142	144	134	
178	193	146	163	175	141	137	112	
196	199	164	155	175	148	135	125	
176	195	162	152	153	154	128	112	
184	192	182	162	158	169	135	136	
204	179	172	141	151	142	113	114	
196	183	161	172	147	151	103	109	
181	179	180	165	150	137	109	127	
205	159	173	170	147	135	118	123	
228	198	167	151	144	148	122	120	
175	177	160	168	155	153	112	99	
209	212	190	151	141	135	142	130	
201	178	160	153	156	120	95	108	
215	181	162	175	139	149	127	118	
182	203	183	183	131	142	129	126	
199	185	168	136	139	148	129	87	
228	174	191	163	154	156	99	97	
179	161	174	164	139	138	137	117	
192	168	162	134	157	125	122	124	
170	195	190	180	154	134	149	109	
186	178	177	157	160	134	115	111	
185	192	161	142	154	142	145	107	
166	183	162	190	150	144	117	90	
173	192	168	199	128	145	127	123	
172	157	159	161	133	153	118	136	
207	180	174	164	140	161	134	119	
171	183	172	173	179	150	122	109	
202	193	172	151	148	147	124	127	
207	191	188	173	145	140	115	110	
202	182	161	160	145	168	124	103	
192	190	189	170	164	133	115	123	
179	193	176	182	167	135	130	117	
206	171	166	171	134	155	109	111	
194	170	171	151	134	128	115	101	
186	215	153	157	153	151	127	106	
182	169	162	177	146	140	129	99	
198	168	163	155	158	131	141	118	
189	179	192	141	156	151	143	111	
169	200	165	166	141	145	109	113	
221	184	180	164	131	137	139	138	
190	172	172	160	114	148	131	134	
166	185	162	141	156	140	129	111	
196	185	184	170	153	135	118	110	
194	174	166	175	154	152	108	106	
208	207	187	153	137	149	126	106	
188	192	162	162	157	109	110	117	
200	207	140	172	142	132	132	90	
177	201	172	183	144	145	113	105	
174	179	172	130	143	159	156	119	
209	201	166	167	150	158	119	121	
181	166	181	167	156	134	135	98	
206	159	160	158	152	130	131	126	
197	177	137	151	156	168	92	98	
192	195	190	160	128	151	113	117	
189	192	175	158	162	141	122	100	
198	176	188	162	160	131	117	113	
194	177	177	151	165	134	128	102	
202	195	166	155	143	135	102	111	
185	181	167	179	184	150	104	106	
184	185	152	179	172	149	132	132	
203	195	178	159	132	139	108	113	
196	185	157	160	139	152	123	136	
188	204	182	153	146	146	140	111	
194	170	184	128	116	165	105	103	
203	174	174	144	153	148	112	113	
184	167	149	170	140	153	128	111	
204	182	164	171	159	141	113	103	
209	198	172	147	140	141	100	117	
172	191	171	149	162	126	104	119	
207	165	148	167	136	139	144	121	
177	177	168	155	156	122	121	100	
191	169	169	145	142	160	113	101	
213	160	157	176	146	143	118	119	
178	155	182	175	137	139	121	126	
189	171	154	148	140	118	108	102	
202	173	193	161	145	128	148	108	
188	172	160	152	168	128	142	112	
148	175	164	139	144	139	132	117	
191	193	167	165	162	123	140	118	
199	160	158	161	160	156	129	102	
194	158	147	141	153	183	142	124	
221	185	167	164	125	137	131	98	
186	181	154	155	144	135	112	96	
202	194	166	159	125	137	106	115	
194	189	167	152	142	150	130	106	
210	164	173	142	127	137	142	108	
189	165	159	153	153	115	117	114	
191	174	159	156	129	148	110	112	
215	182	145	128	166	119	134	107	
188	202	183	159	137	155	110	95	
178	174	169	160	151	122	125	140	
185	155	179	173	132	147	114	95	
178	178	171	172	152	143	117	136	
203	186	151	172	139	129	127	94	
171	195	174	164	121	128	139	113	
183	174	155	152	140	138	131	108	
167	182	158	164	151	138	134	128	
181	190	156	158	130	150	112	98	
194	179	156	155	159	155	114	121	
161	178	176	155	142	138	123	129	
210	185	155	146	183	143	132	96	
196	172	178	150	141	129	124	112	
190	188	149	178	127	127	106	107	
199	187	166	141	164	134	128	119	
192	205	173	152	143	126	145	122	
163	175	170	156	147	123	129	114	
190	158	166	129	153	138	108	118	
185	192	162	146	159	138	134	108	
173	176	156	146	147	145	130	102	
159	175	169	153	166	122	122	114	
197	181	156	158	116	139	103	115	
179	198	164	129	134	136	115	115	
193	161	161	155	162	146	122	114	
184	172	175	168	137	138	144	107	
216	188	155	153	162	127	112	114	
186	154	164	141	128	146	116	88	
186	174	166	145	130	126	135	115	
172	187	161	159	155	129	127	100	
185	162	159	158	148	125	125	107	
211	193	174	150	136	124	129	119	
177	177	153	152	153	156	134	106	
185	203	161	157	109	155	129	108	
189	194	178	166	160	138	111	103	
184	190	168	117	135	136	117	99	
186	186	182	160	120	136	135	109	
198	156	163	150	146	122	114	116	
187	202	164	137	124	119	113	101	
183	168	171	153	147	145	124	92	
198	151	169	159	126	155	133	122	
195	198	142	145	133	145	134	109	
187	180	184	161	124	118	111	107	
176	179	176	170	162	145	120	121	
172	174	151	147	150	147	101	117	
178	184	178	151	123	129	137	125	
222	166	179	167	148	140	120	109	
168	173	172	146	146	147	120	99	
183	171	156	161	131	118	115	125	
197	181	154	167	144	114	113	99	
173	188	169	168	148	149	114	112	
202	181	158	145	135	118	117	105	
193	199	155	139	143	121	117	109	
172	172	159	143	132	137	120	99	
179	176	162	147	158	130	132	113	
162	170	149	151	163	143	114	92	
188	182	159	145	121	142	99	109	
190	187	149	135	136	146	120	107	
201	184	183	153	134	119	115	103	
200	193	136	157	132	121	106	118	
187	186	165	163	149	134	101	99	
185	180	176	141	144	132	120	108	
169	164	154	154	151	134	113	94	
181	191	183	160	152	130	120	103	
196	157	157	142	138	128	118	98	
178	190	156	139	156	148	105	90	
188	188	148	166	132	125	113	104	
196	197	178	153	132	137	104	97	
180	167	167	145	139	138	117	114	
171	190	159	159	137	128	113	96	
193	170	163	166	177	138	116	123	
164	145	152	155	132	146	108	121	
203	162	155	168	123	117	113	91	
174	168	168	155	144	139	100	117	
171	184	170	152	139	131	107	99	
199	163	165	147	145	130	132	104	
179	196	178	144	156	134	110	107	
183	155	188	151	167	145	121	99	
185	187	162	149	147	132	130	108	
185	178	142	152	138	144	114	96	
168	171	137	157	136	112	119	109	
160	198	160	129	147	111	122	106	
197	185	157	129	139	131	117	104	
185	170	162	143	146	137	127	101	
177	167	154	157	128	136	98	117	
179	173	150	151	157	129	112	76	
189	153	154	150	147	130	122	124	
195	170	192	173	132	119	118	112	
194	184	150	134	125	117	116	122	
191	165	183	155	134	119	112	87	
165	194	150	124	153	128	113	117	
177	168	153	148	123	119	123	91	
169	190	164	151	129	132	116	117	
176	170	153	133	143	131	100	101	
183	199	179	154	139	104	101	113	
161	167	152	153	169	113	116	98	
183	170	140	134	146	129	118	116	
187	170	160	136	152	135	113	89	
190	176	156	162	136	132	120	101	
188	192	178	143	122	141	124	98	
187	181	149	122	140	143	110	118	
179	156	140	167	135	137	134	111	
183	166	141	150	153	124	109	97	
180	180	143	146	136	146	124	98	
174	164	162	132	120	107	102	99	
178	180	157	148	142	125	129	115	
169	174	158	136	137	129	98	94	
180	168	158	156	144	135	111	100	
179	185	158	147	155	124	120	111	
185	175	166	138	148	138	112	94	
186	183	183	150	128	125	127	91	
178	164	162	150	121	128	109	115	
155	189	161	148	130	117	111	88	
172	164	177	152	118	144	109	106	
184	161	161	141	128	148	123	77	
156	171	150	136	133	115	115	105	
188	165	158	141	154	121	95	109	
178	172	158	175	131	142	117	111	
179	173	165	153	143	132	104	102	
176	174	169	142	131	150	112	102	
180	144	139	141	126	130	123	90	
169	174	157	144	147	130	128	114	
190	166	122	147	129	137	110	109	
172	172	151	160	142	124	107	105	
172	162	150	125	129	139	120	94	
174	170	165	124	135	134	106	95	
163	163	146	155	152	135	116	112	
190	165	152	132	133	131	119	102	
174	171	163	149	128	137	103	102	
174	164	158	156	138	142	126	116	
161	175	164	136	153	142	101	92	
189	148	143	157	127	126	120	90	
161	164	151	122	128	141	119	91	
186	179	168	151	161	126	99	103	
168	175	161	134	128	141	117	118	
177	168	144	138	132	124	97	97	
184	174	171	155	115	106	99	100	
182	177	139	147	131	148	112	109	
188	180	155	157	115	104	107	116	
187	163	162	146	131	148	105	99	
182	196	172	168	129	102	96	85	
185	169	156	148	146	125	114	116	
189	158	143	122	149	107	116	86	
175	181	151	156	142	103	141	87	
166	184	148	146	132	136	124	118	
167	168	145	135	125	137	135	111	
184	168	172	136	137	131	109	102	
173	169	168	156	149	118	123	103	
180	165	157	166	141	133	129	97	
191	178	143	170	150	140	114	94	
198	165	163	123	123	129	104	106	
180	161	154	153	150	115	122	121	
190	143	160	148	131	114	107	114	
181	157	137	139	135	115	115	106	
177	165	138	130	149	140	122	100	
174	159	146	145	132	133	108	109	
186	182	155	148	148	125	96	110	
188	172	160	138	154	141	107	110	
168	156	160	136	161	116	108	81	
187	187	149	142	128	133	109	95	
200	171	164	142	128	146	89	96	
183	177	135	130	144	114	92	87	
167	211	150	131	145	135	93	88	
187	156	134	128	134	138	112	108	
174	186	166	157	143	114	124	97	
164	168	159	147	139	118	113	78	
155	169	159	144	138	153	113	101	
187	164	140	139	118	116	140	116	
171	151	147	154	154	124	102	103	
162	157	153	140	158	114	130	83	
194	160	158	169	137	114	110	98	
188	156	165	138	150	133	108	118	
185	163	156	159	126	122	121	97	
168	170	168	159	145	102	110	113	
208	161	139	120	151	130	115	89	
176	160	171	156	138	143	103	129	
166	191	157	149	129	117	125	100	
193	161	153	146	140	114	110	99	
189	206	149	151	133	117	118	102	
193	156	165	164	141	126	106	97	
161	188	154	164	128	119	108	89	
175	164	153	135	147	125	94	96	
183	164	160	168	115	127	85	102	
163	170	142	134	148	124	124	105	
178	176	175	132	145	119	117	107	
164	168	143	137	136	126	91	88	
156	170	157	142	137	115	122	108	
186	166	140	132	139	117	101	96	
194	185	153	159	161	128	119	96	
174	146	172	129	155	112	126	101	
167	156	167	150	146	117	96	107	
181	169	153	132	132	117	120	128	
185	166	140	126	121	122	105	100	
156	164	146	143	124	126	103	105	
170	151	159	127	134	141	109	90	
156	186	143	154	120	126	113	103	
176	155	164	146	138	145	104	87	
170	172	154	159	128	114	110	118	
175	173	144	149	99	129	97	97	
180	160	163	142	123	121	116	92	
158	142	157	135	130	119	123	89	
148	156	154	136	129	132	106	106	
167	189	151	142	129	128	104	102	
182	160	176	153	151	108	131	92	
176	153	161	150	150	132	125	102	
183	146	158	149	122	109	123	113	
177	171	158	127	132	112	113	103	
185	145	148	143	131	106	101	105	
157	165	143	130	149	127	110	96	
172	163	160	155	147	132	122	103	
168	140	170	151	125	114	113	114	
159	157	125	123	117	132	92	90	
168	171	137	164	135	104	106	103	
179	153	134	151	132	117	104	98	
183	155	164	166	135	119	95	111	
187	176	136	134	155	124	120	100	
184	182	146	135	131	108	112	99	
176	163	163	124	129	101	116	85	
185	177	168	135	146	131	112	102	
167	165	132	125	124	132	106	103	
176	165	144	134	126	113	106	87	
164	171	151	123	138	124	89	99	
170	164	162	122	143	137	117	120	
169	162	149	136	109	115	102	113	
183	149	148	136	133	118	101	112	
183	152	146	161	126	131	92	94	
191	179	135	128	129	126	117	98	
197	149	148	143	128	123	98	97	
150	179	147	137	116	140	120	107	
181	148	159	131	111	121	112	93	
167	167	134	137	134	128	107	89	
163	153	170	144	118	125	107	104	
191	158	157	147	115	120	126	113	
179	156	154	144	119	130	110	96	
171	178	147	134	143	123	98	108	
192	153	158	163	129	126	118	90	
183	183	140	134	112	126	88	100	
170	144	159	148	129	121	131	94	
163	171	150	129	116	128	126	101	
152	163	152	145	122	117	115	99	
158	166	146	138	109	121	116	108	
200	163	137	128	124	130	115	109	
186	160	165	130	132	104	95	97	
185	156	147	161	125	115	126	113	
182	172	135	146	158	126	92	88	
172	160	154	126	126	119	96	96	
157	145	142	149	129	125	119	84	
164	150	148	139	126	139	100	108	
166	180	134	128	134	126	124	97	
164	161	152	164	137	115	97	86	
152	162	148	123	131	121	103	96	
167	168	125	141	135	147	92	95	
158	161	148	153	143	110	107	102	
170	166	160	139	119	123	93	94	
157	153	150	151	134	129	107	89	
171	175	138	158	116	125	108	106	
150	158	144	135	132	118	105	111	
151	153	152	125	108	114	91	115	
159	173	157	125	113	116	95	88	
167	156	153	138	132	120	108	91	
158	170	144	137	119	102	108	104	
182	153	154	130	145	119	112	84	
184	181	147	130	137	121	97	96	
176	188	146	129	129	124	103	117	
172	173	137	147	132	110	98	92	
155	164	168	142	126	133	109	101	
166	160	126	136	119	111	110	100	
165	190	156	112	125	106	100	98	
180	146	145	134	131	130	112	100	
155	168	158	132	132	123	109	95	
188	162	147	145	132	123	129	110	
153	187	159	145	136	111	110	105	
171	155	127	133	126	120	107	109	
162	151	148	134	127	100	112	99	
167	158	136	130	122	120	122	86	
172	151	151	159	131	120	105	99	
162	178	134	142	115	116	98	117	
161	157	146	123	124	135	129	106	
167	172	152	132	116	107	95	102	
154	163	134	144	122	123	115	93	
185	161	166	153	127	115	99	99	
156	178	142	124	136	100	106	103	
167	160	130	136	140	125	110	92	
163	167	143	131	125	119	121	116	
163	152	145	151	129	117	107	111	
163	176	143	138	102	127	101	108	
148	173	171	137	117	132	89	104	
158	170	145	149	114	107	117	90	
167	159	173	121	119	114	110	95	
159	153	147	154	142	113	106	98	
183	145	164	134	128	125	109	87	
157	179	199	111	121	103	106	87	
166	135	145	134	110	125	104	112	
176	140	148	126	125	114	94	100	
165	170	142	133	122	115	104	81	
166	172	136	132	126	120	119	92	
171	149	142	152	146	110	101	108	
160	183	150	119	132	127	101	91	
159	159	131	136	131	118	120	100	
174	162	146	153	129	129	102	95	
169	175	135	128	92	129	111	95	
175	171	138	122	122	116	110	96	
155	156	148	134	116	116	100	112	
161	164	180	134	128	105	106	96	
132	168	154	148	135	133	113	95	
170	169	137	155	135	125	112	99	
167	160	178	140	151	128	110	92	
170	160	140	142	116	126	107	92	
170	133	129	135	110	130	103	97	
170	170	138	134	149	106	105	97	
170	166	128	150	117	100	98	102	
166	140	140	122	132	131	107	84	
159	175	144	144	109	102	102	110	
150	169	135	140	111	111	105	94	
180	154	135	128	122	113	107	97	
159	157	153	125	133	128	103	74	
159	160	143	125	152	130	94	97	
177	131	162	147	118	131	100	91	
170	145	139	141	141	115	87	98	
188	157	145	135	135	115	89	106	
158	163	148	125	130	113	107	76	
148	163	160	135	117	97	109	106	
174	159	160	111	141	106	101	105	
203	151	140	148	123	101	115	92	
152	165	147	144	141	117	105	102	
171	158	139	149	151	107	98	87	
171	157	131	134	139	122	99	102	
167	170	137	153	165	116	104	91	
146	177	150	125	132	106	107	96	
155	157	139	135	147	127	110	87	
165	151	155	120	121	108	100	75	
164	159	128	122	111	112	106	104	
150	148	140	125	121	126	96	97	
157	154	165	138	126	113	90	97	
158	165	156	121	118	98	112	104	
172	167	135	126	103	133	91	94	
177	150	144	121	115	109	100	77	
183	185	142	106	102	122	106	98	
146	163	125	119	113	128	103	87	
153	148	158	129	149	117	96	94	
159	152	134	141	148	109	95	94	
143	151	152	135	130	120	101	108	
163	146	143	123	108	99	99	99	
162	143	153	140	126	123	94	92	
168	128	144	125	122	131	121	86	
179	191	161	122	136	123	100	92	
172	153	154	121	124	123	127	107	
158	160	163	127	115	120	112	101	
162	155	151	134	122	123	109	99	
199	139	150	132	125	126	105	92	
164	165	145	127	103	118	96	90	
176	184	159	115	120	114	120	93	
158	143	140	119	119	137	105	76	
156	163	154	142	122	120	86	105	
137	141	144	113	111	104	124	98	
171	165	155	143	121	97	109	96	
173	123	156	121	106	122	103	101	
167	147	124	104	130	120	98	97	
177	144	145	118	128	116	101	73	
182	147	149	140	118	132	100	94	
148	151	149	156	120	127	86	104	
164	141	160	144	134	100	97	102	
163	153	140	119	114	111	92	103	
173	157	123	109	129	115	107	78	
140	149	143	157	104	112	100	101	
139	166	133	122	131	105	97	99	
157	159	143	104	125	113	94	105	
161	151	137	151	118	112	91	90	
158	149	148	124	109	143	94	96	
157	133	133	135	105	109	104	87	
176	137	145	128	118	129	105	82	
140	143	143	140	115	117	105	101	
154	159	146	122	133	132	100	103	
145	158	133	134	109	144	111	100	
159	145	129	129	117	110	101	79	
173	158	144	144	125	117	95	98	
167	149	124	116	122	117	97	89	
165	151	140	122	109	111	99	81	
188	151	142	131	124	110	121	83	
173	134	122	120	125	105	110	78	
166	164	135	125	118	120	103	90	
163	139	138	133	137	116	102	87	
156	146	123	123	109	107	92	92	
171	160	177	116	109	102	86	98	
178	148	151	122	129	120	104	96	
165	136	137	148	93	127	95	85	
152	175	151	119	131	141	93	90	
183	170	156	151	130	90	95	84	
153	137	116	124	135	108	99	93	
164	171	129	124	126	116	133	79	
174	144	138	129	111	130	100	82	
167	173	153	116	138	103	101	75	
156	150	116	147	106	115	86	97	
156	173	133	119	134	101	115	96	
170	158	146	140	106	106	89	109	
167	147	106	135	113	105	111	91	
168	155	140	124	126	108	90	97	
148	128	143	153	125	112	103	89	
177	151	129	125	114	134	115	85	
165	139	151	133	124	117	94	88	
152	150	159	138	123	101	113	81	
156	161	136	129	130	130	106	89	
145	136	125	116	122	137	94	92	
158	120	140	144	116	128	99	87	
155	137	135	121	123	100	101	88	
162	149	131	119	135	114	91	78	
166	145	152	128	128	107	104	89	
155	151	150	123	97	100	87	67	
151	157	131	113	114	119	105	104	
173	164	136	139	109	106	109	83	
171	140	139	138	122	104	111	90	
168	126	140	145	130	148	100	102	
136	138	114	119	131	114	106	87	
169	151	144	114	119	106	96	97	
175	141	116	123	128	109	86	92	
176	152	118	129	123	112	111	85	
167	164	126	132	142	104	86	80	
141	159	147	143	120	117	99	92	
159	172	156	131	117	116	106	83	
169	147	146	108	123	104	91	89	
148	144	150	118	118	107	112	94	
147	144	148	124	113	109	78	85	
159	159	140	142	121	120	97	89	
163	143	141	125	119	107	101	104	
150	162	148	118	122	123	115	90	
160	132	116	124	137	116	91	85	
164	144	147	139	122	127	84	79	
169	165	131	121	106	89	85	91	
142	151	150	123	127	122	109	85	
169	136	146	133	126	92	97	87	
151	152	162	114	123	116	96	81	
164	138	153	126	135	104	85	116	
156	136	165	130	106	106	100	103	
145	145	134	110	105	98	93	92	
153	128	146	128	119	116	97	83	
137	176	107	138	114	120	102	90	
165	141	156	117	123	100	107	79	
135	121	137	128	123	115	94	97	
150	150	117	135	127	92	107	87	
165	123	132	123	127	104	98	95	
169	145	121	114	103	104	104	84	
172	140	109	111	105	100	102	80	
160	142	134	129	115	98	105	99	
121	161	124	136	143	121	96	95	
164	181	142	129	115	97	86	95	
142	145	132	137	102	113	81	95	
167	155	133	117	114	103	82	83	
164	161	139	124	104	121	102	63	
158	155	140	110	119	100	96	85	
149	146	143	135	115	129	74	87	
151	132	139	126	118	92	101	89	
169	165	153	137	102	119	94	96	
150	136	128	123	132	106	96	80	
153	148	129	126	104	117	98	78	
156	165	133	148	117	116	103	83	
162	139	155	116	121	120	80	86	
163	171	145	117	130	105	104	90	
163	122	131	124	107	108	100	90	
156	131	157	118	121	117	118	83	
131	143	131	128	119	129	94	84	
141	131	152	108	122	116	101	92	
143	133	135	120	125	96	98	85	
156	135	137	129	121	116	82	84	
169	142	143	134	115	110	102	104	
146	145	132	117	121	91	97	91	
158	147	123	139	114	113	104	87	
163	162	125	120	115	114	116	106	
140	133	151	128	117	108	110	83	
155	123	139	128	104	115	101	76	
161	148	126	124	107	93	92	86	
162	147	151	129	125	108	80	93	
144	139	141	138	100	91	95	108	
161	159	126	135	123	123	101	94	
175	145	121	135	117	115	108	85	
145	132	139	123	134	111	110	67	
156	135	127	132	125	93	75	89	
141	146	132	129	131	124	97	107	
158	168	138	134	130	116	96	91	
144	135	132	113	98	102	98	80	
149	139	133	107	102	125	94	80	
147	140	132	124	122	134	97	88	
132	148	130	128	114	123	84	101	
171	145	148	109	112	92	78	83	
131	144	147	122	135	105	94	76	
158	130	123	142	120	119	104	90	
162	145	131	88	112	122	89	94	
156	133	140	113	109	127	81	89	
176	137	138	146	112	105	91	103	
147	138	150	128	111	98	86	77	
163	144	146	143	120	103	85	97	
161	157	130	135	104	115	99	91	
162	137	113	127	114	116	105	75	
158	144	127	123	102	121	107	102	
120	148	124	136	107	105	97	83	
140	142	155	134	126	92	102	92	
132	129	139	97	115	109	106	91	
142	148	124	147	113	113	95	85	
148	161	104	133	113	106	90	82	
139	144	134	119	98	109	90	93	
176	152	131	124	118	120	109	96	
143	152	125	117	134	123	84	91	
140	132	144	130	118	112	80	87	
157	136	153	113	123	95	91	89	
151	159	155	124	116	104	89	77	
138	162	112	119	111	113	82	85	
153	182	142	139	124	116	89	84	
162	151	114	130	129	102	95	86	
153	131	141	117	137	113	100	91	
160	147	128	127	117	96	96	102	
170	140	122	125	115	107	99	88	
153	153	129	122	112	102	115	90	
173	149	132	121	108	112	94	91	
177	142	121	110	119	123	92	81	
153	123	146	114	104	122	111	75	
145	142	115	122	109	97	86	86	
168	166	147	129	122	114	90	81	
149	150	140	153	132	96	96	96	
166	143	126	131	102	100	79	89	
135	145	134	126	115	105	105	69	
151	154	117	133	106	104	86	74	
159	129	139	109	112	90	104	86	
131	143	123	122	106	106	103	97	
166	141	133	122	124	106	83	83	
140	150	107	124	128	106	87	77	
156	133	124	106	105	122	94	86	
149	143	146	116	124	92	89	94	
140	163	138	134	99	95	86	74	
146	150	130	136	128	88	95	77	
118	141	134	135	109	106	76	99	
168	150	141	109	119	98	108	91	
159	137	127	119	130	99	99	92	
158	138	118	134	100	104	111	83	
158	147	138	125	123	103	88	83	
159	148	147	143	103	93	98	82	
141	145	123	112	105	100	104	86	
165	134	126	115	106	98	110	93	
138	121	130	113	109	109	96	85	
147	150	117	111	98	118	108	76	
168	145	126	121	129	113	108	76	
161	153	139	118	99	117	96	86	
137	146	134	107	108	97	82	96	
160	143	140	132	116	105	104	74	
161	137	140	137	130	107	96	80	
165	144	132	99	116	103	77	93	
163	142	121	114	99	105	91	81	
156	133	121	95	126	101	102	89	
148	137	133	124	106	104	90	85	
136	127	152	119	116	104	113	90	
137	157	115	114	126	93	97	83	
145	144	109	133	126	112	81	75	
129	145	137	116	127	109	93	88	
159	137	125	116	111	111	80	88	
141	134	118	130	105	95	93	91	
173	157	134	119	121	118	87	103	
140	136	132	148	112	92	97	83	
158	140	116	118	113	116	89	89	
135	121	137	103	102	98	103	89	
139	140	159	135	119	96	94	80	
167	147	147	130	107	102	107	82	
139	130	142	125	105	97	84	70	
171	125	136	105	124	115	94	85	
133	151	106	126	110	109	105	76	
153	148	131	118	107	98	94	89	
146	156	121	147	117	95	96	77	
146	152	123	109	139	96	99	75	
145	145	126	120	114	109	83	91	
145	137	143	134	103	102	87	87	
149	133	154	129	122	101	97	81	
147	159	122	111	106	108	84	90	
120	137	124	114	126	96	86	86	
157	124	126	133	96	115	96	85	
139	121	121	122	92	120	102	92	
144	148	105	109	107	93	87	80	
142	136	134	115	140	109	95	80	
163	142	124	121	119	121	93	74	
152	138	122	108	102	99	111	96	
142	128	146	126	125	111	89	108	
144	165	128	110	112	111	81	92	
177	121	117	114	105	94	101	83	
153	136	131	114	116	123	103	72	
154	130	129	134	125	116	80	100	
154	137	128	112	116	125	100	78	
174	156	117	117	113	108	93	82	
141	143	133	110	129	100	94	85	
139	145	147	111	115	119	89	86	
147	140	124	112	115	119	89	95	
145	161	133	114	121	112	110	81	
172	135	130	135	102	117	97	85	
155	149	127	122	126	116	84	92	
163	156	118	132	123	122	76	82	
152	145	115	119	122	126	110	88	
158	124	143	127	123	114	92	105	
140	147	130	133	111	108	109	92	
153	138	135	160	126	99	97	91	
148	141	126	109	97	100	115	96	
155	135	139	106	108	97	104	100	
151	154	120	145	111	101	105	95	
151	128	140	117	122	89	88	92	
147	145	130	150	118	105	84	91	
125	132	130	113	113	91	98	96	
144	171	129	114	128	109	81	93	
119	139	126	109	120	101	86	86	
144	123	113	93	113	88	92	88	
170	143	140	133	94	100	96	83	
127	135	129	119	117	84	70	72	
138	144	133	121	117	101	114	77	
144	175	137	111	101	105	84	94	
152	149	121	118	114	113	84	92	
156	132	133	100	107	101	104	91	
139	153	157	104	102	109	94	75	
143	159	127	133	103	122	91	87	
130	122	123	108	118	101	96	74	
128	144	116	127	128	91	89	92	
165	123	147	128	108	103	95	71	
159	138	124	148	108	104	87	87	
127	165	143	116	128	99	98	91	
154	157	127	105	112	88	78	73	
152	131	140	106	107	109	88	68	
127	113	132	107	104	93	87	88	
138	146	142	111	106	111	91	99	
139	152	122	116	103	115	100	94	
154	124	124	131	106	121	79	89	
143	159	122	119	114	122	84	82	
152	127	123	121	114	101	97	86	
154	162	116	113	112	95	86	79	
151	121	137	132	105	75	98	78	
129	122	133	116	94	107	92	86	
134	130	124	135	106	102	88	84	
135	144	135	125	101	104	72	92	
142	136	118	126	113	109	87	71	
150	159	123	132	119	125	86	61	
149	125	132	113	103	104	82	71	
149	146	116	131	125	84	80	81	
141	149	116	139	105	115	82	75	
150	141	120	115	111	101	96	94	
155	134	109	127	102	129	96	88	
128	140	121	122	100	106	91	92	
153	156	135	113	118	100	119	64	
149	129	116	110	108	90	96	86	
136	128	126	128	117	132	91	87	
166	127	124	113	116	102	107	102	
133	125	131	132	116	81	110	75	
172	134	137	120	107	95	102	97	
132	147	127	123	101	108	94	90	
136	145	143	126	112	108	75	89	
153	141	120	122	114	93	101	89	
157	130	150	107	128	91	93	79	
141	132	136	135	108	103	94	85	
148	146	129	130	91	108	88	80	
131	126	114	109	109	103	91	71	
146	148	124	119	106	102	92	90	
