# Supplementary material for: Anomalous deep-red luminescence of perylene black analogues with strong π-π interactions
Source: Nat Commun. 2023 Apr 6;14:1922. doi: 10.1038/s41467-023-37171-y (PMC10079835; doi:10.1038/s41467-023-37171-y)
Supplement: Supplementary file 3 — Source data [file 41467_2023_37171_MOESM3_ESM.zip › DATA/Temperature-dependent PL spectra and fluorescence decay of crystalline film/Supplementary Fig. 23b/68-480nm-240k-260k.txt]

#HydraHarp 400  Histogram Data			10/10/2020 11:25:37 PM
#channels per curve
6500
#display curve no.
0	1	2	
#memory block no.
0	2	4	
#ns/bin
0.0020	0.0020	0.0020	
#counts
41	32	23	
82	76	51	
75	74	56	
94	58	58	
89	77	49	
85	76	60	
74	71	57	
76	66	51	
85	74	64	
70	76	49	
76	72	53	
91	64	55	
68	65	50	
71	69	47	
89	78	59	
86	68	58	
74	84	46	
72	65	59	
81	78	64	
68	82	67	
79	79	63	
75	69	50	
78	83	56	
91	77	51	
72	71	52	
91	72	59	
74	70	51	
76	72	63	
78	65	38	
82	69	61	
73	71	48	
66	62	59	
77	65	57	
83	62	50	
86	74	54	
79	59	50	
84	70	62	
80	69	62	
62	80	47	
56	63	51	
86	62	59	
67	63	64	
67	72	63	
68	71	55	
68	72	53	
74	66	57	
75	64	53	
71	73	51	
77	73	45	
76	75	39	
78	80	57	
80	77	49	
76	60	55	
68	58	38	
92	65	54	
74	72	51	
82	69	50	
76	52	48	
89	73	54	
90	69	45	
82	61	58	
73	78	52	
75	59	37	
77	72	49	
100	88	54	
84	77	49	
80	70	67	
93	72	55	
77	72	35	
93	56	64	
74	57	46	
76	77	47	
73	79	41	
97	64	51	
88	61	48	
70	67	55	
92	84	59	
69	76	47	
96	70	59	
76	85	66	
89	64	61	
72	74	50	
72	64	55	
79	60	58	
66	70	56	
74	83	52	
73	60	37	
90	64	62	
72	72	53	
63	68	41	
82	69	46	
78	73	61	
78	55	68	
72	63	57	
57	68	48	
87	59	44	
81	79	50	
62	69	49	
80	64	54	
62	62	50	
85	72	64	
79	57	49	
81	79	57	
66	75	50	
84	52	48	
59	66	47	
71	77	52	
86	71	45	
68	68	50	
89	63	47	
75	72	51	
80	62	60	
73	79	64	
81	90	51	
89	70	53	
71	70	40	
76	68	43	
80	79	46	
77	71	44	
78	85	53	
78	65	48	
79	82	58	
65	65	54	
66	61	36	
82	57	48	
66	67	56	
72	69	60	
84	83	51	
56	70	47	
68	60	50	
70	70	48	
65	73	43	
73	88	53	
60	71	45	
73	62	51	
79	71	44	
75	73	56	
74	62	52	
79	62	65	
82	74	39	
77	74	53	
71	59	51	
70	70	53	
91	69	48	
62	57	45	
73	67	57	
84	57	50	
67	72	43	
77	91	65	
73	67	54	
82	63	58	
72	66	50	
59	61	54	
80	62	37	
71	63	43	
82	64	50	
71	56	47	
68	65	64	
52	67	49	
83	55	48	
86	55	49	
72	50	55	
77	72	41	
74	64	53	
72	67	55	
76	64	51	
88	59	47	
74	52	51	
83	61	60	
82	65	43	
73	74	43	
74	83	62	
76	67	45	
79	62	58	
77	58	50	
67	64	61	
78	64	45	
70	59	43	
70	69	36	
67	67	41	
79	72	46	
83	62	52	
70	64	47	
80	62	53	
60	66	51	
60	70	43	
77	70	51	
81	55	48	
74	95	62	
63	58	40	
78	57	39	
92	48	64	
85	73	48	
87	63	43	
62	82	46	
70	65	47	
71	59	65	
70	75	47	
65	74	51	
78	52	47	
80	58	49	
66	55	48	
63	74	53	
73	68	36	
59	77	46	
90	71	58	
85	69	44	
67	68	45	
63	72	48	
85	68	50	
79	60	45	
74	58	54	
86	57	36	
77	58	37	
65	59	55	
59	74	55	
65	73	53	
74	62	39	
75	55	63	
76	57	58	
95	58	65	
73	61	57	
81	72	77	
84	58	49	
64	73	51	
76	80	42	
64	74	48	
61	63	55	
58	65	44	
71	58	44	
81	67	46	
62	64	59	
80	54	55	
76	70	41	
72	51	72	
54	64	60	
80	66	48	
89	59	44	
69	74	55	
76	75	57	
68	65	43	
86	79	48	
64	72	69	
76	73	55	
74	69	59	
86	61	47	
80	85	75	
87	71	56	
100	78	71	
76	74	67	
103	92	74	
86	82	54	
72	83	60	
102	80	74	
105	87	72	
64	101	64	
91	90	74	
121	105	75	
106	91	84	
112	98	76	
104	117	86	
104	94	79	
97	103	82	
113	106	93	
91	95	95	
112	113	84	
120	95	108	
124	106	106	
122	110	105	
105	111	97	
111	146	93	
134	128	145	
155	138	106	
131	120	124	
130	121	145	
127	122	124	
138	141	149	
144	149	147	
171	151	117	
148	142	156	
169	178	158	
154	172	133	
176	191	174	
187	158	164	
167	203	163	
179	194	163	
187	207	189	
196	204	188	
205	203	204	
202	212	189	
185	214	222	
197	244	220	
204	222	193	
207	242	203	
218	242	228	
216	229	210	
228	273	237	
232	286	274	
237	263	246	
277	280	255	
272	268	283	
271	280	305	
263	299	278	
301	297	288	
301	256	309	
320	329	275	
325	285	309	
369	340	305	
334	342	348	
308	299	343	
350	360	342	
378	345	369	
353	369	355	
372	431	376	
351	383	387	
428	413	385	
399	441	365	
382	425	419	
421	477	427	
415	440	439	
429	442	468	
432	405	422	
472	444	449	
454	479	448	
518	465	503	
460	509	449	
479	498	520	
492	466	518	
489	523	503	
467	521	481	
529	525	566	
513	575	523	
547	551	559	
511	560	580	
569	611	586	
540	596	592	
567	565	602	
560	599	569	
540	586	616	
565	603	675	
589	635	592	
615	668	633	
654	602	650	
612	628	663	
617	675	631	
620	680	660	
649	685	658	
654	738	723	
679	686	651	
666	684	721	
663	749	707	
685	740	688	
658	658	692	
702	730	712	
734	776	822	
679	743	752	
729	761	800	
772	817	740	
747	773	788	
738	812	786	
793	812	861	
759	835	809	
777	830	792	
781	835	794	
768	862	862	
834	847	838	
824	848	782	
805	869	876	
810	810	840	
822	875	834	
841	870	836	
834	825	944	
846	898	897	
823	959	923	
902	914	930	
876	897	936	
867	911	917	
892	929	968	
890	954	928	
887	892	961	
923	935	936	
962	1000	976	
885	985	960	
903	1010	930	
924	951	1000	
880	993	1041	
967	1029	968	
964	961	1059	
1026	991	1039	
993	993	1024	
1010	1019	1001	
1008	1087	1085	
961	981	1017	
1000	1004	1036	
945	1068	1058	
930	1079	1023	
1006	1004	1039	
1002	1019	1111	
1027	1104	1129	
1047	1089	1147	
1043	1081	1087	
1062	1055	1114	
1008	1131	1088	
1064	1118	1137	
1097	1174	1128	
1048	1087	1120	
1111	1146	1130	
1050	1113	1077	
1101	1137	1097	
1025	1143	1123	
1081	1076	1105	
1104	1118	1179	
1077	1096	1209	
1130	1133	1115	
1168	1131	1181	
1110	1178	1144	
1126	1074	1142	
1199	1186	1212	
1135	1189	1132	
1131	1188	1225	
1136	1190	1223	
1116	1157	1182	
1204	1187	1266	
1153	1196	1198	
1179	1264	1220	
1096	1216	1180	
1190	1203	1155	
1159	1249	1220	
1248	1168	1163	
1196	1203	1268	
1281	1252	1241	
1205	1222	1273	
1212	1299	1287	
1207	1255	1245	
1199	1260	1280	
1211	1226	1292	
1228	1249	1299	
1155	1287	1336	
1215	1284	1308	
1249	1278	1252	
1316	1302	1292	
1164	1300	1286	
1189	1375	1253	
1257	1297	1315	
1308	1335	1279	
1208	1224	1329	
1294	1290	1304	
1332	1258	1352	
1281	1339	1322	
1270	1272	1294	
1289	1305	1364	
1214	1406	1322	
1231	1354	1328	
1314	1346	1348	
1269	1357	1327	
1252	1286	1316	
1316	1288	1291	
1281	1359	1417	
1246	1283	1341	
1306	1326	1382	
1351	1316	1329	
1292	1426	1331	
1294	1309	1404	
1400	1392	1391	
1337	1354	1412	
1302	1349	1445	
1310	1354	1454	
1290	1414	1382	
1299	1382	1369	
1397	1402	1358	
1295	1351	1396	
1391	1440	1367	
1384	1416	1469	
1344	1397	1417	
1388	1393	1405	
1404	1453	1438	
1303	1433	1408	
1398	1365	1474	
1395	1398	1460	
1377	1374	1488	
1370	1465	1439	
1365	1484	1410	
1357	1451	1490	
1356	1416	1483	
1407	1423	1453	
1438	1410	1402	
1367	1459	1451	
1424	1495	1480	
1373	1473	1481	
1409	1432	1495	
1454	1424	1460	
1395	1489	1436	
1455	1473	1453	
1366	1469	1479	
1404	1473	1470	
1468	1454	1418	
1411	1456	1456	
1398	1499	1493	
1548	1482	1476	
1486	1497	1522	
1478	1548	1506	
1429	1548	1457	
1400	1516	1489	
1386	1520	1549	
1408	1553	1440	
1444	1576	1468	
1459	1491	1498	
1433	1455	1499	
1403	1514	1534	
1535	1526	1485	
1532	1508	1527	
1482	1545	1441	
1484	1557	1511	
1485	1598	1498	
1450	1527	1517	
1462	1489	1507	
1473	1494	1472	
1485	1460	1568	
1424	1445	1556	
1449	1434	1541	
1469	1514	1501	
1476	1551	1534	
1469	1552	1516	
1509	1565	1597	
1472	1514	1603	
1503	1535	1511	
1541	1488	1516	
1496	1548	1546	
1557	1592	1468	
1503	1577	1492	
1489	1581	1515	
1475	1508	1577	
1575	1560	1591	
1511	1616	1560	
1498	1561	1546	
1503	1612	1651	
1472	1514	1599	
1448	1512	1589	
1492	1612	1613	
1507	1580	1579	
1550	1583	1573	
1545	1499	1596	
1514	1548	1594	
1550	1601	1615	
1528	1565	1601	
1532	1607	1630	
1487	1588	1508	
1515	1630	1644	
1496	1642	1620	
1544	1597	1589	
1557	1619	1572	
1558	1564	1659	
1596	1567	1576	
1500	1598	1551	
1506	1623	1557	
1516	1602	1558	
1457	1503	1691	
1619	1567	1649	
1568	1608	1700	
1585	1614	1570	
1564	1645	1577	
1537	1645	1631	
1590	1639	1623	
1596	1639	1671	
1580	1653	1610	
1638	1597	1580	
1527	1623	1651	
1609	1645	1573	
1585	1670	1626	
1563	1625	1632	
1598	1592	1642	
1607	1616	1607	
1631	1648	1637	
1583	1658	1599	
1604	1667	1579	
1559	1656	1633	
1599	1657	1667	
1613	1651	1591	
1581	1666	1622	
1571	1630	1597	
1608	1633	1696	
1608	1676	1667	
1694	1621	1685	
1711	1602	1655	
1649	1620	1664	
1659	1694	1663	
1661	1620	1660	
1589	1632	1709	
1586	1736	1712	
1535	1604	1648	
1630	1613	1675	
1650	1646	1619	
1595	1669	1669	
1660	1684	1635	
1584	1766	1682	
1641	1708	1680	
1618	1724	1699	
1641	1685	1654	
1655	1673	1696	
1575	1693	1650	
1572	1647	1701	
1580	1669	1716	
1605	1721	1729	
1638	1649	1636	
1568	1659	1653	
1623	1729	1709	
1641	1728	1590	
1648	1676	1641	
1621	1660	1639	
1682	1613	1716	
1654	1741	1725	
1671	1690	1724	
1626	1652	1747	
1694	1717	1720	
1691	1685	1600	
1660	1776	1724	
1736	1676	1712	
1646	1686	1597	
1667	1760	1697	
1676	1675	1682	
1703	1691	1778	
1583	1690	1716	
1680	1694	1725	
1666	1745	1703	
1650	1628	1720	
1686	1778	1657	
1661	1694	1746	
1737	1723	1709	
1633	1683	1664	
1637	1783	1681	
1627	1753	1738	
1624	1793	1735	
1662	1701	1738	
1636	1690	1714	
1686	1729	1712	
1721	1803	1734	
1686	1735	1705	
1659	1693	1728	
1719	1691	1683	
1657	1661	1780	
1656	1692	1662	
1685	1711	1636	
1729	1746	1703	
1669	1722	1690	
1751	1685	1680	
1607	1749	1745	
1696	1693	1759	
1664	1762	1767	
1592	1825	1669	
1733	1784	1674	
1690	1767	1728	
1704	1784	1673	
1714	1753	1709	
1645	1820	1813	
1719	1779	1685	
1690	1746	1740	
1768	1781	1767	
1714	1714	1693	
1723	1778	1724	
1740	1713	1778	
1680	1702	1738	
1712	1763	1787	
1800	1755	1714	
1751	1698	1790	
1739	1741	1677	
1817	1749	1733	
1714	1737	1680	
1743	1793	1781	
1735	1794	1820	
1743	1751	1852	
1766	1884	1729	
1813	1807	1704	
1686	1702	1700	
1725	1757	1752	
1778	1696	1741	
1765	1753	1820	
1808	1803	1813	
1810	1751	1882	
1692	1787	1741	
1673	1842	1861	
1800	1809	1748	
1767	1718	1784	
1742	1827	1803	
1819	1817	1754	
1766	1764	1690	
1679	1763	1851	
1808	1868	1736	
1722	1779	1717	
1726	1828	1720	
1735	1799	1745	
1626	1913	1869	
1801	1764	1720	
1714	1839	1790	
1684	1898	1794	
1722	1827	1763	
1835	1854	1736	
1807	1798	1690	
1812	1868	1851	
1713	1805	1796	
1760	1837	1776	
1784	1819	1809	
1642	1779	1795	
1782	1783	1816	
1832	1815	1805	
1792	1892	1828	
1799	1816	1793	
1762	1833	1769	
1801	1845	1850	
1807	1818	1787	
1783	1768	1869	
1863	1857	1795	
1761	1863	1842	
1806	1758	1801	
1831	1888	1812	
1788	1815	1775	
1777	1785	1814	
1814	1867	1854	
1809	1842	1883	
1715	1855	1844	
1761	1814	1862	
1863	1872	1775	
1804	1757	1840	
1861	1809	1848	
1766	1834	1873	
1831	1825	1863	
1814	1751	1902	
1781	1858	1824	
1805	1791	1808	
1780	1864	1846	
1807	1828	1816	
1853	1790	1837	
1798	1848	1737	
1826	1816	1887	
1834	1817	1844	
1775	1815	1840	
1832	1945	1815	
1794	1823	1830	
1831	1811	1891	
1785	1948	1843	
1770	1841	1898	
1825	1891	1834	
1836	1907	1825	
1876	1867	1819	
1855	1898	1893	
1822	1843	1810	
1824	1873	1911	
1874	1894	1879	
1822	1836	1888	
1921	1915	1899	
1764	1858	1865	
1807	1897	1844	
1847	1865	1824	
1848	1857	1936	
1816	1912	1756	
1841	1801	1869	
1817	1938	1888	
1773	1928	1917	
1809	1843	1863	
1775	1891	1823	
1787	1847	1779	
1844	1899	1894	
1836	1815	1879	
1807	1916	1764	
1945	1881	1882	
1861	1913	1822	
1898	1903	2000	
1862	1928	1907	
1821	1895	1850	
1833	1842	1836	
1855	1965	1895	
1863	1921	1884	
1781	1918	1873	
1860	1926	1825	
1884	1840	1880	
1818	1868	1888	
1916	1860	1852	
1761	1792	1903	
1786	1907	1890	
1777	1898	1905	
1934	1856	1818	
1851	1971	1847	
1875	1875	1923	
1763	1915	1809	
1846	1891	1956	
1923	1921	1767	
1778	1816	1858	
1780	1885	1842	
1806	1845	1833	
1909	1842	1823	
1855	1791	1810	
1824	1934	1876	
1790	1955	1824	
1786	1925	1876	
1859	1811	1887	
1839	1898	1869	
1805	1852	1846	
1879	1914	1848	
1841	1906	1891	
1817	1829	1902	
1863	1889	1779	
1871	1843	1828	
1832	1955	1856	
1811	1855	1894	
1853	1902	1827	
1862	1847	1775	
1844	1896	1966	
1859	1843	1817	
1843	1916	1935	
1814	1846	1749	
1859	1888	1824	
1777	1891	1814	
1844	1872	1852	
1828	1873	1918	
1836	1875	1842	
1918	1934	1853	
1809	1894	1813	
1973	1905	1855	
1799	1842	1852	
1782	1789	1890	
1790	1826	1834	
1865	1831	1863	
1854	1851	1842	
1742	1896	1892	
1835	1912	1829	
1954	1823	1769	
1863	1874	1855	
1827	1886	1841	
1859	1915	1778	
1914	1903	1802	
1849	1828	1806	
1885	1840	1880	
1876	1880	1853	
1953	1830	1829	
1805	1861	1911	
1935	1882	1875	
1831	1878	1806	
1917	1929	1828	
1830	1862	1844	
1806	1886	1881	
1908	1906	1825	
1823	1910	1862	
1784	1876	1874	
1808	1892	1850	
1891	1939	1798	
1977	1874	1871	
1854	1871	1876	
1887	1955	1779	
1896	1913	1909	
1932	1936	1816	
1823	1939	1870	
1766	1873	1893	
1844	1862	1849	
1840	1875	1860	
1857	1803	1770	
1866	1926	1843	
1823	1837	1911	
1845	1948	1790	
1806	1888	1856	
1858	1873	1928	
1765	1926	1863	
1913	1944	1878	
1817	1860	1826	
1845	1907	1851	
1823	1842	1873	
1890	1875	1826	
1857	1905	1825	
1787	1909	1758	
1900	1898	1819	
1861	1890	1870	
1873	1922	1803	
1845	1942	1852	
1860	1887	1797	
1851	1943	1857	
1851	1862	1935	
1851	1785	1764	
1861	1858	1837	
1844	1895	1828	
1815	1924	1932	
1828	1893	1835	
1830	1924	1887	
1835	1882	1840	
1834	1877	1932	
1860	1890	1964	
1812	1849	1845	
1910	1902	1857	
1854	1962	1825	
1886	1834	1849	
1887	1940	1856	
1876	1861	1838	
1858	1886	1864	
1800	1898	1855	
1918	1935	1837	
1814	1872	1811	
1905	1919	1798	
1926	1880	1913	
1934	1871	1866	
1836	1815	1851	
1848	1865	1817	
1782	1948	1879	
1787	1872	1814	
1883	1807	1818	
1851	1942	1804	
1802	1771	1834	
1888	1936	1833	
1865	1811	1870	
1793	1876	1773	
1900	1832	1767	
1837	1936	1814	
1856	1892	1814	
1906	1953	1805	
1849	1827	1859	
1882	1852	1875	
1887	1880	1818	
1875	1829	1859	
1843	1849	1859	
1782	1802	1845	
1807	1916	1887	
1893	1825	1867	
1770	1825	1892	
1875	1917	1854	
1877	1889	1850	
1881	1836	1886	
1798	1917	1773	
1796	1867	1747	
1821	1874	1830	
1833	1860	1781	
1814	1890	1816	
1895	1858	1854	
1864	1883	1839	
1840	1871	1815	
1828	1898	1836	
1916	1843	1862	
1800	1788	1829	
1838	1839	1841	
1913	1821	1823	
1851	1889	1845	
1785	1861	1819	
1853	1944	1787	
1862	1880	1836	
1753	1845	1769	
1827	1874	1864	
1840	1915	1814	
1825	1907	1830	
1796	1961	1810	
1915	1873	1795	
1980	1907	1828	
1882	1892	1790	
1856	1802	1913	
1841	1899	1783	
1792	1826	1876	
1847	1778	1863	
1867	1855	1747	
1829	1926	1895	
1824	1815	1783	
1873	1911	1743	
1857	1874	1819	
1807	1881	1858	
1844	1883	1872	
1895	1840	1787	
1790	1802	1813	
1823	1842	1891	
1745	1837	1895	
1879	1866	1858	
1801	1928	1860	
1844	1871	1824	
1853	1841	1791	
1880	1872	1855	
1805	1844	1815	
1793	1857	1757	
1865	1849	1809	
1830	1867	1788	
1783	1852	1789	
1847	1814	1889	
1824	1828	1828	
1809	1883	1810	
1847	1871	1833	
1800	1756	1792	
1871	1876	1805	
1820	1810	1761	
1779	1845	1776	
1820	1808	1831	
1870	1845	1757	
1871	1834	1742	
1735	1832	1743	
1916	1850	1795	
1890	1839	1835	
1814	1854	1793	
1836	1891	1774	
1835	1862	1836	
1749	1816	1757	
1819	1865	1777	
1825	1852	1793	
1821	1852	1873	
1800	1797	1770	
1759	1884	1824	
1859	1843	1752	
1843	1857	1725	
1815	1804	1749	
1773	1859	1706	
1802	1802	1767	
1770	1870	1735	
1764	1797	1721	
1749	1837	1784	
1795	1783	1866	
1735	1860	1729	
1862	1840	1799	
1819	1894	1816	
1788	1862	1806	
1824	1857	1883	
1805	1824	1835	
1801	1820	1784	
1839	1769	1781	
1873	1852	1701	
1855	1842	1809	
1861	1813	1815	
1705	1865	1823	
1766	1825	1762	
1785	1862	1745	
1798	1806	1781	
1851	1880	1755	
1805	1818	1754	
1737	1797	1725	
1797	1822	1860	
1798	1876	1736	
1733	1807	1717	
1764	1840	1697	
1813	1868	1720	
1829	1801	1703	
1744	1781	1772	
1747	1831	1749	
1870	1877	1807	
1782	1797	1793	
1791	1808	1767	
1817	1820	1759	
1799	1838	1689	
1803	1857	1796	
1783	1838	1715	
1762	1788	1771	
1826	1780	1730	
1833	1816	1777	
1803	1855	1730	
1784	1872	1804	
1803	1830	1722	
1843	1764	1767	
1777	1826	1739	
1862	1880	1758	
1816	1752	1682	
1708	1781	1718	
1796	1791	1737	
1774	1802	1766	
1751	1752	1731	
1765	1784	1830	
1811	1826	1745	
1820	1844	1667	
1806	1747	1730	
1782	1831	1754	
1830	1816	1723	
1680	1792	1722	
1762	1819	1765	
1757	1777	1740	
1767	1840	1799	
1802	1747	1765	
1719	1878	1617	
1845	1783	1695	
1745	1812	1726	
1755	1777	1788	
1770	1762	1784	
1770	1792	1723	
1732	1769	1648	
1696	1755	1728	
1754	1827	1752	
1789	1832	1791	
1787	1675	1750	
1794	1808	1737	
1797	1804	1642	
1747	1829	1713	
1741	1779	1686	
1840	1733	1688	
1779	1861	1687	
1735	1798	1761	
1730	1797	1675	
1790	1815	1748	
1736	1789	1682	
1783	1768	1696	
1757	1871	1737	
1710	1769	1688	
1728	1759	1709	
1737	1721	1714	
1774	1816	1683	
1758	1753	1740	
1716	1787	1711	
1731	1674	1720	
1734	1888	1662	
1776	1771	1757	
1788	1865	1676	
1799	1728	1699	
1717	1698	1675	
1746	1716	1693	
1730	1805	1705	
1678	1709	1645	
1805	1763	1673	
1693	1765	1709	
1761	1793	1708	
1702	1780	1651	
1665	1796	1670	
1741	1761	1743	
1623	1750	1685	
1724	1737	1693	
1752	1774	1582	
1816	1749	1634	
1786	1727	1610	
1726	1735	1694	
1763	1746	1627	
1649	1748	1635	
1626	1788	1741	
1744	1701	1668	
1728	1798	1686	
1700	1723	1657	
1655	1710	1624	
1743	1702	1703	
1729	1690	1680	
1707	1804	1700	
1730	1738	1603	
1691	1651	1585	
1727	1786	1644	
1736	1768	1640	
1682	1749	1658	
1733	1782	1650	
1708	1763	1682	
1755	1748	1642	
1712	1735	1617	
1717	1675	1698	
1665	1780	1664	
1702	1723	1656	
1655	1685	1701	
1603	1761	1624	
1631	1644	1669	
1715	1802	1677	
1611	1800	1649	
1736	1732	1648	
1616	1779	1648	
1737	1708	1580	
1680	1658	1588	
1654	1766	1718	
1687	1664	1671	
1629	1793	1621	
1674	1705	1670	
1733	1746	1666	
1645	1645	1623	
1732	1685	1647	
1662	1736	1622	
1671	1727	1662	
1731	1664	1695	
1695	1731	1654	
1695	1732	1686	
1763	1748	1634	
1699	1697	1608	
1721	1741	1553	
1729	1704	1637	
1663	1664	1653	
1665	1674	1640	
1689	1711	1643	
1652	1669	1662	
1714	1727	1579	
1673	1648	1671	
1770	1629	1723	
1738	1744	1560	
1722	1643	1655	
1724	1688	1615	
1627	1635	1583	
1631	1633	1664	
1651	1697	1636	
1682	1714	1577	
1722	1731	1590	
1671	1670	1605	
1643	1734	1643	
1728	1685	1683	
1766	1662	1635	
1653	1674	1610	
1644	1711	1492	
1693	1691	1613	
1624	1688	1676	
1732	1747	1591	
1689	1665	1564	
1624	1720	1607	
1739	1636	1596	
1663	1637	1531	
1646	1736	1582	
1659	1715	1549	
1624	1713	1589	
1625	1637	1532	
1686	1579	1569	
1672	1625	1607	
1578	1652	1555	
1679	1697	1608	
1696	1689	1576	
1574	1738	1530	
1682	1701	1555	
1637	1630	1582	
1622	1712	1570	
1656	1705	1594	
1612	1725	1563	
1658	1686	1509	
1594	1648	1531	
1634	1650	1526	
1572	1700	1623	
1617	1711	1634	
1618	1613	1486	
1604	1616	1595	
1665	1684	1557	
1630	1631	1529	
1561	1646	1539	
1685	1568	1621	
1608	1653	1553	
1622	1622	1577	
1609	1678	1526	
1693	1704	1616	
1612	1605	1611	
1668	1629	1596	
1659	1651	1547	
1603	1628	1529	
1616	1603	1528	
1693	1636	1552	
1637	1696	1573	
1619	1648	1528	
1610	1612	1533	
1608	1696	1476	
1618	1582	1599	
1600	1604	1555	
1659	1658	1607	
1613	1578	1603	
1606	1651	1566	
1639	1638	1499	
1613	1574	1614	
1553	1622	1498	
1645	1669	1561	
1555	1621	1560	
1582	1632	1509	
1628	1643	1529	
1616	1508	1550	
1642	1606	1558	
1531	1589	1448	
1649	1593	1531	
1566	1497	1532	
1588	1570	1561	
1568	1602	1481	
1622	1541	1513	
1596	1601	1454	
1574	1617	1572	
1532	1682	1589	
1580	1585	1528	
1644	1617	1523	
1605	1605	1502	
1496	1624	1518	
1638	1591	1590	
1565	1664	1584	
1587	1600	1546	
1638	1552	1458	
1492	1640	1493	
1563	1625	1552	
1578	1583	1423	
1624	1621	1544	
1570	1654	1558	
1612	1550	1481	
1537	1607	1562	
1622	1667	1461	
1564	1695	1535	
1532	1623	1492	
1659	1588	1507	
1668	1645	1547	
1608	1585	1516	
1562	1519	1484	
1625	1555	1434	
1550	1525	1469	
1591	1591	1450	
1606	1608	1446	
1585	1604	1519	
1578	1584	1545	
1636	1662	1566	
1668	1630	1498	
1566	1618	1545	
1462	1539	1521	
1584	1570	1455	
1602	1544	1381	
1526	1599	1479	
1570	1604	1500	
1533	1518	1523	
1556	1538	1459	
1552	1629	1475	
1535	1567	1482	
1515	1527	1528	
1558	1542	1481	
1570	1493	1465	
1514	1519	1495	
1581	1608	1420	
1568	1584	1523	
1613	1501	1515	
1560	1518	1465	
1532	1532	1406	
1527	1560	1489	
1553	1563	1482	
1556	1599	1429	
1596	1580	1473	
1568	1607	1444	
1534	1506	1435	
1514	1513	1469	
1606	1558	1456	
1571	1482	1482	
1485	1506	1483	
1549	1555	1497	
1589	1552	1479	
1495	1551	1447	
1522	1589	1471	
1532	1538	1439	
1537	1534	1400	
1551	1563	1460	
1586	1633	1461	
1457	1486	1439	
1551	1553	1452	
1501	1530	1488	
1542	1474	1437	
1532	1592	1464	
1518	1523	1449	
1513	1513	1513	
1526	1565	1376	
1549	1509	1466	
1545	1478	1464	
1591	1602	1418	
1515	1511	1461	
1551	1524	1467	
1504	1525	1430	
1503	1564	1491	
1496	1550	1502	
1517	1512	1516	
1485	1544	1503	
1562	1504	1503	
1497	1518	1448	
1493	1516	1433	
1456	1531	1439	
1448	1584	1400	
1564	1613	1428	
1505	1546	1362	
1544	1485	1431	
1537	1502	1352	
1514	1514	1394	
1527	1496	1499	
1496	1541	1419	
1491	1457	1467	
1428	1468	1394	
1525	1592	1394	
1427	1521	1426	
1557	1435	1380	
1528	1487	1379	
1427	1537	1405	
1516	1497	1355	
1469	1501	1423	
1491	1503	1411	
1508	1505	1416	
1545	1490	1443	
1511	1508	1400	
1496	1479	1470	
1532	1477	1440	
1522	1521	1382	
1521	1510	1412	
1452	1536	1375	
1447	1555	1412	
1434	1459	1416	
1490	1512	1404	
1526	1514	1435	
1430	1445	1366	
1580	1473	1394	
1550	1468	1390	
1504	1452	1388	
1414	1415	1352	
1488	1549	1387	
1441	1501	1425	
1490	1543	1364	
1485	1548	1401	
1438	1508	1392	
1500	1483	1351	
1493	1429	1387	
1450	1449	1260	
1474	1475	1379	
1488	1479	1323	
1470	1454	1352	
1529	1484	1386	
1494	1437	1336	
1443	1575	1382	
1482	1552	1406	
1433	1496	1397	
1477	1486	1345	
1507	1389	1427	
1450	1437	1401	
1495	1438	1378	
1443	1450	1373	
1441	1504	1380	
1460	1444	1361	
1433	1570	1342	
1501	1408	1353	
1502	1445	1428	
1513	1457	1397	
1395	1377	1396	
1406	1426	1330	
1409	1487	1375	
1437	1456	1380	
1439	1417	1388	
1473	1455	1287	
1445	1491	1328	
1413	1453	1295	
1408	1488	1333	
1474	1509	1325	
1429	1424	1361	
1523	1516	1328	
1445	1418	1402	
1405	1441	1362	
1431	1430	1300	
1471	1478	1316	
1457	1478	1404	
1418	1409	1365	
1442	1480	1302	
1423	1454	1372	
1462	1499	1360	
1450	1349	1313	
1436	1435	1334	
1346	1491	1305	
1424	1455	1304	
1429	1447	1316	
1393	1376	1338	
1400	1406	1289	
1418	1439	1376	
1453	1460	1393	
1419	1421	1320	
1363	1385	1299	
1429	1381	1284	
1416	1427	1298	
1407	1445	1300	
1434	1445	1245	
1418	1464	1278	
1324	1438	1360	
1450	1412	1321	
1414	1456	1339	
1429	1390	1302	
1363	1417	1315	
1305	1456	1336	
1363	1390	1341	
1343	1482	1319	
1395	1448	1240	
1426	1474	1243	
1481	1394	1302	
1437	1350	1322	
1495	1464	1325	
1428	1466	1319	
1472	1336	1335	
1484	1468	1364	
1392	1413	1301	
1469	1430	1339	
1475	1361	1288	
1425	1412	1311	
1418	1458	1316	
1383	1419	1315	
1406	1417	1285	
1392	1341	1279	
1396	1405	1287	
1469	1308	1298	
1379	1407	1335	
1357	1454	1342	
1497	1330	1300	
1379	1352	1351	
1395	1420	1271	
1400	1385	1218	
1393	1412	1299	
1416	1407	1309	
1377	1386	1336	
1435	1412	1233	
1388	1409	1299	
1386	1421	1268	
1424	1427	1294	
1372	1405	1278	
1433	1306	1253	
1417	1439	1278	
1352	1351	1303	
1382	1399	1320	
1390	1319	1305	
1381	1341	1279	
1400	1435	1264	
1342	1389	1246	
1388	1384	1296	
1447	1387	1258	
1317	1415	1309	
1362	1444	1319	
1407	1363	1295	
1407	1346	1356	
1377	1372	1319	
1397	1305	1280	
1451	1349	1200	
1429	1371	1260	
1326	1433	1296	
1386	1398	1352	
1340	1356	1271	
1329	1412	1320	
1386	1364	1278	
1349	1372	1282	
1376	1331	1262	
1319	1344	1266	
1370	1382	1227	
1348	1400	1243	
1372	1375	1258	
1358	1446	1276	
1409	1409	1297	
1406	1380	1270	
1354	1370	1211	
1272	1287	1272	
1374	1342	1265	
1377	1329	1258	
1328	1368	1241	
1419	1386	1248	
1342	1397	1250	
1362	1369	1273	
1410	1349	1278	
1369	1356	1215	
1375	1344	1234	
1297	1277	1290	
1372	1335	1212	
1296	1286	1227	
1331	1325	1259	
1331	1346	1233	
1381	1328	1213	
1349	1344	1277	
1291	1349	1284	
1376	1379	1280	
1295	1307	1205	
1369	1333	1223	
1308	1293	1272	
1347	1345	1279	
1306	1365	1197	
1363	1329	1241	
1353	1316	1258	
1350	1396	1239	
1348	1354	1257	
1337	1319	1251	
1299	1327	1250	
1318	1321	1244	
1289	1330	1241	
1318	1351	1241	
1320	1366	1235	
1277	1294	1231	
1325	1302	1231	
1330	1281	1182	
1291	1351	1142	
1312	1296	1108	
1313	1236	1261	
1252	1386	1256	
1343	1320	1182	
1338	1214	1203	
1326	1319	1150	
1346	1363	1223	
1305	1278	1208	
1248	1288	1228	
1300	1283	1190	
1334	1367	1142	
1246	1276	1262	
1273	1290	1220	
1291	1316	1188	
1269	1301	1233	
1353	1336	1222	
1280	1342	1186	
1330	1329	1216	
1271	1311	1164	
1276	1347	1221	
1247	1277	1200	
1327	1378	1199	
1295	1358	1224	
1238	1328	1195	
1325	1242	1156	
1202	1288	1211	
1287	1242	1183	
1340	1292	1208	
1265	1264	1197	
1273	1246	1226	
1289	1349	1209	
1341	1303	1196	
1297	1266	1204	
1347	1282	1120	
1363	1252	1173	
1309	1273	1189	
1298	1296	1173	
1328	1307	1231	
1289	1330	1165	
1343	1247	1245	
1251	1233	1228	
1315	1339	1244	
1270	1255	1151	
1297	1314	1202	
1278	1315	1168	
1254	1226	1184	
1244	1265	1163	
1296	1329	1157	
1326	1237	1190	
1301	1246	1159	
1245	1202	1156	
1296	1208	1168	
1277	1250	1121	
1257	1257	1259	
1318	1262	1222	
1299	1219	1114	
1278	1255	1138	
1284	1208	1202	
1264	1286	1188	
1331	1251	1128	
1345	1273	1154	
1262	1249	1175	
1252	1301	1154	
1251	1309	1123	
1306	1253	1150	
1266	1186	1162	
1166	1261	1189	
1261	1266	1148	
1243	1181	1220	
1253	1269	1122	
1279	1305	1227	
1268	1305	1204	
1237	1222	1135	
1292	1202	1174	
1256	1280	1149	
1254	1236	1152	
1248	1245	1105	
1215	1262	1095	
1227	1289	1182	
1247	1269	1139	
1235	1322	1144	
1231	1280	1186	
1253	1265	1169	
1282	1248	1141	
1218	1230	1146	
1266	1244	1161	
1253	1280	1173	
1234	1246	1178	
1263	1249	1151	
1246	1178	1168	
1218	1255	1115	
1241	1242	1176	
1262	1236	1193	
1226	1229	1145	
1161	1204	1144	
1212	1193	1141	
1205	1290	1141	
1223	1306	1159	
1228	1239	1193	
1272	1269	1126	
1166	1248	1155	
1236	1171	1073	
1239	1226	1208	
1232	1234	1146	
1237	1233	1063	
1301	1180	1092	
1240	1146	1109	
1228	1198	1097	
1257	1256	1182	
1222	1227	1137	
1300	1247	1128	
1288	1286	1081	
1238	1203	1123	
1286	1266	1130	
1225	1267	1113	
1247	1191	1091	
1239	1288	1137	
1188	1205	1091	
1261	1218	1105	
1213	1291	1141	
1216	1253	1101	
1212	1213	1147	
1229	1200	1124	
1196	1143	1105	
1289	1220	1137	
1250	1237	1150	
1200	1213	1096	
1173	1245	1127	
1203	1207	1100	
1232	1211	1153	
1168	1289	1103	
1207	1199	1138	
1283	1234	1132	
1259	1209	1131	
1264	1216	1062	
1213	1194	1142	
1220	1204	1107	
1175	1165	1071	
1240	1214	1094	
1223	1138	1120	
1232	1223	1186	
1196	1149	1059	
1190	1194	1073	
1194	1229	1083	
1186	1197	1105	
1246	1197	1141	
1209	1203	1148	
1242	1108	1149	
1194	1154	1057	
1210	1194	1104	
1215	1215	1044	
1172	1181	1134	
1216	1252	1069	
1246	1220	1076	
1185	1241	1086	
1106	1166	1032	
1177	1190	1101	
1163	1218	1109	
1161	1171	1092	
1190	1161	1115	
1268	1213	1138	
1093	1214	1076	
1218	1201	1103	
1243	1191	1074	
1174	1189	1051	
1185	1174	1092	
1191	1233	1109	
1175	1200	1104	
1239	1173	1061	
1191	1167	1053	
1178	1201	980	
1165	1179	1080	
1150	1180	1034	
1175	1125	1000	
1173	1234	1094	
1169	1151	1112	
1229	1120	1098	
1195	1169	1094	
1180	1205	1032	
1170	1085	1112	
1174	1140	1058	
1168	1181	1105	
1179	1150	1013	
1232	1151	1095	
1201	1184	1091	
1156	1136	1080	
1136	1179	1126	
1241	1162	1060	
1177	1141	1072	
1155	1139	1035	
1150	1184	1078	
1164	1157	1063	
1177	1182	1061	
1166	1151	1040	
1159	1117	1101	
1144	1176	1089	
1119	1119	1051	
1139	1179	1003	
1140	1196	1014	
1159	1157	1036	
1153	1164	1060	
1193	1189	1064	
1192	1092	989	
1122	1181	1037	
1131	1138	996	
1207	1132	1034	
1161	1082	1050	
1160	1111	1038	
1121	1180	1037	
1072	1138	1040	
1144	1176	1034	
1149	1134	1058	
1180	1165	1046	
1086	1154	1042	
1120	1258	1010	
1163	1141	1052	
1156	1096	1033	
1132	1097	1081	
1186	1122	1030	
1155	1111	1033	
1109	1155	973	
1109	1127	1049	
1115	1148	1090	
1151	1107	1056	
1160	1087	1052	
1128	1085	999	
1124	1149	1040	
1130	1090	964	
1171	1108	996	
1095	1081	1040	
1097	1181	1033	
1125	1168	978	
1210	1107	979	
1152	1116	1076	
1095	1109	1031	
1106	1136	967	
1122	1056	1019	
1108	1076	956	
1155	1098	1011	
1132	1092	993	
1133	1120	1016	
1102	1154	1000	
1148	1129	1054	
1065	1157	1010	
1124	1127	1012	
1092	1117	1010	
1094	1122	991	
1168	1119	970	
1114	1060	1007	
1174	1120	1034	
1102	1155	989	
1113	1046	1032	
1177	1104	1008	
1163	1138	986	
1075	1148	1057	
1154	1101	1030	
1103	1076	983	
1194	1120	1009	
1154	1034	982	
1079	1104	985	
1117	1108	975	
1129	1068	999	
1146	1154	1002	
1145	1145	1052	
1115	1100	1010	
1070	1102	1010	
1099	1053	1017	
1100	1102	954	
1052	1054	1053	
1105	1111	974	
1049	1139	997	
1156	1086	1037	
1030	1104	972	
1081	1072	999	
1067	1087	970	
1130	1054	993	
1117	1140	962	
1094	1097	1025	
1142	1106	973	
1064	1062	1022	
1129	1080	972	
1093	1032	1015	
1105	1118	963	
1090	1063	1014	
1052	1070	980	
1085	1074	990	
1037	1084	1065	
1077	1061	961	
1081	1100	968	
1050	1109	1010	
1087	1044	998	
1136	1108	1015	
1117	1083	995	
1115	1161	1017	
1106	1009	917	
1117	1038	999	
1097	1046	945	
1107	1134	973	
1058	1067	1023	
1072	1112	966	
1076	1027	945	
1111	1077	968	
1099	1135	953	
1106	1017	951	
1066	1067	992	
1104	1105	944	
1021	1090	990	
1077	1044	964	
1079	1055	940	
1105	1049	992	
1095	1056	947	
1105	1047	1007	
1038	1076	975	
1139	1078	921	
1076	1071	1025	
1058	1054	1004	
1091	1137	981	
1121	1079	963	
1087	1044	911	
1018	1034	899	
1133	1046	973	
1080	1060	947	
1091	993	951	
1075	1036	977	
1080	1056	911	
1052	1041	934	
1070	1013	888	
1079	1081	928	
1129	1062	939	
1058	1039	974	
1061	1031	891	
1070	1100	969	
1015	1024	1010	
1068	1062	930	
1070	1060	943	
1044	1080	960	
1055	1028	940	
1108	1022	947	
1070	1102	897	
1109	1001	929	
1050	1042	957	
1087	1054	905	
1047	1033	927	
1123	1036	955	
1058	1097	951	
1022	985	920	
1074	1048	983	
1082	1028	930	
1089	1041	989	
1018	1050	942	
1102	1060	931	
1071	1083	930	
1047	1055	952	
1065	1034	983	
1043	1026	941	
1038	998	901	
1007	1068	930	
1059	1050	980	
1068	1067	878	
1058	998	948	
1025	1034	973	
1032	1018	941	
1044	1059	881	
970	1007	937	
1060	1089	903	
986	1003	898	
1075	983	940	
1026	1024	947	
1001	1051	939	
1032	992	932	
1049	1007	945	
1044	1079	940	
1015	1007	948	
1021	1032	879	
994	1015	892	
1072	1031	893	
1055	997	912	
1059	1036	909	
1066	1035	961	
1053	953	872	
1024	1018	875	
1025	1001	869	
1065	1014	929	
985	1013	906	
985	1018	869	
1056	1028	859	
1025	1051	905	
1006	1052	926	
1035	1037	887	
1050	959	906	
989	1035	943	
1018	1052	941	
1056	979	954	
1014	1005	941	
982	1053	911	
1066	1000	855	
1019	999	892	
969	997	867	
971	985	914	
1000	915	901	
991	1000	904	
994	974	912	
1016	954	858	
1019	956	909	
1045	1003	942	
1013	963	873	
997	1015	947	
1039	991	904	
1041	992	890	
971	997	865	
1018	1010	950	
1093	1016	941	
1039	972	894	
1021	1043	925	
1007	974	892	
1007	949	911	
975	996	889	
1023	1022	948	
976	1001	922	
1027	975	891	
1006	996	864	
963	917	870	
1001	1006	866	
973	989	926	
957	1003	910	
981	972	901	
1012	999	868	
1003	951	913	
980	995	858	
955	1000	902	
1021	974	851	
994	965	838	
1031	947	831	
1010	1018	892	
1051	959	834	
1011	973	855	
1026	1004	895	
1065	1000	879	
1020	937	884	
1026	1018	870	
951	980	910	
992	955	865	
1014	1054	869	
1044	995	879	
992	942	879	
998	985	838	
973	971	851	
889	1032	894	
982	916	872	
993	982	924	
968	1031	879	
951	975	875	
965	958	893	
985	967	887	
1038	1027	857	
980	924	853	
977	941	891	
936	981	889	
1069	967	889	
943	988	844	
977	975	887	
959	952	830	
961	1019	861	
971	969	851	
1041	938	863	
956	942	863	
985	924	867	
977	1019	889	
925	973	862	
921	958	866	
960	938	802	
961	999	797	
927	927	803	
943	927	859	
1023	915	857	
959	965	831	
963	997	824	
1013	956	832	
982	946	895	
931	989	828	
976	957	871	
947	872	836	
986	961	802	
901	945	891	
981	977	854	
890	954	815	
950	930	800	
965	905	810	
1009	945	844	
963	988	860	
963	928	876	
965	924	873	
1004	920	827	
988	957	859	
1014	960	927	
942	920	837	
954	973	837	
988	974	890	
949	937	876	
931	955	890	
928	953	804	
1017	921	849	
893	923	807	
905	907	819	
972	953	838	
949	967	812	
960	951	795	
891	863	841	
927	940	835	
944	975	824	
934	933	811	
977	917	791	
953	931	857	
907	937	844	
910	1006	826	
962	912	842	
942	963	805	
934	945	798	
1013	931	801	
906	878	817	
922	906	828	
920	983	807	
957	919	876	
950	923	838	
935	883	813	
950	924	839	
1000	899	845	
958	916	835	
907	882	827	
959	927	808	
915	962	814	
963	875	815	
969	933	844	
992	900	817	
966	883	832	
954	893	789	
913	911	829	
975	940	822	
906	882	774	
912	883	874	
970	925	833	
901	874	808	
897	920	841	
943	916	774	
900	867	810	
910	899	790	
929	870	794	
924	933	816	
893	924	791	
954	874	811	
907	899	796	
877	869	817	
950	916	824	
949	919	873	
923	908	775	
931	914	806	
948	881	792	
905	954	772	
882	922	784	
916	945	775	
949	923	806	
862	874	764	
965	854	792	
917	897	818	
945	879	779	
900	942	782	
932	876	745	
947	911	789	
910	874	816	
930	878	789	
947	913	803	
899	913	810	
933	898	824	
983	876	804	
947	871	814	
951	895	790	
900	890	821	
919	906	831	
954	886	805	
876	910	754	
890	889	755	
863	852	811	
891	907	811	
932	904	803	
903	929	791	
890	895	809	
904	925	821	
899	909	726	
954	882	773	
895	859	749	
917	899	767	
928	858	764	
930	904	820	
902	899	824	
922	882	743	
825	904	755	
861	905	772	
877	927	815	
833	791	789	
912	845	757	
930	834	781	
840	870	776	
944	864	730	
958	921	776	
870	914	796	
884	859	741	
866	862	798	
878	880	784	
866	844	777	
913	847	800	
909	878	780	
930	869	792	
900	876	791	
876	876	831	
862	880	808	
904	893	759	
779	888	798	
873	814	777	
844	871	819	
862	853	783	
946	858	788	
927	863	746	
865	835	753	
866	838	768	
846	854	799	
929	854	802	
856	890	756	
831	850	722	
832	850	751	
923	867	763	
848	880	779	
836	838	767	
887	878	745	
839	887	775	
858	824	736	
887	900	762	
915	864	703	
865	807	745	
894	805	774	
866	917	759	
848	792	773	
859	835	728	
882	828	778	
891	856	722	
895	839	754	
831	895	785	
860	854	731	
876	880	770	
864	832	731	
827	846	762	
911	771	749	
837	896	770	
813	883	796	
831	843	758	
838	857	754	
824	846	790	
846	813	713	
841	863	756	
899	861	694	
850	837	697	
856	804	756	
836	791	781	
849	846	718	
878	818	763	
846	848	770	
900	870	746	
846	837	759	
849	864	760	
888	837	775	
856	839	755	
874	852	759	
890	863	683	
825	847	719	
862	839	720	
871	854	754	
841	820	716	
817	869	727	
899	854	744	
817	854	775	
840	865	712	
898	822	675	
804	860	714	
856	812	738	
808	807	712	
860	844	706	
802	850	716	
869	819	696	
816	832	732	
911	829	728	
862	821	737	
810	829	720	
821	792	704	
832	826	714	
798	789	698	
840	840	690	
779	829	685	
836	840	739	
770	810	639	
881	814	718	
828	800	652	
811	832	724	
809	786	702	
849	860	755	
832	832	739	
839	821	718	
872	789	738	
862	792	708	
822	811	675	
822	841	741	
849	801	707	
813	824	669	
805	829	713	
812	875	736	
799	786	696	
851	799	730	
818	812	711	
837	772	669	
840	761	705	
831	803	678	
878	842	734	
873	836	705	
827	811	707	
874	787	707	
772	788	654	
789	794	730	
789	819	711	
841	812	694	
833	755	711	
828	822	736	
770	781	711	
792	783	751	
852	778	689	
836	820	734	
808	783	707	
797	775	669	
814	790	676	
826	831	694	
809	760	697	
784	787	727	
779	789	682	
844	732	632	
731	754	708	
775	762	680	
793	778	670	
835	790	664	
855	767	730	
840	810	733	
811	865	639	
747	810	692	
787	821	685	
807	786	676	
824	824	688	
851	801	691	
830	796	744	
799	789	649	
807	787	648	
823	789	642	
804	826	720	
782	709	697	
801	732	689	
784	793	666	
786	729	691	
813	817	704	
807	793	667	
830	834	696	
792	791	653	
766	810	652	
778	794	683	
815	809	694	
763	755	686	
797	772	646	
774	739	681	
832	812	641	
814	821	670	
774	756	693	
779	829	717	
806	743	626	
799	774	678	
755	777	671	
777	762	688	
769	807	718	
759	801	681	
766	774	631	
804	801	650	
764	750	662	
811	788	683	
783	814	669	
777	756	676	
802	783	672	
801	801	663	
843	768	640	
801	765	648	
740	777	662	
811	726	676	
737	763	700	
787	754	662	
765	729	672	
767	753	658	
778	739	672	
733	767	669	
757	720	662	
783	784	683	
744	774	681	
774	774	655	
795	763	673	
779	748	605	
784	789	676	
752	781	710	
771	751	636	
742	771	664	
803	802	662	
760	738	687	
780	795	661	
767	744	662	
788	737	638	
752	738	633	
737	767	694	
775	739	674	
735	714	634	
770	790	652	
776	785	694	
812	774	654	
758	735	610	
768	726	663	
744	742	682	
738	790	664	
768	743	653	
746	754	630	
764	740	643	
762	825	646	
805	713	715	
741	733	680	
763	709	654	
796	741	672	
777	748	664	
708	742	597	
740	695	682	
764	735	635	
751	685	662	
775	749	663	
791	716	626	
732	753	629	
803	786	651	
701	721	672	
743	729	637	
718	733	652	
782	741	593	
741	744	657	
767	725	619	
706	697	629	
741	728	653	
743	692	619	
761	745	590	
757	714	662	
758	732	630	
731	752	611	
767	730	672	
725	740	619	
811	788	647	
747	737	601	
766	706	598	
750	723	662	
745	725	630	
742	739	663	
737	703	588	
775	735	613	
737	728	599	
800	724	661	
760	722	594	
754	728	653	
745	737	631	
711	765	587	
764	702	630	
742	735	604	
728	701	621	
730	722	620	
685	717	604	
735	705	591	
750	754	692	
720	696	605	
681	709	595	
711	759	618	
704	693	601	
738	714	606	
684	722	577	
693	706	610	
741	753	601	
784	686	681	
701	700	626	
740	732	604	
739	750	623	
663	713	600	
721	756	620	
701	733	639	
748	699	621	
744	726	608	
764	694	585	
754	749	627	
712	752	599	
759	718	614	
692	714	604	
757	692	615	
703	697	612	
709	704	655	
708	681	639	
752	732	595	
675	729	599	
700	685	650	
725	681	629	
691	698	608	
691	689	640	
775	701	636	
726	679	614	
746	679	611	
718	731	614	
733	778	646	
721	685	597	
733	729	595	
732	697	621	
724	742	622	
751	696	639	
722	651	587	
714	694	594	
735	649	636	
736	690	589	
703	709	592	
710	674	602	
751	707	618	
769	730	630	
706	677	634	
731	694	607	
738	756	565	
673	700	571	
747	721	591	
686	702	634	
699	732	605	
722	693	588	
696	713	598	
696	678	570	
748	668	613	
681	664	629	
718	705	619	
687	702	592	
712	665	570	
715	679	612	
676	686	567	
696	670	585	
663	630	576	
729	682	627	
713	648	558	
714	686	613	
706	661	600	
681	660	551	
698	671	593	
729	670	628	
736	623	544	
670	707	565	
727	688	591	
653	666	560	
678	696	560	
696	662	562	
687	673	605	
703	699	583	
675	629	609	
709	694	559	
685	626	592	
677	690	616	
737	676	558	
704	682	570	
728	657	594	
678	667	583	
701	706	582	
726	664	605	
643	653	570	
711	650	591	
711	706	592	
759	660	581	
681	667	598	
743	650	579	
661	653	597	
729	643	538	
665	682	552	
696	720	534	
698	682	568	
669	704	578	
680	630	575	
685	618	572	
674	688	550	
700	655	541	
713	689	561	
684	645	573	
638	631	578	
676	678	536	
707	690	601	
739	617	559	
682	666	573	
667	691	585	
694	639	567	
727	675	599	
671	645	611	
667	694	577	
704	641	568	
690	647	591	
691	709	594	
669	676	555	
714	677	594	
703	618	579	
711	661	540	
682	626	566	
670	653	565	
716	637	561	
670	676	585	
680	637	569	
683	648	569	
733	620	549	
616	655	567	
681	651	579	
662	628	566	
741	598	602	
675	671	537	
658	639	529	
652	593	548	
697	658	563	
694	677	613	
662	598	558	
658	673	533	
648	670	543	
673	650	581	
660	676	548	
718	632	578	
687	658	570	
641	615	550	
666	614	563	
676	662	566	
651	591	549	
657	610	551	
671	653	576	
625	617	575	
702	632	559	
680	641	565	
679	686	580	
674	637	570	
663	657	558	
682	625	564	
630	634	544	
723	654	536	
668	667	561	
702	658	547	
614	645	567	
676	653	544	
673	608	577	
635	632	555	
672	647	586	
616	615	609	
615	650	563	
627	661	489	
609	638	525	
637	556	530	
633	634	529	
683	629	549	
677	608	582	
704	688	539	
661	652	543	
615	698	521	
622	617	533	
682	630	555	
675	597	562	
636	637	502	
640	612	560	
690	637	536	
626	652	591	
690	620	536	
659	673	574	
633	604	548	
638	683	549	
699	665	553	
621	583	545	
653	665	500	
688	695	515	
626	640	527	
605	655	535	
630	605	559	
624	656	543	
629	622	584	
648	663	532	
645	607	539	
680	620	530	
619	633	530	
669	681	536	
679	641	521	
651	652	495	
633	643	551	
661	600	537	
660	636	545	
681	655	515	
656	622	523	
619	604	547	
646	626	539	
649	617	554	
705	638	486	
672	627	537	
647	601	518	
669	588	518	
635	626	540	
650	620	513	
619	583	533	
610	594	556	
611	599	535	
645	616	524	
661	597	552	
629	602	525	
602	604	545	
664	636	495	
611	629	478	
653	640	531	
679	589	506	
637	620	537	
583	617	517	
646	596	532	
652	646	490	
642	604	525	
627	620	550	
658	608	552	
640	623	524	
614	638	534	
660	593	556	
594	640	515	
657	619	520	
592	630	526	
608	584	509	
644	619	493	
652	626	522	
634	601	536	
592	630	509	
573	578	541	
594	602	498	
640	572	512	
668	609	522	
612	624	504	
686	601	517	
581	571	498	
603	591	494	
607	643	504	
616	605	553	
574	611	526	
604	588	494	
605	617	542	
643	586	542	
618	572	501	
626	580	510	
599	619	515	
650	581	487	
582	611	547	
624	583	495	
615	605	505	
583	582	522	
602	624	497	
609	596	529	
606	590	526	
609	589	519	
597	637	542	
625	624	523	
620	555	490	
616	595	501	
613	567	551	
636	544	486	
632	545	542	
637	599	493	
606	558	514	
609	632	517	
636	594	496	
606	624	482	
591	590	519	
602	561	509	
581	566	539	
608	606	466	
644	564	495	
580	595	525	
668	544	541	
605	613	515	
573	552	484	
599	594	475	
604	597	448	
592	577	518	
618	565	526	
637	590	506	
584	576	529	
591	558	521	
599	547	498	
584	591	486	
572	639	487	
575	584	483	
639	618	533	
607	590	524	
615	582	482	
596	577	492	
624	586	534	
591	587	531	
611	586	500	
635	568	500	
620	613	480	
561	619	461	
605	598	505	
623	572	455	
628	604	484	
601	561	483	
600	599	517	
611	570	476	
644	581	466	
589	580	510	
604	535	472	
587	580	471	
593	569	466	
630	552	498	
547	606	484	
574	580	556	
564	568	461	
565	606	509	
637	545	512	
610	555	479	
612	535	475	
567	566	481	
552	532	486	
599	551	480	
584	540	491	
560	557	496	
606	559	461	
585	543	535	
573	619	509	
625	559	468	
587	565	474	
603	580	486	
611	577	513	
581	521	467	
567	596	503	
551	598	495	
578	556	512	
600	550	457	
561	529	471	
624	569	477	
582	544	502	
573	575	463	
593	564	495	
589	584	477	
518	563	496	
596	541	481	
546	540	484	
584	563	430	
531	606	418	
569	574	495	
548	515	496	
614	569	511	
583	525	427	
568	546	458	
537	549	439	
551	543	493	
573	548	477	
619	521	446	
567	523	441	
635	548	496	
575	572	463	
589	524	503	
536	569	485	
581	581	481	
614	528	515	
575	531	450	
600	568	487	
595	561	464	
566	523	477	
582	560	461	
579	561	451	
574	544	458	
548	530	493	
584	532	455	
560	520	494	
555	564	423	
562	566	451	
582	542	431	
580	550	425	
567	525	465	
543	542	457	
570	511	464	
581	540	455	
583	559	438	
537	554	457	
536	523	474	
559	544	465	
569	518	456	
532	531	464	
572	547	451	
565	510	482	
589	526	437	
591	510	453	
579	511	484	
547	569	444	
547	508	480	
575	528	417	
576	538	466	
532	563	425	
556	544	459	
579	556	458	
572	511	427	
537	538	494	
524	566	490	
565	554	476	
546	581	467	
544	553	446	
596	540	447	
533	531	463	
592	532	494	
575	551	485	
584	538	475	
568	495	454	
527	554	467	
536	553	443	
597	509	466	
578	493	467	
594	574	422	
594	504	433	
576	531	490	
548	521	439	
557	540	438	
580	531	450	
604	553	448	
536	533	491	
536	541	408	
555	535	474	
540	513	461	
549	511	446	
563	524	476	
557	529	462	
537	549	450	
560	545	398	
575	526	487	
604	510	421	
562	554	500	
533	523	480	
543	536	458	
521	525	461	
553	521	474	
526	554	470	
523	514	454	
523	505	483	
524	494	428	
551	511	425	
579	513	438	
568	544	420	
544	522	442	
571	553	431	
528	508	469	
572	549	435	
549	539	443	
582	525	441	
532	491	466	
539	483	403	
563	507	415	
574	560	407	
498	517	448	
555	554	436	
561	518	457	
540	535	443	
521	563	489	
535	487	422	
544	534	439	
525	505	449	
542	507	449	
549	527	402	
552	530	428	
543	498	412	
549	515	431	
517	503	440	
517	547	457	
528	507	462	
512	508	436	
580	559	416	
563	491	425	
564	525	439	
551	501	444	
497	495	453	
510	542	403	
514	503	434	
554	490	416	
511	461	425	
526	532	464	
557	526	439	
528	541	422	
556	505	412	
494	558	377	
546	514	405	
508	484	487	
536	506	443	
503	523	405	
525	498	429	
561	488	441	
513	480	413	
539	539	408	
522	484	402	
533	473	442	
530	496	412	
535	520	434	
519	501	418	
576	493	369	
511	547	420	
525	519	430	
538	525	399	
500	471	422	
561	538	441	
537	504	409	
492	506	450	
523	503	426	
547	495	413	
515	501	430	
523	508	433	
522	492	402	
506	526	418	
560	490	420	
555	504	426	
515	511	389	
527	509	437	
520	486	438	
508	488	398	
474	496	407	
514	503	417	
467	467	425	
492	484	429	
483	522	411	
502	527	441	
506	513	400	
505	478	410	
491	465	424	
530	483	419	
520	504	408	
550	502	377	
508	489	406	
454	492	413	
543	501	440	
528	481	410	
535	519	450	
479	501	452	
491	443	375	
515	491	409	
533	494	415	
502	530	432	
526	518	427	
530	476	429	
525	500	424	
510	510	370	
531	455	421	
512	462	421	
528	477	422	
524	521	411	
484	486	425	
516	477	410	
512	458	419	
534	472	402	
501	461	428	
505	462	436	
554	453	436	
507	479	389	
509	441	417	
494	503	386	
512	481	405	
505	484	395	
490	523	402	
497	512	390	
487	501	376	
501	481	420	
500	457	344	
560	501	430	
471	481	443	
503	481	407	
504	504	403	
478	490	442	
530	492	399	
496	473	376	
531	468	418	
503	473	401	
566	477	391	
474	490	401	
507	503	369	
507	507	382	
519	462	404	
514	461	391	
494	506	395	
478	474	393	
511	462	398	
509	480	408	
530	496	369	
469	492	352	
522	449	394	
492	487	435	
528	469	428	
537	466	398	
485	477	400	
476	480	421	
484	502	436	
501	494	384	
513	454	408	
523	468	398	
494	504	390	
506	497	377	
505	474	403	
491	447	428	
475	486	363	
503	467	407	
467	471	388	
510	457	381	
482	463	402	
487	447	391	
490	447	419	
481	487	382	
484	491	394	
507	495	371	
473	481	393	
539	467	378	
494	444	378	
507	470	375	
525	443	395	
488	510	387	
502	476	409	
508	389	408	
442	469	378	
460	420	415	
522	484	374	
484	443	399	
468	421	387	
461	439	375	
469	465	382	
496	424	407	
490	484	370	
499	486	392	
496	478	384	
477	457	414	
513	437	370	
454	438	376	
477	461	376	
448	469	402	
491	446	417	
477	436	402	
490	475	382	
511	470	394	
457	467	355	
478	482	410	
473	446	399	
422	458	396	
478	444	371	
467	440	385	
451	469	354	
484	476	392	
491	465	392	
444	470	367	
479	491	391	
480	402	360	
450	440	366	
500	445	372	
481	452	405	
481	458	388	
480	401	390	
497	431	381	
493	444	388	
470	445	377	
451	461	354	
452	458	371	
460	433	375	
498	440	366	
493	456	356	
457	452	403	
456	476	421	
465	449	388	
457	432	359	
452	479	412	
467	425	368	
431	465	378	
488	446	370	
474	446	362	
501	512	396	
470	471	367	
487	445	376	
472	449	381	
517	461	365	
483	441	388	
482	426	397	
437	436	408	
484	434	358	
434	438	383	
475	494	355	
463	452	383	
459	416	372	
479	430	338	
431	437	305	
445	443	358	
445	457	355	
448	437	343	
489	425	360	
462	417	356	
445	421	354	
454	412	342	
497	445	399	
463	441	365	
485	421	353	
478	426	406	
426	430	399	
469	425	407	
485	444	376	
502	466	366	
467	421	362	
462	424	388	
504	448	383	
448	451	362	
435	467	388	
470	447	386	
468	443	391	
468	449	374	
464	411	338	
470	422	384	
416	409	341	
439	446	363	
442	492	334	
433	409	365	
489	419	360	
416	451	392	
434	458	364	
452	383	356	
475	439	356	
442	472	355	
443	449	346	
463	430	362	
451	458	391	
451	437	333	
456	475	328	
473	469	361	
460	445	359	
432	435	327	
433	437	391	
433	430	355	
465	399	348	
442	427	354	
484	437	400	
462	448	366	
434	401	356	
455	424	375	
442	404	363	
485	433	313	
451	432	353	
466	467	327	
469	409	361	
483	422	336	
444	427	355	
454	444	352	
448	441	329	
427	424	371	
480	444	340	
443	418	363	
444	419	390	
445	436	376	
447	432	366	
437	425	368	
464	441	352	
442	454	366	
414	419	354	
440	423	362	
434	434	337	
447	423	390	
422	413	370	
434	409	358	
451	425	374	
469	401	325	
470	408	338	
439	427	329	
431	434	361	
460	448	377	
483	415	340	
456	402	344	
416	388	360	
427	411	336	
441	420	342	
415	430	345	
453	409	363	
429	390	327	
427	402	368	
447	431	389	
419	423	353	
437	413	363	
411	375	373	
458	411	342	
444	432	346	
496	427	362	
428	453	335	
443	396	365	
436	410	343	
488	388	353	
405	380	367	
474	391	372	
467	381	326	
424	413	342	
427	425	357	
433	429	360	
425	465	336	
422	417	320	
426	429	340	
446	408	334	
458	404	343	
422	395	340	
436	402	362	
433	404	361	
412	376	369	
420	412	332	
408	422	372	
432	389	363	
451	383	320	
415	407	311	
422	400	320	
439	444	326	
417	379	313	
453	398	354	
422	404	396	
440	381	376	
442	449	337	
419	413	334	
462	375	307	
480	414	341	
391	404	352	
441	379	321	
431	385	312	
446	421	315	
435	384	342	
401	389	366	
440	479	345	
455	397	353	
443	417	323	
398	413	304	
407	379	345	
451	396	332	
429	371	332	
423	443	350	
419	454	334	
448	392	346	
439	397	316	
434	380	331	
433	411	351	
445	403	297	
437	438	312	
439	406	305	
400	362	338	
392	412	314	
422	397	323	
420	436	364	
431	380	343	
400	426	357	
402	401	352	
407	407	319	
416	442	338	
423	396	334	
424	397	328	
433	393	317	
376	417	317	
439	386	325	
425	359	365	
421	357	337	
422	389	332	
427	362	345	
424	396	363	
436	391	307	
396	407	341	
413	413	338	
432	377	318	
441	395	349	
397	404	327	
413	403	381	
439	390	311	
445	370	315	
434	402	278	
406	390	369	
406	376	295	
418	372	336	
397	399	319	
426	385	311	
375	395	275	
353	448	322	
390	385	335	
472	404	343	
426	379	311	
416	386	354	
411	394	327	
425	412	315	
406	408	311	
395	407	355	
418	390	309	
412	400	323	
444	392	335	
415	413	326	
393	415	328	
437	400	338	
407	418	338	
406	369	304	
421	367	337	
391	356	359	
421	381	290	
392	363	341	
378	410	371	
370	369	335	
407	393	309	
418	390	310	
413	376	317	
425	428	351	
379	395	324	
409	401	290	
425	387	294	
396	404	319	
425	381	313	
396	385	294	
369	378	335	
442	395	308	
409	382	361	
440	411	342	
407	390	340	
447	384	312	
380	386	319	
432	378	302	
375	403	313	
381	388	321	
387	361	363	
387	418	309	
398	387	314	
428	390	311	
392	405	325	
375	379	302	
394	362	318	
405	376	297	
427	373	323	
394	372	305	
395	395	334	
402	359	294	
384	355	305	
438	362	328	
421	367	319	
402	343	291	
401	361	306	
418	410	325	
371	351	314	
405	353	282	
408	365	275	
391	361	325	
385	343	289	
410	368	309	
407	385	308	
356	390	318	
376	351	319	
388	389	330	
404	365	298	
407	391	287	
369	373	318	
371	380	292	
407	361	297	
404	389	327	
395	344	294	
391	366	329	
385	346	335	
395	349	309	
385	368	294	
375	401	341	
386	380	323	
380	377	304	
399	352	306	
387	356	320	
386	374	302	
375	371	295	
397	348	322	
413	315	287	
388	394	307	
385	370	290	
355	347	300	
367	404	286	
431	366	315	
367	362	298	
389	385	295	
386	367	307	
379	357	268	
416	350	327	
363	330	300	
412	355	303	
380	372	302	
422	390	308	
380	378	318	
410	358	295	
386	351	291	
399	364	314	
349	392	309	
395	346	291	
398	380	326	
398	370	322	
372	337	321	
354	348	329	
377	363	279	
385	331	300	
375	398	314	
351	375	280	
388	386	283	
357	364	326	
360	408	330	
364	346	274	
386	352	300	
356	363	316	
342	350	325	
396	350	317	
362	362	307	
387	339	341	
373	364	320	
392	359	295	
367	383	286	
384	380	320	
383	319	304	
345	396	276	
375	396	299	
386	366	301	
396	392	281	
370	387	294	
364	331	281	
385	365	269	
391	315	299	
388	356	309	
387	324	302	
358	339	331	
394	356	338	
354	344	292	
367	340	293	
373	360	288	
379	387	277	
373	334	289	
387	336	282	
378	356	265	
354	361	280	
374	373	266	
382	388	291	
364	367	284	
341	358	306	
367	330	310	
374	364	316	
387	331	276	
364	354	303	
387	336	285	
363	350	317	
360	329	277	
386	380	306	
369	364	279	
365	365	308	
410	341	285	
366	359	286	
351	381	293	
381	369	273	
388	362	298	
398	338	285	
395	348	317	
345	308	279	
369	378	285	
389	360	294	
348	347	255	
418	338	297	
384	360	264	
370	369	267	
337	334	285	
374	341	278	
389	335	291	
350	334	288	
354	347	286	
383	344	298	
368	333	277	
355	349	268	
369	344	285	
346	335	340	
337	344	280	
370	338	306	
366	363	277	
384	339	286	
364	335	272	
387	323	273	
387	329	273	
351	338	287	
369	333	245	
376	340	285	
331	344	292	
391	331	277	
357	366	267	
332	338	299	
348	335	302	
360	367	286	
377	318	284	
346	328	280	
354	297	280	
368	346	271	
382	329	286	
341	377	275	
388	367	283	
344	324	266	
359	343	255	
339	359	260	
391	347	272	
402	321	286	
340	313	294	
347	322	273	
377	351	248	
384	324	302	
374	305	257	
408	345	270	
373	311	268	
357	305	281	
340	347	254	
328	325	299	
368	316	279	
372	315	312	
342	358	242	
364	373	294	
350	318	270	
358	397	302	
388	336	271	
353	311	262	
350	319	290	
382	335	269	
377	353	257	
345	335	286	
350	368	257	
366	324	273	
348	338	268	
345	350	258	
365	315	280	
371	323	273	
349	341	271	
367	365	282	
370	344	299	
366	339	300	
327	324	289	
356	343	264	
386	301	264	
323	349	260	
374	336	278	
348	355	257	
365	345	277	
336	312	292	
344	351	266	
337	303	257	
360	339	259	
354	338	257	
342	306	264	
352	347	270	
357	346	266	
346	328	245	
341	321	274	
384	325	289	
373	359	261	
330	346	297	
365	299	277	
343	356	274	
327	339	258	
346	317	267	
351	297	256	
342	349	281	
353	335	277	
320	334	250	
336	343	240	
344	349	255	
331	346	278	
333	317	260	
354	281	272	
337	325	274	
326	300	275	
357	335	283	
342	330	253	
330	328	284	
364	304	258	
340	375	270	
335	313	250	
377	324	247	
339	371	259	
329	302	268	
353	281	265	
340	356	238	
329	344	257	
352	329	255	
348	333	287	
328	343	261	
355	326	254	
340	334	251	
318	315	257	
320	324	255	
333	342	275	
356	333	254	
371	351	260	
308	337	267	
313	319	243	
351	380	269	
329	328	260	
342	295	250	
326	344	239	
330	311	278	
371	325	291	
370	326	251	
335	298	265	
381	300	241	
326	293	254	
347	332	258	
326	347	273	
349	295	257	
352	315	251	
335	306	267	
332	296	253	
314	306	268	
347	303	286	
384	307	279	
348	306	259	
348	313	293	
342	332	276	
344	299	259	
342	336	247	
315	295	268	
350	306	249	
354	308	238	
330	311	263	
337	291	274	
311	303	268	
325	306	255	
329	315	251	
295	297	256	
332	333	256	
327	309	269	
292	335	271	
327	340	285	
339	317	287	
360	279	229	
334	328	243	
347	296	225	
345	285	214	
342	308	272	
333	319	263	
298	318	257	
321	321	270	
342	293	247	
325	266	295	
327	317	272	
312	324	255	
300	311	246	
362	284	268	
356	276	246	
315	342	255	
326	329	238	
322	300	236	
327	319	266	
312	306	230	
326	314	243	
324	286	260	
335	303	252	
322	299	273	
336	287	253	
303	347	232	
330	297	261	
327	290	263	
319	293	245	
299	318	252	
364	278	266	
295	296	241	
314	341	265	
335	307	242	
356	319	255	
353	288	242	
329	313	250	
349	313	265	
327	298	256	
306	299	258	
297	297	253	
315	329	229	
338	275	247	
321	340	242	
335	306	227	
356	317	257	
297	293	240	
322	302	242	
317	319	236	
333	334	235	
316	331	250	
323	305	245	
337	302	235	
318	338	238	
327	285	288	
327	322	290	
324	314	284	
304	316	239	
340	271	242	
327	293	249	
329	317	271	
296	281	223	
352	300	228	
376	301	221	
324	281	236	
302	315	275	
320	318	203	
355	307	249	
326	319	244	
322	319	257	
303	301	251	
325	315	245	
342	311	239	
314	324	259	
332	278	223	
305	285	266	
333	279	273	
316	288	225	
337	297	276	
292	281	248	
312	301	238	
321	283	250	
304	302	226	
303	297	264	
345	309	259	
339	293	239	
318	319	217	
321	275	273	
329	302	244	
337	306	227	
319	302	227	
353	309	256	
299	311	210	
314	283	265	
312	280	213	
318	305	248	
318	311	247	
300	277	234	
301	266	240	
290	299	229	
321	287	259	
301	274	259	
299	278	249	
304	262	239	
308	292	249	
329	316	249	
312	296	245	
336	287	272	
313	323	234	
325	298	241	
287	288	243	
292	303	231	
295	255	233	
308	272	263	
319	294	235	
315	277	256	
305	282	223	
271	288	202	
279	313	220	
277	301	210	
312	304	213	
300	279	255	
312	301	228	
338	278	238	
287	294	255	
341	312	207	
305	254	248	
316	262	215	
292	284	244	
307	312	246	
286	288	216	
300	289	236	
310	310	236	
344	269	229	
305	290	238	
296	261	251	
323	260	232	
330	295	227	
313	287	239	
285	278	244	
315	274	221	
325	279	239	
358	256	258	
322	284	233	
324	263	208	
285	282	230	
280	275	224	
306	299	248	
312	294	239	
334	294	225	
275	285	222	
329	291	231	
313	297	214	
321	267	225	
283	294	250	
302	324	217	
289	275	254	
300	290	239	
303	289	243	
304	300	237	
298	301	205	
292	278	262	
287	297	233	
263	263	218	
303	245	208	
300	263	226	
291	279	218	
271	264	205	
320	255	244	
299	287	226	
319	291	239	
285	282	229	
304	281	214	
309	308	223	
302	303	219	
311	302	214	
294	268	244	
288	268	216	
311	289	226	
301	282	229	
303	275	199	
313	255	221	
298	301	233	
308	288	217	
293	297	240	
292	290	223	
300	286	258	
299	266	237	
318	269	242	
311	292	239	
283	290	229	
303	275	230	
304	278	222	
330	276	221	
276	289	206	
315	250	215	
300	279	207	
296	277	260	
298	280	220	
268	279	232	
298	270	229	
291	287	206	
302	279	203	
319	275	242	
280	278	227	
282	276	206	
290	262	217	
302	286	227	
280	287	205	
269	294	215	
290	274	215	
312	252	190	
288	262	208	
310	270	204	
286	310	209	
278	277	217	
309	242	211	
303	260	233	
283	271	223	
280	281	200	
283	258	242	
300	264	232	
287	274	240	
287	268	234	
281	282	219	
298	275	233	
314	256	219	
282	299	207	
307	271	253	
268	310	251	
290	296	231	
260	280	212	
307	271	216	
288	254	226	
291	263	236	
280	288	215	
293	247	221	
285	292	228	
272	299	216	
280	273	204	
291	278	245	
293	274	239	
295	272	215	
272	304	192	
279	298	193	
272	267	213	
291	277	244	
292	274	208	
282	270	233	
252	280	219	
275	279	215	
326	250	196	
317	273	209	
259	273	215	
270	279	213	
275	258	216	
288	275	207	
274	270	216	
254	265	224	
269	253	198	
298	256	248	
276	269	204	
297	261	197	
290	273	210	
288	289	235	
254	268	202	
286	266	209	
281	280	199	
283	264	206	
279	239	215	
292	258	211	
312	264	221	
297	269	231	
298	264	209	
273	261	200	
272	256	225	
286	239	213	
262	276	221	
259	275	217	
302	248	227	
267	247	203	
281	274	205	
294	259	199	
271	247	222	
264	275	212	
269	274	224	
257	293	219	
310	247	181	
302	253	219	
276	271	205	
303	235	198	
282	242	209	
285	248	184	
261	268	190	
301	252	187	
304	260	201	
283	252	222	
269	282	208	
272	242	194	
294	244	225	
289	236	201	
281	251	209	
281	257	223	
273	244	216	
282	269	220	
259	246	208	
289	275	214	
285	271	209	
275	255	195	
289	261	227	
280	252	200	
269	272	199	
288	248	182	
277	250	225	
262	234	222	
280	276	225	
251	244	196	
310	285	211	
280	265	202	
278	255	204	
273	255	203	
274	238	179	
261	250	208	
264	255	204	
255	243	228	
275	262	199	
268	253	187	
279	222	195	
245	277	206	
254	259	218	
271	259	178	
247	278	212	
265	265	215	
296	248	217	
256	252	212	
291	264	189	
288	268	205	
267	239	201	
269	273	207	
310	266	193	
275	273	216	
239	259	187	
274	256	214	
293	254	223	
277	236	214	
266	263	206	
301	258	214	
268	261	177	
276	235	205	
284	262	184	
239	267	196	
304	234	212	
288	247	222	
261	268	215	
261	271	183	
289	240	191	
276	255	189	
289	218	195	
281	244	217	
260	208	188	
278	199	196	
288	240	204	
283	275	195	
258	223	188	
283	253	195	
270	249	182	
269	235	200	
273	256	222	
254	230	194	
286	263	170	
253	259	192	
262	263	214	
273	252	209	
286	244	210	
295	262	178	
258	249	226	
259	283	202	
265	244	210	
271	231	191	
255	235	204	
250	247	215	
279	223	174	
261	249	213	
307	269	189	
252	234	176	
253	247	183	
243	257	230	
256	241	219	
252	268	193	
259	254	186	
255	256	201	
270	253	180	
252	241	196	
278	236	211	
273	236	197	
282	259	210	
258	255	184	
271	238	208	
255	249	194	
259	263	184	
254	231	202	
254	252	184	
304	255	234	
260	266	182	
255	223	189	
247	229	207	
261	248	217	
277	247	191	
254	247	196	
302	249	200	
252	235	187	
258	241	184	
277	221	182	
255	246	190	
239	233	202	
272	248	202	
254	259	182	
237	224	198	
271	271	184	
237	235	195	
284	234	165	
228	241	197	
275	269	195	
275	233	217	
269	250	193	
284	219	191	
250	263	198	
282	230	192	
253	264	215	
233	237	187	
252	215	234	
269	232	185	
261	242	180	
283	241	190	
256	242	204	
242	241	218	
251	226	208	
249	245	196	
236	246	203	
240	208	185	
248	237	197	
241	212	177	
263	228	164	
245	238	196	
247	230	222	
278	239	195	
260	255	201	
224	202	181	
256	243	198	
265	240	208	
250	239	191	
229	237	198	
232	257	192	
250	228	171	
277	220	171	
239	236	212	
262	220	183	
244	217	179	
272	233	198	
253	199	172	
241	246	187	
277	232	196	
227	244	206	
256	249	194	
241	235	163	
255	226	189	
267	234	165	
285	216	182	
244	224	196	
263	243	187	
247	226	182	
254	264	191	
258	215	208	
258	220	212	
259	214	214	
271	248	202	
260	220	186	
243	239	180	
226	222	211	
257	232	205	
225	210	176	
253	225	210	
243	223	175	
238	255	171	
230	234	179	
241	231	180	
254	285	179	
255	255	188	
249	265	198	
246	217	213	
237	236	184	
252	222	177	
257	242	188	
252	216	188	
243	237	170	
265	228	195	
258	269	192	
255	234	180	
229	224	187	
273	239	173	
237	220	169	
223	235	195	
253	228	183	
228	253	208	
240	217	183	
250	230	197	
228	222	178	
212	215	206	
229	233	174	
243	209	185	
244	210	178	
234	237	199	
251	225	202	
238	249	170	
245	224	204	
247	242	164	
231	240	195	
219	214	182	
267	234	186	
269	235	196	
234	256	183	
253	249	182	
263	239	186	
239	214	181	
262	238	177	
217	232	187	
249	231	153	
246	225	198	
216	236	166	
241	201	192	
238	220	168	
228	226	160	
243	225	179	
226	229	164	
254	217	198	
253	224	161	
237	228	183	
229	241	169	
246	256	179	
245	216	172	
259	237	160	
245	204	181	
233	211	190	
226	228	213	
247	228	169	
249	243	202	
254	238	200	
249	224	174	
252	231	182	
234	192	193	
209	209	174	
247	247	166	
233	226	167	
231	235	166	
225	215	184	
259	232	161	
248	214	156	
221	235	193	
223	210	191	
232	214	166	
229	198	202	
201	221	184	
242	226	190	
230	229	178	
228	216	165	
226	229	178	
229	236	194	
217	207	170	
235	221	146	
240	192	168	
238	214	185	
223	220	163	
232	217	166	
226	240	177	
218	223	193	
237	244	169	
247	217	180	
221	229	144	
270	244	177	
232	204	148	
234	208	183	
234	232	190	
252	240	164	
255	208	170	
229	236	168	
224	225	172	
227	242	180	
236	209	176	
212	220	183	
239	242	163	
237	216	180	
235	224	163	
221	226	175	
244	210	181	
224	257	158	
256	239	201	
230	195	154	
233	202	180	
254	234	182	
222	213	147	
252	202	165	
229	199	177	
229	241	165	
255	208	161	
228	228	174	
247	226	190	
217	217	172	
240	222	180	
247	229	176	
218	207	152	
225	182	196	
236	218	159	
242	213	180	
221	228	206	
233	228	172	
241	228	186	
205	256	157	
248	209	162	
223	237	186	
202	211	169	
232	207	179	
244	204	171	
244	188	156	
237	205	177	
221	199	169	
222	214	180	
234	221	174	
244	216	191	
259	209	176	
205	230	155	
186	209	165	
228	225	147	
238	188	158	
210	205	190	
205	211	172	
203	200	144	
258	214	143	
218	208	183	
217	179	188	
220	208	193	
220	205	178	
237	202	169	
227	219	181	
191	194	177	
248	197	158	
217	208	169	
246	222	153	
199	226	178	
216	214	147	
234	224	170	
211	186	158	
228	205	161	
247	217	159	
230	185	194	
228	243	196	
241	221	164	
238	177	152	
213	217	167	
216	210	165	
236	211	159	
244	212	177	
226	234	152	
260	211	194	
199	151	152	
235	200	212	
242	208	190	
204	205	174	
199	228	165	
211	218	169	
226	212	171	
216	217	157	
218	196	174	
225	194	172	
212	205	175	
257	199	187	
210	201	163	
231	196	161	
214	209	165	
219	224	171	
221	230	178	
205	210	146	
218	215	151	
204	230	159	
228	223	157	
203	181	160	
203	203	190	
244	187	150	
229	208	147	
243	210	160	
236	205	183	
244	210	182	
202	189	164	
237	201	183	
233	219	145	
205	216	174	
223	184	141	
221	203	166	
206	231	147	
242	215	150	
226	204	145	
219	207	164	
188	203	148	
228	188	169	
227	184	174	
219	216	173	
214	205	149	
224	220	145	
189	189	135	
211	194	176	
223	224	154	
225	216	189	
204	196	163	
231	207	155	
233	188	159	
228	219	154	
219	191	158	
221	229	148	
226	209	176	
233	206	152	
217	212	158	
193	226	171	
227	212	135	
255	210	162	
241	208	174	
216	205	158	
188	224	141	
219	193	170	
236	190	166	
218	199	151	
215	192	147	
214	207	132	
240	211	151	
207	208	164	
202	216	136	
195	202	147	
207	220	128	
195	203	160	
213	174	143	
191	199	157	
182	177	183	
216	204	161	
207	187	158	
236	207	150	
208	203	179	
213	187	147	
200	205	166	
225	159	157	
193	224	153	
201	205	138	
219	199	136	
220	195	148	
248	181	153	
199	200	164	
225	195	148	
209	178	147	
211	201	166	
197	189	145	
220	202	149	
232	187	163	
201	199	168	
235	217	180	
193	197	169	
215	194	146	
232	196	157	
214	171	146	
179	197	150	
227	223	145	
208	208	179	
182	158	143	
240	188	151	
196	183	149	
196	172	155	
212	184	124	
225	187	167	
225	218	160	
205	181	158	
228	208	135	
213	188	146	
212	174	167	
211	207	151	
205	216	160	
198	195	167	
201	211	157	
211	194	147	
227	192	140	
208	196	140	
207	204	143	
200	197	155	
217	199	168	
239	206	149	
215	192	154	
197	192	145	
227	189	121	
211	209	157	
225	186	147	
198	196	149	
228	198	145	
187	205	159	
213	211	140	
190	185	143	
202	184	149	
200	192	137	
206	205	164	
211	187	150	
224	196	166	
202	199	164	
205	205	141	
240	163	176	
207	213	150	
210	201	152	
226	184	145	
226	183	157	
208	162	170	
210	184	167	
226	200	151	
222	196	128	
217	172	166	
212	189	156	
187	192	134	
177	155	165	
215	188	123	
180	206	150	
207	186	167	
199	203	162	
239	213	135	
190	188	153	
235	200	145	
204	180	165	
214	183	167	
209	185	149	
186	176	143	
218	183	150	
193	188	153	
225	206	148	
201	200	163	
223	192	159	
197	198	153	
216	197	149	
211	177	141	
203	192	144	
191	177	140	
201	203	145	
204	202	154	
234	194	152	
200	176	144	
196	197	155	
242	207	144	
186	207	152	
208	187	154	
194	213	151	
215	183	143	
192	183	167	
198	185	177	
213	190	140	
207	180	147	
205	193	163	
226	169	144	
207	195	139	
192	188	150	
195	209	157	
211	174	173	
220	190	134	
192	183	147	
198	191	154	
194	204	147	
208	183	174	
211	169	147	
188	199	158	
199	189	141	
201	181	135	
179	188	151	
241	200	133	
220	203	155	
219	180	130	
193	195	143	
198	182	148	
184	194	139	
203	168	140	
204	181	126	
191	188	152	
192	172	143	
173	175	143	
203	178	176	
218	192	165	
225	191	132	
196	180	158	
186	180	137	
191	183	145	
203	177	137	
211	186	130	
211	207	156	
214	181	139	
193	183	164	
212	161	138	
189	163	157	
197	193	124	
198	180	144	
209	187	147	
214	149	141	
176	177	159	
186	186	147	
218	182	140	
172	206	115	
207	172	128	
209	193	142	
201	186	151	
207	193	153	
186	176	121	
200	181	128	
200	166	142	
240	175	147	
186	192	144	
165	173	147	
188	202	146	
202	193	131	
189	185	141	
204	151	148	
201	171	143	
220	179	150	
192	206	130	
189	200	161	
194	174	157	
193	203	137	
203	177	173	
199	186	133	
180	184	146	
208	160	145	
175	168	154	
205	201	138	
196	170	147	
212	159	140	
225	168	139	
192	164	138	
192	142	141	
196	155	134	
194	159	133	
185	183	134	
209	185	147	
207	189	126	
204	170	141	
212	197	165	
187	168	154	
206	180	132	
179	173	153	
203	178	175	
178	147	152	
211	185	142	
179	186	144	
209	179	147	
184	185	126	
194	173	133	
175	153	140	
217	187	136	
190	188	146	
195	187	119	
194	174	131	
179	172	115	
224	188	144	
187	184	167	
188	151	130	
196	158	136	
193	180	141	
203	172	163	
175	159	159	
167	175	133	
193	204	128	
187	189	157	
198	176	138	
198	182	128	
185	196	150	
162	182	132	
195	167	139	
189	163	123	
173	193	137	
180	186	132	
202	189	143	
191	160	134	
190	155	134	
168	142	134	
199	190	131	
202	183	145	
173	178	125	
183	174	145	
216	172	133	
172	175	141	
196	191	127	
177	191	121	
194	170	130	
186	198	123	
151	162	149	
174	160	132	
181	181	149	
200	185	123	
200	193	124	
182	166	108	
190	196	137	
193	146	127	
174	162	137	
194	158	129	
182	189	155	
206	189	122	
176	165	165	
196	179	133	
194	161	145	
171	196	107	
170	162	144	
161	172	136	
190	190	143	
192	175	151	
198	179	141	
196	182	134	
193	164	138	
194	180	141	
174	172	139	
200	171	128	
223	169	134	
199	170	137	
171	173	118	
196	151	119	
185	170	148	
173	164	138	
196	144	153	
206	160	133	
187	195	133	
212	167	130	
176	177	130	
204	186	142	
164	169	108	
183	178	137	
174	166	143	
194	168	137	
180	154	158	
195	160	139	
161	182	127	
189	172	122	
188	164	132	
193	160	127	
193	174	126	
162	172	127	
175	168	122	
204	152	148	
189	189	138	
211	171	136	
184	157	136	
182	166	135	
150	190	123	
164	165	128	
208	156	131	
185	166	113	
176	188	133	
179	177	139	
171	169	135	
184	156	112	
184	163	134	
176	172	144	
207	167	130	
194	169	155	
172	184	118	
186	164	124	
173	149	136	
183	161	123	
176	164	119	
183	176	141	
159	172	130	
164	162	112	
206	151	135	
193	162	120	
159	155	127	
178	176	134	
185	147	123	
194	174	134	
171	155	110	
181	162	133	
179	166	130	
199	155	136	
157	189	115	
180	179	136	
196	175	113	
183	172	127	
176	164	136	
206	151	140	
164	171	121	
198	156	118	
176	168	120	
171	172	133	
168	162	128	
177	186	138	
165	140	119	
177	152	149	
159	173	116	
192	171	132	
175	155	142	
187	183	132	
182	159	118	
165	142	114	
166	144	107	
166	156	146	
173	181	123	
177	152	129	
155	158	121	
182	168	128	
176	150	119	
186	163	130	
175	177	101	
196	138	115	
191	165	104	
186	181	119	
170	163	123	
174	162	112	
159	155	126	
167	141	109	
175	147	137	
171	172	137	
162	160	115	
178	148	118	
166	153	134	
173	156	127	
178	180	122	
157	185	147	
160	177	133	
179	164	137	
177	140	117	
191	163	106	
162	160	129	
165	165	130	
173	137	108	
153	177	130	
174	170	127	
176	141	115	
161	160	138	
167	134	110	
169	163	131	
175	155	124	
151	163	117	
168	145	126	
150	142	120	
159	165	117	
159	141	133	
176	153	125	
182	168	127	
166	186	115	
181	165	109	
173	167	105	
177	181	129	
154	150	121	
174	161	125	
173	157	120	
171	137	120	
171	155	133	
170	155	126	
199	148	130	
207	152	133	
172	158	122	
193	191	130	
171	154	133	
148	153	125	
159	149	113	
166	147	123	
154	160	126	
152	156	127	
165	123	125	
176	170	131	
154	161	125	
198	161	125	
164	177	115	
174	155	133	
171	155	106	
187	162	128	
176	150	105	
185	147	132	
171	122	122	
173	141	112	
153	166	118	
166	162	127	
165	167	108	
183	133	119	
168	152	125	
171	160	119	
183	159	117	
176	159	114	
180	158	150	
166	143	127	
176	149	107	
173	144	110	
151	134	104	
165	144	115	
140	161	106	
177	151	118	
162	161	134	
187	167	122	
177	162	113	
163	154	124	
157	149	114	
154	144	135	
165	154	126	
156	145	108	
154	134	132	
167	154	110	
177	154	122	
147	158	127	
178	150	133	
165	152	121	
149	142	131	
171	160	114	
194	149	117	
173	137	115	
174	144	126	
165	166	103	
157	162	110	
156	176	99	
158	155	108	
176	165	129	
179	137	119	
167	150	138	
166	130	100	
142	156	136	
148	151	130	
183	138	129	
176	168	137	
146	154	91	
159	184	124	
170	160	115	
158	153	122	
162	151	110	
169	168	135	
165	151	121	
171	133	107	
178	147	113	
169	152	111	
160	144	119	
167	158	119	
166	168	131	
135	145	100	
161	161	107	
165	141	113	
149	143	110	
187	164	121	
185	156	111	
174	116	129	
147	146	119	
149	147	113	
166	140	126	
180	151	127	
173	163	106	
175	134	112	
164	151	94	
159	163	138	
178	144	126	
161	147	125	
170	147	126	
176	149	118	
158	135	103	
153	125	114	
147	138	116	
143	168	117	
167	135	117	
158	153	113	
154	145	129	
173	143	117	
183	159	113	
152	156	119	
151	124	115	
162	176	129	
170	146	101	
188	132	119	
172	135	99	
140	134	108	
158	154	126	
168	144	100	
152	146	99	
152	135	135	
170	151	106	
171	161	124	
150	134	119	
155	147	103	
163	147	138	
139	146	117	
161	142	118	
173	131	119	
146	139	112	
149	152	110	
158	155	110	
160	144	107	
160	139	93	
153	168	113	
152	155	117	
155	126	120	
179	145	119	
143	145	110	
135	155	106	
166	131	87	
172	151	135	
149	138	118	
160	144	102	
154	124	121	
152	149	103	
148	144	97	
148	154	125	
139	147	99	
163	145	112	
183	151	114	
153	128	90	
157	142	109	
186	151	126	
160	139	124	
157	135	107	
147	141	109	
171	129	94	
182	114	123	
142	149	93	
161	134	81	
153	123	121	
157	139	116	
156	142	121	
146	138	102	
148	134	109	
156	122	113	
152	160	123	
134	139	110	
149	123	99	
174	166	110	
145	135	108	
127	130	123	
142	151	96	
154	140	108	
163	136	123	
174	154	100	
163	140	111	
152	132	103	
163	145	112	
149	130	106	
125	131	125	
153	133	118	
161	145	134	
132	151	105	
167	132	122	
140	145	123	
148	142	129	
163	145	102	
132	141	79	
161	159	112	
160	133	118	
165	150	91	
154	136	107	
159	152	113	
160	138	98	
154	150	102	
147	134	114	
131	133	98	
147	144	101	
150	110	107	
169	138	105	
155	135	119	
164	120	119	
151	162	117	
150	136	106	
154	143	104	
166	150	141	
153	148	105	
154	149	116	
135	149	100	
147	162	98	
121	167	99	
163	139	93	
133	126	110	
137	127	106	
141	164	103	
133	134	107	
182	163	117	
129	138	96	
145	128	84	
144	153	99	
155	162	112	
152	149	80	
145	129	116	
154	142	93	
168	114	96	
146	138	111	
167	120	115	
142	150	91	
175	142	90	
154	130	105	
169	128	107	
156	128	114	
145	134	102	
149	137	112	
150	154	90	
148	114	106	
161	119	114	
150	134	109	
157	123	113	
113	144	117	
139	138	92	
150	145	119	
165	141	110	
134	129	116	
141	130	114	
163	138	102	
147	138	105	
123	148	113	
168	148	97	
158	147	110	
151	136	90	
159	137	98	
140	130	117	
148	140	116	
153	137	96	
144	158	99	
157	131	84	
160	147	114	
142	137	90	
136	159	103	
135	123	110	
149	138	110	
146	160	107	
142	121	106	
145	138	126	
150	127	110	
143	116	115	
138	143	96	
154	144	94	
143	141	103	
132	117	99	
138	132	109	
127	153	104	
174	140	123	
146	135	102	
132	135	92	
128	135	119	
139	144	104	
133	137	108	
143	131	93	
134	147	108	
155	140	92	
130	133	108	
139	137	106	
146	137	103	
129	121	98	
131	118	92	
136	117	107	
133	129	96	
136	142	96	
141	137	121	
143	125	109	
147	140	111	
150	110	93	
165	130	91	
162	138	96	
168	145	83	
148	152	100	
154	150	99	
145	126	96	
124	136	80	
149	136	86	
147	114	112	
156	123	121	
157	119	96	
133	135	102	
152	129	103	
133	141	99	
130	123	106	
110	155	111	
147	144	98	
124	153	98	
148	121	93	
146	133	89	
141	134	112	
142	120	103	
160	125	100	
170	134	112	
136	126	96	
154	122	99	
138	126	111	
137	132	111	
131	141	97	
168	117	96	
125	137	122	
141	139	110	
142	140	98	
149	130	97	
131	116	82	
157	139	114	
150	148	118	
141	145	95	
139	143	101	
163	144	101	
131	131	97	
156	142	99	
124	139	103	
142	133	100	
133	129	82	
132	116	106	
109	134	98	
142	136	113	
135	130	96	
145	121	110	
141	138	100	
143	120	112	
153	149	97	
152	133	104	
144	129	102	
137	131	84	
135	124	99	
179	115	88	
138	143	97	
160	105	112	
153	138	110	
145	109	92	
148	129	112	
134	121	110	
162	141	95	
126	143	93	
127	137	92	
143	137	89	
113	116	101	
134	124	95	
118	133	95	
129	121	80	
140	143	103	
133	122	89	
130	129	91	
144	129	83	
157	119	111	
123	150	104	
129	124	92	
151	131	107	
119	108	110	
132	130	88	
116	143	105	
118	126	91	
130	143	97	
159	135	70	
156	122	95	
144	137	94	
136	137	95	
136	113	97	
137	138	107	
141	119	104	
138	127	88	
135	118	101	
130	147	90	
140	123	113	
127	132	108	
138	116	97	
139	146	102	
130	138	87	
123	129	98	
138	131	103	
138	133	111	
123	112	82	
147	121	87	
155	109	90	
147	127	78	
137	112	102	
152	112	82	
133	104	100	
150	103	97	
158	125	114	
130	116	94	
145	127	91	
123	127	99	
159	126	86	
139	122	98	
164	123	90	
142	113	108	
139	119	97	
129	118	74	
124	130	83	
142	125	97	
128	128	82	
143	114	95	
138	111	109	
137	116	90	
144	127	99	
126	109	116	
123	108	92	
145	123	109	
133	99	95	
143	107	97	
130	125	107	
120	134	91	
128	128	98	
144	139	102	
131	131	90	
129	133	99	
124	129	88	
137	112	75	
125	120	106	
129	132	111	
126	146	88	
147	131	112	
137	122	86	
118	144	84	
129	126	100	
130	109	104	
131	134	95	
133	128	76	
125	141	74	
114	116	92	
135	119	106	
133	112	86	
144	115	94	
133	130	93	
133	118	105	
122	129	84	
136	108	97	
166	138	98	
116	119	96	
128	116	80	
120	115	94	
123	117	110	
113	107	92	
135	124	85	
128	110	73	
133	116	100	
140	125	94	
149	114	81	
130	132	80	
136	129	92	
142	95	98	
116	123	95	
114	111	94	
139	118	95	
137	117	72	
122	113	87	
144	109	116	
152	135	96	
130	114	104	
137	119	79	
119	112	105	
131	123	82	
152	115	90	
123	144	84	
141	115	107	
139	103	100	
136	122	114	
133	118	98	
123	134	91	
127	118	101	
137	113	82	
150	129	82	
139	118	90	
121	112	99	
112	127	91	
117	99	96	
131	122	77	
138	105	90	
128	97	85	
123	138	96	
138	124	88	
130	118	96	
133	136	86	
130	117	75	
120	133	92	
142	130	92	
124	142	97	
146	131	86	
138	112	92	
150	121	84	
147	104	78	
119	95	90	
119	118	88	
116	110	115	
109	131	84	
111	108	87	
160	148	84	
123	117	85	
126	129	96	
119	115	99	
145	104	83	
125	118	89	
125	115	81	
144	112	75	
131	120	91	
124	104	88	
156	104	84	
131	111	88	
135	119	92	
149	104	85	
136	103	83	
130	134	91	
135	141	83	
134	105	105	
135	122	95	
106	111	78	
138	123	86	
117	115	84	
130	113	96	
129	106	94	
101	116	67	
116	118	105	
124	113	84	
119	113	88	
130	114	100	
121	118	84	
137	99	104	
105	117	87	
131	94	99	
111	127	82	
126	115	87	
146	109	87	
116	102	78	
112	108	80	
150	118	82	
116	127	92	
145	102	66	
124	129	93	
123	119	80	
105	106	86	
155	115	88	
142	118	88	
142	96	79	
152	95	84	
137	125	78	
126	106	97	
130	108	94	
128	112	97	
110	136	94	
136	120	101	
123	115	85	
123	112	93	
128	112	88	
119	108	90	
120	110	103	
119	102	81	
120	100	85	
137	129	90	
153	115	71	
109	91	94	
124	112	79	
113	111	89	
115	109	86	
121	110	81	
123	99	64	
127	131	98	
127	103	85	
126	107	72	
131	98	92	
112	109	85	
116	110	80	
125	96	78	
121	110	81	
122	108	74	
111	112	93	
119	112	81	
125	124	101	
139	116	78	
118	119	86	
138	119	92	
116	102	94	
139	108	82	
123	119	86	
137	121	94	
121	91	81	
128	100	86	
116	131	106	
117	100	98	
108	129	101	
104	113	83	
104	99	90	
127	121	83	
118	121	80	
114	127	98	
125	121	86	
114	103	102	
123	103	90	
120	92	53	
119	115	91	
125	130	80	
107	118	92	
111	97	77	
94	124	100	
122	98	78	
108	116	68	
133	105	79	
119	115	81	
113	94	81	
116	96	88	
124	102	86	
97	108	74	
110	132	102	
127	96	78	
127	119	83	
115	104	91	
109	104	95	
116	87	92	
105	114	82	
132	109	100	
125	96	85	
120	107	96	
112	115	84	
102	134	77	
110	100	84	
112	101	74	
122	109	94	
126	100	96	
110	122	86	
130	112	88	
107	106	76	
133	112	97	
127	108	69	
129	118	92	
119	111	79	
112	94	83	
103	93	82	
117	107	87	
117	103	78	
99	104	88	
130	101	73	
112	100	88	
120	114	78	
138	106	83	
121	115	78	
122	101	68	
108	125	86	
101	118	71	
103	109	81	
132	116	102	
109	116	61	
116	98	79	
126	118	76	
135	98	85	
117	106	85	
108	95	85	
108	124	78	
111	121	78	
130	102	88	
107	115	81	
119	100	84	
143	116	81	
119	125	77	
119	104	64	
125	123	73	
104	102	79	
120	118	86	
117	90	92	
114	124	71	
138	99	80	
121	98	84	
120	115	93	
122	99	81	
116	111	81	
110	115	79	
111	109	85	
111	117	80	
105	102	87	
124	122	85	
132	107	75	
107	110	88	
115	108	85	
145	95	89	
107	93	78	
107	110	65	
148	124	79	
109	105	74	
117	128	77	
119	110	87	
127	97	86	
132	100	94	
113	101	72	
112	102	96	
117	124	75	
115	95	85	
139	92	69	
107	114	84	
116	98	82	
111	111	88	
129	91	91	
128	107	79	
105	83	74	
111	80	92	
112	82	87	
105	108	79	
125	89	94	
144	122	85	
110	100	80	
129	111	90	
130	103	73	
109	108	73	
103	124	76	
118	88	69	
107	93	78	
113	94	67	
106	115	84	
142	118	65	
101	102	71	
112	99	73	
124	101	81	
106	130	89	
122	103	81	
114	92	69	
107	101	83	
117	110	86	
123	126	87	
124	107	77	
116	98	78	
131	101	88	
103	99	80	
124	101	92	
126	118	76	
113	102	82	
126	118	77	
119	97	73	
122	107	88	
124	112	70	
114	110	77	
123	97	63	
126	90	79	
103	104	69	
93	109	88	
125	110	87	
107	107	92	
112	121	95	
101	104	73	
109	113	75	
113	105	65	
109	82	75	
130	125	79	
129	108	82	
111	103	83	
91	126	74	
105	95	76	
95	91	92	
119	95	75	
103	104	69	
98	102	75	
95	102	84	
141	112	97	
122	125	68	
130	90	68	
111	97	74	
115	89	83	
102	105	72	
110	99	80	
99	122	79	
97	102	82	
99	96	77	
109	89	71	
124	97	62	
110	97	79	
118	95	81	
117	104	56	
112	88	98	
111	104	75	
112	109	74	
110	97	72	
105	109	80	
108	103	87	
113	95	80	
118	94	79	
104	110	81	
113	108	70	
105	92	74	
104	100	84	
117	88	76	
96	93	80	
104	109	86	
134	105	78	
100	88	72	
124	88	82	
109	108	88	
105	99	86	
113	103	78	
101	127	74	
97	98	85	
112	89	74	
104	89	62	
109	70	80	
89	105	87	
104	110	74	
117	88	81	
110	95	61	
121	96	80	
103	101	76	
112	113	67	
117	88	78	
126	93	88	
91	96	85	
98	114	62	
113	96	70	
105	96	68	
112	90	79	
105	98	63	
112	95	83	
109	111	78	
106	87	74	
102	89	65	
107	110	77	
94	102	79	
103	92	64	
131	100	73	
103	78	77	
118	101	82	
126	91	79	
125	99	79	
90	112	68	
117	111	89	
100	64	79	
89	97	76	
93	90	65	
90	104	73	
97	88	60	
104	99	77	
108	86	76	
106	99	78	
107	94	84	
125	74	79	
92	98	80	
111	105	74	
109	91	84	
100	82	73	
103	102	60	
108	93	60	
91	94	64	
96	101	62	
114	85	85	
110	89	81	
118	77	84	
98	90	80	
114	98	72	
108	104	84	
103	96	79	
92	97	68	
105	110	71	
90	89	85	
95	99	69	
110	88	71	
119	93	102	
92	100	55	
94	95	84	
104	99	69	
92	98	76	
106	84	72	
96	89	71	
107	108	80	
96	86	83	
111	88	75	
102	94	73	
101	104	73	
111	98	56	
103	87	66	
102	101	62	
88	81	67	
100	96	70	
100	100	61	
99	99	81	
96	86	58	
116	91	70	
102	106	72	
108	89	57	
100	85	79	
99	115	59	
108	110	70	
117	97	88	
113	101	71	
119	102	70	
103	83	77	
78	104	76	
118	103	62	
95	90	71	
101	82	64	
114	81	62	
107	116	77	
102	98	73	
117	94	72	
127	88	73	
88	85	67	
112	68	68	
108	103	60	
117	98	81	
99	90	61	
99	108	69	
88	90	73	
106	110	80	
111	88	58	
92	101	57	
107	90	70	
107	96	70	
119	104	64	
91	98	69	
86	105	80	
103	80	73	
84	86	71	
104	94	77	
96	86	64	
107	92	75	
115	90	85	
116	83	73	
103	98	89	
110	94	75	
110	94	61	
104	106	73	
87	85	71	
108	73	78	
120	94	62	
116	78	62	
101	93	54	
116	77	62	
100	76	92	
100	86	61	
95	78	67	
95	81	67	
100	98	80	
105	87	78	
97	90	84	
89	89	69	
104	103	73	
88	100	66	
112	100	66	
101	118	71	
102	104	63	
109	92	71	
123	86	61	
113	84	51	
110	84	73	
121	85	70	
116	92	59	
102	73	98	
92	90	74	
100	77	47	
103	96	59	
106	99	66	
100	83	69	
105	84	67	
81	106	74	
90	97	72	
100	97	71	
98	88	74	
126	107	80	
94	82	75	
101	82	65	
92	64	70	
95	97	65	
96	88	66	
108	81	68	
102	100	61	
98	88	71	
110	86	73	
99	75	71	
86	90	76	
91	92	73	
106	96	75	
112	89	76	
110	99	74	
106	79	63	
98	94	78	
109	87	82	
113	85	61	
98	90	71	
117	108	65	
98	78	84	
137	95	58	
101	71	54	
109	83	68	
94	85	65	
84	92	62	
83	97	74	
111	92	69	
94	81	59	
93	82	59	
112	83	61	
103	86	59	
102	83	71	
91	85	52	
99	90	65	
114	97	60	
87	99	79	
108	86	61	
89	81	77	
109	85	72	
100	88	71	
91	80	73	
80	80	60	
91	92	73	
102	106	84	
91	76	63	
87	90	67	
93	89	83	
97	88	76	
90	87	64	
110	89	69	
103	90	64	
80	90	68	
97	85	62	
100	91	71	
94	83	68	
103	82	76	
100	103	73	
96	95	72	
93	92	68	
74	87	63	
105	100	82	
87	94	66	
125	82	55	
103	94	60	
86	74	76	
92	90	65	
102	91	59	
88	86	82	
107	103	71	
97	95	74	
94	93	57	
85	95	71	
87	91	56	
96	82	58	
96	74	61	
103	95	73	
105	73	59	
120	80	63	
98	82	60	
93	90	64	
82	99	70	
101	86	81	
90	105	66	
92	78	76	
92	94	66	
84	93	54	
98	71	76	
99	86	58	
104	72	67	
99	89	53	
123	87	69	
108	82	78	
102	75	65	
91	85	71	
100	90	57	
109	82	61	
94	80	60	
91	89	73	
85	93	64	
100	81	65	
92	93	59	
121	101	58	
82	98	71	
94	78	65	
97	98	69	
94	76	53	
97	68	69	
71	84	54	
101	76	76	
91	91	60	
91	91	47	
84	81	65	
84	89	61	
100	92	62	
91	81	68	
112	89	61	
90	97	68	
105	82	60	
94	87	51	
101	64	72	
97	74	67	
91	65	61	
101	73	61	
91	106	59	
84	90	72	
95	82	61	
77	92	56	
101	87	47	
93	88	72	
94	84	59	
103	93	73	
109	79	60	
87	88	59	
93	66	61	
91	81	72	
92	73	47	
87	91	50	
105	95	56	
98	90	59	
86	85	70	
78	93	72	
96	77	59	
92	77	68	
104	80	66	
75	81	49	
97	74	68	
88	95	63	
86	101	55	
106	82	68	
89	73	54	
90	77	69	
96	84	72	
100	87	50	
81	101	67	
103	101	50	
88	86	72	
82	109	61	
73	79	56	
77	75	57	
100	76	50	
86	91	64	
84	88	70	
97	93	77	
93	92	46	
101	81	69	
93	89	64	
89	68	56	
78	78	57	
80	72	64	
104	64	60	
99	90	53	
87	90	70	
92	91	55	
97	66	70	
92	81	64	
92	76	69	
73	75	59	
101	98	75	
86	74	51	
93	83	73	
96	84	56	
94	73	70	
90	90	65	
87	91	60	
93	87	62	
95	77	50	
75	88	60	
106	78	57	
93	92	61	
82	67	62	
97	82	74	
87	83	63	
78	81	72	
72	79	66	
89	83	56	
81	95	56	
91	62	64	
103	81	55	
89	93	51	
92	83	51	
90	83	67	
91	97	46	
82	88	67	
93	77	50	
98	78	47	
96	86	67	
86	80	68	
88	86	53	
80	90	54	
90	86	66	
82	71	59	
85	68	66	
89	82	57	
92	83	64	
93	84	69	
95	63	58	
93	94	45	
83	85	56	
87	84	61	
99	84	69	
97	84	68	
91	84	65	
107	67	80	
87	71	52	
73	92	57	
85	76	58	
89	70	54	
92	81	64	
88	81	58	
105	70	53	
75	73	61	
107	86	61	
83	76	78	
92	76	56	
108	76	66	
85	78	55	
81	81	56	
89	80	72	
87	88	64	
89	82	60	
101	67	65	
96	87	61	
91	83	61	
103	78	54	
76	70	79	
90	83	58	
76	72	58	
88	75	71	
93	74	71	
85	98	61	
93	69	62	
97	79	72	
82	76	59	
95	80	63	
108	84	62	
96	75	67	
94	93	52	
95	96	70	
83	79	62	
99	75	66	
96	64	57	
68	71	56	
89	87	60	
105	83	51	
86	83	70	
93	86	59	
102	68	49	
95	83	63	
75	85	72	
84	63	44	
85	77	61	
91	82	77	
80	77	64	
99	91	60	
104	82	62	
85	73	58	
89	88	51	
72	73	52	
86	69	45	
102	70	46	
91	70	56	
84	78	53	
93	57	64	
80	68	63	
87	73	45	
84	78	60	
72	102	59	
84	95	55	
95	70	58	
93	74	54	
73	76	61	
90	94	54	
90	86	67	
79	77	65	
100	76	72	
88	76	64	
109	74	47	
86	79	59	
85	94	55	
96	76	59	
89	84	51	
69	69	59	
80	80	76	
91	66	53	
69	83	61	
74	66	66	
82	76	66	
79	76	67	
81	63	57	
80	74	59	
79	67	43	
69	67	66	
70	76	55	
83	84	51	
92	68	68	
77	72	56	
79	87	45	
65	79	55	
83	67	53	
95	66	57	
87	69	54	
83	70	61	
85	74	76	
74	68	59	
88	78	64	
90	93	52	
86	81	52	
83	74	60	
92	84	54	
93	76	60	
74	78	54	
95	59	48	
96	72	62	
79	79	58	
80	82	59	
86	65	62	
98	82	53	
115	88	58	
85	76	56	
91	71	68	
96	73	54	
86	82	45	
83	60	55	
79	68	55	
92	82	62	
91	74	63	
97	72	60	
106	65	62	
85	78	68	
94	71	63	
84	83	50	
89	77	63	
87	76	60	
85	68	50	
98	73	49	
85	92	55	
72	79	55	
80	93	71	
90	75	59	
69	60	51	
83	77	63	
79	91	53	
72	91	37	
81	74	52	
72	90	49	
73	75	54	
82	65	64	
76	69	55	
72	74	49	
87	78	64	
78	67	62	
86	83	55	
98	71	55	
86	73	63	
83	72	56	
96	89	63	
73	69	56	
89	81	56	
96	78	59	
83	85	43	
73	70	53	
100	77	68	
78	76	64	
84	61	50	
85	73	52	
97	61	49	
69	57	59	
70	75	51	
77	80	42	
90	61	58	
78	66	54	
73	64	55	
111	79	58	
82	88	47	
81	66	58	
74	74	45	
74	72	67	
74	59	65	
89	66	50	
76	68	46	
94	76	47	
83	86	53	
89	69	56	
88	75	51	
86	71	45	
79	64	57	
80	86	61	
72	60	65	
93	85	55	
80	69	57	
77	69	54	
87	79	58	
81	69	70	
93	96	52	
77	76	48	
89	65	37	
84	74	54	
88	77	59	
74	62	47	
73	57	54	
91	86	61	
86	66	61	
82	60	41	
84	67	62	
75	65	54	
80	67	69	
81	63	50	
70	74	47	
67	74	59	
72	70	54	
73	56	53	
84	65	52	
101	90	53	
86	73	56	
92	78	58	
99	91	53	
91	69	61	
77	68	51	
83	69	58	
88	68	52	
77	68	52	
60	74	60	
84	69	57	
81	75	54	
79	75	50	
79	66	57	
69	70	54	
91	73	54	
87	65	34	
81	58	45	
91	69	52	
73	72	50	
68	64	49	
93	55	53	
81	72	68	
72	63	41	
89	79	57	
75	58	51	
88	84	57	
94	90	49	
74	60	55	
73	63	64	
81	69	51	
73	66	59	
91	69	61	
85	64	57	
79	64	55	
73	74	45	
75	75	62	
88	77	63	
88	67	55	
76	52	48	
92	69	52	
94	61	44	
80	65	53	
74	83	46	
87	73	56	
80	68	45	
74	77	49	
84	73	42	
79	83	70	
89	88	45	
89	73	58	
75	69	59	
70	71	58	
98	67	41	
79	76	50	
80	89	46	
85	55	52	
70	86	45	
94	66	48	
81	71	53	
83	77	62	
96	76	57	
96	68	65	
73	75	49	
78	61	42	
101	71	52	
89	77	50	
78	70	60	
64	74	56	
88	63	42	
77	67	57	
89	67	54	
77	66	47	
68	61	47	
72	68	57	
72	77	56	
81	67	51	
85	59	46	
72	63	60	
81	67	48	
76	76	50	
77	66	39	
72	59	43	
85	69	51	
81	73	52	
84	79	58	
93	72	56	
72	66	51	
88	65	48	
82	64	46	
78	73	49	
72	67	51	
68	65	50	
71	77	54	
68	71	40	
78	62	43	
78	71	57	
77	56	57	
83	75	49	
92	62	45	
75	72	70	
92	68	57	
69	85	54	
75	75	47	
77	61	60	
80	70	45	
80	73	39	
65	61	49	
81	71	58	
66	74	62	
85	73	50	
75	54	49	
82	64	60	
77	69	51	
84	90	56	
65	77	48	
72	58	39	
75	53	52	
72	80	65	
81	76	52	
78	48	51	
64	62	47	
89	66	55	
68	66	64	
92	60	55	
85	54	66	
65	69	61	
74	67	47	
83	63	59	
73	68	56	
69	66	48	
73	58	36	
77	70	49	
81	65	49	
85	82	54	
75	72	56	
66	68	40	
85	75	48	
68	64	53	
83	71	50	
81	65	58	
89	60	47	
57	63	52	
67	75	62	
77	63	62	
56	79	41	
67	64	60	
81	59	52	
72	66	60	
74	62	44	
71	59	43	
60	82	55	
68	78	59	
64	79	45	
72	62	47	
66	66	51	
78	69	53	
60	74	57	
84	79	58	
72	58	54	
73	66	48	
72	76	53	
74	60	60	
69	80	41	
67	62	60	
81	69	49	
69	77	45	
82	62	45	
71	76	58	
56	62	48	
68	52	50	
84	61	62	
75	72	47	
64	77	50	
65	61	55	
56	71	45	
74	73	57	
75	70	51	
62	77	56	
72	85	45	
71	75	50	
64	76	42	
67	55	59	
63	71	55	
92	65	45	
66	58	53	
80	60	50	
81	63	55	
83	61	73	
78	69	55	
71	65	57	
72	73	48	
80	63	45	
76	71	42	
86	67	54	
78	58	58	
80	64	53	
80	56	47	
72	64	54	
75	74	57	
60	65	43	
81	71	46	
64	72	42	
71	57	47	
68	67	73	
82	63	51	
66	69	50	
68	63	57	
64	72	54	
69	49	55	
84	68	51	
69	60	41	
64	72	63	
74	69	42	
71	59	41	
70	65	56	
73	66	48	
71	54	43	
74	57	60	
72	64	51	
74	77	50	
67	59	54	
71	74	46	
71	59	41	
64	77	60	
91	68	47	
76	58	54	
74	55	40	
80	58	47	
69	61	54	
66	61	43	
72	75	41	
76	67	47	
86	55	44	
62	61	49	
69	63	44	
63	51	54	
76	77	55	
72	62	60	
61	65	36	
72	73	47	
58	59	45	
62	55	59	
56	56	56	
82	69	52	
79	63	60	
69	63	52	
71	61	46	
69	68	48	
75	71	32	
64	58	50	
79	64	44	
64	67	53	
71	56	55	
69	55	52	
72	87	42	
73	55	49	
64	67	41	
68	56	39	
75	68	48	
77	72	45	
