# Supplementary material for: Anomalous deep-red luminescence of perylene black analogues with strong π-π interactions
Source: Nat Commun. 2023 Apr 6;14:1922. doi: 10.1038/s41467-023-37171-y (PMC10079835; doi:10.1038/s41467-023-37171-y)
Supplement: Supplementary file 3 — Source data [file 41467_2023_37171_MOESM3_ESM.zip › DATA/Temperature-dependent PL spectra and fluorescence decay of crystalline film/Supplementary Fig. 23b/68-480nm-270k-300k-4ps.txt]

#HydraHarp 400  Histogram Data			10/10/2020 11:26:53 PM
#channels per curve
3250
#display curve no.
3	4	5	6	
#memory block no.
6	8	10	12	
#ns/bin
0.0040	0.0040	0.0040	0.0040	
#counts
23	12	13	16	
40	17	20	21	
30	13	13	20	
35	16	27	17	
29	16	20	18	
37	20	17	19	
30	29	17	25	
30	21	17	23	
33	23	21	25	
37	22	18	20	
26	20	16	28	
25	18	25	21	
33	10	33	19	
24	13	21	19	
21	25	18	24	
29	24	22	21	
33	20	25	27	
31	16	21	22	
27	22	19	16	
31	20	24	23	
38	16	17	23	
29	19	18	25	
33	20	20	15	
33	25	23	27	
29	12	19	25	
28	22	26	23	
32	27	13	25	
37	23	22	36	
25	18	25	16	
38	18	21	20	
39	23	22	19	
39	25	21	25	
29	14	20	21	
33	11	28	20	
26	19	18	18	
32	21	16	26	
29	21	31	21	
27	19	20	22	
34	22	22	19	
29	17	19	25	
32	17	21	21	
29	31	13	15	
29	23	23	21	
30	28	22	32	
33	25	19	30	
38	20	22	20	
33	20	10	11	
29	15	19	20	
34	25	21	18	
27	19	16	23	
39	19	25	14	
32	16	19	28	
37	26	27	24	
40	18	16	19	
34	21	22	19	
39	17	14	24	
27	25	18	33	
30	23	24	23	
31	13	15	23	
30	12	25	35	
32	22	23	17	
30	18	21	15	
30	18	25	21	
34	25	21	25	
26	21	29	16	
32	16	25	20	
35	15	19	20	
32	19	17	23	
31	19	18	24	
25	17	22	16	
38	23	17	31	
43	21	21	16	
37	23	31	13	
22	15	21	18	
32	20	27	27	
38	23	11	22	
31	24	16	21	
27	18	15	25	
26	15	22	16	
44	20	20	24	
31	16	23	21	
30	18	20	17	
25	18	20	34	
33	22	26	26	
28	22	21	30	
38	19	24	19	
31	20	21	17	
34	17	22	20	
29	16	25	23	
30	18	15	17	
34	13	14	22	
29	27	23	26	
31	21	23	21	
29	21	25	25	
26	20	22	24	
28	22	16	26	
32	18	18	23	
27	16	16	16	
28	26	20	29	
33	26	17	33	
29	18	24	28	
28	26	21	26	
32	19	28	24	
33	25	18	21	
34	22	17	22	
28	18	17	21	
28	21	17	26	
26	19	29	30	
33	19	20	16	
38	21	17	22	
40	20	21	23	
30	23	21	21	
42	20	30	27	
29	18	26	23	
36	28	32	24	
45	26	22	21	
28	32	21	34	
39	29	28	29	
36	31	28	24	
30	33	34	27	
29	48	29	26	
36	32	31	33	
42	35	24	42	
56	37	51	33	
43	25	44	37	
51	40	39	45	
62	44	46	42	
67	48	41	40	
69	58	44	51	
62	55	54	59	
66	64	64	60	
71	64	69	61	
87	63	68	73	
79	65	76	72	
91	92	97	74	
104	91	86	79	
88	94	94	101	
114	129	116	104	
119	131	97	121	
133	137	130	144	
152	137	149	135	
154	169	158	133	
170	182	175	174	
161	193	191	167	
199	202	201	183	
207	253	218	199	
200	271	249	218	
235	206	256	237	
272	263	265	251	
251	282	311	251	
270	321	305	270	
315	328	301	305	
331	338	318	336	
332	369	360	332	
346	442	369	326	
380	413	394	375	
408	430	389	393	
395	448	449	398	
437	484	454	410	
437	509	471	465	
453	523	526	500	
473	547	501	530	
496	583	535	499	
517	617	552	524	
567	617	628	564	
605	583	642	610	
568	650	620	626	
658	663	658	583	
600	667	660	663	
678	716	755	665	
662	719	700	706	
689	723	768	723	
710	806	728	727	
692	790	787	801	
749	840	833	787	
772	843	783	786	
793	850	826	885	
803	878	898	873	
805	923	906	893	
904	916	912	885	
859	879	945	902	
900	988	964	861	
897	964	974	987	
892	1028	1020	955	
919	988	1014	975	
956	1024	1038	998	
1009	1063	1030	1016	
945	1053	1051	1034	
1020	1140	1016	1015	
1085	1050	1042	993	
1069	1144	1044	1117	
1060	1173	1156	1091	
1071	1167	1176	1184	
1115	1103	1198	1132	
1077	1185	1168	1181	
1124	1213	1228	1178	
1157	1209	1189	1170	
1159	1274	1218	1143	
1164	1338	1298	1182	
1127	1271	1235	1301	
1239	1238	1242	1294	
1232	1313	1300	1202	
1163	1292	1320	1345	
1149	1308	1270	1287	
1253	1340	1318	1323	
1201	1355	1355	1305	
1277	1318	1307	1309	
1323	1353	1375	1345	
1255	1368	1395	1284	
1259	1396	1397	1308	
1278	1436	1409	1295	
1322	1384	1417	1351	
1333	1388	1387	1323	
1339	1468	1408	1469	
1326	1447	1392	1416	
1279	1395	1495	1380	
1315	1492	1443	1400	
1333	1442	1465	1502	
1358	1476	1448	1436	
1400	1499	1446	1460	
1458	1462	1453	1492	
1398	1510	1457	1459	
1423	1455	1484	1481	
1345	1510	1477	1537	
1440	1538	1551	1470	
1450	1527	1473	1558	
1495	1508	1529	1491	
1460	1560	1536	1538	
1451	1561	1547	1574	
1480	1612	1562	1554	
1451	1553	1562	1544	
1420	1557	1524	1504	
1421	1553	1592	1553	
1514	1636	1564	1539	
1530	1575	1519	1532	
1534	1666	1596	1559	
1534	1648	1575	1506	
1474	1624	1489	1528	
1470	1686	1601	1609	
1553	1721	1604	1586	
1553	1690	1642	1587	
1555	1690	1634	1622	
1579	1651	1617	1610	
1521	1678	1680	1691	
1595	1690	1622	1595	
1503	1683	1644	1621	
1567	1710	1632	1708	
1579	1667	1633	1581	
1519	1697	1649	1673	
1573	1647	1641	1555	
1643	1648	1717	1617	
1575	1704	1679	1632	
1648	1650	1707	1611	
1514	1715	1615	1645	
1596	1778	1740	1661	
1464	1741	1622	1766	
1593	1760	1686	1573	
1599	1751	1687	1598	
1644	1663	1680	1593	
1625	1682	1677	1628	
1651	1729	1683	1706	
1580	1726	1661	1662	
1686	1703	1644	1656	
1611	1758	1644	1691	
1677	1670	1695	1754	
1699	1763	1755	1696	
1666	1690	1722	1726	
1669	1669	1700	1658	
1623	1743	1700	1712	
1692	1769	1712	1807	
1644	1796	1737	1693	
1675	1792	1737	1751	
1753	1813	1685	1694	
1650	1678	1722	1751	
1677	1698	1755	1755	
1681	1753	1744	1795	
1769	1790	1706	1735	
1708	1865	1806	1725	
1739	1746	1769	1721	
1675	1709	1756	1703	
1640	1846	1723	1745	
1685	1771	1817	1659	
1747	1754	1723	1724	
1734	1724	1740	1647	
1723	1752	1775	1771	
1638	1752	1782	1730	
1660	1874	1760	1829	
1700	1763	1810	1837	
1709	1834	1753	1713	
1670	1829	1773	1768	
1683	1742	1711	1787	
1760	1798	1766	1745	
1700	1800	1835	1754	
1734	1842	1819	1807	
1709	1787	1897	1828	
1737	1860	1804	1740	
1722	1774	1777	1864	
1723	1822	1743	1804	
1788	1866	1833	1776	
1769	1781	1796	1806	
1729	1818	1777	1825	
1739	1884	1746	1801	
1730	1821	1725	1754	
1721	1856	1783	1875	
1743	1842	1818	1786	
1699	1862	1769	1680	
1793	1793	1786	1799	
1829	1766	1840	1778	
1875	1899	1815	1836	
1689	1791	1787	1838	
1751	1797	1739	1757	
1840	1795	1818	1830	
1845	1884	1806	1735	
1752	1872	1831	1779	
1835	1869	1823	1870	
1844	1888	1809	1896	
1818	1820	1826	1824	
1831	1868	1787	1808	
1780	1836	1742	1879	
1805	1765	1799	1792	
1792	1812	1767	1831	
1757	1882	1816	1885	
1775	1826	1833	1800	
1770	1821	1808	1880	
1798	1804	1849	1851	
1774	1855	1825	1859	
1740	1802	1837	1828	
1824	1864	1866	1887	
1815	1789	1928	1892	
1834	1852	1868	1851	
1757	1879	1893	1775	
1804	1881	1838	1864	
1797	1903	1874	1770	
1852	1843	1841	1856	
1855	1850	1852	1862	
1829	1853	1822	1848	
1913	1914	1864	1913	
1775	1862	1860	1856	
1860	1956	1946	1832	
1902	1818	1820	1827	
1848	1828	1789	1864	
1896	1839	1861	1896	
1869	1835	1838	1863	
1840	1889	1884	1828	
1816	1852	1807	1888	
1884	1804	1938	1870	
1794	1938	1886	1939	
1893	1887	1810	1863	
1867	1938	1833	1940	
1823	1938	1869	1929	
1912	1895	1900	1887	
1766	1867	1899	1911	
1845	1918	1835	1798	
1821	1894	1886	1811	
1946	1890	1964	1885	
1818	1883	1944	1879	
1842	1833	1947	1852	
1850	1845	1845	1843	
1895	1906	1995	2000	
1884	1917	1845	1855	
1840	1841	1863	1882	
1954	1912	1839	1822	
1876	1938	1920	1954	
1905	1904	1884	1903	
1930	1875	1907	1911	
1850	1930	1871	1976	
1888	1853	1873	1889	
1850	1837	1943	1892	
1908	1844	1897	1913	
1906	1922	1892	1950	
1856	1942	1949	1841	
1842	1914	1853	1867	
1835	1882	1961	1946	
1870	1903	1890	1911	
1932	1913	1979	1811	
1883	1963	1942	1900	
1898	1873	1914	1891	
1914	1880	1819	1893	
1909	1861	1971	1896	
1814	1888	1925	1910	
1915	1931	1844	1800	
1939	1921	1858	1904	
1919	1918	1892	1914	
1898	2000	1886	1852	
2000	1923	1918	1909	
1911	1867	1924	1911	
1915	1855	1925	1940	
1878	1853	1828	1909	
1840	1856	1802	1871	
1895	1871	1921	1931	
1913	1907	1901	1898	
1912	1918	1841	1929	
1922	1862	1884	1897	
1893	1916	1936	1895	
1913	1892	1856	1911	
1929	1879	1949	1972	
1839	1930	1878	1908	
1899	1919	1887	1923	
1872	1904	1936	1905	
1914	1893	1865	1847	
1848	1858	1804	1892	
1925	1823	1919	1877	
1829	1880	1815	1833	
1881	1884	1817	1824	
1864	1908	1856	1912	
1908	1817	1747	1880	
1854	1899	1875	1953	
1853	1911	1888	1867	
1786	1865	1964	1841	
1918	1947	1920	1888	
1824	1906	1803	1832	
1852	1824	1846	1845	
1862	1824	1871	1906	
1864	1969	1802	1867	
1951	1879	1865	1934	
1815	1867	1707	1899	
1939	1836	1837	1911	
1883	1857	1772	1841	
1896	1872	1811	1907	
1829	1857	1833	1837	
1822	1858	1856	1907	
1857	1836	1750	1886	
1898	1873	1802	1846	
1840	1800	1790	1848	
1878	1815	1853	1781	
1852	1776	1860	1979	
1810	1783	1819	1793	
1821	1794	1844	1781	
1889	1828	1793	1799	
1864	1893	1766	1833	
1859	1844	1825	1780	
1906	1737	1929	1853	
1830	1786	1855	1782	
1835	1718	1820	1895	
1885	1758	1759	1782	
1890	1837	1775	1774	
1908	1814	1776	1797	
1799	1828	1945	1828	
1824	1809	1827	1876	
1864	1776	1806	1780	
1884	1792	1783	1792	
1818	1820	1762	1799	
1860	1756	1778	1741	
1854	1767	1838	1762	
1875	1858	1837	1810	
1790	1803	1738	1781	
1723	1810	1771	1846	
1748	1690	1765	1780	
1866	1752	1827	1804	
1808	1717	1762	1745	
1876	1766	1797	1853	
1867	1773	1706	1709	
1879	1788	1811	1818	
1828	1766	1769	1761	
1756	1781	1808	1842	
1792	1745	1716	1796	
1860	1755	1766	1705	
1780	1802	1704	1797	
1779	1829	1744	1727	
1740	1713	1656	1754	
1803	1761	1756	1783	
1846	1707	1806	1729	
1884	1769	1687	1797	
1746	1792	1706	1774	
1775	1802	1738	1737	
1840	1731	1689	1794	
1788	1661	1754	1725	
1784	1702	1689	1784	
1728	1686	1776	1815	
1875	1687	1654	1810	
1798	1750	1716	1733	
1763	1691	1740	1679	
1803	1773	1697	1692	
1735	1785	1757	1779	
1796	1682	1751	1756	
1728	1753	1784	1721	
1848	1793	1738	1784	
1872	1782	1805	1764	
1830	1772	1739	1784	
1773	1676	1694	1803	
1804	1685	1718	1716	
1674	1680	1618	1659	
1792	1687	1746	1756	
1847	1667	1722	1787	
1817	1752	1743	1715	
1815	1785	1671	1653	
1773	1753	1744	1796	
1755	1694	1681	1735	
1781	1666	1648	1752	
1774	1621	1764	1753	
1738	1675	1601	1789	
1805	1656	1601	1631	
1754	1664	1689	1751	
1706	1657	1701	1665	
1773	1738	1598	1694	
1772	1660	1722	1755	
1736	1678	1666	1758	
1762	1662	1665	1736	
1678	1658	1654	1738	
1827	1595	1635	1734	
1688	1729	1630	1741	
1735	1647	1669	1651	
1769	1666	1606	1637	
1719	1602	1694	1715	
1721	1698	1624	1661	
1789	1644	1598	1706	
1742	1646	1629	1671	
1769	1632	1610	1650	
1718	1642	1623	1673	
1771	1654	1724	1615	
1604	1523	1553	1619	
1725	1774	1626	1690	
1723	1678	1650	1723	
1756	1660	1613	1648	
1696	1553	1578	1741	
1711	1624	1645	1640	
1728	1579	1635	1689	
1691	1600	1699	1540	
1710	1671	1514	1646	
1727	1602	1669	1589	
1779	1640	1565	1679	
1722	1631	1657	1604	
1694	1547	1540	1603	
1754	1553	1594	1627	
1733	1563	1551	1620	
1666	1579	1559	1638	
1660	1549	1629	1590	
1663	1527	1569	1648	
1751	1623	1567	1629	
1703	1514	1584	1608	
1620	1608	1607	1673	
1631	1583	1511	1661	
1672	1561	1571	1609	
1589	1590	1593	1688	
1748	1571	1555	1536	
1636	1592	1518	1604	
1629	1485	1493	1579	
1691	1541	1614	1586	
1668	1502	1549	1602	
1600	1577	1639	1563	
1722	1512	1537	1625	
1616	1564	1549	1567	
1654	1611	1563	1523	
1642	1507	1486	1593	
1698	1517	1570	1527	
1675	1484	1491	1499	
1663	1522	1499	1626	
1615	1473	1565	1599	
1659	1495	1498	1571	
1560	1465	1527	1504	
1650	1498	1549	1519	
1622	1443	1491	1526	
1572	1578	1449	1495	
1627	1524	1565	1530	
1566	1429	1469	1501	
1662	1456	1475	1571	
1614	1475	1471	1554	
1570	1494	1424	1566	
1612	1488	1509	1537	
1578	1507	1409	1486	
1657	1512	1465	1474	
1601	1488	1465	1511	
1637	1450	1485	1500	
1536	1433	1426	1551	
1521	1441	1408	1495	
1542	1519	1372	1520	
1545	1485	1518	1470	
1573	1474	1499	1440	
1522	1421	1455	1513	
1571	1425	1478	1448	
1611	1435	1455	1506	
1555	1435	1397	1481	
1524	1469	1466	1453	
1502	1455	1430	1451	
1635	1420	1375	1465	
1559	1427	1408	1420	
1541	1422	1441	1403	
1537	1379	1436	1436	
1609	1378	1331	1454	
1579	1387	1415	1525	
1523	1378	1445	1438	
1474	1483	1447	1492	
1522	1400	1402	1465	
1566	1435	1367	1438	
1523	1378	1352	1401	
1536	1390	1440	1427	
1469	1478	1292	1370	
1492	1400	1375	1435	
1536	1395	1402	1458	
1495	1336	1397	1430	
1573	1385	1386	1404	
1500	1438	1390	1458	
1514	1318	1394	1448	
1529	1406	1405	1412	
1487	1380	1359	1418	
1462	1338	1333	1402	
1515	1400	1370	1385	
1504	1354	1352	1404	
1485	1329	1339	1385	
1462	1309	1350	1464	
1437	1353	1319	1414	
1456	1320	1390	1362	
1450	1346	1309	1396	
1485	1297	1357	1335	
1466	1306	1281	1471	
1458	1324	1329	1307	
1463	1281	1302	1350	
1472	1342	1234	1432	
1477	1354	1298	1393	
1424	1287	1364	1343	
1447	1272	1288	1407	
1505	1347	1306	1360	
1446	1285	1326	1278	
1469	1308	1291	1368	
1527	1374	1344	1317	
1482	1325	1219	1345	
1415	1245	1302	1301	
1464	1344	1237	1367	
1450	1300	1247	1332	
1439	1263	1340	1392	
1436	1290	1259	1342	
1489	1305	1259	1302	
1486	1227	1290	1347	
1419	1323	1243	1324	
1377	1281	1271	1322	
1448	1319	1322	1262	
1413	1362	1208	1332	
1459	1256	1306	1281	
1406	1298	1293	1289	
1441	1246	1295	1270	
1422	1213	1294	1308	
1419	1259	1204	1423	
1437	1259	1289	1341	
1363	1205	1277	1290	
1379	1236	1166	1334	
1344	1291	1216	1226	
1417	1265	1306	1355	
1365	1194	1236	1276	
1384	1262	1235	1292	
1356	1249	1213	1313	
1422	1195	1232	1286	
1387	1213	1227	1323	
1311	1188	1226	1249	
1344	1279	1215	1293	
1409	1214	1134	1267	
1377	1214	1217	1306	
1353	1240	1228	1254	
1360	1198	1215	1267	
1361	1170	1183	1203	
1351	1201	1164	1194	
1330	1176	1259	1290	
1374	1230	1225	1266	
1355	1173	1276	1216	
1377	1150	1238	1254	
1344	1238	1192	1285	
1354	1203	1205	1225	
1388	1231	1212	1264	
1382	1210	1209	1274	
1319	1170	1215	1250	
1343	1163	1148	1229	
1324	1150	1164	1260	
1303	1141	1186	1250	
1356	1188	1194	1224	
1380	1105	1141	1245	
1383	1203	1159	1216	
1340	1153	1115	1242	
1327	1176	1198	1191	
1342	1168	1197	1224	
1321	1109	1129	1181	
1360	1131	1146	1228	
1279	1169	1218	1246	
1311	1121	1146	1166	
1264	1121	1098	1225	
1287	1117	1122	1127	
1277	1094	1135	1192	
1300	1133	1164	1236	
1264	1131	1149	1205	
1259	1090	1144	1214	
1292	1102	1193	1152	
1336	1158	1124	1174	
1319	1117	1105	1164	
1258	1145	1123	1131	
1280	1048	1122	1174	
1285	1106	1094	1180	
1231	1168	1134	1162	
1285	1120	1148	1178	
1309	1114	1112	1229	
1283	1095	1134	1190	
1201	1147	1097	1174	
1267	1164	1075	1137	
1230	996	1075	1116	
1259	1143	1099	1128	
1242	1123	1098	1097	
1245	1063	1128	1153	
1228	1048	1088	1108	
1287	1097	1100	1149	
1241	1022	1107	1153	
1263	1059	1098	1132	
1215	1075	1058	1102	
1202	1078	1078	1139	
1273	1104	1048	1165	
1265	1086	1089	1162	
1235	1014	1010	1109	
1184	1077	1030	1141	
1223	1088	1072	1151	
1259	1107	1070	1179	
1247	1055	1055	1062	
1191	1005	1088	1083	
1176	1056	1020	1100	
1204	1045	1077	1039	
1251	1053	1056	1072	
1181	1041	1057	1103	
1243	1095	1058	1091	
1271	994	1025	1096	
1178	1017	1064	1103	
1179	1018	1036	1082	
1231	1057	1061	1058	
1215	1019	1005	1062	
1253	1002	1027	1078	
1183	1029	982	1068	
1166	1029	1040	1041	
1202	995	1049	1015	
1154	1050	1023	1041	
1171	1060	1052	1099	
1168	1039	1027	1136	
1151	1066	1000	1078	
1200	1025	1027	1083	
1194	1009	993	1063	
1219	1002	1034	1093	
1198	970	1000	1086	
1151	991	1021	1084	
1218	966	961	1047	
1210	1022	1040	1075	
1097	1011	974	1050	
1171	1032	1012	1065	
1271	1023	980	998	
1113	1010	998	1036	
1156	1014	961	1036	
1139	954	988	1035	
1137	990	942	1008	
1165	961	980	995	
1139	966	985	1038	
1155	1030	1022	1010	
1154	950	977	1006	
1118	983	916	985	
1148	960	1012	1060	
1103	956	925	1013	
1162	957	1005	996	
1152	952	993	989	
1158	917	901	1044	
1185	905	925	1030	
1128	964	944	1001	
1163	1001	926	1003	
1124	964	961	982	
1180	914	891	1043	
1143	926	965	973	
1109	1000	903	1033	
1098	943	968	972	
1120	949	972	941	
1106	955	927	964	
1150	910	891	1016	
1173	895	912	988	
1028	933	949	992	
1115	884	967	979	
1087	897	895	954	
1086	925	961	948	
1127	923	863	998	
1062	943	896	993	
1082	908	960	960	
1052	946	896	1038	
1135	939	944	948	
1081	896	875	992	
1098	893	856	952	
1033	875	921	1025	
1074	944	897	958	
1085	901	967	933	
1072	905	953	977	
1119	839	861	959	
1118	918	888	951	
1079	901	905	977	
1092	871	883	930	
1092	884	912	932	
1069	909	855	922	
1088	829	886	912	
1036	902	869	981	
1077	903	884	999	
1038	860	929	926	
997	861	957	936	
965	791	902	956	
1056	886	895	893	
1032	841	841	881	
1087	973	870	899	
1006	879	855	890	
1027	889	875	904	
1059	839	863	927	
1031	835	892	890	
987	898	842	931	
1047	842	890	889	
996	818	861	879	
1001	892	840	874	
1042	925	851	883	
1026	857	879	918	
1004	834	856	911	
952	884	854	906	
1006	829	814	923	
994	835	813	894	
955	857	821	869	
1044	829	871	929	
1004	852	864	877	
987	779	814	836	
1014	816	842	928	
995	790	855	829	
1071	859	812	901	
1026	829	851	898	
982	842	821	972	
976	839	811	894	
966	806	844	865	
963	838	860	840	
1004	824	799	895	
1011	826	829	880	
987	789	833	797	
971	818	826	880	
975	823	844	842	
968	845	716	840	
900	849	795	843	
1057	795	809	845	
958	806	793	836	
992	824	805	883	
1002	765	807	867	
998	826	797	836	
971	752	797	863	
959	842	812	823	
984	810	774	850	
974	773	773	856	
961	786	807	871	
977	754	789	848	
943	785	789	837	
1013	782	741	821	
1001	797	813	851	
919	815	739	795	
992	816	842	819	
958	764	781	844	
968	767	785	834	
983	798	748	855	
906	760	784	835	
899	781	765	747	
921	750	771	786	
950	773	740	779	
946	757	757	820	
909	773	749	801	
947	765	785	778	
918	733	699	818	
927	692	799	851	
923	745	739	798	
910	711	727	798	
956	687	729	796	
976	766	736	819	
895	725	753	801	
922	728	750	789	
911	773	675	827	
864	702	784	807	
931	791	758	803	
921	726	737	845	
942	717	760	768	
904	752	735	785	
950	797	774	725	
868	727	771	793	
944	681	803	798	
946	720	789	804	
898	775	722	781	
924	768	739	767	
915	703	741	790	
879	679	774	751	
925	722	712	780	
869	735	734	759	
902	702	670	758	
924	708	709	787	
875	715	682	726	
879	745	693	813	
863	751	780	763	
921	724	704	752	
886	758	744	723	
872	696	676	684	
823	740	744	741	
889	719	720	730	
864	731	675	772	
870	728	752	758	
826	739	705	719	
864	721	734	732	
910	736	722	700	
859	657	686	781	
846	702	690	713	
946	678	665	734	
875	692	667	697	
859	671	666	775	
869	670	722	720	
879	716	713	751	
847	669	690	702	
859	727	728	734	
862	634	644	730	
852	678	673	796	
802	662	678	685	
880	664	674	719	
885	700	713	691	
866	685	709	723	
839	642	673	763	
882	738	667	724	
794	694	631	674	
841	663	657	745	
803	667	682	688	
863	647	625	720	
802	699	669	735	
817	638	698	728	
852	681	648	704	
815	606	663	714	
798	644	641	739	
786	677	691	680	
861	655	658	717	
807	673	660	691	
840	594	673	675	
856	694	617	694	
801	678	643	722	
796	632	659	724	
820	664	632	712	
776	654	672	716	
815	650	655	661	
802	661	627	715	
783	608	627	634	
821	648	648	729	
810	644	675	666	
781	672	618	677	
780	656	639	715	
756	660	640	723	
819	634	618	652	
791	606	643	688	
796	614	644	699	
763	645	601	679	
815	575	627	588	
782	650	654	661	
793	596	646	704	
766	607	652	642	
787	629	632	672	
819	562	604	692	
743	645	619	675	
860	580	609	694	
759	574	601	665	
740	585	621	642	
778	582	671	674	
819	621	621	635	
787	607	572	688	
754	615	664	609	
805	600	612	625	
742	562	648	648	
788	592	579	678	
772	619	576	647	
745	608	599	630	
785	581	659	664	
774	542	561	607	
759	624	584	642	
765	614	571	602	
741	592	592	651	
718	622	593	640	
756	589	608	639	
763	592	607	662	
763	571	643	595	
768	563	573	645	
781	566	558	597	
741	638	584	620	
754	624	583	645	
758	584	621	645	
729	594	591	633	
712	562	590	610	
803	592	612	602	
728	578	613	627	
739	536	555	644	
785	553	608	577	
762	582	580	614	
733	589	615	608	
707	555	564	647	
764	585	595	619	
718	594	565	617	
754	573	577	659	
722	584	573	628	
738	563	542	610	
721	544	601	643	
707	582	567	634	
735	541	551	624	
717	572	540	639	
719	570	526	597	
823	581	525	578	
684	542	544	632	
720	581	564	618	
693	531	558	638	
719	534	561	598	
737	521	537	624	
680	546	543	596	
685	565	564	629	
684	513	555	590	
671	552	530	610	
709	545	562	594	
707	541	538	598	
673	556	571	585	
766	580	545	594	
738	544	512	568	
680	543	540	579	
666	493	550	599	
676	501	564	607	
677	529	564	568	
681	507	532	602	
639	503	546	581	
750	532	543	629	
688	516	513	537	
715	538	533	573	
674	519	521	547	
659	512	537	535	
722	548	520	565	
694	551	535	594	
627	540	539	580	
661	449	489	584	
705	533	533	591	
675	529	565	612	
642	513	521	565	
696	535	509	591	
722	475	560	561	
634	534	521	538	
687	529	528	601	
699	533	485	556	
702	523	544	590	
638	475	533	552	
655	538	541	527	
672	499	527	581	
656	514	495	584	
650	498	520	570	
671	490	497	527	
684	496	507	509	
681	492	526	515	
675	502	529	548	
658	537	517	566	
677	490	538	563	
674	499	491	539	
646	483	499	509	
661	481	460	495	
672	525	502	531	
663	519	521	588	
668	496	504	527	
605	484	505	503	
627	533	492	565	
672	460	476	496	
650	469	533	510	
644	475	485	521	
651	500	540	556	
641	487	490	563	
631	456	498	511	
639	463	469	524	
675	477	482	545	
667	482	519	546	
654	433	488	489	
617	492	471	530	
608	498	507	524	
636	477	505	515	
615	498	476	520	
611	478	508	520	
619	465	478	563	
591	466	480	541	
629	494	460	521	
602	510	506	567	
615	505	490	513	
595	487	437	517	
583	481	469	515	
567	521	492	468	
614	413	489	490	
595	463	466	524	
630	474	491	534	
639	514	440	521	
654	460	492	487	
610	458	496	526	
595	491	494	494	
620	473	509	472	
614	416	454	484	
619	439	482	487	
589	469	422	491	
597	476	456	516	
586	476	465	510	
583	474	452	461	
593	490	525	502	
579	455	465	448	
605	459	460	445	
578	478	446	504	
544	446	464	492	
614	415	487	492	
587	425	425	503	
609	456	439	494	
562	434	447	464	
651	441	460	508	
638	424	458	463	
595	447	443	499	
582	449	425	498	
606	470	472	473	
564	410	426	490	
611	458	448	458	
608	423	449	464	
579	437	444	504	
540	409	391	474	
621	444	470	491	
589	417	444	467	
587	412	423	455	
554	488	429	513	
539	449	405	470	
559	447	421	457	
553	436	464	511	
611	461	401	447	
606	406	423	440	
589	401	430	480	
591	405	392	440	
597	385	425	463	
576	395	440	461	
545	400	450	530	
564	385	405	458	
578	422	438	462	
545	395	425	494	
546	406	409	480	
588	423	402	451	
545	386	465	422	
587	389	419	462	
587	398	423	426	
528	405	428	436	
603	414	435	428	
549	440	432	442	
559	402	450	448	
530	405	385	455	
559	418	405	442	
576	414	415	464	
562	415	385	435	
542	395	401	427	
550	413	414	454	
558	397	424	445	
541	417	442	441	
556	386	436	467	
561	395	370	472	
541	412	404	474	
579	390	445	425	
520	424	388	415	
558	402	417	388	
537	425	420	443	
550	402	366	431	
537	400	428	451	
545	394	378	416	
533	416	392	428	
530	369	392	412	
562	351	410	447	
524	396	420	414	
546	420	375	472	
541	404	400	442	
540	400	415	429	
499	380	417	457	
517	416	380	448	
567	377	371	425	
557	393	395	430	
518	400	391	432	
537	407	381	430	
536	369	353	415	
498	421	344	418	
481	363	396	426	
491	365	375	408	
532	391	381	419	
489	367	394	424	
523	365	408	418	
516	347	375	403	
506	358	383	384	
510	389	400	407	
540	386	373	385	
532	376	399	390	
495	401	402	396	
519	373	396	429	
510	372	394	399	
539	390	380	418	
540	353	381	382	
538	372	398	412	
542	383	341	418	
537	407	374	395	
503	373	389	393	
473	351	397	396	
497	358	367	428	
509	352	347	407	
470	369	383	366	
491	370	364	407	
469	353	367	374	
486	384	367	413	
493	361	374	388	
511	362	380	417	
522	340	366	356	
486	344	357	369	
517	348	349	399	
479	372	369	441	
472	385	386	374	
506	342	334	423	
494	374	343	407	
494	351	357	405	
496	342	356	388	
471	333	358	402	
537	336	346	376	
545	345	377	365	
530	361	378	395	
477	327	376	365	
468	363	352	418	
502	361	364	384	
488	342	372	382	
469	326	361	407	
449	353	366	353	
535	342	359	385	
515	348	361	376	
487	356	343	382	
491	338	340	377	
517	350	359	370	
469	325	337	384	
469	382	305	372	
482	309	383	372	
433	335	344	317	
486	367	347	370	
451	369	344	366	
454	314	347	407	
516	337	368	352	
469	360	389	375	
485	311	339	390	
462	352	322	376	
469	324	373	374	
440	309	348	327	
492	332	331	370	
470	327	364	363	
487	302	356	380	
443	345	371	381	
477	329	328	356	
465	370	350	318	
419	320	352	385	
487	336	306	354	
466	346	336	376	
467	369	314	344	
484	331	329	350	
467	297	331	375	
444	330	342	376	
446	352	320	336	
490	353	336	354	
433	318	324	381	
462	317	359	327	
452	327	342	332	
461	333	313	373	
494	335	314	338	
464	351	339	345	
420	336	346	363	
456	269	331	395	
454	324	285	352	
434	307	353	345	
440	298	345	359	
459	288	301	315	
414	319	322	335	
456	337	316	347	
430	313	318	316	
449	349	327	350	
463	343	309	359	
472	317	341	346	
414	292	336	384	
450	282	285	379	
430	310	313	341	
434	310	323	365	
430	314	331	335	
416	310	335	367	
480	295	308	350	
423	323	331	333	
431	311	291	303	
403	331	303	361	
424	287	341	325	
408	284	319	316	
386	305	332	357	
428	307	319	351	
423	254	294	318	
405	272	320	341	
418	293	301	342	
443	318	306	348	
434	301	317	325	
409	292	288	332	
386	295	357	357	
392	283	303	356	
431	297	321	325	
443	263	301	329	
412	303	296	332	
410	288	297	358	
448	293	324	337	
412	294	303	337	
425	325	290	343	
432	283	300	319	
466	302	277	330	
439	308	312	333	
453	320	315	313	
448	327	283	341	
376	282	280	335	
418	290	311	314	
417	271	284	311	
413	248	311	297	
390	278	301	313	
402	292	293	311	
413	300	275	325	
409	286	279	301	
405	309	328	326	
409	286	311	352	
411	310	257	315	
430	308	282	315	
386	298	273	327	
413	284	253	316	
406	302	295	315	
443	285	311	349	
386	325	241	305	
385	288	286	324	
376	245	305	300	
417	276	303	325	
406	283	279	300	
365	301	317	312	
425	283	264	319	
392	284	264	318	
394	273	307	319	
393	262	293	318	
396	261	286	339	
382	277	260	298	
414	286	288	288	
366	280	236	302	
393	255	295	307	
401	283	260	269	
376	297	277	271	
369	277	287	273	
341	272	287	272	
404	289	278	312	
376	267	265	310	
362	293	282	325	
408	253	286	282	
361	274	284	330	
360	291	286	294	
389	267	257	294	
418	258	247	279	
357	237	256	300	
387	251	271	317	
412	280	280	299	
383	264	271	276	
399	279	291	285	
365	245	269	287	
364	283	250	305	
393	273	278	284	
388	277	249	286	
373	277	251	287	
382	268	302	301	
381	232	232	302	
349	282	250	289	
362	272	275	286	
372	263	255	296	
341	247	268	278	
369	266	243	290	
384	257	302	316	
359	266	234	329	
346	287	271	246	
343	235	255	280	
377	283	255	287	
380	241	257	259	
337	255	253	257	
378	225	261	265	
352	263	256	260	
336	250	248	279	
359	230	259	305	
357	250	272	265	
332	273	243	293	
352	270	240	282	
393	261	238	250	
379	253	232	315	
340	261	288	264	
334	262	246	267	
342	252	275	260	
344	264	268	255	
336	262	246	261	
370	250	249	293	
379	276	249	265	
377	246	234	285	
352	266	258	282	
388	262	236	284	
355	267	256	277	
342	252	256	284	
338	246	239	254	
345	256	225	281	
349	265	261	255	
348	223	261	296	
346	245	235	270	
378	260	227	263	
371	238	252	271	
331	271	236	274	
357	274	212	279	
335	233	228	254	
348	244	250	259	
336	234	266	256	
310	244	227	278	
356	220	255	271	
326	227	239	274	
313	232	233	255	
348	220	258	253	
363	233	240	288	
307	228	231	277	
367	251	203	252	
347	252	228	259	
339	192	238	255	
346	242	252	259	
328	228	236	266	
339	220	206	258	
347	234	263	268	
342	215	250	261	
372	239	252	236	
345	242	247	244	
327	222	263	266	
318	256	226	228	
326	234	263	251	
340	224	232	265	
353	211	219	243	
353	214	209	254	
307	246	241	263	
344	225	231	241	
330	220	239	253	
319	224	264	261	
335	220	227	218	
331	256	220	254	
319	205	225	255	
303	252	240	239	
285	222	221	260	
352	229	245	219	
305	251	206	249	
312	254	203	257	
328	237	262	247	
343	202	238	235	
324	227	244	228	
338	221	227	247	
284	213	226	242	
311	197	241	250	
336	189	209	250	
343	231	225	257	
332	201	228	234	
342	212	229	231	
320	206	199	256	
340	225	211	238	
341	219	245	237	
328	208	218	230	
319	237	248	233	
310	238	238	274	
330	231	240	218	
315	225	227	221	
334	204	229	239	
301	247	202	238	
301	239	223	231	
370	245	226	256	
336	224	201	278	
324	200	218	255	
307	228	239	253	
330	212	202	240	
325	202	240	231	
300	197	224	217	
299	216	236	251	
315	195	228	238	
305	232	223	229	
338	196	225	237	
309	208	202	222	
341	206	228	241	
313	210	207	237	
293	223	211	235	
332	191	197	219	
302	217	217	247	
301	218	203	213	
300	209	189	230	
311	210	209	230	
296	203	215	247	
280	237	192	222	
260	216	210	225	
307	210	193	239	
316	199	206	234	
338	182	214	205	
317	206	205	230	
264	225	207	226	
298	213	220	217	
321	183	183	211	
294	193	204	202	
302	183	207	199	
303	197	183	214	
297	194	208	239	
283	210	223	212	
302	195	221	236	
304	184	202	194	
271	184	241	233	
299	209	189	256	
251	230	200	217	
296	214	201	221	
297	181	194	225	
288	193	202	218	
256	183	227	258	
301	192	202	251	
265	214	189	207	
273	213	211	238	
305	221	206	226	
300	196	236	210	
310	198	194	235	
307	190	204	213	
293	214	191	198	
270	198	203	230	
289	209	187	184	
279	204	211	204	
272	211	200	213	
261	202	206	207	
269	198	189	199	
296	214	185	225	
269	181	200	210	
313	167	198	192	
288	195	221	216	
289	176	180	207	
299	200	192	231	
259	192	210	220	
283	169	174	201	
281	200	175	208	
289	188	192	191	
283	201	170	218	
286	213	208	213	
266	169	186	195	
292	183	184	233	
286	199	200	201	
286	212	168	200	
290	188	199	194	
288	190	186	195	
271	188	210	208	
274	169	180	224	
252	218	199	176	
284	168	203	227	
284	177	188	215	
269	182	198	202	
282	199	186	182	
248	193	178	210	
288	188	191	185	
281	179	185	190	
277	186	169	198	
272	165	196	215	
263	187	210	205	
293	187	186	206	
276	196	185	202	
279	186	168	197	
275	153	199	199	
297	161	192	202	
303	209	227	189	
250	193	149	189	
274	193	177	192	
264	176	189	204	
253	164	210	192	
270	167	167	205	
252	185	165	190	
273	175	183	182	
259	193	179	201	
270	176	184	185	
267	168	190	189	
248	168	157	185	
244	172	175	186	
278	157	188	191	
262	176	194	200	
255	199	183	199	
250	190	160	180	
238	195	188	205	
262	161	165	170	
244	175	170	179	
239	186	181	189	
234	176	178	177	
267	177	178	172	
256	165	176	178	
287	182	164	190	
282	161	174	200	
268	180	173	183	
240	185	203	202	
267	175	158	208	
273	155	164	205	
237	154	181	195	
242	189	178	178	
257	167	186	196	
265	165	161	206	
229	162	171	171	
258	151	164	196	
227	169	179	203	
255	172	170	190	
256	177	142	186	
260	173	151	174	
275	164	164	182	
263	168	150	200	
248	161	173	177	
257	178	132	182	
225	166	191	172	
252	167	187	168	
261	167	165	178	
254	171	128	184	
232	135	164	180	
280	185	165	181	
256	167	174	165	
262	157	181	167	
257	169	160	174	
247	173	170	176	
222	147	167	186	
278	179	181	181	
234	159	153	191	
214	170	158	162	
244	153	166	189	
236	186	167	191	
262	155	156	224	
262	162	173	163	
249	173	160	162	
234	170	172	185	
247	164	154	165	
245	157	178	159	
249	178	178	161	
262	180	177	197	
232	169	162	147	
229	143	189	147	
259	163	172	195	
235	146	176	195	
248	141	157	175	
253	148	152	166	
250	149	179	180	
247	131	164	181	
240	175	148	148	
262	168	138	184	
246	160	169	185	
253	161	168	175	
242	158	149	182	
237	152	188	158	
245	159	157	184	
224	175	150	186	
234	169	162	168	
258	152	151	167	
217	154	146	165	
245	165	157	180	
214	160	179	186	
205	148	165	190	
225	166	167	186	
233	161	143	148	
235	149	170	153	
234	140	151	148	
229	172	159	170	
235	155	175	156	
235	165	160	155	
221	153	164	145	
247	146	142	160	
232	144	162	169	
201	162	150	171	
244	158	160	145	
229	132	173	159	
236	157	153	171	
239	147	156	167	
223	137	153	172	
235	132	143	152	
247	154	155	154	
247	131	157	167	
238	149	155	150	
231	139	167	146	
234	156	156	188	
247	134	135	151	
245	146	138	155	
205	145	146	162	
240	137	139	186	
224	125	152	145	
214	150	161	154	
239	148	163	161	
204	160	159	124	
224	165	158	162	
242	142	132	146	
223	127	129	168	
199	135	148	149	
223	143	151	148	
238	148	144	172	
226	156	145	154	
238	137	179	165	
258	159	174	151	
215	124	134	161	
228	144	139	153	
228	161	136	181	
209	149	164	162	
235	139	150	172	
216	158	145	173	
205	141	121	142	
219	134	134	151	
202	138	144	125	
252	129	111	164	
212	149	143	170	
215	134	166	162	
238	140	149	167	
204	138	145	150	
217	124	170	144	
203	146	153	130	
233	144	129	145	
201	136	131	174	
209	138	136	157	
217	135	147	116	
204	144	146	137	
212	121	145	145	
205	134	141	145	
196	112	143	160	
237	142	153	154	
256	139	126	146	
234	148	129	154	
229	134	144	151	
199	135	130	140	
240	134	147	156	
218	113	120	161	
213	137	128	154	
213	130	123	134	
241	131	129	140	
191	137	131	122	
245	136	138	143	
220	137	124	140	
220	134	138	155	
224	154	106	144	
179	147	141	137	
203	143	145	165	
197	150	153	154	
173	151	127	136	
197	122	136	140	
200	125	139	135	
189	116	142	131	
191	123	109	145	
204	137	119	145	
215	141	132	161	
186	139	130	136	
220	133	143	166	
199	160	132	122	
195	116	117	142	
201	122	122	135	
198	113	160	140	
180	130	134	168	
219	157	123	137	
198	137	121	144	
204	126	121	158	
218	120	130	147	
230	144	131	148	
212	118	136	142	
206	143	127	155	
217	130	127	143	
203	122	134	142	
190	114	128	141	
207	124	118	129	
213	131	130	146	
190	121	143	162	
190	108	119	131	
219	134	116	139	
177	125	137	125	
228	121	131	120	
172	119	120	143	
201	130	153	123	
187	132	116	137	
200	123	120	141	
196	123	113	162	
203	121	141	139	
187	135	116	134	
212	128	129	147	
194	117	129	142	
199	132	125	125	
210	112	105	140	
198	121	134	145	
214	138	123	132	
181	114	127	145	
206	139	124	135	
193	114	131	136	
196	125	123	126	
196	117	136	136	
192	119	122	112	
169	114	126	139	
176	110	113	146	
199	114	120	152	
175	132	118	139	
201	118	122	135	
200	112	134	132	
206	137	145	128	
172	133	125	144	
207	123	123	136	
215	104	125	142	
190	126	126	125	
212	120	126	116	
167	117	124	136	
198	121	98	133	
163	127	129	126	
208	122	113	113	
166	104	127	141	
194	112	116	132	
191	113	118	140	
170	107	122	116	
188	124	114	127	
174	112	122	143	
169	112	119	124	
178	111	118	128	
180	146	129	132	
175	114	89	124	
198	116	130	148	
175	107	116	137	
176	121	138	138	
194	127	129	114	
186	121	125	136	
184	110	132	113	
176	113	117	120	
185	127	128	119	
173	133	129	150	
177	106	108	141	
164	97	104	150	
189	98	118	131	
184	112	108	129	
161	135	107	118	
200	128	99	152	
168	127	108	137	
177	123	121	125	
188	115	112	115	
182	122	110	157	
191	110	111	119	
171	112	117	151	
172	105	131	126	
165	113	106	129	
166	126	114	143	
190	130	132	105	
160	118	134	93	
167	115	102	108	
166	110	122	119	
151	110	133	117	
210	101	122	122	
181	127	119	129	
167	124	126	106	
167	117	112	140	
177	121	128	125	
181	114	104	130	
168	101	109	111	
165	107	108	132	
169	92	106	124	
181	132	127	139	
170	117	109	129	
183	119	114	124	
160	116	106	104	
171	120	123	132	
168	112	102	127	
173	86	115	128	
168	100	110	118	
180	105	107	128	
170	85	111	99	
159	115	106	106	
158	94	139	119	
182	110	90	108	
169	86	121	122	
168	110	104	124	
152	112	98	123	
174	110	136	112	
159	115	88	112	
156	108	108	110	
182	104	94	142	
173	103	120	112	
166	105	115	126	
174	115	108	136	
157	95	100	118	
168	116	104	126	
158	108	108	106	
151	101	117	125	
174	118	101	118	
159	117	108	131	
171	93	94	105	
164	94	104	121	
164	92	108	114	
170	108	98	104	
185	111	97	104	
167	99	96	120	
165	103	115	122	
136	93	109	103	
166	92	77	119	
182	91	96	103	
154	136	101	113	
148	113	94	112	
156	116	104	90	
180	107	96	123	
190	92	83	118	
167	89	106	110	
160	94	91	122	
166	99	109	96	
156	105	97	109	
158	106	111	112	
152	98	127	106	
169	95	93	131	
161	110	116	131	
150	106	116	112	
165	97	89	95	
152	106	70	123	
144	104	80	112	
162	86	112	123	
155	79	94	119	
161	91	106	100	
153	102	99	113	
157	118	101	104	
164	95	98	107	
149	106	107	96	
149	106	102	114	
160	90	116	109	
142	93	104	119	
135	91	104	116	
163	78	95	126	
165	88	103	100	
138	83	79	102	
164	107	73	108	
159	76	94	108	
168	93	91	99	
171	101	80	111	
171	90	112	102	
165	106	103	112	
143	95	99	113	
130	96	110	118	
131	99	88	124	
149	98	92	105	
142	91	102	115	
163	91	90	131	
144	99	108	130	
146	93	97	98	
148	120	94	104	
156	79	96	108	
144	87	91	94	
158	104	101	106	
153	83	108	110	
152	85	98	106	
158	91	104	84	
151	84	104	120	
144	107	101	107	
159	88	89	94	
122	89	91	114	
146	85	88	95	
153	87	108	116	
163	108	88	104	
145	98	87	100	
149	91	93	110	
152	94	109	108	
151	80	99	129	
137	93	86	115	
141	95	105	96	
152	101	105	109	
153	83	103	113	
139	94	76	105	
174	91	87	105	
140	103	106	111	
119	81	86	90	
145	89	107	114	
136	100	74	91	
151	89	98	115	
142	101	105	113	
137	86	95	113	
158	94	94	103	
150	83	81	113	
124	94	87	114	
150	76	100	108	
142	96	90	117	
139	105	81	118	
154	107	87	110	
145	96	90	97	
129	116	88	105	
156	82	96	93	
125	78	68	101	
149	93	90	92	
145	80	81	98	
150	105	77	102	
135	97	80	105	
153	98	102	92	
128	100	92	92	
148	93	105	109	
122	82	83	107	
140	95	77	82	
142	80	87	101	
146	81	103	106	
156	103	75	95	
133	93	92	88	
144	80	84	118	
120	80	84	112	
110	83	84	102	
151	89	83	83	
155	90	104	88	
130	91	89	98	
134	74	81	95	
144	98	102	80	
130	80	78	92	
146	100	97	79	
124	79	71	101	
135	94	80	87	
157	90	82	104	
126	83	100	92	
123	82	85	87	
147	95	91	105	
138	87	88	83	
135	97	96	104	
143	102	87	93	
126	82	114	111	
119	88	83	94	
126	92	90	94	
136	85	83	91	
135	74	64	85	
141	71	85	100	
130	105	88	95	
125	84	82	87	
163	77	97	84	
138	77	86	74	
119	74	87	91	
118	98	73	102	
136	101	76	96	
133	78	81	91	
117	104	89	74	
147	88	86	97	
136	88	79	102	
138	82	53	77	
131	85	91	87	
149	84	86	90	
133	82	82	99	
122	87	104	109	
132	86	87	81	
121	76	104	70	
117	60	99	92	
126	85	79	98	
131	71	83	85	
138	88	95	90	
129	86	89	80	
116	78	93	88	
138	77	95	83	
134	73	77	86	
128	73	90	77	
150	95	75	84	
115	79	80	78	
129	92	90	91	
133	72	70	70	
138	73	69	88	
158	81	93	94	
128	69	85	81	
108	90	69	88	
129	78	87	91	
135	81	83	76	
117	93	92	72	
136	97	77	93	
125	90	80	82	
126	74	89	65	
137	77	70	97	
124	82	69	87	
121	82	78	81	
112	76	89	86	
138	91	82	77	
122	79	93	84	
117	78	79	88	
117	77	83	85	
110	78	92	85	
116	91	75	96	
122	82	74	92	
115	56	79	78	
130	85	90	79	
119	83	71	91	
107	75	89	84	
121	72	84	86	
118	99	83	88	
128	80	72	87	
123	80	79	73	
105	76	72	80	
129	82	83	84	
141	75	75	90	
110	79	72	88	
122	71	79	76	
138	83	78	90	
109	72	71	72	
129	85	80	92	
125	64	87	94	
122	70	70	73	
113	83	74	99	
105	78	64	95	
129	68	77	75	
111	68	69	95	
123	84	79	84	
125	60	66	82	
134	71	85	85	
123	100	72	78	
114	64	95	76	
111	72	69	72	
112	75	69	81	
131	71	92	83	
133	73	81	90	
118	87	65	73	
111	80	65	76	
113	87	94	65	
109	67	72	75	
123	72	73	79	
113	77	72	84	
115	85	68	97	
121	83	84	90	
115	84	76	77	
139	79	67	81	
117	76	62	76	
118	70	64	76	
130	72	67	81	
109	64	75	72	
100	65	82	71	
116	66	67	80	
120	68	68	72	
112	69	70	92	
121	60	57	72	
100	66	78	76	
112	64	57	70	
130	67	62	81	
111	80	67	81	
138	76	75	80	
115	62	70	78	
108	78	70	108	
123	72	77	99	
109	73	77	81	
131	79	69	73	
116	68	75	74	
88	64	62	80	
119	83	72	71	
94	66	72	79	
118	75	78	71	
115	64	53	91	
110	72	73	77	
115	65	87	76	
112	60	61	66	
103	95	86	87	
128	65	69	84	
113	74	67	73	
126	80	67	73	
122	91	64	74	
121	84	61	94	
130	59	70	60	
119	86	68	84	
130	69	61	73	
105	61	75	76	
109	77	66	66	
111	75	68	76	
107	58	68	81	
99	69	75	72	
117	68	65	63	
99	68	70	63	
109	73	76	91	
108	75	68	70	
121	74	64	87	
102	79	71	82	
104	64	58	57	
126	57	71	75	
84	64	75	87	
105	65	69	69	
90	66	60	89	
116	74	57	72	
105	56	73	69	
111	70	73	66	
138	74	65	75	
124	67	79	73	
108	62	74	71	
115	80	62	69	
100	83	87	75	
115	64	72	62	
107	69	63	85	
108	75	77	74	
104	55	65	79	
95	62	68	87	
100	68	66	72	
87	65	73	90	
123	74	64	79	
90	75	58	68	
123	59	72	66	
126	78	61	81	
105	85	61	79	
90	78	76	71	
115	59	66	68	
114	69	55	70	
119	62	62	71	
104	61	67	71	
101	60	74	94	
96	74	67	69	
106	71	60	70	
112	63	80	60	
101	65	67	68	
110	68	68	73	
111	60	78	87	
92	72	79	85	
93	58	61	66	
111	61	66	85	
101	71	64	60	
88	74	81	83	
116	56	60	83	
101	63	65	87	
101	66	64	64	
104	72	60	82	
90	70	69	73	
83	53	70	74	
97	62	74	70	
96	51	56	81	
97	69	59	69	
94	62	65	71	
87	66	61	92	
121	64	65	54	
92	61	70	67	
92	69	70	71	
94	55	69	65	
106	58	62	67	
108	68	69	81	
107	66	59	72	
105	64	58	70	
99	71	72	58	
104	52	77	64	
113	55	62	72	
103	65	64	75	
102	52	69	78	
103	71	53	75	
85	60	70	78	
90	58	66	64	
106	48	70	80	
80	55	60	91	
86	75	76	79	
104	58	54	82	
89	65	65	70	
90	60	66	78	
98	48	65	75	
94	50	62	86	
95	65	68	66	
110	62	66	68	
97	64	53	77	
111	59	75	63	
113	70	52	61	
95	62	67	62	
103	63	61	75	
87	53	64	55	
91	59	63	76	
113	64	49	72	
104	58	66	57	
110	55	64	67	
102	63	56	67	
110	54	58	72	
100	67	53	65	
96	69	56	61	
80	72	62	60	
105	61	55	68	
128	53	45	63	
103	77	60	71	
97	60	58	81	
99	55	57	65	
91	46	60	76	
107	55	66	62	
106	58	44	76	
111	65	60	63	
83	55	53	74	
103	64	60	81	
94	56	57	68	
103	61	72	65	
88	56	69	60	
114	58	62	53	
100	53	58	67	
106	59	47	55	
77	55	60	69	
100	60	52	67	
90	45	63	68	
86	62	49	72	
86	59	71	75	
95	52	50	54	
101	61	56	60	
97	70	57	71	
89	62	61	69	
97	57	45	53	
118	77	54	60	
85	41	53	74	
99	54	48	59	
106	57	57	61	
100	50	62	66	
99	55	62	55	
85	53	46	70	
95	75	62	58	
83	50	56	52	
86	69	73	65	
81	47	70	54	
95	60	50	57	
99	58	52	62	
112	57	59	73	
89	64	59	50	
81	59	49	49	
79	65	57	62	
86	72	69	57	
100	67	47	61	
93	44	63	72	
97	49	65	60	
100	56	52	64	
77	44	48	71	
92	60	58	50	
70	52	55	41	
90	47	71	53	
80	53	65	58	
89	59	66	69	
98	50	63	58	
104	64	50	64	
81	66	60	59	
69	62	49	62	
86	64	62	45	
78	46	50	55	
90	35	58	60	
80	54	60	58	
91	61	71	60	
91	43	58	66	
85	48	35	60	
89	56	77	63	
85	53	37	73	
99	56	46	68	
83	76	54	71	
91	37	54	58	
99	49	67	66	
80	58	53	66	
89	50	56	55	
83	50	53	59	
88	64	46	67	
84	56	63	55	
79	67	53	69	
93	58	52	65	
80	62	60	49	
85	61	62	66	
78	41	54	61	
72	48	61	62	
90	55	59	66	
81	58	63	62	
93	55	58	65	
69	48	55	56	
93	49	67	36	
94	50	52	54	
95	45	51	64	
72	48	58	55	
84	52	59	65	
71	45	54	54	
85	55	45	50	
83	49	43	73	
79	53	66	47	
96	44	54	56	
85	50	65	62	
67	40	48	65	
82	46	59	69	
76	49	61	61	
74	42	59	52	
95	65	44	50	
92	56	59	51	
92	58	53	47	
89	63	50	48	
71	51	49	70	
86	52	49	56	
70	56	46	57	
81	51	62	58	
88	49	45	68	
90	47	59	58	
83	58	61	61	
84	49	47	57	
89	58	54	54	
87	38	59	67	
90	54	59	63	
79	55	56	75	
91	56	40	48	
78	45	47	64	
68	66	50	57	
86	55	46	55	
82	44	47	58	
70	54	61	68	
81	51	56	56	
81	53	48	43	
79	51	58	55	
86	43	53	57	
78	54	68	45	
77	48	37	43	
80	47	52	60	
82	46	50	51	
77	38	44	70	
95	67	46	48	
85	44	50	47	
72	31	62	59	
74	61	53	51	
72	56	49	44	
68	46	53	69	
82	57	56	48	
83	46	58	53	
77	53	45	59	
83	56	51	47	
74	37	58	48	
91	40	41	60	
100	48	39	45	
87	53	35	48	
62	61	51	53	
86	54	47	55	
77	51	49	65	
77	35	53	48	
72	45	55	42	
80	50	55	53	
84	49	52	54	
91	54	48	66	
72	36	46	50	
69	51	44	52	
66	46	53	41	
79	43	64	50	
85	58	60	64	
78	43	31	47	
86	52	38	54	
74	41	61	48	
92	46	52	55	
96	38	52	53	
89	48	51	53	
88	52	46	61	
78	48	47	41	
76	47	55	38	
79	47	60	56	
71	54	60	51	
82	48	47	52	
71	57	54	54	
78	37	49	50	
88	51	49	44	
66	54	54	50	
67	49	38	60	
72	32	53	58	
80	52	59	68	
77	32	62	55	
71	45	43	55	
81	55	46	56	
85	51	59	52	
63	43	52	55	
78	36	61	52	
85	52	38	57	
75	49	61	52	
90	46	45	50	
80	45	49	64	
68	58	54	48	
80	42	48	41	
66	50	39	64	
66	33	41	47	
71	51	44	44	
72	47	61	48	
72	48	45	46	
79	46	43	52	
72	44	49	53	
63	49	40	49	
71	40	48	50	
86	52	53	61	
75	36	48	46	
61	40	47	44	
55	49	55	48	
62	51	52	54	
75	42	44	54	
81	45	42	45	
65	53	43	44	
71	45	47	32	
72	58	55	46	
73	41	48	45	
75	62	45	57	
64	52	46	45	
69	42	50	57	
67	53	43	40	
70	42	39	49	
87	51	50	48	
72	44	42	47	
64	38	43	44	
56	56	56	55	
86	54	44	48	
65	46	48	37	
84	58	44	45	
87	42	46	46	
60	48	50	47	
87	50	51	42	
76	42	48	51	
84	47	50	47	
69	55	61	57	
80	53	48	48	
92	41	47	58	
69	38	51	41	
64	45	51	45	
60	45	47	45	
72	41	42	59	
65	42	48	51	
73	34	38	43	
76	38	44	56	
58	50	51	47	
58	47	64	49	
69	39	45	51	
61	38	50	46	
84	43	54	46	
68	46	44	41	
61	37	56	39	
84	34	36	49	
77	34	42	46	
76	51	35	42	
62	55	43	52	
61	40	43	46	
87	40	41	58	
66	42	49	39	
90	45	43	49	
54	30	47	45	
66	47	55	36	
80	41	50	46	
62	40	51	52	
52	45	28	38	
73	39	48	56	
63	46	55	54	
76	51	54	51	
75	41	49	43	
70	33	38	55	
70	56	35	36	
66	39	41	39	
61	47	41	47	
74	34	38	47	
64	50	48	52	
70	48	46	39	
56	50	48	37	
72	50	43	44	
82	39	43	45	
77	36	41	48	
62	32	51	50	
65	50	37	37	
59	36	43	48	
54	47	34	50	
55	38	48	34	
82	43	56	46	
68	43	45	37	
69	42	42	39	
77	38	53	45	
66	41	45	41	
71	36	48	45	
65	33	56	43	
66	31	37	51	
61	36	35	51	
59	49	43	46	
71	40	51	43	
71	41	36	42	
62	43	44	42	
69	50	40	50	
75	33	44	44	
75	43	55	31	
58	45	37	52	
84	41	42	45	
64	33	42	39	
61	37	48	36	
60	44	45	36	
61	46	36	50	
60	36	55	52	
67	42	42	49	
63	43	47	32	
63	39	38	52	
73	46	49	31	
61	35	40	40	
49	36	49	39	
73	47	44	46	
74	56	34	31	
59	41	36	40	
76	45	39	53	
69	39	51	46	
60	51	44	44	
56	39	49	57	
59	39	44	38	
64	27	48	42	
66	45	44	46	
75	41	40	43	
58	36	30	54	
74	40	39	40	
57	43	40	45	
56	37	40	45	
64	45	51	36	
54	40	44	34	
64	47	41	34	
58	41	52	44	
66	48	41	47	
50	40	41	46	
68	33	30	42	
64	37	49	44	
73	34	46	34	
56	40	26	50	
50	51	42	38	
63	44	45	36	
62	48	40	49	
57	33	41	45	
75	33	48	43	
67	37	38	42	
57	31	31	42	
60	30	40	36	
54	35	46	39	
55	40	43	43	
58	44	42	42	
71	48	42	44	
61	39	46	47	
65	37	49	52	
63	32	35	39	
52	29	42	32	
62	29	38	34	
66	28	35	52	
79	45	44	40	
77	37	37	43	
64	34	39	39	
72	43	37	39	
58	49	51	56	
71	35	35	48	
59	44	40	39	
54	31	44	43	
56	28	40	47	
61	36	35	42	
47	47	46	34	
55	36	30	40	
61	38	32	35	
55	44	42	43	
43	37	32	36	
55	46	38	29	
58	45	37	40	
57	45	32	40	
70	48	34	44	
65	33	39	36	
60	38	41	33	
57	42	39	40	
61	37	40	33	
63	29	50	44	
65	42	48	33	
67	33	30	42	
60	30	32	38	
63	39	52	41	
65	41	34	34	
52	39	40	41	
46	43	38	46	
59	41	33	43	
68	35	42	39	
58	36	33	35	
70	31	31	37	
63	42	33	41	
58	33	34	45	
54	43	43	35	
52	30	25	39	
67	36	42	32	
64	36	47	28	
50	43	38	44	
43	30	31	29	
53	39	39	41	
70	45	30	39	
64	45	36	48	
54	38	40	39	
63	32	30	40	
56	37	41	42	
54	44	41	43	
60	28	42	42	
63	37	43	31	
40	36	33	27	
45	33	36	37	
67	42	27	21	
55	33	39	28	
55	48	32	44	
51	37	36	48	
52	30	22	38	
56	37	32	43	
64	26	42	38	
60	45	49	39	
56	34	36	37	
50	38	39	37	
58	41	33	26	
62	29	44	35	
65	31	32	29	
51	32	28	37	
69	38	41	45	
55	28	37	47	
54	30	34	31	
46	32	40	35	
52	25	40	47	
56	23	35	34	
59	32	41	30	
53	34	33	38	
56	46	34	36	
49	35	28	49	
52	38	38	39	
64	18	30	21	
57	39	37	45	
68	30	25	35	
55	31	32	40	
60	46	34	37	
71	29	40	46	
73	37	38	41	
59	43	43	37	
46	40	32	32	
49	38	29	40	
41	33	42	26	
57	46	33	41	
42	39	50	46	
54	39	26	41	
70	26	35	38	
62	34	36	40	
70	27	35	32	
60	35	37	47	
51	31	36	35	
41	34	38	30	
65	42	32	30	
60	36	30	36	
56	39	33	36	
54	32	40	29	
54	23	38	32	
42	35	37	40	
60	18	42	40	
65	40	28	41	
44	34	33	42	
60	29	37	32	
46	36	33	36	
45	34	31	38	
52	37	36	44	
46	30	30	28	
54	43	22	35	
52	38	41	36	
51	37	24	42	
47	28	27	42	
59	37	33	36	
50	31	37	51	
46	46	35	36	
48	25	36	32	
53	26	32	46	
43	33	36	49	
47	40	25	32	
59	30	34	40	
56	34	34	39	
52	32	28	35	
51	41	25	34	
46	35	29	38	
48	26	32	27	
52	25	35	52	
59	28	29	40	
66	25	27	43	
59	31	39	27	
40	37	33	31	
52	33	36	27	
59	34	38	30	
47	29	30	32	
58	28	38	44	
44	29	36	40	
48	37	25	34	
49	26	37	31	
50	33	29	32	
51	40	37	35	
61	39	22	37	
42	30	25	24	
59	27	35	32	
54	33	40	28	
53	26	35	23	
46	34	38	44	
42	30	37	42	
48	22	24	44	
62	28	24	35	
45	41	29	35	
50	26	37	34	
42	36	32	43	
62	19	35	36	
56	22	39	30	
58	28	32	33	
48	41	35	32	
50	31	30	25	
49	40	33	40	
41	22	37	42	
55	39	30	29	
60	26	27	41	
53	32	28	38	
54	25	21	40	
62	28	38	30	
46	34	31	28	
43	31	40	34	
48	27	40	27	
55	33	39	29	
46	35	33	21	
55	27	30	35	
44	38	30	33	
52	29	36	38	
61	45	33	31	
58	30	29	25	
43	28	34	23	
38	22	27	29	
47	25	34	28	
35	40	35	31	
48	37	36	38	
47	31	27	29	
53	29	28	37	
41	23	38	25	
36	30	37	27	
41	32	36	23	
43	18	37	33	
38	24	39	36	
57	37	33	26	
53	28	30	34	
51	39	21	27	
57	32	36	41	
60	41	28	34	
60	23	22	35	
50	30	43	27	
45	30	33	38	
35	34	35	41	
42	35	40	39	
43	34	31	33	
45	38	25	28	
58	30	31	44	
50	21	31	42	
45	29	31	22	
43	35	32	23	
40	37	27	30	
49	23	32	32	
53	28	23	29	
40	34	28	34	
50	36	30	41	
48	33	23	39	
50	35	25	37	
31	32	21	27	
63	27	28	17	
47	34	24	38	
54	28	31	33	
50	23	33	40	
46	19	34	21	
38	29	21	36	
60	33	28	20	
48	23	22	34	
37	36	29	28	
41	32	27	27	
49	25	31	28	
40	29	29	29	
54	34	27	28	
43	32	33	29	
50	31	25	32	
56	26	27	28	
43	26	26	26	
41	39	28	22	
47	30	32	28	
42	24	33	34	
50	26	46	32	
62	30	38	31	
42	28	20	32	
48	36	34	33	
51	22	27	42	
54	31	18	32	
53	18	26	28	
40	33	21	23	
53	26	26	25	
54	23	19	24	
49	40	29	34	
39	26	37	35	
54	27	24	23	
51	29	34	33	
38	26	30	32	
53	24	27	24	
36	26	27	32	
40	27	23	25	
52	33	41	25	
33	21	23	34	
55	29	31	33	
46	41	32	23	
49	18	31	37	
62	24	26	29	
49	23	30	30	
49	36	27	40	
49	38	24	32	
55	27	29	33	
43	29	26	24	
40	24	35	25	
42	22	29	31	
41	27	25	22	
44	27	35	24	
42	22	29	18	
36	35	28	32	
50	24	18	25	
38	30	28	31	
37	31	34	30	
41	22	29	28	
33	29	32	33	
35	35	23	24	
53	23	30	36	
42	30	32	33	
46	30	31	30	
43	24	27	39	
39	32	34	29	
45	28	20	29	
34	26	24	32	
42	38	22	25	
38	30	25	38	
40	28	29	24	
33	24	22	29	
43	23	23	29	
30	24	30	37	
37	22	36	20	
46	31	26	29	
38	27	31	18	
42	29	30	25	
35	28	26	19	
54	26	30	28	
51	31	29	34	
37	27	34	33	
39	32	25	27	
38	28	25	32	
45	26	30	38	
49	38	25	32	
35	20	38	32	
45	30	29	31	
35	20	31	23	
45	28	31	42	
27	30	30	33	
52	31	26	30	
42	29	24	32	
51	18	32	39	
59	15	25	25	
45	24	25	32	
35	21	24	25	
38	24	25	34	
39	38	20	20	
44	25	24	42	
48	27	30	37	
41	25	22	32	
48	27	28	36	
40	20	23	35	
33	22	25	27	
45	24	17	42	
34	29	27	41	
33	17	31	27	
44	25	23	30	
37	29	23	30	
36	31	26	23	
44	25	24	26	
34	25	31	19	
42	33	33	27	
46	33	28	36	
35	24	37	33	
34	31	23	31	
35	21	25	20	
44	26	28	36	
38	17	33	28	
51	26	24	24	
38	27	22	30	
44	24	29	35	
22	27	19	33	
44	21	31	31	
50	22	22	32	
39	26	26	22	
45	29	28	29	
47	22	20	27	
34	29	32	29	
42	28	27	23	
45	18	26	25	
52	36	24	24	
48	28	21	37	
39	34	28	20	
36	23	30	25	
41	25	29	27	
46	22	17	37	
43	22	24	27	
43	23	28	31	
42	25	29	23	
40	23	24	35	
36	24	35	24	
39	39	27	23	
39	27	27	30	
46	31	26	27	
35	28	19	18	
45	24	27	25	
32	21	27	24	
41	18	25	29	
44	24	22	25	
34	25	29	24	
46	23	20	23	
34	25	19	27	
38	21	21	26	
44	25	24	27	
35	15	28	27	
42	26	31	24	
41	29	27	27	
33	30	14	28	
41	23	22	23	
27	19	19	33	
39	24	16	25	
57	18	32	23	
39	19	31	23	
43	23	16	26	
48	30	26	26	
36	25	33	14	
39	25	17	34	
34	24	27	19	
46	20	26	22	
31	22	28	25	
40	22	23	37	
28	31	36	23	
33	22	26	24	
39	14	27	25	
38	23	28	33	
36	30	19	28	
41	24	24	29	
44	26	27	28	
39	29	18	26	
42	26	16	23	
50	28	27	22	
46	25	19	24	
39	23	28	28	
31	20	22	21	
32	22	14	20	
28	30	25	23	
25	35	23	25	
47	22	27	31	
36	31	24	28	
49	27	20	25	
35	18	19	26	
44	20	31	23	
33	24	23	21	
47	18	20	31	
31	17	28	23	
29	20	24	17	
35	37	30	23	
49	20	23	23	
45	29	17	24	
39	32	14	34	
27	22	24	28	
35	29	27	30	
40	27	25	22	
45	22	27	29	
44	35	20	40	
38	30	24	25	
50	29	19	26	
39	27	21	19	
34	24	23	23	
37	27	16	22	
46	27	19	31	
38	27	23	26	
36	24	15	27	
47	21	20	23	
39	26	34	30	
25	29	27	36	
37	27	23	34	
42	25	28	23	
38	14	26	36	
37	26	27	33	
41	34	20	23	
36	23	31	23	
31	18	23	29	
34	29	22	19	
39	23	27	33	
50	20	20	29	
28	24	25	24	
32	21	16	29	
29	15	29	24	
54	15	18	26	
34	21	41	19	
34	28	38	24	
36	22	21	22	
41	23	30	22	
42	19	26	28	
31	28	22	22	
41	23	24	22	
36	21	30	24	
35	24	26	17	
30	27	22	24	
37	21	23	22	
35	27	29	24	
35	21	19	23	
36	18	24	27	
28	25	25	23	
32	17	27	17	
36	21	22	21	
46	24	17	36	
35	21	22	23	
36	27	24	24	
46	22	17	30	
44	29	19	25	
33	26	17	20	
34	24	27	28	
33	12	14	26	
41	29	26	20	
36	24	26	25	
35	24	24	33	
33	29	14	22	
32	19	26	31	
35	21	26	26	
28	29	19	25	
36	20	28	20	
37	31	23	29	
42	25	40	28	
40	21	18	30	
34	18	20	30	
31	21	18	29	
36	14	14	24	
36	19	20	22	
35	24	21	23	
32	24	26	20	
43	30	24	29	
21	16	28	21	
34	17	22	25	
37	26	17	20	
40	12	26	22	
27	25	23	18	
44	21	18	23	
41	19	30	21	
25	19	23	20	
37	22	20	25	
29	20	21	24	
33	21	18	24	
27	32	25	20	
30	19	23	19	
25	24	19	17	
34	27	20	20	
42	23	24	18	
26	24	27	25	
31	14	25	34	
28	21	27	18	
30	31	29	27	
34	22	27	24	
43	27	28	24	
28	23	14	22	
41	28	21	20	
43	20	21	31	
32	24	22	29	
24	31	26	30	
42	20	23	24	
32	20	23	23	
38	21	19	27	
26	16	26	30	
34	21	18	15	
24	26	24	20	
42	18	25	18	
33	24	18	22	
33	18	26	22	
30	24	20	15	
40	15	17	20	
29	24	23	23	
34	31	23	29	
22	25	20	15	
44	17	15	28	
46	11	23	17	
35	23	27	20	
37	14	19	19	
29	14	15	19	
30	16	20	21	
33	24	23	24	
42	29	27	17	
22	27	20	20	
32	24	20	35	
27	27	22	22	
24	23	16	16	
35	20	13	15	
33	20	20	22	
35	22	20	14	
30	20	18	15	
34	20	25	18	
24	21	21	23	
28	21	14	24	
31	21	24	18	
28	17	16	15	
29	26	22	22	
25	22	12	25	
34	23	17	15	
37	25	18	21	
31	21	19	18	
38	19	21	17	
34	16	25	22	
38	25	13	19	
30	15	18	19	
36	22	24	20	
36	15	25	21	
26	23	15	23	
29	18	23	18	
31	16	23	17	
28	22	22	19	
26	19	15	24	
34	23	17	16	
41	10	17	21	
35	20	21	29	
31	23	14	23	
27	15	21	21	
32	23	25	22	
28	19	23	27	
30	19	22	16	
27	20	28	26	
30	17	17	16	
29	20	16	26	
27	24	8	22	
34	16	26	26	
31	24	17	18	
37	25	18	20	
30	21	21	23	
31	15	22	19	
28	19	24	14	
39	19	14	25	
22	22	26	28	
25	28	18	19	
32	23	17	25	
34	19	20	21	
37	16	20	24	
27	24	21	29	
25	18	27	21	
44	27	19	26	
29	23	22	14	
35	13	19	14	
25	20	19	19	
34	22	23	22	
23	20	19	21	
44	21	25	25	
27	16	17	25	
31	21	31	24	
36	23	20	24	
42	20	28	25	
34	21	27	17	
18	21	16	26	
35	17	22	26	
24	14	19	20	
36	18	20	23	
23	18	17	22	
37	16	22	18	
28	16	21	18	
19	16	20	36	
23	17	14	16	
34	20	25	23	
36	23	23	27	
41	18	21	21	
28	19	22	18	
26	24	28	24	
31	20	18	26	
29	20	24	17	
33	22	13	17	
23	30	22	22	
26	11	21	23	
22	12	30	23	
34	22	18	15	
39	30	22	19	
43	23	17	23	
23	19	21	20	
21	19	26	21	
36	24	22	13	
25	25	23	27	
25	29	24	11	
27	18	15	17	
35	20	19	25	
32	16	18	25	
41	18	18	16	
43	20	22	19	
31	17	15	20	
22	21	19	21	
33	18	20	16	
32	24	20	27	
27	16	29	22	
29	15	16	18	
36	21	22	20	
19	20	21	19	
27	29	31	18	
30	27	19	15	
22	24	20	23	
27	15	19	17	
26	18	24	26	
27	17	13	23	
27	20	21	26	
36	19	11	23	
34	15	13	24	
28	29	19	21	
29	31	18	22	
32	21	26	16	
39	28	21	19	
35	12	23	27	
36	19	16	23	
40	16	24	22	
34	23	14	23	
23	27	22	22	
32	24	22	17	
34	15	20	17	
34	22	28	20	
30	21	24	23	
39	26	23	24	
30	24	23	30	
28	30	15	26	
29	23	17	22	
