# Supplementary material for: Anomalous deep-red luminescence of perylene black analogues with strong π-π interactions
Source: Nat Commun. 2023 Apr 6;14:1922. doi: 10.1038/s41467-023-37171-y (PMC10079835; doi:10.1038/s41467-023-37171-y)
Supplement: Supplementary file 3 — Source data [file 41467_2023_37171_MOESM3_ESM.zip › DATA/Temperature-dependent PL spectra and fluorescence decay of crystalline film/Supplementary Fig. 23b/68-480nm-80k-150k.txt]

#HydraHarp 400  Histogram Data			10/10/2020 09:54:01 PM
#channels per curve
6500
#display curve no.
0	1	2	3	4	5	6	7	
#memory block no.
0	2	4	6	8	10	12	14	
#ns/bin
0.0020	0.0020	0.0020	0.0020	0.0020	0.0020	0.0020	0.0020	
#counts
100	76	111	87	100	88	74	98	
193	184	160	176	165	151	172	159	
186	175	158	175	161	174	158	169	
185	202	185	183	177	194	184	164	
181	199	157	177	166	155	158	172	
187	181	166	176	187	153	190	186	
180	183	162	173	170	183	174	141	
188	155	176	194	178	178	172	173	
184	182	192	184	179	164	159	175	
178	186	193	178	171	164	160	149	
187	176	179	195	171	170	155	161	
168	188	185	190	187	173	179	161	
162	177	193	166	172	183	171	152	
190	176	197	164	151	179	185	179	
168	179	223	171	169	191	173	173	
172	181	174	173	178	163	179	165	
158	198	165	197	179	163	163	174	
160	186	163	166	190	163	196	170	
174	173	191	168	160	174	156	177	
163	169	202	186	175	175	173	178	
150	188	196	185	175	164	164	136	
154	165	168	200	173	144	166	167	
181	183	173	177	180	172	184	149	
163	161	163	187	178	191	176	149	
167	166	188	166	169	165	158	148	
173	185	175	179	163	173	178	160	
190	187	180	184	162	164	169	157	
182	175	180	170	175	149	181	158	
186	193	169	181	200	195	174	153	
158	166	194	185	170	162	178	164	
202	187	167	165	198	156	161	158	
180	177	179	175	165	169	171	155	
161	179	184	169	170	170	171	170	
183	186	175	188	182	157	162	167	
169	179	180	170	177	163	168	174	
162	162	182	182	169	205	168	165	
172	179	173	179	178	175	169	180	
159	180	172	176	163	174	154	156	
171	205	170	171	185	159	183	134	
174	171	186	179	174	160	186	134	
152	177	190	185	177	160	196	168	
168	162	164	174	161	160	172	154	
145	177	160	170	177	154	167	169	
176	174	149	175	164	168	161	147	
171	164	202	164	176	153	197	161	
175	171	182	201	177	164	160	153	
163	161	157	164	182	144	163	151	
179	177	158	164	160	162	169	146	
169	162	190	169	188	167	168	148	
169	177	187	179	176	188	161	174	
194	190	186	156	150	170	161	180	
174	211	179	159	166	158	178	150	
179	167	187	161	187	180	168	144	
167	177	181	188	177	149	185	136	
174	160	181	168	167	168	190	139	
185	171	185	178	165	165	174	147	
167	183	169	167	171	158	176	164	
164	178	180	185	165	178	173	161	
179	183	158	159	200	181	159	164	
157	181	166	184	151	147	171	143	
156	161	166	192	168	151	170	155	
169	154	166	143	169	197	159	161	
158	176	193	169	156	164	191	138	
174	160	162	185	181	167	188	158	
160	183	156	159	181	177	148	150	
194	172	158	185	157	194	168	151	
159	179	169	134	182	140	194	164	
162	179	182	155	177	170	162	175	
168	156	191	175	179	168	151	143	
173	186	183	179	168	146	178	179	
154	190	171	174	155	157	182	145	
172	180	161	164	176	158	166	154	
160	161	190	153	163	171	154	150	
171	160	173	163	153	175	175	191	
185	152	174	167	149	149	159	166	
169	160	154	215	194	195	170	177	
182	183	141	168	185	170	159	169	
171	153	200	188	162	180	163	156	
158	167	175	157	185	167	152	151	
156	174	170	178	149	167	171	168	
161	150	164	186	155	181	147	145	
175	178	174	168	168	180	180	144	
151	185	177	182	185	161	171	160	
179	160	184	155	176	164	170	135	
160	180	174	160	153	153	161	181	
178	174	182	174	187	168	151	164	
160	178	158	174	190	153	182	172	
149	149	172	173	149	196	179	154	
160	177	147	199	183	178	139	150	
154	189	172	192	172	155	169	160	
153	158	173	190	148	191	173	129	
178	198	160	160	167	155	166	162	
183	164	166	167	172	173	179	167	
167	198	160	179	173	161	151	145	
185	166	170	197	161	145	180	157	
167	176	180	168	178	142	180	141	
158	157	178	178	181	155	169	149	
176	169	167	166	186	167	164	147	
172	181	178	166	165	169	182	155	
162	161	168	170	165	163	159	169	
182	182	163	176	157	148	159	153	
147	173	168	171	201	163	174	151	
167	156	181	179	185	189	167	144	
153	168	194	180	170	173	165	164	
176	172	159	177	166	180	165	158	
166	178	142	167	187	189	139	185	
153	154	162	159	168	168	170	187	
158	176	180	161	167	169	176	178	
165	180	162	185	166	169	147	159	
171	193	176	167	162	160	170	154	
168	163	177	164	178	163	165	143	
168	177	172	157	136	184	165	156	
165	159	153	192	170	173	155	167	
188	178	154	176	178	182	165	170	
157	184	163	166	159	145	160	158	
165	185	156	173	172	178	137	139	
157	179	183	145	183	167	198	158	
146	147	182	174	159	144	161	171	
179	180	175	166	175	167	158	149	
145	173	184	182	182	168	158	144	
155	185	175	154	158	162	167	150	
157	180	165	172	159	173	168	153	
159	183	162	175	145	151	152	178	
166	180	164	147	163	162	184	149	
166	167	178	190	157	173	174	164	
161	166	177	175	168	146	159	134	
168	135	172	184	193	181	167	165	
160	155	155	191	196	168	173	160	
135	162	163	169	178	162	156	145	
178	165	156	177	177	157	140	139	
157	173	178	148	179	178	162	144	
165	172	177	177	162	180	153	146	
161	178	176	152	170	146	153	163	
143	194	175	161	182	174	176	152	
152	154	161	150	179	157	167	163	
145	181	164	162	186	172	141	152	
167	177	176	184	181	171	177	172	
155	182	159	174	166	177	149	147	
154	179	151	179	177	161	163	142	
142	157	162	141	153	158	166	157	
156	161	179	173	166	161	170	165	
161	192	181	166	181	162	159	151	
172	177	163	177	175	158	160	151	
184	168	189	159	205	159	165	160	
177	179	157	175	172	151	161	146	
139	156	195	157	169	166	190	156	
163	151	187	184	168	181	158	151	
142	161	178	184	159	134	175	149	
178	163	171	173	162	164	172	155	
175	169	179	173	177	158	157	174	
136	173	172	171	154	177	161	142	
162	144	160	183	176	197	147	182	
142	162	179	177	166	186	163	144	
165	176	162	169	161	149	152	159	
173	184	189	152	179	193	154	154	
154	156	165	175	165	151	164	171	
163	171	179	166	192	165	163	140	
153	153	170	173	166	165	162	134	
129	173	185	179	157	152	174	160	
169	170	154	180	157	146	141	140	
164	171	152	180	162	166	158	150	
151	149	161	166	214	178	172	153	
162	168	160	168	167	167	167	178	
177	170	182	149	158	171	142	127	
163	165	160	188	164	150	155	161	
163	180	135	155	154	146	156	143	
126	191	172	171	149	163	180	133	
137	174	178	155	166	154	147	137	
137	161	184	163	166	144	158	157	
164	159	184	149	150	168	174	149	
161	165	172	190	177	156	158	154	
151	144	189	155	167	177	169	182	
159	167	172	158	146	166	154	145	
173	166	170	181	151	163	152	159	
151	164	189	155	158	175	148	177	
173	169	153	179	161	159	165	142	
173	174	169	160	163	157	172	140	
174	163	172	149	163	150	170	180	
152	151	159	183	139	153	163	143	
159	168	184	160	144	145	166	174	
173	157	153	152	177	158	150	154	
155	177	174	153	157	159	169	153	
156	164	191	166	175	151	185	136	
180	159	183	180	177	144	183	157	
148	147	181	164	152	157	151	150	
153	178	163	179	145	143	144	148	
162	180	164	151	149	195	157	156	
164	180	148	169	155	177	142	160	
157	137	151	146	158	164	153	142	
167	162	182	161	162	147	164	143	
156	192	186	172	172	161	150	150	
148	171	173	156	157	155	137	159	
145	187	184	176	161	160	175	141	
177	152	186	185	142	136	179	143	
147	141	199	156	151	171	157	131	
150	158	132	197	167	143	162	131	
146	158	180	179	181	144	157	159	
164	175	150	156	166	182	167	142	
175	151	167	152	147	173	155	153	
140	179	163	150	198	153	182	159	
157	157	144	192	150	140	154	157	
154	155	143	157	146	147	179	152	
146	178	185	170	167	146	167	160	
147	156	171	138	156	131	158	151	
153	186	167	162	133	149	142	156	
175	181	176	138	158	153	152	157	
176	160	166	173	171	137	180	161	
186	180	183	147	162	163	151	152	
156	173	177	190	160	163	165	162	
168	196	189	140	177	156	154	158	
187	184	194	170	167	176	147	139	
143	167	166	171	155	157	162	165	
176	186	174	168	172	183	157	155	
175	172	154	177	172	158	157	154	
162	178	155	163	159	160	164	145	
151	194	176	177	165	161	155	136	
135	159	150	180	156	164	158	151	
161	197	160	158	174	173	165	145	
181	176	167	173	164	172	174	161	
157	172	168	187	159	153	168	143	
167	174	159	149	172	183	164	158	
132	147	169	159	170	160	155	145	
154	151	159	173	173	166	153	139	
168	169	159	163	180	172	147	155	
155	173	139	165	176	150	165	139	
162	176	192	171	163	171	148	155	
172	151	171	168	151	148	176	155	
172	166	180	162	144	152	164	180	
168	176	167	163	172	172	144	137	
158	189	174	176	154	166	173	160	
150	164	143	182	160	177	164	161	
150	159	159	167	158	168	167	148	
157	155	162	185	171	159	153	142	
164	155	150	144	144	160	161	146	
162	184	172	160	169	157	152	156	
164	174	162	151	169	196	152	153	
147	173	163	185	157	155	157	165	
163	158	185	182	172	169	162	156	
132	170	137	182	176	164	181	150	
130	161	152	189	166	126	177	160	
162	164	177	156	187	155	147	140	
170	173	140	181	171	182	158	115	
160	170	195	151	189	182	170	145	
189	173	172	154	196	150	174	152	
167	157	177	159	155	173	159	168	
168	153	161	166	150	179	162	146	
172	165	157	184	167	174	137	160	
179	164	196	165	189	146	155	150	
162	176	172	174	187	163	156	149	
154	208	161	191	178	152	164	170	
151	172	190	161	187	176	167	150	
168	172	171	164	176	152	159	139	
185	167	188	169	166	168	180	125	
182	178	189	165	185	178	165	178	
169	167	191	191	192	169	167	160	
180	169	165	203	160	168	162	177	
177	183	189	184	175	178	177	184	
165	184	215	195	186	150	182	193	
163	199	186	189	200	178	168	166	
185	193	172	171	179	167	149	178	
176	175	192	180	181	168	191	164	
175	174	183	182	177	153	155	173	
181	187	184	178	174	184	179	170	
184	200	205	192	192	193	199	179	
191	187	193	179	183	202	159	170	
175	201	214	190	178	183	191	175	
176	193	204	194	196	179	184	171	
190	186	208	212	173	183	203	190	
187	185	220	194	208	178	220	157	
180	190	194	188	191	207	196	194	
199	206	193	202	216	218	203	193	
192	206	192	209	209	183	214	194	
192	205	204	196	213	214	206	183	
205	180	212	232	203	210	195	206	
228	222	233	208	178	185	196	184	
226	230	207	190	238	196	190	220	
210	213	221	204	221	221	216	208	
234	209	234	227	209	220	209	213	
224	226	239	202	255	223	232	215	
191	235	232	235	209	224	229	205	
220	231	226	220	214	201	244	221	
227	231	230	232	214	216	216	222	
257	261	274	227	235	245	237	246	
233	228	249	223	225	223	238	199	
273	243	233	261	256	267	233	264	
237	279	286	223	237	248	231	232	
234	250	250	265	287	245	226	233	
266	269	254	258	273	283	240	230	
256	251	245	262	275	253	292	236	
275	262	237	265	255	284	272	273	
256	237	261	296	264	292	255	231	
295	294	279	268	293	269	294	266	
293	285	278	259	264	262	261	253	
255	263	247	286	308	307	283	311	
305	308	303	288	301	294	292	288	
289	267	314	311	300	295	282	300	
308	311	283	298	308	301	295	307	
298	295	283	307	336	302	285	308	
302	298	304	296	311	342	320	294	
357	323	331	312	320	274	301	274	
294	303	306	336	315	336	327	314	
319	332	347	336	348	310	317	315	
326	347	346	352	354	348	314	349	
304	329	332	368	335	326	351	334	
371	321	380	352	369	351	352	316	
382	359	348	346	341	338	328	348	
342	360	321	361	369	356	363	356	
383	346	346	344	382	335	392	347	
382	340	386	388	399	363	330	375	
383	372	369	378	405	355	421	392	
378	357	402	394	395	386	370	345	
407	405	395	387	394	378	413	370	
378	374	410	394	413	411	356	413	
420	408	406	407	429	386	355	374	
348	419	380	392	384	410	409	349	
382	441	437	447	404	400	438	404	
435	438	426	428	425	406	439	427	
441	417	453	437	425	410	384	416	
451	451	378	447	455	447	431	454	
452	439	404	475	419	451	455	433	
459	394	470	417	459	419	460	449	
476	481	459	444	440	473	461	440	
473	437	495	437	449	458	498	459	
431	457	471	461	450	491	489	453	
453	463	480	470	479	474	435	490	
469	440	539	483	476	499	519	477	
465	482	467	482	447	498	496	491	
506	470	520	526	498	533	497	495	
503	528	516	486	512	495	542	476	
514	518	496	485	548	483	544	462	
501	443	488	533	514	514	512	513	
542	564	510	551	510	472	500	520	
527	533	530	538	560	573	520	524	
533	551	550	575	539	534	552	527	
534	543	563	536	533	531	560	528	
514	536	539	563	517	574	605	564	
530	556	515	533	553	583	534	551	
557	545	547	596	547	611	582	532	
602	566	579	634	607	573	636	599	
547	564	603	591	651	563	558	584	
601	555	573	603	606	563	637	606	
604	600	588	581	629	640	618	617	
659	581	621	595	595	572	582	635	
649	653	613	591	608	580	671	606	
591	633	643	668	614	610	627	620	
659	605	634	616	633	641	621	637	
589	637	631	639	603	594	684	632	
672	665	620	669	626	635	659	618	
691	686	632	607	658	624	673	654	
623	685	629	651	668	663	684	677	
689	639	698	641	673	656	666	682	
691	705	667	690	666	723	665	685	
697	774	660	665	658	681	670	709	
708	687	728	672	671	722	640	693	
655	708	715	689	718	702	709	681	
679	674	722	752	714	690	749	658	
696	699	754	694	730	695	710	715	
681	703	697	734	682	721	703	701	
759	725	667	715	678	726	744	690	
715	767	686	662	770	741	714	742	
735	736	733	705	704	762	783	706	
726	747	779	763	758	717	740	761	
753	766	750	779	739	728	808	752	
815	771	738	773	729	731	763	744	
774	740	790	805	755	791	754	745	
749	749	745	784	776	782	816	745	
777	724	765	740	791	790	781	780	
824	794	797	806	729	774	738	767	
798	779	730	748	748	763	830	779	
861	750	761	813	806	780	827	787	
834	809	803	823	831	827	819	775	
811	860	802	828	835	788	807	807	
851	822	763	827	795	844	848	802	
748	774	822	813	817	834	834	817	
816	803	805	850	853	862	846	875	
842	815	812	832	875	833	807	886	
858	800	873	840	849	823	876	827	
845	890	903	839	821	865	850	877	
871	868	826	837	845	860	900	864	
881	839	862	801	867	861	804	816	
850	905	878	856	892	873	870	869	
834	843	894	867	914	906	896	817	
856	859	903	857	904	912	872	911	
901	923	852	907	887	937	893	876	
917	833	896	870	932	936	924	933	
861	916	894	925	856	888	948	844	
912	888	920	888	912	875	914	901	
917	937	890	930	934	898	923	892	
891	915	923	934	888	913	896	905	
878	939	933	876	1007	921	989	944	
925	908	951	947	880	947	955	929	
927	934	1012	1022	983	933	933	899	
947	950	927	993	914	958	896	902	
904	922	907	921	928	963	991	951	
965	942	944	928	937	951	976	919	
945	922	993	962	968	1000	994	988	
965	946	941	988	983	1042	988	955	
948	969	972	957	955	993	1083	976	
991	946	993	986	916	925	965	979	
957	1000	966	977	984	1022	941	995	
989	1017	1002	971	958	995	1042	1028	
1027	944	987	949	1050	1058	1024	984	
990	984	999	986	966	1046	1036	1056	
1031	1006	991	1004	990	954	1042	996	
1013	996	971	973	1030	1020	1073	960	
947	1013	943	1025	1011	970	1032	1010	
1016	971	1024	1015	1006	1016	1038	1017	
1041	1017	1051	1037	1074	1002	1034	1018	
964	1073	1036	990	1032	992	1077	1043	
1027	1021	1050	1044	1005	1063	1026	1071	
1047	1040	1072	1060	1054	1089	1064	1070	
1020	978	1070	1046	1068	1049	1078	1077	
1014	1013	1097	1036	1028	1060	1121	1008	
997	1042	1040	1012	1062	1061	1058	1138	
1053	1058	1065	1089	1059	1005	1110	1060	
968	1094	1047	1033	1037	1096	1082	1037	
1063	1025	1021	1079	1081	1033	1085	1116	
1048	1041	1057	1040	1064	1028	1135	1080	
1016	1057	1071	1054	1083	1104	1085	1102	
1076	1068	1072	1007	1086	1054	1132	1076	
1124	1114	1089	1094	1025	1073	1101	1065	
1069	1109	1084	1116	1105	1087	1065	1105	
1040	1089	1076	1131	1087	1052	1157	1084	
1078	1129	1079	1162	1097	1085	1107	1111	
1114	1118	1130	1093	1132	1090	1142	1124	
1133	1092	1069	1111	1138	1043	1166	1106	
1169	1106	1110	1140	1114	1170	1137	1087	
1139	1103	1126	1080	1138	1097	1176	1081	
1145	1123	1191	1092	1149	1117	1135	1094	
1075	1154	1099	1101	1084	1133	1112	1216	
1115	1121	1168	1124	1158	1186	1156	1070	
1155	1105	1106	1124	1138	1187	1166	1194	
1124	1189	1176	1131	1084	1130	1152	1186	
1173	1095	1144	1079	1098	1191	1123	1209	
1171	1143	1167	1106	1137	1172	1118	1174	
1208	1138	1111	1167	1156	1187	1147	1102	
1147	1176	1125	1160	1175	1160	1112	1132	
1124	1150	1113	1161	1188	1154	1173	1171	
1121	1155	1121	1218	1191	1143	1184	1194	
1088	1133	1205	1158	1134	1116	1218	1138	
1179	1171	1171	1167	1115	1172	1117	1226	
1140	1124	1151	1116	1170	1161	1197	1141	
1192	1132	1177	1213	1207	1122	1245	1167	
1139	1174	1161	1183	1148	1183	1216	1221	
1200	1217	1196	1196	1158	1219	1149	1203	
1179	1240	1185	1247	1263	1218	1169	1212	
1184	1243	1217	1124	1257	1176	1235	1218	
1200	1143	1148	1198	1215	1195	1217	1188	
1244	1179	1217	1143	1171	1162	1233	1230	
1208	1227	1171	1183	1246	1166	1311	1235	
1189	1229	1165	1229	1255	1238	1224	1283	
1198	1264	1206	1238	1273	1212	1199	1256	
1233	1145	1190	1193	1217	1250	1266	1159	
1215	1220	1190	1214	1158	1183	1227	1173	
1224	1230	1194	1219	1242	1237	1205	1197	
1156	1261	1197	1219	1187	1211	1255	1247	
1162	1242	1193	1228	1248	1182	1291	1225	
1217	1223	1221	1223	1251	1225	1289	1283	
1273	1212	1270	1229	1219	1243	1282	1288	
1203	1214	1206	1194	1215	1230	1279	1227	
1242	1243	1282	1196	1281	1266	1196	1272	
1262	1290	1255	1245	1215	1230	1285	1139	
1277	1220	1273	1273	1239	1241	1246	1224	
1203	1220	1199	1280	1237	1223	1274	1206	
1213	1230	1271	1257	1247	1242	1364	1309	
1249	1289	1306	1236	1313	1242	1272	1244	
1269	1325	1301	1286	1225	1248	1247	1250	
1298	1227	1341	1224	1283	1287	1281	1210	
1284	1204	1288	1268	1291	1271	1314	1271	
1270	1282	1279	1252	1275	1288	1271	1265	
1302	1309	1267	1309	1209	1294	1282	1224	
1288	1266	1328	1289	1262	1273	1356	1280	
1344	1257	1271	1282	1210	1234	1307	1284	
1307	1237	1330	1308	1210	1261	1321	1322	
1291	1325	1250	1267	1291	1309	1314	1251	
1231	1230	1252	1302	1358	1368	1310	1263	
1300	1266	1311	1300	1346	1371	1276	1300	
1269	1329	1228	1279	1313	1238	1312	1342	
1246	1269	1310	1293	1270	1341	1385	1318	
1335	1279	1320	1297	1311	1303	1298	1358	
1329	1376	1358	1269	1340	1375	1297	1309	
1248	1289	1246	1330	1313	1308	1288	1278	
1324	1368	1396	1227	1295	1305	1315	1351	
1327	1332	1320	1373	1330	1346	1334	1302	
1255	1293	1275	1290	1373	1347	1319	1313	
1260	1299	1260	1293	1361	1361	1392	1325	
1326	1291	1331	1331	1303	1351	1396	1357	
1296	1340	1348	1357	1323	1279	1378	1331	
1326	1326	1417	1356	1337	1404	1351	1265	
1321	1382	1340	1384	1309	1356	1307	1334	
1277	1338	1359	1328	1324	1365	1391	1412	
1244	1350	1336	1342	1375	1301	1415	1418	
1359	1324	1273	1332	1316	1299	1354	1331	
1305	1306	1389	1333	1355	1335	1350	1361	
1290	1333	1350	1279	1381	1281	1381	1402	
1277	1377	1272	1305	1344	1363	1355	1315	
1381	1255	1338	1364	1376	1383	1379	1408	
1353	1345	1276	1309	1339	1309	1327	1297	
1339	1308	1387	1335	1360	1426	1406	1419	
1391	1370	1340	1323	1375	1290	1457	1299	
1430	1360	1423	1356	1357	1384	1364	1428	
1369	1283	1366	1386	1390	1429	1453	1379	
1363	1390	1320	1330	1373	1353	1370	1429	
1339	1313	1372	1387	1277	1355	1396	1366	
1306	1396	1362	1392	1374	1380	1464	1400	
1412	1395	1380	1329	1453	1355	1379	1469	
1377	1377	1352	1410	1369	1461	1394	1393	
1345	1356	1438	1383	1365	1353	1470	1373	
1418	1398	1410	1436	1381	1388	1398	1350	
1378	1426	1384	1462	1468	1419	1374	1359	
1459	1404	1444	1371	1430	1412	1413	1399	
1319	1372	1391	1385	1367	1390	1399	1402	
1376	1369	1369	1415	1355	1377	1422	1416	
1376	1453	1463	1423	1412	1429	1432	1404	
1315	1426	1376	1368	1350	1399	1413	1464	
1374	1461	1375	1408	1344	1365	1451	1403	
1364	1359	1378	1448	1370	1370	1425	1399	
1417	1346	1458	1370	1455	1433	1373	1478	
1451	1353	1394	1369	1452	1421	1434	1469	
1438	1381	1388	1399	1409	1396	1398	1434	
1437	1375	1409	1410	1455	1455	1440	1416	
1448	1397	1356	1457	1480	1484	1497	1417	
1392	1413	1426	1413	1396	1409	1441	1458	
1456	1373	1396	1386	1424	1515	1475	1408	
1415	1442	1419	1432	1377	1407	1425	1444	
1434	1510	1500	1429	1357	1474	1444	1369	
1441	1457	1424	1406	1439	1441	1436	1363	
1449	1410	1413	1424	1415	1422	1482	1403	
1434	1328	1408	1420	1407	1383	1411	1465	
1378	1480	1474	1443	1412	1415	1484	1488	
1460	1383	1461	1471	1466	1442	1439	1434	
1396	1411	1432	1472	1463	1423	1431	1414	
1404	1394	1433	1448	1447	1428	1447	1460	
1462	1450	1450	1458	1417	1464	1510	1500	
1454	1425	1393	1394	1434	1426	1400	1406	
1445	1448	1441	1420	1491	1498	1492	1430	
1431	1467	1453	1393	1480	1455	1513	1484	
1386	1405	1510	1481	1474	1483	1524	1414	
1466	1441	1503	1459	1442	1504	1456	1429	
1499	1383	1517	1441	1472	1488	1523	1458	
1440	1479	1487	1462	1415	1428	1540	1451	
1389	1482	1445	1458	1471	1464	1448	1532	
1452	1523	1460	1509	1466	1516	1450	1527	
1454	1437	1434	1434	1453	1508	1480	1404	
1518	1480	1539	1511	1481	1469	1489	1427	
1454	1448	1549	1448	1490	1477	1422	1500	
1526	1494	1518	1457	1500	1461	1441	1484	
1459	1481	1470	1416	1452	1488	1469	1491	
1505	1458	1473	1448	1416	1477	1498	1476	
1458	1354	1477	1448	1439	1408	1443	1476	
1531	1494	1503	1493	1558	1515	1496	1508	
1442	1528	1378	1480	1520	1447	1483	1497	
1440	1519	1499	1497	1506	1477	1521	1483	
1436	1468	1522	1547	1499	1476	1504	1478	
1496	1543	1498	1458	1507	1442	1426	1498	
1501	1530	1509	1432	1514	1476	1470	1440	
1525	1508	1411	1548	1476	1496	1564	1473	
1452	1534	1516	1532	1489	1488	1570	1451	
1458	1520	1569	1525	1458	1427	1524	1600	
1463	1557	1532	1615	1492	1488	1462	1475	
1402	1494	1464	1457	1534	1523	1487	1450	
1472	1478	1509	1471	1474	1502	1512	1441	
1501	1461	1456	1435	1486	1443	1521	1509	
1499	1586	1519	1526	1550	1507	1530	1473	
1484	1447	1542	1568	1490	1518	1569	1503	
1496	1486	1471	1568	1573	1507	1591	1512	
1451	1422	1481	1538	1545	1452	1493	1531	
1522	1537	1467	1557	1478	1537	1488	1538	
1577	1548	1577	1507	1515	1491	1533	1558	
1540	1462	1498	1568	1512	1525	1528	1562	
1535	1520	1542	1551	1539	1437	1443	1546	
1462	1487	1523	1544	1527	1491	1548	1494	
1494	1576	1507	1537	1495	1465	1616	1566	
1551	1511	1490	1542	1465	1520	1476	1564	
1506	1501	1499	1483	1495	1528	1567	1561	
1555	1560	1599	1526	1446	1520	1630	1521	
1549	1525	1585	1528	1502	1537	1523	1470	
1487	1569	1527	1524	1523	1492	1571	1526	
1536	1571	1591	1539	1481	1543	1511	1555	
1525	1585	1429	1588	1526	1502	1610	1517	
1580	1517	1503	1590	1591	1637	1575	1422	
1528	1544	1537	1510	1492	1529	1636	1520	
1612	1468	1604	1525	1572	1518	1455	1576	
1529	1510	1530	1470	1628	1527	1613	1537	
1445	1511	1560	1566	1498	1534	1551	1509	
1511	1539	1502	1551	1501	1525	1599	1524	
1535	1594	1527	1617	1467	1560	1583	1545	
1499	1536	1531	1515	1588	1566	1549	1552	
1486	1539	1518	1541	1536	1590	1566	1526	
1611	1552	1587	1504	1584	1565	1571	1559	
1549	1589	1519	1568	1598	1598	1611	1551	
1520	1639	1549	1538	1528	1572	1588	1512	
1429	1514	1595	1605	1538	1525	1569	1576	
1504	1637	1561	1524	1619	1561	1549	1637	
1511	1604	1548	1555	1586	1631	1595	1552	
1583	1516	1570	1622	1509	1643	1599	1557	
1537	1485	1532	1519	1573	1579	1637	1548	
1536	1621	1521	1563	1619	1627	1621	1610	
1578	1598	1514	1548	1647	1598	1535	1548	
1543	1606	1658	1538	1576	1608	1477	1561	
1598	1535	1644	1537	1518	1610	1657	1675	
1585	1606	1562	1577	1559	1618	1655	1582	
1508	1614	1572	1512	1607	1637	1658	1649	
1541	1567	1608	1531	1566	1602	1560	1560	
1523	1557	1614	1609	1586	1620	1583	1566	
1587	1548	1542	1644	1584	1600	1680	1645	
1507	1627	1618	1516	1635	1558	1628	1550	
1609	1614	1609	1547	1633	1597	1673	1515	
1532	1582	1539	1554	1639	1583	1637	1623	
1523	1601	1548	1642	1572	1594	1719	1555	
1626	1599	1639	1594	1588	1532	1660	1611	
1636	1598	1622	1598	1618	1560	1561	1550	
1613	1560	1580	1544	1565	1563	1615	1591	
1602	1533	1641	1646	1615	1572	1562	1627	
1539	1645	1621	1589	1652	1638	1636	1604	
1632	1645	1631	1540	1603	1703	1526	1629	
1551	1562	1677	1610	1499	1641	1525	1633	
1596	1566	1611	1584	1646	1613	1615	1626	
1635	1579	1617	1633	1576	1592	1629	1665	
1584	1544	1633	1614	1591	1589	1597	1633	
1595	1610	1590	1652	1624	1581	1632	1644	
1586	1547	1633	1563	1593	1651	1642	1618	
1648	1631	1726	1629	1594	1614	1634	1580	
1525	1615	1569	1579	1621	1613	1632	1608	
1642	1632	1549	1540	1593	1563	1645	1641	
1589	1595	1637	1652	1613	1681	1655	1616	
1624	1595	1694	1504	1608	1604	1606	1567	
1634	1666	1649	1659	1604	1612	1622	1629	
1636	1634	1615	1526	1565	1580	1619	1630	
1618	1703	1653	1634	1661	1616	1687	1646	
1591	1585	1645	1666	1676	1645	1720	1600	
1589	1599	1577	1542	1658	1646	1677	1699	
1584	1632	1552	1625	1582	1602	1620	1641	
1569	1572	1684	1645	1609	1647	1673	1602	
1637	1647	1591	1710	1643	1574	1655	1650	
1584	1597	1528	1646	1684	1679	1641	1650	
1603	1564	1634	1611	1635	1650	1668	1598	
1620	1713	1628	1631	1633	1597	1652	1710	
1619	1675	1683	1636	1692	1537	1654	1628	
1622	1633	1623	1603	1593	1605	1684	1620	
1686	1670	1606	1635	1625	1718	1664	1638	
1644	1630	1687	1656	1651	1720	1682	1611	
1626	1563	1712	1595	1586	1687	1728	1625	
1689	1597	1649	1642	1708	1613	1664	1616	
1612	1673	1643	1632	1589	1610	1684	1602	
1671	1609	1674	1619	1579	1529	1682	1637	
1636	1598	1666	1648	1677	1574	1615	1653	
1633	1692	1676	1640	1678	1604	1601	1632	
1610	1573	1647	1631	1649	1668	1684	1714	
1684	1682	1656	1630	1641	1641	1689	1710	
1608	1559	1575	1666	1662	1695	1659	1667	
1507	1543	1607	1648	1624	1655	1670	1657	
1599	1692	1699	1661	1658	1637	1625	1690	
1672	1587	1676	1670	1657	1686	1635	1690	
1627	1623	1704	1680	1602	1665	1758	1663	
1740	1707	1674	1705	1642	1608	1674	1649	
1658	1715	1675	1682	1693	1680	1697	1644	
1643	1686	1650	1679	1599	1654	1637	1679	
1673	1680	1600	1784	1691	1699	1730	1631	
1646	1740	1650	1588	1656	1663	1756	1658	
1735	1749	1643	1674	1588	1709	1651	1654	
1696	1656	1621	1682	1647	1700	1698	1676	
1677	1661	1700	1747	1677	1725	1752	1655	
1647	1660	1730	1720	1657	1708	1715	1721	
1624	1675	1625	1672	1657	1721	1709	1670	
1746	1692	1696	1660	1628	1645	1702	1729	
1654	1693	1653	1695	1684	1672	1646	1646	
1682	1731	1645	1712	1706	1621	1703	1650	
1719	1707	1664	1698	1699	1704	1638	1755	
1655	1660	1638	1681	1693	1660	1734	1747	
1604	1688	1687	1731	1738	1645	1723	1708	
1715	1685	1672	1697	1621	1689	1676	1674	
1645	1775	1666	1696	1742	1640	1678	1686	
1784	1680	1669	1681	1627	1728	1770	1693	
1631	1711	1636	1632	1702	1654	1766	1769	
1673	1674	1716	1671	1652	1716	1699	1706	
1726	1831	1701	1774	1655	1739	1799	1700	
1722	1689	1672	1731	1720	1764	1655	1656	
1731	1695	1742	1781	1672	1749	1694	1662	
1697	1612	1671	1763	1740	1662	1770	1740	
1714	1650	1704	1665	1744	1646	1705	1648	
1721	1704	1700	1746	1726	1756	1757	1691	
1714	1725	1746	1696	1679	1644	1783	1737	
1689	1600	1704	1730	1742	1657	1713	1725	
1761	1675	1720	1746	1726	1744	1784	1712	
1734	1689	1716	1682	1739	1692	1752	1656	
1797	1747	1742	1746	1741	1739	1745	1687	
1722	1659	1732	1675	1733	1740	1790	1722	
1702	1664	1720	1721	1688	1744	1722	1718	
1704	1678	1769	1794	1713	1742	1758	1729	
1717	1676	1731	1681	1747	1738	1719	1693	
1624	1727	1686	1691	1684	1735	1742	1740	
1668	1734	1742	1716	1720	1742	1767	1752	
1681	1665	1720	1699	1742	1744	1764	1708	
1679	1821	1739	1776	1698	1764	1799	1709	
1697	1660	1785	1712	1717	1687	1770	1717	
1769	1723	1721	1725	1673	1791	1774	1764	
1730	1730	1672	1799	1767	1721	1796	1730	
1679	1753	1780	1740	1662	1741	1695	1739	
1759	1777	1742	1688	1748	1760	1738	1716	
1731	1723	1648	1732	1750	1825	1794	1758	
1764	1731	1749	1790	1750	1737	1745	1728	
1731	1703	1802	1762	1725	1710	1845	1760	
1738	1796	1744	1741	1784	1805	1723	1744	
1643	1735	1721	1745	1808	1749	1757	1802	
1706	1725	1716	1751	1769	1745	1732	1901	
1787	1698	1807	1812	1764	1802	1676	1743	
1751	1719	1842	1688	1690	1753	1785	1741	
1727	1674	1752	1809	1760	1723	1750	1824	
1723	1703	1779	1767	1802	1807	1716	1737	
1748	1744	1790	1729	1706	1746	1839	1796	
1695	1784	1789	1732	1793	1816	1769	1771	
1708	1691	1684	1824	1722	1754	1743	1719	
1677	1705	1843	1751	1720	1802	1807	1694	
1680	1601	1774	1745	1757	1785	1758	1830	
1671	1751	1713	1739	1768	1744	1744	1672	
1825	1817	1754	1753	1767	1731	1769	1716	
1774	1720	1766	1823	1692	1791	1831	1733	
1769	1768	1747	1743	1689	1744	1789	1785	
1786	1734	1782	1778	1809	1744	1863	1739	
1786	1798	1761	1798	1766	1785	1740	1756	
1671	1757	1814	1787	1790	1710	1763	1792	
1737	1744	1746	1762	1709	1729	1808	1790	
1752	1712	1770	1773	1751	1767	1855	1803	
1727	1770	1766	1741	1804	1798	1838	1698	
1719	1746	1824	1893	1784	1823	1799	1810	
1800	1777	1735	1837	1792	1736	1809	1748	
1701	1780	1829	1819	1759	1777	1756	1786	
1779	1791	1706	1803	1763	1785	1805	1801	
1714	1793	1783	1743	1845	1760	1821	1747	
1790	1751	1828	1830	1815	1830	1835	1775	
1812	1828	1770	1723	1797	1782	1813	1749	
1788	1744	1804	1781	1753	1703	1828	1789	
1782	1832	1790	1812	1737	1815	1835	1805	
1761	1805	1753	1847	1738	1739	1790	1749	
1837	1756	1792	1794	1822	1731	1830	1781	
1798	1759	1821	1824	1796	1792	1837	1779	
1807	1757	1807	1853	1811	1751	1864	1760	
1778	1721	1759	1790	1813	1806	1844	1757	
1798	1720	1771	1858	1797	1762	1880	1740	
1828	1791	1729	1686	1801	1820	1776	1856	
1747	1861	1771	1818	1835	1766	1864	1674	
1786	1793	1801	1786	1743	1801	1861	1869	
1794	1754	1804	1812	1784	1847	1796	1853	
1804	1810	1763	1835	1799	1807	1897	1885	
1776	1807	1808	1743	1796	1800	1764	1765	
1807	1818	1880	1784	1845	1802	1837	1714	
1858	1786	1817	1784	1781	1842	1826	1798	
1757	1770	1817	1743	1782	1849	1829	1791	
1815	1775	1808	1777	1825	1762	1915	1847	
1804	1805	1773	1836	1713	1825	1803	1885	
1756	1809	1806	1827	1732	1753	1857	1728	
1807	1663	1853	1778	1855	1740	1782	1807	
1759	1757	1792	1788	1838	1838	1776	1810	
1749	1819	1838	1839	1801	1807	1823	1741	
1802	1802	1746	1781	1819	1840	1817	1822	
1773	1794	1848	1824	1764	1731	1766	1812	
1782	1742	1827	1825	1773	1800	1868	1788	
1746	1838	1849	1813	1858	1782	1821	1709	
1809	1811	1821	1897	1811	1870	1835	1887	
1805	1784	1854	1876	1788	1803	1946	1811	
1838	1794	1768	1815	1838	1839	1865	1833	
1768	1818	1854	1840	1770	1849	1808	1862	
1818	1751	1790	1943	1769	1797	1841	1904	
1797	1823	1801	1845	1792	1820	1856	1778	
1799	1864	1871	1860	1732	1902	1854	1814	
1886	1825	1808	1867	1794	1878	1843	1870	
1776	1799	1782	1829	1834	1782	1831	1883	
1785	1803	1837	1785	1783	1789	1847	1857	
1799	1839	1842	1758	1780	1789	1845	1810	
1798	1845	1909	1734	1932	1839	1838	1871	
1759	1764	1847	1786	1847	1811	1860	1835	
1776	1864	1884	1841	1799	1883	1801	1900	
1707	1764	1865	1802	1772	1936	1835	1845	
1819	1841	1825	1795	1848	1858	1887	1808	
1740	1887	1840	1797	1802	1859	1888	1744	
1702	1802	1780	1838	1828	1761	1802	1802	
1749	1815	1817	1771	1861	1815	1866	1781	
1851	1755	1791	1866	1766	1842	1844	1821	
1830	1839	1847	1777	1812	1819	1781	1839	
1764	1825	1831	1819	1850	1796	1935	1793	
1774	1827	1763	1777	1781	1806	1891	1800	
1874	1836	1840	1875	1881	1909	1846	1818	
1829	1766	1856	1854	1800	1824	1825	1842	
1884	1861	1867	1844	1773	1785	1877	1788	
1869	1810	1857	1846	1830	1875	1874	1845	
1845	1831	1810	1841	1797	1772	1789	1882	
1740	1796	1867	1836	1744	1857	1791	1803	
1755	1892	1832	1848	1842	1842	1789	1894	
1804	1754	1829	1849	1806	1940	1801	1868	
1865	1816	1802	1863	1743	1865	1850	1830	
1836	1812	1775	1869	1755	1763	1917	1836	
1773	1833	1852	1845	1736	1761	1864	1836	
1825	1800	1804	1831	1791	1864	1932	1819	
1910	1842	1787	1862	1789	1865	1958	1878	
1833	1874	1853	1837	1835	1873	1882	1835	
1861	1769	1867	1831	1864	1899	1836	1843	
1742	1818	1872	1837	1872	1928	1899	1827	
1792	1779	1836	1904	1778	1837	1927	1845	
1905	1747	1851	1803	1874	1905	1882	1775	
1879	1858	1803	1859	1810	1787	1831	1845	
1815	1881	1828	1828	1971	1783	1877	1829	
1783	1918	1879	1841	1826	1836	1920	1773	
1891	1822	1811	1829	1780	1784	1857	1933	
1814	1774	1857	1828	1890	1792	1915	1822	
1732	1823	1842	1864	1826	1868	1879	1799	
1821	1748	1882	1849	1825	1838	1807	1872	
1802	1836	1847	1818	1880	1813	1871	1817	
1810	1781	1889	1805	1923	1845	1882	1852	
1828	1888	1794	1872	1785	1891	1840	1863	
1766	1825	1781	1817	1813	1859	1806	1854	
1792	1794	1883	1807	1842	1837	1921	1821	
1834	1785	1857	1966	1830	1846	1890	1783	
1899	1799	1866	1840	1844	1789	1813	1915	
1835	1903	1896	1830	1830	1785	1832	1944	
1861	1840	1774	1817	1899	1801	1866	1861	
1849	1805	1876	1840	1898	1882	1895	1800	
1888	1799	1883	1896	1788	1860	1823	1804	
1902	1894	1916	1819	1836	1896	1767	1853	
1816	1839	1840	1893	1817	1906	1892	1906	
1919	1888	1876	1839	1882	1872	1885	1937	
1849	1810	1773	1808	1898	1869	1853	1863	
1824	1825	1935	1773	1870	1789	1854	1847	
1808	1855	1789	1883	1807	1856	1878	1977	
1809	1867	1928	1784	1877	1883	1951	1828	
1773	1807	1851	1896	1861	1851	1964	1858	
1802	1830	1845	1819	1855	1874	1857	1888	
1845	1861	1857	1822	1879	1833	1871	1869	
1802	1825	1871	1892	1916	1845	1882	1853	
1811	1897	1917	1845	1807	1827	1821	1802	
1831	1852	1897	1837	1806	1860	1895	1870	
1840	1820	1900	1722	1883	1891	1960	1857	
1836	1881	1775	1803	1926	1861	1921	1902	
1791	1870	1826	1861	1800	1839	1800	1803	
1819	1803	1827	1884	1819	1885	1851	1864	
1827	1818	1822	1871	1872	1840	1884	1897	
1871	1868	1908	1841	1909	1834	1811	1920	
1818	1838	1906	1851	1824	1918	1835	1881	
1826	1879	1838	1876	1819	1794	1812	1906	
1874	1842	1852	1830	1864	1885	1785	1801	
1801	1866	1849	1928	1754	1855	1850	1911	
1886	1806	1881	1844	1848	1920	1861	1950	
1876	1824	1811	1791	1947	1862	1894	1890	
1867	1819	1837	1820	1852	1883	1957	1879	
1791	1867	1879	1801	1738	1801	1840	1804	
1834	1867	1876	1811	1845	1877	1852	1867	
1838	1818	1767	1899	1791	1848	1926	1848	
1794	1758	1846	1881	1887	1887	1884	1886	
1915	1836	1779	1858	1839	1855	1859	1849	
1862	1875	1852	1797	1773	1851	1911	1872	
1863	1795	1868	1897	1843	1843	1923	1881	
1798	1878	1903	1821	1850	1859	1886	1811	
1861	1896	1845	1893	1929	1787	1937	1816	
1784	1833	1874	1865	1811	1824	1835	1854	
1870	1806	1965	1889	1867	1824	1816	1821	
1844	1824	1769	1941	1846	1878	1901	1878	
1783	1804	1860	1855	1880	1905	1917	1825	
1755	1874	1898	1865	1839	1871	1937	1872	
1861	1890	1875	1924	1805	1795	1820	1841	
1857	1931	1864	1845	1911	1882	1937	1873	
1847	1836	1855	1854	1780	1865	1910	1892	
1871	1939	1824	1910	1877	1861	1870	1899	
1801	1783	1876	1859	1887	1846	1890	1842	
1836	1882	1899	1849	1889	1874	1844	1868	
1832	1937	1831	1937	1883	1889	1906	1919	
1782	1789	1857	1949	1859	1806	1932	1844	
1920	1782	1771	1944	1764	1880	1872	1930	
1797	1850	1851	1899	1874	1900	1853	1834	
1816	1840	1841	1832	1798	1924	1900	1873	
1842	1832	1878	1828	1895	1847	1824	1847	
1858	1820	1867	1815	1896	1876	1839	1851	
1844	1869	1894	1903	1932	1850	1876	1868	
1786	1818	1823	1883	1862	1837	1918	1930	
1821	1841	1942	1830	1905	1779	1888	1863	
1856	1823	1891	1834	1854	1827	1886	1905	
1924	1800	1805	1950	1716	1827	1869	1872	
1853	1798	1916	1813	1866	1814	1948	1948	
1872	1872	1921	1820	1858	1877	1930	1836	
1794	1880	1871	1949	1835	1854	1855	1864	
1831	1929	1867	1856	1851	1874	1917	1874	
1829	1927	1941	1796	1798	1773	1907	1764	
1791	1812	1886	1880	1883	1808	1929	1829	
1847	1839	1853	1852	1889	1930	1827	1835	
1893	1833	1858	1790	1883	1885	1886	1920	
1834	1841	1811	1920	1953	1889	1845	1819	
1864	1892	1872	1924	1849	1824	1838	1812	
1915	1848	1816	1875	1915	1933	1858	1893	
1893	1845	1868	1858	1759	1887	1857	1827	
1844	1844	1878	1856	1808	1870	1902	1884	
1905	1787	1881	1811	1873	1868	1996	1811	
1840	1851	1905	1866	1867	1880	1895	1791	
1886	1797	1852	1947	1795	1824	1892	1875	
1883	1855	1903	1921	1821	1793	1862	1869	
1912	1929	1927	1913	1844	1884	1898	1939	
1835	1798	1883	1769	1905	1801	1913	1728	
1904	1893	1897	1835	1812	1855	1890	1871	
1860	1934	1825	1907	1809	1928	1862	1862	
1858	1903	1908	1846	1930	1941	1823	1882	
1829	1901	1861	1861	1895	1897	1907	1847	
1783	1945	1909	1884	1843	1934	1897	1843	
1897	1856	1890	1884	1858	1830	1875	1844	
1901	1840	1859	1862	1829	1826	1945	1869	
1892	1874	1857	1923	1883	1898	1897	1887	
1843	1927	1859	1931	1907	1861	2000	1854	
1834	1812	1853	1854	1836	1889	1879	1899	
1792	1879	1809	1913	1894	1945	1882	1854	
1926	1945	1790	1895	1810	1824	1921	1903	
1874	1880	1871	1809	1907	1901	1855	1867	
1860	1838	1841	1848	1929	1885	1876	1887	
1799	1738	1806	1847	1830	1918	1946	1882	
1801	1809	1834	1864	1871	1868	1886	1807	
1919	1831	1869	1871	1788	1847	1840	1969	
1820	1838	1899	1883	1857	1826	1810	1874	
1836	1852	1875	1873	1856	1853	1793	1907	
1923	1879	1874	1812	1870	1874	1842	1911	
1849	1829	1898	1883	1905	1882	1925	1861	
1806	1829	1888	1849	1837	1931	1836	1831	
1735	1885	1917	1928	1929	1870	1865	1807	
1865	1857	1896	1934	1986	1879	1849	1956	
1876	1910	1880	1847	1902	1847	1892	1882	
1832	1919	1837	1867	1837	1893	1907	1879	
1813	1808	1849	1910	1777	1789	1907	1822	
1831	1808	1907	1859	1817	1814	1780	1859	
1835	1858	1894	1898	1849	1802	1847	1849	
1887	1769	1922	1908	1816	1845	1955	1840	
1925	1887	1814	1855	1890	1938	1970	1867	
1837	1848	1845	1915	1834	1893	1983	1837	
1933	1785	1860	1828	1853	1895	1946	1810	
1817	1844	1892	1853	1822	1916	1943	1865	
1785	1844	1904	1842	1765	1855	1884	1934	
1831	1856	1862	1900	1864	1922	1881	1904	
1945	1851	1853	1859	1831	1888	1873	1834	
1835	1816	1890	1862	1809	1915	1865	1933	
1846	1906	1885	1901	1903	1870	1894	1834	
1887	1872	1884	1894	1807	1889	1902	1886	
1830	1886	1914	1877	1820	1850	1866	1884	
1850	1790	1862	1831	1912	1907	1903	1870	
1896	1794	1927	1832	1885	1863	1958	1902	
1731	1926	1868	1876	1860	1828	1837	1862	
1846	1855	1826	1811	1897	1954	1789	1895	
1805	1873	1887	1849	1871	1824	1936	1882	
1887	1884	1866	1892	1877	1791	1864	1853	
1797	1930	1840	1860	1910	1827	1915	1911	
1855	1827	1869	1893	1832	1880	1846	1873	
1771	1781	1926	1833	1817	1880	1875	1894	
1875	1831	1837	1885	1885	1848	1939	1809	
1920	1862	1885	1911	1854	1753	1846	1894	
1817	1823	1809	1824	1898	1896	1896	1911	
1823	1919	1873	1933	1838	1887	1838	1885	
1903	1933	1889	1818	1875	1965	1900	1805	
1870	1862	1821	1870	1863	1919	1891	1808	
1830	1831	1902	1926	1843	1927	1904	1878	
1828	1881	1947	1923	1818	1865	1915	1882	
1848	1822	1892	1850	1881	1779	1888	1819	
1821	1900	1954	1895	1845	1892	1861	1854	
1811	1804	1880	1816	1859	1965	1883	1846	
1874	1867	1862	1882	1908	1835	1882	1881	
1829	1873	1829	1919	1879	1861	1854	1826	
1833	1861	1792	1818	1908	1877	1845	1922	
1877	1939	1855	1896	1877	1857	1871	1893	
1976	1784	1900	1860	1920	1858	1905	1874	
1846	1830	1879	1859	1951	1903	1879	1844	
1887	1805	1859	1846	1943	1825	1974	1828	
1868	1916	1936	1913	1869	1869	1828	1817	
1791	1818	1836	1968	1920	1904	1866	1822	
1916	1774	1890	1841	1883	1887	1877	1851	
1731	1933	1841	1856	1878	1890	1854	1889	
1754	1905	1914	1919	1828	1768	1840	1877	
1868	1847	1895	1839	1945	1876	1846	1909	
1911	1914	1957	1888	1903	1880	1867	1828	
1871	1835	1806	1843	1802	1875	1909	1924	
1776	1873	1888	1825	1840	1891	1898	1847	
1861	1874	1909	1858	1870	1894	1889	1936	
1899	1889	1897	1850	1810	1880	1885	1886	
1795	1934	1871	1861	1918	1918	1841	1910	
1811	1859	1923	1976	1832	1855	1916	1817	
1843	1831	1867	1858	1903	1937	1859	1774	
1943	1809	1844	1896	1885	1924	1898	1905	
1850	1888	1883	1879	1825	1907	1831	1903	
1843	1849	1850	1872	1848	1887	1930	1917	
1835	1854	1866	1848	1887	1930	1851	1902	
1817	1836	1881	1792	1839	1877	1846	1850	
1861	1859	1848	1816	1889	1840	1863	1870	
1772	1864	1883	1869	1825	1819	1914	1925	
1791	1799	1910	1852	1903	1800	1878	1847	
1956	1835	1891	1909	1852	1849	1908	1957	
1889	1817	1876	1906	1839	1829	1876	1782	
1843	1860	1816	1849	1811	1837	1864	1892	
1909	1824	1831	1896	1873	1885	1870	1892	
1877	1862	1849	1902	1785	1837	1930	1885	
1886	1894	1865	1840	1882	1894	1927	1851	
1825	1821	1913	1890	1883	1906	1908	1933	
1832	1789	1873	1904	1890	1837	1857	1810	
1829	1912	1882	1780	1822	1901	1884	1887	
1868	1814	1887	1883	1896	1832	1897	1906	
1906	1778	1900	1960	1823	1828	1876	1897	
1862	1853	1847	1825	1911	1902	1924	1800	
1940	1775	1919	1847	1889	1938	1913	1804	
1852	1817	1884	1926	1977	1856	1893	1821	
1779	1775	1900	1894	1874	1838	1914	1878	
1907	1808	1769	1951	1832	1880	1882	1905	
1823	1838	1823	1782	1839	1833	1871	1861	
1852	1795	1831	1862	1868	1923	1870	1793	
1844	1818	1789	1894	1884	1897	1947	1850	
1808	1849	1844	1902	1963	1915	1843	1812	
1852	1864	1834	1838	1853	1895	1845	1815	
1801	1928	1889	1833	1923	1797	1958	1809	
1793	1777	1874	1833	1833	1896	1922	1827	
1822	1837	1832	1817	1851	1915	1872	1841	
1847	1813	1916	1923	1788	1862	1989	1869	
1824	1853	1893	1834	1915	1922	1854	1818	
1775	1885	1827	1826	1867	1845	1899	1877	
1881	1829	1935	1894	1835	1902	1886	1770	
1809	1883	1934	1899	1808	1855	1767	1842	
1883	1863	1839	1927	1831	1923	1988	1761	
1936	1771	1848	1876	1869	1894	1945	1876	
1869	1821	1820	1839	1852	1817	1835	1929	
1803	1903	1947	1917	1829	1832	1886	1871	
1937	1830	1845	1897	1875	1917	1916	1979	
1821	1822	1864	1872	1871	1902	1888	1924	
1879	1812	1897	1854	1838	1853	1949	1821	
1816	1957	1947	1843	1820	1836	1895	1842	
1870	1888	1920	1831	1974	1840	1991	1876	
1857	1824	1861	1874	1875	1881	1908	1861	
1826	1861	1937	1859	1823	1874	1861	1840	
1779	1885	1898	1926	1927	1884	1911	1852	
1856	1840	1850	1804	1839	1866	1940	1825	
1929	1863	1874	1840	1864	1891	1850	1849	
1807	1806	1822	1820	1859	1874	1798	1896	
1878	1895	1895	1826	1832	1857	1830	1902	
1816	1866	1864	1902	1859	1881	1897	1805	
1838	1844	1813	1783	1826	1892	1946	1842	
1813	1890	1815	1846	1838	1879	1915	1822	
1846	1781	1834	1832	1813	1854	1923	1896	
1803	1826	1859	1844	1857	1929	1846	1781	
1868	1941	1807	1891	1963	1837	1982	1840	
1765	1827	1891	1862	1833	1863	1885	1795	
1816	1795	1852	1779	1888	1853	1855	1882	
1922	1905	1838	1891	1844	1862	1908	1830	
1969	1811	1860	1840	1827	1823	1854	1842	
1863	1850	1803	1892	1850	1797	1897	1822	
1761	1818	1856	1794	1867	1872	1834	1887	
1865	1862	1830	1871	1809	1911	1867	1840	
1915	1870	1833	1829	1872	1836	1922	1859	
1840	1820	1906	1836	1887	1827	1843	1808	
1860	1874	1925	1819	1811	1846	1921	1810	
1820	1898	1904	1888	1842	1846	1876	1870	
1855	1820	1778	1872	1856	1799	1886	1787	
1791	1749	1844	1908	1965	1955	1846	1844	
1867	1880	1876	1944	1865	1843	1883	1842	
1891	1944	1920	1879	1817	1877	1892	1876	
1874	1806	1843	1863	1865	1852	1799	1858	
1848	1804	1874	1872	1826	1854	1807	1842	
1858	1882	1818	1836	1849	1796	1772	1825	
1853	1853	1927	1828	1925	1845	1867	1830	
1870	1802	1882	1854	1845	1859	1919	1809	
1812	1846	1899	1875	1862	1806	1865	1819	
1839	1789	1890	1827	1804	1798	1864	1856	
1800	1819	1814	1890	1791	1823	1844	1815	
1839	1751	1868	1937	1876	1799	1805	1891	
1832	1920	1933	1879	1890	1762	1906	1850	
1857	1817	1850	1904	1858	1797	1828	1850	
1864	1780	1883	1760	1877	1853	1879	1811	
1801	1828	1854	1866	1892	1770	1798	1871	
1881	1848	1884	1809	1804	1837	1859	1808	
1828	1838	1799	1801	1886	1845	1883	1765	
1860	1829	1852	1869	1853	1837	1890	1824	
1838	1781	1865	1863	1874	1824	1880	1817	
1778	1709	1863	1859	1845	1844	1860	1910	
1852	1833	1860	1844	1821	1874	1894	1817	
1868	1815	1888	1851	1897	1870	1856	1831	
1828	1827	1810	1771	1864	1873	1798	1782	
1878	1859	1843	1784	1785	1823	1900	1800	
1796	1827	1880	1879	1827	1858	1859	1801	
1842	1794	1873	1881	1845	1779	1919	1860	
1752	1794	1823	1798	1814	1837	1897	1819	
1761	1864	1837	1812	1818	1855	1872	1894	
1783	1795	1904	1830	1800	1825	1842	1879	
1833	1850	1746	1824	1894	1872	1861	1904	
1755	1779	1866	1812	1906	1851	1801	1837	
1856	1829	1909	1825	1871	1871	1928	1803	
1882	1927	1885	1856	1827	1781	1834	1855	
1800	1867	1848	1777	1837	1846	1856	1863	
1759	1783	1831	1894	1826	1867	1837	1800	
1876	1862	1827	1790	1804	1818	1882	1806	
1854	1789	1807	1827	1839	1804	1901	1885	
1790	1826	1806	1847	1840	1789	1862	1741	
1824	1770	1796	1886	1889	1830	1895	1845	
1831	1739	1833	1700	1811	1832	1869	1776	
1791	1782	1877	1946	1796	1799	1829	1895	
1814	1809	1819	1887	1828	1768	1836	1783	
1825	1719	1696	1819	1800	1773	1914	1821	
1755	1736	1841	1870	1829	1842	1850	1794	
1750	1774	1823	1821	1836	1903	1825	1819	
1780	1797	1874	1822	1851	1749	1834	1784	
1882	1880	1878	1826	1843	1849	1916	1769	
1805	1817	1826	1830	1708	1841	1830	1783	
1781	1845	1873	1782	1775	1844	1789	1823	
1839	1766	1842	1858	1840	1803	1867	1786	
1878	1805	1813	1846	1815	1769	1924	1822	
1883	1863	1760	1820	1910	1783	1798	1884	
1801	1860	1781	1820	1821	1811	1882	1771	
1809	1878	1900	1849	1830	1912	1865	1867	
1793	1842	1883	1811	1803	1834	1794	1775	
1721	1788	1862	1761	1831	1770	1860	1800	
1779	1758	1754	1834	1798	1837	1874	1806	
1864	1711	1825	1818	1811	1771	1814	1788	
1769	1717	1797	1761	1856	1716	1835	1819	
1759	1862	1845	1748	1867	1841	1792	1721	
1794	1807	1795	1839	1752	1813	1842	1820	
1792	1691	1845	1841	1867	1808	1838	1720	
1848	1786	1794	1846	1784	1850	1844	1817	
1763	1772	1750	1762	1921	1772	1902	1794	
1806	1760	1781	1786	1836	1851	1844	1795	
1776	1806	1846	1846	1810	1799	1801	1795	
1768	1873	1780	1794	1793	1862	1837	1772	
1765	1877	1856	1825	1819	1845	1829	1704	
1801	1756	1737	1767	1745	1794	1853	1811	
1767	1821	1822	1808	1808	1786	1850	1828	
1784	1776	1862	1766	1742	1790	1845	1819	
1815	1867	1787	1821	1818	1749	1822	1805	
1806	1733	1780	1825	1778	1811	1849	1775	
1782	1825	1800	1719	1801	1785	1869	1795	
1750	1812	1750	1793	1810	1781	1812	1756	
1788	1833	1791	1827	1748	1845	1744	1821	
1766	1847	1811	1905	1858	1791	1829	1787	
1799	1788	1875	1829	1828	1747	1808	1704	
1837	1740	1825	1800	1708	1770	1666	1820	
1712	1847	1794	1884	1823	1832	1812	1868	
1698	1840	1841	1826	1719	1779	1801	1780	
1777	1798	1877	1785	1774	1741	1877	1710	
1824	1766	1781	1719	1804	1782	1822	1771	
1781	1810	1756	1792	1769	1822	1861	1796	
1784	1753	1858	1767	1781	1757	1814	1860	
1831	1800	1852	1802	1799	1770	1860	1819	
1838	1818	1797	1795	1751	1777	1823	1791	
1814	1773	1802	1738	1757	1755	1787	1738	
1754	1756	1758	1730	1860	1801	1785	1771	
1827	1832	1794	1809	1749	1771	1810	1808	
1878	1840	1691	1895	1783	1789	1785	1771	
1770	1753	1801	1789	1744	1734	1798	1769	
1827	1780	1771	1751	1675	1819	1771	1789	
1756	1824	1732	1801	1785	1733	1801	1853	
1800	1772	1847	1740	1761	1756	1808	1804	
1643	1809	1779	1810	1794	1798	1822	1806	
1755	1861	1745	1806	1786	1813	1782	1773	
1752	1693	1861	1795	1748	1816	1804	1755	
1804	1779	1788	1750	1801	1794	1797	1767	
1784	1769	1864	1824	1804	1829	1823	1853	
1748	1854	1753	1763	1747	1776	1820	1751	
1671	1789	1742	1739	1777	1818	1782	1798	
1786	1784	1794	1790	1668	1711	1765	1853	
1754	1742	1742	1786	1871	1773	1816	1765	
1834	1725	1877	1787	1770	1728	1859	1795	
1738	1790	1800	1802	1807	1800	1842	1749	
1687	1786	1796	1762	1791	1728	1819	1792	
1699	1819	1766	1734	1837	1782	1788	1828	
1784	1780	1800	1845	1798	1803	1769	1735	
1634	1772	1812	1747	1738	1794	1837	1702	
1772	1874	1772	1745	1837	1863	1765	1810	
1722	1794	1743	1768	1816	1759	1758	1756	
1825	1831	1754	1781	1793	1724	1821	1753	
1810	1768	1841	1788	1738	1774	1844	1837	
1763	1739	1669	1770	1696	1713	1804	1836	
1772	1750	1778	1793	1696	1778	1922	1789	
1746	1759	1782	1745	1797	1790	1789	1804	
1810	1793	1782	1827	1729	1729	1780	1725	
1737	1775	1742	1834	1752	1767	1796	1777	
1777	1809	1739	1806	1774	1743	1879	1716	
1717	1736	1815	1793	1699	1820	1711	1728	
1832	1723	1783	1816	1811	1746	1832	1735	
1756	1797	1763	1773	1719	1739	1855	1796	
1818	1816	1774	1807	1731	1763	1717	1699	
1823	1814	1802	1815	1848	1789	1820	1806	
1726	1752	1741	1731	1797	1841	1802	1789	
1761	1829	1793	1735	1763	1790	1806	1803	
1721	1814	1800	1685	1743	1730	1762	1810	
1713	1797	1738	1773	1672	1782	1768	1789	
1747	1875	1747	1813	1718	1732	1823	1742	
1763	1735	1817	1810	1747	1740	1781	1668	
1799	1778	1757	1819	1786	1732	1835	1811	
1768	1698	1764	1742	1743	1749	1802	1728	
1766	1790	1818	1842	1708	1758	1799	1794	
1746	1743	1761	1742	1702	1769	1789	1790	
1782	1755	1693	1762	1758	1669	1799	1749	
1736	1727	1784	1766	1799	1706	1793	1766	
1732	1697	1817	1788	1777	1711	1744	1739	
1774	1776	1807	1755	1725	1827	1857	1807	
1705	1749	1801	1697	1729	1735	1739	1721	
1741	1821	1753	1761	1744	1760	1781	1765	
1772	1773	1778	1755	1801	1702	1801	1747	
1740	1670	1825	1736	1756	1676	1780	1731	
1704	1644	1750	1794	1736	1793	1756	1796	
1834	1771	1749	1806	1732	1744	1731	1703	
1728	1764	1771	1688	1762	1697	1795	1765	
1791	1799	1751	1784	1761	1803	1776	1684	
1792	1731	1777	1796	1659	1765	1824	1708	
1815	1737	1784	1786	1724	1733	1766	1745	
1729	1850	1803	1709	1765	1739	1741	1793	
1740	1735	1826	1814	1707	1681	1815	1785	
1778	1790	1832	1769	1715	1698	1829	1734	
1769	1702	1726	1719	1732	1852	1820	1764	
1754	1729	1749	1858	1688	1775	1771	1771	
1767	1743	1747	1785	1693	1708	1805	1715	
1715	1760	1682	1718	1679	1716	1732	1730	
1821	1690	1791	1742	1804	1767	1753	1724	
1741	1792	1831	1723	1820	1704	1771	1731	
1737	1838	1771	1765	1730	1687	1731	1837	
1718	1678	1763	1815	1871	1763	1743	1845	
1765	1744	1787	1761	1657	1749	1795	1752	
1719	1741	1756	1764	1709	1746	1701	1758	
1713	1752	1755	1756	1708	1723	1698	1710	
1793	1824	1793	1805	1820	1697	1727	1782	
1667	1775	1818	1708	1735	1772	1708	1742	
1671	1685	1767	1777	1681	1755	1765	1668	
1699	1707	1760	1878	1757	1712	1794	1714	
1689	1735	1689	1776	1787	1680	1725	1707	
1782	1650	1854	1741	1774	1634	1723	1788	
1848	1779	1720	1724	1761	1715	1739	1782	
1812	1751	1678	1695	1744	1766	1748	1740	
1726	1687	1757	1757	1729	1751	1722	1707	
1713	1667	1719	1822	1685	1726	1770	1782	
1832	1718	1789	1823	1734	1764	1798	1720	
1793	1786	1785	1773	1756	1740	1790	1686	
1721	1654	1733	1771	1767	1753	1786	1774	
1726	1712	1730	1784	1765	1755	1716	1775	
1698	1689	1674	1717	1747	1750	1722	1751	
1712	1735	1800	1698	1741	1758	1760	1710	
1765	1791	1639	1735	1695	1800	1764	1727	
1740	1733	1702	1687	1719	1659	1738	1765	
1777	1738	1695	1660	1719	1770	1713	1729	
1683	1728	1688	1719	1702	1800	1810	1743	
1719	1696	1681	1745	1724	1734	1703	1714	
1739	1691	1717	1721	1733	1788	1769	1791	
1758	1706	1744	1735	1710	1702	1739	1674	
1725	1856	1726	1741	1727	1730	1728	1788	
1679	1719	1672	1688	1779	1704	1782	1790	
1698	1814	1657	1765	1749	1738	1779	1730	
1700	1711	1712	1679	1685	1718	1752	1682	
1717	1762	1739	1691	1687	1706	1703	1676	
1732	1729	1736	1682	1657	1680	1794	1787	
1736	1729	1622	1769	1803	1779	1736	1683	
1674	1719	1730	1732	1789	1719	1665	1635	
1635	1736	1726	1725	1690	1787	1795	1762	
1701	1743	1721	1765	1641	1727	1735	1696	
1678	1737	1768	1718	1810	1746	1737	1735	
1783	1717	1686	1771	1719	1729	1721	1738	
1766	1661	1712	1659	1738	1726	1753	1661	
1690	1685	1714	1816	1745	1737	1762	1676	
1708	1712	1732	1713	1696	1831	1778	1714	
1726	1714	1723	1741	1729	1720	1693	1686	
1692	1767	1756	1783	1655	1669	1710	1714	
1624	1715	1722	1781	1794	1642	1694	1690	
1757	1646	1769	1770	1696	1692	1752	1675	
1635	1673	1697	1678	1695	1710	1769	1674	
1741	1745	1751	1741	1702	1719	1748	1744	
1662	1676	1730	1725	1713	1705	1863	1737	
1624	1688	1733	1786	1681	1697	1772	1740	
1774	1702	1726	1718	1786	1629	1740	1778	
1666	1663	1690	1716	1734	1763	1759	1727	
1719	1677	1700	1737	1745	1742	1767	1687	
1738	1755	1708	1733	1746	1700	1768	1711	
1678	1681	1684	1713	1785	1698	1768	1727	
1691	1753	1658	1656	1685	1717	1685	1671	
1780	1705	1752	1818	1739	1667	1831	1677	
1700	1677	1704	1705	1711	1711	1691	1670	
1605	1764	1662	1674	1666	1771	1757	1736	
1611	1718	1709	1726	1740	1702	1692	1716	
1706	1691	1727	1705	1736	1670	1719	1685	
1680	1725	1665	1693	1593	1658	1808	1740	
1731	1723	1701	1682	1706	1651	1762	1656	
1728	1781	1716	1618	1650	1733	1730	1756	
1664	1655	1615	1668	1670	1768	1674	1666	
1655	1748	1687	1711	1718	1589	1700	1690	
1760	1737	1656	1690	1727	1704	1724	1702	
1653	1753	1650	1637	1688	1679	1754	1651	
1774	1682	1713	1698	1705	1705	1694	1702	
1712	1632	1774	1696	1685	1712	1713	1695	
1667	1719	1708	1658	1721	1656	1697	1591	
1607	1661	1714	1731	1673	1684	1722	1681	
1638	1600	1722	1719	1727	1722	1713	1659	
1623	1654	1652	1654	1656	1688	1709	1682	
1691	1739	1661	1767	1732	1704	1695	1704	
1626	1726	1725	1704	1721	1669	1688	1636	
1646	1645	1785	1672	1721	1701	1768	1615	
1677	1657	1667	1691	1728	1696	1763	1566	
1626	1606	1689	1766	1686	1677	1701	1710	
1723	1695	1731	1701	1677	1662	1688	1710	
1726	1634	1741	1748	1768	1685	1717	1677	
1773	1656	1780	1652	1680	1699	1747	1669	
1630	1727	1596	1703	1677	1768	1762	1704	
1676	1663	1705	1647	1625	1679	1691	1653	
1633	1702	1682	1751	1658	1630	1736	1710	
1675	1783	1703	1645	1663	1619	1746	1735	
1642	1690	1704	1652	1642	1707	1730	1622	
1753	1690	1725	1703	1671	1623	1682	1682	
1605	1660	1698	1728	1687	1673	1696	1647	
1710	1699	1673	1653	1689	1744	1655	1692	
1719	1700	1678	1716	1664	1726	1754	1647	
1748	1750	1738	1748	1658	1674	1736	1675	
1625	1554	1683	1662	1706	1719	1764	1686	
1671	1672	1694	1625	1702	1701	1744	1627	
1737	1564	1757	1665	1681	1638	1729	1601	
1696	1696	1704	1630	1695	1771	1691	1649	
1644	1640	1702	1717	1713	1719	1674	1658	
1617	1655	1647	1640	1751	1775	1687	1677	
1638	1673	1688	1682	1673	1756	1723	1593	
1741	1675	1748	1706	1620	1635	1772	1684	
1693	1724	1681	1582	1614	1642	1719	1694	
1645	1705	1699	1675	1722	1692	1683	1684	
1789	1666	1701	1667	1728	1732	1748	1682	
1714	1663	1638	1685	1600	1676	1726	1676	
1618	1673	1709	1585	1690	1668	1693	1601	
1751	1618	1733	1710	1648	1702	1707	1637	
1638	1690	1706	1655	1668	1688	1596	1611	
1743	1687	1629	1608	1602	1627	1692	1702	
1686	1695	1668	1712	1690	1652	1633	1687	
1607	1684	1599	1688	1684	1735	1661	1699	
1639	1667	1605	1676	1719	1679	1643	1663	
1665	1653	1671	1603	1718	1685	1722	1661	
1699	1650	1781	1739	1695	1629	1791	1681	
1583	1675	1639	1734	1672	1684	1683	1652	
1606	1664	1643	1737	1717	1664	1617	1648	
1672	1724	1645	1682	1746	1636	1750	1643	
1676	1657	1676	1644	1631	1738	1736	1555	
1698	1624	1688	1682	1560	1675	1682	1688	
1648	1695	1667	1710	1508	1611	1677	1688	
1637	1694	1696	1699	1663	1589	1638	1676	
1670	1683	1736	1657	1734	1636	1671	1587	
1632	1629	1683	1735	1569	1625	1676	1677	
1697	1688	1613	1587	1636	1704	1739	1627	
1656	1695	1657	1759	1659	1709	1667	1551	
1618	1618	1594	1703	1652	1665	1663	1622	
1613	1668	1698	1707	1574	1679	1718	1654	
1681	1671	1712	1682	1672	1664	1709	1642	
1729	1599	1661	1670	1697	1616	1736	1668	
1653	1641	1647	1672	1701	1696	1702	1662	
1663	1813	1674	1664	1664	1716	1676	1580	
1587	1618	1641	1682	1638	1607	1706	1633	
1664	1637	1690	1729	1732	1634	1701	1660	
1653	1676	1642	1703	1628	1685	1650	1627	
1562	1633	1609	1709	1613	1669	1657	1670	
1604	1686	1679	1662	1608	1575	1656	1675	
1665	1711	1717	1632	1658	1628	1667	1684	
1644	1666	1636	1663	1589	1682	1693	1630	
1615	1695	1680	1587	1693	1627	1665	1644	
1610	1646	1719	1663	1610	1665	1715	1585	
1642	1697	1632	1672	1636	1713	1609	1640	
1672	1610	1656	1651	1698	1663	1683	1638	
1631	1678	1684	1718	1638	1675	1641	1685	
1618	1714	1758	1638	1628	1749	1619	1673	
1624	1615	1571	1627	1649	1584	1670	1575	
1603	1629	1631	1582	1644	1687	1589	1690	
1674	1674	1657	1675	1698	1683	1691	1646	
1587	1662	1589	1649	1595	1566	1634	1617	
1680	1662	1628	1669	1571	1661	1633	1596	
1640	1568	1627	1604	1643	1674	1699	1568	
1678	1638	1631	1605	1715	1597	1682	1611	
1621	1678	1695	1626	1621	1606	1611	1686	
1602	1648	1696	1659	1594	1690	1687	1600	
1609	1651	1643	1635	1649	1650	1657	1632	
1644	1703	1633	1715	1644	1636	1712	1604	
1605	1618	1599	1700	1663	1664	1658	1641	
1678	1582	1619	1587	1612	1607	1620	1612	
1674	1630	1699	1618	1606	1505	1689	1632	
1642	1523	1694	1618	1629	1601	1607	1608	
1606	1686	1697	1667	1616	1728	1616	1654	
1616	1635	1637	1745	1633	1634	1586	1634	
1600	1602	1632	1670	1640	1657	1659	1518	
1662	1593	1634	1719	1607	1646	1645	1603	
1688	1656	1726	1717	1620	1653	1600	1558	
1560	1606	1648	1637	1597	1682	1647	1622	
1591	1592	1620	1678	1635	1640	1625	1628	
1542	1618	1670	1623	1625	1633	1676	1611	
1617	1608	1668	1652	1672	1576	1632	1597	
1609	1546	1656	1600	1665	1654	1642	1597	
1524	1601	1711	1653	1628	1628	1696	1631	
1557	1653	1668	1647	1643	1626	1644	1591	
1585	1648	1617	1649	1649	1623	1648	1673	
1565	1682	1586	1638	1577	1630	1602	1556	
1657	1655	1589	1648	1674	1609	1689	1607	
1599	1656	1608	1534	1637	1634	1673	1601	
1575	1583	1647	1593	1617	1653	1640	1680	
1609	1536	1695	1603	1590	1701	1682	1599	
1597	1676	1465	1599	1599	1640	1628	1679	
1615	1567	1665	1637	1615	1568	1606	1658	
1598	1578	1590	1628	1623	1669	1634	1623	
1603	1648	1620	1596	1616	1566	1630	1593	
1608	1663	1647	1534	1575	1626	1656	1625	
1581	1632	1569	1599	1598	1631	1619	1610	
1548	1592	1625	1636	1600	1660	1634	1547	
1603	1652	1684	1640	1589	1594	1732	1669	
1682	1628	1604	1576	1657	1650	1638	1632	
1581	1607	1624	1657	1623	1625	1701	1558	
1613	1550	1572	1684	1581	1583	1643	1633	
1595	1606	1581	1632	1606	1602	1620	1607	
1678	1641	1570	1559	1599	1606	1583	1678	
1619	1682	1523	1673	1585	1633	1678	1572	
1546	1628	1674	1610	1580	1633	1623	1614	
1719	1652	1609	1564	1553	1621	1628	1614	
1653	1611	1621	1592	1574	1578	1655	1572	
1588	1560	1631	1661	1612	1620	1664	1605	
1533	1594	1612	1661	1638	1596	1723	1661	
1591	1599	1537	1630	1628	1620	1692	1608	
1591	1618	1653	1609	1588	1707	1569	1600	
1574	1579	1616	1648	1633	1587	1653	1621	
1500	1585	1578	1569	1530	1559	1712	1558	
1577	1616	1624	1562	1583	1572	1616	1569	
1570	1657	1613	1649	1606	1531	1619	1583	
1625	1563	1592	1580	1610	1576	1669	1564	
1581	1586	1564	1597	1610	1576	1632	1583	
1556	1610	1586	1513	1634	1580	1612	1631	
1569	1546	1552	1577	1580	1613	1623	1563	
1591	1585	1583	1595	1547	1580	1578	1555	
1614	1597	1621	1638	1543	1668	1623	1567	
1643	1593	1575	1595	1603	1556	1625	1584	
1617	1578	1647	1516	1627	1584	1569	1534	
1548	1540	1592	1576	1553	1605	1571	1626	
1574	1541	1649	1579	1508	1600	1666	1569	
1570	1617	1634	1585	1578	1666	1669	1605	
1566	1577	1583	1713	1619	1621	1726	1566	
1622	1623	1483	1550	1625	1632	1590	1575	
1581	1496	1566	1546	1620	1579	1622	1645	
1502	1591	1581	1607	1594	1664	1613	1565	
1552	1602	1607	1572	1530	1522	1610	1550	
1577	1587	1650	1581	1630	1588	1629	1583	
1641	1529	1653	1564	1524	1577	1589	1544	
1652	1585	1558	1525	1625	1511	1639	1574	
1506	1634	1553	1592	1600	1622	1651	1557	
1524	1596	1577	1556	1555	1566	1598	1556	
1577	1573	1569	1575	1563	1647	1606	1575	
1627	1600	1666	1585	1582	1601	1636	1625	
1597	1580	1618	1693	1564	1585	1623	1575	
1550	1567	1576	1543	1541	1607	1621	1564	
1570	1556	1554	1581	1573	1642	1729	1508	
1533	1615	1590	1622	1584	1519	1562	1474	
1610	1590	1656	1583	1570	1605	1555	1521	
1686	1559	1543	1572	1592	1601	1614	1509	
1643	1613	1630	1524	1599	1560	1586	1604	
1576	1608	1593	1613	1549	1587	1649	1544	
1553	1576	1596	1563	1535	1564	1615	1572	
1553	1594	1646	1591	1627	1546	1630	1522	
1566	1535	1518	1560	1529	1544	1585	1545	
1590	1601	1564	1588	1601	1511	1649	1654	
1537	1642	1594	1556	1552	1496	1565	1627	
1623	1492	1604	1541	1570	1555	1693	1573	
1552	1592	1584	1530	1575	1636	1609	1564	
1535	1517	1618	1580	1572	1589	1579	1613	
1590	1498	1536	1570	1548	1585	1529	1555	
1601	1548	1614	1574	1585	1557	1542	1533	
1587	1611	1639	1598	1553	1520	1637	1621	
1582	1589	1599	1555	1584	1671	1611	1509	
1588	1619	1568	1586	1510	1646	1596	1571	
1616	1578	1491	1620	1558	1613	1672	1538	
1630	1564	1589	1534	1537	1601	1569	1519	
1536	1551	1531	1575	1550	1582	1665	1520	
1568	1567	1618	1543	1587	1557	1608	1541	
1635	1635	1568	1546	1547	1587	1590	1551	
1614	1581	1583	1532	1639	1553	1581	1585	
1551	1569	1540	1593	1564	1583	1569	1601	
1520	1555	1584	1556	1550	1570	1548	1545	
1529	1532	1650	1518	1586	1575	1563	1564	
1540	1553	1587	1556	1567	1581	1527	1630	
1550	1492	1571	1575	1551	1566	1629	1562	
1569	1541	1565	1614	1598	1539	1608	1567	
1554	1590	1561	1629	1534	1563	1542	1565	
1525	1605	1573	1515	1592	1496	1608	1578	
1533	1618	1582	1498	1505	1587	1514	1583	
1580	1604	1605	1576	1548	1529	1585	1505	
1554	1583	1577	1612	1580	1531	1616	1569	
1521	1519	1585	1512	1509	1601	1621	1568	
1480	1591	1657	1619	1529	1584	1530	1544	
1542	1520	1537	1564	1502	1502	1527	1534	
1530	1552	1529	1559	1533	1561	1554	1573	
1506	1517	1545	1553	1550	1562	1586	1523	
1550	1567	1617	1636	1552	1591	1550	1570	
1516	1512	1627	1586	1532	1569	1598	1550	
1539	1524	1593	1573	1539	1504	1603	1534	
1524	1552	1513	1545	1550	1531	1644	1499	
1610	1492	1562	1528	1574	1515	1591	1570	
1473	1542	1612	1542	1571	1565	1584	1504	
1536	1555	1604	1668	1554	1449	1524	1518	
1542	1553	1576	1620	1545	1584	1553	1529	
1560	1503	1588	1581	1552	1598	1558	1567	
1538	1512	1599	1637	1561	1515	1534	1520	
1533	1548	1588	1544	1519	1589	1549	1575	
1520	1499	1531	1579	1597	1507	1540	1496	
1618	1573	1542	1612	1504	1493	1596	1522	
1545	1494	1541	1585	1576	1482	1552	1549	
1507	1525	1521	1507	1621	1462	1617	1562	
1504	1500	1560	1576	1555	1555	1575	1499	
1560	1516	1602	1634	1529	1535	1600	1538	
1525	1604	1567	1521	1552	1526	1541	1566	
1513	1543	1580	1583	1504	1626	1529	1507	
1600	1507	1565	1631	1525	1534	1605	1578	
1486	1524	1453	1490	1551	1594	1469	1486	
1493	1479	1511	1549	1495	1554	1551	1545	
1530	1567	1564	1509	1489	1565	1566	1505	
1458	1534	1568	1554	1575	1470	1582	1493	
1510	1487	1605	1558	1589	1573	1545	1522	
1544	1547	1586	1457	1546	1515	1549	1577	
1518	1514	1603	1485	1506	1506	1623	1491	
1588	1497	1538	1536	1480	1623	1576	1485	
1469	1503	1571	1485	1579	1637	1555	1520	
1568	1491	1559	1537	1499	1511	1543	1492	
1508	1529	1554	1556	1556	1511	1550	1482	
1597	1580	1540	1507	1446	1517	1590	1527	
1500	1410	1528	1563	1484	1592	1583	1538	
1555	1507	1552	1580	1496	1528	1545	1529	
1538	1537	1524	1489	1543	1518	1544	1515	
1495	1484	1535	1549	1651	1564	1591	1587	
1542	1520	1551	1491	1540	1506	1527	1551	
1583	1508	1513	1536	1506	1529	1569	1524	
1493	1518	1555	1580	1530	1532	1517	1486	
1529	1487	1521	1497	1510	1528	1485	1555	
1496	1537	1528	1517	1489	1556	1533	1465	
1527	1579	1627	1528	1577	1515	1523	1496	
1541	1534	1568	1551	1518	1504	1581	1468	
1500	1523	1525	1540	1545	1532	1507	1586	
1595	1485	1513	1484	1493	1508	1528	1459	
1581	1554	1533	1539	1539	1505	1494	1469	
1557	1531	1575	1561	1480	1512	1465	1496	
1473	1555	1583	1491	1559	1484	1570	1521	
1486	1506	1501	1613	1560	1480	1580	1457	
1466	1566	1568	1510	1498	1487	1507	1459	
1453	1533	1520	1578	1478	1539	1518	1507	
1478	1552	1554	1534	1547	1533	1459	1501	
1510	1505	1483	1511	1481	1592	1548	1430	
1480	1481	1597	1551	1553	1508	1482	1499	
1503	1490	1577	1542	1580	1425	1527	1495	
1456	1450	1575	1620	1551	1498	1534	1472	
1555	1534	1570	1464	1555	1546	1547	1495	
1524	1513	1438	1542	1485	1478	1540	1487	
1456	1497	1543	1510	1537	1491	1519	1560	
1541	1544	1553	1560	1515	1479	1463	1466	
1418	1542	1563	1513	1473	1507	1516	1456	
1518	1471	1467	1529	1480	1560	1538	1434	
1542	1496	1520	1513	1510	1559	1540	1436	
1559	1539	1417	1508	1437	1550	1463	1510	
1539	1516	1529	1541	1524	1539	1518	1446	
1506	1469	1424	1549	1540	1607	1551	1445	
1539	1492	1559	1514	1517	1446	1548	1460	
1485	1502	1534	1510	1523	1490	1514	1522	
1467	1481	1459	1553	1549	1519	1570	1435	
1522	1523	1510	1533	1521	1530	1484	1437	
1487	1531	1508	1510	1572	1467	1523	1587	
1556	1487	1454	1565	1550	1485	1533	1480	
1499	1495	1501	1597	1545	1474	1486	1445	
1466	1541	1509	1536	1542	1522	1483	1455	
1509	1533	1459	1480	1541	1483	1608	1466	
1453	1481	1520	1505	1441	1487	1450	1436	
1462	1584	1551	1556	1482	1466	1535	1461	
1509	1488	1495	1568	1410	1473	1499	1536	
1522	1489	1496	1529	1518	1482	1461	1451	
1484	1460	1463	1488	1490	1494	1540	1501	
1499	1502	1544	1511	1483	1458	1521	1514	
1525	1530	1556	1491	1499	1507	1491	1467	
1497	1516	1508	1538	1450	1484	1508	1446	
1517	1485	1480	1493	1530	1464	1507	1541	
1559	1450	1494	1472	1457	1531	1488	1486	
1485	1515	1524	1544	1456	1447	1501	1486	
1447	1508	1488	1488	1453	1574	1495	1395	
1441	1527	1538	1539	1512	1475	1577	1457	
1472	1512	1513	1525	1504	1493	1541	1471	
1564	1430	1503	1471	1458	1464	1513	1552	
1478	1440	1461	1503	1525	1375	1511	1497	
1452	1546	1579	1489	1525	1466	1468	1429	
1459	1492	1502	1470	1485	1470	1453	1488	
1525	1425	1470	1430	1429	1506	1538	1486	
1428	1393	1481	1529	1532	1510	1500	1445	
1573	1453	1512	1525	1451	1539	1536	1526	
1487	1418	1450	1532	1505	1455	1597	1531	
1465	1412	1525	1398	1519	1448	1415	1474	
1474	1510	1472	1459	1442	1437	1484	1512	
1498	1460	1525	1454	1470	1578	1516	1456	
1534	1510	1503	1469	1379	1441	1488	1476	
1442	1442	1465	1501	1460	1500	1516	1458	
1467	1491	1452	1465	1448	1517	1488	1504	
1445	1441	1608	1447	1457	1490	1499	1527	
1504	1441	1466	1450	1483	1458	1448	1443	
1503	1460	1451	1534	1452	1461	1490	1437	
1506	1489	1536	1525	1405	1485	1547	1470	
1485	1531	1485	1440	1420	1495	1521	1378	
1486	1482	1471	1501	1477	1519	1498	1446	
1459	1530	1453	1438	1401	1584	1586	1476	
1422	1399	1482	1553	1548	1452	1460	1455	
1460	1443	1444	1431	1543	1430	1485	1495	
1426	1479	1497	1464	1414	1522	1518	1360	
1459	1540	1427	1477	1469	1488	1533	1352	
1428	1418	1516	1468	1500	1472	1503	1461	
1472	1506	1468	1502	1444	1445	1471	1431	
1392	1451	1496	1493	1422	1411	1429	1445	
1491	1460	1492	1424	1453	1494	1508	1473	
1462	1449	1487	1521	1505	1547	1519	1454	
1463	1486	1530	1445	1546	1415	1494	1492	
1460	1375	1463	1473	1458	1525	1454	1386	
1426	1505	1367	1454	1484	1472	1478	1463	
1449	1453	1437	1472	1511	1474	1520	1409	
1508	1489	1520	1516	1423	1490	1548	1517	
1502	1474	1517	1476	1504	1426	1477	1414	
1505	1425	1468	1506	1432	1505	1444	1474	
1429	1482	1507	1409	1387	1423	1536	1480	
1414	1439	1450	1497	1502	1479	1470	1394	
1463	1510	1468	1480	1486	1454	1503	1457	
1489	1477	1493	1492	1484	1520	1516	1430	
1420	1463	1514	1467	1418	1496	1591	1438	
1548	1441	1490	1496	1505	1458	1477	1374	
1440	1462	1418	1484	1483	1463	1513	1428	
1454	1422	1522	1489	1428	1457	1501	1447	
1408	1475	1468	1491	1473	1443	1452	1431	
1475	1476	1411	1451	1451	1455	1474	1466	
1454	1478	1438	1505	1535	1414	1433	1436	
1472	1416	1540	1421	1516	1428	1447	1455	
1479	1380	1448	1498	1434	1459	1462	1414	
1396	1505	1536	1449	1414	1513	1481	1481	
1438	1477	1421	1495	1443	1549	1476	1417	
1501	1522	1441	1551	1468	1499	1479	1419	
1470	1508	1528	1485	1416	1466	1477	1476	
1454	1428	1457	1479	1448	1471	1511	1472	
1496	1551	1435	1436	1452	1434	1425	1513	
1436	1395	1458	1482	1453	1437	1498	1491	
1386	1490	1425	1395	1410	1405	1458	1465	
1498	1522	1443	1483	1440	1546	1443	1511	
1494	1458	1470	1442	1472	1446	1418	1421	
1466	1391	1428	1456	1467	1512	1415	1449	
1431	1408	1455	1398	1381	1440	1440	1410	
1427	1400	1521	1395	1439	1452	1416	1383	
1454	1459	1436	1501	1411	1446	1527	1384	
1431	1412	1477	1416	1489	1405	1480	1442	
1408	1505	1472	1391	1500	1437	1493	1449	
1463	1434	1448	1478	1467	1396	1414	1434	
1413	1370	1422	1494	1378	1389	1464	1425	
1452	1469	1438	1435	1493	1425	1453	1437	
1363	1423	1452	1456	1383	1482	1455	1350	
1517	1500	1473	1465	1424	1508	1436	1453	
1407	1412	1461	1455	1447	1436	1446	1391	
1433	1456	1513	1446	1407	1482	1425	1455	
1453	1414	1450	1474	1408	1444	1461	1447	
1455	1364	1397	1434	1389	1517	1523	1424	
1454	1374	1440	1483	1488	1477	1462	1401	
1414	1442	1423	1469	1443	1462	1410	1363	
1374	1430	1447	1420	1423	1335	1407	1410	
1403	1444	1498	1415	1438	1442	1413	1429	
1444	1463	1438	1391	1499	1420	1482	1438	
1413	1499	1514	1479	1414	1428	1461	1450	
1416	1499	1361	1425	1464	1427	1440	1415	
1458	1447	1411	1459	1451	1422	1440	1407	
1439	1432	1451	1425	1446	1392	1428	1388	
1492	1421	1397	1437	1442	1454	1428	1437	
1391	1443	1473	1498	1391	1389	1467	1457	
1467	1491	1516	1444	1435	1408	1427	1386	
1352	1430	1491	1458	1464	1511	1411	1438	
1391	1455	1470	1434	1402	1501	1483	1394	
1422	1431	1510	1417	1399	1500	1444	1473	
1423	1405	1393	1421	1452	1433	1432	1367	
1420	1464	1407	1407	1402	1411	1499	1465	
1367	1439	1408	1437	1433	1429	1411	1421	
1421	1403	1377	1419	1404	1312	1362	1356	
1444	1399	1524	1545	1420	1434	1528	1457	
1449	1418	1434	1428	1398	1423	1439	1433	
1419	1438	1431	1461	1408	1358	1470	1361	
1474	1348	1433	1417	1432	1380	1436	1407	
1375	1389	1416	1342	1417	1471	1400	1501	
1413	1471	1389	1396	1422	1434	1345	1469	
1400	1380	1392	1429	1414	1370	1455	1356	
1415	1380	1407	1380	1455	1434	1444	1411	
1377	1478	1421	1408	1434	1399	1379	1383	
1408	1422	1387	1423	1456	1451	1394	1332	
1461	1402	1507	1416	1394	1347	1399	1379	
1366	1413	1440	1443	1309	1391	1419	1464	
1418	1475	1482	1452	1454	1323	1430	1437	
1391	1371	1439	1438	1421	1437	1423	1371	
1357	1411	1467	1506	1456	1423	1457	1447	
1381	1444	1384	1400	1421	1416	1474	1390	
1431	1397	1417	1467	1420	1419	1455	1431	
1420	1387	1437	1435	1447	1398	1548	1394	
1408	1370	1435	1437	1444	1392	1423	1355	
1397	1465	1371	1410	1473	1310	1356	1378	
1418	1388	1479	1419	1410	1364	1430	1366	
1404	1456	1465	1395	1414	1428	1423	1358	
1333	1436	1457	1381	1462	1401	1413	1346	
1420	1423	1420	1435	1413	1372	1419	1368	
1393	1397	1432	1432	1393	1440	1369	1473	
1387	1377	1424	1431	1471	1492	1453	1411	
1393	1413	1443	1335	1403	1391	1427	1391	
1395	1439	1421	1431	1382	1427	1417	1390	
1419	1414	1380	1385	1362	1370	1434	1383	
1378	1374	1431	1442	1434	1412	1418	1362	
1412	1376	1352	1415	1369	1411	1431	1398	
1374	1404	1371	1391	1393	1329	1393	1455	
1368	1367	1461	1422	1439	1415	1399	1345	
1422	1412	1449	1418	1360	1392	1415	1399	
1360	1404	1366	1394	1346	1460	1424	1308	
1410	1453	1423	1402	1384	1383	1437	1370	
1360	1475	1410	1421	1446	1432	1414	1376	
1400	1342	1476	1400	1391	1402	1322	1306	
1417	1419	1403	1352	1416	1370	1444	1418	
1475	1451	1413	1374	1344	1404	1390	1467	
1401	1444	1407	1430	1428	1412	1448	1373	
1445	1373	1342	1431	1369	1414	1471	1435	
1448	1380	1348	1423	1385	1407	1376	1392	
1377	1367	1332	1422	1479	1325	1379	1395	
1323	1406	1457	1397	1419	1440	1346	1284	
1451	1389	1397	1433	1374	1372	1467	1460	
1386	1386	1394	1420	1428	1362	1381	1361	
1369	1414	1454	1383	1380	1398	1407	1360	
1403	1374	1376	1443	1377	1364	1463	1373	
1324	1397	1374	1436	1362	1399	1408	1362	
1354	1411	1418	1431	1351	1438	1414	1313	
1369	1399	1363	1403	1468	1338	1354	1406	
1364	1433	1436	1401	1401	1394	1384	1337	
1395	1361	1476	1344	1332	1425	1455	1370	
1480	1411	1423	1427	1427	1304	1370	1380	
1391	1407	1366	1395	1343	1387	1366	1388	
1399	1417	1439	1475	1417	1452	1414	1372	
1391	1386	1425	1402	1400	1367	1306	1339	
1346	1402	1364	1314	1419	1367	1342	1300	
1423	1370	1444	1415	1415	1390	1319	1356	
1306	1374	1414	1417	1392	1427	1387	1299	
1390	1422	1382	1394	1429	1366	1383	1412	
1339	1405	1410	1381	1349	1322	1311	1379	
1348	1346	1336	1379	1340	1403	1425	1318	
1328	1393	1413	1351	1403	1384	1398	1351	
1321	1370	1461	1379	1367	1398	1359	1368	
1415	1371	1374	1372	1414	1406	1395	1285	
1339	1387	1366	1359	1407	1378	1365	1329	
1373	1361	1398	1336	1372	1351	1387	1386	
1388	1306	1405	1417	1408	1345	1421	1356	
1312	1357	1414	1384	1415	1398	1379	1327	
1389	1340	1430	1418	1393	1406	1348	1285	
1378	1384	1343	1390	1339	1400	1372	1341	
1414	1375	1351	1388	1391	1439	1374	1368	
1313	1424	1412	1362	1360	1342	1426	1338	
1473	1390	1406	1390	1414	1387	1354	1341	
1423	1421	1427	1443	1368	1382	1333	1374	
1322	1355	1369	1391	1393	1374	1355	1356	
1431	1376	1396	1384	1358	1348	1359	1347	
1345	1305	1404	1350	1355	1389	1435	1393	
1376	1385	1383	1397	1359	1289	1397	1352	
1409	1305	1376	1445	1405	1378	1342	1337	
1297	1379	1386	1454	1298	1302	1291	1358	
1298	1279	1420	1306	1325	1350	1354	1315	
1330	1341	1470	1358	1427	1398	1440	1359	
1280	1459	1370	1364	1342	1323	1442	1375	
1315	1394	1401	1358	1419	1365	1460	1347	
1396	1344	1374	1419	1373	1307	1328	1341	
1293	1381	1425	1381	1400	1302	1387	1338	
1418	1395	1323	1379	1356	1345	1410	1298	
1347	1441	1367	1350	1358	1338	1315	1326	
1364	1355	1371	1311	1413	1392	1388	1379	
1373	1443	1358	1303	1339	1415	1291	1280	
1372	1409	1361	1333	1355	1353	1407	1400	
1363	1362	1363	1322	1359	1340	1363	1396	
1384	1355	1333	1415	1361	1427	1434	1320	
1401	1357	1420	1361	1339	1309	1440	1361	
1372	1359	1368	1315	1371	1386	1315	1341	
1327	1387	1381	1327	1371	1330	1331	1347	
1329	1373	1397	1385	1356	1358	1371	1390	
1397	1405	1317	1335	1304	1360	1403	1398	
1417	1408	1363	1387	1346	1388	1415	1346	
1391	1374	1326	1343	1359	1377	1344	1331	
1376	1342	1349	1358	1397	1390	1371	1321	
1331	1315	1354	1332	1369	1356	1426	1374	
1392	1331	1365	1330	1328	1393	1354	1399	
1318	1380	1317	1333	1381	1462	1385	1326	
1315	1381	1385	1343	1343	1352	1347	1394	
1358	1341	1323	1329	1452	1353	1409	1309	
1382	1397	1421	1391	1323	1282	1381	1357	
1299	1370	1337	1338	1316	1375	1345	1283	
1278	1302	1402	1300	1354	1384	1389	1230	
1429	1388	1363	1293	1391	1333	1324	1330	
1310	1390	1389	1333	1333	1298	1338	1339	
1371	1359	1406	1331	1361	1352	1299	1346	
1373	1385	1346	1355	1298	1309	1388	1352	
1342	1397	1405	1387	1349	1346	1370	1302	
1360	1350	1410	1421	1380	1339	1319	1341	
1383	1339	1371	1364	1402	1315	1360	1336	
1411	1325	1374	1368	1372	1293	1383	1330	
1375	1281	1340	1353	1316	1364	1316	1321	
1257	1321	1385	1371	1362	1361	1367	1351	
1312	1306	1416	1293	1342	1345	1334	1337	
1342	1304	1385	1344	1354	1371	1381	1286	
1310	1298	1352	1388	1318	1354	1310	1329	
1298	1304	1323	1328	1292	1374	1275	1330	
1263	1336	1295	1369	1312	1282	1354	1302	
1313	1361	1400	1334	1305	1316	1383	1306	
1301	1259	1390	1356	1310	1399	1324	1281	
1345	1264	1351	1345	1389	1322	1371	1268	
1279	1372	1368	1302	1385	1355	1405	1298	
1354	1288	1399	1279	1333	1339	1345	1387	
1363	1306	1316	1296	1338	1324	1323	1264	
1308	1377	1267	1427	1326	1339	1346	1344	
1302	1240	1356	1407	1386	1341	1321	1294	
1299	1367	1343	1352	1278	1294	1327	1297	
1324	1280	1336	1356	1381	1363	1377	1275	
1332	1384	1356	1372	1361	1311	1363	1357	
1331	1394	1280	1377	1325	1350	1316	1342	
1383	1275	1403	1332	1342	1291	1383	1302	
1297	1341	1334	1336	1445	1330	1365	1360	
1364	1378	1375	1339	1342	1301	1361	1315	
1425	1247	1282	1364	1316	1338	1331	1299	
1318	1293	1314	1351	1376	1350	1388	1259	
1333	1349	1323	1368	1257	1299	1327	1287	
1269	1301	1296	1354	1305	1308	1381	1316	
1333	1324	1266	1340	1345	1275	1353	1355	
1345	1301	1309	1365	1325	1407	1300	1301	
1314	1348	1359	1382	1384	1331	1301	1322	
1305	1375	1376	1289	1323	1365	1376	1247	
1333	1370	1339	1335	1301	1316	1353	1375	
1291	1352	1305	1261	1337	1390	1310	1300	
1284	1380	1310	1356	1339	1348	1337	1300	
1347	1280	1362	1372	1366	1317	1357	1271	
1279	1284	1279	1333	1333	1285	1317	1325	
1273	1342	1312	1303	1279	1374	1333	1355	
1332	1255	1363	1303	1331	1338	1302	1355	
1327	1407	1304	1311	1305	1385	1317	1303	
1251	1306	1328	1302	1293	1384	1293	1320	
1361	1363	1281	1351	1326	1353	1318	1305	
1284	1388	1357	1374	1324	1367	1322	1343	
1278	1246	1296	1323	1325	1289	1403	1300	
1245	1309	1300	1333	1338	1317	1282	1227	
1300	1305	1368	1342	1296	1343	1339	1317	
1311	1382	1275	1271	1351	1318	1296	1254	
1284	1366	1315	1319	1345	1328	1356	1253	
1302	1296	1348	1329	1332	1279	1300	1341	
1261	1308	1295	1328	1365	1372	1320	1280	
1274	1258	1366	1265	1358	1294	1339	1331	
1292	1363	1356	1291	1309	1257	1255	1317	
1374	1310	1318	1329	1335	1276	1350	1321	
1302	1270	1324	1299	1310	1341	1250	1321	
1284	1372	1338	1314	1301	1297	1411	1288	
1291	1313	1310	1344	1341	1264	1354	1321	
1329	1308	1350	1295	1332	1294	1353	1268	
1274	1288	1319	1270	1297	1304	1312	1281	
1242	1318	1324	1360	1367	1290	1278	1287	
1312	1310	1340	1304	1326	1306	1375	1339	
1349	1330	1352	1337	1358	1277	1353	1194	
1278	1307	1277	1300	1402	1248	1292	1293	
1237	1371	1308	1291	1284	1327	1396	1318	
1304	1333	1284	1343	1301	1315	1290	1208	
1320	1335	1308	1346	1219	1346	1365	1310	
1339	1345	1320	1346	1238	1249	1251	1328	
1297	1345	1303	1346	1312	1298	1301	1260	
1262	1323	1222	1330	1256	1292	1320	1313	
1288	1292	1345	1281	1362	1318	1277	1257	
1324	1290	1276	1346	1326	1322	1264	1344	
1213	1259	1315	1329	1317	1327	1308	1241	
1291	1289	1254	1335	1273	1391	1334	1313	
1278	1322	1318	1331	1352	1336	1266	1261	
1274	1319	1330	1333	1315	1273	1329	1344	
1314	1339	1257	1283	1259	1335	1370	1245	
1284	1295	1350	1300	1289	1278	1343	1261	
1326	1229	1330	1340	1306	1294	1235	1269	
1317	1324	1292	1371	1311	1359	1335	1285	
1284	1247	1252	1288	1327	1293	1302	1256	
1294	1247	1304	1326	1301	1313	1343	1331	
1276	1322	1313	1263	1313	1273	1306	1322	
1316	1287	1298	1352	1318	1297	1308	1314	
1315	1322	1342	1270	1290	1292	1356	1303	
1344	1366	1247	1328	1249	1351	1312	1204	
1258	1247	1328	1333	1213	1329	1358	1287	
1304	1256	1303	1287	1353	1320	1333	1256	
1336	1279	1335	1312	1297	1258	1254	1277	
1277	1263	1364	1315	1351	1293	1310	1303	
1277	1302	1268	1313	1323	1244	1304	1351	
1255	1271	1339	1340	1302	1346	1323	1318	
1286	1301	1353	1261	1252	1254	1325	1287	
1288	1282	1264	1302	1272	1276	1262	1252	
1257	1289	1264	1329	1299	1299	1306	1303	
1278	1266	1268	1274	1300	1284	1296	1304	
1254	1281	1320	1294	1287	1278	1317	1294	
1256	1295	1320	1320	1254	1302	1279	1307	
1296	1320	1294	1318	1279	1304	1297	1258	
1243	1243	1309	1257	1316	1317	1306	1249	
1269	1341	1281	1266	1299	1282	1335	1256	
1294	1258	1291	1295	1237	1281	1293	1236	
1313	1299	1298	1234	1285	1313	1236	1318	
1264	1335	1350	1319	1324	1261	1272	1292	
1282	1339	1278	1327	1326	1413	1259	1323	
1302	1276	1241	1257	1289	1286	1312	1237	
1231	1246	1328	1288	1311	1230	1312	1376	
1284	1287	1325	1259	1280	1324	1272	1211	
1257	1253	1287	1291	1276	1289	1310	1206	
1298	1271	1243	1235	1230	1273	1353	1280	
1245	1373	1357	1340	1262	1292	1301	1256	
1261	1322	1296	1245	1266	1294	1306	1235	
1314	1225	1243	1319	1286	1320	1316	1243	
1285	1239	1231	1246	1312	1267	1263	1254	
1227	1355	1308	1302	1306	1249	1331	1234	
1175	1271	1283	1268	1277	1278	1256	1268	
1293	1205	1326	1329	1264	1241	1237	1269	
1334	1312	1221	1329	1258	1296	1244	1285	
1240	1295	1291	1317	1290	1211	1352	1286	
1260	1315	1295	1195	1269	1310	1315	1232	
1238	1230	1306	1266	1263	1310	1276	1266	
1261	1259	1239	1245	1295	1236	1253	1271	
1246	1263	1248	1300	1202	1267	1241	1263	
1305	1279	1325	1255	1275	1299	1320	1270	
1277	1200	1321	1318	1283	1271	1177	1259	
1276	1285	1257	1223	1300	1296	1321	1212	
1246	1286	1233	1283	1302	1283	1232	1270	
1223	1306	1293	1332	1246	1285	1284	1183	
1250	1320	1301	1285	1241	1276	1365	1287	
1304	1302	1289	1321	1216	1278	1280	1239	
1258	1261	1312	1330	1285	1233	1315	1254	
1296	1314	1302	1265	1356	1280	1284	1242	
1233	1256	1270	1234	1278	1274	1271	1254	
1252	1302	1236	1262	1276	1269	1283	1241	
1299	1283	1239	1290	1244	1244	1284	1248	
1262	1252	1297	1345	1274	1273	1294	1194	
1283	1289	1301	1331	1318	1252	1213	1238	
1222	1265	1193	1337	1247	1243	1251	1221	
1250	1271	1296	1260	1245	1296	1275	1244	
1233	1268	1285	1228	1217	1255	1236	1196	
1168	1233	1267	1266	1298	1242	1288	1271	
1268	1245	1256	1220	1320	1250	1273	1244	
1227	1317	1257	1249	1253	1297	1273	1273	
1285	1263	1332	1274	1234	1274	1243	1190	
1226	1183	1278	1254	1232	1201	1311	1232	
1269	1256	1314	1276	1208	1238	1322	1214	
1324	1256	1230	1227	1270	1201	1244	1220	
1242	1177	1285	1260	1205	1250	1285	1182	
1251	1293	1239	1264	1225	1311	1227	1260	
1277	1267	1303	1233	1288	1257	1282	1199	
1257	1273	1221	1235	1275	1251	1273	1220	
1247	1256	1208	1295	1244	1282	1242	1302	
1200	1173	1215	1229	1292	1273	1224	1222	
1249	1317	1309	1205	1247	1202	1253	1246	
1224	1270	1251	1286	1203	1289	1293	1219	
1256	1290	1361	1275	1205	1312	1261	1232	
1249	1209	1267	1291	1282	1183	1295	1259	
1198	1305	1327	1233	1221	1273	1280	1282	
1152	1252	1258	1210	1240	1262	1260	1220	
1274	1218	1265	1288	1288	1253	1253	1278	
1295	1262	1204	1292	1156	1268	1235	1261	
1265	1244	1262	1243	1272	1236	1247	1211	
1169	1274	1286	1203	1274	1219	1278	1259	
1257	1262	1233	1256	1208	1300	1239	1239	
1223	1240	1257	1295	1230	1289	1334	1184	
1248	1237	1214	1297	1239	1312	1209	1173	
1230	1244	1279	1304	1260	1193	1320	1257	
1225	1229	1266	1245	1248	1228	1262	1249	
1218	1242	1224	1216	1249	1204	1281	1217	
1185	1247	1259	1217	1257	1248	1210	1212	
1225	1228	1282	1284	1259	1258	1290	1200	
1171	1270	1315	1256	1192	1286	1236	1239	
1266	1297	1237	1324	1293	1231	1170	1254	
1216	1227	1233	1183	1256	1250	1276	1266	
1246	1187	1247	1310	1236	1270	1283	1234	
1212	1252	1226	1200	1201	1261	1270	1261	
1231	1247	1241	1275	1184	1202	1211	1214	
1223	1207	1176	1245	1268	1163	1273	1278	
1229	1288	1241	1290	1216	1256	1266	1244	
1272	1213	1229	1233	1271	1302	1275	1254	
1270	1222	1257	1229	1261	1247	1259	1186	
1245	1216	1256	1250	1243	1239	1275	1223	
1211	1218	1249	1263	1282	1273	1229	1180	
1214	1249	1301	1195	1199	1218	1232	1261	
1205	1210	1261	1252	1227	1272	1203	1277	
1227	1258	1201	1303	1209	1252	1215	1176	
1206	1221	1268	1231	1217	1230	1242	1164	
1179	1260	1232	1280	1196	1251	1254	1176	
1210	1290	1259	1145	1231	1175	1263	1161	
1218	1203	1231	1218	1284	1259	1289	1204	
1236	1265	1225	1193	1236	1257	1288	1226	
1208	1170	1284	1310	1216	1225	1256	1196	
1186	1194	1309	1188	1238	1285	1289	1182	
1223	1205	1255	1231	1295	1233	1232	1178	
1259	1258	1254	1199	1159	1292	1314	1254	
1151	1275	1231	1263	1187	1211	1207	1267	
1166	1253	1220	1226	1186	1203	1251	1212	
1254	1298	1212	1246	1203	1232	1310	1230	
1200	1191	1327	1236	1263	1245	1213	1209	
1226	1235	1202	1188	1208	1320	1244	1182	
1201	1249	1282	1205	1244	1229	1263	1167	
1274	1230	1238	1251	1168	1165	1284	1206	
1248	1192	1253	1214	1254	1338	1176	1134	
1217	1266	1221	1219	1188	1258	1282	1215	
1241	1201	1221	1247	1187	1273	1263	1218	
1218	1241	1234	1190	1207	1261	1269	1218	
1169	1265	1245	1225	1237	1300	1237	1254	
1167	1219	1184	1202	1279	1213	1248	1206	
1205	1243	1226	1147	1180	1253	1212	1193	
1255	1234	1249	1198	1208	1184	1266	1294	
1169	1174	1213	1252	1188	1190	1274	1154	
1210	1271	1201	1225	1204	1276	1176	1261	
1211	1202	1243	1256	1241	1241	1217	1191	
1244	1255	1231	1261	1200	1159	1211	1133	
1215	1240	1264	1265	1191	1235	1228	1183	
1232	1240	1177	1235	1270	1203	1205	1194	
1210	1196	1272	1221	1207	1171	1151	1142	
1235	1164	1280	1250	1182	1250	1250	1244	
1186	1175	1200	1247	1272	1216	1237	1196	
1265	1232	1180	1161	1206	1288	1232	1222	
1197	1230	1185	1169	1205	1199	1289	1154	
1167	1181	1206	1224	1234	1213	1169	1220	
1226	1240	1219	1229	1219	1192	1211	1260	
1210	1166	1182	1185	1241	1205	1287	1165	
1255	1196	1244	1204	1195	1169	1212	1243	
1191	1224	1257	1211	1237	1177	1192	1208	
1239	1274	1224	1210	1294	1133	1188	1230	
1195	1200	1275	1227	1165	1222	1223	1242	
1184	1243	1233	1220	1261	1203	1213	1218	
1207	1213	1171	1214	1205	1228	1211	1185	
1217	1198	1229	1231	1197	1251	1236	1184	
1182	1211	1248	1245	1217	1252	1211	1186	
1126	1243	1178	1214	1150	1208	1289	1186	
1180	1220	1211	1295	1247	1206	1192	1187	
1233	1171	1235	1227	1171	1192	1249	1169	
1179	1196	1217	1250	1194	1226	1180	1179	
1189	1190	1213	1150	1210	1174	1264	1247	
1160	1222	1187	1231	1235	1216	1248	1192	
1244	1208	1158	1267	1190	1216	1137	1202	
1180	1230	1240	1189	1161	1143	1224	1213	
1189	1246	1191	1249	1188	1249	1207	1200	
1243	1199	1208	1168	1184	1202	1183	1209	
1225	1149	1255	1205	1231	1184	1240	1231	
1254	1163	1176	1218	1251	1190	1212	1144	
1137	1180	1194	1232	1158	1176	1135	1173	
1219	1189	1226	1251	1121	1191	1144	1149	
1178	1164	1276	1172	1204	1216	1274	1189	
1228	1162	1196	1226	1155	1169	1218	1129	
1248	1244	1231	1210	1148	1182	1251	1207	
1200	1273	1233	1154	1162	1234	1179	1199	
1148	1220	1198	1191	1199	1204	1215	1225	
1199	1195	1243	1164	1183	1209	1182	1141	
1198	1228	1245	1268	1196	1175	1223	1200	
1168	1182	1186	1142	1219	1227	1192	1181	
1212	1208	1213	1223	1218	1230	1210	1110	
1261	1211	1233	1147	1194	1128	1172	1188	
1222	1204	1188	1240	1204	1133	1268	1133	
1141	1173	1176	1164	1180	1155	1195	1211	
1192	1199	1204	1239	1170	1138	1213	1147	
1203	1145	1226	1190	1182	1198	1242	1086	
1104	1174	1179	1220	1136	1189	1169	1152	
1134	1228	1203	1195	1178	1087	1195	1170	
1156	1202	1231	1238	1193	1171	1190	1219	
1149	1145	1107	1229	1139	1206	1161	1174	
1194	1167	1207	1192	1207	1135	1186	1223	
1190	1128	1162	1215	1124	1164	1131	1190	
1156	1138	1208	1165	1237	1177	1194	1126	
1191	1197	1193	1158	1212	1182	1179	1169	
1178	1244	1236	1120	1142	1097	1154	1168	
1169	1220	1157	1201	1243	1162	1193	1122	
1174	1156	1202	1152	1187	1132	1216	1162	
1194	1251	1210	1236	1240	1195	1219	1170	
1173	1157	1262	1154	1224	1211	1169	1181	
1181	1148	1260	1155	1242	1154	1207	1155	
1232	1161	1260	1211	1156	1171	1200	1211	
1129	1175	1210	1190	1143	1182	1190	1071	
1240	1215	1149	1163	1161	1167	1208	1119	
1157	1200	1197	1193	1195	1175	1206	1153	
1143	1233	1171	1239	1117	1218	1168	1177	
1205	1162	1127	1215	1198	1198	1179	1207	
1179	1171	1249	1233	1149	1163	1173	1165	
1241	1122	1214	1139	1167	1167	1188	1173	
1163	1078	1183	1172	1171	1150	1177	1159	
1161	1175	1160	1164	1171	1202	1192	1136	
1154	1165	1204	1165	1218	1242	1180	1183	
1161	1208	1226	1200	1170	1209	1153	1197	
1157	1192	1229	1214	1169	1180	1201	1084	
1144	1173	1188	1197	1180	1236	1156	1207	
1159	1150	1118	1190	1147	1154	1161	1140	
1101	1191	1219	1164	1177	1186	1135	1166	
1185	1150	1159	1107	1105	1178	1179	1141	
1207	1200	1175	1208	1129	1179	1186	1140	
1123	1178	1209	1146	1161	1194	1196	1180	
1185	1185	1162	1069	1180	1205	1166	1113	
1166	1116	1118	1198	1147	1145	1167	1147	
1167	1112	1138	1200	1214	1171	1158	1180	
1149	1144	1156	1185	1163	1133	1168	1140	
1195	1158	1163	1124	1156	1147	1138	1120	
1126	1160	1184	1236	1119	1182	1151	1162	
1122	1122	1216	1163	1192	1175	1202	1115	
1151	1136	1251	1180	1123	1152	1122	1094	
1126	1174	1095	1171	1170	1197	1197	1156	
1204	1136	1163	1197	1181	1229	1163	1087	
1124	1264	1192	1202	1187	1187	1239	1114	
1123	1165	1190	1153	1138	1200	1191	1136	
1103	1151	1157	1176	1149	1110	1175	1143	
1213	1219	1175	1173	1200	1153	1145	1191	
1140	1092	1158	1137	1221	1189	1177	1132	
1141	1152	1142	1214	1174	1126	1187	1125	
1153	1169	1143	1221	1156	1170	1164	1143	
1144	1214	1228	1162	1176	1161	1194	1189	
1160	1139	1198	1177	1101	1155	1227	1104	
1239	1133	1142	1211	1179	1171	1229	1138	
1149	1154	1210	1177	1078	1134	1124	1175	
1179	1186	1192	1130	1184	1257	1163	1139	
1172	1140	1200	1110	1193	1163	1147	1105	
1118	1148	1139	1187	1150	1106	1098	1162	
1160	1165	1202	1119	1225	1166	1244	1174	
1101	1174	1147	1209	1151	1187	1135	1155	
1188	1195	1132	1178	1155	1138	1145	1125	
1080	1196	1168	1160	1163	1167	1187	1170	
1172	1143	1185	1160	1139	1145	1107	1145	
1120	1139	1188	1146	1218	1205	1165	1181	
1198	1187	1179	1179	1148	1120	1163	1158	
1149	1145	1173	1204	1194	1095	1159	1135	
1191	1084	1153	1148	1163	1101	1149	1146	
1184	1076	1210	1178	1144	1157	1178	1090	
1149	1203	1157	1131	1180	1173	1116	1183	
1116	1200	1162	1198	1147	1143	1190	1123	
1183	1223	1125	1167	1173	1136	1121	1137	
1149	1167	1191	1178	1096	1189	1155	1127	
1154	1195	1200	1178	1123	1122	1128	1102	
1160	1128	1175	1134	1138	1166	1152	1143	
1115	1136	1176	1126	1138	1165	1123	1136	
1078	1111	1138	1210	1102	1164	1157	1143	
1133	1167	1146	1194	1134	1071	1179	1154	
1178	1157	1109	1145	1093	1193	1194	1122	
1139	1133	1165	1191	1209	1130	1172	1149	
1065	1130	1186	1156	1130	1110	1133	1115	
1144	1142	1184	1183	1113	1086	1124	1212	
1146	1169	1231	1137	1121	1108	1129	1115	
1164	1154	1117	1108	1089	1126	1163	1181	
1120	1121	1122	1136	1127	1139	1112	1195	
1099	1113	1188	1122	1042	1166	1151	1165	
1128	1141	1103	1169	1095	1165	1192	1150	
1167	1112	1141	1188	1084	1159	1095	1166	
1147	1146	1174	1136	1176	1136	1116	1202	
1125	1182	1186	1133	1184	1146	1148	1117	
1127	1108	1178	1195	1139	1127	1177	1141	
1133	1151	1122	1149	1215	1145	1185	1136	
1137	1154	1194	1105	1152	1197	1103	1137	
1119	1164	1119	1161	1094	1144	1117	1091	
1140	1103	1163	1122	1159	1205	1162	1065	
1064	1182	1158	1146	1103	1095	1173	1088	
1123	1195	1136	1181	1126	1141	1090	1093	
1202	1091	1096	1119	1102	1093	1155	1115	
1105	1086	1061	1200	1162	1123	1158	1181	
1144	1187	1231	1156	1096	1111	1101	1119	
1034	1172	1198	1118	1202	1192	1178	1069	
1175	1166	1162	1180	1150	1106	1155	1156	
1123	1143	1209	1131	1100	1124	1058	1094	
1133	1136	1172	1074	1186	1191	1105	1105	
1088	1106	1194	1158	1150	1145	1171	1176	
1075	1102	1125	1173	1118	1130	1173	1103	
1111	1091	1135	1115	1126	1143	1130	1105	
1114	1097	1144	1114	1067	1098	1102	1124	
1102	1134	1145	1118	1184	1107	1171	1086	
1164	1098	1169	1099	1147	1170	1109	1095	
1135	1140	1093	1158	1104	1131	1176	1156	
1117	1163	1128	1199	1137	1164	1087	1061	
1092	1129	1222	1161	1094	1141	1167	1087	
1087	1129	1134	1138	1119	1083	1118	1116	
1065	1080	1126	1158	1117	1182	1170	1120	
1157	1163	1151	1113	1149	1083	1194	1077	
1094	1120	1157	1104	1147	1186	1119	1109	
1121	1093	1154	1101	1131	1171	1178	1042	
1135	1165	1136	1124	1096	1125	1117	1029	
1112	1099	1122	1168	1132	1131	1091	1106	
1145	1148	1158	1128	1053	1127	1211	1096	
1120	1024	1096	1122	1135	1088	1116	1079	
1116	1140	1077	1121	1070	1187	1112	1151	
1121	1132	1142	1119	1093	1118	1154	1081	
1079	1115	1138	1160	1176	1158	1086	1032	
1100	1131	1141	1086	1137	1127	1222	1114	
1044	1168	1122	1134	1122	1094	1114	1065	
1097	1109	1124	1167	1079	1099	1120	1095	
1122	1179	1163	1164	1118	1167	1069	1124	
1118	1126	1165	1134	1083	1098	1106	1117	
1044	1083	1085	1113	1122	1073	1174	1083	
1135	1114	1139	1130	1129	1123	1097	1075	
1112	1147	1149	1104	1140	1079	1152	1071	
1095	1069	1116	1052	1110	1143	1099	1108	
1133	1103	1131	1117	1088	1168	1156	1149	
1086	1078	1129	1147	1010	1091	1123	1090	
1111	1103	1126	1161	1150	1094	1099	1132	
1088	1086	1058	1109	1182	1146	1114	1088	
1097	1129	1151	1130	1117	1151	1136	1089	
1087	1116	1151	1107	1109	1097	1169	1086	
1123	1125	1102	1118	1072	1073	1126	1153	
1144	1141	1144	1119	1118	1163	1100	1086	
1105	1101	1155	1074	1091	1069	1128	1070	
1051	1086	1118	1123	1138	1128	1117	1052	
1086	1140	1157	1142	1061	1106	1164	1101	
1093	1081	1153	1152	1122	1122	1132	1062	
1138	1109	1121	1163	1126	1131	1134	1073	
1088	1123	1113	1033	1133	1137	1124	1141	
1103	1081	1127	1140	1096	1070	1064	1102	
1081	1156	1104	1105	1106	1100	1123	1077	
1110	1111	1161	1107	1103	1164	1128	1080	
1124	1127	1140	1110	1137	1118	1170	1087	
1100	1119	1100	1125	1114	1057	1146	1119	
1108	1120	1109	1096	1073	1118	1037	1053	
1081	1090	1113	1110	1116	1104	1073	1105	
1094	1065	1077	1126	1127	1088	1170	1130	
1095	1086	1137	1157	1117	1047	1127	1113	
1083	1044	1083	1133	1117	1120	1121	1064	
1103	1101	1162	1091	1113	1160	1093	1043	
1118	1101	1144	1059	1053	1136	1081	1085	
1097	1128	1086	1091	1148	1162	1089	1007	
1129	1108	1097	1073	1083	1132	1100	1072	
1088	1119	1076	1144	1085	1063	1112	1106	
1117	1129	1098	1090	1071	1125	1087	1026	
1128	1129	1167	1107	1101	1103	1101	1059	
1113	1079	1135	1107	1099	1141	1060	1024	
1094	1083	1062	1115	1075	1073	1176	1120	
1096	1122	1091	1152	1091	1102	1149	1132	
1109	1098	1114	1113	1053	1011	1076	1099	
1068	1114	1155	1117	1086	1010	1155	1032	
1076	1108	1106	1060	1146	1097	1064	1069	
1038	1070	1161	1080	1124	1125	1082	1067	
1128	1075	1115	1129	1029	1110	1081	1026	
1047	1088	1126	1122	1079	1048	1096	1131	
1062	1132	1142	1109	1141	1124	1145	1109	
1087	1112	1139	1088	1126	1056	1111	1077	
1007	1053	1089	1126	1127	1050	1093	1095	
1058	1082	1075	1053	1066	1066	1107	1043	
1047	1131	1154	1047	1117	1085	1097	1052	
1099	1110	1164	1062	1055	1102	1154	1061	
1058	1086	1107	1101	1125	1052	1092	1123	
1097	1100	1058	1127	1065	1015	1099	1099	
1052	1066	1141	1115	1124	1102	1096	1063	
1063	1067	1081	1089	1093	1060	1099	1068	
1045	1090	1178	1129	1124	1032	1106	1043	
1064	1088	1087	1085	1136	1114	1124	1056	
1104	1068	1083	1078	1109	1126	1116	1083	
1093	1066	1032	1109	1095	1173	1093	1085	
1038	1097	1121	1112	1039	1057	1061	1104	
1008	1034	1143	1099	1099	1096	1124	991	
1047	1067	1117	1068	1062	1104	1071	1083	
1072	1077	1105	1089	1053	1058	1086	987	
1133	1126	1109	1049	1065	1075	1125	1058	
1030	1076	1094	1088	1100	1062	1073	1044	
1058	1110	1102	1080	1112	1068	1090	1048	
1081	1046	1127	1122	1052	1046	1148	1049	
1057	1032	1105	1097	1091	1110	1036	1006	
1099	1066	1056	1035	1136	1055	1087	1085	
1022	1060	1088	1082	1063	1062	1092	1021	
1020	1091	1093	1054	1068	1054	1062	1085	
1036	1136	1117	1059	1057	1079	1125	1051	
1085	1055	1133	1117	1045	1030	1115	1005	
1062	1018	1093	1122	1117	1070	1121	1018	
1102	1095	1042	1087	1101	1056	1084	1061	
1044	1076	1111	1062	1050	1062	1078	1026	
1090	1107	1111	1097	1132	1022	1058	1065	
1076	1080	1171	1062	1000	1118	1110	1061	
1086	1066	1103	1058	1076	1111	1112	1016	
1041	1103	1091	1037	1040	1080	1041	1068	
1069	1057	1097	1107	1055	1121	1115	1049	
1127	1090	1139	1119	1045	1060	1084	1065	
1042	1034	1055	1137	1074	1112	1117	1055	
1040	1072	1111	1066	1151	1012	1043	1031	
1082	1060	1049	1027	1079	1084	1123	999	
1066	1091	1064	1063	1099	1101	1077	1024	
1058	1019	1117	1038	1120	1099	1042	1011	
976	1052	1066	1059	1058	1049	1103	1031	
1004	1043	1103	1116	1113	1085	1042	1014	
1091	1101	1052	1074	1063	1048	1068	1066	
1039	1117	1064	1078	1083	1062	1033	1007	
1041	1077	1052	1076	1101	1047	1069	1104	
1067	1139	1073	1079	1062	1083	1036	1086	
1077	1074	1075	1034	1099	1030	1107	1013	
1029	1056	1099	1031	1034	1061	1040	1052	
992	1109	1087	1136	1099	1118	1072	1073	
1048	1096	1082	989	1060	1087	1059	1004	
1039	1093	1107	1080	1034	1060	1099	1084	
1060	1075	1039	1079	1103	1111	1079	1061	
1046	1074	1071	1025	1014	1034	1034	1079	
1033	1094	1065	1143	1039	1023	1059	973	
1037	1108	1099	1061	1054	1075	1050	986	
1024	1051	1121	1082	1047	1025	1056	1022	
1058	1094	1047	1061	1078	1028	1112	1075	
1073	1071	1074	1074	1079	1017	1057	1038	
1073	1051	1078	1063	1027	1030	1082	1012	
1054	1074	1112	1023	1014	1145	1082	1050	
1084	1041	1116	1024	1035	1055	1112	1053	
1065	1113	1056	1065	1031	1093	1078	1038	
1052	1082	1082	1054	1070	1075	1031	1012	
1045	1012	1056	1105	1052	1024	1078	1066	
1067	1044	1087	1081	1056	1070	997	1016	
1069	1095	1093	1099	1031	1116	1070	1032	
1054	1077	965	1011	995	1013	1042	1020	
1021	1060	1082	1092	1038	1024	1063	1052	
1068	1031	1039	1041	1025	1006	1052	1059	
1023	1123	1074	1081	1049	1067	1007	1022	
1026	1045	1091	1075	1020	1073	1059	987	
1027	1014	1076	1107	970	1049	1044	1016	
1055	1088	1045	1091	1024	1011	1064	1029	
1076	1062	1044	1107	1016	1025	1034	999	
1000	1093	1092	1027	1045	1036	1059	1070	
1045	1059	1109	1007	1034	1044	1057	1057	
992	1060	1082	1026	1050	1049	1071	960	
1048	1070	1075	1027	1031	1086	1051	1045	
1074	1036	1076	1035	1112	1021	1072	1003	
1056	1029	1085	1056	1088	1013	1057	1057	
1033	1048	1089	1071	1051	1023	1074	1070	
1040	1084	1034	1013	1062	1057	1069	1028	
1055	1065	1039	1018	1062	1030	1098	1023	
1075	1062	1005	1034	1031	1096	1087	1064	
1097	1070	1040	1056	1041	1026	1063	1048	
1124	1117	1074	1088	1017	1014	1074	1023	
1094	1048	1006	1050	1043	999	1067	1064	
1036	1057	1042	1079	1046	1050	1080	1038	
1005	1040	1052	1065	1061	1080	1088	1006	
1014	1079	1036	994	1072	1025	1055	1090	
1002	1007	1048	1059	1038	1011	1090	1041	
1134	1032	1010	1020	1026	1054	1051	1027	
989	1030	1078	1048	1045	1023	1043	1025	
1032	1088	1042	1037	1042	1054	1038	999	
979	1030	1080	1021	1082	1064	1047	965	
1067	1075	1007	1045	1087	989	1067	1021	
1012	992	1021	1080	1036	1078	1090	989	
1029	1043	1013	1070	1045	1012	1068	986	
1009	1032	1063	1056	1113	1058	1109	1003	
1010	976	1058	1102	1113	1024	1083	999	
993	1129	1113	1122	999	1033	990	1016	
1062	1046	1090	1023	983	1059	1056	990	
1040	1084	1069	993	1069	990	1105	1020	
1018	992	1018	1035	1000	1036	1026	998	
1035	1078	1011	1025	988	1056	1071	1033	
1023	1069	1064	1052	1026	961	1054	973	
996	1101	1036	977	1062	1014	1076	1008	
1033	1065	1027	1112	1080	998	981	982	
1060	1030	1058	1010	991	1071	974	1022	
965	1031	1083	1054	987	1005	1069	1032	
967	1079	1013	1026	1034	1082	1016	964	
1078	1114	1043	1046	1053	1020	1099	986	
1019	1046	1051	1025	1067	1062	1023	1042	
987	1046	986	1021	1106	1089	1067	1025	
987	1009	1039	1057	995	993	1038	990	
971	1085	1048	1123	1018	1024	1061	995	
1026	1026	1050	999	1056	1032	1048	1032	
1052	1034	990	1028	1003	1033	1030	966	
1010	1027	1009	1040	1029	1028	1017	947	
983	1049	1023	1030	1017	1124	1041	949	
1023	1026	1041	1025	1073	1027	1029	1019	
969	1081	998	1014	975	1162	1085	1018	
1023	1011	1047	1070	1021	1023	1040	1068	
1036	1028	1070	1017	1001	1033	1082	978	
1053	1002	1073	1013	963	1024	947	1017	
1060	1031	1019	966	959	1001	1066	1051	
1053	1032	1106	1012	1066	1033	1022	960	
1037	1050	1105	1054	965	1021	991	1003	
981	996	1081	1047	994	1057	1093	966	
1028	959	1029	1071	1075	1027	1043	1033	
991	1044	1015	1031	1071	1015	1022	1019	
1068	1003	1068	1063	987	1052	1020	1022	
947	1058	993	1068	1037	1011	993	1036	
1084	1032	983	1044	1032	1054	1051	966	
982	1050	1076	1048	954	989	1012	998	
992	944	1012	1071	1020	974	1035	999	
1010	1031	1064	1051	1061	974	1009	1004	
1049	1030	1010	1002	999	1106	1012	961	
1047	1051	1069	1073	980	992	989	1029	
1046	1055	1015	1015	1068	1017	967	996	
1014	948	1035	1049	1074	984	1012	968	
1040	1023	987	1012	981	1045	1034	930	
1009	1015	1054	1049	1000	1058	1006	989	
1037	1001	1063	1027	950	1040	1029	951	
1049	1048	994	1034	983	1007	1039	1044	
1018	996	1076	1059	1053	1055	985	963	
996	1032	1036	966	1029	1006	1035	942	
985	937	1033	1016	1016	1005	1041	982	
1030	1054	1049	996	1052	1031	1019	1006	
970	1029	1052	1005	1058	1038	995	968	
967	1020	1027	1008	1031	991	987	944	
1004	1035	1072	990	1047	1031	1016	1040	
1083	1047	1067	1039	994	1029	1037	973	
1042	1006	994	994	1043	1037	1010	1044	
984	1016	1024	1001	1002	997	1040	967	
1064	991	1028	1015	1025	988	994	1009	
1028	1013	991	1093	999	1030	1001	995	
964	1033	1063	1045	993	1007	936	992	
962	1015	1029	1076	1014	1045	1013	975	
988	1081	973	1016	1020	972	1024	998	
1008	980	984	1001	1011	979	1050	1007	
990	1039	1045	976	989	1041	1000	1000	
1027	963	1071	1049	1035	986	1001	1064	
1031	1031	993	1044	1001	1033	1033	967	
1044	1029	999	1058	1049	987	1016	1000	
1009	1009	1003	1065	1026	978	1000	982	
1009	1027	998	985	1000	992	1017	1004	
999	1052	1048	1021	1041	1034	1040	979	
1011	988	1016	1004	945	958	1051	962	
1019	981	1031	1034	947	1063	1070	977	
954	999	1024	1008	979	1051	1096	944	
967	1004	1021	1030	1022	1009	1003	1016	
968	981	1020	942	1005	997	961	1033	
926	1024	997	996	1027	1015	1015	1008	
970	1012	978	1003	964	1030	1009	985	
990	1019	1005	947	1021	993	972	980	
993	961	1048	1047	1021	1024	1009	983	
993	963	1077	965	1000	1048	986	984	
980	1000	1052	960	970	1032	996	974	
1056	994	1031	1006	1101	993	1007	1013	
1027	968	1013	1003	1053	1028	1012	988	
959	1020	1043	982	999	999	1005	973	
1000	970	1059	966	981	979	1027	989	
955	1033	976	1098	1011	1081	1005	979	
977	966	966	1020	993	1001	987	945	
1019	1028	978	1007	1034	973	1025	1015	
1031	1009	1083	1072	998	1024	1058	953	
1041	1020	997	978	992	931	974	992	
950	947	1029	980	965	1003	1020	952	
965	1025	1034	1026	1020	1032	1003	959	
1004	1033	1013	1023	966	980	1007	959	
956	1032	968	980	1009	976	948	930	
1020	969	966	993	934	966	975	958	
986	1018	998	997	1020	1016	1038	1002	
971	973	952	978	1031	964	969	1028	
996	946	1021	976	1015	1010	1012	1013	
1003	990	1031	1032	993	933	1041	964	
992	1003	989	1008	947	994	956	953	
1006	927	961	1035	1002	1050	986	994	
997	1018	964	1038	979	1009	995	964	
992	994	986	1008	1013	1006	1002	933	
970	944	1029	1037	1039	1011	994	1008	
990	994	1037	1050	977	951	1040	932	
958	980	1017	968	973	1006	979	963	
1012	1005	981	946	995	1005	1022	962	
1018	953	959	1008	981	954	1014	948	
1050	1007	1005	998	999	1019	1010	948	
989	1031	1040	976	969	993	1019	892	
975	996	992	973	880	955	908	960	
951	964	972	965	964	979	999	939	
944	922	978	972	1019	979	1014	923	
1071	932	993	1025	956	976	1018	958	
975	998	960	965	958	1015	1027	954	
964	966	1073	1010	935	940	960	966	
973	961	990	969	1074	983	999	966	
959	999	989	1018	997	1002	934	1000	
949	955	1010	972	991	1023	950	954	
956	957	951	988	958	995	985	953	
930	967	972	994	993	1003	1014	951	
942	963	987	948	1024	925	978	977	
1002	936	949	952	984	971	947	991	
980	1002	983	982	904	904	1003	959	
1022	959	969	994	1032	943	919	903	
913	1001	973	1012	980	965	1035	995	
930	1012	930	1003	978	959	980	964	
926	971	1003	996	914	968	965	958	
946	936	942	962	979	1080	990	987	
958	940	1004	972	1008	1007	1002	915	
983	979	959	983	1030	987	996	957	
931	990	928	976	1011	922	992	1007	
951	1003	1040	983	933	955	1016	974	
1007	990	1027	1038	981	914	984	912	
963	944	995	997	981	972	1006	934	
956	998	976	987	977	988	939	987	
1028	966	1008	975	944	968	996	928	
977	975	988	992	993	953	908	988	
960	1002	993	999	969	965	965	922	
1014	982	960	950	923	999	924	935	
957	1038	1000	952	972	973	979	927	
947	976	902	1000	913	916	1016	938	
920	956	946	1024	913	937	908	973	
991	976	926	946	974	987	965	986	
978	976	981	1014	1026	998	1030	964	
1004	961	1032	966	971	998	961	966	
947	944	1014	981	978	952	971	989	
1042	972	994	965	1005	950	971	911	
1011	983	955	979	971	892	1028	969	
900	991	992	1021	893	1033	990	962	
969	941	948	942	968	958	978	923	
994	938	1055	941	943	1008	932	996	
974	896	965	1006	942	940	912	953	
955	951	1009	999	897	931	923	947	
969	972	923	976	943	921	990	991	
972	977	897	981	953	1007	977	973	
918	977	1025	887	961	1027	946	969	
895	953	973	957	957	962	979	918	
955	927	987	994	1011	971	1013	953	
951	997	977	951	943	984	978	928	
920	948	926	962	938	1007	982	961	
984	991	927	991	965	930	1015	938	
884	1037	986	942	945	903	984	967	
953	975	919	954	931	908	900	972	
1019	899	1017	962	1002	922	963	947	
897	973	1007	960	1008	910	980	976	
945	964	970	949	993	939	978	946	
948	964	931	989	912	954	921	957	
948	987	962	1005	965	952	997	972	
945	1011	997	1019	984	977	933	977	
1017	974	975	971	956	959	982	964	
998	913	955	1017	915	989	962	934	
935	994	952	946	1046	954	980	910	
945	1019	924	931	971	1011	916	950	
971	990	990	949	923	924	958	980	
970	928	999	878	923	961	954	929	
977	964	1007	967	977	947	963	919	
964	974	951	986	955	974	946	925	
941	944	1001	978	963	1003	932	895	
957	983	927	938	985	988	1038	956	
939	914	913	947	945	929	917	971	
936	1010	969	911	1039	954	915	907	
958	920	985	938	981	977	934	912	
1016	964	986	985	1006	954	917	1000	
937	946	1017	915	980	894	944	955	
960	934	997	929	951	1006	950	910	
1026	946	934	962	949	920	904	945	
952	945	999	944	922	978	975	919	
955	922	973	945	1048	863	1024	903	
914	956	981	994	990	907	931	943	
950	914	970	940	911	928	908	949	
956	997	954	912	974	911	934	933	
927	900	989	962	934	944	958	905	
913	976	956	907	924	998	964	918	
947	921	989	981	942	886	986	909	
979	904	942	932	924	933	962	939	
1000	914	946	979	937	958	956	931	
919	941	943	950	954	941	952	941	
946	928	972	961	967	978	953	899	
930	1003	943	964	915	940	951	922	
1009	1008	982	1014	967	931	969	915	
924	964	967	922	938	909	961	894	
930	971	921	929	952	873	969	931	
940	941	946	963	947	943	941	929	
944	947	971	884	944	958	927	896	
938	935	1021	953	927	963	960	885	
950	917	915	898	965	948	949	900	
940	956	964	942	910	943	953	900	
870	966	949	939	931	972	930	915	
914	897	903	928	959	922	924	959	
971	952	977	934	983	946	964	921	
968	984	963	963	938	995	914	906	
951	915	968	879	956	966	964	910	
969	950	963	937	935	944	922	927	
957	934	985	935	931	940	986	919	
916	956	965	996	946	932	958	883	
956	922	930	979	905	918	929	883	
948	910	974	953	937	963	966	968	
905	917	953	990	926	914	893	902	
930	915	922	975	942	912	933	969	
938	925	897	977	941	962	1023	905	
977	956	980	949	883	892	974	901	
945	979	940	1010	954	934	935	879	
928	985	931	934	933	941	930	908	
937	881	928	993	887	893	931	878	
896	956	976	962	942	936	911	903	
928	987	1009	959	944	941	909	931	
905	861	983	942	924	927	945	943	
926	943	923	957	932	899	940	890	
905	958	921	1002	968	926	965	911	
870	888	918	898	920	950	913	867	
922	936	940	983	925	932	933	894	
894	954	929	981	980	898	932	920	
915	942	867	938	972	947	930	886	
955	943	924	987	975	916	931	924	
900	917	964	893	891	948	933	925	
896	916	963	970	939	937	925	917	
902	941	952	921	876	937	914	927	
937	937	908	940	943	919	979	879	
928	941	876	922	960	946	874	869	
960	964	984	886	890	949	933	964	
890	832	934	991	939	869	894	958	
965	924	905	941	934	922	903	843	
919	957	905	922	952	892	854	929	
887	891	934	952	938	862	946	878	
949	898	993	948	904	925	880	874	
916	936	933	938	970	938	924	854	
871	929	933	917	889	945	914	890	
894	926	916	915	930	892	906	830	
909	932	925	984	920	903	934	942	
914	929	883	924	886	898	933	960	
860	941	880	882	911	961	964	936	
873	948	909	918	939	916	960	910	
888	991	898	952	944	941	868	882	
906	963	946	927	893	884	923	892	
934	902	946	967	889	863	911	878	
938	892	934	952	918	881	924	921	
893	868	908	949	971	867	882	923	
939	921	912	889	870	888	932	930	
953	895	945	942	920	916	897	900	
935	909	898	932	933	915	912	937	
903	872	919	884	903	867	898	927	
926	921	904	953	922	914	933	881	
858	929	915	902	907	959	907	879	
872	883	884	910	919	935	861	944	
930	949	900	907	908	904	942	892	
893	888	952	843	913	953	927	892	
906	913	934	928	869	928	949	825	
927	912	969	903	892	968	901	918	
859	930	892	861	904	905	868	878	
952	961	948	927	892	942	862	865	
897	906	874	857	875	920	886	916	
975	920	935	909	927	959	881	905	
896	918	962	953	898	950	932	868	
835	902	942	943	863	930	956	914	
886	914	968	846	909	928	907	874	
877	877	884	954	885	939	902	873	
891	931	896	932	915	885	928	907	
913	893	903	921	889	854	863	892	
901	881	950	950	862	887	923	858	
840	963	959	932	871	873	934	880	
914	923	844	853	866	879	909	899	
876	925	947	875	934	926	919	877	
908	932	945	929	889	935	970	918	
848	909	876	912	914	939	945	843	
943	881	900	963	931	902	897	844	
889	931	855	886	906	875	937	896	
928	840	896	910	967	897	902	906	
876	947	968	905	930	905	910	856	
898	888	870	907	914	928	910	897	
939	949	960	885	903	898	929	891	
875	899	928	985	897	926	921	867	
903	919	918	948	847	902	905	841	
868	933	897	909	858	906	905	828	
868	910	943	911	848	853	930	866	
861	896	924	900	882	956	915	895	
878	911	907	934	927	886	918	863	
858	922	918	902	920	888	891	930	
904	878	860	882	872	904	942	892	
887	916	906	852	913	904	879	913	
900	883	888	940	915	918	905	965	
911	934	863	903	943	912	847	841	
827	843	830	853	880	878	900	826	
923	907	883	894	945	826	874	892	
878	923	880	915	932	934	886	921	
854	890	897	920	898	851	891	869	
874	887	939	908	864	863	929	870	
907	957	978	977	909	893	887	813	
894	886	923	930	816	875	866	845	
904	873	992	889	911	900	926	851	
916	866	878	883	907	881	899	903	
877	885	918	897	881	911	941	871	
878	848	897	862	901	865	911	845	
855	878	912	920	853	942	900	863	
853	833	955	874	906	893	925	927	
959	924	911	939	837	879	903	849	
897	906	909	887	867	938	860	874	
911	925	884	939	828	884	911	813	
871	890	903	898	908	907	848	870	
857	924	899	896	841	874	907	863	
829	951	920	896	905	849	861	828	
929	883	846	851	865	883	893	865	
902	924	900	943	878	854	902	888	
908	894	947	881	835	894	888	856	
896	937	927	912	896	879	898	890	
918	879	899	883	888	908	865	829	
919	924	914	899	871	864	925	849	
843	934	924	870	885	874	868	871	
887	897	906	894	881	895	917	826	
916	909	835	841	887	874	884	843	
880	904	909	864	925	876	893	838	
872	888	874	909	826	927	879	876	
885	848	909	871	886	906	911	876	
913	893	855	852	889	923	854	912	
876	896	884	875	900	891	898	854	
877	903	917	943	896	864	884	868	
874	870	911	871	870	849	903	870	
861	836	950	868	881	860	914	823	
935	868	856	864	885	882	889	823	
863	906	855	899	874	912	893	844	
864	886	873	896	881	864	864	859	
883	891	965	873	876	864	915	838	
857	903	879	851	864	863	911	907	
894	844	900	870	873	853	841	922	
902	901	874	851	876	890	859	873	
894	880	871	894	928	887	874	840	
903	856	855	902	868	850	887	848	
889	904	912	866	901	857	938	894	
899	899	895	900	884	916	869	826	
807	890	896	836	880	860	813	863	
817	918	908	931	891	845	912	855	
899	893	877	889	851	798	897	850	
879	919	880	878	863	863	901	870	
910	855	913	872	882	877	911	828	
892	845	868	896	863	889	861	816	
831	902	897	852	892	890	863	835	
862	894	845	898	874	885	902	877	
852	841	869	880	863	864	912	834	
881	914	886	935	872	843	878	865	
841	843	895	943	876	915	899	846	
886	827	835	897	946	838	817	836	
864	845	917	876	913	871	861	851	
867	906	893	886	893	885	949	836	
822	852	859	848	901	858	864	824	
891	926	848	875	873	878	878	825	
820	861	902	917	898	911	862	854	
838	812	922	850	850	880	840	891	
891	823	823	898	857	899	854	875	
896	890	883	903	855	874	836	849	
902	821	926	897	802	880	867	815	
826	876	860	895	833	849	869	816	
866	902	895	925	901	875	890	844	
885	893	868	907	898	851	872	808	
837	859	809	901	856	871	932	870	
912	838	896	848	932	898	852	851	
915	820	864	851	874	889	879	804	
835	885	865	855	836	894	882	886	
866	859	898	892	803	796	847	834	
851	849	871	839	893	821	842	848	
854	864	892	827	865	893	913	803	
827	926	840	938	830	882	866	892	
808	858	936	878	854	840	879	844	
858	877	875	892	850	905	876	826	
861	860	857	875	881	826	871	860	
873	865	880	872	900	874	847	881	
847	871	812	842	901	837	875	843	
833	819	874	856	841	837	910	806	
892	860	855	818	850	863	871	832	
892	905	876	962	824	913	834	926	
832	866	827	876	854	888	868	875	
855	841	903	887	851	854	936	878	
824	840	842	824	850	858	875	849	
817	858	906	863	862	862	864	820	
856	812	860	904	877	848	840	806	
835	878	901	879	876	857	940	839	
831	858	882	871	824	844	916	826	
833	868	835	866	834	841	859	875	
839	860	887	855	904	821	900	813	
823	883	828	849	858	859	896	792	
866	851	859	837	884	824	898	850	
838	874	863	864	875	868	854	802	
842	846	862	914	838	806	799	823	
816	857	873	866	888	880	864	839	
908	864	863	873	829	870	853	847	
810	823	878	893	837	832	850	841	
848	881	858	836	850	855	780	862	
864	870	911	840	810	874	831	825	
840	860	836	847	779	810	849	816	
819	896	903	913	890	836	872	807	
872	836	805	877	776	834	870	837	
799	938	800	859	856	863	897	798	
810	867	842	871	832	837	896	837	
821	832	838	845	917	836	851	838	
841	890	843	829	806	812	875	801	
887	888	831	902	869	856	825	807	
876	893	884	875	839	858	828	765	
801	840	871	837	876	846	837	836	
824	841	824	835	880	871	850	854	
840	842	841	854	870	870	854	826	
813	880	870	894	856	883	881	820	
894	859	834	931	913	844	850	835	
895	799	864	870	872	851	837	822	
862	794	845	857	818	837	850	811	
858	811	915	845	824	867	914	841	
863	841	864	868	839	792	859	823	
843	855	881	862	824	886	883	839	
817	816	860	868	878	826	891	831	
831	868	821	807	850	788	895	822	
852	832	845	827	791	829	869	811	
895	842	865	835	847	854	816	829	
821	839	878	843	816	842	850	876	
800	863	915	891	840	796	847	806	
824	864	783	893	842	858	789	824	
831	885	837	845	848	834	921	813	
894	831	900	897	784	843	810	843	
781	866	851	836	844	851	803	841	
840	773	858	820	864	836	876	795	
829	875	853	807	837	895	848	823	
847	838	853	891	887	831	853	835	
820	857	778	827	837	827	839	821	
860	858	864	853	800	814	820	778	
847	848	851	836	847	799	915	780	
884	819	844	879	783	826	852	775	
837	844	829	853	881	781	804	778	
870	837	828	863	869	814	849	793	
831	829	816	825	868	846	870	863	
864	811	868	811	792	795	861	846	
833	788	867	894	821	810	874	785	
880	828	825	845	852	815	831	812	
851	857	823	866	792	890	841	813	
782	848	825	816	901	784	861	840	
843	825	806	853	856	856	774	903	
809	779	798	844	823	855	836	831	
840	841	835	804	887	836	802	808	
830	878	789	805	836	755	823	812	
774	842	826	822	877	839	905	803	
856	869	828	850	832	848	831	832	
774	862	889	817	797	813	865	822	
822	817	874	821	809	821	748	792	
768	847	822	859	840	845	813	740	
860	818	876	883	863	791	809	798	
851	821	845	818	861	783	851	830	
811	887	886	828	844	843	860	825	
761	779	853	811	845	851	763	829	
785	812	837	871	841	776	841	783	
808	784	840	809	795	873	806	775	
807	859	845	878	807	815	798	798	
801	859	804	893	845	800	839	816	
797	822	820	864	863	798	826	830	
803	897	881	821	840	838	808	806	
812	786	791	853	802	864	788	813	
799	816	844	826	810	846	908	777	
882	831	753	869	851	779	818	758	
823	880	830	808	845	841	793	796	
790	825	850	823	806	756	823	835	
811	803	835	849	886	812	814	810	
833	823	831	841	809	827	817	785	
889	895	853	822	819	856	856	771	
784	814	875	794	810	836	781	848	
810	823	858	837	812	805	835	881	
837	828	826	851	823	845	811	783	
766	809	851	886	859	830	761	779	
865	826	857	847	793	851	835	855	
874	829	801	825	864	803	789	836	
834	839	821	850	827	852	797	773	
820	815	820	842	826	802	802	815	
888	844	820	805	785	882	814	836	
826	831	873	812	832	845	859	827	
804	819	778	808	825	784	831	827	
753	844	819	826	834	773	826	768	
787	827	807	808	781	774	778	814	
831	796	800	797	843	801	863	839	
846	820	875	821	860	780	805	785	
777	818	822	881	829	809	832	746	
836	795	805	802	880	804	759	796	
774	834	837	834	835	819	803	812	
829	871	843	816	822	849	808	804	
790	822	844	811	845	883	839	768	
800	873	806	804	764	808	807	796	
761	822	840	819	867	764	837	815	
773	806	866	805	820	864	797	822	
772	855	815	767	789	828	817	786	
771	759	812	772	864	849	815	824	
818	809	812	849	826	852	823	801	
794	842	818	822	793	835	792	747	
804	780	817	812	780	836	844	797	
757	833	827	803	797	854	860	785	
826	827	821	834	762	826	832	793	
807	802	837	857	789	796	818	848	
815	821	799	790	817	825	759	763	
780	842	809	807	809	769	797	787	
799	774	816	798	827	784	796	796	
776	802	856	830	799	841	815	782	
793	870	795	829	831	784	877	780	
846	805	799	836	768	832	803	822	
795	835	829	828	820	841	828	803	
785	872	811	799	794	801	816	759	
814	808	879	817	784	803	834	754	
798	835	838	803	820	808	841	764	
811	804	819	815	797	770	809	780	
748	771	802	801	780	815	820	807	
865	788	828	747	757	803	797	774	
765	853	848	817	847	814	828	777	
810	846	806	768	834	829	795	788	
797	881	828	845	819	759	739	801	
793	773	824	809	839	827	848	770	
818	792	821	839	817	825	773	777	
742	784	838	817	792	752	782	787	
745	802	808	784	825	782	797	764	
762	789	802	755	832	796	808	777	
824	861	813	845	843	839	835	804	
814	799	837	807	825	829	799	819	
816	847	779	861	784	826	797	740	
805	826	830	845	799	858	816	753	
843	841	846	756	746	832	811	786	
832	847	847	832	838	788	790	777	
806	805	835	854	757	792	782	760	
832	847	794	785	814	831	775	806	
768	814	808	759	816	817	857	753	
799	791	846	834	856	795	822	793	
833	807	786	809	718	806	851	759	
783	769	753	815	778	732	789	772	
818	830	811	812	846	776	809	755	
774	778	875	823	824	779	835	809	
786	802	796	827	827	784	811	809	
826	777	840	785	838	796	802	746	
775	806	879	876	773	787	814	757	
825	775	784	833	799	847	806	806	
786	807	771	831	794	816	780	774	
780	785	805	820	797	836	804	798	
765	820	886	812	763	792	802	811	
809	827	816	780	760	774	841	798	
795	796	864	799	806	771	765	742	
760	750	789	845	829	806	786	748	
756	799	808	872	792	864	850	748	
777	779	808	762	831	818	806	761	
809	805	761	776	828	830	799	749	
756	812	764	771	769	759	832	792	
782	769	779	812	755	757	818	804	
796	746	807	777	870	793	769	824	
782	760	734	778	813	775	746	779	
827	762	791	750	808	799	802	728	
784	780	738	791	814	777	755	736	
836	766	818	779	809	850	749	702	
742	791	790	806	793	797	805	786	
721	792	821	806	819	781	826	753	
746	762	808	842	806	764	765	794	
795	813	844	764	816	849	805	741	
821	825	793	763	769	796	795	739	
788	793	739	782	759	756	828	750	
804	819	777	798	767	765	827	772	
817	823	813	803	727	798	775	765	
799	809	740	821	820	791	782	773	
752	781	835	789	770	790	748	727	
843	780	791	847	770	790	786	735	
780	836	755	796	758	763	749	782	
786	800	791	806	844	808	782	732	
771	776	858	766	799	787	805	724	
760	809	749	762	753	770	797	800	
752	786	815	794	787	770	769	728	
740	816	796	763	824	771	806	752	
813	797	750	797	816	745	717	711	
782	751	841	774	840	771	780	760	
741	796	821	791	762	782	794	738	
781	768	738	789	776	804	737	777	
753	770	789	785	750	790	762	781	
804	772	770	814	778	726	810	781	
805	787	787	784	758	836	783	710	
736	796	820	772	769	794	791	712	
760	779	777	778	798	786	764	767	
758	772	768	730	813	742	800	723	
754	806	767	828	790	765	769	754	
740	745	813	736	758	744	790	758	
747	801	775	780	803	792	770	778	
730	756	750	802	756	763	795	804	
759	769	782	839	773	804	767	681	
767	774	741	747	849	763	755	736	
788	827	780	792	780	797	789	803	
757	753	767	774	797	766	745	772	
812	785	803	764	780	837	783	724	
818	769	848	776	801	822	737	770	
764	801	764	746	796	769	806	706	
836	777	789	742	758	742	775	744	
788	762	774	810	759	793	799	804	
743	818	838	781	791	789	802	751	
771	791	847	776	784	735	804	742	
777	760	752	744	807	758	790	721	
788	780	795	739	800	771	746	789	
787	775	777	782	781	749	787	738	
734	732	826	724	852	804	807	781	
782	772	807	752	726	777	788	768	
776	786	766	760	750	820	786	761	
713	791	754	811	791	758	774	779	
800	752	824	775	752	767	773	743	
742	792	846	761	769	746	787	759	
749	786	754	816	777	754	758	758	
811	805	769	775	819	763	793	754	
758	816	753	775	766	731	789	780	
777	773	862	772	743	821	785	755	
774	731	781	772	757	763	746	714	
737	783	800	797	744	790	737	727	
802	735	830	811	745	761	816	749	
764	757	746	797	773	733	762	698	
786	708	785	728	731	768	786	762	
788	780	763	777	746	790	793	770	
735	832	749	781	815	786	746	717	
733	743	746	775	719	777	799	740	
743	790	838	822	773	807	730	767	
768	753	758	793	752	717	763	717	
831	838	798	840	747	793	742	774	
790	755	796	751	786	776	798	776	
789	802	790	779	721	732	739	739	
786	755	776	762	774	767	732	783	
764	786	769	748	806	757	757	717	
734	807	839	827	759	737	797	711	
729	778	776	796	760	777	784	722	
736	797	785	733	803	756	724	776	
776	772	752	762	817	755	743	746	
773	760	804	754	797	751	763	751	
766	779	795	770	714	762	789	738	
759	762	798	729	750	765	769	667	
751	797	757	764	821	735	801	725	
738	785	749	803	758	729	744	748	
740	799	739	751	748	727	737	724	
755	762	759	794	801	742	803	757	
757	745	747	757	750	737	773	733	
769	776	764	749	728	736	761	765	
769	769	818	724	775	758	741	780	
771	759	774	757	742	787	763	734	
760	744	753	754	809	795	746	720	
716	750	808	761	822	755	731	732	
740	751	791	757	781	717	785	769	
753	799	766	793	788	785	739	670	
796	735	754	756	795	728	738	714	
767	752	799	740	753	746	797	737	
727	811	759	778	755	794	752	684	
764	730	774	770	764	731	733	744	
755	759	770	786	749	767	734	782	
752	725	734	740	785	728	762	718	
741	826	778	735	751	736	752	766	
765	745	767	751	772	741	720	700	
739	737	751	817	717	742	704	683	
784	739	759	727	715	744	749	758	
776	777	824	769	733	784	789	727	
744	811	766	794	761	733	738	741	
727	774	741	763	758	793	741	747	
764	743	768	801	780	744	767	707	
752	716	846	763	719	734	720	764	
773	812	754	757	703	786	716	701	
762	785	776	765	758	699	715	742	
715	766	754	701	752	761	699	744	
777	740	738	778	727	737	685	736	
744	723	797	710	761	738	795	757	
765	775	733	775	718	753	699	723	
774	744	756	745	660	747	719	678	
701	804	769	725	757	756	726	713	
753	816	757	790	781	791	713	777	
714	731	711	771	712	702	763	693	
717	698	773	778	769	751	769	757	
710	764	778	737	754	715	760	790	
726	751	754	759	702	724	741	745	
769	728	743	763	762	742	783	746	
707	730	721	699	739	770	776	724	
767	732	845	759	726	765	723	700	
731	775	772	805	732	707	757	735	
739	738	791	742	749	735	807	717	
697	776	759	749	775	750	756	692	
728	751	726	757	743	776	728	704	
696	744	747	701	742	784	750	708	
757	740	721	714	750	733	731	717	
747	775	772	722	786	743	723	688	
747	747	810	736	728	755	752	709	
755	755	768	744	750	806	793	694	
740	721	736	715	719	815	741	726	
734	773	790	703	763	748	762	729	
730	766	822	758	733	762	720	709	
747	808	776	704	729	696	756	725	
733	745	733	746	711	743	740	727	
759	749	734	731	735	734	701	711	
687	708	748	734	737	728	742	707	
729	752	728	752	756	745	739	715	
769	752	731	715	706	694	779	727	
738	797	761	737	749	754	721	718	
712	721	747	754	763	765	751	771	
762	751	796	754	746	771	721	749	
764	747	813	757	697	719	728	682	
733	760	781	745	713	725	752	705	
802	721	716	691	681	732	762	707	
760	755	788	769	788	715	716	681	
723	712	721	748	706	687	737	720	
805	730	715	773	725	714	747	728	
715	761	773	730	773	794	769	768	
733	738	761	743	734	707	684	744	
736	794	732	778	743	758	787	691	
760	726	736	720	723	780	774	730	
750	728	741	749	708	751	765	718	
684	740	725	771	770	692	769	710	
702	776	772	731	704	743	693	697	
774	764	762	741	746	700	731	703	
764	774	768	768	818	760	730	696	
703	716	720	728	691	724	727	719	
776	756	726	781	742	707	758	737	
740	769	778	731	674	722	745	711	
721	756	725	709	710	744	743	683	
735	726	728	777	771	721	748	698	
742	698	722	713	764	717	694	703	
769	740	752	747	672	750	766	719	
720	701	800	719	775	704	736	702	
729	689	737	788	687	678	696	741	
711	669	763	736	771	753	752	707	
692	746	770	771	739	783	697	689	
745	760	715	713	721	746	728	686	
733	737	707	723	738	692	685	665	
664	720	807	734	680	753	773	747	
722	730	765	708	719	721	722	689	
713	723	740	748	657	720	695	735	
692	753	691	734	726	711	741	693	
762	716	714	741	707	702	770	701	
766	759	773	710	733	717	725	722	
701	729	730	680	724	777	723	696	
701	728	740	736	706	705	745	713	
720	703	707	755	705	740	766	755	
683	714	698	668	714	714	721	680	
761	719	722	716	729	708	736	727	
671	722	747	795	717	749	741	670	
702	716	698	763	774	748	742	736	
729	765	701	740	743	721	717	655	
714	742	742	696	780	749	743	687	
678	676	700	752	756	734	670	701	
751	714	685	725	712	721	739	711	
733	728	705	710	715	693	725	710	
744	775	671	714	755	727	729	732	
711	723	734	756	710	713	720	710	
719	779	746	717	708	721	757	655	
707	734	744	715	702	701	702	675	
749	726	713	727	700	761	737	718	
728	769	747	754	740	716	708	726	
747	737	753	777	759	721	720	730	
746	740	766	755	749	759	756	685	
738	763	762	734	665	725	702	668	
732	773	748	717	755	700	682	693	
745	700	773	736	681	722	714	691	
700	729	690	710	719	742	743	640	
732	688	766	762	689	692	735	710	
729	745	733	706	767	709	697	728	
717	688	760	688	715	677	715	672	
720	725	751	730	712	669	704	690	
715	701	767	783	785	742	729	728	
708	760	709	706	754	698	716	629	
710	762	765	744	744	705	722	683	
631	721	780	710	683	652	681	648	
729	715	721	722	681	661	736	704	
742	729	776	704	724	735	698	702	
739	687	718	698	709	701	702	654	
691	741	757	704	704	712	686	680	
728	694	716	709	690	750	747	697	
680	673	736	749	679	731	726	698	
722	658	705	695	691	741	733	711	
718	714	756	748	706	723	734	702	
691	704	763	700	726	684	697	705	
747	696	709	742	683	677	716	638	
698	694	691	734	746	695	681	686	
727	691	760	654	720	706	682	658	
731	717	744	686	703	712	655	706	
751	723	734	679	746	690	767	697	
709	735	709	713	712	652	707	721	
685	685	744	749	710	684	744	711	
732	704	691	754	710	714	641	674	
733	729	699	687	726	726	726	709	
676	674	719	684	747	722	731	669	
702	742	768	667	708	684	707	711	
741	703	692	707	725	724	729	672	
709	764	765	738	712	745	748	712	
704	722	722	720	770	647	685	688	
704	688	721	726	678	663	691	696	
680	767	787	706	677	694	782	689	
693	738	721	731	731	714	703	717	
706	692	707	697	685	736	699	665	
760	692	722	695	642	671	675	680	
702	756	752	759	688	650	710	702	
701	727	702	725	701	696	718	736	
689	702	705	733	658	738	708	714	
687	693	725	679	688	720	644	712	
686	689	699	717	671	667	668	720	
694	659	770	707	733	715	689	658	
762	716	674	743	733	711	688	707	
689	696	748	663	704	735	719	720	
650	704	664	744	701	663	676	677	
690	687	710	694	688	692	737	685	
622	704	738	749	715	702	730	687	
683	715	738	743	650	715	652	694	
691	675	699	765	698	751	736	709	
691	651	721	686	758	701	697	684	
693	675	697	772	681	709	703	671	
690	700	730	719	668	679	645	666	
679	694	719	709	698	732	715	668	
698	718	740	738	725	692	696	649	
723	748	739	698	663	694	701	658	
670	696	753	689	697	677	685	677	
678	677	724	707	700	707	709	684	
691	713	731	782	721	726	702	667	
713	689	704	669	655	714	728	710	
678	715	665	704	736	691	712	692	
716	691	740	674	671	744	725	664	
695	704	713	732	697	757	701	708	
701	676	694	738	735	654	673	718	
707	690	711	674	735	641	700	665	
695	677	725	704	708	709	674	684	
692	673	758	664	701	657	706	673	
678	724	708	709	684	655	687	654	
718	725	693	716	686	725	706	674	
726	655	745	694	670	708	738	661	
670	684	705	703	663	730	726	688	
705	689	743	703	717	729	719	657	
655	735	701	682	741	709	695	664	
681	722	758	698	698	707	696	703	
693	715	768	685	665	708	668	702	
663	697	697	676	710	706	729	696	
617	742	704	659	690	691	715	658	
734	710	718	708	689	717	649	692	
680	741	718	686	728	695	716	701	
726	696	657	665	681	708	718	650	
683	713	737	663	683	696	722	727	
678	726	735	691	704	717	715	681	
697	724	708	709	686	680	662	648	
656	704	721	642	705	678	645	721	
698	625	739	741	637	689	647	623	
680	742	709	704	716	651	692	659	
696	675	741	690	709	653	734	689	
648	699	672	717	691	679	758	648	
626	706	707	702	726	708	670	648	
687	673	706	690	718	706	687	637	
709	727	701	662	682	645	697	705	
657	710	731	727	649	688	706	683	
705	677	713	702	654	663	694	666	
640	695	743	720	713	648	653	685	
706	689	676	661	699	649	659	662	
666	706	692	724	687	716	678	672	
655	707	657	716	664	617	700	693	
678	655	694	674	687	651	638	675	
654	660	738	717	702	649	664	665	
702	641	729	706	702	695	628	661	
681	707	712	665	699	662	748	671	
701	725	745	703	661	644	675	623	
685	714	687	732	701	691	706	713	
703	675	682	697	716	693	667	664	
657	682	678	686	734	723	695	640	
739	710	689	701	646	727	664	663	
727	656	685	695	664	665	665	678	
644	644	709	643	666	711	658	662	
702	688	762	691	725	644	706	615	
667	714	716	706	711	708	681	660	
665	682	628	709	702	694	697	694	
687	644	664	720	661	695	655	695	
684	714	698	693	703	698	670	672	
719	710	710	706	685	752	643	666	
605	701	728	683	698	676	679	647	
682	619	696	702	678	654	709	673	
657	667	659	681	686	664	665	683	
704	682	681	752	676	679	643	636	
685	681	689	696	679	702	734	660	
679	686	703	638	699	641	710	632	
682	698	721	711	707	637	650	649	
678	675	674	714	672	678	681	653	
655	674	706	706	675	658	660	650	
690	715	654	658	705	690	668	657	
640	651	710	639	694	694	653	717	
622	705	658	664	688	720	688	657	
616	689	714	706	667	713	664	614	
659	661	701	717	622	685	650	641	
672	681	721	680	665	679	681	672	
691	713	704	663	655	658	720	643	
657	684	695	674	703	681	632	624	
687	744	707	731	690	658	652	632	
671	701	662	669	697	755	688	598	
698	682	699	668	694	677	571	669	
694	635	715	703	669	665	638	655	
661	686	684	701	676	654	682	637	
697	701	665	631	708	666	639	670	
666	690	720	677	608	629	693	660	
641	701	720	680	668	723	677	671	
639	627	695	696	705	631	689	684	
703	663	697	687	710	672	639	621	
684	667	702	648	646	687	648	680	
634	719	734	668	698	676	681	654	
716	745	660	646	708	656	663	595	
630	713	693	650	664	703	671	647	
653	716	669	650	639	682	654	688	
686	700	659	705	639	641	666	657	
685	653	697	715	673	629	675	640	
677	702	699	713	668	638	631	615	
651	676	681	658	672	645	755	663	
643	656	674	663	661	660	710	644	
613	664	701	705	685	626	733	626	
670	697	683	684	695	688	660	658	
647	649	651	669	669	674	646	598	
609	683	693	687	677	654	669	614	
659	680	705	717	678	642	661	675	
712	675	685	671	641	620	687	606	
644	727	678	673	644	711	694	650	
649	712	724	664	630	665	663	683	
695	680	702	659	669	688	698	675	
662	674	648	709	635	659	634	639	
634	611	698	720	647	696	645	672	
708	676	699	668	661	720	674	625	
643	697	695	678	636	663	700	624	
667	684	676	681	622	681	659	658	
650	660	717	628	630	684	646	649	
697	656	646	687	658	664	656	605	
629	665	671	654	640	618	684	680	
662	655	665	640	702	639	684	622	
661	696	680	636	669	621	733	609	
658	650	660	660	660	659	692	687	
653	676	653	663	619	692	650	634	
627	672	649	653	643	643	688	628	
721	655	665	659	698	660	629	634	
692	646	700	699	644	696	660	622	
606	673	695	700	688	641	690	623	
634	647	675	625	625	657	683	651	
650	700	677	679	618	651	651	631	
656	625	664	666	653	658	666	608	
667	658	663	699	691	675	633	671	
601	725	655	694	667	676	641	622	
650	610	644	657	619	601	646	611	
604	665	662	706	659	688	639	678	
642	630	670	689	657	606	679	631	
653	704	704	658	661	668	676	622	
678	648	645	648	621	669	685	644	
630	692	696	674	650	654	641	626	
655	630	672	680	716	712	663	634	
671	675	688	679	658	655	677	669	
602	705	644	627	671	658	649	630	
651	634	726	663	642	651	640	603	
664	661	661	665	655	607	669	632	
706	677	649	663	663	692	653	658	
633	664	680	688	710	651	658	617	
678	661	674	667	687	695	692	660	
659	670	638	635	642	697	627	604	
644	659	671	688	633	612	667	646	
654	619	649	629	652	666	691	650	
628	674	658	657	651	674	644	664	
624	680	675	672	662	645	683	702	
650	695	672	656	707	654	675	604	
645	624	666	627	645	641	659	687	
679	642	670	638	648	672	691	614	
648	679	662	663	713	664	642	617	
598	625	662	684	654	648	635	658	
633	642	659	658	670	636	656	634	
682	695	643	689	620	601	665	613	
641	673	703	671	653	654	673	631	
634	667	653	673	636	714	600	646	
588	646	632	684	653	686	658	700	
633	719	648	642	644	619	611	609	
595	606	665	630	693	624	657	654	
653	648	614	655	663	635	620	635	
625	721	685	641	651	698	626	650	
672	638	692	674	625	594	675	591	
648	650	705	669	643	672	683	613	
617	637	655	653	635	609	644	635	
665	645	611	662	689	656	689	615	
622	658	660	628	647	656	655	627	
652	614	627	660	639	630	639	611	
661	635	654	645	626	629	629	616	
588	643	681	695	662	695	646	600	
649	645	686	713	677	655	602	623	
656	675	667	680	653	652	646	671	
649	694	674	658	588	607	640	627	
616	650	653	647	671	699	660	633	
659	675	712	701	627	644	597	627	
704	627	681	645	635	629	662	637	
632	595	670	676	661	650	668	609	
630	648	642	643	713	642	628	603	
605	674	665	642	619	646	703	583	
659	596	661	655	630	606	648	603	
630	686	666	629	651	617	654	645	
617	619	636	668	625	665	669	618	
655	655	643	660	638	652	682	605	
661	617	654	693	672	675	589	649	
590	632	660	671	673	675	659	615	
656	605	629	679	655	637	664	611	
669	683	642	635	597	610	642	625	
640	642	661	636	663	642	655	627	
627	707	667	645	658	610	635	626	
672	636	661	698	617	651	655	605	
645	651	611	682	624	614	668	675	
648	630	669	678	624	610	681	615	
640	633	608	642	623	616	659	654	
616	653	701	663	614	645	682	630	
659	611	629	641	630	647	643	590	
605	648	611	643	677	616	655	608	
624	635	632	641	607	603	638	599	
676	604	617	697	630	646	684	600	
660	648	624	650	625	648	668	623	
666	676	640	663	653	636	637	622	
660	638	670	688	663	621	644	596	
594	665	679	650	650	638	628	618	
608	659	620	665	639	633	655	667	
654	669	647	635	627	639	626	615	
631	658	623	674	671	620	628	607	
618	672	650	639	650	635	635	619	
675	651	684	624	622	633	632	573	
603	648	671	631	620	631	635	653	
636	667	676	637	614	635	612	599	
628	637	652	614	635	656	629	634	
630	614	598	650	605	662	642	638	
602	638	652	652	648	647	629	634	
655	664	658	627	627	629	673	616	
651	649	626	613	597	668	600	577	
637	621	622	642	669	700	651	582	
634	611	670	628	646	650	618	569	
638	612	649	615	648	647	629	615	
618	680	684	624	625	606	670	619	
631	630	631	651	607	624	655	619	
623	681	612	646	658	626	645	611	
677	600	622	612	674	633	651	607	
657	615	610	629	636	582	691	648	
621	672	683	662	655	594	639	635	
618	637	603	679	605	561	660	611	
593	616	612	652	633	663	634	610	
654	596	635	602	611	626	618	603	
600	596	614	628	660	596	603	543	
606	637	629	630	651	587	616	649	
610	655	620	629	622	604	610	589	
645	658	663	614	661	657	635	609	
637	615	646	653	650	626	591	587	
624	616	631	626	588	655	587	572	
638	647	608	642	632	652	608	589	
627	649	660	662	631	655	635	596	
605	634	669	658	610	649	650	622	
660	639	634	624	662	648	652	581	
629	635	627	622	601	616	672	606	
618	607	672	632	662	614	603	629	
581	615	602	618	607	626	623	628	
621	618	662	616	609	658	655	575	
617	608	630	590	597	602	649	628	
580	650	667	631	643	618	633	560	
607	641	644	637	648	617	619	617	
594	611	675	640	665	612	614	603	
624	624	602	662	632	591	639	617	
597	597	645	614	626	593	590	615	
585	637	670	622	657	624	609	586	
610	639	663	640	635	619	601	564	
629	634	676	640	683	595	666	607	
599	661	631	597	615	606	634	565	
625	598	591	648	610	609	584	606	
605	662	646	612	644	653	639	571	
614	642	634	604	661	564	652	625	
628	645	621	614	623	642	655	607	
650	649	585	654	591	643	577	561	
589	664	575	659	594	618	669	612	
584	683	613	681	660	601	633	634	
575	646	680	688	626	643	637	603	
615	607	718	675	633	621	620	600	
591	620	638	624	627	622	631	624	
591	600	641	656	613	585	630	616	
635	640	653	641	637	586	575	597	
642	677	606	655	624	638	646	614	
647	628	589	615	583	624	610	576	
639	629	666	586	599	645	628	598	
612	618	657	640	635	618	571	605	
625	596	612	586	608	589	620	564	
623	603	630	600	596	663	627	640	
617	598	621	545	628	651	590	598	
599	634	618	624	578	594	602	602	
634	665	608	620	616	639	599	631	
651	594	635	614	596	623	585	582	
600	633	618	636	627	599	560	615	
616	638	655	624	622	607	625	564	
624	629	640	597	626	594	623	569	
620	618	625	620	608	580	573	579	
579	565	674	637	572	630	603	610	
632	557	666	603	639	584	626	577	
560	656	617	582	616	647	590	594	
613	627	631	600	606	646	604	630	
577	627	612	627	625	606	661	582	
666	610	679	639	578	636	651	591	
639	618	624	635	604	600	653	620	
625	635	656	594	599	580	613	575	
587	627	633	632	636	604	623	558	
627	635	705	591	632	614	670	601	
577	583	655	652	605	644	644	599	
604	625	624	597	643	652	642	607	
629	592	596	627	611	613	591	568	
602	582	639	601	640	598	629	577	
598	622	617	616	616	560	691	616	
618	603	619	637	639	602	578	545	
556	611	638	585	637	658	612	630	
617	645	620	640	623	606	582	585	
578	597	619	627	571	608	630	562	
587	604	639	646	585	632	629	633	
640	659	567	594	613	604	618	612	
561	613	591	662	598	602	600	578	
636	637	603	596	589	578	603	593	
590	634	598	636	630	630	671	579	
621	671	647	601	594	615	620	593	
620	583	600	623	606	612	599	600	
637	624	603	602	605	633	646	572	
601	612	617	615	600	611	634	568	
573	605	606	601	644	614	605	584	
624	609	662	572	570	604	619	584	
600	596	652	593	609	600	652	587	
613	590	634	613	615	630	631	597	
589	628	616	587	618	589	601	616	
586	640	651	569	631	609	631	559	
615	581	618	625	596	606	570	618	
586	598	628	609	598	588	583	612	
626	593	596	597	637	672	565	579	
580	598	616	617	628	572	595	559	
619	635	602	647	609	549	609	599	
593	594	626	629	593	603	614	597	
565	652	620	626	615	600	599	538	
648	591	629	602	636	653	629	591	
555	604	625	603	635	561	521	578	
653	618	581	605	642	565	579	637	
593	611	602	615	612	619	621	592	
556	632	629	620	610	562	590	636	
573	645	592	605	546	555	577	572	
630	608	610	615	599	573	613	575	
614	622	592	611	605	633	619	596	
658	610	623	605	608	592	615	602	
643	594	605	618	609	613	577	592	
577	584	599	589	632	571	576	573	
618	609	662	598	577	598	638	588	
592	617	600	604	618	581	588	578	
615	614	566	623	584	610	570	615	
588	613	590	637	603	603	615	592	
618	599	584	596	599	568	595	583	
603	578	626	610	621	613	608	595	
588	579	614	599	586	580	576	579	
590	600	619	599	578	515	627	564	
552	616	617	638	560	589	582	562	
578	569	613	626	580	595	586	566	
593	605	599	645	552	603	616	598	
558	620	602	603	589	576	633	584	
608	577	611	600	600	604	535	575	
605	653	622	618	619	601	590	599	
611	573	597	618	614	632	627	518	
622	595	587	574	585	592	598	588	
623	608	606	591	583	626	577	566	
626	620	604	694	631	591	564	581	
559	582	611	598	610	553	575	585	
580	572	582	639	588	609	576	601	
575	638	597	625	628	569	607	589	
580	613	581	587	606	611	563	562	
593	568	631	635	598	644	591	603	
602	646	590	619	578	567	600	574	
600	577	598	590	570	586	590	578	
580	593	611	604	603	574	627	531	
560	582	565	612	577	544	590	580	
630	626	610	602	568	626	629	551	
617	640	589	633	551	587	589	536	
575	593	629	611	567	611	583	606	
615	573	597	575	570	568	586	594	
579	553	621	612	578	571	619	583	
604	595	673	602	583	613	584	601	
551	558	601	623	576	586	599	563	
601	587	599	626	602	587	564	560	
566	609	579	614	592	573	546	572	
604	619	648	550	577	570	564	570	
531	603	636	608	604	593	557	589	
581	615	624	572	543	581	572	581	
609	579	625	651	621	579	566	595	
600	609	591	609	605	589	589	555	
573	583	565	623	619	592	586	569	
575	629	583	589	631	546	577	545	
601	552	619	570	547	581	611	535	
608	574	564	622	616	563	590	584	
588	610	605	593	631	618	591	534	
591	595	582	592	603	580	605	592	
599	592	601	621	591	620	595	556	
574	590	607	539	571	588	561	553	
573	595	618	580	582	601	603	575	
587	613	625	613	596	591	575	578	
558	599	623	618	625	560	614	538	
619	597	598	547	586	581	565	583	
532	657	622	622	615	605	611	553	
606	586	567	616	599	567	566	561	
668	629	571	563	579	587	584	552	
577	555	556	567	612	561	622	549	
559	573	576	576	601	582	578	529	
543	604	587	550	577	598	568	581	
611	615	589	565	612	618	531	649	
588	564	590	624	568	564	564	574	
600	598	643	630	593	579	548	574	
596	574	562	571	530	575	626	587	
575	624	562	596	605	580	594	551	
587	553	643	637	587	599	581	581	
592	543	550	612	595	564	572	598	
584	562	608	612	624	572	594	573	
526	606	600	589	566	604	582	560	
549	559	548	617	599	568	615	524	
581	566	582	588	597	577	597	527	
579	566	573	582	611	609	597	588	
597	602	620	557	602	579	600	520	
548	555	580	549	555	573	552	599	
578	539	570	552	610	587	571	558	
512	557	587	637	583	577	609	536	
586	617	586	600	607	632	596	551	
579	628	555	593	540	582	588	543	
594	560	548	557	580	614	600	589	
558	620	603	598	588	580	591	548	
578	603	577	589	563	571	583	555	
567	576	580	549	590	571	578	571	
543	538	561	574	584	579	586	496	
612	565	575	562	611	533	595	546	
575	571	603	593	557	591	552	564	
557	556	567	582	583	563	614	527	
597	642	577	558	572	536	605	532	
578	617	540	611	545	557	544	542	
588	586	632	585	599	554	577	545	
588	605	581	540	596	606	575	550	
571	583	615	533	586	554	585	535	
584	617	557	584	574	575	571	550	
566	555	580	560	631	596	588	554	
607	563	615	582	543	551	546	531	
545	576	635	579	559	547	553	541	
564	573	568	612	568	580	525	602	
591	578	564	578	583	592	556	592	
523	572	575	613	613	552	536	544	
559	623	583	554	570	534	550	584	
573	556	590	563	570	570	569	564	
623	560	572	560	629	571	593	582	
568	569	580	593	591	547	563	568	
559	585	611	606	556	529	604	558	
555	579	591	562	576	625	600	580	
560	549	547	583	611	558	556	508	
527	552	567	596	584	533	556	526	
546	610	616	605	599	565	564	545	
600	582	583	582	589	606	594	574	
577	569	555	606	566	606	571	526	
591	621	596	570	533	561	573	578	
532	558	569	563	577	570	615	514	
502	558	599	535	560	539	565	566	
573	536	550	562	582	563	559	490	
567	608	604	560	576	546	578	563	
551	603	559	558	590	574	573	507	
534	549	564	584	544	584	541	558	
583	586	635	518	584	539	550	526	
570	589	592	606	600	548	500	516	
544	599	565	561	551	556	518	515	
546	548	521	551	580	580	564	544	
568	533	594	528	568	603	587	551	
537	561	590	596	598	546	563	565	
545	595	536	558	572	593	593	569	
588	602	609	555	589	573	597	543	
575	568	550	565	550	617	537	537	
591	557	610	572	549	549	560	535	
567	588	582	612	551	574	546	497	
534	612	569	620	573	533	543	545	
544	605	536	570	554	576	583	507	
557	577	615	545	557	578	541	547	
536	535	577	612	624	550	552	540	
545	555	582	585	558	543	580	542	
575	580	583	556	564	549	546	567	
612	574	609	586	535	570	575	514	
549	545	598	521	570	557	533	570	
566	599	559	546	566	542	569	569	
562	615	566	590	574	553	568	563	
547	572	528	544	543	577	526	528	
560	572	588	562	578	562	551	537	
563	555	576	551	555	605	577	551	
577	568	602	566	553	551	505	529	
501	534	613	558	568	537	550	519	
567	538	591	514	574	597	532	520	
591	586	551	529	591	600	530	577	
582	523	571	568	571	565	547	568	
571	558	549	597	559	569	573	519	
528	554	611	613	588	572	580	528	
547	529	547	521	568	529	559	527	
577	619	556	569	533	595	528	528	
560	566	616	546	615	534	579	540	
570	570	615	589	559	559	537	570	
573	576	552	559	574	495	641	531	
521	565	604	558	536	562	572	552	
550	575	575	561	579	551	530	523	
576	554	565	571	539	535	547	529	
590	573	565	532	582	559	556	581	
604	560	578	573	523	561	597	528	
532	580	575	575	555	619	568	577	
615	519	536	544	559	548	544	562	
537	536	556	559	548	562	541	515	
561	562	620	529	544	542	534	533	
508	601	572	588	559	539	536	557	
580	540	537	594	563	560	561	561	
596	517	529	543	545	483	571	510	
539	565	601	535	549	581	563	543	
530	558	548	577	577	566	544	547	
492	578	586	524	557	553	568	565	
523	575	614	595	564	540	542	538	
560	590	572	594	531	541	551	523	
543	581	569	592	582	543	561	543	
576	541	583	569	540	536	579	547	
545	581	592	584	608	571	579	547	
538	585	563	521	583	572	517	558	
523	583	548	555	563	553	588	527	
522	583	571	530	570	566	550	522	
596	527	583	581	532	566	569	572	
534	585	559	561	559	551	550	568	
560	509	552	566	507	663	543	543	
547	568	568	553	586	525	538	537	
591	548	610	535	550	533	565	565	
519	565	543	532	550	547	556	513	
544	575	553	541	575	513	561	491	
548	551	599	592	520	544	556	542	
545	591	575	533	534	544	520	494	
522	567	535	587	569	500	555	501	
554	556	576	573	542	578	530	538	
538	528	557	571	545	528	559	513	
529	570	536	572	531	539	528	501	
514	543	540	571	547	536	566	542	
613	546	582	566	531	541	586	557	
564	579	574	547	541	580	550	502	
511	520	521	607	524	530	564	538	
540	527	565	567	550	564	593	505	
558	558	560	517	578	565	544	508	
494	582	533	550	535	549	535	508	
549	562	552	546	561	566	572	524	
536	563	567	570	575	593	553	521	
580	521	531	550	582	555	556	501	
555	532	544	569	568	531	567	567	
539	561	549	539	541	553	541	506	
562	533	530	593	550	540	563	516	
521	542	555	525	542	526	597	543	
560	579	545	573	545	511	508	494	
551	567	554	560	573	506	500	513	
530	609	571	607	548	551	568	551	
552	543	549	538	574	541	540	492	
558	571	560	573	533	574	545	548	
587	528	528	582	593	558	544	520	
540	544	569	567	535	543	581	504	
535	584	564	592	526	529	551	514	
538	550	562	573	548	540	546	488	
508	588	525	558	575	549	541	545	
531	579	548	573	525	529	530	549	
563	601	527	568	548	540	547	513	
497	547	582	548	556	521	553	518	
535	532	568	567	571	583	535	547	
545	558	554	561	590	543	548	519	
558	542	557	582	528	532	544	569	
543	527	541	560	509	548	514	552	
546	536	533	512	574	575	568	528	
525	565	537	526	578	534	547	533	
567	580	552	576	521	563	530	538	
561	522	568	551	581	511	520	548	
526	556	557	542	535	540	547	502	
532	525	549	570	523	574	510	520	
521	517	547	549	540	595	544	513	
532	572	531	541	568	562	551	530	
553	529	566	547	540	511	538	500	
538	558	579	568	596	558	601	546	
556	577	520	589	563	524	523	550	
553	540	572	520	549	522	528	506	
524	496	543	541	552	546	517	525	
522	569	528	549	550	522	553	522	
522	539	536	553	541	554	537	487	
528	537	604	566	535	575	515	561	
545	577	547	564	536	531	555	557	
515	570	564	545	544	550	538	517	
502	555	513	559	562	484	529	536	
569	552	571	538	494	543	512	511	
566	535	575	540	540	517	548	552	
550	543	589	542	535	516	518	554	
521	574	536	543	588	546	521	504	
498	533	610	546	538	525	548	524	
512	538	563	577	521	486	563	504	
553	554	544	538	533	554	506	503	
541	563	565	532	580	594	509	476	
510	506	526	563	523	508	581	545	
515	540	537	549	592	553	552	503	
557	557	563	531	539	547	540	532	
520	553	551	518	528	561	558	512	
537	524	543	553	549	540	531	491	
531	558	571	531	561	530	533	527	
523	573	531	566	509	565	545	486	
556	521	588	523	565	511	530	509	
516	515	559	584	533	534	507	492	
533	543	528	551	541	548	560	533	
534	558	527	557	537	550	540	528	
554	541	537	534	497	574	535	520	
505	562	509	531	541	492	558	536	
532	557	550	583	518	568	569	527	
530	537	562	545	501	521	528	516	
520	528	532	526	520	517	524	487	
552	542	541	520	579	513	490	508	
508	526	507	568	514	518	545	510	
569	559	566	509	549	519	558	495	
516	545	528	498	590	532	500	526	
519	524	545	567	545	522	551	501	
556	555	521	558	562	516	537	532	
498	501	541	573	562	511	516	508	
505	553	560	514	542	532	509	502	
537	565	555	573	522	513	535	523	
550	566	566	550	564	535	524	517	
524	544	542	534	536	529	505	492	
537	546	554	520	543	542	548	525	
525	529	569	534	532	546	535	527	
548	529	550	515	552	515	488	513	
501	566	559	554	572	503	552	513	
506	529	486	551	516	516	578	497	
516	519	500	525	507	488	525	513	
527	600	492	501	522	545	538	541	
510	561	491	553	554	563	510	469	
595	547	548	504	535	528	497	483	
559	537	552	534	573	513	493	524	
526	540	517	538	526	578	513	544	
522	544	561	552	559	540	520	535	
496	534	526	536	495	555	544	512	
497	523	541	548	527	535	497	534	
525	551	512	517	556	518	488	537	
523	548	535	533	557	516	523	525	
557	504	562	552	513	468	531	542	
529	560	521	506	576	518	526	484	
484	540	516	541	541	485	525	462	
488	517	539	556	538	598	563	527	
505	525	528	507	460	528	489	504	
534	534	531	525	558	520	536	518	
551	524	536	522	461	490	547	539	
490	547	524	548	576	534	511	478	
521	577	526	499	501	475	505	501	
492	566	518	543	522	552	499	499	
528	498	489	564	520	468	532	509	
537	548	560	552	518	542	553	481	
544	524	572	509	498	515	518	478	
476	543	543	543	522	495	518	470	
509	497	589	522	513	492	518	515	
546	517	536	560	536	508	515	512	
497	530	574	505	542	536	517	481	
530	533	527	562	527	513	548	471	
485	566	503	564	530	529	519	456	
500	556	552	549	494	516	532	525	
535	561	540	523	519	534	549	501	
541	566	527	527	566	519	513	508	
526	564	515	528	559	539	500	511	
516	523	539	533	577	518	472	483	
505	536	582	466	535	513	544	471	
481	524	493	550	504	539	542	461	
527	503	510	526	508	509	523	507	
503	514	515	484	536	521	525	496	
545	558	503	549	491	582	517	547	
533	543	521	543	508	537	520	521	
573	511	522	540	522	506	481	481	
484	509	593	505	460	545	569	503	
505	528	540	543	518	523	533	488	
537	562	512	552	527	515	491	501	
503	499	542	517	496	520	533	460	
538	570	521	541	576	496	524	494	
528	506	532	513	548	541	558	466	
508	508	543	512	524	520	533	505	
540	505	535	508	537	511	534	494	
517	523	537	536	550	515	503	503	
512	566	518	485	537	534	504	467	
517	529	533	505	523	510	516	516	
504	509	556	535	537	528	477	512	
501	510	513	550	497	515	511	495	
490	535	555	553	502	513	488	505	
535	495	525	550	530	485	476	493	
522	543	530	533	495	509	500	521	
482	555	499	554	557	530	538	510	
509	531	519	515	520	505	560	482	
532	560	520	475	515	509	533	522	
510	512	539	501	485	493	531	496	
512	566	557	502	511	527	517	505	
510	528	541	513	528	521	537	480	
505	525	524	533	529	539	491	475	
482	502	500	526	513	519	530	473	
517	557	540	509	491	544	530	479	
506	519	544	470	506	494	497	463	
487	507	552	501	503	526	540	510	
556	533	507	538	522	501	545	470	
511	542	540	514	475	470	495	510	
477	509	532	542	481	515	509	463	
528	475	521	488	517	496	552	485	
519	483	527	496	531	532	487	460	
492	510	518	556	505	534	536	502	
484	514	512	558	512	516	508	506	
500	480	494	565	501	479	539	456	
528	505	476	531	534	507	567	473	
579	502	496	530	499	528	519	461	
511	529	527	503	478	522	531	506	
528	490	487	488	536	504	499	479	
525	526	546	531	520	485	498	467	
486	500	506	526	535	493	510	485	
502	538	537	506	492	468	523	513	
529	508	499	497	476	513	520	470	
484	498	583	523	477	500	482	522	
503	495	521	488	513	525	515	493	
518	551	508	486	506	499	505	486	
526	488	472	477	485	531	493	521	
534	536	504	519	497	479	504	455	
490	536	554	539	521	492	520	482	
527	515	506	523	483	519	487	493	
467	512	504	486	523	508	533	488	
564	511	497	519	537	506	521	487	
518	537	496	553	503	515	480	492	
471	502	522	504	495	525	490	497	
478	489	502	491	520	500	521	493	
510	505	508	514	544	558	496	489	
481	495	530	505	503	487	489	524	
490	504	485	482	502	494	479	506	
492	522	485	504	476	494	520	495	
476	506	533	492	533	476	518	492	
473	523	499	489	508	540	473	463	
518	566	478	532	497	525	552	478	
503	506	511	549	549	514	469	461	
532	510	484	511	527	525	488	483	
526	474	542	506	530	563	557	520	
491	516	527	491	501	480	505	468	
509	492	456	512	480	506	497	449	
499	516	540	477	529	499	492	482	
489	553	524	521	513	500	502	457	
522	489	507	509	513	508	479	486	
520	504	505	491	489	494	465	472	
472	479	529	500	512	505	483	471	
487	516	525	490	503	461	543	493	
476	503	495	511	452	438	470	490	
502	511	473	554	493	515	484	449	
527	536	465	493	519	490	504	470	
490	537	512	470	498	466	496	438	
474	486	517	474	474	519	480	465	
490	518	487	501	497	499	528	441	
512	506	521	467	509	474	526	484	
475	502	447	527	499	511	460	477	
492	547	520	546	494	506	492	501	
475	503	537	520	492	509	492	503	
513	545	523	544	533	493	526	501	
490	479	535	494	506	486	512	477	
478	496	518	518	509	517	486	448	
483	484	519	512	551	491	486	442	
516	480	512	486	511	547	533	422	
485	526	541	523	486	498	477	478	
478	489	510	529	493	496	479	477	
489	470	530	483	499	498	514	501	
508	497	522	511	571	495	463	468	
507	490	501	540	480	485	501	485	
485	500	508	510	491	480	506	498	
490	517	543	458	499	477	487	483	
438	473	502	480	516	515	481	464	
483	475	512	507	496	516	510	483	
468	540	500	518	464	479	527	481	
478	498	463	466	456	502	470	475	
508	520	555	480	525	481	460	500	
500	507	532	491	526	530	507	477	
487	497	487	527	514	485	471	461	
467	496	502	506	465	500	500	483	
454	456	501	478	519	487	485	495	
516	513	539	489	463	486	526	470	
480	499	486	508	496	526	443	499	
500	528	512	459	490	493	475	484	
489	510	463	524	453	532	464	474	
521	479	535	494	464	480	462	456	
488	498	554	502	475	519	495	468	
462	499	449	490	465	486	479	473	
500	481	496	517	477	502	489	499	
494	510	505	530	526	487	503	448	
481	486	498	520	501	492	494	462	
500	496	478	476	450	523	482	439	
481	495	513	485	487	523	512	446	
494	468	486	527	491	500	523	458	
444	468	504	451	512	487	498	475	
494	491	484	486	515	478	484	486	
487	524	512	529	490	505	500	460	
465	512	504	531	495	473	515	487	
480	525	508	516	530	540	442	477	
483	486	524	543	474	494	513	440	
528	485	510	468	464	475	529	447	
479	512	510	470	481	530	514	474	
443	472	479	475	451	478	488	512	
471	465	501	477	481	484	501	432	
454	462	534	483	465	502	475	449	
501	498	504	482	499	500	523	485	
443	480	516	479	516	493	468	436	
478	461	504	524	486	499	502	440	
520	517	485	516	516	469	481	468	
477	489	483	486	496	493	463	442	
477	487	499	475	501	501	492	526	
473	483	516	477	466	481	485	429	
530	546	519	513	506	479	464	479	
459	497	465	500	516	472	498	505	
481	509	498	503	473	439	474	451	
468	498	477	487	461	476	496	457	
493	519	478	464	493	477	499	511	
495	449	503	492	500	485	463	503	
466	500	509	502	490	516	469	430	
501	498	497	485	494	514	473	445	
482	498	502	510	484	500	466	429	
477	481	480	500	520	475	452	438	
480	534	500	512	523	525	483	448	
454	502	509	510	466	490	508	487	
457	504	503	512	475	475	478	473	
519	524	524	484	498	457	467	460	
478	500	505	487	453	513	463	449	
499	482	504	505	486	441	484	502	
487	494	476	501	464	495	439	472	
464	461	537	517	500	490	448	440	
459	521	476	474	478	453	488	508	
462	472	495	501	422	470	466	486	
468	489	503	481	486	503	467	458	
507	457	485	446	458	512	482	450	
499	507	531	510	476	480	469	458	
482	502	447	490	480	528	447	484	
463	483	515	516	472	473	476	470	
466	486	487	479	479	478	495	417	
493	483	489	464	485	528	475	464	
464	523	465	451	487	458	465	481	
512	501	562	475	496	468	501	442	
478	468	486	463	486	435	521	451	
478	482	508	461	480	454	457	490	
433	473	488	462	468	492	478	437	
443	509	484	491	493	490	448	455	
486	491	506	457	465	465	461	454	
483	513	480	516	518	513	478	465	
501	501	509	513	469	463	486	472	
466	446	473	485	426	512	479	438	
471	484	510	479	476	491	496	474	
430	468	483	488	496	459	460	440	
448	418	494	489	462	470	502	464	
446	466	502	518	490	476	513	476	
501	470	499	519	473	464	457	465	
509	499	479	532	491	448	496	464	
439	532	472	507	454	472	455	419	
458	469	473	500	473	467	465	484	
453	510	481	485	527	456	423	468	
448	469	492	475	472	469	490	472	
503	451	490	530	463	466	465	444	
451	459	486	489	467	459	443	514	
463	466	470	444	473	500	485	430	
488	471	495	487	462	458	454	465	
460	501	518	427	431	479	491	426	
453	502	476	533	482	456	480	445	
508	482	520	442	460	450	481	451	
412	484	464	529	495	474	469	474	
443	519	477	503	431	485	505	418	
432	453	488	452	500	514	463	420	
488	485	457	492	481	472	479	459	
442	485	495	484	491	486	479	451	
473	503	501	477	483	469	493	485	
438	485	470	482	462	475	483	454	
485	441	480	472	475	475	495	473	
462	460	528	476	464	448	460	478	
438	458	474	454	495	446	467	488	
477	440	465	477	510	506	470	448	
429	471	450	472	497	469	473	458	
452	466	477	503	481	501	488	459	
465	510	491	485	466	450	441	467	
523	515	486	501	482	487	450	432	
458	449	518	500	451	456	518	466	
493	438	484	453	476	503	498	503	
479	492	485	460	505	475	493	466	
469	483	475	448	497	472	450	449	
477	465	455	457	484	473	476	444	
465	480	454	480	488	479	483	420	
462	496	479	458	489	472	496	439	
458	444	463	487	463	474	507	436	
467	469	444	468	463	483	456	471	
479	475	498	477	503	473	459	455	
444	473	480	482	458	483	491	480	
449	527	490	459	464	463	443	428	
485	454	482	461	489	473	448	451	
520	477	501	480	460	448	472	430	
454	489	474	474	462	479	440	433	
480	487	471	463	475	460	463	484	
471	464	457	490	420	457	462	431	
472	463	474	417	512	429	456	442	
474	469	468	478	490	490	474	474	
520	489	517	500	421	459	454	413	
426	476	496	450	469	472	463	421	
460	462	486	466	439	450	458	438	
456	508	482	451	504	465	459	461	
483	464	442	473	473	472	485	472	
474	476	522	516	457	487	465	460	
418	438	456	495	470	446	479	423	
464	461	486	489	471	442	449	438	
515	477	521	482	454	438	438	407	
466	440	463	488	427	459	473	421	
432	491	500	492	443	460	451	463	
491	479	478	453	462	424	477	447	
480	462	473	482	478	490	443	443	
435	439	481	503	490	429	446	413	
447	476	496	448	496	446	474	486	
474	439	465	491	472	458	467	485	
411	488	481	497	477	430	475	426	
477	474	446	429	481	499	495	423	
433	486	489	460	502	487	440	470	
467	492	469	465	490	447	465	471	
472	440	443	476	486	459	452	492	
447	450	462	479	459	498	460	449	
494	511	461	459	435	469	438	460	
472	482	442	441	453	468	448	438	
471	458	409	503	479	486	432	406	
458	469	481	442	441	462	501	474	
438	457	449	431	466	448	479	457	
437	495	490	482	462	482	451	437	
406	469	483	438	467	459	490	445	
418	484	472	464	457	469	457	457	
462	469	506	484	518	437	462	425	
450	453	477	449	470	468	462	444	
439	472	501	427	465	502	478	462	
464	484	463	483	428	442	480	447	
442	481	465	456	469	471	477	436	
496	466	471	492	462	459	445	471	
492	489	466	458	454	440	463	426	
472	465	445	455	453	444	460	451	
476	455	475	430	451	473	481	455	
448	479	475	433	441	467	494	438	
483	484	478	472	456	484	470	411	
461	480	492	450	454	480	464	439	
440	476	506	446	475	495	464	414	
474	487	471	456	450	473	460	453	
470	444	489	435	427	438	435	441	
465	446	476	467	488	450	452	479	
448	451	458	492	472	464	480	450	
409	513	475	457	477	449	471	456	
415	463	448	454	403	461	421	413	
454	448	481	497	479	494	461	464	
443	481	486	483	467	420	417	432	
458	440	465	491	450	511	437	459	
471	483	470	442	471	471	438	451	
450	461	436	472	443	481	452	399	
439	443	439	437	482	448	472	447	
444	481	429	451	444	448	486	436	
447	438	453	454	428	472	455	446	
437	438	472	455	434	424	457	435	
471	502	480	469	457	478	439	439	
437	449	452	462	457	450	449	404	
483	496	506	473	453	456	468	457	
444	457	483	460	450	454	457	459	
412	490	493	458	457	440	483	440	
422	429	433	471	434	429	439	410	
462	441	460	457	457	451	451	391	
465	425	486	470	475	460	458	463	
454	495	481	467	440	450	465	403	
457	468	459	475	449	495	455	441	
434	469	504	477	448	412	450	406	
462	470	495	473	446	503	450	414	
470	476	466	490	438	471	476	442	
414	452	485	441	427	471	477	445	
468	437	486	439	433	455	431	448	
417	469	487	469	486	475	433	427	
457	467	490	469	460	449	456	436	
447	435	482	453	445	454	432	378	
467	446	519	451	470	474	452	388	
430	488	471	439	416	448	454	444	
435	483	423	438	458	449	477	410	
464	466	475	452	436	430	477	465	
442	486	483	462	435	445	443	404	
473	469	467	438	450	510	476	428	
469	469	429	495	437	448	434	402	
456	440	494	458	480	464	446	438	
446	457	431	448	450	473	490	417	
442	474	502	432	423	451	443	413	
456	465	459	477	478	442	434	418	
460	440	459	449	450	439	473	417	
478	466	465	469	449	444	388	417	
411	413	477	479	452	453	431	432	
445	470	450	495	472	421	477	456	
456	432	466	435	430	431	459	432	
469	480	429	430	439	481	434	453	
409	487	474	459	436	424	476	439	
432	449	484	466	461	424	452	444	
445	441	470	465	436	445	447	431	
429	418	448	458	444	486	451	419	
424	435	439	452	477	433	459	449	
438	485	436	449	471	451	447	401	
462	442	453	477	448	443	457	401	
449	409	417	450	455	417	446	432	
432	446	445	427	433	431	497	379	
467	454	472	429	446	461	461	423	
452	474	492	453	464	448	428	434	
422	503	474	473	456	469	505	431	
394	431	448	436	433	463	429	414	
431	446	477	444	458	427	434	429	
463	443	486	452	477	474	467	415	
447	457	456	479	423	460	431	396	
424	488	462	436	487	451	443	416	
470	470	474	452	421	456	440	413	
466	465	436	460	464	442	436	424	
443	452	452	470	463	419	449	412	
455	464	452	445	436	441	426	407	
434	426	451	458	434	437	465	445	
420	477	420	456	452	439	397	464	
427	466	451	461	435	461	492	441	
428	456	474	445	453	442	503	459	
463	464	442	436	466	432	435	406	
451	462	439	465	444	403	440	433	
421	461	484	437	458	441	428	440	
419	459	448	469	447	425	421	437	
398	425	458	452	458	445	423	405	
437	436	427	432	461	407	444	434	
454	435	448	437	435	382	435	445	
419	471	453	447	467	464	449	421	
406	459	426	435	474	435	446	387	
461	421	442	470	434	455	469	446	
431	451	435	433	443	438	453	401	
418	442	434	461	464	445	456	406	
390	427	449	443	415	451	468	411	
424	433	484	416	441	464	454	447	
457	459	446	455	428	444	420	453	
445	422	448	425	438	418	446	385	
443	450	419	463	406	411	463	405	
441	415	461	430	454	483	472	427	
427	445	436	433	434	455	452	435	
423	434	429	438	447	464	429	410	
461	438	468	483	420	402	424	463	
451	449	471	430	410	460	444	432	
399	518	426	468	455	437	418	442	
443	425	500	431	447	463	456	421	
433	417	425	418	461	443	412	402	
443	454	437	451	481	410	478	398	
456	486	464	454	423	432	430	446	
425	453	421	414	449	419	454	401	
452	454	437	451	420	450	440	395	
423	464	450	452	477	409	430	402	
457	431	477	446	494	415	410	420	
449	424	446	437	433	461	456	416	
488	455	471	463	454	445	434	428	
429	425	478	410	446	402	426	402	
424	468	437	460	416	437	406	412	
427	470	484	405	473	430	396	403	
440	481	457	471	438	492	449	411	
434	408	446	451	429	442	430	415	
468	462	424	441	443	450	415	408	
414	411	446	459	447	436	411	441	
453	469	431	450	424	450	427	435	
439	431	444	433	390	428	439	433	
431	436	473	437	397	437	395	450	
416	459	493	463	445	429	407	412	
437	435	430	398	412	441	389	447	
430	391	467	441	441	432	404	410	
408	476	446	428	422	455	413	389	
411	500	437	457	433	403	448	402	
421	471	447	429	449	452	432	395	
408	462	464	469	447	438	433	408	
429	484	477	408	442	421	398	419	
463	460	452	434	417	416	409	406	
409	449	409	456	453	432	413	417	
433	446	469	424	444	434	413	404	
417	427	411	447	389	421	451	431	
440	426	448	458	433	434	440	426	
400	463	429	415	399	444	423	426	
425	420	459	477	469	388	430	380	
434	452	459	481	454	411	438	434	
384	399	442	422	414	409	431	425	
439	458	466	452	422	390	412	395	
422	455	421	407	404	412	423	418	
426	404	434	438	445	413	459	392	
419	413	442	464	460	448	436	410	
437	439	414	454	426	415	422	354	
432	444	436	464	454	424	411	400	
470	431	493	429	431	435	409	455	
398	429	434	429	403	431	408	433	
456	399	398	393	421	404	440	385	
456	463	445	464	436	432	429	407	
424	447	462	429	425	374	427	409	
397	444	440	478	376	415	426	405	
401	443	428	447	417	432	433	404	
439	434	438	431	406	453	402	430	
417	471	454	430	447	423	423	405	
436	450	443	464	422	424	418	391	
449	420	435	433	433	380	419	410	
482	438	405	459	453	453	427	450	
398	429	450	425	476	385	405	428	
417	439	460	434	410	426	384	393	
418	452	434	472	450	441	453	422	
424	428	437	426	441	472	403	437	
408	443	402	432	466	454	454	411	
444	420	449	417	464	383	456	380	
414	436	408	397	441	427	444	411	
424	425	399	450	397	419	411	374	
432	425	429	435	398	463	414	387	
414	401	422	429	407	420	447	380	
405	416	458	451	422	426	442	424	
428	469	441	426	442	466	437	401	
411	443	408	419	423	405	401	418	
408	479	472	437	455	412	437	426	
399	432	423	424	426	418	424	403	
432	423	458	466	442	433	390	417	
412	405	421	444	418	397	417	379	
392	444	458	398	406	402	404	417	
436	420	427	398	427	442	438	396	
448	437	481	442	442	413	399	386	
434	424	444	453	424	386	438	372	
411	444	463	451	421	434	398	402	
420	432	429	421	409	398	434	383	
414	425	460	428	431	418	409	399	
429	465	491	440	445	432	413	411	
425	465	425	402	401	400	448	406	
422	395	425	415	429	403	403	427	
416	410	437	400	427	434	416	433	
460	426	394	407	427	432	389	391	
440	423	418	464	433	396	392	419	
451	440	454	389	444	401	456	386	
467	438	407	433	455	373	385	385	
427	436	446	436	415	416	391	374	
404	416	416	420	441	428	395	410	
394	440	422	461	443	428	432	414	
405	416	433	394	455	428	395	372	
381	444	462	482	440	457	407	380	
417	450	417	389	458	397	400	359	
375	428	438	437	429	432	398	373	
425	433	405	459	425	452	390	350	
422	423	459	416	408	397	432	360	
416	432	425	431	419	402	455	407	
395	407	427	411	398	425	411	425	
437	402	424	399	415	373	450	365	
426	426	411	437	403	371	427	434	
414	409	428	418	433	427	422	391	
431	424	414	420	430	417	412	417	
417	432	426	452	392	408	402	399	
397	425	443	455	423	382	443	394	
410	397	395	418	497	412	440	408	
458	438	432	400	431	417	426	398	
396	451	433	422	445	382	393	440	
409	451	458	408	448	435	410	362	
406	398	465	450	423	375	389	401	
402	427	437	411	450	403	410	399	
380	432	447	433	416	397	409	378	
410	402	414	463	424	401	395	423	
427	413	487	438	425	434	401	413	
387	415	411	376	407	425	452	395	
368	455	420	431	401	424	446	399	
420	427	425	376	415	424	379	400	
417	413	406	434	429	466	443	383	
418	401	418	467	446	402	390	409	
399	415	404	417	432	420	418	416	
414	414	403	409	445	423	363	403	
442	424	429	442	423	399	392	398	
435	399	470	445	413	421	410	390	
408	381	447	390	423	383	410	384	
401	425	408	406	438	441	418	414	
427	409	411	435	426	407	425	406	
385	431	432	455	439	433	379	401	
434	429	442	417	436	405	406	378	
401	391	436	392	438	421	429	365	
394	438	416	417	425	413	419	406	
413	436	401	407	416	408	429	375	
444	427	406	421	425	433	459	389	
388	427	424	414	391	407	404	394	
407	395	421	393	405	453	426	377	
381	426	416	415	442	376	405	382	
410	438	425	419	391	389	457	400	
400	419	388	395	427	395	416	367	
434	418	436	448	388	430	409	427	
398	445	450	417	408	405	412	390	
427	460	416	437	401	412	356	392	
404	378	441	438	437	432	389	400	
394	374	385	418	410	399	427	419	
432	416	462	420	394	436	406	379	
374	446	437	431	443	383	437	399	
397	428	405	395	432	432	396	376	
383	427	428	395	430	399	427	426	
402	438	412	428	424	423	392	408	
445	391	439	465	398	404	388	412	
389	425	428	431	439	440	402	384	
374	447	420	438	418	434	404	391	
418	415	448	414	400	384	419	377	
394	428	429	407	404	342	432	433	
406	415	405	400	443	387	436	410	
397	390	406	400	396	393	374	390	
432	408	423	426	402	430	401	362	
402	395	396	409	446	424	374	381	
387	454	419	394	412	368	416	397	
403	394	466	419	413	417	374	386	
428	443	411	433	404	420	429	406	
434	415	434	403	388	426	412	392	
359	451	452	410	411	412	382	401	
427	390	407	395	388	413	405	378	
426	446	434	415	425	390	440	382	
413	400	394	418	393	424	401	385	
406	409	405	423	406	413	435	410	
368	412	373	397	385	399	414	384	
417	419	452	365	425	383	397	395	
399	418	402	435	411	406	422	391	
374	417	390	415	415	401	370	385	
389	436	421	419	414	402	379	348	
369	423	425	401	409	435	406	358	
382	441	397	399	431	426	392	383	
381	432	414	399	421	406	411	365	
398	399	421	420	389	408	409	389	
409	409	432	418	398	375	377	430	
442	430	418	393	396	410	371	385	
403	407	434	421	448	399	385	411	
411	415	387	421	413	409	374	402	
388	415	424	424	393	438	408	385	
378	444	425	417	426	369	436	398	
456	390	401	436	422	405	408	393	
390	396	417	422	411	440	392	382	
408	406	410	431	413	397	409	383	
431	401	412	412	386	420	378	391	
397	386	423	408	407	411	402	428	
378	391	450	403	409	424	394	392	
390	433	432	428	390	388	385	385	
350	432	453	424	411	428	389	410	
404	379	408	403	423	389	447	402	
394	396	405	408	397	404	432	399	
418	453	416	427	441	428	432	411	
392	396	404	415	403	422	434	376	
411	418	432	428	398	386	369	407	
397	388	434	392	429	414	413	345	
399	393	403	418	393	384	397	369	
414	437	402	431	398	428	416	373	
386	400	406	407	352	405	420	406	
408	406	378	404	408	394	354	388	
410	440	405	415	417	384	404	384	
413	446	424	417	389	398	441	405	
387	466	400	433	392	395	367	357	
366	397	382	402	428	408	412	382	
427	398	424	423	397	405	425	380	
402	382	431	416	371	385	412	400	
376	399	386	436	410	394	406	374	
375	410	440	418	392	371	374	408	
380	372	438	420	396	394	373	370	
409	377	414	421	400	406	390	364	
399	448	412	368	418	401	404	338	
368	414	418	402	411	379	401	378	
378	414	409	405	380	382	431	376	
414	347	385	395	395	402	406	338	
388	383	398	411	399	428	381	377	
410	412	384	408	401	439	389	416	
382	419	422	404	386	410	398	398	
438	402	381	406	416	420	390	392	
366	437	377	388	370	378	419	371	
402	405	441	436	370	400	406	357	
377	426	407	405	385	373	370	406	
393	387	403	418	437	397	374	379	
387	399	416	392	392	363	371	367	
431	392	398	375	434	392	407	403	
343	402	358	444	401	395	401	383	
417	412	421	429	397	366	418	399	
406	416	413	402	384	389	382	361	
399	379	425	382	399	383	384	376	
380	397	438	379	417	390	372	385	
369	368	389	384	383	402	354	365	
378	433	376	412	418	413	396	376	
395	407	400	414	379	379	397	395	
416	411	429	380	404	397	416	366	
371	424	440	441	422	405	412	372	
417	401	423	384	388	374	370	402	
410	389	402	410	392	401	433	354	
381	405	419	398	381	430	406	350	
371	389	426	393	410	434	420	360	
380	419	389	405	420	382	399	372	
378	430	419	400	408	371	388	355	
430	406	398	397	405	412	390	375	
369	423	405	430	373	396	411	415	
380	381	423	388	398	399	356	360	
391	400	395	424	372	402	392	386	
434	399	420	366	366	395	425	368	
389	409	393	374	407	375	408	404	
374	384	403	383	379	397	426	362	
402	389	404	394	395	384	365	372	
370	423	403	391	424	349	374	393	
351	341	414	446	402	387	392	386	
395	375	388	382	411	400	360	349	
422	386	421	460	412	393	412	380	
419	402	428	387	399	404	411	356	
348	377	417	382	414	408	346	377	
355	397	430	377	377	404	360	379	
390	386	412	406	368	393	393	389	
355	425	374	426	394	375	377	341	
385	433	413	423	401	409	385	408	
403	423	404	368	392	399	391	367	
379	365	422	410	385	360	403	373	
385	382	389	413	395	381	409	336	
395	409	390	370	387	389	376	358	
388	398	408	393	407	375	368	393	
353	383	380	384	403	375	411	385	
367	406	418	400	377	404	376	346	
373	438	417	404	373	382	373	416	
402	422	420	382	378	378	393	390	
394	353	410	422	385	372	372	392	
407	344	410	387	400	404	414	398	
371	408	405	382	408	373	372	366	
372	389	395	392	393	402	411	370	
377	375	407	363	411	388	364	351	
404	391	416	396	407	404	388	341	
386	370	399	404	440	375	377	384	
367	388	406	403	397	392	374	371	
382	398	418	378	393	372	385	390	
419	425	422	403	409	372	381	383	
390	364	411	397	398	391	357	359	
401	383	347	384	412	411	405	366	
363	389	357	401	363	407	364	352	
357	399	393	392	393	352	350	362	
390	398	388	406	388	382	409	330	
368	374	396	447	371	413	363	338	
385	401	419	388	433	429	396	361	
388	372	407	382	399	380	368	352	
347	396	409	353	370	358	382	368	
365	374	396	373	375	380	371	338	
385	378	380	399	385	358	375	351	
398	382	387	372	370	375	389	374	
365	393	427	388	385	348	411	368	
371	386	406	420	346	421	430	368	
376	392	402	378	404	375	342	364	
355	379	396	354	440	391	393	394	
411	396	399	432	407	395	393	401	
359	398	377	384	368	380	394	367	
377	382	394	398	383	390	399	353	
380	386	368	355	390	370	408	387	
413	411	368	386	404	384	365	363	
369	395	386	385	431	372	395	394	
351	426	427	382	372	355	396	371	
410	416	426	410	402	374	389	354	
364	362	375	416	405	391	367	366	
394	394	373	400	374	375	356	385	
386	413	417	354	365	359	373	356	
370	386	395	405	404	425	380	372	
367	393	377	402	366	366	357	350	
412	371	377	408	361	393	420	345	
370	403	372	391	362	388	372	338	
376	421	389	394	371	382	380	348	
375	392	404	382	377	360	364	380	
383	424	386	408	388	374	347	352	
403	381	384	402	376	401	364	369	
383	416	399	390	397	387	393	369	
384	375	405	387	392	393	383	362	
369	409	402	381	355	366	378	336	
386	400	393	394	400	372	369	349	
381	389	398	395	393	391	349	378	
384	389	394	388	373	365	375	342	
378	405	361	396	399	387	362	336	
415	405	370	366	397	378	378	372	
400	380	374	390	394	397	383	339	
338	409	405	375	376	417	389	342	
388	390	376	399	392	363	343	331	
356	378	396	380	371	362	401	398	
362	411	410	346	389	411	379	357	
370	425	373	398	415	365	358	386	
371	369	410	350	369	386	368	376	
357	388	367	368	383	380	373	334	
374	406	407	368	390	377	360	389	
363	418	393	381	368	374	362	329	
384	381	364	352	379	401	363	377	
367	370	386	368	343	372	393	351	
328	414	412	386	362	388	347	387	
368	393	387	395	382	366	367	363	
402	411	390	361	397	372	399	386	
392	375	429	421	400	382	374	348	
372	377	384	361	386	359	351	382	
383	418	392	410	392	385	378	342	
364	429	403	411	365	360	369	377	
372	366	402	384	374	382	353	372	
389	396	394	381	388	416	372	402	
402	370	402	370	375	404	378	390	
375	356	371	355	388	417	362	362	
352	381	392	381	371	429	326	348	
357	392	377	414	409	387	328	356	
408	367	413	395	371	366	382	382	
358	382	356	374	387	374	366	365	
355	384	362	352	347	416	366	351	
368	392	378	376	390	343	373	362	
416	389	403	405	389	377	360	383	
375	385	377	412	375	387	359	361	
362	361	411	384	391	383	375	353	
381	372	424	380	386	358	332	378	
382	384	375	416	342	373	366	354	
359	350	409	386	344	398	382	337	
367	409	426	380	358	421	353	355	
377	392	395	394	405	365	399	378	
365	399	377	378	383	355	348	339	
356	357	396	405	336	380	372	343	
354	384	395	399	407	359	381	349	
393	353	363	363	374	347	370	338	
376	346	374	353	356	359	364	371	
372	371	420	366	398	354	357	323	
352	361	352	361	384	374	370	337	
361	379	388	382	375	430	367	367	
426	367	377	409	361	370	331	369	
351	397	418	369	392	378	411	359	
376	394	381	403	366	331	335	338	
337	337	367	369	371	375	373	355	
345	373	379	396	361	381	383	364	
392	363	437	396	387	364	378	360	
372	387	370	374	398	370	399	389	
348	397	359	392	380	375	359	364	
329	381	385	400	395	372	383	362	
367	393	371	360	381	359	360	358	
381	370	362	389	333	398	343	350	
365	339	384	394	351	368	360	387	
389	345	394	362	369	361	391	359	
388	387	405	370	361	390	344	337	
395	365	381	393	389	358	349	365	
373	353	384	391	392	351	368	317	
390	376	378	389	404	356	381	329	
366	365	387	365	368	425	376	368	
346	359	407	393	383	368	368	358	
334	389	376	371	369	356	376	337	
376	350	404	373	381	384	339	337	
324	375	390	407	382	373	381	383	
334	381	379	394	371	365	349	364	
365	391	396	390	384	379	409	337	
383	413	398	381	384	338	369	364	
362	359	413	378	376	371	360	324	
358	389	409	397	360	369	363	316	
359	397	360	390	383	380	349	371	
374	364	364	352	372	336	385	322	
345	402	377	384	388	385	381	326	
359	358	370	386	418	317	368	354	
377	375	367	377	382	380	335	347	
373	407	372	362	395	363	364	373	
387	368	347	396	378	369	363	367	
383	384	361	374	359	338	338	379	
348	367	368	384	424	385	386	391	
343	361	362	379	354	369	391	369	
354	366	381	382	360	384	388	345	
341	359	377	366	394	351	365	342	
413	340	395	372	365	378	400	349	
332	430	366	422	371	353	363	369	
336	389	380	384	382	344	381	338	
367	337	381	371	333	378	374	370	
358	350	368	374	373	368	332	375	
393	381	367	373	383	365	339	342	
364	377	385	375	375	379	364	335	
366	412	351	363	365	350	360	322	
348	370	394	359	367	370	367	351	
377	371	358	374	387	351	351	376	
369	359	355	364	371	375	335	353	
375	384	329	395	380	344	371	340	
366	374	412	371	380	339	321	348	
342	337	380	391	362	348	365	368	
355	344	346	357	384	366	375	340	
379	345	375	365	380	348	398	327	
362	383	332	355	361	351	336	340	
347	386	361	368	331	373	357	367	
367	376	369	360	364	362	378	354	
372	349	419	362	336	370	401	342	
344	350	379	395	351	379	372	331	
348	376	396	345	363	355	370	344	
357	400	415	379	403	381	369	345	
369	377	371	367	358	353	359	320	
391	373	359	382	372	384	382	382	
334	384	405	383	356	371	364	345	
360	365	377	397	352	367	357	380	
364	359	350	376	338	360	354	344	
384	362	395	360	350	364	386	336	
366	367	365	362	377	337	376	304	
360	354	361	358	392	363	370	340	
378	369	392	366	369	396	347	352	
368	342	377	380	404	359	362	308	
359	383	355	365	369	363	359	346	
344	385	424	359	374	379	314	333	
396	361	363	332	364	350	314	322	
351	366	347	383	366	390	355	316	
356	347	361	373	354	369	358	333	
357	330	380	353	373	351	359	357	
335	370	389	377	367	343	352	332	
359	322	375	402	312	336	333	354	
360	378	339	355	363	380	325	363	
361	370	363	375	366	371	371	331	
304	377	385	378	379	379	356	357	
339	369	358	351	351	337	323	333	
362	363	361	357	383	383	353	339	
381	350	352	368	354	365	349	314	
342	385	374	367	391	369	388	334	
363	410	375	375	361	341	366	328	
361	373	336	347	376	348	368	344	
381	362	337	377	339	361	337	341	
359	382	382	372	369	352	367	352	
331	358	330	359	358	336	324	333	
366	381	363	379	350	351	347	339	
349	370	381	393	345	373	361	329	
340	364	360	345	382	328	334	355	
359	319	409	363	359	322	351	315	
366	347	335	337	331	349	358	348	
317	343	374	353	359	358	334	338	
356	338	343	392	354	335	377	325	
381	384	348	353	361	358	395	330	
370	366	342	361	341	382	364	362	
352	374	378	374	378	368	369	342	
352	356	392	335	371	377	341	338	
341	350	354	375	380	343	378	343	
351	348	323	353	373	350	324	363	
355	372	368	366	344	337	303	338	
372	361	354	349	379	396	346	346	
342	336	336	372	364	354	337	351	
355	379	343	390	355	402	369	341	
354	376	357	366	350	370	339	371	
376	350	383	352	330	361	321	317	
350	365	361	369	389	365	342	377	
380	347	372	375	330	369	358	375	
365	366	373	355	367	319	339	347	
358	317	377	354	376	351	344	343	
336	357	375	372	346	375	382	345	
322	352	359	338	404	374	331	337	
343	359	354	385	326	355	355	313	
344	396	372	343	391	336	360	359	
333	372	389	338	341	363	365	310	
338	354	359	374	358	366	361	334	
337	366	360	382	359	321	372	346	
359	377	380	359	348	345	330	324	
351	351	369	360	383	355	342	332	
335	383	380	330	383	337	349	336	
336	373	333	390	333	380	363	353	
354	344	336	370	335	350	358	373	
366	353	320	330	355	365	375	321	
369	373	361	360	362	369	345	318	
332	354	391	331	361	344	335	315	
373	404	353	358	348	360	352	305	
354	366	349	387	337	345	360	330	
367	366	368	376	343	302	337	333	
331	366	386	342	358	364	332	343	
363	346	349	366	374	312	333	329	
354	374	355	364	365	335	364	333	
344	360	339	361	354	348	333	345	
362	368	371	361	370	377	319	319	
355	350	350	365	334	334	364	322	
361	375	354	384	381	325	353	305	
345	336	386	325	323	351	311	333	
370	357	334	347	373	372	379	309	
347	350	360	349	326	340	313	362	
320	343	377	364	362	359	347	324	
306	360	380	322	334	347	372	341	
337	375	384	327	345	350	331	338	
359	351	385	352	351	336	370	300	
385	404	375	359	340	342	348	332	
362	362	344	352	370	363	304	371	
351	342	393	350	357	371	368	290	
318	343	377	360	372	354	321	331	
326	337	364	375	364	355	342	331	
349	416	380	342	368	365	317	363	
343	373	391	340	340	363	381	348	
372	344	363	359	354	361	353	329	
337	311	368	357	338	362	337	345	
370	365	358	333	362	320	356	331	
346	333	360	384	334	377	358	332	
357	340	351	360	340	345	315	319	
338	405	360	372	354	323	351	373	
349	344	365	378	350	348	369	330	
331	360	329	344	342	349	330	368	
349	364	327	352	370	370	337	287	
364	373	361	335	326	348	359	327	
354	324	390	367	371	356	356	323	
346	336	337	337	334	342	352	311	
310	375	353	383	352	327	341	333	
329	390	303	375	372	363	333	337	
348	372	343	336	328	354	332	359	
329	363	368	362	343	343	340	319	
344	352	344	346	325	358	344	308	
357	370	374	354	363	359	368	339	
368	328	361	358	356	345	303	323	
338	412	328	343	386	317	323	342	
307	331	359	359	344	329	325	321	
328	370	356	400	367	342	355	338	
351	343	331	390	332	372	383	374	
293	354	357	370	349	332	336	291	
325	399	337	359	354	350	384	327	
334	317	342	370	366	368	326	323	
341	347	382	343	354	320	386	321	
370	351	335	366	348	335	316	324	
365	359	387	336	381	349	370	282	
348	308	357	340	348	343	318	332	
337	369	354	351	349	347	311	312	
350	316	347	377	322	315	271	314	
308	354	387	361	373	332	345	316	
347	326	337	383	326	336	327	329	
363	361	347	322	348	329	372	365	
324	367	327	317	349	352	343	344	
361	340	327	349	336	352	367	306	
350	354	371	339	343	325	348	324	
325	349	367	355	374	346	353	335	
331	333	373	309	352	335	331	326	
316	306	335	334	349	298	362	295	
372	360	396	351	354	341	335	339	
332	373	368	336	344	347	341	340	
333	329	317	383	329	321	348	329	
329	308	319	348	379	355	359	305	
329	358	352	355	341	324	323	320	
336	338	329	367	370	323	333	330	
342	362	366	377	352	329	350	336	
324	370	339	322	330	337	353	325	
346	326	359	343	381	384	336	344	
333	338	354	356	360	381	346	316	
355	358	359	362	334	331	359	309	
322	355	376	351	329	317	323	333	
336	344	340	336	343	348	360	313	
371	354	356	314	368	343	346	331	
327	358	367	298	343	323	301	300	
352	357	322	349	394	347	320	328	
340	415	355	344	341	351	354	328	
347	333	330	350	341	345	330	347	
356	334	381	368	349	343	358	356	
351	311	379	357	364	313	343	293	
325	357	388	381	339	351	328	337	
316	333	365	374	337	319	295	304	
323	313	365	342	331	325	317	320	
306	354	341	319	350	319	343	319	
342	368	320	366	332	324	317	347	
342	327	360	367	354	330	330	327	
351	339	328	321	347	336	320	321	
330	313	325	338	357	302	336	314	
363	344	332	354	327	335	310	337	
370	318	352	371	312	319	338	297	
348	339	339	323	345	396	317	307	
333	363	321	335	335	330	336	292	
310	333	361	322	306	305	327	333	
351	329	327	337	331	366	340	304	
317	369	356	353	352	355	338	327	
293	343	369	310	351	313	341	323	
343	357	335	323	352	376	326	289	
357	349	345	341	344	331	346	323	
334	358	341	333	314	338	336	325	
343	374	329	353	349	348	355	299	
326	333	385	314	321	346	333	304	
325	333	361	365	346	327	385	292	
319	349	340	340	352	337	335	343	
375	317	341	338	342	347	337	288	
348	348	343	344	371	310	310	340	
365	336	383	375	351	380	342	306	
320	350	379	355	303	344	329	345	
348	377	326	345	319	351	324	292	
332	350	353	334	340	314	339	329	
320	357	319	308	340	327	295	324	
356	350	374	350	326	332	336	321	
310	329	337	332	352	327	378	307	
326	344	321	333	312	338	322	314	
338	342	374	323	327	326	357	300	
314	339	355	349	345	335	333	317	
314	365	337	352	336	367	356	332	
320	329	307	321	319	327	333	328	
320	355	362	369	339	360	323	329	
360	330	331	333	351	311	316	308	
351	343	371	348	334	347	368	331	
352	302	330	363	355	337	351	341	
321	332	351	341	327	307	312	337	
334	337	340	338	392	333	322	322	
320	317	363	344	316	349	326	297	
335	318	345	330	324	324	320	307	
350	303	321	348	325	361	332	304	
314	346	326	339	348	353	297	282	
338	343	309	312	357	348	362	296	
322	334	358	336	384	376	334	327	
315	374	363	342	330	283	332	316	
298	358	335	279	344	303	336	324	
326	327	329	375	346	350	330	311	
299	346	334	331	331	301	340	301	
316	346	339	356	333	314	326	261	
321	303	362	320	332	351	322	319	
293	351	357	324	289	352	341	323	
323	333	373	320	347	313	336	300	
336	299	366	325	308	340	333	317	
337	332	351	345	360	315	328	270	
316	345	318	326	355	341	356	356	
334	348	337	326	316	353	321	283	
353	343	348	327	327	324	307	346	
343	361	338	337	353	319	320	296	
329	349	327	308	338	327	304	305	
312	332	352	329	323	348	353	307	
364	351	349	327	313	323	314	288	
345	320	365	334	344	333	312	316	
315	349	334	339	329	328	344	296	
309	331	321	338	312	290	351	282	
295	317	345	352	324	301	315	284	
314	311	322	322	343	339	305	292	
320	338	346	325	314	325	306	293	
320	353	341	317	312	334	320	313	
321	330	331	325	302	318	327	300	
317	336	323	320	349	339	300	298	
306	331	324	341	345	317	312	311	
312	335	340	352	323	333	330	314	
332	341	350	310	342	323	310	314	
314	364	320	330	297	353	292	313	
306	352	338	324	354	340	298	295	
323	334	355	364	343	303	346	322	
301	367	365	306	299	341	336	302	
304	334	317	350	344	326	327	327	
316	304	321	343	303	306	320	317	
325	318	351	346	347	349	354	332	
321	320	362	328	335	376	332	313	
331	329	329	330	338	362	318	278	
326	342	314	328	351	340	347	334	
326	353	307	349	331	340	297	314	
345	312	333	312	326	357	309	346	
355	327	326	318	312	316	307	297	
301	314	341	310	332	318	331	278	
320	335	323	343	331	347	290	321	
301	357	310	349	325	347	342	323	
316	331	306	335	331	330	317	304	
296	321	343	333	335	309	377	308	
327	325	351	325	349	319	288	334	
310	329	331	329	366	318	302	319	
323	318	327	287	334	331	335	313	
331	359	361	310	336	326	312	307	
325	328	363	321	332	351	307	316	
315	319	350	333	329	300	316	283	
290	310	318	330	319	310	307	311	
337	340	305	338	348	313	347	336	
312	307	321	330	344	338	310	302	
333	331	348	327	331	328	324	320	
328	351	331	341	333	348	295	293	
357	328	355	313	335	334	325	296	
288	333	350	310	341	292	334	321	
310	351	325	304	321	336	279	306	
301	335	323	340	343	300	326	298	
308	317	329	351	322	320	320	308	
293	367	371	339	325	336	332	308	
333	331	339	334	328	330	327	320	
319	324	321	332	302	346	314	285	
337	315	328	323	316	307	309	340	
301	333	345	340	318	309	306	305	
308	318	359	335	345	342	324	260	
319	348	374	328	310	286	285	291	
336	331	363	321	316	340	311	285	
339	330	330	370	323	330	339	295	
345	323	330	363	321	341	335	293	
338	316	321	303	303	312	332	291	
343	320	331	318	316	326	299	307	
324	319	359	327	319	344	340	297	
284	321	342	286	307	343	287	292	
335	322	311	339	331	348	321	282	
352	305	347	344	333	306	317	300	
318	337	351	345	347	308	330	290	
289	316	314	336	312	324	310	308	
321	327	324	301	324	328	350	306	
307	368	303	293	303	314	298	321	
337	325	350	315	315	373	312	303	
292	348	346	323	310	344	324	293	
310	326	311	362	329	304	265	282	
300	330	327	329	317	302	321	328	
322	310	324	290	317	348	347	306	
303	347	301	340	348	328	344	308	
314	313	330	334	346	301	283	313	
337	321	354	327	294	327	319	296	
278	343	339	292	319	304	310	302	
299	321	310	320	346	321	326	319	
335	307	328	341	316	309	307	289	
305	322	358	345	312	351	319	305	
324	312	300	317	350	298	340	309	
289	321	348	330	281	311	340	292	
325	300	314	346	294	339	351	330	
333	312	338	302	324	353	303	260	
330	350	306	318	325	315	294	275	
298	312	345	334	321	332	321	302	
307	323	335	333	348	320	327	301	
302	320	302	333	320	329	310	279	
331	321	325	315	323	335	282	317	
313	348	295	336	330	294	345	262	
315	346	336	308	311	329	301	326	
323	321	347	345	311	354	330	278	
324	337	325	342	318	309	267	292	
338	300	333	323	322	322	336	335	
327	320	330	308	323	308	316	289	
325	331	357	339	320	328	356	288	
283	278	332	331	289	277	324	272	
279	323	344	318	306	342	308	296	
291	294	389	322	311	308	309	306	
294	333	351	309	347	360	326	330	
337	337	319	288	318	348	312	302	
330	337	357	326	312	294	296	294	
328	301	342	321	283	321	300	299	
322	301	320	343	313	320	317	312	
314	310	289	330	319	284	323	310	
320	335	325	319	318	287	288	313	
287	301	318	295	337	324	318	277	
330	327	320	333	306	324	326	277	
303	326	300	350	334	360	291	290	
301	321	327	315	309	306	335	310	
343	328	324	322	319	323	297	308	
328	348	305	317	329	340	326	282	
299	331	305	297	342	314	296	294	
335	300	325	318	294	304	291	320	
317	344	332	322	310	328	321	301	
327	299	308	316	317	318	317	311	
331	315	325	321	320	318	280	298	
302	338	316	336	313	295	319	288	
296	306	299	309	304	315	328	320	
308	316	315	325	304	306	277	292	
353	359	326	331	304	331	269	278	
321	318	316	303	273	310	295	306	
336	348	332	313	286	330	338	296	
326	308	293	319	346	317	310	312	
327	301	327	320	318	296	288	327	
312	328	325	316	333	300	316	299	
279	306	304	347	300	319	270	289	
317	305	308	326	298	316	296	310	
334	330	302	311	320	324	324	297	
314	307	320	316	332	304	296	266	
308	300	295	289	341	335	349	314	
327	336	332	302	309	330	313	307	
292	310	319	293	317	294	335	301	
309	335	324	347	319	300	279	326	
293	311	316	334	317	323	313	258	
323	337	313	374	304	318	336	292	
326	298	344	335	309	297	314	303	
320	292	322	316	354	303	308	329	
316	326	342	325	325	318	323	259	
326	311	314	292	297	302	306	298	
335	312	319	330	304	306	318	302	
311	313	299	299	312	307	285	294	
289	293	315	313	317	329	342	278	
317	307	345	328	337	334	326	287	
288	322	321	309	326	304	302	292	
297	322	333	312	304	287	316	263	
306	332	315	311	337	279	289	287	
272	326	325	348	291	329	307	296	
305	324	329	312	315	304	308	292	
300	312	322	302	331	312	290	336	
299	323	266	367	297	309	305	273	
308	300	319	293	289	296	312	280	
297	298	331	314	254	302	272	296	
330	295	303	345	322	305	318	330	
316	304	339	305	319	284	316	277	
311	318	310	313	329	339	300	283	
321	342	294	331	295	326	296	282	
288	297	316	298	275	339	332	281	
323	306	334	319	302	330	348	286	
318	352	317	328	321	317	281	320	
314	308	323	327	293	307	338	283	
316	308	308	302	330	312	279	299	
269	278	300	304	332	306	310	297	
272	312	315	333	313	333	299	294	
335	313	357	319	334	303	305	303	
290	305	294	310	308	308	322	276	
314	265	336	328	298	284	302	278	
320	303	343	291	304	302	297	360	
274	298	285	338	315	303	299	268	
300	317	287	290	298	312	306	334	
303	322	317	332	310	316	293	318	
294	309	283	305	299	303	287	263	
255	305	336	305	319	293	296	284	
303	295	300	300	353	319	319	303	
311	281	337	313	289	322	266	275	
299	333	299	330	321	300	305	284	
308	298	277	331	308	253	313	310	
286	308	304	307	292	271	318	325	
315	316	328	317	280	316	306	283	
322	290	316	311	294	309	281	288	
296	313	282	301	288	286	255	289	
302	311	285	317	319	282	288	272	
297	302	300	353	310	293	303	272	
308	320	318	331	326	298	291	274	
286	290	331	316	320	318	303	278	
290	320	302	328	335	316	289	279	
315	302	288	328	290	300	309	295	
320	326	308	316	311	304	294	315	
330	326	313	302	289	308	315	271	
319	302	350	320	300	280	286	288	
292	292	300	304	302	304	296	273	
290	315	336	329	302	293	290	300	
302	359	297	348	314	292	299	285	
285	316	305	297	321	308	281	272	
290	343	311	289	296	295	312	306	
300	327	364	319	304	296	299	277	
296	297	315	295	292	295	310	272	
292	325	300	334	288	341	276	296	
287	308	299	301	297	310	298	292	
306	277	272	273	290	322	285	286	
319	314	324	319	331	278	266	305	
293	334	330	323	339	291	307	280	
259	331	322	327	317	297	288	288	
318	325	281	325	282	318	323	285	
309	323	304	305	307	279	299	301	
285	295	315	299	301	305	319	284	
281	322	318	316	316	307	320	289	
295	319	311	285	280	283	289	276	
307	292	289	321	298	304	312	291	
317	305	319	308	317	311	291	291	
302	327	282	313	287	304	300	271	
303	342	287	295	273	292	305	264	
303	291	304	287	333	316	306	319	
294	309	328	325	281	271	315	272	
327	310	288	300	292	328	302	292	
306	288	311	302	309	309	275	274	
289	292	338	294	306	291	281	302	
300	310	325	309	328	272	289	261	
311	347	305	328	307	311	307	305	
290	313	342	307	278	311	311	291	
292	271	309	319	298	267	296	317	
317	311	312	335	347	296	285	290	
291	334	329	307	304	270	310	279	
322	310	321	310	332	316	274	302	
326	344	338	288	300	300	295	270	
279	333	330	347	283	273	272	281	
306	308	321	282	307	281	312	308	
296	277	317	310	311	300	259	305	
268	313	309	325	305	296	287	270	
308	307	265	295	312	318	265	257	
306	316	319	282	317	293	278	284	
275	293	277	325	296	286	295	301	
296	291	309	312	280	304	293	263	
297	312	354	274	287	286	302	306	
310	314	301	282	277	297	286	279	
286	323	339	309	307	298	299	274	
281	327	303	292	309	283	303	260	
320	316	308	302	318	287	314	253	
301	308	325	290	307	276	295	289	
298	317	305	311	281	299	256	254	
309	271	297	303	328	283	303	290	
311	290	334	296	310	301	312	288	
306	305	301	323	299	291	299	261	
303	280	299	341	344	280	349	266	
300	287	313	307	291	286	301	306	
272	282	311	284	292	300	302	276	
294	292	295	349	289	280	318	301	
294	306	324	320	298	286	298	286	
304	300	292	343	283	297	306	268	
286	297	274	273	298	318	306	263	
284	293	316	300	333	283	305	280	
284	287	303	295	304	299	288	251	
299	286	300	307	274	305	298	281	
260	289	300	329	298	283	286	303	
284	303	289	307	327	287	322	296	
282	325	305	297	278	282	277	274	
321	285	274	316	323	314	277	253	
286	272	291	312	295	308	277	285	
277	295	315	290	324	301	307	291	
289	301	259	289	319	277	320	279	
310	319	323	318	282	323	305	283	
298	312	304	292	293	322	302	286	
312	297	286	321	312	309	280	272	
301	332	295	301	295	305	306	278	
299	321	309	311	286	282	283	300	
313	259	274	280	267	263	294	273	
317	282	326	307	292	277	279	271	
303	303	311	320	307	267	291	270	
265	324	280	333	313	282	251	304	
268	287	293	293	296	283	292	298	
281	329	302	281	302	288	285	303	
240	294	294	299	291	309	311	274	
300	308	327	318	323	255	320	259	
308	276	291	314	315	309	290	259	
291	302	311	313	289	310	288	301	
269	323	279	315	301	271	292	272	
283	292	278	302	258	283	282	267	
304	298	307	318	280	310	282	265	
268	303	290	324	306	287	297	261	
296	273	301	294	309	321	281	281	
310	322	280	309	260	277	293	276	
297	311	281	311	316	287	297	266	
298	309	251	316	297	298	276	246	
298	281	285	300	296	270	281	268	
313	306	301	310	292	324	295	264	
246	316	296	289	306	280	286	277	
289	264	296	303	296	297	282	291	
279	309	312	288	288	295	305	238	
277	296	296	291	248	324	274	285	
270	301	260	298	299	301	330	242	
314	290	326	298	279	263	271	286	
305	279	301	296	285	290	282	296	
270	289	321	280	322	294	281	294	
298	276	309	279	261	297	285	285	
286	266	331	259	289	300	263	281	
316	297	278	253	272	306	303	249	
304	332	298	294	265	313	267	288	
281	289	288	276	294	268	286	295	
303	272	300	279	317	283	278	294	
309	317	283	300	292	305	297	282	
264	302	317	283	292	263	246	253	
297	291	295	294	305	281	309	255	
266	309	299	277	303	306	273	271	
292	294	292	296	317	269	270	268	
275	306	290	290	281	317	304	270	
276	327	311	299	289	272	289	279	
273	302	298	305	282	287	297	240	
286	290	284	293	282	306	267	287	
288	291	311	268	312	297	261	241	
282	293	282	299	294	245	283	270	
297	325	294	276	290	313	278	282	
279	333	296	305	280	263	285	265	
311	287	289	296	293	311	282	281	
248	298	323	313	289	285	276	229	
282	286	283	285	293	243	289	294	
275	283	302	288	276	316	248	248	
272	279	280	293	254	286	276	283	
286	300	296	305	294	307	279	238	
317	308	288	300	316	279	295	243	
287	306	344	311	250	269	317	256	
277	282	302	284	292	296	282	257	
303	308	298	273	276	303	277	298	
297	326	297	311	252	302	273	283	
299	298	303	312	313	288	293	270	
319	291	286	297	288	264	308	245	
249	294	277	313	305	300	304	278	
250	282	287	304	291	290	297	275	
288	326	288	330	297	276	329	258	
278	297	326	281	318	254	281	269	
309	286	276	312	257	292	284	277	
262	286	289	295	281	296	239	261	
291	297	265	276	312	286	273	262	
295	324	310	288	302	299	308	287	
297	306	287	296	241	294	285	284	
290	284	279	283	271	281	254	251	
283	306	312	312	277	304	286	280	
283	301	309	279	295	289	284	281	
267	285	300	335	276	265	267	259	
297	285	296	271	292	255	283	257	
298	315	305	248	327	287	267	248	
293	315	307	292	286	291	265	281	
295	308	282	322	306	305	289	286	
308	293	302	273	274	313	254	263	
286	298	325	296	285	268	281	262	
286	265	311	272	270	269	244	302	
273	273	267	278	283	283	265	294	
275	283	305	321	285	283	280	262	
267	288	316	311	255	278	258	263	
309	274	287	278	281	263	301	235	
292	254	289	252	240	266	302	299	
267	286	303	273	292	262	251	269	
279	290	329	273	275	279	285	265	
268	305	305	314	267	269	304	250	
282	258	253	293	283	292	249	278	
244	268	293	290	258	310	285	259	
277	277	316	280	291	270	251	257	
273	284	274	287	280	243	291	281	
254	287	289	258	284	270	270	279	
302	286	261	304	256	319	261	247	
269	289	298	290	297	269	276	274	
277	288	290	288	260	281	275	238	
264	292	291	264	284	268	283	278	
326	300	266	288	277	287	276	245	
275	276	276	270	289	231	298	275	
291	286	317	284	308	272	284	266	
300	270	256	304	257	287	263	259	
310	294	303	274	279	273	307	250	
248	298	281	303	275	264	276	276	
274	267	280	295	297	273	259	268	
283	265	298	257	287	256	256	264	
266	288	316	290	273	266	281	270	
273	308	294	290	283	266	291	287	
277	275	273	297	305	269	274	262	
268	269	285	263	276	291	302	263	
263	294	278	292	296	293	278	263	
296	270	290	274	270	290	282	254	
272	295	293	306	279	290	248	280	
312	298	301	302	307	272	278	268	
283	290	287	293	310	299	291	264	
273	279	267	272	301	265	306	238	
281	286	293	274	297	279	285	248	
273	262	298	305	279	285	290	271	
290	292	303	287	288	294	298	248	
263	272	287	291	296	289	264	265	
266	297	292	282	263	284	267	284	
270	289	266	298	279	269	289	245	
284	274	259	289	250	284	291	278	
265	292	297	283	288	270	274	246	
268	280	275	308	281	282	276	266	
277	302	303	300	276	305	289	267	
262	308	291	311	282	265	262	276	
273	283	312	286	283	289	290	258	
259	306	288	280	256	287	269	247	
283	308	306	291	274	269	284	287	
311	272	305	269	267	280	285	260	
286	287	297	275	297	270	267	267	
243	287	272	241	287	286	217	217	
283	269	306	268	265	270	275	267	
281	272	276	304	278	298	281	275	
314	261	299	331	271	245	266	252	
291	315	276	298	293	276	261	251	
249	276	291	309	258	294	269	250	
263	291	254	320	284	242	282	260	
246	303	283	265	285	271	258	261	
258	264	279	298	268	278	256	256	
265	292	309	245	276	263	314	266	
257	278	299	317	292	263	288	295	
293	328	269	268	297	258	242	276	
278	270	286	272	307	269	270	261	
267	266	266	262	311	248	270	250	
283	269	297	283	245	292	265	237	
265	286	279	309	288	249	274	246	
263	293	285	295	277	281	289	264	
268	268	273	303	284	276	307	269	
280	283	299	327	292	288	278	256	
282	278	285	288	270	273	256	240	
267	290	287	256	298	280	286	260	
250	286	271	292	260	278	264	280	
266	260	290	289	308	244	252	247	
261	283	249	301	281	297	246	254	
255	283	292	309	261	300	288	228	
295	265	266	290	274	264	307	264	
288	302	255	278	276	307	273	262	
263	272	300	296	287	296	261	269	
261	278	275	286	294	274	303	222	
266	296	284	291	286	280	279	261	
270	282	284	278	278	297	255	236	
277	298	276	288	269	283	285	230	
287	300	305	265	287	254	275	300	
254	315	272	267	266	260	299	259	
288	257	299	286	261	300	268	235	
300	276	300	271	259	306	228	261	
269	266	302	282	267	253	300	247	
244	296	283	299	232	264	266	252	
272	299	278	296	268	246	258	261	
256	271	260	251	278	274	272	247	
251	282	248	280	279	253	257	264	
252	242	303	289	295	268	277	218	
286	264	290	269	267	274	273	253	
279	286	282	261	285	268	246	237	
276	302	297	279	250	267	291	252	
270	288	282	261	274	301	277	265	
256	275	286	264	252	273	270	268	
261	268	251	267	263	274	274	261	
275	303	271	280	289	278	255	248	
288	303	268	290	259	255	265	233	
262	324	273	277	260	235	277	246	
290	273	298	279	277	252	262	250	
279	293	302	263	308	259	242	287	
295	298	282	264	311	272	265	241	
273	298	269	288	281	256	253	286	
239	281	281	274	277	276	267	268	
280	298	259	256	290	264	255	239	
221	266	277	272	293	287	266	247	
273	272	284	279	276	250	312	264	
255	277	276	264	284	268	265	277	
271	297	256	299	263	292	279	240	
280	261	268	296	289	262	275	241	
255	279	256	278	294	275	280	273	
264	286	251	290	250	279	284	264	
270	281	276	289	251	246	282	255	
209	273	304	270	265	255	289	235	
268	271	273	295	315	257	286	230	
274	296	308	281	274	279	264	270	
277	283	287	280	265	282	242	282	
264	291	277	282	277	292	261	304	
257	268	293	269	277	269	263	245	
278	285	297	285	259	242	254	240	
255	284	246	270	279	263	273	253	
245	284	271	274	280	279	250	293	
274	272	302	249	274	270	300	242	
261	288	268	260	253	267	264	235	
249	291	269	289	277	239	259	257	
254	287	312	268	264	255	271	241	
282	290	285	278	305	273	262	278	
270	278	264	299	250	266	270	266	
273	278	257	256	273	225	246	235	
233	269	290	269	286	281	261	242	
258	284	283	272	282	274	261	272	
258	296	281	278	297	252	270	246	
294	243	302	261	236	272	268	241	
282	280	280	264	288	266	263	227	
266	263	256	271	250	284	289	250	
280	280	280	259	279	271	241	227	
288	258	277	296	266	274	277	256	
281	266	285	279	247	263	264	246	
286	309	304	237	277	249	238	234	
280	289	278	252	261	256	262	256	
256	280	290	252	277	250	259	274	
255	276	253	278	290	254	248	240	
271	290	276	286	296	262	277	261	
254	287	269	286	287	253	290	250	
251	274	278	285	268	263	272	265	
272	281	301	254	264	258	264	242	
266	267	283	272	269	295	261	246	
245	261	299	283	261	284	283	256	
287	269	262	268	249	265	269	268	
277	252	253	280	286	250	269	233	
284	295	288	275	268	273	281	233	
259	273	297	259	247	231	242	245	
266	304	279	276	273	266	246	256	
255	260	269	261	274	250	235	257	
244	303	283	267	256	261	253	214	
235	262	267	257	241	264	258	257	
264	232	315	333	260	276	247	246	
256	288	264	303	280	270	271	235	
248	258	279	263	308	260	254	231	
235	268	292	282	287	290	227	244	
231	283	275	272	253	231	248	235	
233	245	247	276	292	268	236	260	
264	267	258	249	256	260	286	240	
288	290	281	262	278	271	284	244	
277	247	268	272	269	296	268	268	
279	273	266	273	255	226	282	238	
273	282	261	279	261	253	276	245	
280	272	279	295	289	269	282	252	
281	295	278	273	273	253	256	271	
260	268	258	269	255	274	250	255	
230	275	255	280	252	246	259	268	
298	259	296	259	241	267	211	241	
238	286	261	269	283	278	272	228	
227	281	286	287	295	237	263	273	
266	286	274	251	273	245	259	264	
234	261	291	258	276	251	256	234	
274	296	274	253	259	238	272	233	
278	270	273	292	245	243	271	221	
238	261	285	286	274	280	266	237	
280	257	270	263	267	270	282	251	
274	267	244	296	257	261	274	247	
269	285	265	292	280	260	243	255	
240	267	271	253	266	279	263	272	
268	247	285	262	266	279	281	255	
281	246	272	264	265	259	216	237	
262	241	268	293	251	272	280	254	
257	266	267	266	272	250	242	242	
256	258	260	265	265	273	280	237	
261	257	280	281	275	271	247	234	
269	237	275	288	269	284	266	250	
230	282	264	254	247	239	270	276	
293	283	256	279	268	265	249	228	
275	313	266	232	246	279	249	239	
258	261	258	254	270	284	259	253	
266	290	299	274	239	277	247	251	
267	266	265	270	259	278	279	239	
246	302	277	249	249	234	256	254	
293	242	277	266	260	247	251	258	
238	260	270	246	267	244	244	257	
245	237	282	256	254	281	247	272	
267	252	253	266	245	249	281	285	
227	276	258	253	272	255	247	253	
250	237	272	244	230	232	277	256	
268	259	247	291	259	252	272	253	
229	260	239	267	271	266	242	256	
228	228	279	267	267	273	283	251	
248	237	281	265	273	279	255	258	
263	254	256	269	269	260	242	254	
277	260	284	272	294	239	256	229	
267	281	271	295	241	261	240	221	
252	252	289	245	261	260	265	245	
284	248	283	253	251	254	261	272	
245	259	240	255	254	255	263	256	
264	249	224	272	238	255	243	240	
268	301	267	247	262	226	266	229	
238	262	256	286	244	258	239	250	
251	273	264	271	251	251	233	262	
269	267	290	234	262	271	266	274	
280	262	249	259	268	249	248	258	
260	261	282	273	240	205	243	224	
262	257	281	264	268	251	257	243	
241	273	261	249	276	229	269	257	
262	272	254	237	250	222	249	265	
257	270	289	268	248	294	263	263	
268	250	273	268	271	235	215	215	
280	290	259	254	256	261	268	248	
259	237	238	256	296	255	277	249	
258	279	314	284	278	244	256	241	
249	278	275	256	243	257	263	234	
251	270	258	279	233	251	255	271	
252	276	244	250	255	240	233	248	
241	239	228	245	265	279	255	232	
261	259	272	273	273	236	262	243	
254	252	273	263	274	270	264	250	
271	260	287	295	255	223	229	246	
239	279	258	261	237	247	224	238	
277	266	260	297	251	254	250	242	
267	255	291	237	266	253	226	231	
291	255	264	244	235	263	232	235	
224	247	256	262	275	249	262	224	
251	271	256	276	252	239	268	232	
257	266	261	217	262	259	273	257	
265	248	258	269	274	212	256	242	
258	235	257	268	248	269	268	227	
231	257	274	269	258	234	235	233	
240	208	281	252	267	256	234	253	
247	253	292	245	278	251	264	228	
258	239	287	261	300	255	254	242	
256	258	255	235	250	234	240	262	
214	254	268	282	246	260	239	244	
264	268	285	259	271	266	257	224	
240	246	226	280	264	269	248	224	
243	248	249	267	256	271	255	252	
266	247	258	275	291	267	272	233	
265	263	258	236	249	238	241	241	
247	285	260	245	276	258	265	271	
257	247	273	271	261	240	255	217	
237	264	273	257	240	223	228	253	
240	278	246	277	255	234	258	257	
248	272	240	231	252	227	290	237	
284	276	251	293	257	248	253	225	
266	300	249	235	259	262	258	234	
250	260	251	244	262	265	265	248	
251	252	260	289	264	251	258	229	
246	276	271	260	220	273	274	235	
229	237	249	254	271	251	227	234	
251	236	295	266	281	244	237	206	
271	250	258	249	261	263	248	253	
240	258	263	258	243	251	248	207	
233	234	260	263	245	232	252	248	
260	260	272	268	269	265	265	233	
255	233	264	269	271	237	244	250	
260	286	256	260	249	301	257	247	
272	264	275	260	255	240	254	243	
237	229	248	259	270	290	281	233	
262	276	250	259	232	258	224	237	
295	267	272	269	259	247	229	244	
239	273	280	255	251	233	249	235	
267	263	251	270	262	249	262	232	
259	255	241	250	258	272	245	237	
263	276	249	264	249	245	269	258	
230	271	297	260	258	251	260	236	
254	276	255	240	260	239	233	256	
246	264	284	262	274	270	261	237	
262	283	243	289	229	267	264	222	
221	263	273	247	242	293	233	230	
236	230	254	242	257	240	259	239	
249	233	276	258	256	268	249	253	
258	268	267	260	275	260	228	253	
242	259	243	274	259	254	255	244	
231	255	263	262	280	268	227	206	
253	273	235	237	248	256	236	263	
227	277	280	282	265	271	240	211	
229	260	251	258	228	271	248	225	
248	262	258	245	261	261	234	210	
235	257	253	270	286	253	262	212	
251	261	262	242	258	222	272	206	
223	260	255	279	250	263	252	271	
235	208	237	247	222	222	241	257	
244	263	261	250	249	255	246	205	
240	229	266	251	258	237	240	261	
227	253	257	249	282	249	231	250	
270	266	255	236	273	247	259	223	
219	266	255	246	245	279	256	239	
230	256	259	247	241	244	257	234	
242	257	273	278	253	269	263	229	
256	257	243	275	240	256	235	234	
252	272	276	264	254	244	249	262	
217	259	243	232	210	263	241	261	
268	266	262	244	267	239	236	249	
252	229	267	265	254	246	244	249	
266	240	249	246	249	276	266	220	
252	248	266	279	271	239	250	239	
248	251	270	241	241	230	239	241	
252	252	259	261	238	235	222	222	
257	248	238	236	241	233	252	235	
223	242	278	254	235	242	239	224	
242	267	253	253	254	252	266	250	
258	241	233	243	249	229	262	245	
245	257	243	244	255	241	280	267	
284	239	285	240	253	237	254	241	
231	278	236	254	241	254	240	225	
235	226	240	265	266	240	243	239	
232	257	245	237	242	237	249	228	
240	247	263	253	270	230	256	221	
241	244	246	262	273	255	257	231	
258	249	243	259	264	228	239	240	
241	270	252	231	230	250	226	220	
229	245	274	266	281	259	266	226	
246	269	273	228	240	240	255	216	
240	261	250	256	245	234	254	235	
286	249	256	239	230	260	247	237	
240	268	250	238	261	242	255	223	
232	242	242	255	282	256	237	230	
252	230	253	236	280	236	238	227	
233	277	259	252	259	254	247	243	
242	248	241	267	245	233	253	235	
240	257	238	279	262	265	260	214	
227	237	233	240	271	227	237	240	
212	256	246	233	255	255	249	228	
226	275	276	270	232	242	233	251	
245	292	265	261	262	230	215	239	
275	243	260	228	218	235	218	217	
240	216	253	278	269	238	246	215	
233	259	262	260	260	277	217	216	
217	260	263	256	256	217	225	237	
247	223	264	285	255	225	233	208	
253	255	247	261	247	213	232	255	
242	237	222	288	260	249	242	230	
211	258	275	235	242	247	235	224	
242	269	238	242	241	269	241	215	
225	285	255	253	225	248	266	224	
224	251	230	257	247	235	255	224	
256	254	233	213	223	230	268	229	
219	248	264	250	256	246	237	222	
265	234	283	231	248	253	265	230	
231	261	240	247	239	260	244	204	
246	241	251	260	230	240	237	193	
253	214	270	243	250	235	239	239	
231	226	247	226	206	230	249	227	
232	261	259	265	233	248	238	223	
229	265	243	220	254	253	218	214	
229	232	229	248	250	261	269	231	
206	265	231	267	260	236	221	218	
218	258	256	238	250	250	245	248	
256	242	254	234	268	259	232	224	
222	232	218	233	233	249	230	205	
228	255	261	260	248	252	248	221	
252	230	228	259	240	242	263	209	
255	251	234	255	228	259	221	235	
223	239	268	278	242	233	214	228	
233	244	269	300	249	234	227	218	
241	257	240	229	266	224	214	225	
241	256	264	262	247	242	212	245	
232	247	211	225	251	232	238	207	
272	232	236	239	252	243	247	245	
215	245	239	243	264	241	235	244	
246	266	260	248	239	240	227	217	
264	252	252	279	228	237	259	259	
248	250	237	273	225	204	245	248	
223	268	266	239	249	262	230	228	
251	242	274	244	242	246	265	246	
258	259	224	266	267	247	222	247	
252	249	266	284	236	201	215	222	
242	263	252	249	234	216	240	250	
257	273	250	240	252	235	252	235	
234	249	269	251	229	259	220	218	
256	262	256	255	259	226	216	221	
205	224	251	214	222	249	258	231	
240	267	236	250	260	228	247	216	
245	226	247	260	216	257	237	222	
227	227	223	231	230	236	228	222	
249	248	244	255	268	250	250	219	
257	261	258	255	219	241	253	231	
235	227	253	249	228	270	230	228	
242	237	248	252	250	231	260	241	
213	243	242	238	221	252	230	226	
241	249	269	240	243	224	243	216	
243	266	253	248	251	236	208	235	
225	262	249	263	247	283	224	207	
276	254	233	235	237	247	222	196	
245	237	256	237	233	203	204	220	
229	241	262	250	256	232	236	238	
234	232	228	250	241	250	237	222	
215	254	248	236	225	232	246	216	
231	239	247	248	241	259	225	215	
241	260	228	251	260	250	237	247	
234	191	247	236	235	220	254	213	
216	259	217	241	257	249	212	215	
239	254	262	240	203	253	232	238	
226	240	253	235	222	224	232	234	
243	248	242	250	233	233	253	201	
257	240	247	267	229	232	201	230	
260	232	246	244	221	247	236	230	
247	206	239	240	228	252	242	214	
201	245	247	253	234	230	235	219	
235	235	231	246	236	224	232	229	
228	247	232	251	241	213	220	213	
236	244	245	226	256	221	218	230	
241	222	244	242	245	244	268	226	
249	259	256	249	235	244	235	220	
224	227	260	252	231	210	246	237	
220	249	216	253	246	253	234	233	
243	234	247	267	236	246	224	202	
232	253	236	255	261	227	222	197	
249	232	255	224	254	222	249	200	
260	255	247	259	221	226	248	234	
217	232	248	222	248	221	220	213	
247	267	252	250	211	213	244	211	
250	251	221	235	250	214	229	213	
235	249	243	225	215	226	234	205	
205	220	232	274	244	241	219	221	
247	240	240	229	267	254	223	239	
248	221	256	236	241	214	254	235	
258	248	278	251	237	242	239	217	
229	238	255	238	252	224	238	216	
228	244	243	251	223	233	217	223	
197	250	231	241	234	241	244	249	
216	243	231	279	249	218	216	237	
224	267	250	241	229	243	250	202	
245	253	239	240	230	213	228	225	
229	225	232	233	230	260	221	227	
230	244	267	251	236	242	231	261	
230	269	257	239	218	211	222	193	
234	221	241	236	239	220	227	226	
229	250	222	231	213	235	228	205	
252	238	259	240	244	234	236	219	
246	240	227	229	235	225	216	216	
232	225	232	261	235	217	229	191	
212	234	265	243	227	240	230	217	
224	231	250	222	243	240	247	209	
221	225	234	246	219	227	223	218	
238	252	263	232	244	222	261	235	
260	237	235	246	238	251	215	209	
200	238	245	240	221	258	221	242	
209	218	237	250	233	226	233	225	
235	233	224	243	248	239	242	240	
232	209	216	241	248	191	182	216	
241	226	232	240	225	223	234	202	
228	271	246	222	240	231	253	231	
255	229	243	252	202	228	204	242	
231	257	257	237	253	226	246	223	
233	248	239	219	229	233	242	239	
235	229	238	233	225	230	205	255	
198	228	239	241	250	258	235	200	
249	233	261	247	251	228	231	238	
223	252	241	249	243	224	221	225	
210	237	243	235	237	252	231	222	
222	245	251	244	243	228	207	229	
216	225	234	253	244	247	226	197	
226	236	200	208	245	206	210	196	
209	259	261	224	238	228	226	201	
220	244	220	245	216	221	239	203	
211	230	246	234	239	211	236	214	
231	238	248	249	220	248	221	228	
217	244	266	229	240	194	229	221	
192	237	235	238	247	255	244	237	
223	256	242	211	247	227	241	213	
243	250	242	260	266	236	241	224	
242	207	253	218	221	217	217	229	
241	220	229	234	226	198	227	218	
236	240	263	260	222	238	213	213	
232	255	258	251	214	223	199	245	
219	248	253	233	222	237	212	235	
241	227	236	257	249	229	237	208	
262	231	252	222	244	236	259	209	
234	242	234	241	225	210	230	212	
229	230	259	256	249	238	218	221	
216	251	260	220	223	201	242	180	
232	258	220	231	258	224	234	203	
229	215	260	236	232	218	240	202	
222	234	232	240	248	213	200	190	
218	243	229	234	221	237	209	210	
178	250	233	258	221	223	225	213	
229	255	236	248	228	224	237	234	
215	244	212	258	223	211	242	241	
216	254	226	217	226	225	198	223	
203	233	227	246	222	219	226	212	
222	213	263	231	234	197	207	213	
226	212	242	238	219	236	246	213	
246	265	233	223	212	242	229	220	
205	216	214	223	205	210	232	193	
220	212	253	249	223	238	231	207	
224	235	215	214	224	227	232	243	
240	245	259	246	243	210	240	231	
243	237	239	229	227	238	215	198	
238	261	248	192	262	221	211	203	
234	212	231	250	204	245	232	207	
205	222	220	248	239	229	210	224	
208	215	211	232	230	197	222	207	
239	233	244	219	231	224	235	213	
240	243	245	269	232	238	229	205	
235	222	234	240	261	218	232	228	
191	214	251	242	227	228	242	207	
229	254	263	234	224	218	237	186	
235	276	247	230	228	266	209	217	
234	220	216	209	238	214	211	205	
222	240	231	218	236	250	217	206	
226	250	250	220	229	225	217	199	
234	229	217	231	199	206	218	228	
229	233	206	216	216	214	228	217	
242	243	235	227	205	226	190	208	
230	217	214	214	247	222	216	208	
220	206	223	239	212	232	229	203	
203	232	230	239	234	217	242	211	
238	217	246	222	215	223	207	202	
195	239	240	213	217	219	217	225	
232	240	231	261	213	222	210	224	
231	211	245	216	228	268	211	206	
224	257	206	233	216	232	213	208	
250	240	242	219	219	250	245	209	
225	251	229	241	190	231	216	194	
231	231	242	222	201	194	244	189	
211	227	222	217	227	212	210	208	
232	214	243	243	247	210	230	206	
239	269	231	239	241	227	213	223	
210	217	231	223	237	212	246	236	
241	238	223	234	235	240	235	215	
199	239	247	238	236	210	204	249	
223	235	226	219	217	242	247	206	
224	230	213	237	239	212	216	183	
222	235	206	255	246	222	196	210	
238	230	212	232	233	215	203	194	
232	251	246	249	254	209	217	217	
210	225	245	262	209	208	231	222	
213	231	228	226	239	231	223	209	
236	215	243	240	224	229	199	224	
199	245	239	239	232	212	241	214	
216	227	217	247	211	233	225	186	
218	204	259	241	216	244	213	195	
232	235	226	226	257	223	212	217	
196	224	238	249	243	219	225	229	
223	222	254	232	242	208	212	209	
229	196	231	233	231	223	207	192	
229	203	214	226	201	215	232	209	
215	222	225	205	218	210	208	203	
192	210	211	203	192	227	218	223	
203	233	216	219	225	215	226	219	
251	240	214	223	216	244	212	194	
234	232	254	197	227	211	224	200	
221	248	211	254	219	239	246	205	
239	226	244	248	240	203	196	224	
244	216	217	243	221	250	208	205	
231	251	242	213	230	240	170	232	
203	247	229	209	218	252	240	201	
220	243	261	235	234	234	228	202	
239	195	227	210	208	221	220	203	
233	216	241	240	236	219	209	229	
233	231	232	215	224	232	239	196	
187	217	213	263	223	216	207	193	
247	201	248	223	211	212	221	217	
206	211	211	226	225	215	211	212	
214	211	237	214	256	216	220	214	
216	235	231	225	211	199	210	244	
214	247	216	216	211	213	215	225	
188	216	216	208	241	230	226	233	
207	232	235	214	245	226	213	220	
211	213	231	225	218	204	243	232	
212	209	241	228	240	213	206	204	
229	247	217	224	238	239	205	202	
209	226	207	237	212	209	221	194	
216	224	251	215	224	230	230	198	
213	224	240	220	202	238	215	192	
231	232	208	247	262	219	200	196	
216	238	226	221	223	216	245	215	
221	227	224	243	229	215	219	204	
199	231	230	228	221	204	195	205	
178	247	246	212	241	235	233	186	
219	249	233	236	230	232	217	189	
224	225	217	224	231	205	225	190	
207	223	231	230	223	230	239	208	
222	204	248	226	223	239	240	210	
215	241	236	212	226	237	235	169	
207	205	209	238	225	213	204	188	
228	245	222	230	237	256	226	192	
206	230	218	229	241	244	226	205	
244	226	224	203	236	196	206	186	
190	228	223	207	217	237	224	218	
201	205	230	238	236	216	237	239	
208	203	222	249	240	205	202	211	
205	242	257	235	222	220	191	193	
215	249	210	230	216	235	225	213	
219	212	221	226	227	229	228	213	
215	213	224	210	222	222	218	202	
203	233	234	207	215	198	231	216	
207	235	220	240	224	224	217	222	
209	208	227	248	216	227	214	224	
215	249	226	220	236	208	226	204	
213	234	231	224	203	219	214	219	
203	234	240	189	225	199	188	210	
213	218	236	216	215	224	193	222	
226	222	244	214	212	217	241	204	
204	200	212	234	221	225	209	213	
209	244	240	204	231	242	193	207	
229	219	210	212	188	204	214	207	
224	238	242	223	213	202	203	199	
205	233	214	214	238	216	224	221	
213	213	228	219	221	209	211	195	
199	233	188	242	217	186	210	199	
227	227	215	225	239	226	206	212	
210	223	232	222	212	231	219	224	
187	217	228	202	216	223	216	204	
224	221	234	209	238	232	205	194	
215	229	209	236	210	209	224	200	
200	220	221	238	216	219	209	220	
206	239	223	244	214	202	214	210	
207	225	235	212	213	195	218	184	
221	217	218	230	217	194	212	176	
220	218	241	230	229	187	210	202	
205	204	234	222	224	199	223	201	
229	199	208	230	215	238	174	200	
225	237	208	224	215	202	224	216	
226	219	235	216	249	217	205	201	
213	237	208	211	221	206	220	189	
198	232	241	230	239	190	225	205	
226	194	211	205	229	206	218	218	
192	210	218	213	244	204	217	210	
206	208	233	234	194	228	221	212	
211	213	242	252	197	238	251	210	
193	226	233	190	218	174	220	194	
195	227	224	228	218	242	215	198	
225	225	243	239	235	253	218	199	
231	223	243	241	221	204	218	180	
208	225	208	220	207	199	205	223	
211	218	243	206	234	211	229	206	
206	228	200	263	211	221	203	211	
194	215	191	260	214	197	204	211	
202	218	213	222	230	206	207	190	
253	207	216	231	191	231	206	224	
190	264	244	222	224	204	185	184	
232	218	234	234	220	221	215	217	
204	247	196	213	214	225	199	182	
208	234	195	228	231	222	211	216	
215	222	217	210	208	224	188	214	
247	227	210	222	196	236	214	181	
204	230	222	223	232	222	233	211	
168	202	221	210	210	223	217	211	
201	207	223	213	213	215	203	192	
239	240	202	210	229	203	215	215	
193	223	213	202	219	199	225	208	
225	210	214	219	194	200	194	216	
190	243	209	245	207	197	220	178	
208	224	219	214	212	223	185	201	
214	213	217	215	225	217	196	223	
214	209	237	215	214	208	223	198	
230	208	211	220	248	224	198	194	
198	215	214	201	223	228	191	197	
216	224	240	205	181	230	218	183	
203	210	234	213	230	190	170	189	
215	246	244	200	189	227	233	172	
207	215	236	234	199	233	203	176	
230	226	240	222	240	221	200	194	
201	222	221	194	207	217	240	194	
215	193	199	235	213	203	205	218	
217	207	212	205	213	198	209	218	
216	228	228	209	238	200	233	200	
228	226	217	235	187	217	212	212	
225	234	220	224	199	216	211	226	
213	216	225	223	212	226	210	212	
202	205	192	207	208	207	237	174	
217	220	216	221	240	213	208	215	
217	197	205	220	209	217	228	216	
194	211	244	236	200	195	201	200	
197	240	222	202	229	203	202	205	
225	210	238	224	218	195	199	196	
226	214	241	200	213	224	221	210	
220	243	243	228	207	229	206	183	
200	233	227	248	226	208	214	174	
192	209	231	225	199	215	198	217	
221	208	200	230	202	237	220	194	
192	218	195	209	221	187	202	200	
190	242	245	225	218	221	220	185	
213	211	235	230	214	202	216	210	
227	205	222	205	196	212	206	157	
204	222	211	204	227	209	224	180	
200	225	220	212	189	249	234	194	
226	222	222	225	186	217	185	195	
208	181	246	236	203	220	171	199	
199	218	227	219	227	195	197	212	
202	234	231	231	228	191	197	199	
191	208	205	223	211	228	199	156	
193	199	211	205	216	195	203	185	
201	220	230	226	221	201	204	215	
200	217	228	215	228	178	206	195	
201	212	216	180	199	209	192	201	
196	231	244	199	250	222	194	190	
220	229	205	222	213	194	222	215	
213	226	211	230	211	197	175	217	
198	205	218	234	182	226	212	198	
209	214	220	201	211	215	190	198	
214	219	203	201	211	206	190	210	
200	206	243	217	208	196	217	185	
207	221	204	212	211	215	204	190	
229	224	197	210	223	191	207	203	
212	211	202	200	198	216	214	184	
204	202	215	198	221	208	206	199	
169	214	219	202	255	211	219	183	
190	236	204	213	245	211	204	192	
211	215	192	196	226	205	203	198	
230	206	221	182	216	230	195	208	
183	189	211	214	223	189	248	212	
192	209	224	197	193	203	204	190	
207	228	223	198	222	204	218	178	
229	227	213	209	204	217	206	209	
191	203	204	239	209	248	217	202	
234	198	225	220	222	216	213	178	
197	257	207	220	211	204	251	214	
205	202	199	197	217	196	202	210	
198	201	232	209	184	207	195	197	
206	234	187	195	199	200	227	182	
209	200	209	195	237	190	214	187	
171	230	216	197	193	187	191	188	
199	224	203	228	175	226	213	193	
183	223	218	215	194	196	205	205	
210	241	224	201	195	223	200	201	
209	234	209	200	201	226	202	174	
206	199	228	210	194	185	201	189	
216	223	221	212	193	214	209	179	
198	230	216	199	235	198	187	207	
207	214	208	205	217	216	193	185	
223	220	242	191	188	206	207	219	
201	220	209	229	206	213	190	202	
231	204	233	207	190	230	175	203	
224	217	223	199	209	206	214	185	
211	209	221	205	189	208	185	217	
188	206	257	205	223	228	175	179	
208	174	223	194	221	210	210	190	
210	208	205	237	181	194	209	189	
201	200	204	214	212	209	217	207	
219	225	195	177	204	195	222	198	
208	213	210	207	211	202	201	217	
204	213	242	182	202	202	204	191	
199	223	180	200	218	156	203	170	
177	207	216	216	197	210	205	195	
201	223	196	222	203	196	196	201	
231	199	200	231	219	203	230	180	
213	203	207	206	225	200	190	201	
204	213	229	209	224	222	183	181	
207	215	202	184	207	204	202	204	
208	194	219	223	217	204	204	227	
183	202	194	199	199	201	226	209	
213	223	209	221	214	197	209	197	
215	192	239	196	217	196	167	188	
208	242	226	223	213	184	217	198	
191	232	222	224	206	178	210	181	
232	203	189	198	197	204	201	191	
172	206	205	233	216	182	209	187	
212	200	217	201	190	192	189	197	
204	203	206	221	190	207	213	244	
218	229	215	198	225	180	229	187	
194	188	188	211	215	191	181	185	
214	211	228	220	225	195	209	187	
227	195	203	219	212	187	196	170	
230	187	212	205	223	213	209	213	
221	231	210	203	187	215	186	174	
199	212	231	225	197	194	205	199	
208	197	217	222	210	205	185	206	
189	174	250	218	219	204	197	194	
200	228	206	198	218	197	188	200	
193	194	198	235	191	187	218	173	
181	200	211	201	207	193	214	188	
206	191	218	202	223	202	195	194	
198	201	221	198	188	205	203	202	
200	186	199	201	206	194	209	168	
195	217	190	190	200	208	206	187	
207	183	218	192	212	187	209	209	
202	195	217	215	170	209	182	202	
167	191	213	220	171	218	206	187	
198	185	213	229	229	175	184	190	
170	197	206	249	200	200	211	180	
199	211	197	193	227	213	200	207	
198	204	215	190	193	191	196	189	
223	206	209	196	205	196	222	189	
207	201	201	206	206	187	206	179	
206	207	213	230	202	188	200	184	
224	208	204	224	221	188	216	200	
204	198	231	226	210	193	190	176	
224	221	193	193	208	181	206	182	
229	213	210	200	230	182	188	187	
192	205	210	210	219	203	195	188	
186	210	176	191	220	192	181	208	
202	192	204	176	214	181	180	199	
195	202	188	204	206	206	214	207	
211	197	205	220	229	194	193	174	
199	186	204	214	203	233	193	204	
165	190	217	220	219	226	144	188	
208	231	200	187	193	205	222	202	
214	208	210	206	187	208	201	189	
183	193	209	209	196	190	211	188	
202	192	191	200	201	236	190	225	
209	207	210	213	206	203	208	162	
192	208	205	195	208	204	232	178	
201	219	222	193	205	208	180	177	
202	188	199	180	221	174	189	189	
188	211	219	221	209	212	194	191	
219	199	193	210	207	199	185	185	
193	221	202	224	206	200	212	207	
226	229	217	195	203	181	192	172	
230	184	215	212	198	193	200	183	
182	195	193	217	213	205	186	182	
202	229	215	203	194	179	176	156	
191	198	199	223	191	207	207	203	
202	232	186	189	217	195	197	195	
197	227	193	226	205	193	192	181	
210	205	216	224	187	185	208	192	
218	197	221	232	223	198	206	191	
188	203	220	189	199	205	204	190	
169	230	201	195	228	196	190	187	
216	195	198	191	205	176	177	184	
188	199	186	177	195	179	204	181	
197	214	219	205	189	210	185	195	
185	200	206	194	198	179	195	180	
196	194	187	211	184	198	191	180	
181	196	207	229	180	212	204	198	
221	195	196	194	186	202	187	175	
186	208	226	207	216	191	202	188	
192	198	189	190	222	188	203	177	
188	192	203	198	211	198	188	187	
176	184	229	216	192	196	191	173	
204	191	220	199	225	205	199	183	
198	212	207	220	173	207	191	204	
219	193	220	195	176	205	194	187	
203	186	205	195	208	198	187	172	
200	212	195	225	202	186	226	189	
213	230	200	212	204	179	189	203	
184	196	234	213	199	199	170	194	
178	207	203	190	218	189	191	173	
169	213	203	215	212	189	202	191	
194	205	203	198	206	184	200	166	
187	213	199	198	205	186	187	204	
169	187	194	208	189	208	186	197	
190	224	212	224	188	199	192	174	
205	207	196	189	209	201	204	185	
193	206	176	212	193	214	215	193	
213	201	201	208	200	212	183	166	
197	200	194	193	209	205	185	200	
175	198	200	222	186	195	165	192	
191	223	205	194	190	183	193	170	
212	219	220	207	211	189	195	185	
188	193	197	211	196	184	195	192	
208	192	201	219	173	201	182	193	
182	226	205	198	197	177	216	161	
209	182	219	219	206	196	207	183	
190	191	186	199	200	201	196	184	
188	225	204	206	195	220	197	167	
177	210	187	213	190	194	190	174	
170	217	179	179	193	206	177	182	
182	203	189	179	192	223	191	182	
187	199	220	202	215	210	211	190	
169	205	186	197	198	190	185	191	
195	182	186	199	195	197	187	197	
195	198	196	225	214	194	196	185	
218	195	235	186	201	215	191	192	
170	213	238	189	178	191	168	194	
215	208	207	200	196	188	185	191	
181	197	226	199	220	189	210	176	
196	172	184	209	193	199	181	201	
181	212	194	210	191	200	196	184	
199	187	211	203	181	182	183	146	
192	192	192	195	189	191	186	186	
202	206	195	232	217	194	189	183	
211	203	218	186	206	191	188	186	
200	202	191	192	176	179	217	185	
205	209	185	186	206	188	199	163	
192	200	193	187	177	192	202	177	
198	182	232	193	169	211	186	206	
184	196	177	228	202	220	190	194	
209	207	191	191	179	207	205	184	
219	200	209	187	204	201	182	188	
187	178	198	208	225	192	190	186	
194	200	212	199	208	183	198	159	
193	213	172	189	205	199	191	183	
205	207	212	191	192	190	196	202	
193	214	195	194	177	220	195	190	
181	196	203	208	190	216	163	201	
192	186	191	172	201	203	208	158	
187	197	198	180	195	199	176	196	
209	231	194	155	203	190	219	176	
207	221	191	216	175	189	206	199	
198	205	196	171	212	169	172	190	
202	181	200	199	169	220	217	197	
187	208	215	173	197	215	203	196	
203	179	216	200	211	180	167	186	
193	184	188	193	202	212	209	180	
186	193	188	187	175	214	190	175	
195	171	197	175	215	169	188	183	
199	201	189	201	213	203	182	171	
175	198	196	182	189	181	202	177	
192	185	184	200	184	193	188	162	
195	212	217	191	203	163	181	191	
186	184	207	198	202	186	197	209	
188	181	190	216	206	201	189	171	
179	183	190	240	182	183	191	168	
184	206	215	181	195	212	188	178	
199	207	171	202	168	187	203	199	
189	219	200	214	197	186	204	196	
195	208	196	186	196	210	194	181	
192	178	185	199	178	181	186	191	
197	186	194	194	202	180	189	178	
193	213	224	215	199	219	172	178	
200	193	199	199	218	182	185	184	
166	212	206	190	192	191	173	175	
190	178	205	184	226	194	207	185	
186	187	190	209	197	193	182	163	
186	188	213	223	179	188	176	161	
200	204	199	205	201	202	185	181	
161	195	195	187	207	178	195	175	
179	194	212	208	166	193	176	169	
174	205	191	184	192	214	178	192	
191	174	209	206	187	186	170	150	
178	174	208	182	199	185	199	183	
188	185	217	188	165	183	171	189	
194	202	202	189	201	176	207	183	
192	228	223	182	196	186	200	176	
181	178	202	225	179	205	205	153	
227	180	193	216	192	202	202	185	
190	197	207	210	196	205	176	184	
195	197	178	192	191	188	165	155	
174	180	218	215	192	177	174	180	
186	190	212	191	175	207	194	177	
182	171	210	188	207	177	180	179	
185	175	195	189	189	211	191	165	
184	176	175	208	183	205	189	172	
175	219	191	185	203	188	197	220	
184	228	198	182	186	210	182	163	
161	182	192	206	214	199	165	179	
188	194	171	193	189	186	187	205	
185	188	185	190	205	164	175	188	
186	182	186	227	202	211	178	194	
203	197	216	228	210	188	170	173	
217	183	199	220	186	179	191	167	
184	178	201	203	220	188	200	179	
191	185	218	181	175	200	181	165	
168	189	192	214	209	169	169	164	
165	191	188	173	199	190	181	176	
209	193	191	212	181	195	191	166	
174	180	183	187	210	203	183	198	
188	209	202	194	182	210	173	174	
175	180	191	209	212	196	180	194	
204	215	212	166	173	168	175	167	
186	191	231	191	192	171	172	170	
183	195	195	192	190	178	182	157	
184	161	198	191	197	170	179	177	
196	206	181	189	181	174	185	144	
198	193	203	191	180	210	172	162	
191	202	201	223	198	185	176	183	
175	182	189	194	199	179	168	158	
198	205	193	183	204	182	180	168	
180	182	186	190	196	195	187	179	
172	181	195	190	170	205	205	195	
149	189	157	188	175	160	195	180	
183	191	168	199	204	199	182	159	
175	202	212	205	185	165	183	170	
173	163	200	168	180	192	163	168	
206	187	193	175	184	177	201	179	
157	171	184	175	181	175	195	163	
194	208	179	192	180	167	187	139	
198	178	193	178	195	188	187	165	
193	208	198	198	183	189	192	189	
187	198	189	199	167	205	179	168	
189	188	173	180	171	195	179	203	
186	173	186	182	174	162	192	162	
174	196	199	195	187	175	178	181	
191	170	193	187	181	189	195	165	
172	165	186	203	208	170	180	178	
177	190	198	195	192	191	177	165	
181	210	214	197	185	181	181	205	
193	179	205	169	193	210	174	179	
205	198	211	179	185	170	193	168	
170	198	201	189	186	193	183	168	
222	198	179	149	181	180	194	180	
216	210	180	209	222	164	184	176	
196	180	186	182	161	188	191	160	
183	173	203	198	211	192	202	161	
199	181	227	204	179	168	184	195	
191	176	199	177	186	209	157	188	
178	199	210	205	170	185	179	179	
189	205	167	194	206	183	190	198	
161	179	179	185	180	152	176	172	
194	209	195	213	169	178	194	177	
166	195	205	180	194	195	163	175	
188	191	196	187	191	198	196	172	
177	193	203	203	189	175	172	169	
191	172	205	182	197	188	170	185	
193	187	204	198	184	199	178	149	
165	195	218	202	197	181	198	174	
197	182	173	187	194	195	167	181	
176	178	174	179	207	175	193	156	
186	210	187	192	192	184	191	191	
193	187	228	206	194	169	190	170	
187	176	182	190	176	184	192	149	
205	234	187	167	172	167	188	185	
174	193	213	180	213	178	193	192	
175	182	174	210	188	190	155	173	
190	194	194	183	185	180	204	156	
194	158	211	178	200	195	208	156	
171	199	174	219	189	166	181	163	
179	207	183	165	199	161	186	180	
174	187	181	210	187	198	182	179	
168	168	162	178	183	199	165	154	
189	190	197	171	158	167	204	151	
170	207	164	183	182	202	162	193	
189	196	198	197	160	175	168	191	
207	208	179	195	192	183	169	158	
180	188	180	208	176	168	164	172	
181	187	184	190	182	162	179	147	
186	196	187	172	181	185	166	176	
180	196	169	159	170	188	161	155	
195	183	166	195	175	200	160	191	
196	196	167	206	176	163	169	187	
169	173	188	174	197	180	192	192	
170	191	189	171	190	176	188	160	
190	184	202	184	178	183	163	170	
167	169	194	201	200	161	189	149	
185	187	186	186	193	181	192	161	
152	175	188	214	208	185	164	174	
187	201	196	189	199	176	184	165	
172	206	187	196	193	180	184	160	
178	177	197	161	192	182	167	159	
164	179	208	197	187	190	183	154	
206	211	193	185	189	181	173	206	
197	188	176	222	169	169	187	191	
189	196	195	197	170	177	193	126	
200	178	169	210	159	159	171	164	
182	175	199	182	175	175	187	167	
176	220	185	192	165	172	165	181	
192	172	188	160	197	196	176	189	
180	174	179	211	182	205	196	189	
177	182	195	198	202	180	192	152	
187	180	191	198	190	163	178	148	
178	183	195	170	164	202	190	158	
191	174	197	165	171	169	184	182	
143	168	180	169	173	155	177	147	
192	169	190	219	173	163	175	151	
166	208	183	208	181	174	187	182	
180	182	187	172	177	171	179	172	
183	185	186	205	175	171	193	165	
198	192	198	187	178	171	173	169	
192	209	190	180	193	175	191	162	
169	161	212	187	176	142	164	158	
177	170	177	185	188	178	172	173	
172	217	181	176	170	198	182	160	
203	184	169	207	170	160	181	183	
187	216	188	198	182	159	139	166	
181	184	171	159	171	169	187	158	
189	209	181	180	180	171	156	167	
210	201	183	171	187	185	185	170	
179	193	188	186	197	186	164	156	
169	193	193	196	178	180	195	184	
146	221	217	174	184	160	197	168	
182	180	167	214	191	191	178	169	
174	182	177	191	186	171	171	148	
180	182	189	192	129	170	170	150	
191	185	191	188	180	181	193	164	
194	185	198	192	175	187	173	157	
177	187	204	172	176	175	152	161	
194	173	189	175	192	181	179	165	
166	186	180	197	187	194	179	168	
158	181	157	196	198	183	194	177	
181	167	167	170	170	178	188	179	
168	170	200	180	172	170	170	147	
165	182	180	180	174	175	179	169	
171	179	179	174	181	180	182	191	
189	185	198	208	177	187	183	176	
180	174	190	210	193	180	157	214	
197	195	193	213	186	151	175	175	
175	208	202	191	186	174	154	173	
168	171	184	167	173	140	165	181	
168	191	202	187	194	190	181	164	
189	204	183	175	160	182	186	152	
205	171	184	190	210	185	175	154	
182	168	178	190	162	166	170	164	
168	164	166	169	158	178	171	180	
180	174	186	188	188	155	161	173	
181	184	202	172	173	165	213	162	
209	179	168	195	170	174	201	139	
160	178	166	210	196	182	199	157	
150	194	181	189	181	184	174	148	
180	182	203	185	186	184	177	198	
179	178	203	183	183	169	178	167	
174	176	190	177	196	162	150	159	
170	177	195	154	179	185	196	179	
171	193	183	189	177	205	167	164	
171	195	191	166	171	168	197	171	
183	198	193	199	168	173	188	165	
184	185	183	189	182	206	165	163	
178	177	179	187	219	162	180	176	
192	190	199	186	175	191	170	149	
184	195	205	183	210	164	179	152	
158	173	186	200	201	170	155	170	
174	169	197	201	195	181	173	180	
183	180	167	169	188	166	196	150	
180	205	198	182	175	183	169	155	
195	172	171	176	189	184	168	172	
181	180	178	198	210	165	175	170	
178	201	215	162	181	156	180	166	
167	181	185	159	168	173	194	145	
165	168	181	188	180	171	179	165	
195	201	210	200	176	171	178	161	
164	177	172	186	173	163	180	145	
154	172	172	161	171	182	152	160	
186	179	177	172	181	178	181	168	
163	187	183	171	169	199	175	178	
182	191	177	200	229	177	192	140	
184	175	200	187	179	155	162	152	
177	202	171	177	167	179	167	157	
170	168	171	182	186	180	195	187	
175	174	169	199	192	168	172	148	
176	177	164	201	166	186	171	160	
162	183	181	187	198	166	177	144	
151	168	198	175	190	182	168	164	
181	171	182	166	182	175	166	144	
182	181	196	185	187	183	163	153	
152	193	180	184	164	195	172	178	
169	170	187	175	172	179	185	181	
165	194	176	171	163	177	158	182	
173	189	198	191	180	181	168	185	
176	206	185	171	164	196	179	145	
162	179	186	197	189	161	156	178	
168	181	185	182	167	174	154	169	
175	202	195	216	164	181	165	168	
172	183	181	163	209	186	180	171	
151	175	189	201	177	176	192	144	
162	182	148	183	165	172	164	148	
178	180	173	197	177	168	157	164	
168	187	192	178	173	158	171	177	
158	191	188	176	182	172	171	166	
170	174	160	166	164	181	190	157	
174	183	200	188	156	172	171	157	
170	191	190	182	152	171	166	186	
163	162	167	159	186	186	174	157	
186	183	172	172	180	169	158	133	
175	197	187	198	170	153	185	154	
158	176	174	180	180	157	156	177	
189	171	181	182	154	162	151	163	
172	179	152	175	168	158	144	174	
177	174	189	185	178	162	166	158	
183	200	195	174	164	172	164	158	
174	179	199	160	199	145	184	164	
209	161	175	163	156	167	172	188	
152	155	189	167	161	176	152	170	
190	172	180	196	165	185	156	155	
175	179	183	202	171	198	170	160	
164	174	188	170	171	176	166	168	
170	179	209	175	163	178	172	161	
164	206	167	158	169	184	170	164	
171	181	183	170	179	192	175	181	
211	195	187	178	191	171	177	184	
169	162	188	203	198	163	171	179	
162	173	208	183	168	160	159	158	
155	188	170	167	195	162	186	163	
169	169	185	179	170	156	163	156	
176	183	158	177	179	179	178	149	
182	172	175	177	164	178	180	167	
156	171	190	191	166	195	204	165	
163	160	154	180	163	159	178	173	
163	180	149	157	164	168	144	164	
203	196	164	181	175	177	167	160	
127	181	182	173	183	154	180	159	
159	178	167	166	192	186	172	170	
154	136	171	173	172	159	164	158	
173	169	176	172	169	189	180	182	
150	168	164	176	179	168	173	162	
176	192	184	187	167	157	166	155	
172	193	178	158	151	177	161	154	
172	178	161	175	146	183	167	131	
175	159	182	199	168	184	188	165	
201	174	189	174	199	148	175	145	
166	181	158	163	178	152	150	160	
172	178	171	170	170	202	190	141	
169	175	177	161	195	152	151	172	
172	176	172	198	167	182	159	128	
182	193	178	180	145	195	180	142	
155	166	208	183	177	182	166	154	
161	177	177	201	167	155	180	167	
174	200	179	173	155	172	151	161	
171	145	181	175	185	194	166	165	
184	176	173	190	157	189	163	144	
195	167	154	159	187	151	147	143	
178	171	168	189	156	168	181	146	
182	191	186	185	173	172	174	177	
162	185	167	149	190	164	150	186	
168	182	173	158	187	188	167	158	
177	181	169	185	162	185	173	169	
167	177	160	172	191	180	163	166	
162	157	193	177	165	210	162	150	
194	164	163	180	189	156	162	162	
159	164	181	177	142	186	164	151	
179	162	182	161	165	169	162	157	
190	168	186	150	169	154	152	157	
203	183	176	161	205	159	167	164	
166	199	192	170	208	158	166	164	
180	196	190	178	171	164	171	165	
165	196	179	172	162	163	163	167	
174	165	165	175	171	172	166	174	
166	189	130	169	178	177	171	180	
170	179	187	164	159	180	155	178	
165	178	186	204	167	153	161	139	
159	162	182	184	169	167	179	153	
149	161	158	181	170	184	164	160	
195	192	160	193	167	149	175	165	
158	164	164	160	176	163	150	179	
152	181	165	176	155	156	160	151	
161	187	191	163	143	153	174	163	
166	194	188	158	171	158	154	174	
139	173	165	182	171	173	152	168	
168	189	180	187	145	156	170	154	
196	180	177	169	143	164	150	142	
175	151	179	177	164	149	196	144	
173	184	191	189	196	153	174	141	
156	183	169	165	157	172	157	169	
166	168	170	170	159	167	176	154	
159	179	152	152	153	163	172	163	
177	169	169	173	186	177	170	149	
173	177	208	178	177	183	143	172	
174	190	175	177	186	187	187	180	
172	170	152	180	164	160	159	134	
177	191	156	153	181	170	175	160	
158	168	169	185	153	168	191	147	
165	197	153	184	163	176	156	177	
158	198	170	183	180	174	177	164	
169	174	161	179	174	168	167	148	
156	176	175	176	138	161	182	150	
155	164	189	171	155	159	160	147	
158	173	178	166	158	188	179	155	
143	166	161	156	137	166	167	178	
180	178	178	175	183	159	172	169	
179	162	149	156	176	174	168	159	
174	158	159	195	174	182	158	179	
171	152	193	182	161	172	168	139	
174	166	176	189	171	149	136	158	
160	164	186	194	152	141	167	162	
182	188	173	167	165	179	167	172	
154	153	187	155	172	172	215	139	
168	177	148	175	169	150	169	185	
148	173	168	182	182	165	166	151	
163	167	186	164	154	186	175	161	
140	155	141	191	154	142	172	143	
169	191	172	163	172	135	187	154	
172	184	174	169	165	159	202	140	
170	165	132	172	164	159	169	138	
147	163	161	168	152	163	170	154	
138	146	195	152	195	176	159	149	
171	183	161	172	194	159	188	158	
161	165	146	177	166	175	187	132	
139	175	177	189	167	162	165	169	
148	175	180	160	184	157	168	164	
169	170	191	163	165	165	185	128	
175	169	199	168	171	152	180	147	
142	150	162	172	153	173	154	164	
157	180	164	150	146	163	185	167	
155	173	167	194	170	149	169	128	
159	172	159	149	159	187	166	138	
160	152	175	162	145	160	153	160	
154	169	178	189	177	168	164	159	
165	166	159	184	182	141	154	133	
165	159	157	183	162	175	167	168	
144	156	164	176	165	161	190	171	
147	170	179	182	158	135	165	146	
173	173	188	198	175	158	155	146	
173	181	179	162	169	166	171	155	
176	188	177	189	165	134	148	143	
185	156	202	169	161	178	160	136	
165	173	185	165	150	180	152	148	
162	161	170	166	161	168	160	142	
147	190	166	171	141	165	157	150	
157	156	179	169	158	174	173	150	
155	177	153	192	147	156	150	146	
173	164	215	163	171	165	160	153	
173	169	167	163	174	151	163	150	
159	167	172	188	170	140	178	153	
171	166	192	158	168	161	162	146	
160	171	174	155	177	155	153	147	
177	148	147	183	140	173	181	154	
158	144	161	173	144	160	155	168	
152	189	172	187	157	170	176	142	
167	146	176	178	169	149	153	138	
135	188	182	156	168	148	148	156	
173	164	188	160	156	184	148	142	
162	183	181	159	164	165	165	156	
132	177	184	152	170	165	176	153	
176	154	166	183	185	146	179	139	
156	180	138	161	159	156	153	142	
166	159	162	157	183	155	159	154	
165	158	165	174	150	167	153	167	
162	162	191	148	180	170	156	162	
148	164	142	157	176	163	155	158	
149	185	171	174	169	152	169	150	
173	164	164	164	166	160	165	119	
150	161	175	167	178	153	165	128	
182	153	167	142	171	176	160	164	
161	162	184	164	177	156	165	168	
183	168	184	176	157	187	176	152	
161	182	181	166	149	146	146	147	
179	170	157	164	175	159	185	120	
152	166	168	175	196	176	155	147	
162	166	188	190	148	151	145	159	
162	171	160	167	176	152	146	144	
171	169	156	165	182	174	201	149	
165	181	162	172	157	176	166	147	
150	177	165	163	141	140	178	158	
147	160	172	177	156	168	160	138	
161	145	178	180	154	148	158	162	
182	143	143	163	169	148	144	152	
155	148	175	158	167	176	149	140	
167	153	159	173	161	125	166	156	
170	173	154	173	177	177	165	153	
143	161	177	158	138	146	164	135	
159	163	154	180	187	158	172	138	
172	175	167	170	152	159	135	146	
161	201	145	171	176	175	160	147	
155	173	179	146	152	157	154	130	
175	182	183	138	161	168	144	166	
182	157	167	158	174	156	149	140	
152	168	166	164	154	179	160	142	
162	190	167	154	165	176	167	145	
161	166	163	158	164	156	160	169	
165	153	177	160	157	163	160	163	
160	168	180	153	153	164	162	129	
156	172	151	171	200	175	162	126	
153	165	172	166	159	136	167	174	
187	179	161	195	158	164	154	126	
149	177	173	161	160	174	169	159	
151	163	172	144	166	144	144	141	
170	197	164	138	166	169	150	153	
164	170	164	162	171	170	166	151	
166	177	166	186	172	182	169	160	
165	153	155	166	161	158	145	144	
157	172	153	160	140	163	168	134	
159	190	164	176	157	152	152	159	
148	173	163	154	155	160	153	148	
150	160	172	152	156	156	157	172	
159	148	166	158	161	184	160	135	
166	161	156	186	158	182	150	131	
155	158	174	157	156	163	171	161	
182	149	165	166	165	149	159	160	
169	161	176	205	163	156	161	145	
168	142	162	167	176	174	145	154	
151	175	152	168	172	176	153	140	
157	175	165	159	162	151	158	146	
150	185	164	167	149	182	161	161	
155	165	155	160	152	164	167	140	
163	188	159	163	152	156	173	130	
173	162	186	162	149	139	144	155	
171	180	185	167	162	156	147	157	
142	136	158	172	161	162	157	146	
146	161	166	181	140	155	146	161	
159	145	166	164	167	161	138	134	
162	155	145	154	156	165	158	142	
150	158	166	166	172	168	164	121	
162	143	156	145	160	144	153	130	
172	173	151	154	173	169	155	150	
169	176	159	168	172	160	173	148	
156	138	175	160	163	146	155	163	
173	172	153	171	169	169	178	146	
166	184	177	154	154	156	165	142	
166	153	186	162	169	161	158	152	
157	157	171	172	158	165	147	144	
154	155	182	151	144	169	143	130	
176	191	188	157	187	155	162	145	
