# Supplementary material for: Anomalous deep-red luminescence of perylene black analogues with strong π-π interactions
Source: Nat Commun. 2023 Apr 6;14:1922. doi: 10.1038/s41467-023-37171-y (PMC10079835; doi:10.1038/s41467-023-37171-y)
Supplement: Supplementary file 3 — Source data [file 41467_2023_37171_MOESM3_ESM.zip › DATA/Temperature-dependent PL spectra and fluorescence decay of crystalline film/Supplementary Fig. 24a/810-100K-1S-EX480NM 289.csv]

471.67766888101448	31
471.99028276455613	32
472.30289504096527	26
472.61550570108284	18
472.92811473574989	28
473.24072213580666	22
473.55332789209336	27
473.86593199544933	20
474.1785344367139	13
474.49113520672552	20
474.80373429632243	12
475.11633169634268	30
475.42892739762328	26
475.74152139100158	18
476.0541136673134	20
476.36670421739564	19
476.67929303208308	24
476.99188010221161	34
477.30446541861556	22
477.61704897212951	29
477.92963075358745	37
478.24221075382258	30
478.55478896366805	27
478.86736537395689	42
479.17993997552071	43
479.49251275919204	38
479.80508371580152	36
480.11765283618081	26
480.43022011116011	38
480.74278553156955	52
481.05534908823893	23
481.3679107719978	41
481.68047057367477	30
481.9930284840986	31
482.3055844940975	25
482.61813859449853	27
482.93069077612978	22
483.24324102981785	21
483.55578934638896	27
483.86833571666938	17
484.18088013148508	25
484.49342258166109	14
484.80596305802226	23
485.11850155139314	38
485.431038052598	20
485.74357255246059	16
486.0561050418039	39
486.36863551145126	23
486.68116395222489	22
486.99369035494715	28
487.30621471043958	21
487.61873700952418	29
487.93125724302115	25
488.24377540175158	23
488.55629147653553	29
488.86880545819321	33
489.1813173375437	24
489.49382710540635	22
489.80633475259975	15
490.11884026994227	29
490.431343648252	33
490.74384487834635	35
491.05634395104295	35
491.36884085715855	28
491.681335587509	28
491.99382813291135	31
492.306318484181	33
492.61880663213338	18
492.93129256758351	29
493.24377628134579	26
493.556257764235	21
493.86873700706491	38
494.18121400064928	33
494.49368873580113	18
494.80616120333332	22
495.11863139405887	23
495.43109929878926	34
495.74356490833679	37
496.05602821351295	22
496.36848920512864	32
496.68094787399497	34
496.99340421092217	41
497.30585820672025	37
497.618309852199	29
497.930759138168	32
498.2432060554363	24
498.55565059481262	34
498.86809274710549	33
499.18053250312255	33
499.49296985367175	30
499.80540478956044	22
500.11783730159578	29
500.43026738058438	34
500.74269501733289	31
501.05512020264717	25
501.36754292733309	25
501.67996318219559	25
501.99238095804031	55
502.30479624567175	34
502.61720903589458	35
502.92961931951248	51
503.24202708732969	31
503.55443233014927	21
503.8668350387747	38
504.17923520400888	41
504.49163281665415	28
504.80402786751279	36
505.11642034738662	27
505.42881024707719	44
505.74119755738593	40
506.05358226911386	46
506.36596437306156	41
506.67834386002937	48
506.99072072081725	40
507.30309494622503	34
507.61546652705232	37
507.92783545409821	41
508.24020171816147	40
508.55256531004056	37
508.86492622053396	46
509.17728444043945	42
509.48963996055494	37
509.80199277167742	18
510.11434286460417	47
510.42669023013229	39
510.73903485905777	42
511.0513767421769	44
511.36371587028589	39
511.67605223418053	31
511.9883858246555	39
512.30071663250646	38
512.6130446485281	34
512.92536986351467	38
513.237692268261	44
513.55001185356036	37
513.86232861020676	32
514.17464252899379	49
514.48695360071429	48
514.79926181616122	35
515.1115671661272	42
515.42386964140451	34
515.73616923278553	38
516.0484659310614	44
516.36075972702429	53
516.67305061146533	49
516.985338575175	45
517.29762360894472	57
517.60990570356478	41
517.922184849825	37
518.23446103851586	53
518.54673426042689	29
518.85900450634756	22
519.17127176706674	60
519.483536033374	40
519.79579729605769	44
520.10805554590615	51
520.42031077370768	42
520.73256297025046	53
521.04481212632174	49
521.35705823270951	63
521.66930128020044	61
521.98154125958183	33
522.29377816164072	39
522.60601197716289	61
522.918242696935	50
523.23047031174337	34
523.54269481237316	60
523.85491618961044	57
524.16713443424021	43
524.4793495370476	54
524.79156148881771	50
525.10377028033486	50
525.41597590238371	63
525.72817834574835	46
526.04037760121275	56
526.35257365956079	45
526.66476651157541	56
526.97695614804047	55
527.28914255973893	49
527.60132573745352	55
527.913505671967	53
528.22568235406175	40
528.53785577451981	52
528.85002592412343	60
529.1621927936543	58
529.47435637389367	68
529.78651665562359	45
530.09867362962461	65
530.41082728667811	60
530.72297761756442	55
531.03512461306445	49
531.34726826395831	63
531.65940856102623	43
531.971545495048	60
532.28367905680363	57
532.59580923707233	57
532.90793602663371	54
533.220059416267	81
533.53217939675073	66
533.84429595886411	46
534.15640909338572	54
534.4685187910934	54
534.780625042766	72
535.09272783918118	50
535.40482717111672	66
535.7169230293506	67
536.02901540465984	68
536.3411042878223	71
536.65318966961456	59
536.96527154081377	68
537.27734989219641	75
537.58942471453952	74
537.90149599861934	58
538.21356373521166	54
538.525627915093	72
538.83768852903938	63
539.1497455678259	60
539.46179902222855	73
539.77384888302288	70
540.08589514098355	68
540.397937786886	71
540.709976811505	66
541.02201220561517	59
541.33404395999116	72
541.64607206540768	68
541.95809651263846	86
542.27011729245783	75
542.58213439563963	74
542.89414781295784	89
543.20615753518621	67
543.51816355309779	71
543.83016585746611	74
544.14216443906435	72
544.45415928866555	73
544.76615039704268	77
545.07813775496857	88
545.39012135321548	70
545.702101182556	89
546.01407723376258	78
546.32604949760741	72
546.63801796486257	88
546.94998262629974	101
547.26194347269052	87
547.57390049480739	72
547.885853683421	90
548.19780302930315	117
548.50974852322486	82
548.82169015595764	71
549.13362791827217	104
549.44556180093923	66
549.75749179472973	80
550.06941789041446	100
550.38134007876363	94
550.69325835054758	97
551.00517269653687	93
551.3170831075015	72
551.62898957421146	74
551.94089208743651	87
552.25279063794687	87
552.56468521651209	109
552.87657581390135	89
553.18846242088455	108
553.50034502823075	78
553.81222362670962	89
554.12409820708967	81
554.43596876014067	90
554.74783527663089	93
555.05969774732978	99
555.37155616300538	109
555.68341051442712	95
555.99526079236273	87
556.30710698758139	114
556.61894909085117	105
556.93078709294	108
557.24262098461634	91
557.55445075664829	95
557.86627639980384	95
558.17809790485069	99
558.48991526255691	81
558.80172846369	98
559.11353749901775	99
559.42534235930725	101
559.73714303532677	98
560.048939517843	105
560.36073179762388	84
560.67251986543613	115
560.984303712047	98
561.29608332822386	111
561.60785870473319	104
561.91962983234259	120
562.23139670181831	102
562.5431593039275	111
562.85491762943673	112
563.16667166911293	115
563.47842141372234	106
563.79016685403167	108
564.10190798080725	113
564.4136447848158	117
564.72537725682344	120
565.0371053875964	94
565.348829167901	124
565.66054858850339	102
565.97226364016967	92
566.28397431366591	117
566.59568059975811	107
566.90738248921252	112
567.21907997279447	104
567.53077304127044	118
567.84246168540574	111
568.15414589596639	122
568.465825663718	123
568.77750097942624	132
569.089171833857	133
569.40083821777546	117
569.71250012194776	123
570.02415753713876	118
570.33581045411449	118
570.64745886363994	119
570.95910275648112	126
571.27074212340278	131
571.58237695517073	123
571.89400724255	117
572.20563297630588	140
572.51725414720408	112
572.82887074600922	133
573.140482763487	115
573.45209019040249	138
573.7636930175205	133
574.07529123560676	129
574.38688483542614	130
574.69847380774354	143
575.0100581433245	132
575.32163783293379	145
575.63321286733662	136
575.94478323729788	142
576.25634893358279	139
576.56790994695643	124
576.87946626818371	140
577.19101788802948	133
577.50256479725908	137
577.81410698663751	112
578.12564444692964	131
578.43717716890046	131
578.748705143315	145
579.06022836093825	138
579.37174681253532	155
579.68326048887138	141
579.99476938071086	134
580.30627347881955	136
580.61777277396186	135
580.92926725690313	142
581.24075691840824	127
581.55224174924251	148
581.86372174017083	157
582.17519688195853	134
582.48666716537036	134
582.7981325811719	146
583.10959312012767	136
583.42104877300335	121
583.7324995305637	138
584.04394538357462	137
584.35538632280077	173
584.66682233900747	162
584.97825342296017	155
585.28967956542385	146
585.60110075716432	139
585.91251698894655	149
586.22392825153634	144
586.53533453569889	160
586.84673583219944	155
587.15813213180388	152
587.46952342527754	157
587.7809097033861	149
588.09229095689534	160
588.40366717657048	149
588.71503835317753	147
589.0264044774824	177
589.33776554025042	158
589.64912153224782	167
589.96047244424017	164
590.27181826699382	140
590.58315899127456	157
590.89449460784817	160
591.20582510748113	137
591.51715048093956	150
591.82847071898937	151
592.13978581239712	137
592.45109575192873	168
592.76240052835112	134
593.07370013243042	158
593.3849945549332	169
593.69628378662594	174
594.00756781827545	152
594.31884664064819	161
594.630120244511	166
594.941388620631	158
595.25265175977484	159
595.56390965270953	163
595.87516229020218	170
596.18640966301973	172
596.49765176192955	154
596.808888577699	168
597.12012010109527	156
597.431346322886	173
597.74256723383849	191
598.05378282472054	176
598.36499308629959	168
598.67619800934381	173
598.98739758462068	168
599.29859180289839	156
599.60978065494464	154
599.92096413152808	177
600.23214222341653	161
600.54331492137851	170
600.8544822161823	186
601.16564409859654	162
601.47680055938963	191
601.78795158933065	170
602.09909717918788	182
602.41023731973064	162
602.7213720017279	184
603.03250121594863	169
603.34362495316191	189
603.65474320413728	192
603.96585595964427	188
604.27696321045244	187
604.58806494733119	206
604.89916116105053	195
605.21025184237988	213
605.52133698208979	215
605.83241657095016	199
606.14349059973131	208
606.45455905920358	224
606.76562194013707	215
607.07667923330268	214
607.38773092947145	228
607.69877701941346	243
608.00981749390053	245
608.320852343703	249
608.63188155959222	236
608.94290513234012	279
609.25392305271782	272
609.5649353114967	268
609.87594189944855	282
610.18694280734576	267
610.4979380259598	292
610.808927546063	278
611.11991135842777	305
611.43088945382658	317
611.74186182303174	333
612.05282845681631	349
612.36378934595268	342
612.67474448121459	345
612.98569385337441	367
613.296637453206	355
613.60757527148257	390
613.918507298978	373
614.22943352646575	389
614.54035394471975	401
614.851268544514	406
615.16217731662334	427
615.47308025182144	467
615.783977340883	465
616.09486857458319	476
616.40575394369625	479
616.71663343899775	518
617.02750705126232	546
617.338374771266	543
617.64923658978387	562
617.96009249759163	576
618.27094248546541	640
618.58178654418077	641
618.89262466451476	666
619.20345683724292	670
619.51428305314255	714
619.82510330298965	729
620.1359175775616	736
620.44672586763534	795
620.75752816398847	759
621.068324457398	857
621.37911473864165	886
621.6898989984976	905
622.00067722774349	955
622.311449417158	978
622.622215557519	1062
622.93297563960539	1044
623.24372965419582	1087
623.55447759206936	1130
623.865219444005	1189
624.17595520078237	1207
624.48668485318069	1275
624.79740839198018	1271
625.10812580796028	1344
625.41883709190154	1401
625.729542234584	1456
626.04024122678845	1585
626.35093405929581	1577
626.66162072288671	1656
626.97230120834263	1753
627.2829755064447	1810
627.59364360797474	1809
627.90430550371445	1890
628.21496118444588	1962
628.5256106409513	2020
628.836253864013	2112
629.14689084441409	2175
629.457521572937	2257
629.7681460403652	2301
630.07876423748189	2465
630.38937615507041	2479
630.69998178391484	2525
631.010581114799	2624
631.32117413850744	2698
631.63176084582437	2797
631.94234122753437	2984
632.25291527442278	3021
632.56348297727436	3148
632.87404432687458	3288
633.18459931400935	3360
633.49514792946434	3446
633.80569016402546	3599
634.11622600847932	3639
634.42675545361226	3823
634.73727849021157	3957
635.04779510906383	4024
635.35830530095654	4109
635.66880905667722	4301
635.97930636701369	4412
636.289797222754	4559
636.60028161468631	4817
636.9107595335995	5001
637.22123097028225	5032
637.53169591552341	5185
637.84215436011266	5370
638.152606294839	5607
638.46305171049278	5757
638.77349059786411	6003
639.08392294774285	6171
639.39434875092	6363
639.70476799818641	6484
640.01518068033317	6741
640.32558678815155	6960
640.63598631243337	7200
640.94637924397057	7475
641.25676557355519	7625
641.56714529197973	7925
641.87751839003738	8119
642.18788485852053	8378
642.49824468822294	8699
642.80859786993813	8852
643.11894439445985	9071
643.42928425258208	9285
643.73961743509938	9574
644.04994393280663	9888
644.36026373649872	10226
644.67057683697055	10470
644.98088322501837	10730
645.2911828914373	11072
645.601475827024	11258
645.91176202257464	11605
646.22204146888612	11799
646.53231415675509	12030
646.84258007697929	12500
647.15283922035587	12633
647.463091577683	12977
647.773337139759	13346
648.083575897382	13594
648.39380784135119	13908
648.70403296246513	14098
649.01425125152366	14394
649.32446269932632	14880
649.63466729667323	15214
649.94486503436462	15489
650.25505590320108	15831
650.56523989398363	16057
650.87541699751341	16391
651.185587204592	16639
651.4957505060213	16999
651.80590689260373	17643
652.1160563551415	17787
652.42619888443744	18112
652.73633447129487	18459
653.046463106517	18835
653.356584780908	19108
653.66669948527158	19559
653.9768072104124	19869
654.28690794713532	20309
654.59700168624511	20478
654.90708841854746	21068
655.21716813484807	21247
655.52724082595307	21832
655.83730648266874	21989
656.147365095802	22528
656.45741665615992	22970
656.76746115454966	23160
657.0774985817792	23709
657.38752892865682	24018
657.6975521859905	24380
658.00756834458946	24851
658.3175773952629	25166
658.62757932881971	25536
658.93757413607022	25836
659.24756180782458	26116
659.557542334893	26525
659.86751570808667	26930
660.17748191821681	27328
660.48744095609493	27781
660.797392812533	28317
661.107337478343	28737
661.41727494433781	28848
661.72720520133055	29433
662.03712824013462	29614
662.34704405156356	29882
662.65695262643123	30304
662.96685395555278	30924
663.27674802974263	31178
663.58663483981582	31572
663.89651437658813	32087
664.2063866308755	32177
664.51625159349419	32538
664.82610925526069	32935
665.1359596069924	33195
665.44580263950638	33555
665.75563834362072	33931
666.06546671015326	34269
666.375287729923	34405
666.6851013937486	34717
666.99490769244937	35051
667.30470661684512	35439
667.61449815775586	35865
667.924282306002	36233
668.23405905240463	36244
668.54382838778463	36510
668.85359030296411	36986
669.16334478876468	37076
669.47309183600908	37416
669.78283143551982	37584
670.09256357812023	37775
670.40228825463407	38138
670.71200545588522	38293
671.0217151726979	38790
671.33141739589735	38728
671.64111211630836	39016
671.950799324757	39277
672.26047901206869	39653
672.57015116907019	39718
672.87981578658844	39722
673.18947285545039	39770
673.49912236648379	39987
673.808764310517	40082
674.11839867837818	40355
674.42802546089627	40385
674.7376446489003	40320
675.04725623322054	40510
675.35686020468688	40388
675.66645655412981	40366
675.97604527238025	40522
676.28562635026981	40836
676.59519977863033	40390
676.90476554829365	40434
677.214323650093	40732
677.523874074861	40520
677.83341681343165	40516
678.14295185663866	40447
678.45247919531619	40325
678.76199882029937	40383
679.07151072242357	40474
679.38101489252415	40091
679.69051132143761	40365
680.00000000000011	40040
680.309480919049	39811
680.61895406942153	40071
680.92841944195573	39463
681.23787702749	39444
681.54732681686278	39410
681.85676880091387	39211
682.16620297048223	39207
682.47562931640857	38935
682.78504782953348	38750
683.09445850069744	38648
683.40386132074252	38502
683.71325628051045	38317
684.02264337084353	38104
684.33202258258461	38026
684.64139390657726	37577
684.95075733366514	37654
685.26011285469224	37373
685.56946046050336	37074
685.87880014194377	37201
686.188131889859	37080
686.49745569509537	36711
686.80677154849934	36583
687.11607944091793	36106
687.42537936319832	36121
687.73467130618883	36047
688.04395526073779	35793
688.3532312176942	35424
688.66249916790753	35271
688.97175910222734	35024
689.28101101150423	35111
689.59025488658881	34887
689.89949071833291	34393
690.20871849758782	34287
690.51793821520585	34128
690.82714986204019	33751
691.13635342894349	33606
691.44554890677	33386
691.75473628637371	32966
692.06391555860955	32861
692.37308671433209	32636
692.682249744398	32242
692.991404639663	32161
693.30055139098351	31814
693.60968998921726	31283
693.9188204252215	31459
694.22794268985479	31179
694.53705677397568	30873
694.8461626684433	30163
695.15526036411723	30135
695.46434985185817	29647
695.77343112252629	29414
696.08250416698331	29333
696.39156897609041	28835
696.70062554071023	28657
697.00967385170588	28015
697.31871389993967	27746
697.62774567627628	27529
697.9367691715795	27183
698.24578437671425	26852
698.55479128254592	26407
698.86378987994055	25748
699.17278015976422	25576
699.48176211288387	25278
699.79073573016728	24702
700.09970100248211	24489
700.40865792069678	24185
700.71760647568055	23781
701.02654665830289	23530
701.33547845943372	23413
701.64440186994386	22693
701.953316880704	22530
702.26222348258648	22232
702.57112166646323	21902
702.88001142320684	21502
703.18889274369087	21120
703.49776561878878	20905
703.80663003937514	20445
704.11548599632522	20223
704.424333480514	19940
704.73317248281751	19285
705.04200299411241	19183
705.35082500527608	18787
705.65963850718583	18694
705.96844349071966	18285
706.277239946757	18232
706.58602786617655	17859
706.89480723985844	17417
707.20357805868332	17355
707.51234031353147	17148
707.8210939952852	16992
708.12983909482614	16505
708.43857560303707	16354
708.74730351080132	16209
709.05602280900268	15887
709.36473348852519	15641
709.67343554025422	15572
709.98212895507493	15380
710.29081372387361	15186
710.59948983753657	14774
710.90815728695156	14841
711.21681606300581	14564
711.52546615658787	14338
711.83410755858677	14144
712.142740259892	14017
712.45136425139356	13699
712.75997952398222	13774
713.06858606854917	13427
713.37718387598613	13378
713.68577293718556	13392
713.99435324304079	13201
714.30292478444539	12981
714.61148755229283	12888
714.92004153747871	12671
715.228586730898	12669
715.5371231234468	12436
715.8456507060215	12409
716.1541694695195	12006
716.46267940483813	12138
716.77118050287618	11849
717.07967275453245	11663
717.38815615070621	11554
717.69663068229818	11519
718.00509634020852	11505
718.31355311533878	11337
718.62200099859115	11136
718.93043998086807	11104
719.23887005307256	11001
719.5472912061083	10841
719.85570343088023	10663
720.16410671829294	10739
720.47250105925207	10518
720.78088644466413	10479
721.08926286543556	10429
721.397630312474	10349
721.70598877668783	10115
722.01433824898538	10086
722.32267872027637	10006
722.6310101814704	10021
722.93933262347832	9770
723.247646037211	9797
723.5559504135806	9678
723.86424574349962	9478
724.172532017881	9545
724.48080922763859	9350
724.78907736368649	9277
725.09733641693981	9249
725.40558637831452	9164
725.71382723872648	9161
726.02205898909278	9072
726.330281620331	8928
726.63849512335923	8814
726.94669948909632	8671
727.25489470846173	8654
727.56308077237566	8534
727.87125767175894	8446
728.17942539753255	8513
728.48758394061906	8381
728.79573329194113	8400
729.103873442422	8387
729.41200438298551	8258
729.7201261045567	8237
730.0282385980604	8263
730.336341854423	8097
730.64443586457128	8037
730.95252061943211	8060
731.26059610993377	7887
731.56866232700474	7814
731.87671926157418	7903
732.18476690457248	7789
732.49280524692972	7912
732.80083427957743	7741
733.108853993448	7727
733.416864379473	7706
733.72486542858678	7604
734.03285713172284	7677
734.34083947981583	7610
734.648812463801	7583
734.95677607461471	7603
735.26473030319346	7458
735.57267514047442	7443
735.8806105773956	7363
736.188536604896	7370
736.496453213915	7346
736.80436039539245	7452
737.11225814026909	7344
737.42014643948676	7283
737.72802528398745	7324
738.03589466471385	7259
738.34375457260967	7338
738.65160499861884	7223
738.95944593368665	7203
739.2672773687583	7332
739.57509929478044	7227
739.88291170270008	7185
740.190714583465	7170
740.49850792802317	7223
740.80629172732415	7161
741.11406597231735	7150
741.42183065395363	7209
741.7295857631841	7184
742.03733129096065	7249
742.34506722823619	7189
742.65279356596363	7188
742.96051029509727	7206
743.2682174065917	7276
743.57591489140293	7204
743.88360274048648	7166
744.1912809447997	7272
744.49894949530017	7118
744.80660838294614	7226
745.11425759869667	7130
745.42189713351172	7122
745.72952697835171	7228
746.0371471241782	7172
746.34475756195252	7153
746.65235828263792	7125
746.95994927719744	7079
747.26753053659559	6981
747.575102051797	6993
747.88266381376764	6941
748.19021581347351	6852
748.49775804188187	6877
748.80529048996061	6960
749.112813148678	6824
749.42032600900359	6893
749.72782906190753	6877
750.03532229836026	6763
750.34280570933367	6755
750.6502792858	6773
750.95774301873178	6609
751.26519689910356	6597
751.57264091788932	6482
751.88007506606471	6565
752.187499334605	6471
752.49491371448789	6475
752.80231819669029	6416
753.10971277219073	6429
753.41709743196839	6425
753.72447216700266	6303
754.03183696827455	6127
754.33919182676482	6210
754.64653673345617	6240
754.95387167933086	6135
755.26119665537294	6014
755.56851165256649	6106
755.87581666189692	6007
756.1831116743499	5940
756.49039668091223	5928
756.79767167257125	5860
757.10493664031549	5911
757.41219157513342	5838
757.71943646801515	5817
758.02667130995121	5706
758.33389609193284	5619
758.641110804952	5566
758.94831544000181	5577
759.255509988076	5569
759.56269444016868	5518
759.86986878727532	5426
760.17703302039206	5472
760.48418713051535	5355
760.791331108643	5299
761.09846494577323	5336
761.40558863290539	5297
761.71270216103949	5194
762.019805521176	5207
762.32689870431659	5083
762.63398170146365	5148
762.94105450362053	5064
763.24811710179063	5080
763.55516948697914	5038
763.8622116501914	4913
764.169243582434	4919
764.47626527471391	4844
764.78327671803891	4912
765.090277903418	4843
765.39726882186085	4688
765.70424946437731	4647
766.01121982197913	4738
766.31817988567809	4610
766.62512964648715	4555
766.93206909541959	4522
767.23899822349006	4490
767.545917021714	4459
767.8528254811074	4401
768.15972359268665	4388
768.46661134747012	4421
768.77348873647611	4313
769.080355750724	4297
769.387212381234	4280
769.69405861902692	4259
770.00089445512492	4146
770.30771988055051	4088
770.61453488632731	4133
770.9213394634794	4001
771.22813360303212	3902
771.53491729601137	3946
771.84169053344431	3880
772.14845330635808	3808
772.45520560578154	3702
772.7619474227439	3725
773.06867874827583	3662
773.37539957340755	3636
773.68210988917133	3655
773.98880968660012	3632
774.2954989567271	3550
774.60217769058693	3501
774.90884587921471	3504
775.21550351364658	3369
775.5221505849197	3335
775.82878708407168	3343
776.13541300214126	3178
776.44202833016789	3160
776.748633059192	3067
777.05522718025486	3126
777.36181068439862	3128
777.668383562666	3037
777.97494580610123	2952
778.28149740574838	2907
778.58803835265371	2917
778.89456863786313	2876
779.2010882524238	2879
779.50759718738436	2794
779.81409543379368	2837
780.12058298270154	2820
780.42705982515861	2708
780.73352595221661	2698
781.03998135492816	2640
781.34642602434633	2581
781.6528599515259	2569
781.95928312752164	2538
782.26569554338948	2464
782.57209719018658	2428
782.87848805897045	2431
783.18486814080018	2405
783.491237426735	2392
783.79759590783533	2375
784.10394357516236	2311
784.4102804197787	2270
784.71660643274731	2214
785.02292160513207	2182
785.32922592799821	2212
785.63551939241086	2163
785.94180198943729	2144
786.24807371014481	2116
786.55433454560182	2059
786.860584486878	2029
787.16682352504347	1982
787.47305165116927	1988
787.77926885632758	1946
788.08547513159135	1925
788.39167046803459	1894
788.697854856732	1876
789.00402828875929	1884
789.31019075519328	1886
789.61634224711111	1796
789.92248275559143	1816
790.22861227171359	1823
790.5347307865577	1799
790.84083829120527	1703
791.146934776738	1732
791.4530202342396	1656
791.7590946547931	1630
792.06515802948388	1606
792.37121034939776	1609
792.67725160562111	1614
792.983281789242	1575
793.28930089134872	1542
793.59530890303074	1547
793.90130581537858	1535
794.2072916194835	1528
794.51326630643791	1474
794.81922986733491	1501
795.125182293269	1463
795.4311235753346	1466
795.73705370462812	1434
796.04297267224661	1419
796.34888046928779	1433
796.65477708685057	1166
796.96066251603452	1191
797.2665367479409	1327
797.572399773671	1354
797.87825158432736	1261
798.18409217101362	1293
798.48992152483447	1287
798.79573963689518	1243
799.10154649830224	1249
799.407342100163	1274
799.7131264335859	1214
800.01889948967994	1275
800.32466125955557	1252
800.63041173432407	1193
800.93615090509718	1203
801.24187876298845	1151
801.54759529911189	1154
801.85330050458231	1144
802.15899437051587	1083
802.46467688802932	1081
802.77034804824086	1091
803.07600784226941	1068
803.38165626123475	1041
803.68729329625751	1091
803.99291893845964	1024
804.29853317896414	1023
804.60413600889444	1022
804.9097274193756	992
805.215307401533	1022
805.52087594649367	1011
805.826433045385	978
806.1319786893356	941
806.43751286947565	951
806.74303557693509	972
807.04854680284586	908
807.35404653834053	909
807.65953477455264	892
807.96501150261656	940
808.27047671366836	915
808.575930398844	848
808.88137254928131	853
809.18680315611891	882
809.49222221049615	852
809.79762970355364	848
810.1030256264329	890
810.40840997027635	816
810.71378272622746	850
811.01914388543128	814
811.32449343903272	829
811.62983137817844	821
811.93515769401608	770
812.24047237769446	798
812.54577542036247	754
812.85106681317109	756
813.15634654727194	750
813.46161461381757	724
813.76687100396146	726
814.07211570885818	729
814.37734871966359	734
814.68257002753387	686
814.98777962362738	761
815.29297749910211	729
815.59816364511823	725
815.90333805283615	740
816.20850071341772	698
816.51365161802607	723
816.81879075782456	682
817.123918123978	655
817.42903370765237	678
817.73413750001453	673
818.03922949223272	655
818.34430967547519	664
818.64937804091255	642
818.95443457971544	617
819.25947928305618	648
819.56451214210767	640
819.869533148044	644
820.17454229204077	645
820.47953956527351	624
820.78452495891986	613
821.08949846415817	597
821.39446007216759	611
821.69940977412853	612
822.00434756122263	612
822.309273424632	636
822.61418735554059	621
822.91908934513276	595
823.22397938459414	592
823.5288574651114	618
823.83372357787255	606
824.13857771406583	577
824.44341986488189	613
824.7482500215109	593
825.0530681751452	582
825.35787431697781	591
825.6626684382029	586
825.96745053001541	566
826.2722205836119	537
826.57697859018947	590
826.88172454094638	535
827.18645842708224	544
827.49118023979736	526
827.79588997029362	564
828.10058760977347	511
828.40527314944075	540
828.70994658050017	497
829.01460789415762	523
829.31925708162009	545
829.623894134096	499
829.9285190427936	529
830.23313179892375	537
830.53773239369752	529
830.84232081832727	532
831.14689706402669	511
831.45146112200973	508
831.756012983493	531
832.06055263969222	520
832.36508008182557	492
832.66959530111228	481
832.974098288772	499
833.278589036026	497
833.58306753409624	481
833.88753377420619	485
834.1919877475799	470
834.4964294454436	489
834.800858859023	458
835.10527597954638	486
835.40968079824233	478
835.71407330634065	480
836.01845349507232	463
836.3228213556697	450
836.627176879366	452
836.93152005739512	442
837.235850880993	468
837.54016934139611	458
837.84447542984162	459
838.14876913756893	471
838.45305045581745	454
838.75731937582862	433
839.06157588884412	456
839.36581998610768	437
839.67005165886326	449
839.97427089835651	410
840.27847769583423	442
840.58267204254378	462
840.88685392973446	421
841.1910233486559	415
841.49518029055946	419
841.799324746697	407
842.1034567083226	436
842.40757616669021	407
842.71168311305564	399
843.01577753867559	412
843.31985943480811	427
843.6239287927126	396
843.92798560364861	363
844.23202985887781	414
844.53606154966246	383
844.84008066726642	392
845.14408720295455	406
845.44808114799241	393
845.75206249364749	372
846.05603123118749	393
846.35998735188218	410
846.66393084700178	389
846.9678617078182	413
847.27177992560416	366
847.57568549163352	371
847.87957839718138	345
848.18345863352442	380
848.48732619193936	370
848.79118106370561	384
849.09502324010214	364
849.3988527124103	380
849.702669471912	357
850.00647350989084	338
850.3102648176307	322
850.61404338641739	376
850.91780920753763	338
851.22156227227947	336
851.52530257193177	332
851.82903009778488	347
852.13274484113037	335
852.43644679326053	334
852.74013594546921	357
853.0438122890514	334
853.34747581530337	334
853.651126515522	331
853.95476438100638	320
854.25838940305573	316
854.56200157297087	315
854.86560088205431	311
855.16918732160866	327
855.47276088293859	304
855.77632155734977	319
856.079869336149	288
856.3834042106439	309
856.686926172144	298
856.99043521195938	291
857.29393132140194	290
857.597414491784	301
857.9008847144197	284
858.20434198062446	300
858.50778628171406	311
858.81121760900623	303
859.11463595381974	287
859.41804130747482	289
859.721433661292	295
860.02481300659429	262
860.32817933470471	281
860.63153263694835	268
860.93487290465089	275
861.23820012913973	284
861.54151430174318	299
861.84481541379068	282
862.14810345661351	262
862.45137842154327	259
862.75464029991338	277
863.057889083058	247
863.36112476231335	237
863.66434732901587	263
863.96755677450392	269
864.270753090117	249
864.57393626719488	224
864.87710629708022	243
865.18026317111594	236
865.4834068806457	225
865.78653741701567	243
866.0896547715721	249
866.392758935663	250
866.69584990063765	237
866.99892765784625	232
867.30199219864062	220
867.60504351437385	219
867.90808159639948	225
868.21110643607335	216
868.5141180247515	238
868.81711635379247	219
869.12010141455482	223
869.42307319839892	210
869.7260316966865	191
870.02897690078021	215
870.33190880204393	220
870.63482739184349	226
870.93773266154517	220
871.24062460251616	220
871.54350320612662	201
871.846368463746	194
872.14922036674625	186
872.45205890649981	197
872.75488407438138	209
873.05769586176575	174
873.36049426002944	185
873.66327926055078	179
873.96605085470856	186
874.26880903388292	183
874.57155378945606	168
874.87428511281041	173
875.17700299533021	168
875.47970742840118	157
875.78239840340984	176
876.08507591174407	189
876.38773994479322	177
876.69039049394769	170
876.99302755059944	184
877.29565110614146	187
877.5982611519679	163
877.90085767947471	173
878.20344068005841	181
878.50601014511744	187
878.8085660660513	175
879.1111084342607	153
879.41363724114751	160
879.716152478115	169
880.0186541365681	147
880.32114220791232	176
880.62361668355516	155
880.92607755490474	150
881.22852481337111	152
881.530958450365	151
881.83337845729909	136
882.1357848255866	148
882.438177546643	145
882.740556611884	140
883.04292201272744	152
883.34527374059212	148
883.647611786898	138
883.94993614306657	143
884.25224680052065	137
884.55454375068393	128
884.85682698498238	162
885.159096494842	137
