# Supplementary material for: Anomalous deep-red luminescence of perylene black analogues with strong π-π interactions
Source: Nat Commun. 2023 Apr 6;14:1922. doi: 10.1038/s41467-023-37171-y (PMC10079835; doi:10.1038/s41467-023-37171-y)
Supplement: Supplementary file 3 — Source data [file 41467_2023_37171_MOESM3_ESM.zip › DATA/Temperature-dependent PL spectra and fluorescence decay of crystalline film/Supplementary Fig. 24a/810-110K-1S-EX480NM-2 291.csv]

471.67766888101448	30
471.99028276455613	28
472.30289504096527	30
472.61550570108284	37
472.92811473574989	33
473.24072213580666	24
473.55332789209336	14
473.86593199544933	29
474.1785344367139	26
474.49113520672552	26
474.80373429632243	30
475.11633169634268	31
475.42892739762328	35
475.74152139100158	17
476.0541136673134	22
476.36670421739564	36
476.67929303208308	24
476.99188010221161	15
477.30446541861556	22
477.61704897212951	40
477.92963075358745	38
478.24221075382258	39
478.55478896366805	33
478.86736537395689	42
479.17993997552071	39
479.49251275919204	37
479.80508371580152	41
480.11765283618081	23
480.43022011116011	48
480.74278553156955	36
481.05534908823893	28
481.3679107719978	39
481.68047057367477	26
481.9930284840986	35
482.3055844940975	25
482.61813859449853	29
482.93069077612978	15
483.24324102981785	19
483.55578934638896	30
483.86833571666938	23
484.18088013148508	21
484.49342258166109	18
484.80596305802226	17
485.11850155139314	18
485.431038052598	17
485.74357255246059	37
486.0561050418039	23
486.36863551145126	33
486.68116395222489	32
486.99369035494715	30
487.30621471043958	20
487.61873700952418	40
487.93125724302115	26
488.24377540175158	33
488.55629147653553	32
488.86880545819321	34
489.1813173375437	38
489.49382710540635	29
489.80633475259975	20
490.11884026994227	35
490.431343648252	29
490.74384487834635	33
491.05634395104295	25
491.36884085715855	33
491.681335587509	26
491.99382813291135	35
492.306318484181	16
492.61880663213338	30
492.93129256758351	21
493.24377628134579	21
493.556257764235	24
493.86873700706491	38
494.18121400064928	20
494.49368873580113	19
494.80616120333332	33
495.11863139405887	38
495.43109929878926	22
495.74356490833679	45
496.05602821351295	28
496.36848920512864	41
496.68094787399497	41
496.99340421092217	45
497.30585820672025	39
497.618309852199	39
497.930759138168	25
498.2432060554363	31
498.55565059481262	42
498.86809274710549	31
499.18053250312255	21
499.49296985367175	34
499.80540478956044	32
500.11783730159578	51
500.43026738058438	37
500.74269501733289	31
501.05512020264717	46
501.36754292733309	30
501.67996318219559	16
501.99238095804031	42
502.30479624567175	38
502.61720903589458	29
502.92961931951248	39
503.24202708732969	31
503.55443233014927	33
503.8668350387747	40
504.17923520400888	32
504.49163281665415	46
504.80402786751279	40
505.11642034738662	32
505.42881024707719	45
505.74119755738593	30
506.05358226911386	33
506.36596437306156	42
506.67834386002937	38
506.99072072081725	32
507.30309494622503	43
507.61546652705232	29
507.92783545409821	31
508.24020171816147	43
508.55256531004056	41
508.86492622053396	37
509.17728444043945	43
509.48963996055494	39
509.80199277167742	31
510.11434286460417	37
510.42669023013229	31
510.73903485905777	39
511.0513767421769	43
511.36371587028589	35
511.67605223418053	24
511.9883858246555	40
512.30071663250646	42
512.6130446485281	38
512.92536986351467	48
513.237692268261	47
513.55001185356036	34
513.86232861020676	28
514.17464252899379	44
514.48695360071429	37
514.79926181616122	35
515.1115671661272	46
515.42386964140451	39
515.73616923278553	45
516.0484659310614	37
516.36075972702429	40
516.67305061146533	45
516.985338575175	46
517.29762360894472	47
517.60990570356478	36
517.922184849825	48
518.23446103851586	36
518.54673426042689	35
518.85900450634756	33
519.17127176706674	52
519.483536033374	45
519.79579729605769	39
520.10805554590615	43
520.42031077370768	54
520.73256297025046	49
521.04481212632174	57
521.35705823270951	42
521.66930128020044	62
521.98154125958183	27
522.29377816164072	63
522.60601197716289	49
522.918242696935	50
523.23047031174337	42
523.54269481237316	48
523.85491618961044	32
524.16713443424021	51
524.4793495370476	54
524.79156148881771	57
525.10377028033486	52
525.41597590238371	43
525.72817834574835	38
526.04037760121275	36
526.35257365956079	50
526.66476651157541	69
526.97695614804047	58
527.28914255973893	51
527.60132573745352	57
527.913505671967	49
528.22568235406175	53
528.53785577451981	54
528.85002592412343	37
529.1621927936543	55
529.47435637389367	49
529.78651665562359	52
530.09867362962461	52
530.41082728667811	63
530.72297761756442	49
531.03512461306445	46
531.34726826395831	42
531.65940856102623	58
531.971545495048	58
532.28367905680363	59
532.59580923707233	63
532.90793602663371	58
533.220059416267	67
533.53217939675073	42
533.84429595886411	68
534.15640909338572	54
534.4685187910934	60
534.780625042766	62
535.09272783918118	56
535.40482717111672	63
535.7169230293506	60
536.02901540465984	65
536.3411042878223	78
536.65318966961456	73
536.96527154081377	67
537.27734989219641	72
537.58942471453952	75
537.90149599861934	69
538.21356373521166	59
538.525627915093	65
538.83768852903938	67
539.1497455678259	46
539.46179902222855	80
539.77384888302288	74
540.08589514098355	62
540.397937786886	59
540.709976811505	62
541.02201220561517	72
541.33404395999116	71
541.64607206540768	77
541.95809651263846	75
542.27011729245783	66
542.58213439563963	80
542.89414781295784	66
543.20615753518621	83
543.51816355309779	96
543.83016585746611	82
544.14216443906435	70
544.45415928866555	74
544.76615039704268	80
545.07813775496857	92
545.39012135321548	102
545.702101182556	89
546.01407723376258	76
546.32604949760741	70
546.63801796486257	79
546.94998262629974	86
547.26194347269052	77
547.57390049480739	73
547.885853683421	90
548.19780302930315	111
548.50974852322486	81
548.82169015595764	87
549.13362791827217	86
549.44556180093923	81
549.75749179472973	87
550.06941789041446	78
550.38134007876363	79
550.69325835054758	103
551.00517269653687	86
551.3170831075015	86
551.62898957421146	95
551.94089208743651	88
552.25279063794687	89
552.56468521651209	89
552.87657581390135	82
553.18846242088455	83
553.50034502823075	86
553.81222362670962	77
554.12409820708967	98
554.43596876014067	83
554.74783527663089	91
555.05969774732978	102
555.37155616300538	94
555.68341051442712	89
555.99526079236273	86
556.30710698758139	101
556.61894909085117	107
556.93078709294	97
557.24262098461634	88
557.55445075664829	87
557.86627639980384	92
558.17809790485069	88
558.48991526255691	104
558.80172846369	108
559.11353749901775	105
559.42534235930725	89
559.73714303532677	101
560.048939517843	100
560.36073179762388	97
560.67251986543613	106
560.984303712047	102
561.29608332822386	102
561.60785870473319	94
561.91962983234259	98
562.23139670181831	126
562.5431593039275	108
562.85491762943673	114
563.16667166911293	103
563.47842141372234	107
563.79016685403167	98
564.10190798080725	103
564.4136447848158	121
564.72537725682344	116
565.0371053875964	114
565.348829167901	107
565.66054858850339	109
565.97226364016967	128
566.28397431366591	110
566.59568059975811	118
566.90738248921252	119
567.21907997279447	119
567.53077304127044	106
567.84246168540574	113
568.15414589596639	113
568.465825663718	131
568.77750097942624	144
569.089171833857	118
569.40083821777546	122
569.71250012194776	119
570.02415753713876	110
570.33581045411449	138
570.64745886363994	111
570.95910275648112	124
571.27074212340278	114
571.58237695517073	126
571.89400724255	132
572.20563297630588	112
572.51725414720408	116
572.82887074600922	101
573.140482763487	136
573.45209019040249	103
573.7636930175205	139
574.07529123560676	132
574.38688483542614	144
574.69847380774354	137
575.0100581433245	112
575.32163783293379	123
575.63321286733662	128
575.94478323729788	145
576.25634893358279	138
576.56790994695643	128
576.87946626818371	127
577.19101788802948	134
577.50256479725908	117
577.81410698663751	97
578.12564444692964	125
578.43717716890046	134
578.748705143315	157
579.06022836093825	131
579.37174681253532	125
579.68326048887138	137
579.99476938071086	138
580.30627347881955	141
580.61777277396186	132
580.92926725690313	120
581.24075691840824	137
581.55224174924251	144
581.86372174017083	124
582.17519688195853	146
582.48666716537036	142
582.7981325811719	156
583.10959312012767	148
583.42104877300335	143
583.7324995305637	153
584.04394538357462	158
584.35538632280077	143
584.66682233900747	151
584.97825342296017	136
585.28967956542385	145
585.60110075716432	124
585.91251698894655	149
586.22392825153634	161
586.53533453569889	135
586.84673583219944	128
587.15813213180388	153
587.46952342527754	134
587.7809097033861	129
588.09229095689534	141
588.40366717657048	142
588.71503835317753	141
589.0264044774824	139
589.33776554025042	149
589.64912153224782	152
589.96047244424017	138
590.27181826699382	142
590.58315899127456	155
590.89449460784817	153
591.20582510748113	168
591.51715048093956	155
591.82847071898937	154
592.13978581239712	165
592.45109575192873	156
592.76240052835112	147
593.07370013243042	167
593.3849945549332	150
593.69628378662594	145
594.00756781827545	173
594.31884664064819	173
594.630120244511	151
594.941388620631	155
595.25265175977484	172
595.56390965270953	145
595.87516229020218	163
596.18640966301973	155
596.49765176192955	164
596.808888577699	169
597.12012010109527	168
597.431346322886	162
597.74256723383849	185
598.05378282472054	166
598.36499308629959	159
598.67619800934381	181
598.98739758462068	153
599.29859180289839	172
599.60978065494464	183
599.92096413152808	168
600.23214222341653	182
600.54331492137851	192
600.8544822161823	170
601.16564409859654	189
601.47680055938963	167
601.78795158933065	172
602.09909717918788	177
602.41023731973064	159
602.7213720017279	179
603.03250121594863	169
603.34362495316191	194
603.65474320413728	190
603.96585595964427	205
604.27696321045244	192
604.58806494733119	205
604.89916116105053	200
605.21025184237988	194
605.52133698208979	205
605.83241657095016	204
606.14349059973131	192
606.45455905920358	212
606.76562194013707	231
607.07667923330268	221
607.38773092947145	210
607.69877701941346	235
608.00981749390053	251
608.320852343703	266
608.63188155959222	269
608.94290513234012	265
609.25392305271782	288
609.5649353114967	286
609.87594189944855	305
610.18694280734576	312
610.4979380259598	306
610.808927546063	288
611.11991135842777	303
611.43088945382658	336
611.74186182303174	311
612.05282845681631	341
612.36378934595268	333
612.67474448121459	359
612.98569385337441	390
613.296637453206	369
613.60757527148257	370
613.918507298978	409
614.22943352646575	389
614.54035394471975	424
614.851268544514	422
615.16217731662334	402
615.47308025182144	468
615.783977340883	489
616.09486857458319	488
616.40575394369625	499
616.71663343899775	504
617.02750705126232	559
617.338374771266	529
617.64923658978387	595
617.96009249759163	587
618.27094248546541	631
618.58178654418077	632
618.89262466451476	664
619.20345683724292	654
619.51428305314255	718
619.82510330298965	730
620.1359175775616	774
620.44672586763534	821
620.75752816398847	833
621.068324457398	839
621.37911473864165	901
621.6898989984976	951
622.00067722774349	939
622.311449417158	982
622.622215557519	1047
622.93297563960539	1075
623.24372965419582	1111
623.55447759206936	1181
623.865219444005	1245
624.17595520078237	1223
624.48668485318069	1312
624.79740839198018	1368
625.10812580796028	1436
625.41883709190154	1466
625.729542234584	1479
626.04024122678845	1527
626.35093405929581	1636
626.66162072288671	1661
626.97230120834263	1781
627.2829755064447	1816
627.59364360797474	1864
627.90430550371445	1921
628.21496118444588	1960
628.5256106409513	2051
628.836253864013	2080
629.14689084441409	2183
629.457521572937	2269
629.7681460403652	2313
630.07876423748189	2419
630.38937615507041	2494
630.69998178391484	2550
631.010581114799	2750
631.32117413850744	2811
631.63176084582437	2848
631.94234122753437	2967
632.25291527442278	3041
632.56348297727436	3189
632.87404432687458	3257
633.18459931400935	3459
633.49514792946434	3474
633.80569016402546	3570
634.11622600847932	3663
634.42675545361226	3790
634.73727849021157	3921
635.04779510906383	4044
635.35830530095654	4198
635.66880905667722	4371
635.97930636701369	4489
636.289797222754	4705
636.60028161468631	4815
636.9107595335995	4931
637.22123097028225	5186
637.53169591552341	5309
637.84215436011266	5556
638.152606294839	5567
638.46305171049278	5908
638.77349059786411	6119
639.08392294774285	6157
639.39434875092	6429
639.70476799818641	6589
640.01518068033317	6774
640.32558678815155	6963
640.63598631243337	7283
640.94637924397057	7427
641.25676557355519	7710
641.56714529197973	7933
641.87751839003738	8144
642.18788485852053	8447
642.49824468822294	8579
642.80859786993813	8771
643.11894439445985	9229
643.42928425258208	9358
643.73961743509938	9602
644.04994393280663	10005
644.36026373649872	10173
644.67057683697055	10457
644.98088322501837	10687
645.2911828914373	11008
645.601475827024	11207
645.91176202257464	11596
646.22204146888612	11690
646.53231415675509	12109
646.84258007697929	12221
647.15283922035587	12624
647.463091577683	12910
647.773337139759	13165
648.083575897382	13596
648.39380784135119	13901
648.70403296246513	14228
649.01425125152366	14386
649.32446269932632	14733
649.63466729667323	14984
649.94486503436462	15384
650.25505590320108	15718
650.56523989398363	16077
650.87541699751341	16608
651.185587204592	16783
651.4957505060213	17329
651.80590689260373	17237
652.1160563551415	17620
652.42619888443744	18140
652.73633447129487	18313
653.046463106517	18563
653.356584780908	19015
653.66669948527158	19470
653.9768072104124	19749
654.28690794713532	20113
654.59700168624511	20595
654.90708841854746	20809
655.21716813484807	21167
655.52724082595307	21594
655.83730648266874	21882
656.147365095802	22347
656.45741665615992	22632
656.76746115454966	23029
657.0774985817792	23438
657.38752892865682	23986
657.6975521859905	24074
658.00756834458946	24625
658.3175773952629	24856
658.62757932881971	25180
658.93757413607022	25579
659.24756180782458	26078
659.557542334893	26500
659.86751570808667	26937
660.17748191821681	27307
660.48744095609493	27428
660.797392812533	27740
661.107337478343	28284
661.41727494433781	28701
661.72720520133055	28852
662.03712824013462	29364
662.34704405156356	29672
662.65695262643123	30242
662.96685395555278	30428
663.27674802974263	30800
663.58663483981582	31171
663.89651437658813	31479
664.2063866308755	31686
664.51625159349419	32200
664.82610925526069	32389
665.1359596069924	32806
665.44580263950638	33189
665.75563834362072	33601
666.06546671015326	33927
666.375287729923	34056
666.6851013937486	34550
666.99490769244937	34820
667.30470661684512	35187
667.61449815775586	35375
667.924282306002	35754
668.23405905240463	35785
668.54382838778463	36399
668.85359030296411	36398
669.16334478876468	36772
669.47309183600908	36731
669.78283143551982	36953
670.09256357812023	37658
670.40228825463407	37534
670.71200545588522	37786
671.0217151726979	37972
671.33141739589735	38349
671.64111211630836	38363
671.950799324757	38547
672.26047901206869	39149
672.57015116907019	38974
672.87981578658844	39100
673.18947285545039	39181
673.49912236648379	39420
673.808764310517	39484
674.11839867837818	39677
674.42802546089627	39597
674.7376446489003	39834
675.04725623322054	39797
675.35686020468688	39775
675.66645655412981	40269
675.97604527238025	39892
676.28562635026981	39999
676.59519977863033	40282
676.90476554829365	39919
677.214323650093	39672
677.523874074861	40179
677.83341681343165	39934
678.14295185663866	39727
678.45247919531619	40074
678.76199882029937	39826
679.07151072242357	39807
679.38101489252415	39404
679.69051132143761	39232
680.00000000000011	39296
680.309480919049	39521
680.61895406942153	39126
680.92841944195573	38984
681.23787702749	38816
681.54732681686278	38723
681.85676880091387	38601
682.16620297048223	38488
682.47562931640857	38647
682.78504782953348	38078
683.09445850069744	38107
683.40386132074252	37975
683.71325628051045	37663
684.02264337084353	37638
684.33202258258461	37204
684.64139390657726	37405
684.95075733366514	37223
685.26011285469224	36883
685.56946046050336	36943
685.87880014194377	36219
686.188131889859	36327
686.49745569509537	36077
686.80677154849934	36199
687.11607944091793	35894
687.42537936319832	35907
687.73467130618883	35290
688.04395526073779	35309
688.3532312176942	35128
688.66249916790753	34790
688.97175910222734	34688
689.28101101150423	34616
689.59025488658881	34382
689.89949071833291	33811
690.20871849758782	33778
690.51793821520585	33780
690.82714986204019	33384
691.13635342894349	33197
691.44554890677	32779
691.75473628637371	32446
692.06391555860955	32494
692.37308671433209	32139
692.682249744398	31916
692.991404639663	31527
693.30055139098351	31585
693.60968998921726	30927
693.9188204252215	30977
694.22794268985479	30486
694.53705677397568	30287
694.8461626684433	30189
695.15526036411723	29722
695.46434985185817	29388
695.77343112252629	28963
696.08250416698331	28956
696.39156897609041	28333
696.70062554071023	28095
697.00967385170588	27683
697.31871389993967	27434
697.62774567627628	27112
697.9367691715795	26744
698.24578437671425	26522
698.55479128254592	26165
698.86378987994055	25890
699.17278015976422	25275
699.48176211288387	24950
699.79073573016728	24549
700.09970100248211	24244
700.40865792069678	23878
700.71760647568055	23545
701.02654665830289	23351
701.33547845943372	23082
701.64440186994386	22498
701.953316880704	22278
702.26222348258648	21671
702.57112166646323	21608
702.88001142320684	21241
703.18889274369087	20879
703.49776561878878	20687
703.80663003937514	20282
704.11548599632522	20037
704.424333480514	19541
704.73317248281751	19258
705.04200299411241	18945
705.35082500527608	18797
705.65963850718583	18504
705.96844349071966	18054
706.277239946757	17945
706.58602786617655	17650
706.89480723985844	17401
707.20357805868332	17153
707.51234031353147	16932
707.8210939952852	16707
708.12983909482614	16463
708.43857560303707	16232
708.74730351080132	15903
709.05602280900268	15655
709.36473348852519	15481
709.67343554025422	15183
709.98212895507493	15316
710.29081372387361	15033
710.59948983753657	14811
710.90815728695156	14699
711.21681606300581	14362
711.52546615658787	14099
711.83410755858677	14052
712.142740259892	13787
712.45136425139356	13628
712.75997952398222	13589
713.06858606854917	13470
713.37718387598613	13339
713.68577293718556	13187
713.99435324304079	12973
714.30292478444539	12767
714.61148755229283	12813
714.92004153747871	12557
715.228586730898	12492
715.5371231234468	12342
715.8456507060215	12217
716.1541694695195	12006
716.46267940483813	12063
716.77118050287618	11832
717.07967275453245	11637
717.38815615070621	11553
717.69663068229818	11505
718.00509634020852	11439
718.31355311533878	11391
718.62200099859115	11081
718.93043998086807	10987
719.23887005307256	10875
719.5472912061083	10969
719.85570343088023	10756
720.16410671829294	10707
720.47250105925207	10541
720.78088644466413	10443
721.08926286543556	10505
721.397630312474	10331
721.70598877668783	10141
722.01433824898538	10137
722.32267872027637	9914
722.6310101814704	9839
722.93933262347832	9762
723.247646037211	9730
723.5559504135806	9611
723.86424574349962	9560
724.172532017881	9489
724.48080922763859	9276
724.78907736368649	9172
725.09733641693981	9067
725.40558637831452	9098
725.71382723872648	8980
726.02205898909278	8752
726.330281620331	9031
726.63849512335923	8842
726.94669948909632	8701
727.25489470846173	8682
727.56308077237566	8703
727.87125767175894	8523
728.17942539753255	8515
728.48758394061906	8402
728.79573329194113	8394
729.103873442422	8241
729.41200438298551	8124
729.7201261045567	8164
730.0282385980604	8061
730.336341854423	8041
730.64443586457128	8061
730.95252061943211	7934
731.26059610993377	7916
731.56866232700474	7939
731.87671926157418	7924
732.18476690457248	7777
732.49280524692972	7679
732.80083427957743	7762
733.108853993448	7564
733.416864379473	7634
733.72486542858678	7607
734.03285713172284	7635
734.34083947981583	7593
734.648812463801	7671
734.95677607461471	7323
735.26473030319346	7373
735.57267514047442	7326
735.8806105773956	7380
736.188536604896	7241
736.496453213915	7239
736.80436039539245	7251
737.11225814026909	7202
737.42014643948676	7196
737.72802528398745	7233
738.03589466471385	7165
738.34375457260967	7200
738.65160499861884	7150
738.95944593368665	7207
739.2672773687583	7229
739.57509929478044	7081
739.88291170270008	7074
740.190714583465	7089
740.49850792802317	7092
740.80629172732415	7086
741.11406597231735	7070
741.42183065395363	7085
741.7295857631841	7060
742.03733129096065	7149
742.34506722823619	7174
742.65279356596363	7151
742.96051029509727	6983
743.2682174065917	7168
743.57591489140293	7017
743.88360274048648	7137
744.1912809447997	7038
744.49894949530017	7021
744.80660838294614	6983
745.11425759869667	7064
745.42189713351172	7111
745.72952697835171	7218
746.0371471241782	7005
746.34475756195252	7068
746.65235828263792	7002
746.95994927719744	7038
747.26753053659559	6939
747.575102051797	6958
747.88266381376764	6964
748.19021581347351	6845
748.49775804188187	6768
748.80529048996061	6873
749.112813148678	6779
749.42032600900359	6678
749.72782906190753	6804
750.03532229836026	6677
750.34280570933367	6667
750.6502792858	6627
750.95774301873178	6700
751.26519689910356	6554
751.57264091788932	6430
751.88007506606471	6559
752.187499334605	6418
752.49491371448789	6435
752.80231819669029	6361
753.10971277219073	6290
753.41709743196839	6232
753.72447216700266	6127
754.03183696827455	6142
754.33919182676482	6102
754.64653673345617	6166
754.95387167933086	6073
755.26119665537294	6085
755.56851165256649	5928
755.87581666189692	6010
756.1831116743499	5834
756.49039668091223	5760
756.79767167257125	5745
757.10493664031549	5781
757.41219157513342	5613
757.71943646801515	5651
758.02667130995121	5669
758.33389609193284	5473
758.641110804952	5541
758.94831544000181	5505
759.255509988076	5515
759.56269444016868	5387
759.86986878727532	5433
760.17703302039206	5381
760.48418713051535	5319
760.791331108643	5315
761.09846494577323	5354
761.40558863290539	5185
761.71270216103949	5171
762.019805521176	5123
762.32689870431659	4995
762.63398170146365	5126
762.94105450362053	4997
763.24811710179063	4963
763.55516948697914	4967
763.8622116501914	4852
764.169243582434	4965
764.47626527471391	4841
764.78327671803891	4801
765.090277903418	4805
765.39726882186085	4723
765.70424946437731	4658
766.01121982197913	4602
766.31817988567809	4585
766.62512964648715	4547
766.93206909541959	4448
767.23899822349006	4421
767.545917021714	4495
767.8528254811074	4371
768.15972359268665	4309
768.46661134747012	4312
768.77348873647611	4250
769.080355750724	4280
769.387212381234	4228
769.69405861902692	4181
770.00089445512492	4100
770.30771988055051	4075
770.61453488632731	4102
770.9213394634794	3890
771.22813360303212	3937
771.53491729601137	3898
771.84169053344431	3864
772.14845330635808	3810
772.45520560578154	3712
772.7619474227439	3613
773.06867874827583	3593
773.37539957340755	3594
773.68210988917133	3604
773.98880968660012	3498
774.2954989567271	3552
774.60217769058693	3460
774.90884587921471	3402
775.21550351364658	3255
775.5221505849197	3315
775.82878708407168	3175
776.13541300214126	3114
776.44202833016789	3155
776.748633059192	3117
777.05522718025486	3106
777.36181068439862	2989
777.668383562666	2987
777.97494580610123	2942
778.28149740574838	2918
778.58803835265371	2931
778.89456863786313	2891
779.2010882524238	2860
779.50759718738436	2779
779.81409543379368	2791
780.12058298270154	2766
780.42705982515861	2632
780.73352595221661	2626
781.03998135492816	2648
781.34642602434633	2562
781.6528599515259	2506
781.95928312752164	2479
782.26569554338948	2427
782.57209719018658	2437
782.87848805897045	2387
783.18486814080018	2388
783.491237426735	2288
783.79759590783533	2282
784.10394357516236	2285
784.4102804197787	2263
784.71660643274731	2287
785.02292160513207	2199
785.32922592799821	2168
785.63551939241086	2117
785.94180198943729	2105
786.24807371014481	2093
786.55433454560182	2005
786.860584486878	1983
787.16682352504347	2009
787.47305165116927	2031
787.77926885632758	1881
788.08547513159135	1902
788.39167046803459	1857
788.697854856732	1892
789.00402828875929	1850
789.31019075519328	1819
789.61634224711111	1776
789.92248275559143	1745
790.22861227171359	1795
790.5347307865577	1721
790.84083829120527	1709
791.146934776738	1697
791.4530202342396	1647
791.7590946547931	1613
792.06515802948388	1599
792.37121034939776	1594
792.67725160562111	1628
792.983281789242	1604
793.28930089134872	1527
793.59530890303074	1587
793.90130581537858	1563
794.2072916194835	1492
794.51326630643791	1543
794.81922986733491	1475
795.125182293269	1467
795.4311235753346	1472
795.73705370462812	1385
796.04297267224661	1437
796.34888046928779	1389
796.65477708685057	1197
796.96066251603452	1191
797.2665367479409	1280
797.572399773671	1326
797.87825158432736	1284
798.18409217101362	1272
798.48992152483447	1224
798.79573963689518	1274
799.10154649830224	1230
799.407342100163	1238
799.7131264335859	1257
800.01889948967994	1197
800.32466125955557	1190
800.63041173432407	1199
800.93615090509718	1152
801.24187876298845	1128
801.54759529911189	1104
801.85330050458231	1083
802.15899437051587	1084
802.46467688802932	1068
802.77034804824086	1043
803.07600784226941	1070
803.38165626123475	1027
803.68729329625751	1028
803.99291893845964	1057
804.29853317896414	1039
804.60413600889444	1032
804.9097274193756	1053
805.215307401533	964
805.52087594649367	972
805.826433045385	963
806.1319786893356	947
806.43751286947565	923
806.74303557693509	923
807.04854680284586	900
807.35404653834053	911
807.65953477455264	887
807.96501150261656	882
808.27047671366836	867
808.575930398844	886
808.88137254928131	874
809.18680315611891	852
809.49222221049615	849
809.79762970355364	824
810.1030256264329	814
810.40840997027635	829
810.71378272622746	843
811.01914388543128	789
811.32449343903272	840
811.62983137817844	821
811.93515769401608	783
812.24047237769446	812
812.54577542036247	773
812.85106681317109	732
813.15634654727194	782
813.46161461381757	740
813.76687100396146	754
814.07211570885818	750
814.37734871966359	759
814.68257002753387	673
814.98777962362738	731
815.29297749910211	686
815.59816364511823	720
815.90333805283615	685
816.20850071341772	701
816.51365161802607	674
816.81879075782456	668
817.123918123978	716
817.42903370765237	655
817.73413750001453	626
818.03922949223272	625
818.34430967547519	650
818.64937804091255	671
818.95443457971544	658
819.25947928305618	607
819.56451214210767	702
819.869533148044	640
820.17454229204077	653
820.47953956527351	628
820.78452495891986	642
821.08949846415817	642
821.39446007216759	632
821.69940977412853	572
822.00434756122263	592
822.309273424632	598
822.61418735554059	563
822.91908934513276	576
823.22397938459414	586
823.5288574651114	593
823.83372357787255	573
824.13857771406583	601
824.44341986488189	619
824.7482500215109	577
825.0530681751452	569
825.35787431697781	588
825.6626684382029	571
825.96745053001541	555
826.2722205836119	568
826.57697859018947	538
826.88172454094638	548
827.18645842708224	494
827.49118023979736	526
827.79588997029362	526
828.10058760977347	528
828.40527314944075	521
828.70994658050017	531
829.01460789415762	518
829.31925708162009	522
829.623894134096	512
829.9285190427936	538
830.23313179892375	491
830.53773239369752	523
830.84232081832727	496
831.14689706402669	529
831.45146112200973	502
831.756012983493	528
832.06055263969222	483
832.36508008182557	505
832.66959530111228	462
832.974098288772	484
833.278589036026	486
833.58306753409624	504
833.88753377420619	466
834.1919877475799	465
834.4964294454436	474
834.800858859023	487
835.10527597954638	474
835.40968079824233	466
835.71407330634065	432
836.01845349507232	454
836.3228213556697	474
836.627176879366	460
836.93152005739512	441
837.235850880993	457
837.54016934139611	458
837.84447542984162	453
838.14876913756893	433
838.45305045581745	440
838.75731937582862	439
839.06157588884412	450
839.36581998610768	421
839.67005165886326	413
839.97427089835651	414
840.27847769583423	423
840.58267204254378	414
840.88685392973446	429
841.1910233486559	433
841.49518029055946	433
841.799324746697	411
842.1034567083226	426
842.40757616669021	425
842.71168311305564	422
843.01577753867559	410
843.31985943480811	412
843.6239287927126	410
843.92798560364861	410
844.23202985887781	407
844.53606154966246	385
844.84008066726642	395
845.14408720295455	383
845.44808114799241	344
845.75206249364749	372
846.05603123118749	368
846.35998735188218	387
846.66393084700178	352
846.9678617078182	388
847.27177992560416	379
847.57568549163352	359
847.87957839718138	367
848.18345863352442	394
848.48732619193936	351
848.79118106370561	347
849.09502324010214	359
849.3988527124103	358
849.702669471912	312
850.00647350989084	340
850.3102648176307	331
850.61404338641739	358
850.91780920753763	338
851.22156227227947	312
851.52530257193177	352
851.82903009778488	337
852.13274484113037	343
852.43644679326053	331
852.74013594546921	336
853.0438122890514	309
853.34747581530337	340
853.651126515522	329
853.95476438100638	336
854.25838940305573	326
854.56200157297087	307
854.86560088205431	317
855.16918732160866	299
855.47276088293859	312
855.77632155734977	309
856.079869336149	306
856.3834042106439	301
856.686926172144	303
856.99043521195938	262
857.29393132140194	278
857.597414491784	292
857.9008847144197	264
858.20434198062446	267
858.50778628171406	276
858.81121760900623	280
859.11463595381974	285
859.41804130747482	300
859.721433661292	281
860.02481300659429	286
860.32817933470471	267
860.63153263694835	275
860.93487290465089	277
861.23820012913973	254
861.54151430174318	251
861.84481541379068	263
862.14810345661351	272
862.45137842154327	271
862.75464029991338	230
863.057889083058	244
863.36112476231335	250
863.66434732901587	263
863.96755677450392	261
864.270753090117	249
864.57393626719488	244
864.87710629708022	241
865.18026317111594	225
865.4834068806457	234
865.78653741701567	241
866.0896547715721	255
866.392758935663	220
866.69584990063765	214
866.99892765784625	232
867.30199219864062	211
867.60504351437385	234
867.90808159639948	219
868.21110643607335	221
868.5141180247515	224
868.81711635379247	217
869.12010141455482	205
869.42307319839892	223
869.7260316966865	205
870.02897690078021	198
870.33190880204393	203
870.63482739184349	211
870.93773266154517	194
871.24062460251616	213
871.54350320612662	199
871.846368463746	197
872.14922036674625	209
872.45205890649981	198
872.75488407438138	165
873.05769586176575	176
873.36049426002944	196
873.66327926055078	182
873.96605085470856	183
874.26880903388292	184
874.57155378945606	187
874.87428511281041	174
875.17700299533021	176
875.47970742840118	170
875.78239840340984	204
876.08507591174407	173
876.38773994479322	139
876.69039049394769	180
876.99302755059944	158
877.29565110614146	177
877.5982611519679	168
877.90085767947471	148
878.20344068005841	155
878.50601014511744	179
878.8085660660513	146
879.1111084342607	147
879.41363724114751	161
879.716152478115	159
880.0186541365681	165
880.32114220791232	180
880.62361668355516	164
880.92607755490474	142
881.22852481337111	155
881.530958450365	154
881.83337845729909	142
882.1357848255866	157
882.438177546643	146
882.740556611884	139
883.04292201272744	139
883.34527374059212	150
883.647611786898	142
883.94993614306657	124
884.25224680052065	140
884.55454375068393	139
884.85682698498238	143
885.159096494842	139
