# Supplementary material for: Anomalous deep-red luminescence of perylene black analogues with strong π-π interactions
Source: Nat Commun. 2023 Apr 6;14:1922. doi: 10.1038/s41467-023-37171-y (PMC10079835; doi:10.1038/s41467-023-37171-y)
Supplement: Supplementary file 3 — Source data [file 41467_2023_37171_MOESM3_ESM.zip › DATA/Temperature-dependent PL spectra and fluorescence decay of crystalline film/Supplementary Fig. 24a/810-120K-1S-EX480NM 292.csv]

471.67766888101448	43
471.99028276455613	43
472.30289504096527	19
472.61550570108284	19
472.92811473574989	26
473.24072213580666	18
473.55332789209336	36
473.86593199544933	22
474.1785344367139	19
474.49113520672552	30
474.80373429632243	24
475.11633169634268	20
475.42892739762328	23
475.74152139100158	21
476.0541136673134	23
476.36670421739564	34
476.67929303208308	23
476.99188010221161	11
477.30446541861556	32
477.61704897212951	38
477.92963075358745	29
478.24221075382258	33
478.55478896366805	28
478.86736537395689	37
479.17993997552071	38
479.49251275919204	34
479.80508371580152	36
480.11765283618081	37
480.43022011116011	25
480.74278553156955	31
481.05534908823893	36
481.3679107719978	34
481.68047057367477	19
481.9930284840986	34
482.3055844940975	27
482.61813859449853	21
482.93069077612978	28
483.24324102981785	23
483.55578934638896	22
483.86833571666938	31
484.18088013148508	29
484.49342258166109	28
484.80596305802226	37
485.11850155139314	28
485.431038052598	23
485.74357255246059	37
486.0561050418039	20
486.36863551145126	29
486.68116395222489	34
486.99369035494715	33
487.30621471043958	20
487.61873700952418	27
487.93125724302115	36
488.24377540175158	36
488.55629147653553	27
488.86880545819321	31
489.1813173375437	27
489.49382710540635	37
489.80633475259975	26
490.11884026994227	32
490.431343648252	25
490.74384487834635	33
491.05634395104295	15
491.36884085715855	19
491.681335587509	30
491.99382813291135	27
492.306318484181	33
492.61880663213338	27
492.93129256758351	28
493.24377628134579	28
493.556257764235	30
493.86873700706491	30
494.18121400064928	34
494.49368873580113	39
494.80616120333332	29
495.11863139405887	33
495.43109929878926	26
495.74356490833679	30
496.05602821351295	31
496.36848920512864	32
496.68094787399497	24
496.99340421092217	43
497.30585820672025	25
497.618309852199	32
497.930759138168	31
498.2432060554363	36
498.55565059481262	37
498.86809274710549	33
499.18053250312255	15
499.49296985367175	37
499.80540478956044	33
500.11783730159578	41
500.43026738058438	44
500.74269501733289	37
501.05512020264717	33
501.36754292733309	36
501.67996318219559	27
501.99238095804031	38
502.30479624567175	44
502.61720903589458	22
502.92961931951248	41
503.24202708732969	40
503.55443233014927	34
503.8668350387747	33
504.17923520400888	44
504.49163281665415	34
504.80402786751279	47
505.11642034738662	32
505.42881024707719	48
505.74119755738593	27
506.05358226911386	34
506.36596437306156	37
506.67834386002937	42
506.99072072081725	31
507.30309494622503	31
507.61546652705232	27
507.92783545409821	43
508.24020171816147	29
508.55256531004056	39
508.86492622053396	27
509.17728444043945	31
509.48963996055494	46
509.80199277167742	26
510.11434286460417	34
510.42669023013229	45
510.73903485905777	38
511.0513767421769	40
511.36371587028589	37
511.67605223418053	40
511.9883858246555	46
512.30071663250646	42
512.6130446485281	28
512.92536986351467	49
513.237692268261	35
513.55001185356036	42
513.86232861020676	47
514.17464252899379	50
514.48695360071429	32
514.79926181616122	46
515.1115671661272	40
515.42386964140451	39
515.73616923278553	40
516.0484659310614	48
516.36075972702429	49
516.67305061146533	43
516.985338575175	41
517.29762360894472	51
517.60990570356478	44
517.922184849825	47
518.23446103851586	53
518.54673426042689	53
518.85900450634756	36
519.17127176706674	50
519.483536033374	36
519.79579729605769	49
520.10805554590615	56
520.42031077370768	52
520.73256297025046	40
521.04481212632174	63
521.35705823270951	41
521.66930128020044	46
521.98154125958183	39
522.29377816164072	52
522.60601197716289	55
522.918242696935	41
523.23047031174337	48
523.54269481237316	45
523.85491618961044	41
524.16713443424021	53
524.4793495370476	57
524.79156148881771	40
525.10377028033486	40
525.41597590238371	58
525.72817834574835	36
526.04037760121275	43
526.35257365956079	33
526.66476651157541	49
526.97695614804047	57
527.28914255973893	65
527.60132573745352	44
527.913505671967	63
528.22568235406175	56
528.53785577451981	56
528.85002592412343	49
529.1621927936543	50
529.47435637389367	57
529.78651665562359	45
530.09867362962461	50
530.41082728667811	48
530.72297761756442	65
531.03512461306445	60
531.34726826395831	56
531.65940856102623	63
531.971545495048	45
532.28367905680363	53
532.59580923707233	55
532.90793602663371	48
533.220059416267	62
533.53217939675073	63
533.84429595886411	43
534.15640909338572	41
534.4685187910934	76
534.780625042766	51
535.09272783918118	63
535.40482717111672	54
535.7169230293506	66
536.02901540465984	72
536.3411042878223	71
536.65318966961456	63
536.96527154081377	65
537.27734989219641	73
537.58942471453952	67
537.90149599861934	79
538.21356373521166	58
538.525627915093	61
538.83768852903938	65
539.1497455678259	73
539.46179902222855	54
539.77384888302288	51
540.08589514098355	71
540.397937786886	64
540.709976811505	76
541.02201220561517	79
541.33404395999116	58
541.64607206540768	55
541.95809651263846	77
542.27011729245783	78
542.58213439563963	75
542.89414781295784	73
543.20615753518621	66
543.51816355309779	75
543.83016585746611	73
544.14216443906435	69
544.45415928866555	77
544.76615039704268	83
545.07813775496857	81
545.39012135321548	89
545.702101182556	86
546.01407723376258	80
546.32604949760741	92
546.63801796486257	90
546.94998262629974	73
547.26194347269052	89
547.57390049480739	93
547.885853683421	85
548.19780302930315	63
548.50974852322486	87
548.82169015595764	77
549.13362791827217	64
549.44556180093923	87
549.75749179472973	73
550.06941789041446	72
550.38134007876363	92
550.69325835054758	95
551.00517269653687	76
551.3170831075015	100
551.62898957421146	88
551.94089208743651	92
552.25279063794687	78
552.56468521651209	94
552.87657581390135	95
553.18846242088455	99
553.50034502823075	79
553.81222362670962	100
554.12409820708967	89
554.43596876014067	78
554.74783527663089	99
555.05969774732978	88
555.37155616300538	106
555.68341051442712	102
555.99526079236273	83
556.30710698758139	103
556.61894909085117	99
556.93078709294	93
557.24262098461634	96
557.55445075664829	92
557.86627639980384	111
558.17809790485069	83
558.48991526255691	85
558.80172846369	101
559.11353749901775	110
559.42534235930725	99
559.73714303532677	112
560.048939517843	120
560.36073179762388	109
560.67251986543613	87
560.984303712047	112
561.29608332822386	97
561.60785870473319	111
561.91962983234259	107
562.23139670181831	118
562.5431593039275	99
562.85491762943673	98
563.16667166911293	98
563.47842141372234	108
563.79016685403167	109
564.10190798080725	131
564.4136447848158	128
564.72537725682344	127
565.0371053875964	105
565.348829167901	97
565.66054858850339	116
565.97226364016967	98
566.28397431366591	117
566.59568059975811	108
566.90738248921252	110
567.21907997279447	119
567.53077304127044	112
567.84246168540574	121
568.15414589596639	117
568.465825663718	108
568.77750097942624	129
569.089171833857	107
569.40083821777546	102
569.71250012194776	132
570.02415753713876	102
570.33581045411449	96
570.64745886363994	112
570.95910275648112	129
571.27074212340278	122
571.58237695517073	139
571.89400724255	131
572.20563297630588	122
572.51725414720408	122
572.82887074600922	121
573.140482763487	115
573.45209019040249	124
573.7636930175205	130
574.07529123560676	123
574.38688483542614	142
574.69847380774354	132
575.0100581433245	129
575.32163783293379	120
575.63321286733662	126
575.94478323729788	136
576.25634893358279	123
576.56790994695643	131
576.87946626818371	151
577.19101788802948	130
577.50256479725908	134
577.81410698663751	117
578.12564444692964	155
578.43717716890046	129
578.748705143315	146
579.06022836093825	134
579.37174681253532	137
579.68326048887138	138
579.99476938071086	121
580.30627347881955	137
580.61777277396186	150
580.92926725690313	138
581.24075691840824	144
581.55224174924251	142
581.86372174017083	142
582.17519688195853	135
582.48666716537036	150
582.7981325811719	142
583.10959312012767	143
583.42104877300335	124
583.7324995305637	132
584.04394538357462	145
584.35538632280077	164
584.66682233900747	156
584.97825342296017	138
585.28967956542385	129
585.60110075716432	141
585.91251698894655	174
586.22392825153634	153
586.53533453569889	155
586.84673583219944	145
587.15813213180388	146
587.46952342527754	154
587.7809097033861	153
588.09229095689534	135
588.40366717657048	162
588.71503835317753	149
589.0264044774824	141
589.33776554025042	156
589.64912153224782	143
589.96047244424017	142
590.27181826699382	158
590.58315899127456	152
590.89449460784817	153
591.20582510748113	145
591.51715048093956	131
591.82847071898937	133
592.13978581239712	178
592.45109575192873	143
592.76240052835112	154
593.07370013243042	148
593.3849945549332	163
593.69628378662594	177
594.00756781827545	175
594.31884664064819	161
594.630120244511	155
594.941388620631	161
595.25265175977484	157
595.56390965270953	167
595.87516229020218	154
596.18640966301973	166
596.49765176192955	157
596.808888577699	154
597.12012010109527	161
597.431346322886	163
597.74256723383849	180
598.05378282472054	159
598.36499308629959	153
598.67619800934381	202
598.98739758462068	172
599.29859180289839	173
599.60978065494464	164
599.92096413152808	177
600.23214222341653	171
600.54331492137851	159
600.8544822161823	184
601.16564409859654	180
601.47680055938963	188
601.78795158933065	183
602.09909717918788	183
602.41023731973064	182
602.7213720017279	202
603.03250121594863	179
603.34362495316191	175
603.65474320413728	193
603.96585595964427	207
604.27696321045244	223
604.58806494733119	198
604.89916116105053	232
605.21025184237988	193
605.52133698208979	228
605.83241657095016	203
606.14349059973131	204
606.45455905920358	208
606.76562194013707	225
607.07667923330268	245
607.38773092947145	229
607.69877701941346	254
608.00981749390053	212
608.320852343703	231
608.63188155959222	262
608.94290513234012	291
609.25392305271782	269
609.5649353114967	283
609.87594189944855	285
610.18694280734576	264
610.4979380259598	326
610.808927546063	314
611.11991135842777	318
611.43088945382658	323
611.74186182303174	324
612.05282845681631	339
612.36378934595268	354
612.67474448121459	353
612.98569385337441	367
613.296637453206	373
613.60757527148257	418
613.918507298978	418
614.22943352646575	402
614.54035394471975	404
614.851268544514	463
615.16217731662334	454
615.47308025182144	451
615.783977340883	479
616.09486857458319	466
616.40575394369625	496
616.71663343899775	528
617.02750705126232	570
617.338374771266	550
617.64923658978387	601
617.96009249759163	611
618.27094248546541	624
618.58178654418077	681
618.89262466451476	681
619.20345683724292	756
619.51428305314255	689
619.82510330298965	763
620.1359175775616	805
620.44672586763534	857
620.75752816398847	857
621.068324457398	890
621.37911473864165	907
621.6898989984976	956
622.00067722774349	1014
622.311449417158	1011
622.622215557519	1100
622.93297563960539	1116
623.24372965419582	1114
623.55447759206936	1165
623.865219444005	1221
624.17595520078237	1306
624.48668485318069	1360
624.79740839198018	1340
625.10812580796028	1422
625.41883709190154	1439
625.729542234584	1508
626.04024122678845	1542
626.35093405929581	1649
626.66162072288671	1687
626.97230120834263	1696
627.2829755064447	1814
627.59364360797474	1941
627.90430550371445	1938
628.21496118444588	2042
628.5256106409513	2113
628.836253864013	2133
629.14689084441409	2261
629.457521572937	2249
629.7681460403652	2422
630.07876423748189	2437
630.38937615507041	2532
630.69998178391484	2634
631.010581114799	2750
631.32117413850744	2804
631.63176084582437	2907
631.94234122753437	2949
632.25291527442278	3075
632.56348297727436	3228
632.87404432687458	3199
633.18459931400935	3396
633.49514792946434	3540
633.80569016402546	3663
634.11622600847932	3775
634.42675545361226	3872
634.73727849021157	3993
635.04779510906383	4145
635.35830530095654	4322
635.66880905667722	4367
635.97930636701369	4461
636.289797222754	4692
636.60028161468631	4885
636.9107595335995	5036
637.22123097028225	5209
637.53169591552341	5368
637.84215436011266	5515
638.152606294839	5692
638.46305171049278	5865
638.77349059786411	5948
639.08392294774285	6197
639.39434875092	6591
639.70476799818641	6665
640.01518068033317	6906
640.32558678815155	7041
640.63598631243337	7284
640.94637924397057	7596
641.25676557355519	7871
641.56714529197973	7966
641.87751839003738	8211
642.18788485852053	8423
642.49824468822294	8728
642.80859786993813	8947
643.11894439445985	9226
643.42928425258208	9320
643.73961743509938	9687
644.04994393280663	9948
644.36026373649872	10109
644.67057683697055	10502
644.98088322501837	10696
645.2911828914373	11044
645.601475827024	11185
645.91176202257464	11535
646.22204146888612	11896
646.53231415675509	12094
646.84258007697929	12452
647.15283922035587	12661
647.463091577683	13059
647.773337139759	13184
648.083575897382	13551
648.39380784135119	13841
648.70403296246513	14112
649.01425125152366	14514
649.32446269932632	14828
649.63466729667323	15164
649.94486503436462	15287
650.25505590320108	15667
650.56523989398363	16155
650.87541699751341	16356
651.185587204592	16823
651.4957505060213	17115
651.80590689260373	17205
652.1160563551415	17535
652.42619888443744	18093
652.73633447129487	18376
653.046463106517	18788
653.356584780908	19178
653.66669948527158	19453
653.9768072104124	19564
654.28690794713532	20064
654.59700168624511	20472
654.90708841854746	20972
655.21716813484807	21085
655.52724082595307	21621
655.83730648266874	22019
656.147365095802	22363
656.45741665615992	22719
656.76746115454966	23018
657.0774985817792	23321
657.38752892865682	23656
657.6975521859905	23909
658.00756834458946	24618
658.3175773952629	24839
658.62757932881971	25280
658.93757413607022	25790
659.24756180782458	25800
659.557542334893	26307
659.86751570808667	26719
660.17748191821681	26987
660.48744095609493	27324
660.797392812533	27744
661.107337478343	28166
661.41727494433781	28513
661.72720520133055	28797
662.03712824013462	28912
662.34704405156356	29563
662.65695262643123	29878
662.96685395555278	30303
663.27674802974263	30687
663.58663483981582	30988
663.89651437658813	31363
664.2063866308755	31522
664.51625159349419	31997
664.82610925526069	32120
665.1359596069924	32319
665.44580263950638	33036
665.75563834362072	33158
666.06546671015326	33509
666.375287729923	33584
666.6851013937486	34404
666.99490769244937	34398
667.30470661684512	34967
667.61449815775586	35227
667.924282306002	35304
668.23405905240463	35662
668.54382838778463	35619
668.85359030296411	36170
669.16334478876468	36234
669.47309183600908	36578
669.78283143551982	36853
670.09256357812023	36856
670.40228825463407	37293
670.71200545588522	37625
671.0217151726979	37593
671.33141739589735	37931
671.64111211630836	37762
671.950799324757	38352
672.26047901206869	38459
672.57015116907019	38378
672.87981578658844	38571
673.18947285545039	38604
673.49912236648379	38907
673.808764310517	38940
674.11839867837818	39168
674.42802546089627	39089
674.7376446489003	39469
675.04725623322054	39163
675.35686020468688	39604
675.66645655412981	39329
675.97604527238025	39374
676.28562635026981	39606
676.59519977863033	39711
676.90476554829365	39732
677.214323650093	39664
677.523874074861	39313
677.83341681343165	39274
678.14295185663866	39437
678.45247919531619	39431
678.76199882029937	39250
679.07151072242357	38955
679.38101489252415	38999
679.69051132143761	38960
680.00000000000011	38724
680.309480919049	38670
680.61895406942153	38741
680.92841944195573	38576
681.23787702749	38330
681.54732681686278	38254
681.85676880091387	38174
682.16620297048223	38122
682.47562931640857	37876
682.78504782953348	37864
683.09445850069744	37747
683.40386132074252	37180
683.71325628051045	37450
684.02264337084353	37062
684.33202258258461	36911
684.64139390657726	36562
684.95075733366514	36459
685.26011285469224	36584
685.56946046050336	36134
685.87880014194377	36122
686.188131889859	36022
686.49745569509537	35780
686.80677154849934	35636
687.11607944091793	35389
687.42537936319832	34881
687.73467130618883	35152
688.04395526073779	34874
688.3532312176942	34413
688.66249916790753	34480
688.97175910222734	34050
689.28101101150423	33932
689.59025488658881	33849
689.89949071833291	33617
690.20871849758782	33353
690.51793821520585	33276
690.82714986204019	33164
691.13635342894349	32624
691.44554890677	32584
691.75473628637371	32238
692.06391555860955	32086
692.37308671433209	31678
692.682249744398	31785
692.991404639663	31482
693.30055139098351	31099
693.60968998921726	30721
693.9188204252215	30502
694.22794268985479	30298
694.53705677397568	30063
694.8461626684433	29430
695.15526036411723	29415
695.46434985185817	29043
695.77343112252629	28776
696.08250416698331	28433
696.39156897609041	28101
696.70062554071023	27930
697.00967385170588	27464
697.31871389993967	27133
697.62774567627628	26782
697.9367691715795	26614
698.24578437671425	25936
698.55479128254592	25775
698.86378987994055	25613
699.17278015976422	24998
699.48176211288387	24715
699.79073573016728	24425
700.09970100248211	24021
700.40865792069678	23924
700.71760647568055	23413
701.02654665830289	23040
701.33547845943372	22874
701.64440186994386	22272
701.953316880704	22030
702.26222348258648	21672
702.57112166646323	21383
702.88001142320684	21193
703.18889274369087	20699
703.49776561878878	20312
703.80663003937514	20069
704.11548599632522	20060
704.424333480514	19480
704.73317248281751	19088
705.04200299411241	19092
705.35082500527608	18745
705.65963850718583	18420
705.96844349071966	18131
706.277239946757	17807
706.58602786617655	17559
706.89480723985844	17305
707.20357805868332	17200
707.51234031353147	16888
707.8210939952852	16514
708.12983909482614	16379
708.43857560303707	16251
708.74730351080132	15959
709.05602280900268	15722
709.36473348852519	15546
709.67343554025422	15273
709.98212895507493	15063
710.29081372387361	14977
710.59948983753657	14976
710.90815728695156	14606
711.21681606300581	14312
711.52546615658787	14260
711.83410755858677	14049
712.142740259892	13798
712.45136425139356	13722
712.75997952398222	13361
713.06858606854917	13442
713.37718387598613	13331
713.68577293718556	13386
713.99435324304079	13009
714.30292478444539	12901
714.61148755229283	12724
714.92004153747871	12557
715.228586730898	12337
715.5371231234468	12330
715.8456507060215	12172
716.1541694695195	12015
716.46267940483813	11992
716.77118050287618	11899
717.07967275453245	11743
717.38815615070621	11603
717.69663068229818	11461
718.00509634020852	11343
718.31355311533878	11265
718.62200099859115	11089
718.93043998086807	11028
719.23887005307256	10872
719.5472912061083	10831
719.85570343088023	10653
720.16410671829294	10661
720.47250105925207	10417
720.78088644466413	10385
721.08926286543556	10343
721.397630312474	10092
721.70598877668783	10152
722.01433824898538	10045
722.32267872027637	9758
722.6310101814704	9793
722.93933262347832	9876
723.247646037211	9668
723.5559504135806	9634
723.86424574349962	9504
724.172532017881	9508
724.48080922763859	9280
724.78907736368649	9259
725.09733641693981	9176
725.40558637831452	8917
725.71382723872648	8954
726.02205898909278	8870
726.330281620331	8911
726.63849512335923	8834
726.94669948909632	8659
727.25489470846173	8692
727.56308077237566	8550
727.87125767175894	8551
728.17942539753255	8380
728.48758394061906	8397
728.79573329194113	8238
729.103873442422	8290
729.41200438298551	8217
729.7201261045567	8217
730.0282385980604	8222
730.336341854423	8043
730.64443586457128	7928
730.95252061943211	7961
731.26059610993377	7882
731.56866232700474	7852
731.87671926157418	7663
732.18476690457248	7638
732.49280524692972	7721
732.80083427957743	7607
733.108853993448	7619
733.416864379473	7596
733.72486542858678	7535
734.03285713172284	7516
734.34083947981583	7471
734.648812463801	7418
734.95677607461471	7354
735.26473030319346	7360
735.57267514047442	7326
735.8806105773956	7373
736.188536604896	7257
736.496453213915	7143
736.80436039539245	7283
737.11225814026909	7159
737.42014643948676	7242
737.72802528398745	7097
738.03589466471385	7217
738.34375457260967	7252
738.65160499861884	7172
738.95944593368665	7207
739.2672773687583	7043
739.57509929478044	7122
739.88291170270008	7074
740.190714583465	7053
740.49850792802317	7017
740.80629172732415	7164
741.11406597231735	7052
741.42183065395363	7016
741.7295857631841	7063
742.03733129096065	7004
742.34506722823619	7065
742.65279356596363	7140
742.96051029509727	7082
743.2682174065917	7235
743.57591489140293	7112
743.88360274048648	7069
744.1912809447997	7079
744.49894949530017	6956
744.80660838294614	6898
745.11425759869667	7048
745.42189713351172	7082
745.72952697835171	6987
746.0371471241782	6972
746.34475756195252	7000
746.65235828263792	7097
746.95994927719744	6920
747.26753053659559	6749
747.575102051797	6800
747.88266381376764	6793
748.19021581347351	6738
748.49775804188187	6692
748.80529048996061	6758
749.112813148678	6663
749.42032600900359	6717
749.72782906190753	6695
750.03532229836026	6654
750.34280570933367	6509
750.6502792858	6550
750.95774301873178	6537
751.26519689910356	6541
751.57264091788932	6490
751.88007506606471	6504
752.187499334605	6382
752.49491371448789	6210
752.80231819669029	6310
753.10971277219073	6262
753.41709743196839	6233
753.72447216700266	6114
754.03183696827455	6127
754.33919182676482	6021
754.64653673345617	6021
754.95387167933086	6065
755.26119665537294	5883
755.56851165256649	5873
755.87581666189692	5843
756.1831116743499	5776
756.49039668091223	5687
756.79767167257125	5700
757.10493664031549	5664
757.41219157513342	5581
757.71943646801515	5596
758.02667130995121	5524
758.33389609193284	5541
758.641110804952	5400
758.94831544000181	5478
759.255509988076	5430
759.56269444016868	5465
759.86986878727532	5332
760.17703302039206	5397
760.48418713051535	5356
760.791331108643	5238
761.09846494577323	5220
761.40558863290539	5214
761.71270216103949	5197
762.019805521176	5122
762.32689870431659	5043
762.63398170146365	4965
762.94105450362053	4929
763.24811710179063	4884
763.55516948697914	4865
763.8622116501914	4842
764.169243582434	4818
764.47626527471391	4753
764.78327671803891	4666
765.090277903418	4663
765.39726882186085	4727
765.70424946437731	4580
766.01121982197913	4595
766.31817988567809	4476
766.62512964648715	4499
766.93206909541959	4494
767.23899822349006	4436
767.545917021714	4386
767.8528254811074	4289
768.15972359268665	4273
768.46661134747012	4224
768.77348873647611	4256
769.080355750724	4192
769.387212381234	4161
769.69405861902692	4092
770.00089445512492	4112
770.30771988055051	3997
770.61453488632731	3949
770.9213394634794	3986
771.22813360303212	3894
771.53491729601137	3781
771.84169053344431	3774
772.14845330635808	3734
772.45520560578154	3640
772.7619474227439	3678
773.06867874827583	3653
773.37539957340755	3567
773.68210988917133	3576
773.98880968660012	3483
774.2954989567271	3472
774.60217769058693	3436
774.90884587921471	3436
775.21550351364658	3411
775.5221505849197	3250
775.82878708407168	3221
776.13541300214126	3157
776.44202833016789	3124
776.748633059192	3109
777.05522718025486	3028
777.36181068439862	2975
777.668383562666	2996
777.97494580610123	2948
778.28149740574838	2905
778.58803835265371	2887
778.89456863786313	2794
779.2010882524238	2717
779.50759718738436	2756
779.81409543379368	2694
780.12058298270154	2760
780.42705982515861	2674
780.73352595221661	2664
781.03998135492816	2576
781.34642602434633	2530
781.6528599515259	2461
781.95928312752164	2448
782.26569554338948	2395
782.57209719018658	2457
782.87848805897045	2409
783.18486814080018	2360
783.491237426735	2338
783.79759590783533	2290
784.10394357516236	2267
784.4102804197787	2323
784.71660643274731	2151
785.02292160513207	2158
785.32922592799821	2155
785.63551939241086	2116
785.94180198943729	2133
786.24807371014481	2122
786.55433454560182	2020
786.860584486878	1995
787.16682352504347	2005
787.47305165116927	1950
787.77926885632758	1905
788.08547513159135	1918
788.39167046803459	1856
788.697854856732	1886
789.00402828875929	1815
789.31019075519328	1764
789.61634224711111	1834
789.92248275559143	1811
790.22861227171359	1810
790.5347307865577	1794
790.84083829120527	1738
791.146934776738	1685
791.4530202342396	1624
791.7590946547931	1687
792.06515802948388	1650
792.37121034939776	1565
792.67725160562111	1572
792.983281789242	1561
793.28930089134872	1521
793.59530890303074	1514
793.90130581537858	1492
794.2072916194835	1503
794.51326630643791	1454
794.81922986733491	1493
795.125182293269	1458
795.4311235753346	1466
795.73705370462812	1452
796.04297267224661	1375
796.34888046928779	1401
796.65477708685057	1193
796.96066251603452	1173
797.2665367479409	1337
797.572399773671	1318
797.87825158432736	1331
798.18409217101362	1282
798.48992152483447	1296
798.79573963689518	1240
799.10154649830224	1247
799.407342100163	1196
799.7131264335859	1273
800.01889948967994	1171
800.32466125955557	1174
800.63041173432407	1194
800.93615090509718	1131
801.24187876298845	1157
801.54759529911189	1095
801.85330050458231	1120
802.15899437051587	1128
802.46467688802932	1077
802.77034804824086	1084
803.07600784226941	1103
803.38165626123475	1075
803.68729329625751	1069
803.99291893845964	1055
804.29853317896414	1075
804.60413600889444	1033
804.9097274193756	1010
805.215307401533	969
805.52087594649367	991
805.826433045385	921
806.1319786893356	954
806.43751286947565	931
806.74303557693509	960
807.04854680284586	947
807.35404653834053	949
807.65953477455264	909
807.96501150261656	882
808.27047671366836	892
808.575930398844	876
808.88137254928131	857
809.18680315611891	846
809.49222221049615	826
809.79762970355364	879
810.1030256264329	862
810.40840997027635	827
810.71378272622746	821
811.01914388543128	827
811.32449343903272	800
811.62983137817844	799
811.93515769401608	791
812.24047237769446	759
812.54577542036247	780
812.85106681317109	758
813.15634654727194	743
813.46161461381757	704
813.76687100396146	735
814.07211570885818	738
814.37734871966359	710
814.68257002753387	711
814.98777962362738	712
815.29297749910211	708
815.59816364511823	667
815.90333805283615	727
816.20850071341772	663
816.51365161802607	681
816.81879075782456	667
817.123918123978	670
817.42903370765237	670
817.73413750001453	682
818.03922949223272	642
818.34430967547519	636
818.64937804091255	672
818.95443457971544	653
819.25947928305618	608
819.56451214210767	659
819.869533148044	623
820.17454229204077	627
820.47953956527351	626
820.78452495891986	610
821.08949846415817	617
821.39446007216759	639
821.69940977412853	607
822.00434756122263	621
822.309273424632	595
822.61418735554059	568
822.91908934513276	586
823.22397938459414	581
823.5288574651114	576
823.83372357787255	570
824.13857771406583	588
824.44341986488189	602
824.7482500215109	589
825.0530681751452	579
825.35787431697781	588
825.6626684382029	588
825.96745053001541	537
826.2722205836119	543
826.57697859018947	532
826.88172454094638	537
827.18645842708224	569
827.49118023979736	555
827.79588997029362	528
828.10058760977347	530
828.40527314944075	563
828.70994658050017	540
829.01460789415762	557
829.31925708162009	509
829.623894134096	497
829.9285190427936	496
830.23313179892375	473
830.53773239369752	528
830.84232081832727	539
831.14689706402669	506
831.45146112200973	493
831.756012983493	472
832.06055263969222	491
832.36508008182557	498
832.66959530111228	487
832.974098288772	491
833.278589036026	515
833.58306753409624	453
833.88753377420619	478
834.1919877475799	467
834.4964294454436	463
834.800858859023	473
835.10527597954638	473
835.40968079824233	468
835.71407330634065	447
836.01845349507232	470
836.3228213556697	453
836.627176879366	447
836.93152005739512	460
837.235850880993	468
837.54016934139611	480
837.84447542984162	457
838.14876913756893	456
838.45305045581745	431
838.75731937582862	457
839.06157588884412	422
839.36581998610768	425
839.67005165886326	444
839.97427089835651	426
840.27847769583423	434
840.58267204254378	394
840.88685392973446	420
841.1910233486559	412
841.49518029055946	443
841.799324746697	431
842.1034567083226	425
842.40757616669021	420
842.71168311305564	392
843.01577753867559	407
843.31985943480811	424
843.6239287927126	414
843.92798560364861	403
844.23202985887781	410
844.53606154966246	363
844.84008066726642	395
845.14408720295455	418
845.44808114799241	393
845.75206249364749	386
846.05603123118749	372
846.35998735188218	394
846.66393084700178	403
846.9678617078182	353
847.27177992560416	360
847.57568549163352	379
847.87957839718138	385
848.18345863352442	379
848.48732619193936	358
848.79118106370561	363
849.09502324010214	328
849.3988527124103	344
849.702669471912	355
850.00647350989084	361
850.3102648176307	342
850.61404338641739	357
850.91780920753763	334
851.22156227227947	356
851.52530257193177	324
851.82903009778488	315
852.13274484113037	342
852.43644679326053	306
852.74013594546921	323
853.0438122890514	339
853.34747581530337	338
853.651126515522	329
853.95476438100638	338
854.25838940305573	322
854.56200157297087	318
854.86560088205431	344
855.16918732160866	312
855.47276088293859	332
855.77632155734977	331
856.079869336149	301
856.3834042106439	308
856.686926172144	299
856.99043521195938	296
857.29393132140194	286
857.597414491784	301
857.9008847144197	258
858.20434198062446	293
858.50778628171406	293
858.81121760900623	299
859.11463595381974	278
859.41804130747482	290
859.721433661292	300
860.02481300659429	277
860.32817933470471	272
860.63153263694835	296
860.93487290465089	284
861.23820012913973	248
861.54151430174318	257
861.84481541379068	245
862.14810345661351	268
862.45137842154327	247
862.75464029991338	251
863.057889083058	235
863.36112476231335	237
863.66434732901587	241
863.96755677450392	242
864.270753090117	249
864.57393626719488	224
864.87710629708022	242
865.18026317111594	235
865.4834068806457	257
865.78653741701567	236
866.0896547715721	246
866.392758935663	222
866.69584990063765	229
866.99892765784625	212
867.30199219864062	214
867.60504351437385	203
867.90808159639948	223
868.21110643607335	207
868.5141180247515	201
868.81711635379247	210
869.12010141455482	206
869.42307319839892	216
869.7260316966865	210
870.02897690078021	210
870.33190880204393	203
870.63482739184349	205
870.93773266154517	222
871.24062460251616	213
871.54350320612662	187
871.846368463746	189
872.14922036674625	180
872.45205890649981	196
872.75488407438138	190
873.05769586176575	214
873.36049426002944	170
873.66327926055078	187
873.96605085470856	181
874.26880903388292	171
874.57155378945606	193
874.87428511281041	182
875.17700299533021	192
875.47970742840118	177
875.78239840340984	182
876.08507591174407	205
876.38773994479322	179
876.69039049394769	162
876.99302755059944	166
877.29565110614146	155
877.5982611519679	161
877.90085767947471	166
878.20344068005841	182
878.50601014511744	173
878.8085660660513	165
879.1111084342607	165
879.41363724114751	166
879.716152478115	152
880.0186541365681	158
880.32114220791232	157
880.62361668355516	174
880.92607755490474	147
881.22852481337111	152
881.530958450365	150
881.83337845729909	143
882.1357848255866	146
882.438177546643	152
882.740556611884	137
883.04292201272744	132
883.34527374059212	144
883.647611786898	140
883.94993614306657	148
884.25224680052065	151
884.55454375068393	147
884.85682698498238	142
885.159096494842	135
