# Supplementary material for: Anomalous deep-red luminescence of perylene black analogues with strong π-π interactions
Source: Nat Commun. 2023 Apr 6;14:1922. doi: 10.1038/s41467-023-37171-y (PMC10079835; doi:10.1038/s41467-023-37171-y)
Supplement: Supplementary file 3 — Source data [file 41467_2023_37171_MOESM3_ESM.zip › DATA/Temperature-dependent PL spectra and fluorescence decay of crystalline film/Supplementary Fig. 24a/810-130K-1S-EX480NM 293.csv]

471.67766888101448	40
471.99028276455613	13
472.30289504096527	10
472.61550570108284	25
472.92811473574989	30
473.24072213580666	20
473.55332789209336	24
473.86593199544933	28
474.1785344367139	17
474.49113520672552	24
474.80373429632243	24
475.11633169634268	39
475.42892739762328	19
475.74152139100158	20
476.0541136673134	26
476.36670421739564	25
476.67929303208308	24
476.99188010221161	26
477.30446541861556	27
477.61704897212951	44
477.92963075358745	40
478.24221075382258	31
478.55478896366805	36
478.86736537395689	42
479.17993997552071	38
479.49251275919204	34
479.80508371580152	45
480.11765283618081	34
480.43022011116011	36
480.74278553156955	41
481.05534908823893	22
481.3679107719978	42
481.68047057367477	28
481.9930284840986	44
482.3055844940975	31
482.61813859449853	29
482.93069077612978	27
483.24324102981785	21
483.55578934638896	25
483.86833571666938	18
484.18088013148508	31
484.49342258166109	7
484.80596305802226	35
485.11850155139314	25
485.431038052598	30
485.74357255246059	27
486.0561050418039	23
486.36863551145126	31
486.68116395222489	32
486.99369035494715	22
487.30621471043958	16
487.61873700952418	30
487.93125724302115	21
488.24377540175158	30
488.55629147653553	30
488.86880545819321	23
489.1813173375437	37
489.49382710540635	31
489.80633475259975	25
490.11884026994227	15
490.431343648252	20
490.74384487834635	33
491.05634395104295	27
491.36884085715855	18
491.681335587509	15
491.99382813291135	27
492.306318484181	33
492.61880663213338	24
492.93129256758351	29
493.24377628134579	19
493.556257764235	15
493.86873700706491	41
494.18121400064928	29
494.49368873580113	44
494.80616120333332	38
495.11863139405887	29
495.43109929878926	38
495.74356490833679	37
496.05602821351295	34
496.36848920512864	28
496.68094787399497	31
496.99340421092217	28
497.30585820672025	41
497.618309852199	35
497.930759138168	35
498.2432060554363	35
498.55565059481262	38
498.86809274710549	25
499.18053250312255	38
499.49296985367175	33
499.80540478956044	36
500.11783730159578	32
500.43026738058438	31
500.74269501733289	39
501.05512020264717	38
501.36754292733309	35
501.67996318219559	33
501.99238095804031	42
502.30479624567175	42
502.61720903589458	30
502.92961931951248	38
503.24202708732969	37
503.55443233014927	32
503.8668350387747	39
504.17923520400888	35
504.49163281665415	40
504.80402786751279	41
505.11642034738662	30
505.42881024707719	39
505.74119755738593	37
506.05358226911386	39
506.36596437306156	36
506.67834386002937	40
506.99072072081725	29
507.30309494622503	38
507.61546652705232	37
507.92783545409821	27
508.24020171816147	36
508.55256531004056	38
508.86492622053396	40
509.17728444043945	33
509.48963996055494	39
509.80199277167742	24
510.11434286460417	35
510.42669023013229	43
510.73903485905777	34
511.0513767421769	42
511.36371587028589	44
511.67605223418053	41
511.9883858246555	26
512.30071663250646	40
512.6130446485281	65
512.92536986351467	42
513.237692268261	39
513.55001185356036	54
513.86232861020676	44
514.17464252899379	36
514.48695360071429	39
514.79926181616122	38
515.1115671661272	40
515.42386964140451	46
515.73616923278553	56
516.0484659310614	34
516.36075972702429	41
516.67305061146533	46
516.985338575175	55
517.29762360894472	63
517.60990570356478	50
517.922184849825	38
518.23446103851586	48
518.54673426042689	41
518.85900450634756	24
519.17127176706674	34
519.483536033374	51
519.79579729605769	42
520.10805554590615	44
520.42031077370768	66
520.73256297025046	51
521.04481212632174	57
521.35705823270951	42
521.66930128020044	62
521.98154125958183	38
522.29377816164072	43
522.60601197716289	50
522.918242696935	46
523.23047031174337	51
523.54269481237316	43
523.85491618961044	59
524.16713443424021	45
524.4793495370476	52
524.79156148881771	50
525.10377028033486	62
525.41597590238371	58
525.72817834574835	38
526.04037760121275	51
526.35257365956079	34
526.66476651157541	52
526.97695614804047	56
527.28914255973893	54
527.60132573745352	50
527.913505671967	69
528.22568235406175	39
528.53785577451981	46
528.85002592412343	43
529.1621927936543	51
529.47435637389367	50
529.78651665562359	59
530.09867362962461	47
530.41082728667811	61
530.72297761756442	49
531.03512461306445	52
531.34726826395831	48
531.65940856102623	44
531.971545495048	66
532.28367905680363	42
532.59580923707233	56
532.90793602663371	65
533.220059416267	55
533.53217939675073	55
533.84429595886411	65
534.15640909338572	63
534.4685187910934	62
534.780625042766	65
535.09272783918118	51
535.40482717111672	67
535.7169230293506	66
536.02901540465984	63
536.3411042878223	66
536.65318966961456	65
536.96527154081377	72
537.27734989219641	66
537.58942471453952	54
537.90149599861934	61
538.21356373521166	55
538.525627915093	70
538.83768852903938	70
539.1497455678259	51
539.46179902222855	67
539.77384888302288	63
540.08589514098355	75
540.397937786886	70
540.709976811505	75
541.02201220561517	59
541.33404395999116	66
541.64607206540768	64
541.95809651263846	72
542.27011729245783	75
542.58213439563963	77
542.89414781295784	70
543.20615753518621	82
543.51816355309779	91
543.83016585746611	70
544.14216443906435	71
544.45415928866555	64
544.76615039704268	75
545.07813775496857	84
545.39012135321548	74
545.702101182556	82
546.01407723376258	79
546.32604949760741	81
546.63801796486257	83
546.94998262629974	78
547.26194347269052	82
547.57390049480739	86
547.885853683421	84
548.19780302930315	82
548.50974852322486	86
548.82169015595764	80
549.13362791827217	83
549.44556180093923	83
549.75749179472973	87
550.06941789041446	101
550.38134007876363	96
550.69325835054758	98
551.00517269653687	77
551.3170831075015	93
551.62898957421146	84
551.94089208743651	71
552.25279063794687	75
552.56468521651209	89
552.87657581390135	87
553.18846242088455	92
553.50034502823075	79
553.81222362670962	108
554.12409820708967	89
554.43596876014067	82
554.74783527663089	96
555.05969774732978	94
555.37155616300538	87
555.68341051442712	97
555.99526079236273	93
556.30710698758139	103
556.61894909085117	85
556.93078709294	88
557.24262098461634	80
557.55445075664829	89
557.86627639980384	101
558.17809790485069	102
558.48991526255691	98
558.80172846369	93
559.11353749901775	94
559.42534235930725	100
559.73714303532677	99
560.048939517843	94
560.36073179762388	100
560.67251986543613	88
560.984303712047	97
561.29608332822386	100
561.60785870473319	98
561.91962983234259	118
562.23139670181831	112
562.5431593039275	118
562.85491762943673	112
563.16667166911293	116
563.47842141372234	97
563.79016685403167	95
564.10190798080725	107
564.4136447848158	124
564.72537725682344	114
565.0371053875964	130
565.348829167901	108
565.66054858850339	111
565.97226364016967	106
566.28397431366591	119
566.59568059975811	104
566.90738248921252	126
567.21907997279447	95
567.53077304127044	127
567.84246168540574	115
568.15414589596639	107
568.465825663718	120
568.77750097942624	117
569.089171833857	102
569.40083821777546	136
569.71250012194776	128
570.02415753713876	115
570.33581045411449	137
570.64745886363994	118
570.95910275648112	116
571.27074212340278	112
571.58237695517073	115
571.89400724255	125
572.20563297630588	135
572.51725414720408	108
572.82887074600922	123
573.140482763487	118
573.45209019040249	110
573.7636930175205	135
574.07529123560676	125
574.38688483542614	130
574.69847380774354	137
575.0100581433245	133
575.32163783293379	136
575.63321286733662	142
575.94478323729788	150
576.25634893358279	121
576.56790994695643	131
576.87946626818371	130
577.19101788802948	130
577.50256479725908	136
577.81410698663751	136
578.12564444692964	144
578.43717716890046	140
578.748705143315	162
579.06022836093825	126
579.37174681253532	129
579.68326048887138	130
579.99476938071086	109
580.30627347881955	140
580.61777277396186	124
580.92926725690313	148
581.24075691840824	139
581.55224174924251	140
581.86372174017083	153
582.17519688195853	122
582.48666716537036	168
582.7981325811719	155
583.10959312012767	146
583.42104877300335	155
583.7324995305637	157
584.04394538357462	135
584.35538632280077	145
584.66682233900747	142
584.97825342296017	135
585.28967956542385	160
585.60110075716432	147
585.91251698894655	151
586.22392825153634	159
586.53533453569889	157
586.84673583219944	136
587.15813213180388	141
587.46952342527754	141
587.7809097033861	152
588.09229095689534	144
588.40366717657048	146
588.71503835317753	139
589.0264044774824	161
589.33776554025042	141
589.64912153224782	164
589.96047244424017	151
590.27181826699382	140
590.58315899127456	135
590.89449460784817	161
591.20582510748113	158
591.51715048093956	166
591.82847071898937	147
592.13978581239712	165
592.45109575192873	155
592.76240052835112	136
593.07370013243042	153
593.3849945549332	170
593.69628378662594	164
594.00756781827545	163
594.31884664064819	165
594.630120244511	164
594.941388620631	175
595.25265175977484	175
595.56390965270953	155
595.87516229020218	175
596.18640966301973	164
596.49765176192955	172
596.808888577699	157
597.12012010109527	169
597.431346322886	166
597.74256723383849	173
598.05378282472054	170
598.36499308629959	166
598.67619800934381	172
598.98739758462068	176
599.29859180289839	174
599.60978065494464	188
599.92096413152808	179
600.23214222341653	173
600.54331492137851	208
600.8544822161823	183
601.16564409859654	186
601.47680055938963	193
601.78795158933065	181
602.09909717918788	185
602.41023731973064	177
602.7213720017279	183
603.03250121594863	191
603.34362495316191	188
603.65474320413728	199
603.96585595964427	221
604.27696321045244	214
604.58806494733119	203
604.89916116105053	211
605.21025184237988	200
605.52133698208979	218
605.83241657095016	231
606.14349059973131	228
606.45455905920358	229
606.76562194013707	230
607.07667923330268	239
607.38773092947145	259
607.69877701941346	233
608.00981749390053	255
608.320852343703	258
608.63188155959222	263
608.94290513234012	283
609.25392305271782	289
609.5649353114967	295
609.87594189944855	307
610.18694280734576	330
610.4979380259598	305
610.808927546063	312
611.11991135842777	357
611.43088945382658	348
611.74186182303174	346
612.05282845681631	351
612.36378934595268	329
612.67474448121459	395
612.98569385337441	384
613.296637453206	397
613.60757527148257	411
613.918507298978	414
614.22943352646575	455
614.54035394471975	438
614.851268544514	449
615.16217731662334	463
615.47308025182144	487
615.783977340883	501
616.09486857458319	538
616.40575394369625	530
616.71663343899775	547
617.02750705126232	580
617.338374771266	602
617.64923658978387	639
617.96009249759163	639
618.27094248546541	652
618.58178654418077	699
618.89262466451476	714
619.20345683724292	701
619.51428305314255	750
619.82510330298965	793
620.1359175775616	782
620.44672586763534	804
620.75752816398847	862
621.068324457398	915
621.37911473864165	932
621.6898989984976	1040
622.00067722774349	1016
622.311449417158	1053
622.622215557519	1106
622.93297563960539	1134
623.24372965419582	1155
623.55447759206936	1230
623.865219444005	1255
624.17595520078237	1285
624.48668485318069	1374
624.79740839198018	1428
625.10812580796028	1473
625.41883709190154	1555
625.729542234584	1553
626.04024122678845	1670
626.35093405929581	1724
626.66162072288671	1745
626.97230120834263	1788
627.2829755064447	1886
627.59364360797474	1941
627.90430550371445	2017
628.21496118444588	2158
628.5256106409513	2171
628.836253864013	2184
629.14689084441409	2255
629.457521572937	2389
629.7681460403652	2469
630.07876423748189	2514
630.38937615507041	2699
630.69998178391484	2672
631.010581114799	2823
631.32117413850744	2888
631.63176084582437	2950
631.94234122753437	3080
632.25291527442278	3199
632.56348297727436	3329
632.87404432687458	3333
633.18459931400935	3424
633.49514792946434	3690
633.80569016402546	3716
634.11622600847932	3848
634.42675545361226	3932
634.73727849021157	4123
635.04779510906383	4229
635.35830530095654	4472
635.66880905667722	4576
635.97930636701369	4705
636.289797222754	4860
636.60028161468631	5039
636.9107595335995	5152
637.22123097028225	5284
637.53169591552341	5459
637.84215436011266	5688
638.152606294839	5843
638.46305171049278	6044
638.77349059786411	6159
639.08392294774285	6438
639.39434875092	6553
639.70476799818641	6864
640.01518068033317	7062
640.32558678815155	7220
640.63598631243337	7388
640.94637924397057	7790
641.25676557355519	7939
641.56714529197973	8125
641.87751839003738	8265
642.18788485852053	8709
642.49824468822294	8797
642.80859786993813	9209
643.11894439445985	9394
643.42928425258208	9491
643.73961743509938	9893
644.04994393280663	10051
644.36026373649872	10426
644.67057683697055	10560
644.98088322501837	10961
645.2911828914373	11085
645.601475827024	11495
645.91176202257464	11776
646.22204146888612	11989
646.53231415675509	12375
646.84258007697929	12617
647.15283922035587	12770
647.463091577683	13125
647.773337139759	13437
648.083575897382	13768
648.39380784135119	14177
648.70403296246513	14407
649.01425125152366	14808
649.32446269932632	15083
649.63466729667323	15191
649.94486503436462	15655
650.25505590320108	15868
650.56523989398363	16070
650.87541699751341	16469
651.185587204592	16794
651.4957505060213	17162
651.80590689260373	17563
652.1160563551415	17968
652.42619888443744	18052
652.73633447129487	18515
653.046463106517	18820
653.356584780908	19183
653.66669948527158	19450
653.9768072104124	20129
654.28690794713532	20143
654.59700168624511	20626
654.90708841854746	20908
655.21716813484807	21369
655.52724082595307	21612
655.83730648266874	22038
656.147365095802	22396
656.45741665615992	22685
656.76746115454966	22961
657.0774985817792	23329
657.38752892865682	23594
657.6975521859905	24148
658.00756834458946	24448
658.3175773952629	24760
658.62757932881971	25398
658.93757413607022	25533
659.24756180782458	25930
659.557542334893	26027
659.86751570808667	27010
660.17748191821681	27273
660.48744095609493	27405
660.797392812533	27886
661.107337478343	28042
661.41727494433781	28428
661.72720520133055	28509
662.03712824013462	29023
662.34704405156356	29479
662.65695262643123	29774
662.96685395555278	30443
663.27674802974263	30515
663.58663483981582	30806
663.89651437658813	31174
664.2063866308755	31617
664.51625159349419	31777
664.82610925526069	32047
665.1359596069924	32379
665.44580263950638	32708
665.75563834362072	33111
666.06546671015326	33220
666.375287729923	33702
666.6851013937486	33909
666.99490769244937	34323
667.30470661684512	34635
667.61449815775586	34890
667.924282306002	35165
668.23405905240463	35268
668.54382838778463	35419
668.85359030296411	35818
669.16334478876468	36171
669.47309183600908	36372
669.78283143551982	36606
670.09256357812023	36913
670.40228825463407	37225
670.71200545588522	37293
671.0217151726979	37442
671.33141739589735	37593
671.64111211630836	37861
671.950799324757	38106
672.26047901206869	38061
672.57015116907019	38341
672.87981578658844	38397
673.18947285545039	38318
673.49912236648379	38582
673.808764310517	38911
674.11839867837818	38769
674.42802546089627	38758
674.7376446489003	39285
675.04725623322054	39107
675.35686020468688	39122
675.66645655412981	39199
675.97604527238025	39123
676.28562635026981	39136
676.59519977863033	38999
676.90476554829365	39501
677.214323650093	39330
677.523874074861	39303
677.83341681343165	38870
678.14295185663866	39135
678.45247919531619	38748
678.76199882029937	38868
679.07151072242357	38729
679.38101489252415	38874
679.69051132143761	38369
680.00000000000011	38552
680.309480919049	38245
680.61895406942153	38164
680.92841944195573	38576
681.23787702749	38065
681.54732681686278	37772
681.85676880091387	37653
682.16620297048223	37855
682.47562931640857	37546
682.78504782953348	37581
683.09445850069744	37298
683.40386132074252	37172
683.71325628051045	37133
684.02264337084353	36928
684.33202258258461	36662
684.64139390657726	36338
684.95075733366514	36253
685.26011285469224	36083
685.56946046050336	36034
685.87880014194377	35768
686.188131889859	35642
686.49745569509537	35642
686.80677154849934	35380
687.11607944091793	35083
687.42537936319832	34939
687.73467130618883	34744
688.04395526073779	34639
688.3532312176942	34311
688.66249916790753	33955
688.97175910222734	34025
689.28101101150423	33606
689.59025488658881	33747
689.89949071833291	33276
690.20871849758782	33233
690.51793821520585	32995
690.82714986204019	32795
691.13635342894349	32299
691.44554890677	32121
691.75473628637371	32001
692.06391555860955	31676
692.37308671433209	31520
692.682249744398	31432
692.991404639663	31100
693.30055139098351	30683
693.60968998921726	30788
693.9188204252215	30453
694.22794268985479	30096
694.53705677397568	29954
694.8461626684433	29481
695.15526036411723	29134
695.46434985185817	28909
695.77343112252629	28556
696.08250416698331	28368
696.39156897609041	27920
696.70062554071023	27758
697.00967385170588	27244
697.31871389993967	27009
697.62774567627628	26795
697.9367691715795	26281
698.24578437671425	26139
698.55479128254592	25730
698.86378987994055	25563
699.17278015976422	24906
699.48176211288387	24586
699.79073573016728	24222
700.09970100248211	24041
700.40865792069678	23639
700.71760647568055	23584
701.02654665830289	23176
701.33547845943372	22700
701.64440186994386	22342
701.953316880704	21996
702.26222348258648	21559
702.57112166646323	21286
702.88001142320684	20750
703.18889274369087	20609
703.49776561878878	20476
703.80663003937514	20047
704.11548599632522	19789
704.424333480514	19489
704.73317248281751	19136
705.04200299411241	18950
705.35082500527608	18683
705.65963850718583	18394
705.96844349071966	18102
706.277239946757	17930
706.58602786617655	17578
706.89480723985844	17454
707.20357805868332	17182
707.51234031353147	16976
707.8210939952852	16683
708.12983909482614	16368
708.43857560303707	16080
708.74730351080132	16015
709.05602280900268	15732
709.36473348852519	15561
709.67343554025422	15407
709.98212895507493	15222
710.29081372387361	15038
710.59948983753657	14852
710.90815728695156	14665
711.21681606300581	14513
711.52546615658787	14194
711.83410755858677	13916
712.142740259892	13828
712.45136425139356	13779
712.75997952398222	13557
713.06858606854917	13487
713.37718387598613	13298
713.68577293718556	13248
713.99435324304079	12958
714.30292478444539	13104
714.61148755229283	12812
714.92004153747871	12559
715.228586730898	12569
715.5371231234468	12515
715.8456507060215	12282
716.1541694695195	12180
716.46267940483813	12058
716.77118050287618	11876
717.07967275453245	11820
717.38815615070621	11672
717.69663068229818	11644
718.00509634020852	11483
718.31355311533878	11417
718.62200099859115	11149
718.93043998086807	11235
719.23887005307256	11020
719.5472912061083	10899
719.85570343088023	10674
720.16410671829294	10734
720.47250105925207	10521
720.78088644466413	10501
721.08926286543556	10391
721.397630312474	10326
721.70598877668783	10094
722.01433824898538	10096
722.32267872027637	10010
722.6310101814704	9963
722.93933262347832	9840
723.247646037211	9691
723.5559504135806	9625
723.86424574349962	9690
724.172532017881	9458
724.48080922763859	9409
724.78907736368649	9293
725.09733641693981	9177
725.40558637831452	9135
725.71382723872648	9039
726.02205898909278	8972
726.330281620331	8959
726.63849512335923	8910
726.94669948909632	8692
727.25489470846173	8579
727.56308077237566	8467
727.87125767175894	8490
728.17942539753255	8536
728.48758394061906	8486
728.79573329194113	8321
729.103873442422	8208
729.41200438298551	8132
729.7201261045567	8136
730.0282385980604	8062
730.336341854423	8005
730.64443586457128	7987
730.95252061943211	7802
731.26059610993377	7842
731.56866232700474	7787
731.87671926157418	7734
732.18476690457248	7745
732.49280524692972	7631
732.80083427957743	7698
733.108853993448	7668
733.416864379473	7556
733.72486542858678	7559
734.03285713172284	7542
734.34083947981583	7503
734.648812463801	7502
734.95677607461471	7501
735.26473030319346	7389
735.57267514047442	7206
735.8806105773956	7156
736.188536604896	7279
736.496453213915	7213
736.80436039539245	7142
737.11225814026909	7299
737.42014643948676	7193
737.72802528398745	7226
738.03589466471385	7148
738.34375457260967	7137
738.65160499861884	7177
738.95944593368665	6961
739.2672773687583	7069
739.57509929478044	7165
739.88291170270008	7173
740.190714583465	6987
740.49850792802317	7039
740.80629172732415	7094
741.11406597231735	7114
741.42183065395363	7092
741.7295857631841	7034
742.03733129096065	7088
742.34506722823619	7058
742.65279356596363	7091
742.96051029509727	6997
743.2682174065917	7032
743.57591489140293	6936
743.88360274048648	7076
744.1912809447997	6972
744.49894949530017	6892
744.80660838294614	7062
745.11425759869667	6943
745.42189713351172	6925
745.72952697835171	6916
746.0371471241782	6947
746.34475756195252	6981
746.65235828263792	6931
746.95994927719744	6928
747.26753053659559	6798
747.575102051797	6807
747.88266381376764	6753
748.19021581347351	6759
748.49775804188187	6636
748.80529048996061	6697
749.112813148678	6652
749.42032600900359	6642
749.72782906190753	6604
750.03532229836026	6614
750.34280570933367	6571
750.6502792858	6681
750.95774301873178	6479
751.26519689910356	6529
751.57264091788932	6536
751.88007506606471	6412
752.187499334605	6342
752.49491371448789	6294
752.80231819669029	6221
753.10971277219073	6133
753.41709743196839	6197
753.72447216700266	6096
754.03183696827455	5997
754.33919182676482	5997
754.64653673345617	5910
754.95387167933086	5916
755.26119665537294	5897
755.56851165256649	5888
755.87581666189692	5736
756.1831116743499	5792
756.49039668091223	5830
756.79767167257125	5711
757.10493664031549	5714
757.41219157513342	5598
757.71943646801515	5533
758.02667130995121	5477
758.33389609193284	5549
758.641110804952	5463
758.94831544000181	5416
759.255509988076	5405
759.56269444016868	5327
759.86986878727532	5350
760.17703302039206	5332
760.48418713051535	5214
760.791331108643	5193
761.09846494577323	5156
761.40558863290539	5280
761.71270216103949	5090
762.019805521176	5010
762.32689870431659	5126
762.63398170146365	4995
762.94105450362053	4890
763.24811710179063	4961
763.55516948697914	4856
763.8622116501914	4815
764.169243582434	4765
764.47626527471391	4710
764.78327671803891	4705
765.090277903418	4739
765.39726882186085	4637
765.70424946437731	4564
766.01121982197913	4509
766.31817988567809	4547
766.62512964648715	4439
766.93206909541959	4464
767.23899822349006	4395
767.545917021714	4311
767.8528254811074	4325
768.15972359268665	4254
768.46661134747012	4288
768.77348873647611	4180
769.080355750724	4146
769.387212381234	4129
769.69405861902692	4136
770.00089445512492	4070
770.30771988055051	4094
770.61453488632731	3939
770.9213394634794	3849
771.22813360303212	3867
771.53491729601137	3852
771.84169053344431	3798
772.14845330635808	3761
772.45520560578154	3622
772.7619474227439	3609
773.06867874827583	3713
773.37539957340755	3637
773.68210988917133	3493
773.98880968660012	3502
774.2954989567271	3470
774.60217769058693	3372
774.90884587921471	3374
775.21550351364658	3283
775.5221505849197	3279
775.82878708407168	3217
776.13541300214126	3106
776.44202833016789	3094
776.748633059192	3133
777.05522718025486	3032
777.36181068439862	2987
777.668383562666	2972
777.97494580610123	2921
778.28149740574838	2965
778.58803835265371	2862
778.89456863786313	2790
779.2010882524238	2816
779.50759718738436	2739
779.81409543379368	2778
780.12058298270154	2729
780.42705982515861	2687
780.73352595221661	2623
781.03998135492816	2617
781.34642602434633	2562
781.6528599515259	2537
781.95928312752164	2508
782.26569554338948	2434
782.57209719018658	2461
782.87848805897045	2351
783.18486814080018	2382
783.491237426735	2372
783.79759590783533	2292
784.10394357516236	2316
784.4102804197787	2217
784.71660643274731	2181
785.02292160513207	2146
785.32922592799821	2163
785.63551939241086	2175
785.94180198943729	2093
786.24807371014481	2083
786.55433454560182	2096
786.860584486878	2011
787.16682352504347	1977
787.47305165116927	1917
787.77926885632758	1938
788.08547513159135	1889
788.39167046803459	1910
788.697854856732	1811
789.00402828875929	1857
789.31019075519328	1821
789.61634224711111	1816
789.92248275559143	1779
790.22861227171359	1799
790.5347307865577	1756
790.84083829120527	1770
791.146934776738	1708
791.4530202342396	1616
791.7590946547931	1647
792.06515802948388	1626
792.37121034939776	1600
792.67725160562111	1564
792.983281789242	1592
793.28930089134872	1549
793.59530890303074	1557
793.90130581537858	1505
794.2072916194835	1484
794.51326630643791	1498
794.81922986733491	1468
795.125182293269	1445
795.4311235753346	1458
795.73705370462812	1468
796.04297267224661	1396
796.34888046928779	1389
796.65477708685057	1226
796.96066251603452	1186
797.2665367479409	1318
797.572399773671	1329
797.87825158432736	1291
798.18409217101362	1339
798.48992152483447	1303
798.79573963689518	1249
799.10154649830224	1271
799.407342100163	1203
799.7131264335859	1237
800.01889948967994	1208
800.32466125955557	1205
800.63041173432407	1191
800.93615090509718	1133
801.24187876298845	1130
801.54759529911189	1111
801.85330050458231	1136
802.15899437051587	1108
802.46467688802932	1084
802.77034804824086	1053
803.07600784226941	1089
803.38165626123475	1047
803.68729329625751	1080
803.99291893845964	1004
804.29853317896414	992
804.60413600889444	1059
804.9097274193756	977
805.215307401533	994
805.52087594649367	1017
805.826433045385	936
806.1319786893356	936
806.43751286947565	914
806.74303557693509	904
807.04854680284586	874
807.35404653834053	932
807.65953477455264	893
807.96501150261656	892
808.27047671366836	883
808.575930398844	878
808.88137254928131	866
809.18680315611891	875
809.49222221049615	842
809.79762970355364	847
810.1030256264329	882
810.40840997027635	870
810.71378272622746	818
811.01914388543128	820
811.32449343903272	777
811.62983137817844	777
811.93515769401608	774
812.24047237769446	742
812.54577542036247	759
812.85106681317109	777
813.15634654727194	781
813.46161461381757	765
813.76687100396146	737
814.07211570885818	736
814.37734871966359	745
814.68257002753387	711
814.98777962362738	720
815.29297749910211	701
815.59816364511823	695
815.90333805283615	701
816.20850071341772	701
816.51365161802607	675
816.81879075782456	675
817.123918123978	683
817.42903370765237	670
817.73413750001453	656
818.03922949223272	689
818.34430967547519	676
818.64937804091255	675
818.95443457971544	636
819.25947928305618	627
819.56451214210767	617
819.869533148044	680
820.17454229204077	657
820.47953956527351	634
820.78452495891986	608
821.08949846415817	588
821.39446007216759	614
821.69940977412853	587
822.00434756122263	586
822.309273424632	558
822.61418735554059	611
822.91908934513276	577
823.22397938459414	600
823.5288574651114	551
823.83372357787255	598
824.13857771406583	571
824.44341986488189	577
824.7482500215109	611
825.0530681751452	606
825.35787431697781	550
825.6626684382029	544
825.96745053001541	559
826.2722205836119	560
826.57697859018947	537
826.88172454094638	585
827.18645842708224	561
827.49118023979736	537
827.79588997029362	570
828.10058760977347	520
828.40527314944075	535
828.70994658050017	511
829.01460789415762	541
829.31925708162009	499
829.623894134096	505
829.9285190427936	506
830.23313179892375	515
830.53773239369752	486
830.84232081832727	513
831.14689706402669	513
831.45146112200973	503
831.756012983493	499
832.06055263969222	486
832.36508008182557	503
832.66959530111228	533
832.974098288772	461
833.278589036026	509
833.58306753409624	507
833.88753377420619	490
834.1919877475799	442
834.4964294454436	488
834.800858859023	460
835.10527597954638	485
835.40968079824233	473
835.71407330634065	474
836.01845349507232	468
836.3228213556697	463
836.627176879366	478
836.93152005739512	452
837.235850880993	424
837.54016934139611	467
837.84447542984162	435
838.14876913756893	443
838.45305045581745	446
838.75731937582862	442
839.06157588884412	444
839.36581998610768	412
839.67005165886326	437
839.97427089835651	417
840.27847769583423	411
840.58267204254378	439
840.88685392973446	406
841.1910233486559	409
841.49518029055946	393
841.799324746697	419
842.1034567083226	437
842.40757616669021	428
842.71168311305564	415
843.01577753867559	424
843.31985943480811	418
843.6239287927126	429
843.92798560364861	390
844.23202985887781	373
844.53606154966246	405
844.84008066726642	411
845.14408720295455	405
845.44808114799241	379
845.75206249364749	364
846.05603123118749	410
846.35998735188218	355
846.66393084700178	384
846.9678617078182	331
847.27177992560416	373
847.57568549163352	385
847.87957839718138	377
848.18345863352442	347
848.48732619193936	381
848.79118106370561	338
849.09502324010214	356
849.3988527124103	356
849.702669471912	329
850.00647350989084	359
850.3102648176307	338
850.61404338641739	352
850.91780920753763	331
851.22156227227947	324
851.52530257193177	321
851.82903009778488	329
852.13274484113037	325
852.43644679326053	307
852.74013594546921	323
853.0438122890514	310
853.34747581530337	330
853.651126515522	298
853.95476438100638	330
854.25838940305573	315
854.56200157297087	326
854.86560088205431	297
855.16918732160866	323
855.47276088293859	315
855.77632155734977	280
856.079869336149	316
856.3834042106439	296
856.686926172144	299
856.99043521195938	284
857.29393132140194	274
857.597414491784	276
857.9008847144197	278
858.20434198062446	292
858.50778628171406	282
858.81121760900623	282
859.11463595381974	305
859.41804130747482	278
859.721433661292	274
860.02481300659429	263
860.32817933470471	294
860.63153263694835	275
860.93487290465089	231
861.23820012913973	272
861.54151430174318	267
861.84481541379068	258
862.14810345661351	243
862.45137842154327	251
862.75464029991338	233
863.057889083058	245
863.36112476231335	247
863.66434732901587	267
863.96755677450392	275
864.270753090117	246
864.57393626719488	246
864.87710629708022	244
865.18026317111594	240
865.4834068806457	255
865.78653741701567	268
866.0896547715721	250
866.392758935663	230
866.69584990063765	197
866.99892765784625	217
867.30199219864062	209
867.60504351437385	205
867.90808159639948	204
868.21110643607335	232
868.5141180247515	195
868.81711635379247	215
869.12010141455482	220
869.42307319839892	219
869.7260316966865	210
870.02897690078021	236
870.33190880204393	200
870.63482739184349	219
870.93773266154517	231
871.24062460251616	174
871.54350320612662	207
871.846368463746	199
872.14922036674625	196
872.45205890649981	208
872.75488407438138	192
873.05769586176575	168
873.36049426002944	176
873.66327926055078	184
873.96605085470856	190
874.26880903388292	183
874.57155378945606	194
874.87428511281041	185
875.17700299533021	168
875.47970742840118	174
875.78239840340984	171
876.08507591174407	194
876.38773994479322	175
876.69039049394769	180
876.99302755059944	169
877.29565110614146	172
877.5982611519679	177
877.90085767947471	151
878.20344068005841	179
878.50601014511744	177
878.8085660660513	161
879.1111084342607	158
879.41363724114751	151
879.716152478115	155
880.0186541365681	161
880.32114220791232	161
880.62361668355516	156
880.92607755490474	152
881.22852481337111	174
881.530958450365	137
881.83337845729909	162
882.1357848255866	159
882.438177546643	145
882.740556611884	146
883.04292201272744	146
883.34527374059212	137
883.647611786898	142
883.94993614306657	155
884.25224680052065	142
884.55454375068393	142
884.85682698498238	150
885.159096494842	121
