# Supplementary material for: Anomalous deep-red luminescence of perylene black analogues with strong π-π interactions
Source: Nat Commun. 2023 Apr 6;14:1922. doi: 10.1038/s41467-023-37171-y (PMC10079835; doi:10.1038/s41467-023-37171-y)
Supplement: Supplementary file 3 — Source data [file 41467_2023_37171_MOESM3_ESM.zip › DATA/Temperature-dependent PL spectra and fluorescence decay of crystalline film/Supplementary Fig. 24a/810-140K-1S-EX480NM 294.csv]

471.67766888101448	29
471.99028276455613	22
472.30289504096527	23
472.61550570108284	25
472.92811473574989	32
473.24072213580666	26
473.55332789209336	29
473.86593199544933	36
474.1785344367139	11
474.49113520672552	30
474.80373429632243	22
475.11633169634268	15
475.42892739762328	23
475.74152139100158	23
476.0541136673134	29
476.36670421739564	21
476.67929303208308	15
476.99188010221161	16
477.30446541861556	22
477.61704897212951	24
477.92963075358745	44
478.24221075382258	30
478.55478896366805	37
478.86736537395689	39
479.17993997552071	47
479.49251275919204	29
479.80508371580152	33
480.11765283618081	35
480.43022011116011	45
480.74278553156955	45
481.05534908823893	21
481.3679107719978	33
481.68047057367477	21
481.9930284840986	35
482.3055844940975	17
482.61813859449853	23
482.93069077612978	25
483.24324102981785	25
483.55578934638896	18
483.86833571666938	25
484.18088013148508	22
484.49342258166109	15
484.80596305802226	29
485.11850155139314	26
485.431038052598	9
485.74357255246059	26
486.0561050418039	30
486.36863551145126	32
486.68116395222489	29
486.99369035494715	29
487.30621471043958	8
487.61873700952418	41
487.93125724302115	22
488.24377540175158	25
488.55629147653553	36
488.86880545819321	37
489.1813173375437	18
489.49382710540635	33
489.80633475259975	29
490.11884026994227	31
490.431343648252	27
490.74384487834635	26
491.05634395104295	30
491.36884085715855	27
491.681335587509	13
491.99382813291135	25
492.306318484181	28
492.61880663213338	23
492.93129256758351	19
493.24377628134579	32
493.556257764235	20
493.86873700706491	29
494.18121400064928	33
494.49368873580113	25
494.80616120333332	29
495.11863139405887	31
495.43109929878926	37
495.74356490833679	49
496.05602821351295	27
496.36848920512864	18
496.68094787399497	36
496.99340421092217	43
497.30585820672025	38
497.618309852199	22
497.930759138168	23
498.2432060554363	31
498.55565059481262	22
498.86809274710549	28
499.18053250312255	38
499.49296985367175	29
499.80540478956044	22
500.11783730159578	30
500.43026738058438	31
500.74269501733289	27
501.05512020264717	31
501.36754292733309	23
501.67996318219559	26
501.99238095804031	53
502.30479624567175	17
502.61720903589458	46
502.92961931951248	27
503.24202708732969	29
503.55443233014927	26
503.8668350387747	32
504.17923520400888	37
504.49163281665415	27
504.80402786751279	36
505.11642034738662	31
505.42881024707719	34
505.74119755738593	30
506.05358226911386	50
506.36596437306156	45
506.67834386002937	35
506.99072072081725	36
507.30309494622503	36
507.61546652705232	32
507.92783545409821	38
508.24020171816147	35
508.55256531004056	34
508.86492622053396	37
509.17728444043945	40
509.48963996055494	37
509.80199277167742	37
510.11434286460417	45
510.42669023013229	35
510.73903485905777	40
511.0513767421769	36
511.36371587028589	34
511.67605223418053	44
511.9883858246555	36
512.30071663250646	42
512.6130446485281	47
512.92536986351467	33
513.237692268261	36
513.55001185356036	40
513.86232861020676	35
514.17464252899379	27
514.48695360071429	39
514.79926181616122	40
515.1115671661272	47
515.42386964140451	36
515.73616923278553	39
516.0484659310614	37
516.36075972702429	33
516.67305061146533	32
516.985338575175	43
517.29762360894472	57
517.60990570356478	38
517.922184849825	51
518.23446103851586	57
518.54673426042689	40
518.85900450634756	38
519.17127176706674	41
519.483536033374	42
519.79579729605769	46
520.10805554590615	49
520.42031077370768	47
520.73256297025046	49
521.04481212632174	54
521.35705823270951	43
521.66930128020044	66
521.98154125958183	39
522.29377816164072	45
522.60601197716289	49
522.918242696935	43
523.23047031174337	54
523.54269481237316	41
523.85491618961044	46
524.16713443424021	38
524.4793495370476	51
524.79156148881771	38
525.10377028033486	66
525.41597590238371	51
525.72817834574835	48
526.04037760121275	48
526.35257365956079	58
526.66476651157541	52
526.97695614804047	59
527.28914255973893	43
527.60132573745352	59
527.913505671967	49
528.22568235406175	58
528.53785577451981	66
528.85002592412343	51
529.1621927936543	41
529.47435637389367	57
529.78651665562359	49
530.09867362962461	51
530.41082728667811	61
530.72297761756442	61
531.03512461306445	63
531.34726826395831	44
531.65940856102623	62
531.971545495048	65
532.28367905680363	63
532.59580923707233	58
532.90793602663371	52
533.220059416267	66
533.53217939675073	61
533.84429595886411	67
534.15640909338572	68
534.4685187910934	56
534.780625042766	64
535.09272783918118	62
535.40482717111672	60
535.7169230293506	58
536.02901540465984	60
536.3411042878223	63
536.65318966961456	47
536.96527154081377	59
537.27734989219641	74
537.58942471453952	62
537.90149599861934	69
538.21356373521166	75
538.525627915093	55
538.83768852903938	64
539.1497455678259	67
539.46179902222855	63
539.77384888302288	63
540.08589514098355	66
540.397937786886	67
540.709976811505	77
541.02201220561517	72
541.33404395999116	74
541.64607206540768	65
541.95809651263846	68
542.27011729245783	78
542.58213439563963	75
542.89414781295784	71
543.20615753518621	72
543.51816355309779	82
543.83016585746611	74
544.14216443906435	70
544.45415928866555	79
544.76615039704268	77
545.07813775496857	80
545.39012135321548	84
545.702101182556	86
546.01407723376258	74
546.32604949760741	77
546.63801796486257	72
546.94998262629974	83
547.26194347269052	86
547.57390049480739	91
547.885853683421	89
548.19780302930315	75
548.50974852322486	83
548.82169015595764	85
549.13362791827217	85
549.44556180093923	81
549.75749179472973	85
550.06941789041446	73
550.38134007876363	89
550.69325835054758	87
551.00517269653687	86
551.3170831075015	86
551.62898957421146	71
551.94089208743651	76
552.25279063794687	99
552.56468521651209	83
552.87657581390135	88
553.18846242088455	89
553.50034502823075	90
553.81222362670962	89
554.12409820708967	88
554.43596876014067	105
554.74783527663089	95
555.05969774732978	96
555.37155616300538	93
555.68341051442712	88
555.99526079236273	78
556.30710698758139	89
556.61894909085117	82
556.93078709294	99
557.24262098461634	81
557.55445075664829	87
557.86627639980384	94
558.17809790485069	97
558.48991526255691	91
558.80172846369	88
559.11353749901775	98
559.42534235930725	100
559.73714303532677	115
560.048939517843	89
560.36073179762388	106
560.67251986543613	109
560.984303712047	104
561.29608332822386	91
561.60785870473319	105
561.91962983234259	89
562.23139670181831	114
562.5431593039275	114
562.85491762943673	104
563.16667166911293	116
563.47842141372234	96
563.79016685403167	107
564.10190798080725	108
564.4136447848158	104
564.72537725682344	113
565.0371053875964	117
565.348829167901	94
565.66054858850339	123
565.97226364016967	111
566.28397431366591	130
566.59568059975811	112
566.90738248921252	100
567.21907997279447	122
567.53077304127044	118
567.84246168540574	110
568.15414589596639	104
568.465825663718	104
568.77750097942624	128
569.089171833857	111
569.40083821777546	126
569.71250012194776	116
570.02415753713876	119
570.33581045411449	127
570.64745886363994	108
570.95910275648112	111
571.27074212340278	125
571.58237695517073	118
571.89400724255	133
572.20563297630588	119
572.51725414720408	121
572.82887074600922	115
573.140482763487	132
573.45209019040249	114
573.7636930175205	130
574.07529123560676	115
574.38688483542614	124
574.69847380774354	109
575.0100581433245	118
575.32163783293379	133
575.63321286733662	134
575.94478323729788	134
576.25634893358279	133
576.56790994695643	129
576.87946626818371	141
577.19101788802948	124
577.50256479725908	116
577.81410698663751	123
578.12564444692964	148
578.43717716890046	138
578.748705143315	139
579.06022836093825	131
579.37174681253532	116
579.68326048887138	125
579.99476938071086	145
580.30627347881955	125
580.61777277396186	116
580.92926725690313	143
581.24075691840824	142
581.55224174924251	123
581.86372174017083	129
582.17519688195853	138
582.48666716537036	133
582.7981325811719	150
583.10959312012767	133
583.42104877300335	127
583.7324995305637	142
584.04394538357462	120
584.35538632280077	151
584.66682233900747	130
584.97825342296017	154
585.28967956542385	141
585.60110075716432	136
585.91251698894655	160
586.22392825153634	143
586.53533453569889	135
586.84673583219944	147
587.15813213180388	153
587.46952342527754	140
587.7809097033861	146
588.09229095689534	147
588.40366717657048	130
588.71503835317753	146
589.0264044774824	157
589.33776554025042	144
589.64912153224782	151
589.96047244424017	147
590.27181826699382	143
590.58315899127456	154
590.89449460784817	162
591.20582510748113	158
591.51715048093956	150
591.82847071898937	156
592.13978581239712	158
592.45109575192873	133
592.76240052835112	137
593.07370013243042	152
593.3849945549332	135
593.69628378662594	154
594.00756781827545	166
594.31884664064819	166
594.630120244511	156
594.941388620631	157
595.25265175977484	160
595.56390965270953	152
595.87516229020218	164
596.18640966301973	159
596.49765176192955	168
596.808888577699	165
597.12012010109527	154
597.431346322886	174
597.74256723383849	163
598.05378282472054	150
598.36499308629959	172
598.67619800934381	189
598.98739758462068	166
599.29859180289839	170
599.60978065494464	198
599.92096413152808	176
600.23214222341653	170
600.54331492137851	183
600.8544822161823	177
601.16564409859654	188
601.47680055938963	178
601.78795158933065	190
602.09909717918788	187
602.41023731973064	186
602.7213720017279	200
603.03250121594863	189
603.34362495316191	198
603.65474320413728	203
603.96585595964427	200
604.27696321045244	207
604.58806494733119	201
604.89916116105053	212
605.21025184237988	230
605.52133698208979	224
605.83241657095016	220
606.14349059973131	220
606.45455905920358	234
606.76562194013707	231
607.07667923330268	238
607.38773092947145	233
607.69877701941346	252
608.00981749390053	266
608.320852343703	270
608.63188155959222	274
608.94290513234012	275
609.25392305271782	271
609.5649353114967	269
609.87594189944855	300
610.18694280734576	333
610.4979380259598	355
610.808927546063	324
611.11991135842777	346
611.43088945382658	341
611.74186182303174	340
612.05282845681631	374
612.36378934595268	380
612.67474448121459	391
612.98569385337441	410
613.296637453206	432
613.60757527148257	449
613.918507298978	438
614.22943352646575	445
614.54035394471975	477
614.851268544514	480
615.16217731662334	471
615.47308025182144	511
615.783977340883	503
616.09486857458319	497
616.40575394369625	556
616.71663343899775	587
617.02750705126232	593
617.338374771266	621
617.64923658978387	626
617.96009249759163	654
618.27094248546541	680
618.58178654418077	727
618.89262466451476	744
619.20345683724292	792
619.51428305314255	727
619.82510330298965	815
620.1359175775616	817
620.44672586763534	877
620.75752816398847	892
621.068324457398	968
621.37911473864165	982
621.6898989984976	1005
622.00067722774349	1055
622.311449417158	1130
622.622215557519	1141
622.93297563960539	1187
623.24372965419582	1245
623.55447759206936	1247
623.865219444005	1326
624.17595520078237	1373
624.48668485318069	1422
624.79740839198018	1500
625.10812580796028	1502
625.41883709190154	1604
625.729542234584	1620
626.04024122678845	1732
626.35093405929581	1701
626.66162072288671	1830
626.97230120834263	1917
627.2829755064447	1977
627.59364360797474	2010
627.90430550371445	2038
628.21496118444588	2084
628.5256106409513	2250
628.836253864013	2293
629.14689084441409	2330
629.457521572937	2453
629.7681460403652	2532
630.07876423748189	2662
630.38937615507041	2685
630.69998178391484	2759
631.010581114799	2915
631.32117413850744	2998
631.63176084582437	3039
631.94234122753437	3101
632.25291527442278	3306
632.56348297727436	3368
632.87404432687458	3431
633.18459931400935	3641
633.49514792946434	3709
633.80569016402546	3851
634.11622600847932	3988
634.42675545361226	4028
634.73727849021157	4174
635.04779510906383	4300
635.35830530095654	4434
635.66880905667722	4598
635.97930636701369	4782
636.289797222754	4847
636.60028161468631	5081
636.9107595335995	5138
637.22123097028225	5499
637.53169591552341	5601
637.84215436011266	5820
638.152606294839	5969
638.46305171049278	6103
638.77349059786411	6272
639.08392294774285	6523
639.39434875092	6701
639.70476799818641	6923
640.01518068033317	7189
640.32558678815155	7364
640.63598631243337	7538
640.94637924397057	7737
641.25676557355519	8038
641.56714529197973	8189
641.87751839003738	8564
642.18788485852053	8693
642.49824468822294	8946
642.80859786993813	9173
643.11894439445985	9507
643.42928425258208	9647
643.73961743509938	9852
644.04994393280663	10332
644.36026373649872	10459
644.67057683697055	10742
644.98088322501837	10962
645.2911828914373	11279
645.601475827024	11542
645.91176202257464	11781
646.22204146888612	12105
646.53231415675509	12289
646.84258007697929	12486
647.15283922035587	12884
647.463091577683	13254
647.773337139759	13625
648.083575897382	13717
648.39380784135119	14114
648.70403296246513	14511
649.01425125152366	14759
649.32446269932632	14888
649.63466729667323	15265
649.94486503436462	15659
650.25505590320108	15762
650.56523989398363	16212
650.87541699751341	16339
651.185587204592	16811
651.4957505060213	17250
651.80590689260373	17675
652.1160563551415	17648
652.42619888443744	18206
652.73633447129487	18565
653.046463106517	18679
653.356584780908	19203
653.66669948527158	19581
653.9768072104124	19705
654.28690794713532	20080
654.59700168624511	20489
654.90708841854746	20914
655.21716813484807	21142
655.52724082595307	21729
655.83730648266874	21911
656.147365095802	22306
656.45741665615992	22540
656.76746115454966	22932
657.0774985817792	23130
657.38752892865682	23665
657.6975521859905	24147
658.00756834458946	24247
658.3175773952629	24837
658.62757932881971	25041
658.93757413607022	25367
659.24756180782458	25558
659.557542334893	26041
659.86751570808667	26166
660.17748191821681	26706
660.48744095609493	27027
660.797392812533	27446
661.107337478343	27734
661.41727494433781	28023
661.72720520133055	28508
662.03712824013462	28845
662.34704405156356	29278
662.65695262643123	29395
662.96685395555278	29956
663.27674802974263	30188
663.58663483981582	30570
663.89651437658813	30946
664.2063866308755	31027
664.51625159349419	31333
664.82610925526069	31922
665.1359596069924	31977
665.44580263950638	32100
665.75563834362072	32355
666.06546671015326	33025
666.375287729923	33297
666.6851013937486	33440
666.99490769244937	33659
667.30470661684512	33965
667.61449815775586	34382
667.924282306002	34524
668.23405905240463	34705
668.54382838778463	35144
668.85359030296411	35247
669.16334478876468	35649
669.47309183600908	35737
669.78283143551982	35914
670.09256357812023	36126
670.40228825463407	36137
670.71200545588522	36290
671.0217151726979	36636
671.33141739589735	36857
671.64111211630836	36912
671.950799324757	37215
672.26047901206869	37442
672.57015116907019	37636
672.87981578658844	37670
673.18947285545039	37920
673.49912236648379	37979
673.808764310517	38220
674.11839867837818	38105
674.42802546089627	38478
674.7376446489003	38211
675.04725623322054	38021
675.35686020468688	38181
675.66645655412981	38217
675.97604527238025	38122
676.28562635026981	38147
676.59519977863033	38211
676.90476554829365	38108
677.214323650093	38431
677.523874074861	38504
677.83341681343165	38431
678.14295185663866	38101
678.45247919531619	37913
678.76199882029937	37918
679.07151072242357	37912
679.38101489252415	38157
679.69051132143761	38212
680.00000000000011	37561
680.309480919049	37525
680.61895406942153	37499
680.92841944195573	37460
681.23787702749	37262
681.54732681686278	36909
681.85676880091387	37223
682.16620297048223	36895
682.47562931640857	36642
682.78504782953348	36906
683.09445850069744	36436
683.40386132074252	36054
683.71325628051045	36360
684.02264337084353	35774
684.33202258258461	35943
684.64139390657726	35667
684.95075733366514	35473
685.26011285469224	35664
685.56946046050336	35093
685.87880014194377	35123
686.188131889859	35205
686.49745569509537	34806
686.80677154849934	34590
687.11607944091793	34124
687.42537936319832	34400
687.73467130618883	33919
688.04395526073779	33930
688.3532312176942	33717
688.66249916790753	33238
688.97175910222734	33211
689.28101101150423	33112
689.59025488658881	32926
689.89949071833291	32705
690.20871849758782	32605
690.51793821520585	32275
690.82714986204019	32280
691.13635342894349	31934
691.44554890677	31580
691.75473628637371	31349
692.06391555860955	31266
692.37308671433209	31135
692.682249744398	30610
692.991404639663	30568
693.30055139098351	30474
693.60968998921726	29955
693.9188204252215	29888
694.22794268985479	29619
694.53705677397568	29322
694.8461626684433	29072
695.15526036411723	28777
695.46434985185817	28397
695.77343112252629	28325
696.08250416698331	28127
696.39156897609041	27477
696.70062554071023	27209
697.00967385170588	26905
697.31871389993967	26739
697.62774567627628	26424
697.9367691715795	25920
698.24578437671425	25707
698.55479128254592	25562
698.86378987994055	25119
699.17278015976422	24764
699.48176211288387	24427
699.79073573016728	24035
700.09970100248211	23721
700.40865792069678	23398
700.71760647568055	23196
701.02654665830289	22694
701.33547845943372	22352
701.64440186994386	22141
701.953316880704	21749
702.26222348258648	21414
702.57112166646323	21148
702.88001142320684	20835
703.18889274369087	20563
703.49776561878878	20270
703.80663003937514	19861
704.11548599632522	19791
704.424333480514	19320
704.73317248281751	19035
705.04200299411241	18759
705.35082500527608	18625
705.65963850718583	18225
705.96844349071966	18016
706.277239946757	17644
706.58602786617655	17537
706.89480723985844	17106
707.20357805868332	17158
707.51234031353147	16835
707.8210939952852	16640
708.12983909482614	16337
708.43857560303707	16122
708.74730351080132	15844
709.05602280900268	15700
709.36473348852519	15465
709.67343554025422	15396
709.98212895507493	15142
710.29081372387361	14804
710.59948983753657	14900
710.90815728695156	14614
711.21681606300581	14575
711.52546615658787	14105
711.83410755858677	14032
712.142740259892	13941
712.45136425139356	13656
712.75997952398222	13666
713.06858606854917	13493
713.37718387598613	13317
713.68577293718556	13252
713.99435324304079	12999
714.30292478444539	12872
714.61148755229283	12757
714.92004153747871	12545
715.228586730898	12473
715.5371231234468	12340
715.8456507060215	12111
716.1541694695195	12153
716.46267940483813	12046
716.77118050287618	11741
717.07967275453245	11763
717.38815615070621	11667
717.69663068229818	11546
718.00509634020852	11398
718.31355311533878	11375
718.62200099859115	11112
718.93043998086807	11114
719.23887005307256	10951
719.5472912061083	10940
719.85570343088023	10687
720.16410671829294	10545
720.47250105925207	10562
720.78088644466413	10418
721.08926286543556	10405
721.397630312474	10293
721.70598877668783	10179
722.01433824898538	9975
722.32267872027637	10035
722.6310101814704	9832
722.93933262347832	9802
723.247646037211	9704
723.5559504135806	9776
723.86424574349962	9646
724.172532017881	9491
724.48080922763859	9348
724.78907736368649	9374
725.09733641693981	9135
725.40558637831452	9095
725.71382723872648	9026
726.02205898909278	8860
726.330281620331	8863
726.63849512335923	8655
726.94669948909632	8670
727.25489470846173	8571
727.56308077237566	8427
727.87125767175894	8472
728.17942539753255	8346
728.48758394061906	8316
728.79573329194113	8287
729.103873442422	8175
729.41200438298551	8167
729.7201261045567	8145
730.0282385980604	7940
730.336341854423	8103
730.64443586457128	7915
730.95252061943211	7887
731.26059610993377	7721
731.56866232700474	7800
731.87671926157418	7728
732.18476690457248	7745
732.49280524692972	7675
732.80083427957743	7675
733.108853993448	7531
733.416864379473	7561
733.72486542858678	7569
734.03285713172284	7511
734.34083947981583	7354
734.648812463801	7427
734.95677607461471	7333
735.26473030319346	7288
735.57267514047442	7266
735.8806105773956	7242
736.188536604896	7218
736.496453213915	7221
736.80436039539245	7131
737.11225814026909	7185
737.42014643948676	7170
737.72802528398745	7088
738.03589466471385	7090
738.34375457260967	7111
738.65160499861884	7079
738.95944593368665	7077
739.2672773687583	7033
739.57509929478044	7149
739.88291170270008	6909
740.190714583465	7031
740.49850792802317	6958
740.80629172732415	6959
741.11406597231735	6951
741.42183065395363	6967
741.7295857631841	6988
742.03733129096065	6944
742.34506722823619	6970
742.65279356596363	6947
742.96051029509727	6912
743.2682174065917	7005
743.57591489140293	6946
743.88360274048648	6915
744.1912809447997	6829
744.49894949530017	6838
744.80660838294614	6933
745.11425759869667	6940
745.42189713351172	6797
745.72952697835171	6901
746.0371471241782	6913
746.34475756195252	6851
746.65235828263792	6909
746.95994927719744	6759
747.26753053659559	6695
747.575102051797	6851
747.88266381376764	6635
748.19021581347351	6697
748.49775804188187	6731
748.80529048996061	6551
749.112813148678	6517
749.42032600900359	6487
749.72782906190753	6578
750.03532229836026	6448
750.34280570933367	6504
750.6502792858	6444
750.95774301873178	6456
751.26519689910356	6388
751.57264091788932	6414
751.88007506606471	6208
752.187499334605	6234
752.49491371448789	6161
752.80231819669029	6122
753.10971277219073	6075
753.41709743196839	6031
753.72447216700266	6061
754.03183696827455	5822
754.33919182676482	5853
754.64653673345617	5827
754.95387167933086	5932
755.26119665537294	5922
755.56851165256649	5801
755.87581666189692	5774
756.1831116743499	5648
756.49039668091223	5631
756.79767167257125	5597
757.10493664031549	5564
757.41219157513342	5535
757.71943646801515	5522
758.02667130995121	5448
758.33389609193284	5366
758.641110804952	5416
758.94831544000181	5326
759.255509988076	5392
759.56269444016868	5241
759.86986878727532	5290
760.17703302039206	5131
760.48418713051535	5191
760.791331108643	5178
761.09846494577323	5059
761.40558863290539	5078
761.71270216103949	5041
762.019805521176	4908
762.32689870431659	4981
762.63398170146365	4895
762.94105450362053	4814
763.24811710179063	4846
763.55516948697914	4844
763.8622116501914	4735
764.169243582434	4708
764.47626527471391	4721
764.78327671803891	4645
765.090277903418	4563
765.39726882186085	4603
765.70424946437731	4485
766.01121982197913	4523
766.31817988567809	4421
766.62512964648715	4423
766.93206909541959	4346
767.23899822349006	4347
767.545917021714	4346
767.8528254811074	4234
768.15972359268665	4242
768.46661134747012	4104
768.77348873647611	4125
769.080355750724	4086
769.387212381234	4048
769.69405861902692	4156
770.00089445512492	4019
770.30771988055051	3919
770.61453488632731	3895
770.9213394634794	3906
771.22813360303212	3768
771.53491729601137	3787
771.84169053344431	3613
772.14845330635808	3652
772.45520560578154	3645
772.7619474227439	3629
773.06867874827583	3551
773.37539957340755	3522
773.68210988917133	3531
773.98880968660012	3449
774.2954989567271	3414
774.60217769058693	3349
774.90884587921471	3317
775.21550351364658	3255
775.5221505849197	3284
775.82878708407168	3208
776.13541300214126	3146
776.44202833016789	3145
776.748633059192	2994
777.05522718025486	3021
777.36181068439862	3019
777.668383562666	2898
777.97494580610123	2907
778.28149740574838	2925
778.58803835265371	2780
778.89456863786313	2792
779.2010882524238	2729
779.50759718738436	2713
779.81409543379368	2728
780.12058298270154	2754
780.42705982515861	2657
780.73352595221661	2604
781.03998135492816	2609
781.34642602434633	2541
781.6528599515259	2510
781.95928312752164	2459
782.26569554338948	2371
782.57209719018658	2426
782.87848805897045	2340
783.18486814080018	2327
783.491237426735	2327
783.79759590783533	2299
784.10394357516236	2285
784.4102804197787	2280
784.71660643274731	2183
785.02292160513207	2153
785.32922592799821	2166
785.63551939241086	2071
785.94180198943729	2108
786.24807371014481	1994
786.55433454560182	2004
786.860584486878	1988
787.16682352504347	1950
787.47305165116927	1927
787.77926885632758	1934
788.08547513159135	1854
788.39167046803459	1864
788.697854856732	1870
789.00402828875929	1794
789.31019075519328	1824
789.61634224711111	1803
789.92248275559143	1799
790.22861227171359	1779
790.5347307865577	1721
790.84083829120527	1772
791.146934776738	1672
791.4530202342396	1562
791.7590946547931	1606
792.06515802948388	1651
792.37121034939776	1588
792.67725160562111	1596
792.983281789242	1572
793.28930089134872	1566
793.59530890303074	1536
793.90130581537858	1536
794.2072916194835	1525
794.51326630643791	1518
794.81922986733491	1464
795.125182293269	1483
795.4311235753346	1448
795.73705370462812	1415
796.04297267224661	1367
796.34888046928779	1347
796.65477708685057	1188
796.96066251603452	1222
797.2665367479409	1309
797.572399773671	1277
797.87825158432736	1283
798.18409217101362	1295
798.48992152483447	1289
798.79573963689518	1281
799.10154649830224	1231
799.407342100163	1219
799.7131264335859	1231
800.01889948967994	1193
800.32466125955557	1172
800.63041173432407	1191
800.93615090509718	1155
801.24187876298845	1120
801.54759529911189	1101
801.85330050458231	1138
802.15899437051587	1117
802.46467688802932	1079
802.77034804824086	1033
803.07600784226941	1015
803.38165626123475	1078
803.68729329625751	1085
803.99291893845964	1035
804.29853317896414	1036
804.60413600889444	1037
804.9097274193756	1032
805.215307401533	991
805.52087594649367	967
805.826433045385	954
806.1319786893356	947
806.43751286947565	924
806.74303557693509	931
807.04854680284586	928
807.35404653834053	873
807.65953477455264	874
807.96501150261656	881
808.27047671366836	879
808.575930398844	867
808.88137254928131	886
809.18680315611891	850
809.49222221049615	825
809.79762970355364	860
810.1030256264329	867
810.40840997027635	832
810.71378272622746	856
811.01914388543128	800
811.32449343903272	768
811.62983137817844	779
811.93515769401608	788
812.24047237769446	773
812.54577542036247	764
812.85106681317109	750
813.15634654727194	750
813.46161461381757	731
813.76687100396146	734
814.07211570885818	751
814.37734871966359	713
814.68257002753387	736
814.98777962362738	731
815.29297749910211	695
815.59816364511823	693
815.90333805283615	707
816.20850071341772	668
816.51365161802607	674
816.81879075782456	700
817.123918123978	671
817.42903370765237	691
817.73413750001453	678
818.03922949223272	644
818.34430967547519	664
818.64937804091255	641
818.95443457971544	628
819.25947928305618	636
819.56451214210767	648
819.869533148044	656
820.17454229204077	616
820.47953956527351	641
820.78452495891986	654
821.08949846415817	597
821.39446007216759	628
821.69940977412853	589
822.00434756122263	586
822.309273424632	573
822.61418735554059	599
822.91908934513276	583
823.22397938459414	594
823.5288574651114	608
823.83372357787255	551
824.13857771406583	589
824.44341986488189	561
824.7482500215109	575
825.0530681751452	574
825.35787431697781	584
825.6626684382029	571
825.96745053001541	555
826.2722205836119	523
826.57697859018947	572
826.88172454094638	536
827.18645842708224	521
827.49118023979736	552
827.79588997029362	522
828.10058760977347	527
828.40527314944075	566
828.70994658050017	515
829.01460789415762	530
829.31925708162009	512
829.623894134096	516
829.9285190427936	536
830.23313179892375	525
830.53773239369752	519
830.84232081832727	511
831.14689706402669	524
831.45146112200973	498
831.756012983493	516
832.06055263969222	460
832.36508008182557	517
832.66959530111228	502
832.974098288772	505
833.278589036026	481
833.58306753409624	466
833.88753377420619	460
834.1919877475799	459
834.4964294454436	464
834.800858859023	453
835.10527597954638	456
835.40968079824233	437
835.71407330634065	485
836.01845349507232	457
836.3228213556697	466
836.627176879366	448
836.93152005739512	426
837.235850880993	469
837.54016934139611	434
837.84447542984162	466
838.14876913756893	465
838.45305045581745	433
838.75731937582862	436
839.06157588884412	418
839.36581998610768	413
839.67005165886326	413
839.97427089835651	404
840.27847769583423	438
840.58267204254378	422
840.88685392973446	396
841.1910233486559	414
841.49518029055946	424
841.799324746697	423
842.1034567083226	411
842.40757616669021	444
842.71168311305564	372
843.01577753867559	395
843.31985943480811	410
843.6239287927126	386
843.92798560364861	376
844.23202985887781	406
844.53606154966246	355
844.84008066726642	400
845.14408720295455	384
845.44808114799241	367
845.75206249364749	389
846.05603123118749	401
846.35998735188218	356
846.66393084700178	376
846.9678617078182	354
847.27177992560416	387
847.57568549163352	330
847.87957839718138	355
848.18345863352442	343
848.48732619193936	338
848.79118106370561	335
849.09502324010214	352
849.3988527124103	364
849.702669471912	349
850.00647350989084	362
850.3102648176307	337
850.61404338641739	345
850.91780920753763	338
851.22156227227947	330
851.52530257193177	326
851.82903009778488	332
852.13274484113037	314
852.43644679326053	312
852.74013594546921	349
853.0438122890514	332
853.34747581530337	327
853.651126515522	327
853.95476438100638	326
854.25838940305573	318
854.56200157297087	313
854.86560088205431	320
855.16918732160866	295
855.47276088293859	306
855.77632155734977	296
856.079869336149	295
856.3834042106439	301
856.686926172144	297
856.99043521195938	300
857.29393132140194	272
857.597414491784	283
857.9008847144197	284
858.20434198062446	265
858.50778628171406	274
858.81121760900623	286
859.11463595381974	268
859.41804130747482	282
859.721433661292	269
860.02481300659429	263
860.32817933470471	266
860.63153263694835	271
860.93487290465089	242
861.23820012913973	256
861.54151430174318	269
861.84481541379068	263
862.14810345661351	274
862.45137842154327	257
862.75464029991338	221
863.057889083058	242
863.36112476231335	236
863.66434732901587	269
863.96755677450392	281
864.270753090117	251
864.57393626719488	226
864.87710629708022	230
865.18026317111594	215
865.4834068806457	247
865.78653741701567	216
866.0896547715721	245
866.392758935663	227
866.69584990063765	240
866.99892765784625	223
867.30199219864062	212
867.60504351437385	217
867.90808159639948	212
868.21110643607335	232
868.5141180247515	205
868.81711635379247	205
869.12010141455482	211
869.42307319839892	191
869.7260316966865	224
870.02897690078021	201
870.33190880204393	212
870.63482739184349	189
870.93773266154517	229
871.24062460251616	193
871.54350320612662	203
871.846368463746	199
872.14922036674625	184
872.45205890649981	213
872.75488407438138	179
873.05769586176575	171
873.36049426002944	188
873.66327926055078	188
873.96605085470856	180
874.26880903388292	183
874.57155378945606	193
874.87428511281041	163
875.17700299533021	180
875.47970742840118	177
875.78239840340984	173
876.08507591174407	164
876.38773994479322	157
876.69039049394769	166
876.99302755059944	172
877.29565110614146	161
877.5982611519679	152
877.90085767947471	179
878.20344068005841	175
878.50601014511744	168
878.8085660660513	170
879.1111084342607	157
879.41363724114751	175
879.716152478115	161
880.0186541365681	148
880.32114220791232	138
880.62361668355516	122
880.92607755490474	157
881.22852481337111	151
881.530958450365	139
881.83337845729909	155
882.1357848255866	146
882.438177546643	134
882.740556611884	147
883.04292201272744	145
883.34527374059212	131
883.647611786898	156
883.94993614306657	151
884.25224680052065	148
884.55454375068393	159
884.85682698498238	145
885.159096494842	151
