# Supplementary material for: Anomalous deep-red luminescence of perylene black analogues with strong π-π interactions
Source: Nat Commun. 2023 Apr 6;14:1922. doi: 10.1038/s41467-023-37171-y (PMC10079835; doi:10.1038/s41467-023-37171-y)
Supplement: Supplementary file 3 — Source data [file 41467_2023_37171_MOESM3_ESM.zip › DATA/Temperature-dependent PL spectra and fluorescence decay of crystalline film/Supplementary Fig. 24a/810-150K-1S-EX480NM 295.csv]

471.67766888101448	35
471.99028276455613	23
472.30289504096527	15
472.61550570108284	29
472.92811473574989	22
473.24072213580666	28
473.55332789209336	30
473.86593199544933	28
474.1785344367139	20
474.49113520672552	39
474.80373429632243	34
475.11633169634268	29
475.42892739762328	25
475.74152139100158	25
476.0541136673134	21
476.36670421739564	20
476.67929303208308	30
476.99188010221161	15
477.30446541861556	37
477.61704897212951	31
477.92963075358745	27
478.24221075382258	35
478.55478896366805	44
478.86736537395689	35
479.17993997552071	42
479.49251275919204	38
479.80508371580152	28
480.11765283618081	46
480.43022011116011	28
480.74278553156955	32
481.05534908823893	19
481.3679107719978	29
481.68047057367477	25
481.9930284840986	33
482.3055844940975	16
482.61813859449853	20
482.93069077612978	27
483.24324102981785	20
483.55578934638896	20
483.86833571666938	30
484.18088013148508	30
484.49342258166109	25
484.80596305802226	23
485.11850155139314	18
485.431038052598	31
485.74357255246059	29
486.0561050418039	22
486.36863551145126	29
486.68116395222489	34
486.99369035494715	38
487.30621471043958	19
487.61873700952418	29
487.93125724302115	25
488.24377540175158	34
488.55629147653553	31
488.86880545819321	28
489.1813173375437	36
489.49382710540635	41
489.80633475259975	16
490.11884026994227	37
490.431343648252	22
490.74384487834635	26
491.05634395104295	23
491.36884085715855	23
491.681335587509	23
491.99382813291135	26
492.306318484181	33
492.61880663213338	35
492.93129256758351	33
493.24377628134579	30
493.556257764235	18
493.86873700706491	20
494.18121400064928	21
494.49368873580113	29
494.80616120333332	22
495.11863139405887	44
495.43109929878926	26
495.74356490833679	23
496.05602821351295	22
496.36848920512864	42
496.68094787399497	15
496.99340421092217	43
497.30585820672025	44
497.618309852199	18
497.930759138168	37
498.2432060554363	33
498.55565059481262	43
498.86809274710549	28
499.18053250312255	33
499.49296985367175	31
499.80540478956044	39
500.11783730159578	26
500.43026738058438	32
500.74269501733289	42
501.05512020264717	25
501.36754292733309	29
501.67996318219559	22
501.99238095804031	41
502.30479624567175	46
502.61720903589458	27
502.92961931951248	39
503.24202708732969	53
503.55443233014927	35
503.8668350387747	40
504.17923520400888	31
504.49163281665415	32
504.80402786751279	35
505.11642034738662	31
505.42881024707719	28
505.74119755738593	39
506.05358226911386	40
506.36596437306156	49
506.67834386002937	40
506.99072072081725	28
507.30309494622503	27
507.61546652705232	39
507.92783545409821	48
508.24020171816147	32
508.55256531004056	41
508.86492622053396	43
509.17728444043945	49
509.48963996055494	36
509.80199277167742	38
510.11434286460417	42
510.42669023013229	33
510.73903485905777	37
511.0513767421769	31
511.36371587028589	45
511.67605223418053	35
511.9883858246555	30
512.30071663250646	45
512.6130446485281	41
512.92536986351467	42
513.237692268261	34
513.55001185356036	54
513.86232861020676	26
514.17464252899379	44
514.48695360071429	33
514.79926181616122	44
515.1115671661272	35
515.42386964140451	34
515.73616923278553	40
516.0484659310614	47
516.36075972702429	31
516.67305061146533	32
516.985338575175	61
517.29762360894472	43
517.60990570356478	49
517.922184849825	48
518.23446103851586	64
518.54673426042689	40
518.85900450634756	44
519.17127176706674	51
519.483536033374	42
519.79579729605769	45
520.10805554590615	56
520.42031077370768	58
520.73256297025046	42
521.04481212632174	50
521.35705823270951	29
521.66930128020044	63
521.98154125958183	55
522.29377816164072	44
522.60601197716289	43
522.918242696935	58
523.23047031174337	44
523.54269481237316	51
523.85491618961044	40
524.16713443424021	39
524.4793495370476	55
524.79156148881771	32
525.10377028033486	60
525.41597590238371	49
525.72817834574835	61
526.04037760121275	46
526.35257365956079	52
526.66476651157541	60
526.97695614804047	70
527.28914255973893	56
527.60132573745352	66
527.913505671967	36
528.22568235406175	45
528.53785577451981	47
528.85002592412343	44
529.1621927936543	50
529.47435637389367	52
529.78651665562359	39
530.09867362962461	55
530.41082728667811	66
530.72297761756442	60
531.03512461306445	53
531.34726826395831	47
531.65940856102623	53
531.971545495048	52
532.28367905680363	45
532.59580923707233	53
532.90793602663371	48
533.220059416267	66
533.53217939675073	49
533.84429595886411	52
534.15640909338572	64
534.4685187910934	49
534.780625042766	61
535.09272783918118	46
535.40482717111672	56
535.7169230293506	68
536.02901540465984	52
536.3411042878223	60
536.65318966961456	46
536.96527154081377	65
537.27734989219641	70
537.58942471453952	59
537.90149599861934	80
538.21356373521166	49
538.525627915093	77
538.83768852903938	75
539.1497455678259	54
539.46179902222855	69
539.77384888302288	62
540.08589514098355	66
540.397937786886	63
540.709976811505	76
541.02201220561517	65
541.33404395999116	56
541.64607206540768	66
541.95809651263846	82
542.27011729245783	80
542.58213439563963	55
542.89414781295784	67
543.20615753518621	60
543.51816355309779	73
543.83016585746611	88
544.14216443906435	69
544.45415928866555	68
544.76615039704268	81
545.07813775496857	88
545.39012135321548	71
545.702101182556	88
546.01407723376258	78
546.32604949760741	69
546.63801796486257	72
546.94998262629974	82
547.26194347269052	85
547.57390049480739	78
547.885853683421	90
548.19780302930315	82
548.50974852322486	71
548.82169015595764	86
549.13362791827217	67
549.44556180093923	79
549.75749179472973	86
550.06941789041446	89
550.38134007876363	89
550.69325835054758	97
551.00517269653687	90
551.3170831075015	94
551.62898957421146	82
551.94089208743651	77
552.25279063794687	82
552.56468521651209	88
552.87657581390135	89
553.18846242088455	83
553.50034502823075	79
553.81222362670962	82
554.12409820708967	95
554.43596876014067	96
554.74783527663089	83
555.05969774732978	85
555.37155616300538	77
555.68341051442712	99
555.99526079236273	98
556.30710698758139	115
556.61894909085117	93
556.93078709294	104
557.24262098461634	90
557.55445075664829	109
557.86627639980384	85
558.17809790485069	101
558.48991526255691	99
558.80172846369	92
559.11353749901775	93
559.42534235930725	108
559.73714303532677	98
560.048939517843	108
560.36073179762388	83
560.67251986543613	88
560.984303712047	105
561.29608332822386	88
561.60785870473319	93
561.91962983234259	96
562.23139670181831	104
562.5431593039275	104
562.85491762943673	101
563.16667166911293	103
563.47842141372234	94
563.79016685403167	96
564.10190798080725	96
564.4136447848158	107
564.72537725682344	95
565.0371053875964	99
565.348829167901	110
565.66054858850339	115
565.97226364016967	96
566.28397431366591	102
566.59568059975811	116
566.90738248921252	115
567.21907997279447	102
567.53077304127044	117
567.84246168540574	115
568.15414589596639	126
568.465825663718	109
568.77750097942624	131
569.089171833857	111
569.40083821777546	104
569.71250012194776	112
570.02415753713876	122
570.33581045411449	109
570.64745886363994	113
570.95910275648112	129
571.27074212340278	121
571.58237695517073	119
571.89400724255	115
572.20563297630588	121
572.51725414720408	137
572.82887074600922	91
573.140482763487	127
573.45209019040249	123
573.7636930175205	112
574.07529123560676	124
574.38688483542614	122
574.69847380774354	139
575.0100581433245	123
575.32163783293379	138
575.63321286733662	138
575.94478323729788	129
576.25634893358279	137
576.56790994695643	124
576.87946626818371	106
577.19101788802948	142
577.50256479725908	118
577.81410698663751	122
578.12564444692964	146
578.43717716890046	120
578.748705143315	145
579.06022836093825	128
579.37174681253532	118
579.68326048887138	135
579.99476938071086	147
580.30627347881955	146
580.61777277396186	133
580.92926725690313	154
581.24075691840824	158
581.55224174924251	141
581.86372174017083	133
582.17519688195853	151
582.48666716537036	146
582.7981325811719	140
583.10959312012767	138
583.42104877300335	131
583.7324995305637	156
584.04394538357462	131
584.35538632280077	129
584.66682233900747	143
584.97825342296017	144
585.28967956542385	138
585.60110075716432	135
585.91251698894655	132
586.22392825153634	152
586.53533453569889	152
586.84673583219944	130
587.15813213180388	143
587.46952342527754	145
587.7809097033861	161
588.09229095689534	160
588.40366717657048	144
588.71503835317753	142
589.0264044774824	142
589.33776554025042	158
589.64912153224782	152
589.96047244424017	144
590.27181826699382	133
590.58315899127456	143
590.89449460784817	134
591.20582510748113	151
591.51715048093956	146
591.82847071898937	151
592.13978581239712	167
592.45109575192873	146
592.76240052835112	165
593.07370013243042	167
593.3849945549332	152
593.69628378662594	162
594.00756781827545	163
594.31884664064819	150
594.630120244511	156
594.941388620631	169
595.25265175977484	165
595.56390965270953	164
595.87516229020218	169
596.18640966301973	152
596.49765176192955	169
596.808888577699	173
597.12012010109527	154
597.431346322886	156
597.74256723383849	177
598.05378282472054	156
598.36499308629959	170
598.67619800934381	176
598.98739758462068	177
599.29859180289839	177
599.60978065494464	189
599.92096413152808	182
600.23214222341653	168
600.54331492137851	180
600.8544822161823	182
601.16564409859654	206
601.47680055938963	196
601.78795158933065	213
602.09909717918788	184
602.41023731973064	199
602.7213720017279	190
603.03250121594863	213
603.34362495316191	197
603.65474320413728	209
603.96585595964427	196
604.27696321045244	185
604.58806494733119	240
604.89916116105053	227
605.21025184237988	233
605.52133698208979	212
605.83241657095016	231
606.14349059973131	228
606.45455905920358	239
606.76562194013707	260
607.07667923330268	279
607.38773092947145	255
607.69877701941346	251
608.00981749390053	260
608.320852343703	257
608.63188155959222	274
608.94290513234012	301
609.25392305271782	327
609.5649353114967	316
609.87594189944855	318
610.18694280734576	332
610.4979380259598	345
610.808927546063	332
611.11991135842777	365
611.43088945382658	376
611.74186182303174	382
612.05282845681631	398
612.36378934595268	407
612.67474448121459	422
612.98569385337441	429
613.296637453206	427
613.60757527148257	458
613.918507298978	461
614.22943352646575	491
614.54035394471975	476
614.851268544514	524
615.16217731662334	518
615.47308025182144	543
615.783977340883	559
616.09486857458319	565
616.40575394369625	552
616.71663343899775	608
617.02750705126232	649
617.338374771266	631
617.64923658978387	645
617.96009249759163	680
618.27094248546541	697
618.58178654418077	741
618.89262466451476	775
619.20345683724292	806
619.51428305314255	824
619.82510330298965	853
620.1359175775616	905
620.44672586763534	941
620.75752816398847	958
621.068324457398	973
621.37911473864165	1037
621.6898989984976	1088
622.00067722774349	1060
622.311449417158	1125
622.622215557519	1176
622.93297563960539	1217
623.24372965419582	1306
623.55447759206936	1265
623.865219444005	1337
624.17595520078237	1439
624.48668485318069	1481
624.79740839198018	1519
625.10812580796028	1571
625.41883709190154	1616
625.729542234584	1755
626.04024122678845	1731
626.35093405929581	1822
626.66162072288671	1877
626.97230120834263	1943
627.2829755064447	2010
627.59364360797474	2092
627.90430550371445	2186
628.21496118444588	2194
628.5256106409513	2279
628.836253864013	2385
629.14689084441409	2378
629.457521572937	2541
629.7681460403652	2666
630.07876423748189	2716
630.38937615507041	2796
630.69998178391484	2959
631.010581114799	2996
631.32117413850744	3061
631.63176084582437	3168
631.94234122753437	3208
632.25291527442278	3314
632.56348297727436	3547
632.87404432687458	3563
633.18459931400935	3752
633.49514792946434	3825
633.80569016402546	3963
634.11622600847932	4053
634.42675545361226	4217
634.73727849021157	4302
635.04779510906383	4446
635.35830530095654	4575
635.66880905667722	4751
635.97930636701369	4910
636.289797222754	4999
636.60028161468631	5169
636.9107595335995	5333
637.22123097028225	5611
637.53169591552341	5696
637.84215436011266	5859
638.152606294839	6072
638.46305171049278	6182
638.77349059786411	6445
639.08392294774285	6614
639.39434875092	6806
639.70476799818641	7043
640.01518068033317	7342
640.32558678815155	7477
640.63598631243337	7518
640.94637924397057	8064
641.25676557355519	8102
641.56714529197973	8347
641.87751839003738	8608
642.18788485852053	8867
642.49824468822294	9080
642.80859786993813	9287
643.11894439445985	9642
643.42928425258208	9845
643.73961743509938	10064
644.04994393280663	10318
644.36026373649872	10665
644.67057683697055	10967
644.98088322501837	11101
645.2911828914373	11394
645.601475827024	11762
645.91176202257464	12007
646.22204146888612	12294
646.53231415675509	12442
646.84258007697929	12795
647.15283922035587	13060
647.463091577683	13402
647.773337139759	13674
648.083575897382	13874
648.39380784135119	14268
648.70403296246513	14430
649.01425125152366	14858
649.32446269932632	15032
649.63466729667323	15433
649.94486503436462	15508
650.25505590320108	15915
650.56523989398363	16251
650.87541699751341	16488
651.185587204592	17033
651.4957505060213	17297
651.80590689260373	17599
652.1160563551415	17935
652.42619888443744	18074
652.73633447129487	18480
653.046463106517	18745
653.356584780908	19047
653.66669948527158	19472
653.9768072104124	19841
654.28690794713532	19970
654.59700168624511	20407
654.90708841854746	20875
655.21716813484807	20940
655.52724082595307	21332
655.83730648266874	21766
656.147365095802	22008
656.45741665615992	22404
656.76746115454966	22787
657.0774985817792	23200
657.38752892865682	23277
657.6975521859905	23696
658.00756834458946	24081
658.3175773952629	24495
658.62757932881971	24976
658.93757413607022	25102
659.24756180782458	25566
659.557542334893	25902
659.86751570808667	26069
660.17748191821681	26505
660.48744095609493	26885
660.797392812533	27060
661.107337478343	27495
661.41727494433781	27777
661.72720520133055	28128
662.03712824013462	28454
662.34704405156356	28643
662.65695262643123	28681
662.96685395555278	29351
663.27674802974263	29877
663.58663483981582	30286
663.89651437658813	30217
664.2063866308755	30519
664.51625159349419	30769
664.82610925526069	31076
665.1359596069924	31271
665.44580263950638	31781
665.75563834362072	31943
666.06546671015326	32260
666.375287729923	32601
666.6851013937486	32723
666.99490769244937	33364
667.30470661684512	33199
667.61449815775586	33510
667.924282306002	33854
668.23405905240463	33893
668.54382838778463	34540
668.85359030296411	34388
669.16334478876468	35008
669.47309183600908	34944
669.78283143551982	34974
670.09256357812023	35614
670.40228825463407	35458
670.71200545588522	35753
671.0217151726979	35871
671.33141739589735	36108
671.64111211630836	36080
671.950799324757	36439
672.26047901206869	36465
672.57015116907019	36650
672.87981578658844	36751
673.18947285545039	37076
673.49912236648379	36782
673.808764310517	37418
674.11839867837818	37149
674.42802546089627	37172
674.7376446489003	37301
675.04725623322054	37294
675.35686020468688	37497
675.66645655412981	37214
675.97604527238025	37466
676.28562635026981	37574
676.59519977863033	37477
676.90476554829365	37427
677.214323650093	37425
677.523874074861	37272
677.83341681343165	37455
678.14295185663866	37399
678.45247919531619	37442
678.76199882029937	37107
679.07151072242357	37222
679.38101489252415	37139
679.69051132143761	36901
680.00000000000011	36527
680.309480919049	36646
680.61895406942153	36622
680.92841944195573	36515
681.23787702749	36301
681.54732681686278	36250
681.85676880091387	36234
682.16620297048223	35761
682.47562931640857	36200
682.78504782953348	35554
683.09445850069744	35222
683.40386132074252	35534
683.71325628051045	35195
684.02264337084353	35126
684.33202258258461	34924
684.64139390657726	34716
684.95075733366514	34553
685.26011285469224	34687
685.56946046050336	34498
685.87880014194377	34123
686.188131889859	34077
686.49745569509537	33887
686.80677154849934	33783
687.11607944091793	33610
687.42537936319832	33246
687.73467130618883	33202
688.04395526073779	33109
688.3532312176942	32857
688.66249916790753	32693
688.97175910222734	32532
689.28101101150423	32318
689.59025488658881	32074
689.89949071833291	31879
690.20871849758782	31886
690.51793821520585	31544
690.82714986204019	31322
691.13635342894349	31122
691.44554890677	30930
691.75473628637371	30941
692.06391555860955	30666
692.37308671433209	30220
692.682249744398	29962
692.991404639663	29992
693.30055139098351	29639
693.60968998921726	29531
693.9188204252215	29206
694.22794268985479	28924
694.53705677397568	28708
694.8461626684433	28523
695.15526036411723	28270
695.46434985185817	27850
695.77343112252629	27535
696.08250416698331	27343
696.39156897609041	27252
696.70062554071023	26741
697.00967385170588	26311
697.31871389993967	26067
697.62774567627628	25871
697.9367691715795	25508
698.24578437671425	25307
698.55479128254592	25010
698.86378987994055	24470
699.17278015976422	24245
699.48176211288387	24097
699.79073573016728	23596
700.09970100248211	23511
700.40865792069678	23002
700.71760647568055	22762
701.02654665830289	22340
701.33547845943372	22059
701.64440186994386	21975
701.953316880704	21389
702.26222348258648	21049
702.57112166646323	20883
702.88001142320684	20616
703.18889274369087	20273
703.49776561878878	19932
703.80663003937514	19756
704.11548599632522	19218
704.424333480514	19262
704.73317248281751	18861
705.04200299411241	18692
705.35082500527608	18385
705.65963850718583	18027
705.96844349071966	17938
706.277239946757	17583
706.58602786617655	17321
706.89480723985844	17068
707.20357805868332	16855
707.51234031353147	16578
707.8210939952852	16378
708.12983909482614	16025
708.43857560303707	15726
708.74730351080132	15691
709.05602280900268	15526
709.36473348852519	15374
709.67343554025422	15261
709.98212895507493	15016
710.29081372387361	14871
710.59948983753657	14474
710.90815728695156	14489
711.21681606300581	14330
711.52546615658787	14238
711.83410755858677	13856
712.142740259892	13599
712.45136425139356	13629
712.75997952398222	13512
713.06858606854917	13434
713.37718387598613	13293
713.68577293718556	13084
713.99435324304079	12977
714.30292478444539	12963
714.61148755229283	12812
714.92004153747871	12646
715.228586730898	12453
715.5371231234468	12157
715.8456507060215	12271
716.1541694695195	12036
716.46267940483813	11893
716.77118050287618	11733
717.07967275453245	11548
717.38815615070621	11587
717.69663068229818	11539
718.00509634020852	11365
718.31355311533878	11238
718.62200099859115	11029
718.93043998086807	11157
719.23887005307256	10941
719.5472912061083	10778
719.85570343088023	10714
720.16410671829294	10500
720.47250105925207	10573
720.78088644466413	10396
721.08926286543556	10428
721.397630312474	10109
721.70598877668783	10145
722.01433824898538	10127
722.32267872027637	9886
722.6310101814704	9794
722.93933262347832	9619
723.247646037211	9794
723.5559504135806	9551
723.86424574349962	9492
724.172532017881	9448
724.48080922763859	9316
724.78907736368649	9190
725.09733641693981	9179
725.40558637831452	9083
725.71382723872648	9028
726.02205898909278	8962
726.330281620331	8780
726.63849512335923	8804
726.94669948909632	8519
727.25489470846173	8629
727.56308077237566	8407
727.87125767175894	8383
728.17942539753255	8328
728.48758394061906	8381
728.79573329194113	8236
729.103873442422	8205
729.41200438298551	8012
729.7201261045567	8136
730.0282385980604	8024
730.336341854423	8065
730.64443586457128	7891
730.95252061943211	7848
731.26059610993377	7813
731.56866232700474	7712
731.87671926157418	7604
732.18476690457248	7637
732.49280524692972	7640
732.80083427957743	7518
733.108853993448	7593
733.416864379473	7369
733.72486542858678	7454
734.03285713172284	7462
734.34083947981583	7374
734.648812463801	7231
734.95677607461471	7161
735.26473030319346	7155
735.57267514047442	7268
735.8806105773956	7111
736.188536604896	7075
736.496453213915	7090
736.80436039539245	7173
737.11225814026909	7055
737.42014643948676	7047
737.72802528398745	6981
738.03589466471385	7063
738.34375457260967	7059
738.65160499861884	7121
738.95944593368665	6947
739.2672773687583	6849
739.57509929478044	6933
739.88291170270008	6849
740.190714583465	6903
740.49850792802317	6878
740.80629172732415	6834
741.11406597231735	6731
741.42183065395363	6876
741.7295857631841	6893
742.03733129096065	6897
742.34506722823619	6810
742.65279356596363	6872
742.96051029509727	6839
743.2682174065917	6850
743.57591489140293	6779
743.88360274048648	6660
744.1912809447997	6740
744.49894949530017	6674
744.80660838294614	6727
745.11425759869667	6739
745.42189713351172	6774
745.72952697835171	6785
746.0371471241782	6744
746.34475756195252	6896
746.65235828263792	6719
746.95994927719744	6621
747.26753053659559	6515
747.575102051797	6646
747.88266381376764	6551
748.19021581347351	6503
748.49775804188187	6499
748.80529048996061	6445
749.112813148678	6445
749.42032600900359	6487
749.72782906190753	6390
750.03532229836026	6394
750.34280570933367	6353
750.6502792858	6341
750.95774301873178	6179
751.26519689910356	6260
751.57264091788932	6240
751.88007506606471	6109
752.187499334605	6083
752.49491371448789	5988
752.80231819669029	6028
753.10971277219073	5919
753.41709743196839	5852
753.72447216700266	5847
754.03183696827455	5897
754.33919182676482	5778
754.64653673345617	5782
754.95387167933086	5754
755.26119665537294	5725
755.56851165256649	5648
755.87581666189692	5656
756.1831116743499	5575
756.49039668091223	5547
756.79767167257125	5500
757.10493664031549	5336
757.41219157513342	5472
757.71943646801515	5357
758.02667130995121	5432
758.33389609193284	5385
758.641110804952	5260
758.94831544000181	5258
759.255509988076	5169
759.56269444016868	5216
759.86986878727532	5158
760.17703302039206	5060
760.48418713051535	5028
760.791331108643	5046
761.09846494577323	4957
761.40558863290539	4937
761.71270216103949	4803
762.019805521176	4866
762.32689870431659	4777
762.63398170146365	4656
762.94105450362053	4741
763.24811710179063	4759
763.55516948697914	4684
763.8622116501914	4768
764.169243582434	4667
764.47626527471391	4612
764.78327671803891	4614
765.090277903418	4480
765.39726882186085	4492
765.70424946437731	4426
766.01121982197913	4468
766.31817988567809	4392
766.62512964648715	4305
766.93206909541959	4241
767.23899822349006	4193
767.545917021714	4219
767.8528254811074	4115
768.15972359268665	4105
768.46661134747012	4087
768.77348873647611	4136
769.080355750724	3984
769.387212381234	3997
769.69405861902692	4025
770.00089445512492	3962
770.30771988055051	3866
770.61453488632731	3866
770.9213394634794	3800
771.22813360303212	3751
771.53491729601137	3659
771.84169053344431	3625
772.14845330635808	3623
772.45520560578154	3540
772.7619474227439	3501
773.06867874827583	3453
773.37539957340755	3429
773.68210988917133	3412
773.98880968660012	3381
774.2954989567271	3437
774.60217769058693	3322
774.90884587921471	3297
775.21550351364658	3197
775.5221505849197	3191
775.82878708407168	3181
776.13541300214126	3126
776.44202833016789	3055
776.748633059192	2971
777.05522718025486	3025
777.36181068439862	2945
777.668383562666	2964
777.97494580610123	2837
778.28149740574838	2832
778.58803835265371	2790
778.89456863786313	2731
779.2010882524238	2814
779.50759718738436	2720
779.81409543379368	2705
780.12058298270154	2593
780.42705982515861	2569
780.73352595221661	2548
781.03998135492816	2472
781.34642602434633	2494
781.6528599515259	2432
781.95928312752164	2454
782.26569554338948	2374
782.57209719018658	2356
782.87848805897045	2377
783.18486814080018	2257
783.491237426735	2275
783.79759590783533	2273
784.10394357516236	2241
784.4102804197787	2177
784.71660643274731	2123
785.02292160513207	2114
785.32922592799821	2079
785.63551939241086	2064
785.94180198943729	2089
786.24807371014481	2097
786.55433454560182	1955
786.860584486878	1973
787.16682352504347	1955
787.47305165116927	1940
787.77926885632758	1857
788.08547513159135	1880
788.39167046803459	1823
788.697854856732	1874
789.00402828875929	1789
789.31019075519328	1815
789.61634224711111	1815
789.92248275559143	1797
790.22861227171359	1746
790.5347307865577	1731
790.84083829120527	1718
791.146934776738	1619
791.4530202342396	1640
791.7590946547931	1654
792.06515802948388	1676
792.37121034939776	1616
792.67725160562111	1595
792.983281789242	1590
793.28930089134872	1559
793.59530890303074	1529
793.90130581537858	1491
794.2072916194835	1479
794.51326630643791	1478
794.81922986733491	1464
795.125182293269	1429
795.4311235753346	1455
795.73705370462812	1430
796.04297267224661	1393
796.34888046928779	1380
796.65477708685057	1168
796.96066251603452	1137
797.2665367479409	1269
797.572399773671	1318
797.87825158432736	1291
798.18409217101362	1319
798.48992152483447	1212
798.79573963689518	1234
799.10154649830224	1262
799.407342100163	1209
799.7131264335859	1224
800.01889948967994	1216
800.32466125955557	1186
800.63041173432407	1190
800.93615090509718	1161
801.24187876298845	1143
801.54759529911189	1076
801.85330050458231	1132
802.15899437051587	1100
802.46467688802932	1102
802.77034804824086	1068
803.07600784226941	1084
803.38165626123475	1067
803.68729329625751	1016
803.99291893845964	1006
804.29853317896414	1041
804.60413600889444	979
804.9097274193756	991
805.215307401533	960
805.52087594649367	1005
805.826433045385	959
806.1319786893356	921
806.43751286947565	897
806.74303557693509	885
807.04854680284586	901
807.35404653834053	907
807.65953477455264	946
807.96501150261656	917
808.27047671366836	919
808.575930398844	903
808.88137254928131	865
809.18680315611891	821
809.49222221049615	857
809.79762970355364	828
810.1030256264329	840
810.40840997027635	805
810.71378272622746	839
811.01914388543128	811
811.32449343903272	789
811.62983137817844	784
811.93515769401608	779
812.24047237769446	755
812.54577542036247	729
812.85106681317109	715
813.15634654727194	738
813.46161461381757	744
813.76687100396146	764
814.07211570885818	746
814.37734871966359	711
814.68257002753387	709
814.98777962362738	714
815.29297749910211	706
815.59816364511823	709
815.90333805283615	725
816.20850071341772	698
816.51365161802607	671
816.81879075782456	658
817.123918123978	663
817.42903370765237	659
817.73413750001453	652
818.03922949223272	668
818.34430967547519	635
818.64937804091255	633
818.95443457971544	610
819.25947928305618	612
819.56451214210767	661
819.869533148044	641
820.17454229204077	637
820.47953956527351	591
820.78452495891986	615
821.08949846415817	597
821.39446007216759	619
821.69940977412853	605
822.00434756122263	611
822.309273424632	627
822.61418735554059	570
822.91908934513276	562
823.22397938459414	586
823.5288574651114	529
823.83372357787255	580
824.13857771406583	571
824.44341986488189	564
824.7482500215109	576
825.0530681751452	574
825.35787431697781	556
825.6626684382029	562
825.96745053001541	572
826.2722205836119	551
826.57697859018947	528
826.88172454094638	563
827.18645842708224	550
827.49118023979736	524
827.79588997029362	516
828.10058760977347	514
828.40527314944075	513
828.70994658050017	522
829.01460789415762	515
829.31925708162009	500
829.623894134096	512
829.9285190427936	497
830.23313179892375	503
830.53773239369752	505
830.84232081832727	506
831.14689706402669	497
831.45146112200973	448
831.756012983493	486
832.06055263969222	486
832.36508008182557	470
832.66959530111228	492
832.974098288772	442
833.278589036026	488
833.58306753409624	440
833.88753377420619	451
834.1919877475799	440
834.4964294454436	430
834.800858859023	467
835.10527597954638	462
835.40968079824233	474
835.71407330634065	473
836.01845349507232	453
836.3228213556697	449
836.627176879366	483
836.93152005739512	460
837.235850880993	464
837.54016934139611	466
837.84447542984162	440
838.14876913756893	444
838.45305045581745	431
838.75731937582862	393
839.06157588884412	423
839.36581998610768	409
839.67005165886326	397
839.97427089835651	415
840.27847769583423	416
840.58267204254378	404
840.88685392973446	402
841.1910233486559	422
841.49518029055946	406
841.799324746697	403
842.1034567083226	406
842.40757616669021	420
842.71168311305564	379
843.01577753867559	398
843.31985943480811	414
843.6239287927126	366
843.92798560364861	368
844.23202985887781	377
844.53606154966246	373
844.84008066726642	386
845.14408720295455	390
845.44808114799241	351
845.75206249364749	361
846.05603123118749	377
846.35998735188218	350
846.66393084700178	366
846.9678617078182	377
847.27177992560416	341
847.57568549163352	358
847.87957839718138	354
848.18345863352442	385
848.48732619193936	348
848.79118106370561	351
849.09502324010214	354
849.3988527124103	344
849.702669471912	338
850.00647350989084	326
850.3102648176307	333
850.61404338641739	362
850.91780920753763	326
851.22156227227947	361
851.52530257193177	317
851.82903009778488	316
852.13274484113037	326
852.43644679326053	312
852.74013594546921	327
853.0438122890514	299
853.34747581530337	318
853.651126515522	315
853.95476438100638	293
854.25838940305573	300
854.56200157297087	301
854.86560088205431	295
855.16918732160866	296
855.47276088293859	289
855.77632155734977	287
856.079869336149	300
856.3834042106439	275
856.686926172144	263
856.99043521195938	262
857.29393132140194	309
857.597414491784	289
857.9008847144197	263
858.20434198062446	274
858.50778628171406	269
858.81121760900623	248
859.11463595381974	259
859.41804130747482	300
859.721433661292	278
860.02481300659429	307
860.32817933470471	267
860.63153263694835	268
860.93487290465089	254
861.23820012913973	265
861.54151430174318	253
861.84481541379068	229
862.14810345661351	253
862.45137842154327	235
862.75464029991338	210
863.057889083058	256
863.36112476231335	234
863.66434732901587	243
863.96755677450392	232
864.270753090117	260
864.57393626719488	215
864.87710629708022	236
865.18026317111594	242
865.4834068806457	213
865.78653741701567	233
866.0896547715721	232
866.392758935663	218
866.69584990063765	230
866.99892765784625	229
867.30199219864062	218
867.60504351437385	231
867.90808159639948	206
868.21110643607335	229
868.5141180247515	197
868.81711635379247	197
869.12010141455482	212
869.42307319839892	217
869.7260316966865	201
870.02897690078021	187
870.33190880204393	216
870.63482739184349	226
870.93773266154517	210
871.24062460251616	210
871.54350320612662	205
871.846368463746	207
872.14922036674625	205
872.45205890649981	204
872.75488407438138	190
873.05769586176575	197
873.36049426002944	176
873.66327926055078	169
873.96605085470856	190
874.26880903388292	185
874.57155378945606	181
874.87428511281041	174
875.17700299533021	167
875.47970742840118	177
875.78239840340984	191
876.08507591174407	157
876.38773994479322	156
876.69039049394769	172
876.99302755059944	163
877.29565110614146	150
877.5982611519679	154
877.90085767947471	155
878.20344068005841	156
878.50601014511744	158
878.8085660660513	137
879.1111084342607	168
879.41363724114751	136
879.716152478115	160
880.0186541365681	151
880.32114220791232	170
880.62361668355516	137
880.92607755490474	151
881.22852481337111	129
881.530958450365	149
881.83337845729909	140
882.1357848255866	156
882.438177546643	149
882.740556611884	133
883.04292201272744	154
883.34527374059212	134
883.647611786898	150
883.94993614306657	116
884.25224680052065	130
884.55454375068393	136
884.85682698498238	147
885.159096494842	131
