# Supplementary material for: Anomalous deep-red luminescence of perylene black analogues with strong π-π interactions
Source: Nat Commun. 2023 Apr 6;14:1922. doi: 10.1038/s41467-023-37171-y (PMC10079835; doi:10.1038/s41467-023-37171-y)
Supplement: Supplementary file 3 — Source data [file 41467_2023_37171_MOESM3_ESM.zip › DATA/Temperature-dependent PL spectra and fluorescence decay of crystalline film/Supplementary Fig. 24a/810-160K-1S-EX480NM 296.csv]

471.67766888101448	48
471.99028276455613	34
472.30289504096527	18
472.61550570108284	24
472.92811473574989	26
473.24072213580666	27
473.55332789209336	24
473.86593199544933	27
474.1785344367139	16
474.49113520672552	28
474.80373429632243	22
475.11633169634268	18
475.42892739762328	27
475.74152139100158	30
476.0541136673134	9
476.36670421739564	19
476.67929303208308	22
476.99188010221161	27
477.30446541861556	29
477.61704897212951	26
477.92963075358745	28
478.24221075382258	32
478.55478896366805	34
478.86736537395689	46
479.17993997552071	39
479.49251275919204	42
479.80508371580152	48
480.11765283618081	38
480.43022011116011	33
480.74278553156955	40
481.05534908823893	23
481.3679107719978	23
481.68047057367477	25
481.9930284840986	34
482.3055844940975	30
482.61813859449853	35
482.93069077612978	23
483.24324102981785	26
483.55578934638896	29
483.86833571666938	27
484.18088013148508	29
484.49342258166109	14
484.80596305802226	33
485.11850155139314	24
485.431038052598	16
485.74357255246059	37
486.0561050418039	31
486.36863551145126	37
486.68116395222489	31
486.99369035494715	35
487.30621471043958	17
487.61873700952418	23
487.93125724302115	11
488.24377540175158	19
488.55629147653553	33
488.86880545819321	24
489.1813173375437	30
489.49382710540635	40
489.80633475259975	23
490.11884026994227	10
490.431343648252	21
490.74384487834635	37
491.05634395104295	22
491.36884085715855	22
491.681335587509	16
491.99382813291135	25
492.306318484181	35
492.61880663213338	21
492.93129256758351	31
493.24377628134579	33
493.556257764235	25
493.86873700706491	30
494.18121400064928	36
494.49368873580113	16
494.80616120333332	32
495.11863139405887	30
495.43109929878926	20
495.74356490833679	30
496.05602821351295	19
496.36848920512864	31
496.68094787399497	32
496.99340421092217	47
497.30585820672025	30
497.618309852199	46
497.930759138168	34
498.2432060554363	46
498.55565059481262	33
498.86809274710549	26
499.18053250312255	20
499.49296985367175	30
499.80540478956044	27
500.11783730159578	41
500.43026738058438	54
500.74269501733289	33
501.05512020264717	37
501.36754292733309	22
501.67996318219559	30
501.99238095804031	27
502.30479624567175	41
502.61720903589458	31
502.92961931951248	43
503.24202708732969	25
503.55443233014927	33
503.8668350387747	30
504.17923520400888	31
504.49163281665415	37
504.80402786751279	30
505.11642034738662	42
505.42881024707719	41
505.74119755738593	28
506.05358226911386	38
506.36596437306156	47
506.67834386002937	17
506.99072072081725	30
507.30309494622503	43
507.61546652705232	36
507.92783545409821	38
508.24020171816147	40
508.55256531004056	34
508.86492622053396	35
509.17728444043945	39
509.48963996055494	38
509.80199277167742	34
510.11434286460417	35
510.42669023013229	44
510.73903485905777	30
511.0513767421769	40
511.36371587028589	29
511.67605223418053	29
511.9883858246555	36
512.30071663250646	43
512.6130446485281	35
512.92536986351467	33
513.237692268261	23
513.55001185356036	42
513.86232861020676	50
514.17464252899379	28
514.48695360071429	42
514.79926181616122	30
515.1115671661272	46
515.42386964140451	49
515.73616923278553	31
516.0484659310614	37
516.36075972702429	44
516.67305061146533	50
516.985338575175	62
517.29762360894472	45
517.60990570356478	35
517.922184849825	54
518.23446103851586	49
518.54673426042689	44
518.85900450634756	41
519.17127176706674	44
519.483536033374	37
519.79579729605769	50
520.10805554590615	48
520.42031077370768	30
520.73256297025046	47
521.04481212632174	49
521.35705823270951	43
521.66930128020044	53
521.98154125958183	44
522.29377816164072	45
522.60601197716289	47
522.918242696935	44
523.23047031174337	49
523.54269481237316	56
523.85491618961044	48
524.16713443424021	50
524.4793495370476	50
524.79156148881771	45
525.10377028033486	54
525.41597590238371	52
525.72817834574835	54
526.04037760121275	59
526.35257365956079	53
526.66476651157541	46
526.97695614804047	41
527.28914255973893	46
527.60132573745352	66
527.913505671967	60
528.22568235406175	43
528.53785577451981	63
528.85002592412343	39
529.1621927936543	70
529.47435637389367	60
529.78651665562359	39
530.09867362962461	59
530.41082728667811	57
530.72297761756442	61
531.03512461306445	63
531.34726826395831	52
531.65940856102623	58
531.971545495048	58
532.28367905680363	59
532.59580923707233	62
532.90793602663371	45
533.220059416267	55
533.53217939675073	70
533.84429595886411	61
534.15640909338572	64
534.4685187910934	58
534.780625042766	69
535.09272783918118	61
535.40482717111672	55
535.7169230293506	63
536.02901540465984	70
536.3411042878223	60
536.65318966961456	60
536.96527154081377	53
537.27734989219641	57
537.58942471453952	60
537.90149599861934	59
538.21356373521166	65
538.525627915093	69
538.83768852903938	54
539.1497455678259	70
539.46179902222855	66
539.77384888302288	67
540.08589514098355	62
540.397937786886	58
540.709976811505	71
541.02201220561517	64
541.33404395999116	64
541.64607206540768	65
541.95809651263846	74
542.27011729245783	68
542.58213439563963	74
542.89414781295784	69
543.20615753518621	63
543.51816355309779	66
543.83016585746611	87
544.14216443906435	66
544.45415928866555	83
544.76615039704268	77
545.07813775496857	64
545.39012135321548	100
545.702101182556	65
546.01407723376258	93
546.32604949760741	90
546.63801796486257	69
546.94998262629974	65
547.26194347269052	87
547.57390049480739	67
547.885853683421	81
548.19780302930315	76
548.50974852322486	74
548.82169015595764	90
549.13362791827217	77
549.44556180093923	82
549.75749179472973	73
550.06941789041446	90
550.38134007876363	91
550.69325835054758	100
551.00517269653687	76
551.3170831075015	102
551.62898957421146	90
551.94089208743651	86
552.25279063794687	85
552.56468521651209	87
552.87657581390135	70
553.18846242088455	89
553.50034502823075	86
553.81222362670962	68
554.12409820708967	85
554.43596876014067	83
554.74783527663089	84
555.05969774732978	97
555.37155616300538	91
555.68341051442712	96
555.99526079236273	101
556.30710698758139	91
556.61894909085117	93
556.93078709294	105
557.24262098461634	89
557.55445075664829	90
557.86627639980384	95
558.17809790485069	94
558.48991526255691	109
558.80172846369	97
559.11353749901775	88
559.42534235930725	116
559.73714303532677	95
560.048939517843	96
560.36073179762388	107
560.67251986543613	104
560.984303712047	88
561.29608332822386	112
561.60785870473319	103
561.91962983234259	75
562.23139670181831	109
562.5431593039275	101
562.85491762943673	104
563.16667166911293	95
563.47842141372234	103
563.79016685403167	99
564.10190798080725	125
564.4136447848158	121
564.72537725682344	99
565.0371053875964	98
565.348829167901	101
565.66054858850339	108
565.97226364016967	103
566.28397431366591	117
566.59568059975811	113
566.90738248921252	109
567.21907997279447	112
567.53077304127044	122
567.84246168540574	104
568.15414589596639	110
568.465825663718	116
568.77750097942624	118
569.089171833857	116
569.40083821777546	114
569.71250012194776	119
570.02415753713876	116
570.33581045411449	112
570.64745886363994	111
570.95910275648112	121
571.27074212340278	127
571.58237695517073	100
571.89400724255	125
572.20563297630588	139
572.51725414720408	118
572.82887074600922	94
573.140482763487	131
573.45209019040249	124
573.7636930175205	100
574.07529123560676	118
574.38688483542614	106
574.69847380774354	117
575.0100581433245	117
575.32163783293379	130
575.63321286733662	139
575.94478323729788	129
576.25634893358279	124
576.56790994695643	119
576.87946626818371	135
577.19101788802948	121
577.50256479725908	112
577.81410698663751	122
578.12564444692964	119
578.43717716890046	118
578.748705143315	134
579.06022836093825	121
579.37174681253532	121
579.68326048887138	141
579.99476938071086	128
580.30627347881955	119
580.61777277396186	137
580.92926725690313	129
581.24075691840824	113
581.55224174924251	135
581.86372174017083	141
582.17519688195853	136
582.48666716537036	132
582.7981325811719	127
583.10959312012767	121
583.42104877300335	143
583.7324995305637	168
584.04394538357462	148
584.35538632280077	137
584.66682233900747	144
584.97825342296017	154
585.28967956542385	132
585.60110075716432	131
585.91251698894655	139
586.22392825153634	150
586.53533453569889	147
586.84673583219944	133
587.15813213180388	147
587.46952342527754	152
587.7809097033861	136
588.09229095689534	160
588.40366717657048	134
588.71503835317753	142
589.0264044774824	153
589.33776554025042	154
589.64912153224782	151
589.96047244424017	149
590.27181826699382	137
590.58315899127456	132
590.89449460784817	175
591.20582510748113	145
591.51715048093956	140
591.82847071898937	148
592.13978581239712	159
592.45109575192873	142
592.76240052835112	159
593.07370013243042	151
593.3849945549332	162
593.69628378662594	147
594.00756781827545	169
594.31884664064819	180
594.630120244511	177
594.941388620631	169
595.25265175977484	169
595.56390965270953	164
595.87516229020218	166
596.18640966301973	147
596.49765176192955	161
596.808888577699	167
597.12012010109527	176
597.431346322886	164
597.74256723383849	177
598.05378282472054	158
598.36499308629959	205
598.67619800934381	199
598.98739758462068	174
599.29859180289839	216
599.60978065494464	182
599.92096413152808	184
600.23214222341653	180
600.54331492137851	213
600.8544822161823	188
601.16564409859654	183
601.47680055938963	207
601.78795158933065	202
602.09909717918788	207
602.41023731973064	197
602.7213720017279	213
603.03250121594863	210
603.34362495316191	226
603.65474320413728	212
603.96585595964427	223
604.27696321045244	234
604.58806494733119	237
604.89916116105053	227
605.21025184237988	237
605.52133698208979	241
605.83241657095016	256
606.14349059973131	246
606.45455905920358	251
606.76562194013707	290
607.07667923330268	272
607.38773092947145	276
607.69877701941346	274
608.00981749390053	294
608.320852343703	296
608.63188155959222	319
608.94290513234012	325
609.25392305271782	329
609.5649353114967	311
609.87594189944855	352
610.18694280734576	371
610.4979380259598	357
610.808927546063	379
611.11991135842777	392
611.43088945382658	389
611.74186182303174	394
612.05282845681631	428
612.36378934595268	415
612.67474448121459	445
612.98569385337441	477
613.296637453206	478
613.60757527148257	497
613.918507298978	498
614.22943352646575	517
614.54035394471975	539
614.851268544514	544
615.16217731662334	549
615.47308025182144	573
615.783977340883	624
616.09486857458319	589
616.40575394369625	594
616.71663343899775	686
617.02750705126232	672
617.338374771266	708
617.64923658978387	696
617.96009249759163	790
618.27094248546541	781
618.58178654418077	811
618.89262466451476	820
619.20345683724292	851
619.51428305314255	923
619.82510330298965	953
620.1359175775616	929
620.44672586763534	984
620.75752816398847	1095
621.068324457398	1085
621.37911473864165	1125
621.6898989984976	1137
622.00067722774349	1239
622.311449417158	1249
622.622215557519	1292
622.93297563960539	1349
623.24372965419582	1419
623.55447759206936	1443
623.865219444005	1451
624.17595520078237	1490
624.48668485318069	1648
624.79740839198018	1651
625.10812580796028	1722
625.41883709190154	1818
625.729542234584	1862
626.04024122678845	1895
626.35093405929581	1955
626.66162072288671	2114
626.97230120834263	2082
627.2829755064447	2185
627.59364360797474	2247
627.90430550371445	2327
628.21496118444588	2354
628.5256106409513	2506
628.836253864013	2539
629.14689084441409	2684
629.457521572937	2740
629.7681460403652	2733
630.07876423748189	2839
630.38937615507041	2988
630.69998178391484	3133
631.010581114799	3213
631.32117413850744	3240
631.63176084582437	3382
631.94234122753437	3364
632.25291527442278	3583
632.56348297727436	3684
632.87404432687458	3767
633.18459931400935	3922
633.49514792946434	3986
633.80569016402546	4177
634.11622600847932	4264
634.42675545361226	4410
634.73727849021157	4610
635.04779510906383	4740
635.35830530095654	4824
635.66880905667722	4985
635.97930636701369	5183
636.289797222754	5185
636.60028161468631	5501
636.9107595335995	5721
637.22123097028225	5810
637.53169591552341	6014
637.84215436011266	6196
638.152606294839	6336
638.46305171049278	6497
638.77349059786411	6726
639.08392294774285	7007
639.39434875092	7141
639.70476799818641	7473
640.01518068033317	7653
640.32558678815155	7707
640.63598631243337	8028
640.94637924397057	8296
641.25676557355519	8513
641.56714529197973	8707
641.87751839003738	8848
642.18788485852053	9136
642.49824468822294	9486
642.80859786993813	9618
643.11894439445985	9900
643.42928425258208	10177
643.73961743509938	10399
644.04994393280663	10697
644.36026373649872	10939
644.67057683697055	11172
644.98088322501837	11531
645.2911828914373	11674
645.601475827024	12056
645.91176202257464	12306
646.22204146888612	12626
646.53231415675509	12828
646.84258007697929	13297
647.15283922035587	13335
647.463091577683	13721
647.773337139759	14067
648.083575897382	14409
648.39380784135119	14537
648.70403296246513	14709
649.01425125152366	14977
649.32446269932632	15463
649.63466729667323	15683
649.94486503436462	16026
650.25505590320108	16333
650.56523989398363	16665
650.87541699751341	16824
651.185587204592	17131
651.4957505060213	17611
651.80590689260373	17782
652.1160563551415	18135
652.42619888443744	18461
652.73633447129487	18659
653.046463106517	19009
653.356584780908	19353
653.66669948527158	19542
653.9768072104124	20087
654.28690794713532	20284
654.59700168624511	20782
654.90708841854746	20971
655.21716813484807	21331
655.52724082595307	21609
655.83730648266874	22017
656.147365095802	22221
656.45741665615992	22538
656.76746115454966	22748
657.0774985817792	23130
657.38752892865682	23525
657.6975521859905	23848
658.00756834458946	24335
658.3175773952629	24638
658.62757932881971	24824
658.93757413607022	25194
659.24756180782458	25588
659.557542334893	25782
659.86751570808667	26330
660.17748191821681	26407
660.48744095609493	26893
660.797392812533	26888
661.107337478343	27389
661.41727494433781	27641
661.72720520133055	28032
662.03712824013462	28311
662.34704405156356	28571
662.65695262643123	28880
662.96685395555278	29287
663.27674802974263	29330
663.58663483981582	29914
663.89651437658813	30232
664.2063866308755	30320
664.51625159349419	30527
664.82610925526069	31034
665.1359596069924	30970
665.44580263950638	31481
665.75563834362072	31814
666.06546671015326	32066
666.375287729923	32090
666.6851013937486	32476
666.99490769244937	32677
667.30470661684512	32812
667.61449815775586	33196
667.924282306002	33607
668.23405905240463	33624
668.54382838778463	33897
668.85359030296411	34183
669.16334478876468	34265
669.47309183600908	34442
669.78283143551982	34750
670.09256357812023	34941
670.40228825463407	34912
670.71200545588522	35369
671.0217151726979	35410
671.33141739589735	35462
671.64111211630836	35737
671.950799324757	35952
672.26047901206869	36018
672.57015116907019	35838
672.87981578658844	36235
673.18947285545039	36075
673.49912236648379	36445
673.808764310517	36527
674.11839867837818	36620
674.42802546089627	36756
674.7376446489003	36633
675.04725623322054	36846
675.35686020468688	36784
675.66645655412981	36967
675.97604527238025	36995
676.28562635026981	36838
676.59519977863033	36959
676.90476554829365	36854
677.214323650093	36784
677.523874074861	36880
677.83341681343165	36604
678.14295185663866	36810
678.45247919531619	36669
678.76199882029937	36508
679.07151072242357	36579
679.38101489252415	36475
679.69051132143761	36429
680.00000000000011	36287
680.309480919049	35879
680.61895406942153	36003
680.92841944195573	36030
681.23787702749	35691
681.54732681686278	35696
681.85676880091387	35292
682.16620297048223	35559
682.47562931640857	35554
682.78504782953348	35172
683.09445850069744	34834
683.40386132074252	35131
683.71325628051045	34705
684.02264337084353	34762
684.33202258258461	34510
684.64139390657726	34163
684.95075733366514	34145
685.26011285469224	33995
685.56946046050336	33545
685.87880014194377	33443
686.188131889859	33655
686.49745569509537	33071
686.80677154849934	33123
687.11607944091793	33077
687.42537936319832	32943
687.73467130618883	32855
688.04395526073779	32610
688.3532312176942	32379
688.66249916790753	32354
688.97175910222734	32233
689.28101101150423	32039
689.59025488658881	31822
689.89949071833291	31684
690.20871849758782	31333
690.51793821520585	31102
690.82714986204019	31039
691.13635342894349	30727
691.44554890677	30373
691.75473628637371	30269
692.06391555860955	29980
692.37308671433209	29645
692.682249744398	29609
692.991404639663	29432
693.30055139098351	29501
693.60968998921726	28965
693.9188204252215	28947
694.22794268985479	28579
694.53705677397568	28605
694.8461626684433	28110
695.15526036411723	27929
695.46434985185817	27818
695.77343112252629	27436
696.08250416698331	27031
696.39156897609041	26858
696.70062554071023	26608
697.00967385170588	26151
697.31871389993967	26003
697.62774567627628	25554
697.9367691715795	25163
698.24578437671425	24988
698.55479128254592	24614
698.86378987994055	24448
699.17278015976422	24089
699.48176211288387	23704
699.79073573016728	23723
700.09970100248211	23300
700.40865792069678	22922
700.71760647568055	22642
701.02654665830289	22250
701.33547845943372	21805
701.64440186994386	21678
701.953316880704	21448
702.26222348258648	20964
702.57112166646323	20802
702.88001142320684	20569
703.18889274369087	20233
703.49776561878878	19904
703.80663003937514	19639
704.11548599632522	19422
704.424333480514	19136
704.73317248281751	18905
705.04200299411241	18706
705.35082500527608	18233
705.65963850718583	18208
705.96844349071966	17767
706.277239946757	17443
706.58602786617655	17281
706.89480723985844	16870
707.20357805868332	16897
707.51234031353147	16579
707.8210939952852	16388
708.12983909482614	16311
708.43857560303707	15829
708.74730351080132	15827
709.05602280900268	15524
709.36473348852519	15254
709.67343554025422	15100
709.98212895507493	14980
710.29081372387361	14928
710.59948983753657	14729
710.90815728695156	14608
711.21681606300581	14324
711.52546615658787	14317
711.83410755858677	14104
712.142740259892	14064
712.45136425139356	13651
712.75997952398222	13675
713.06858606854917	13543
713.37718387598613	13258
713.68577293718556	13127
713.99435324304079	12990
714.30292478444539	12953
714.61148755229283	12833
714.92004153747871	12568
715.228586730898	12545
715.5371231234468	12357
715.8456507060215	12197
716.1541694695195	12203
716.46267940483813	12139
716.77118050287618	11984
717.07967275453245	11916
717.38815615070621	11735
717.69663068229818	11427
718.00509634020852	11671
718.31355311533878	11445
718.62200099859115	11249
718.93043998086807	11201
719.23887005307256	11036
719.5472912061083	11093
719.85570343088023	10787
720.16410671829294	10832
720.47250105925207	10566
720.78088644466413	10557
721.08926286543556	10484
721.397630312474	10204
721.70598877668783	10331
722.01433824898538	10160
722.32267872027637	10050
722.6310101814704	9946
722.93933262347832	9936
723.247646037211	9782
723.5559504135806	9760
723.86424574349962	9590
724.172532017881	9428
724.48080922763859	9525
724.78907736368649	9272
725.09733641693981	9299
725.40558637831452	9147
725.71382723872648	8958
726.02205898909278	8965
726.330281620331	8927
726.63849512335923	8901
726.94669948909632	8682
727.25489470846173	8698
727.56308077237566	8442
727.87125767175894	8498
728.17942539753255	8406
728.48758394061906	8342
728.79573329194113	8416
729.103873442422	8174
729.41200438298551	8172
729.7201261045567	8124
730.0282385980604	7995
730.336341854423	8034
730.64443586457128	7929
730.95252061943211	7813
731.26059610993377	7804
731.56866232700474	7742
731.87671926157418	7723
732.18476690457248	7636
732.49280524692972	7703
732.80083427957743	7678
733.108853993448	7573
733.416864379473	7472
733.72486542858678	7402
734.03285713172284	7410
734.34083947981583	7400
734.648812463801	7438
734.95677607461471	7185
735.26473030319346	7155
735.57267514047442	7160
735.8806105773956	7095
736.188536604896	7199
736.496453213915	7021
736.80436039539245	6999
737.11225814026909	7038
737.42014643948676	7009
737.72802528398745	7080
738.03589466471385	6891
738.34375457260967	6893
738.65160499861884	6886
738.95944593368665	6883
739.2672773687583	6846
739.57509929478044	6790
739.88291170270008	6868
740.190714583465	6891
740.49850792802317	6927
740.80629172732415	6823
741.11406597231735	6718
741.42183065395363	6828
741.7295857631841	6919
742.03733129096065	6716
742.34506722823619	6899
742.65279356596363	6805
742.96051029509727	6759
743.2682174065917	6675
743.57591489140293	6778
743.88360274048648	6795
744.1912809447997	6703
744.49894949530017	6597
744.80660838294614	6739
745.11425759869667	6740
745.42189713351172	6797
745.72952697835171	6838
746.0371471241782	6585
746.34475756195252	6765
746.65235828263792	6566
746.95994927719744	6667
747.26753053659559	6551
747.575102051797	6518
747.88266381376764	6479
748.19021581347351	6460
748.49775804188187	6411
748.80529048996061	6315
749.112813148678	6382
749.42032600900359	6378
749.72782906190753	6362
750.03532229836026	6214
750.34280570933367	6280
750.6502792858	6197
750.95774301873178	6241
751.26519689910356	6117
751.57264091788932	6114
751.88007506606471	6071
752.187499334605	5870
752.49491371448789	6017
752.80231819669029	6030
753.10971277219073	5857
753.41709743196839	5825
753.72447216700266	5782
754.03183696827455	5807
754.33919182676482	5703
754.64653673345617	5765
754.95387167933086	5684
755.26119665537294	5593
755.56851165256649	5639
755.87581666189692	5535
756.1831116743499	5664
756.49039668091223	5556
756.79767167257125	5399
757.10493664031549	5349
757.41219157513342	5331
757.71943646801515	5280
758.02667130995121	5289
758.33389609193284	5219
758.641110804952	5270
758.94831544000181	5200
759.255509988076	5185
759.56269444016868	5090
759.86986878727532	5086
760.17703302039206	5090
760.48418713051535	5047
760.791331108643	4951
761.09846494577323	4941
761.40558863290539	4975
761.71270216103949	4821
762.019805521176	4758
762.32689870431659	4752
762.63398170146365	4740
762.94105450362053	4688
763.24811710179063	4722
763.55516948697914	4588
763.8622116501914	4569
764.169243582434	4621
764.47626527471391	4576
764.78327671803891	4458
765.090277903418	4488
765.39726882186085	4369
765.70424946437731	4401
766.01121982197913	4387
766.31817988567809	4279
766.62512964648715	4273
766.93206909541959	4215
767.23899822349006	4246
767.545917021714	4039
767.8528254811074	4106
768.15972359268665	4106
768.46661134747012	4092
768.77348873647611	4050
769.080355750724	3956
769.387212381234	4012
769.69405861902692	3922
770.00089445512492	3913
770.30771988055051	3796
770.61453488632731	3810
770.9213394634794	3789
771.22813360303212	3732
771.53491729601137	3651
771.84169053344431	3696
772.14845330635808	3622
772.45520560578154	3549
772.7619474227439	3549
773.06867874827583	3413
773.37539957340755	3499
773.68210988917133	3438
773.98880968660012	3351
774.2954989567271	3319
774.60217769058693	3358
774.90884587921471	3280
775.21550351364658	3181
775.5221505849197	3200
775.82878708407168	3104
776.13541300214126	3057
776.44202833016789	3050
776.748633059192	2996
777.05522718025486	3040
777.36181068439862	2861
777.668383562666	2913
777.97494580610123	2857
778.28149740574838	2835
778.58803835265371	2704
778.89456863786313	2763
779.2010882524238	2676
779.50759718738436	2670
779.81409543379368	2653
780.12058298270154	2649
780.42705982515861	2633
780.73352595221661	2555
781.03998135492816	2548
781.34642602434633	2480
781.6528599515259	2485
781.95928312752164	2444
782.26569554338948	2414
782.57209719018658	2351
782.87848805897045	2318
783.18486814080018	2288
783.491237426735	2247
783.79759590783533	2245
784.10394357516236	2214
784.4102804197787	2202
784.71660643274731	2286
785.02292160513207	2129
785.32922592799821	2159
785.63551939241086	2092
785.94180198943729	2128
786.24807371014481	2045
786.55433454560182	1987
786.860584486878	2012
787.16682352504347	1937
787.47305165116927	1943
787.77926885632758	1875
788.08547513159135	1853
788.39167046803459	1865
788.697854856732	1851
789.00402828875929	1788
789.31019075519328	1848
789.61634224711111	1787
789.92248275559143	1855
790.22861227171359	1742
790.5347307865577	1752
790.84083829120527	1736
791.146934776738	1676
791.4530202342396	1657
791.7590946547931	1588
792.06515802948388	1631
792.37121034939776	1620
792.67725160562111	1580
792.983281789242	1519
793.28930089134872	1534
793.59530890303074	1498
793.90130581537858	1499
794.2072916194835	1504
794.51326630643791	1479
794.81922986733491	1410
795.125182293269	1459
795.4311235753346	1437
795.73705370462812	1404
796.04297267224661	1482
796.34888046928779	1364
796.65477708685057	1160
796.96066251603452	1149
797.2665367479409	1398
797.572399773671	1321
797.87825158432736	1329
798.18409217101362	1264
798.48992152483447	1279
798.79573963689518	1229
799.10154649830224	1221
799.407342100163	1260
799.7131264335859	1225
800.01889948967994	1261
800.32466125955557	1188
800.63041173432407	1216
800.93615090509718	1217
801.24187876298845	1119
801.54759529911189	1130
801.85330050458231	1105
802.15899437051587	1079
802.46467688802932	1118
802.77034804824086	1110
803.07600784226941	1123
803.38165626123475	1054
803.68729329625751	1051
803.99291893845964	1078
804.29853317896414	1039
804.60413600889444	1013
804.9097274193756	983
805.215307401533	976
805.52087594649367	972
805.826433045385	971
806.1319786893356	952
806.43751286947565	981
806.74303557693509	936
807.04854680284586	930
807.35404653834053	939
807.65953477455264	887
807.96501150261656	889
808.27047671366836	887
808.575930398844	900
808.88137254928131	898
809.18680315611891	883
809.49222221049615	851
809.79762970355364	842
810.1030256264329	839
810.40840997027635	845
810.71378272622746	850
811.01914388543128	862
811.32449343903272	803
811.62983137817844	787
811.93515769401608	749
812.24047237769446	774
812.54577542036247	766
812.85106681317109	757
813.15634654727194	747
813.46161461381757	765
813.76687100396146	751
814.07211570885818	731
814.37734871966359	742
814.68257002753387	740
814.98777962362738	701
815.29297749910211	697
815.59816364511823	720
815.90333805283615	708
816.20850071341772	704
816.51365161802607	663
816.81879075782456	653
817.123918123978	664
817.42903370765237	690
817.73413750001453	672
818.03922949223272	612
818.34430967547519	649
818.64937804091255	632
818.95443457971544	652
819.25947928305618	623
819.56451214210767	645
819.869533148044	636
820.17454229204077	614
820.47953956527351	620
820.78452495891986	579
821.08949846415817	612
821.39446007216759	625
821.69940977412853	629
822.00434756122263	601
822.309273424632	606
822.61418735554059	550
822.91908934513276	595
823.22397938459414	580
823.5288574651114	570
823.83372357787255	549
824.13857771406583	549
824.44341986488189	582
824.7482500215109	589
825.0530681751452	573
825.35787431697781	566
825.6626684382029	578
825.96745053001541	546
826.2722205836119	531
826.57697859018947	530
826.88172454094638	534
827.18645842708224	533
827.49118023979736	512
827.79588997029362	506
828.10058760977347	511
828.40527314944075	518
828.70994658050017	517
829.01460789415762	530
829.31925708162009	511
829.623894134096	513
829.9285190427936	549
830.23313179892375	511
830.53773239369752	476
830.84232081832727	514
831.14689706402669	501
831.45146112200973	520
831.756012983493	483
832.06055263969222	473
832.36508008182557	465
832.66959530111228	477
832.974098288772	467
833.278589036026	469
833.58306753409624	459
833.88753377420619	467
834.1919877475799	455
834.4964294454436	452
834.800858859023	467
835.10527597954638	468
835.40968079824233	444
835.71407330634065	463
836.01845349507232	455
836.3228213556697	460
836.627176879366	420
836.93152005739512	436
837.235850880993	441
837.54016934139611	424
837.84447542984162	417
838.14876913756893	408
838.45305045581745	411
838.75731937582862	427
839.06157588884412	432
839.36581998610768	431
839.67005165886326	405
839.97427089835651	393
840.27847769583423	384
840.58267204254378	419
840.88685392973446	415
841.1910233486559	398
841.49518029055946	429
841.799324746697	397
842.1034567083226	389
842.40757616669021	374
842.71168311305564	378
843.01577753867559	398
843.31985943480811	392
843.6239287927126	374
843.92798560364861	376
844.23202985887781	396
844.53606154966246	389
844.84008066726642	356
845.14408720295455	394
845.44808114799241	383
845.75206249364749	400
846.05603123118749	351
846.35998735188218	347
846.66393084700178	365
846.9678617078182	374
847.27177992560416	338
847.57568549163352	349
847.87957839718138	349
848.18345863352442	339
848.48732619193936	352
848.79118106370561	353
849.09502324010214	348
849.3988527124103	359
849.702669471912	325
850.00647350989084	338
850.3102648176307	301
850.61404338641739	329
850.91780920753763	314
851.22156227227947	334
851.52530257193177	331
851.82903009778488	329
852.13274484113037	324
852.43644679326053	321
852.74013594546921	342
853.0438122890514	320
853.34747581530337	335
853.651126515522	322
853.95476438100638	300
854.25838940305573	315
854.56200157297087	292
854.86560088205431	320
855.16918732160866	300
855.47276088293859	312
855.77632155734977	283
856.079869336149	313
856.3834042106439	289
856.686926172144	287
856.99043521195938	286
857.29393132140194	254
857.597414491784	261
857.9008847144197	263
858.20434198062446	266
858.50778628171406	270
858.81121760900623	287
859.11463595381974	268
859.41804130747482	272
859.721433661292	273
860.02481300659429	260
860.32817933470471	266
860.63153263694835	257
860.93487290465089	258
861.23820012913973	254
861.54151430174318	270
861.84481541379068	215
862.14810345661351	253
862.45137842154327	258
862.75464029991338	242
863.057889083058	247
863.36112476231335	240
863.66434732901587	232
863.96755677450392	268
864.270753090117	248
864.57393626719488	226
864.87710629708022	245
865.18026317111594	237
865.4834068806457	232
865.78653741701567	253
866.0896547715721	215
866.392758935663	249
866.69584990063765	214
866.99892765784625	218
867.30199219864062	200
867.60504351437385	198
867.90808159639948	228
868.21110643607335	214
868.5141180247515	206
868.81711635379247	213
869.12010141455482	187
869.42307319839892	192
869.7260316966865	220
870.02897690078021	204
870.33190880204393	204
870.63482739184349	196
870.93773266154517	206
871.24062460251616	197
871.54350320612662	201
871.846368463746	199
872.14922036674625	187
872.45205890649981	176
872.75488407438138	198
873.05769586176575	184
873.36049426002944	163
873.66327926055078	179
873.96605085470856	205
874.26880903388292	172
874.57155378945606	188
874.87428511281041	184
875.17700299533021	176
875.47970742840118	161
875.78239840340984	153
876.08507591174407	171
876.38773994479322	179
876.69039049394769	159
876.99302755059944	155
877.29565110614146	168
877.5982611519679	165
877.90085767947471	146
878.20344068005841	166
878.50601014511744	163
878.8085660660513	156
879.1111084342607	174
879.41363724114751	152
879.716152478115	162
880.0186541365681	167
880.32114220791232	160
880.62361668355516	132
880.92607755490474	130
881.22852481337111	139
881.530958450365	156
881.83337845729909	133
882.1357848255866	151
882.438177546643	148
882.740556611884	141
883.04292201272744	143
883.34527374059212	131
883.647611786898	144
883.94993614306657	152
884.25224680052065	137
884.55454375068393	124
884.85682698498238	149
885.159096494842	133
