# Supplementary material for: Anomalous deep-red luminescence of perylene black analogues with strong π-π interactions
Source: Nat Commun. 2023 Apr 6;14:1922. doi: 10.1038/s41467-023-37171-y (PMC10079835; doi:10.1038/s41467-023-37171-y)
Supplement: Supplementary file 3 — Source data [file 41467_2023_37171_MOESM3_ESM.zip › DATA/Temperature-dependent PL spectra and fluorescence decay of crystalline film/Supplementary Fig. 24a/810-170K-1S-EX480NM 297.csv]

471.67766888101448	32
471.99028276455613	27
472.30289504096527	30
472.61550570108284	33
472.92811473574989	17
473.24072213580666	22
473.55332789209336	25
473.86593199544933	17
474.1785344367139	15
474.49113520672552	15
474.80373429632243	37
475.11633169634268	20
475.42892739762328	23
475.74152139100158	21
476.0541136673134	20
476.36670421739564	30
476.67929303208308	22
476.99188010221161	18
477.30446541861556	23
477.61704897212951	35
477.92963075358745	26
478.24221075382258	37
478.55478896366805	32
478.86736537395689	55
479.17993997552071	38
479.49251275919204	53
479.80508371580152	41
480.11765283618081	36
480.43022011116011	43
480.74278553156955	21
481.05534908823893	28
481.3679107719978	36
481.68047057367477	37
481.9930284840986	22
482.3055844940975	23
482.61813859449853	27
482.93069077612978	26
483.24324102981785	25
483.55578934638896	24
483.86833571666938	39
484.18088013148508	30
484.49342258166109	20
484.80596305802226	26
485.11850155139314	29
485.431038052598	18
485.74357255246059	39
486.0561050418039	12
486.36863551145126	31
486.68116395222489	36
486.99369035494715	45
487.30621471043958	10
487.61873700952418	37
487.93125724302115	36
488.24377540175158	19
488.55629147653553	20
488.86880545819321	41
489.1813173375437	32
489.49382710540635	21
489.80633475259975	16
490.11884026994227	31
490.431343648252	39
490.74384487834635	19
491.05634395104295	30
491.36884085715855	31
491.681335587509	24
491.99382813291135	31
492.306318484181	29
492.61880663213338	25
492.93129256758351	31
493.24377628134579	22
493.556257764235	10
493.86873700706491	45
494.18121400064928	31
494.49368873580113	36
494.80616120333332	35
495.11863139405887	35
495.43109929878926	29
495.74356490833679	29
496.05602821351295	34
496.36848920512864	34
496.68094787399497	26
496.99340421092217	28
497.30585820672025	44
497.618309852199	21
497.930759138168	18
498.2432060554363	40
498.55565059481262	37
498.86809274710549	27
499.18053250312255	19
499.49296985367175	36
499.80540478956044	34
500.11783730159578	37
500.43026738058438	47
500.74269501733289	51
501.05512020264717	35
501.36754292733309	35
501.67996318219559	31
501.99238095804031	41
502.30479624567175	36
502.61720903589458	35
502.92961931951248	39
503.24202708732969	31
503.55443233014927	28
503.8668350387747	17
504.17923520400888	33
504.49163281665415	30
504.80402786751279	41
505.11642034738662	35
505.42881024707719	47
505.74119755738593	31
506.05358226911386	47
506.36596437306156	39
506.67834386002937	30
506.99072072081725	39
507.30309494622503	45
507.61546652705232	35
507.92783545409821	33
508.24020171816147	35
508.55256531004056	35
508.86492622053396	56
509.17728444043945	33
509.48963996055494	28
509.80199277167742	27
510.11434286460417	32
510.42669023013229	31
510.73903485905777	23
511.0513767421769	40
511.36371587028589	44
511.67605223418053	27
511.9883858246555	36
512.30071663250646	56
512.6130446485281	38
512.92536986351467	38
513.237692268261	50
513.55001185356036	50
513.86232861020676	39
514.17464252899379	40
514.48695360071429	34
514.79926181616122	47
515.1115671661272	29
515.42386964140451	33
515.73616923278553	47
516.0484659310614	30
516.36075972702429	44
516.67305061146533	42
516.985338575175	45
517.29762360894472	49
517.60990570356478	42
517.922184849825	43
518.23446103851586	57
518.54673426042689	53
518.85900450634756	38
519.17127176706674	52
519.483536033374	39
519.79579729605769	58
520.10805554590615	50
520.42031077370768	57
520.73256297025046	53
521.04481212632174	61
521.35705823270951	49
521.66930128020044	53
521.98154125958183	39
522.29377816164072	37
522.60601197716289	61
522.918242696935	43
523.23047031174337	50
523.54269481237316	52
523.85491618961044	52
524.16713443424021	50
524.4793495370476	41
524.79156148881771	54
525.10377028033486	50
525.41597590238371	43
525.72817834574835	57
526.04037760121275	50
526.35257365956079	55
526.66476651157541	60
526.97695614804047	55
527.28914255973893	54
527.60132573745352	40
527.913505671967	65
528.22568235406175	56
528.53785577451981	43
528.85002592412343	45
529.1621927936543	72
529.47435637389367	54
529.78651665562359	46
530.09867362962461	58
530.41082728667811	64
530.72297761756442	58
531.03512461306445	44
531.34726826395831	57
531.65940856102623	52
531.971545495048	57
532.28367905680363	51
532.59580923707233	53
532.90793602663371	64
533.220059416267	61
533.53217939675073	52
533.84429595886411	50
534.15640909338572	60
534.4685187910934	62
534.780625042766	72
535.09272783918118	72
535.40482717111672	63
535.7169230293506	56
536.02901540465984	52
536.3411042878223	66
536.65318966961456	70
536.96527154081377	73
537.27734989219641	55
537.58942471453952	68
537.90149599861934	57
538.21356373521166	63
538.525627915093	73
538.83768852903938	70
539.1497455678259	59
539.46179902222855	79
539.77384888302288	67
540.08589514098355	60
540.397937786886	71
540.709976811505	76
541.02201220561517	73
541.33404395999116	66
541.64607206540768	73
541.95809651263846	71
542.27011729245783	69
542.58213439563963	76
542.89414781295784	70
543.20615753518621	62
543.51816355309779	72
543.83016585746611	86
544.14216443906435	67
544.45415928866555	69
544.76615039704268	80
545.07813775496857	82
545.39012135321548	91
545.702101182556	86
546.01407723376258	69
546.32604949760741	81
546.63801796486257	84
546.94998262629974	83
547.26194347269052	76
547.57390049480739	75
547.885853683421	69
548.19780302930315	70
548.50974852322486	77
548.82169015595764	78
549.13362791827217	70
549.44556180093923	80
549.75749179472973	78
550.06941789041446	82
550.38134007876363	90
550.69325835054758	85
551.00517269653687	77
551.3170831075015	91
551.62898957421146	79
551.94089208743651	74
552.25279063794687	86
552.56468521651209	84
552.87657581390135	98
553.18846242088455	101
553.50034502823075	64
553.81222362670962	93
554.12409820708967	100
554.43596876014067	86
554.74783527663089	96
555.05969774732978	97
555.37155616300538	110
555.68341051442712	79
555.99526079236273	81
556.30710698758139	90
556.61894909085117	111
556.93078709294	82
557.24262098461634	83
557.55445075664829	83
557.86627639980384	95
558.17809790485069	97
558.48991526255691	97
558.80172846369	76
559.11353749901775	88
559.42534235930725	84
559.73714303532677	97
560.048939517843	101
560.36073179762388	86
560.67251986543613	99
560.984303712047	99
561.29608332822386	93
561.60785870473319	90
561.91962983234259	94
562.23139670181831	119
562.5431593039275	102
562.85491762943673	102
563.16667166911293	94
563.47842141372234	82
563.79016685403167	118
564.10190798080725	107
564.4136447848158	106
564.72537725682344	118
565.0371053875964	89
565.348829167901	111
565.66054858850339	118
565.97226364016967	97
566.28397431366591	106
566.59568059975811	118
566.90738248921252	112
567.21907997279447	113
567.53077304127044	105
567.84246168540574	106
568.15414589596639	120
568.465825663718	108
568.77750097942624	112
569.089171833857	115
569.40083821777546	117
569.71250012194776	109
570.02415753713876	124
570.33581045411449	106
570.64745886363994	113
570.95910275648112	112
571.27074212340278	109
571.58237695517073	119
571.89400724255	118
572.20563297630588	134
572.51725414720408	127
572.82887074600922	121
573.140482763487	124
573.45209019040249	108
573.7636930175205	118
574.07529123560676	136
574.38688483542614	118
574.69847380774354	118
575.0100581433245	97
575.32163783293379	135
575.63321286733662	119
575.94478323729788	122
576.25634893358279	140
576.56790994695643	127
576.87946626818371	122
577.19101788802948	110
577.50256479725908	139
577.81410698663751	117
578.12564444692964	139
578.43717716890046	139
578.748705143315	137
579.06022836093825	114
579.37174681253532	135
579.68326048887138	126
579.99476938071086	125
580.30627347881955	122
580.61777277396186	115
580.92926725690313	118
581.24075691840824	135
581.55224174924251	133
581.86372174017083	145
582.17519688195853	147
582.48666716537036	127
582.7981325811719	125
583.10959312012767	119
583.42104877300335	126
583.7324995305637	137
584.04394538357462	131
584.35538632280077	156
584.66682233900747	124
584.97825342296017	159
585.28967956542385	140
585.60110075716432	148
585.91251698894655	159
586.22392825153634	148
586.53533453569889	132
586.84673583219944	130
587.15813213180388	160
587.46952342527754	151
587.7809097033861	154
588.09229095689534	157
588.40366717657048	160
588.71503835317753	149
589.0264044774824	151
589.33776554025042	143
589.64912153224782	145
589.96047244424017	158
590.27181826699382	139
590.58315899127456	149
590.89449460784817	144
591.20582510748113	169
591.51715048093956	162
591.82847071898937	150
592.13978581239712	161
592.45109575192873	175
592.76240052835112	149
593.07370013243042	168
593.3849945549332	157
593.69628378662594	162
594.00756781827545	150
594.31884664064819	172
594.630120244511	172
594.941388620631	168
595.25265175977484	185
595.56390965270953	174
595.87516229020218	158
596.18640966301973	186
596.49765176192955	178
596.808888577699	177
597.12012010109527	166
597.431346322886	166
597.74256723383849	181
598.05378282472054	189
598.36499308629959	184
598.67619800934381	191
598.98739758462068	198
599.29859180289839	188
599.60978065494464	182
599.92096413152808	176
600.23214222341653	190
600.54331492137851	204
600.8544822161823	207
601.16564409859654	215
601.47680055938963	195
601.78795158933065	215
602.09909717918788	231
602.41023731973064	196
602.7213720017279	218
603.03250121594863	228
603.34362495316191	222
603.65474320413728	222
603.96585595964427	233
604.27696321045244	228
604.58806494733119	244
604.89916116105053	247
605.21025184237988	243
605.52133698208979	270
605.83241657095016	255
606.14349059973131	263
606.45455905920358	273
606.76562194013707	273
607.07667923330268	274
607.38773092947145	334
607.69877701941346	281
608.00981749390053	305
608.320852343703	318
608.63188155959222	358
608.94290513234012	353
609.25392305271782	375
609.5649353114967	361
609.87594189944855	352
610.18694280734576	391
610.4979380259598	396
610.808927546063	389
611.11991135842777	415
611.43088945382658	434
611.74186182303174	454
612.05282845681631	451
612.36378934595268	484
612.67474448121459	463
612.98569385337441	474
613.296637453206	526
613.60757527148257	546
613.918507298978	550
614.22943352646575	581
614.54035394471975	539
614.851268544514	592
615.16217731662334	630
615.47308025182144	607
615.783977340883	673
616.09486857458319	666
616.40575394369625	683
616.71663343899775	709
617.02750705126232	750
617.338374771266	779
617.64923658978387	786
617.96009249759163	817
618.27094248546541	873
618.58178654418077	885
618.89262466451476	913
619.20345683724292	947
619.51428305314255	1000
619.82510330298965	995
620.1359175775616	1031
620.44672586763534	1085
620.75752816398847	1130
621.068324457398	1212
621.37911473864165	1232
621.6898989984976	1288
622.00067722774349	1294
622.311449417158	1377
622.622215557519	1412
622.93297563960539	1459
623.24372965419582	1479
623.55447759206936	1565
623.865219444005	1591
624.17595520078237	1647
624.48668485318069	1730
624.79740839198018	1798
625.10812580796028	1861
625.41883709190154	1933
625.729542234584	1988
626.04024122678845	2042
626.35093405929581	2111
626.66162072288671	2174
626.97230120834263	2314
627.2829755064447	2333
627.59364360797474	2407
627.90430550371445	2449
628.21496118444588	2550
628.5256106409513	2668
628.836253864013	2742
629.14689084441409	2790
629.457521572937	2869
629.7681460403652	2946
630.07876423748189	3187
630.38937615507041	3141
630.69998178391484	3241
631.010581114799	3402
631.32117413850744	3484
631.63176084582437	3586
631.94234122753437	3681
632.25291527442278	3810
632.56348297727436	4035
632.87404432687458	4065
633.18459931400935	4094
633.49514792946434	4262
633.80569016402546	4378
634.11622600847932	4438
634.42675545361226	4726
634.73727849021157	4740
635.04779510906383	5003
635.35830530095654	5065
635.66880905667722	5197
635.97930636701369	5379
636.289797222754	5642
636.60028161468631	5727
636.9107595335995	5926
637.22123097028225	6072
637.53169591552341	6397
637.84215436011266	6414
638.152606294839	6589
638.46305171049278	6834
638.77349059786411	7093
639.08392294774285	7120
639.39434875092	7405
639.70476799818641	7732
640.01518068033317	7760
640.32558678815155	8083
640.63598631243337	8208
640.94637924397057	8429
641.25676557355519	8811
641.56714529197973	9134
641.87751839003738	9279
642.18788485852053	9481
642.49824468822294	9680
642.80859786993813	9985
643.11894439445985	10316
643.42928425258208	10520
643.73961743509938	10721
644.04994393280663	11061
644.36026373649872	11197
644.67057683697055	11505
644.98088322501837	11688
645.2911828914373	12103
645.601475827024	12292
645.91176202257464	12582
646.22204146888612	12963
646.53231415675509	13177
646.84258007697929	13339
647.15283922035587	13721
647.463091577683	13925
647.773337139759	14257
648.083575897382	14487
648.39380784135119	14952
648.70403296246513	15067
649.01425125152366	15358
649.32446269932632	15749
649.63466729667323	16039
649.94486503436462	15993
650.25505590320108	16498
650.56523989398363	16730
650.87541699751341	16977
651.185587204592	17259
651.4957505060213	17753
651.80590689260373	17986
652.1160563551415	18327
652.42619888443744	18607
652.73633447129487	18798
653.046463106517	18959
653.356584780908	19405
653.66669948527158	19867
653.9768072104124	20171
654.28690794713532	20362
654.59700168624511	20659
654.90708841854746	20894
655.21716813484807	21368
655.52724082595307	21553
655.83730648266874	22042
656.147365095802	22398
656.45741665615992	22688
656.76746115454966	22967
657.0774985817792	23159
657.38752892865682	23442
657.6975521859905	23877
658.00756834458946	23996
658.3175773952629	24560
658.62757932881971	24792
658.93757413607022	24963
659.24756180782458	25378
659.557542334893	25636
659.86751570808667	26183
660.17748191821681	26262
660.48744095609493	26766
660.797392812533	27052
661.107337478343	27355
661.41727494433781	27452
661.72720520133055	27697
662.03712824013462	28074
662.34704405156356	28532
662.65695262643123	28741
662.96685395555278	28936
663.27674802974263	29375
663.58663483981582	29558
663.89651437658813	29914
664.2063866308755	30122
664.51625159349419	30592
664.82610925526069	30543
665.1359596069924	30789
665.44580263950638	30974
665.75563834362072	31546
666.06546671015326	31508
666.375287729923	31810
666.6851013937486	31896
666.99490769244937	32233
667.30470661684512	32576
667.61449815775586	32717
667.924282306002	33032
668.23405905240463	33264
668.54382838778463	33404
668.85359030296411	33526
669.16334478876468	34013
669.47309183600908	33847
669.78283143551982	34322
670.09256357812023	34438
670.40228825463407	34706
670.71200545588522	34573
671.0217151726979	34627
671.33141739589735	34793
671.64111211630836	35058
671.950799324757	35330
672.26047901206869	35457
672.57015116907019	35621
672.87981578658844	35702
673.18947285545039	35561
673.49912236648379	35815
673.808764310517	35843
674.11839867837818	35808
674.42802546089627	35571
674.7376446489003	35662
675.04725623322054	36054
675.35686020468688	36136
675.66645655412981	35957
675.97604527238025	36110
676.28562635026981	36071
676.59519977863033	36093
676.90476554829365	35988
677.214323650093	35817
677.523874074861	36013
677.83341681343165	35720
678.14295185663866	35731
678.45247919531619	35720
678.76199882029937	35732
679.07151072242357	35573
679.38101489252415	35892
679.69051132143761	35145
680.00000000000011	35269
680.309480919049	35305
680.61895406942153	35220
680.92841944195573	35001
681.23787702749	34812
681.54732681686278	34640
681.85676880091387	34719
682.16620297048223	34696
682.47562931640857	34760
682.78504782953348	34309
683.09445850069744	34293
683.40386132074252	33918
683.71325628051045	34008
684.02264337084353	33535
684.33202258258461	33368
684.64139390657726	33568
684.95075733366514	33195
685.26011285469224	32945
685.56946046050336	32748
685.87880014194377	32737
686.188131889859	32795
686.49745569509537	32570
686.80677154849934	32419
687.11607944091793	32369
687.42537936319832	32135
687.73467130618883	32036
688.04395526073779	31784
688.3532312176942	31551
688.66249916790753	31544
688.97175910222734	31336
689.28101101150423	31242
689.59025488658881	31190
689.89949071833291	30700
690.20871849758782	30615
690.51793821520585	30693
690.82714986204019	30474
691.13635342894349	30109
691.44554890677	30094
691.75473628637371	29786
692.06391555860955	29634
692.37308671433209	29216
692.682249744398	29050
692.991404639663	28927
693.30055139098351	28833
693.60968998921726	28603
693.9188204252215	28289
694.22794268985479	28195
694.53705677397568	27691
694.8461626684433	27735
695.15526036411723	27342
695.46434985185817	27309
695.77343112252629	26898
696.08250416698331	26671
696.39156897609041	26507
696.70062554071023	26124
697.00967385170588	25701
697.31871389993967	25824
697.62774567627628	25114
697.9367691715795	25060
698.24578437671425	24703
698.55479128254592	24300
698.86378987994055	24204
699.17278015976422	23751
699.48176211288387	23497
699.79073573016728	23154
700.09970100248211	23095
700.40865792069678	22807
700.71760647568055	22234
701.02654665830289	22222
701.33547845943372	21719
701.64440186994386	21363
701.953316880704	21027
702.26222348258648	20776
702.57112166646323	20454
702.88001142320684	20362
703.18889274369087	20035
703.49776561878878	19564
703.80663003937514	19332
704.11548599632522	19121
704.424333480514	18984
704.73317248281751	18704
705.04200299411241	18318
705.35082500527608	18147
705.65963850718583	17924
705.96844349071966	17854
706.277239946757	17508
706.58602786617655	17043
706.89480723985844	17000
707.20357805868332	16846
707.51234031353147	16633
707.8210939952852	16534
708.12983909482614	16276
708.43857560303707	15999
708.74730351080132	15842
709.05602280900268	15391
709.36473348852519	15286
709.67343554025422	15132
709.98212895507493	15056
710.29081372387361	15005
710.59948983753657	14919
710.90815728695156	14433
711.21681606300581	14461
711.52546615658787	14168
711.83410755858677	14092
712.142740259892	13766
712.45136425139356	13738
712.75997952398222	13563
713.06858606854917	13577
713.37718387598613	13174
713.68577293718556	13287
713.99435324304079	13128
714.30292478444539	12924
714.61148755229283	12860
714.92004153747871	12667
715.228586730898	12569
715.5371231234468	12640
715.8456507060215	12279
716.1541694695195	12171
716.46267940483813	12002
716.77118050287618	11942
717.07967275453245	11731
717.38815615070621	11862
717.69663068229818	11679
718.00509634020852	11462
718.31355311533878	11369
718.62200099859115	11343
718.93043998086807	11176
719.23887005307256	11198
719.5472912061083	10980
719.85570343088023	10869
720.16410671829294	10693
720.47250105925207	10643
720.78088644466413	10460
721.08926286543556	10448
721.397630312474	10464
721.70598877668783	10320
722.01433824898538	10097
722.32267872027637	10044
722.6310101814704	10197
722.93933262347832	9816
723.247646037211	9761
723.5559504135806	9631
723.86424574349962	9638
724.172532017881	9607
724.48080922763859	9474
724.78907736368649	9348
725.09733641693981	9208
725.40558637831452	9109
725.71382723872648	9189
726.02205898909278	8951
726.330281620331	8972
726.63849512335923	8766
726.94669948909632	8768
727.25489470846173	8675
727.56308077237566	8528
727.87125767175894	8729
728.17942539753255	8439
728.48758394061906	8414
728.79573329194113	8290
729.103873442422	8271
729.41200438298551	8176
729.7201261045567	8159
730.0282385980604	8105
730.336341854423	8032
730.64443586457128	7830
730.95252061943211	7887
731.26059610993377	7746
731.56866232700474	7765
731.87671926157418	7786
732.18476690457248	7742
732.49280524692972	7554
732.80083427957743	7601
733.108853993448	7552
733.416864379473	7429
733.72486542858678	7455
734.03285713172284	7402
734.34083947981583	7417
734.648812463801	7265
734.95677607461471	7226
735.26473030319346	7135
735.57267514047442	7094
735.8806105773956	7202
736.188536604896	7113
736.496453213915	7007
736.80436039539245	7151
737.11225814026909	6988
737.42014643948676	6988
737.72802528398745	6905
738.03589466471385	6968
738.34375457260967	6943
738.65160499861884	6916
738.95944593368665	6724
739.2672773687583	6824
739.57509929478044	6863
739.88291170270008	6787
740.190714583465	6713
740.49850792802317	6830
740.80629172732415	6871
741.11406597231735	6736
741.42183065395363	6760
741.7295857631841	6658
742.03733129096065	6807
742.34506722823619	6721
742.65279356596363	6863
742.96051029509727	6644
743.2682174065917	6744
743.57591489140293	6703
743.88360274048648	6680
744.1912809447997	6543
744.49894949530017	6675
744.80660838294614	6635
745.11425759869667	6675
745.42189713351172	6594
745.72952697835171	6790
746.0371471241782	6666
746.34475756195252	6560
746.65235828263792	6564
746.95994927719744	6521
747.26753053659559	6496
747.575102051797	6365
747.88266381376764	6397
748.19021581347351	6343
748.49775804188187	6314
748.80529048996061	6344
749.112813148678	6294
749.42032600900359	6222
749.72782906190753	6240
750.03532229836026	6203
750.34280570933367	6203
750.6502792858	6117
750.95774301873178	6160
751.26519689910356	6122
751.57264091788932	5978
751.88007506606471	5909
752.187499334605	5853
752.49491371448789	5888
752.80231819669029	5863
753.10971277219073	5791
753.41709743196839	5784
753.72447216700266	5816
754.03183696827455	5685
754.33919182676482	5682
754.64653673345617	5576
754.95387167933086	5560
755.26119665537294	5554
755.56851165256649	5566
755.87581666189692	5565
756.1831116743499	5342
756.49039668091223	5298
756.79767167257125	5404
757.10493664031549	5327
757.41219157513342	5309
757.71943646801515	5220
758.02667130995121	5195
758.33389609193284	5080
758.641110804952	5184
758.94831544000181	5051
759.255509988076	5055
759.56269444016868	5111
759.86986878727532	5023
760.17703302039206	4903
760.48418713051535	5019
760.791331108643	4950
761.09846494577323	4865
761.40558863290539	4834
761.71270216103949	4728
762.019805521176	4722
762.32689870431659	4688
762.63398170146365	4598
762.94105450362053	4566
763.24811710179063	4690
763.55516948697914	4535
763.8622116501914	4639
764.169243582434	4489
764.47626527471391	4552
764.78327671803891	4387
765.090277903418	4483
765.39726882186085	4357
765.70424946437731	4323
766.01121982197913	4274
766.31817988567809	4248
766.62512964648715	4227
766.93206909541959	4170
767.23899822349006	4200
767.545917021714	4097
767.8528254811074	4130
768.15972359268665	4080
768.46661134747012	3960
768.77348873647611	4028
769.080355750724	3925
769.387212381234	3914
769.69405861902692	3795
770.00089445512492	3823
770.30771988055051	3785
770.61453488632731	3815
770.9213394634794	3755
771.22813360303212	3699
771.53491729601137	3602
771.84169053344431	3614
772.14845330635808	3516
772.45520560578154	3510
772.7619474227439	3441
773.06867874827583	3481
773.37539957340755	3360
773.68210988917133	3358
773.98880968660012	3452
774.2954989567271	3321
774.60217769058693	3214
774.90884587921471	3284
775.21550351364658	3176
775.5221505849197	3154
775.82878708407168	3076
776.13541300214126	3081
776.44202833016789	2993
776.748633059192	2978
777.05522718025486	2914
777.36181068439862	2893
777.668383562666	2840
777.97494580610123	2904
778.28149740574838	2740
778.58803835265371	2725
778.89456863786313	2756
779.2010882524238	2730
779.50759718738436	2681
779.81409543379368	2633
780.12058298270154	2628
780.42705982515861	2588
780.73352595221661	2614
781.03998135492816	2594
781.34642602434633	2459
781.6528599515259	2452
781.95928312752164	2403
782.26569554338948	2358
782.57209719018658	2375
782.87848805897045	2317
783.18486814080018	2279
783.491237426735	2242
783.79759590783533	2276
784.10394357516236	2258
784.4102804197787	2226
784.71660643274731	2163
785.02292160513207	2181
785.32922592799821	2076
785.63551939241086	2065
785.94180198943729	2097
786.24807371014481	2005
786.55433454560182	2044
786.860584486878	1924
787.16682352504347	1946
787.47305165116927	1958
787.77926885632758	1941
788.08547513159135	1930
788.39167046803459	1888
788.697854856732	1850
789.00402828875929	1850
789.31019075519328	1826
789.61634224711111	1824
789.92248275559143	1790
790.22861227171359	1762
790.5347307865577	1732
790.84083829120527	1698
791.146934776738	1722
791.4530202342396	1664
791.7590946547931	1673
792.06515802948388	1675
792.37121034939776	1611
792.67725160562111	1601
792.983281789242	1571
793.28930089134872	1515
793.59530890303074	1531
793.90130581537858	1481
794.2072916194835	1502
794.51326630643791	1472
794.81922986733491	1466
795.125182293269	1510
795.4311235753346	1404
795.73705370462812	1354
796.04297267224661	1404
796.34888046928779	1373
796.65477708685057	1209
796.96066251603452	1194
797.2665367479409	1280
797.572399773671	1313
797.87825158432736	1329
798.18409217101362	1299
798.48992152483447	1281
798.79573963689518	1276
799.10154649830224	1259
799.407342100163	1278
799.7131264335859	1199
800.01889948967994	1194
800.32466125955557	1210
800.63041173432407	1170
800.93615090509718	1158
801.24187876298845	1124
801.54759529911189	1142
801.85330050458231	1116
802.15899437051587	1106
802.46467688802932	1085
802.77034804824086	1068
803.07600784226941	1027
803.38165626123475	1051
803.68729329625751	1056
803.99291893845964	1018
804.29853317896414	1035
804.60413600889444	1070
804.9097274193756	992
805.215307401533	914
805.52087594649367	966
805.826433045385	931
806.1319786893356	993
806.43751286947565	920
806.74303557693509	953
807.04854680284586	932
807.35404653834053	905
807.65953477455264	910
807.96501150261656	911
808.27047671366836	877
808.575930398844	846
808.88137254928131	906
809.18680315611891	872
809.49222221049615	821
809.79762970355364	850
810.1030256264329	890
810.40840997027635	817
810.71378272622746	806
811.01914388543128	805
811.32449343903272	801
811.62983137817844	777
811.93515769401608	780
812.24047237769446	772
812.54577542036247	765
812.85106681317109	786
813.15634654727194	761
813.46161461381757	765
813.76687100396146	722
814.07211570885818	718
814.37734871966359	705
814.68257002753387	704
814.98777962362738	716
815.29297749910211	723
815.59816364511823	728
815.90333805283615	716
816.20850071341772	692
816.51365161802607	628
816.81879075782456	676
817.123918123978	704
817.42903370765237	677
817.73413750001453	676
818.03922949223272	612
818.34430967547519	634
818.64937804091255	662
818.95443457971544	643
819.25947928305618	651
819.56451214210767	636
819.869533148044	634
820.17454229204077	670
820.47953956527351	636
820.78452495891986	611
821.08949846415817	625
821.39446007216759	581
821.69940977412853	628
822.00434756122263	619
822.309273424632	602
822.61418735554059	574
822.91908934513276	553
823.22397938459414	555
823.5288574651114	552
823.83372357787255	555
824.13857771406583	567
824.44341986488189	582
824.7482500215109	569
825.0530681751452	575
825.35787431697781	542
825.6626684382029	538
825.96745053001541	540
826.2722205836119	559
826.57697859018947	563
826.88172454094638	538
827.18645842708224	535
827.49118023979736	526
827.79588997029362	526
828.10058760977347	501
828.40527314944075	563
828.70994658050017	500
829.01460789415762	540
829.31925708162009	493
829.623894134096	491
829.9285190427936	511
830.23313179892375	517
830.53773239369752	485
830.84232081832727	455
831.14689706402669	539
831.45146112200973	464
831.756012983493	495
832.06055263969222	473
832.36508008182557	517
832.66959530111228	485
832.974098288772	460
833.278589036026	483
833.58306753409624	448
833.88753377420619	482
834.1919877475799	441
834.4964294454436	480
834.800858859023	446
835.10527597954638	398
835.40968079824233	425
835.71407330634065	449
836.01845349507232	436
836.3228213556697	435
836.627176879366	428
836.93152005739512	466
837.235850880993	433
837.54016934139611	423
837.84447542984162	408
838.14876913756893	415
838.45305045581745	421
838.75731937582862	417
839.06157588884412	432
839.36581998610768	428
839.67005165886326	397
839.97427089835651	403
840.27847769583423	393
840.58267204254378	413
840.88685392973446	387
841.1910233486559	406
841.49518029055946	415
841.799324746697	380
842.1034567083226	390
842.40757616669021	395
842.71168311305564	377
843.01577753867559	394
843.31985943480811	394
843.6239287927126	365
843.92798560364861	407
844.23202985887781	404
844.53606154966246	369
844.84008066726642	373
845.14408720295455	354
845.44808114799241	365
845.75206249364749	392
846.05603123118749	356
846.35998735188218	359
846.66393084700178	370
846.9678617078182	347
847.27177992560416	344
847.57568549163352	374
847.87957839718138	347
848.18345863352442	335
848.48732619193936	339
848.79118106370561	336
849.09502324010214	340
849.3988527124103	336
849.702669471912	318
850.00647350989084	316
850.3102648176307	314
850.61404338641739	346
850.91780920753763	308
851.22156227227947	295
851.52530257193177	329
851.82903009778488	306
852.13274484113037	322
852.43644679326053	290
852.74013594546921	313
853.0438122890514	322
853.34747581530337	312
853.651126515522	310
853.95476438100638	302
854.25838940305573	319
854.56200157297087	300
854.86560088205431	323
855.16918732160866	341
855.47276088293859	302
855.77632155734977	295
856.079869336149	295
856.3834042106439	301
856.686926172144	294
856.99043521195938	266
857.29393132140194	274
857.597414491784	287
857.9008847144197	281
858.20434198062446	252
858.50778628171406	287
858.81121760900623	275
859.11463595381974	266
859.41804130747482	260
859.721433661292	267
860.02481300659429	256
860.32817933470471	262
860.63153263694835	261
860.93487290465089	262
861.23820012913973	264
861.54151430174318	250
861.84481541379068	245
862.14810345661351	241
862.45137842154327	256
862.75464029991338	215
863.057889083058	229
863.36112476231335	224
863.66434732901587	235
863.96755677450392	235
864.270753090117	217
864.57393626719488	209
864.87710629708022	243
865.18026317111594	227
865.4834068806457	239
865.78653741701567	225
866.0896547715721	238
866.392758935663	231
866.69584990063765	239
866.99892765784625	218
867.30199219864062	196
867.60504351437385	218
867.90808159639948	206
868.21110643607335	217
868.5141180247515	190
868.81711635379247	199
869.12010141455482	211
869.42307319839892	203
869.7260316966865	216
870.02897690078021	177
870.33190880204393	188
870.63482739184349	182
870.93773266154517	219
871.24062460251616	193
871.54350320612662	186
871.846368463746	196
872.14922036674625	192
872.45205890649981	195
872.75488407438138	181
873.05769586176575	161
873.36049426002944	177
873.66327926055078	178
873.96605085470856	185
874.26880903388292	169
874.57155378945606	189
874.87428511281041	179
875.17700299533021	157
875.47970742840118	173
875.78239840340984	162
876.08507591174407	163
876.38773994479322	170
876.69039049394769	172
876.99302755059944	182
877.29565110614146	161
877.5982611519679	178
877.90085767947471	151
878.20344068005841	186
878.50601014511744	160
878.8085660660513	154
879.1111084342607	155
879.41363724114751	149
879.716152478115	162
880.0186541365681	139
880.32114220791232	136
880.62361668355516	149
880.92607755490474	135
881.22852481337111	156
881.530958450365	145
881.83337845729909	149
882.1357848255866	137
882.438177546643	141
882.740556611884	141
883.04292201272744	131
883.34527374059212	152
883.647611786898	148
883.94993614306657	160
884.25224680052065	143
884.55454375068393	144
884.85682698498238	143
885.159096494842	143
