# Supplementary material for: Anomalous deep-red luminescence of perylene black analogues with strong π-π interactions
Source: Nat Commun. 2023 Apr 6;14:1922. doi: 10.1038/s41467-023-37171-y (PMC10079835; doi:10.1038/s41467-023-37171-y)
Supplement: Supplementary file 3 — Source data [file 41467_2023_37171_MOESM3_ESM.zip › DATA/Temperature-dependent PL spectra and fluorescence decay of crystalline film/Supplementary Fig. 24a/810-180K-1S-EX480NM 298.csv]

471.67766888101448	38
471.99028276455613	22
472.30289504096527	13
472.61550570108284	24
472.92811473574989	23
473.24072213580666	23
473.55332789209336	10
473.86593199544933	30
474.1785344367139	26
474.49113520672552	24
474.80373429632243	20
475.11633169634268	27
475.42892739762328	26
475.74152139100158	21
476.0541136673134	30
476.36670421739564	23
476.67929303208308	32
476.99188010221161	28
477.30446541861556	29
477.61704897212951	35
477.92963075358745	31
478.24221075382258	37
478.55478896366805	35
478.86736537395689	39
479.17993997552071	43
479.49251275919204	31
479.80508371580152	48
480.11765283618081	40
480.43022011116011	32
480.74278553156955	40
481.05534908823893	45
481.3679107719978	29
481.68047057367477	29
481.9930284840986	24
482.3055844940975	25
482.61813859449853	22
482.93069077612978	29
483.24324102981785	29
483.55578934638896	18
483.86833571666938	32
484.18088013148508	24
484.49342258166109	30
484.80596305802226	17
485.11850155139314	28
485.431038052598	22
485.74357255246059	24
486.0561050418039	32
486.36863551145126	27
486.68116395222489	30
486.99369035494715	25
487.30621471043958	24
487.61873700952418	28
487.93125724302115	30
488.24377540175158	38
488.55629147653553	42
488.86880545819321	33
489.1813173375437	33
489.49382710540635	30
489.80633475259975	19
490.11884026994227	29
490.431343648252	29
490.74384487834635	39
491.05634395104295	32
491.36884085715855	38
491.681335587509	35
491.99382813291135	29
492.306318484181	43
492.61880663213338	20
492.93129256758351	19
493.24377628134579	22
493.556257764235	21
493.86873700706491	30
494.18121400064928	21
494.49368873580113	20
494.80616120333332	27
495.11863139405887	24
495.43109929878926	23
495.74356490833679	35
496.05602821351295	38
496.36848920512864	31
496.68094787399497	32
496.99340421092217	37
497.30585820672025	37
497.618309852199	35
497.930759138168	26
498.2432060554363	29
498.55565059481262	47
498.86809274710549	29
499.18053250312255	22
499.49296985367175	41
499.80540478956044	29
500.11783730159578	38
500.43026738058438	36
500.74269501733289	44
501.05512020264717	37
501.36754292733309	37
501.67996318219559	23
501.99238095804031	39
502.30479624567175	30
502.61720903589458	16
502.92961931951248	38
503.24202708732969	36
503.55443233014927	24
503.8668350387747	34
504.17923520400888	42
504.49163281665415	19
504.80402786751279	43
505.11642034738662	42
505.42881024707719	30
505.74119755738593	39
506.05358226911386	26
506.36596437306156	41
506.67834386002937	42
506.99072072081725	41
507.30309494622503	39
507.61546652705232	45
507.92783545409821	36
508.24020171816147	33
508.55256531004056	39
508.86492622053396	30
509.17728444043945	33
509.48963996055494	47
509.80199277167742	39
510.11434286460417	32
510.42669023013229	39
510.73903485905777	38
511.0513767421769	31
511.36371587028589	44
511.67605223418053	43
511.9883858246555	32
512.30071663250646	45
512.6130446485281	32
512.92536986351467	40
513.237692268261	46
513.55001185356036	42
513.86232861020676	38
514.17464252899379	33
514.48695360071429	36
514.79926181616122	50
515.1115671661272	37
515.42386964140451	37
515.73616923278553	44
516.0484659310614	50
516.36075972702429	51
516.67305061146533	55
516.985338575175	47
517.29762360894472	51
517.60990570356478	49
517.922184849825	49
518.23446103851586	45
518.54673426042689	47
518.85900450634756	34
519.17127176706674	31
519.483536033374	42
519.79579729605769	44
520.10805554590615	46
520.42031077370768	34
520.73256297025046	43
521.04481212632174	40
521.35705823270951	57
521.66930128020044	50
521.98154125958183	47
522.29377816164072	47
522.60601197716289	43
522.918242696935	53
523.23047031174337	53
523.54269481237316	47
523.85491618961044	59
524.16713443424021	57
524.4793495370476	47
524.79156148881771	53
525.10377028033486	46
525.41597590238371	47
525.72817834574835	49
526.04037760121275	47
526.35257365956079	48
526.66476651157541	58
526.97695614804047	47
527.28914255973893	66
527.60132573745352	53
527.913505671967	64
528.22568235406175	42
528.53785577451981	56
528.85002592412343	57
529.1621927936543	62
529.47435637389367	45
529.78651665562359	69
530.09867362962461	76
530.41082728667811	54
530.72297761756442	52
531.03512461306445	49
531.34726826395831	51
531.65940856102623	54
531.971545495048	50
532.28367905680363	49
532.59580923707233	57
532.90793602663371	58
533.220059416267	49
533.53217939675073	58
533.84429595886411	51
534.15640909338572	57
534.4685187910934	56
534.780625042766	58
535.09272783918118	61
535.40482717111672	57
535.7169230293506	62
536.02901540465984	51
536.3411042878223	70
536.65318966961456	54
536.96527154081377	63
537.27734989219641	76
537.58942471453952	68
537.90149599861934	57
538.21356373521166	58
538.525627915093	66
538.83768852903938	78
539.1497455678259	61
539.46179902222855	74
539.77384888302288	62
540.08589514098355	62
540.397937786886	70
540.709976811505	65
541.02201220561517	63
541.33404395999116	69
541.64607206540768	77
541.95809651263846	62
542.27011729245783	78
542.58213439563963	64
542.89414781295784	68
543.20615753518621	100
543.51816355309779	80
543.83016585746611	90
544.14216443906435	82
544.45415928866555	63
544.76615039704268	84
545.07813775496857	82
545.39012135321548	77
545.702101182556	78
546.01407723376258	95
546.32604949760741	68
546.63801796486257	56
546.94998262629974	77
547.26194347269052	94
547.57390049480739	79
547.885853683421	83
548.19780302930315	74
548.50974852322486	82
548.82169015595764	81
549.13362791827217	85
549.44556180093923	71
549.75749179472973	72
550.06941789041446	76
550.38134007876363	108
550.69325835054758	101
551.00517269653687	79
551.3170831075015	105
551.62898957421146	83
551.94089208743651	83
552.25279063794687	89
552.56468521651209	80
552.87657581390135	94
553.18846242088455	87
553.50034502823075	81
553.81222362670962	81
554.12409820708967	86
554.43596876014067	61
554.74783527663089	97
555.05969774732978	82
555.37155616300538	88
555.68341051442712	106
555.99526079236273	93
556.30710698758139	97
556.61894909085117	95
556.93078709294	90
557.24262098461634	89
557.55445075664829	106
557.86627639980384	102
558.17809790485069	88
558.48991526255691	94
558.80172846369	87
559.11353749901775	86
559.42534235930725	90
559.73714303532677	89
560.048939517843	95
560.36073179762388	90
560.67251986543613	94
560.984303712047	98
561.29608332822386	92
561.60785870473319	78
561.91962983234259	98
562.23139670181831	96
562.5431593039275	96
562.85491762943673	90
563.16667166911293	96
563.47842141372234	96
563.79016685403167	104
564.10190798080725	89
564.4136447848158	118
564.72537725682344	113
565.0371053875964	99
565.348829167901	97
565.66054858850339	112
565.97226364016967	88
566.28397431366591	99
566.59568059975811	109
566.90738248921252	108
567.21907997279447	118
567.53077304127044	118
567.84246168540574	111
568.15414589596639	129
568.465825663718	121
568.77750097942624	112
569.089171833857	129
569.40083821777546	119
569.71250012194776	100
570.02415753713876	117
570.33581045411449	116
570.64745886363994	114
570.95910275648112	124
571.27074212340278	109
571.58237695517073	107
571.89400724255	125
572.20563297630588	119
572.51725414720408	128
572.82887074600922	121
573.140482763487	109
573.45209019040249	111
573.7636930175205	106
574.07529123560676	125
574.38688483542614	120
574.69847380774354	123
575.0100581433245	130
575.32163783293379	140
575.63321286733662	124
575.94478323729788	126
576.25634893358279	139
576.56790994695643	129
576.87946626818371	128
577.19101788802948	124
577.50256479725908	117
577.81410698663751	133
578.12564444692964	115
578.43717716890046	134
578.748705143315	135
579.06022836093825	117
579.37174681253532	119
579.68326048887138	129
579.99476938071086	134
580.30627347881955	151
580.61777277396186	130
580.92926725690313	142
581.24075691840824	141
581.55224174924251	135
581.86372174017083	122
582.17519688195853	133
582.48666716537036	142
582.7981325811719	137
583.10959312012767	141
583.42104877300335	149
583.7324995305637	148
584.04394538357462	145
584.35538632280077	135
584.66682233900747	140
584.97825342296017	154
585.28967956542385	143
585.60110075716432	151
585.91251698894655	158
586.22392825153634	136
586.53533453569889	152
586.84673583219944	149
587.15813213180388	139
587.46952342527754	139
587.7809097033861	157
588.09229095689534	151
588.40366717657048	143
588.71503835317753	148
589.0264044774824	147
589.33776554025042	163
589.64912153224782	153
589.96047244424017	143
590.27181826699382	137
590.58315899127456	147
590.89449460784817	138
591.20582510748113	148
591.51715048093956	153
591.82847071898937	171
592.13978581239712	171
592.45109575192873	162
592.76240052835112	181
593.07370013243042	176
593.3849945549332	152
593.69628378662594	149
594.00756781827545	152
594.31884664064819	153
594.630120244511	178
594.941388620631	173
595.25265175977484	188
595.56390965270953	176
595.87516229020218	176
596.18640966301973	184
596.49765176192955	173
596.808888577699	161
597.12012010109527	189
597.431346322886	174
597.74256723383849	188
598.05378282472054	170
598.36499308629959	173
598.67619800934381	197
598.98739758462068	204
599.29859180289839	195
599.60978065494464	201
599.92096413152808	200
600.23214222341653	205
600.54331492137851	206
600.8544822161823	220
601.16564409859654	218
601.47680055938963	212
601.78795158933065	208
602.09909717918788	219
602.41023731973064	212
602.7213720017279	214
603.03250121594863	247
603.34362495316191	239
603.65474320413728	255
603.96585595964427	245
604.27696321045244	278
604.58806494733119	255
604.89916116105053	252
605.21025184237988	268
605.52133698208979	294
605.83241657095016	272
606.14349059973131	274
606.45455905920358	277
606.76562194013707	301
607.07667923330268	330
607.38773092947145	326
607.69877701941346	329
608.00981749390053	355
608.320852343703	353
608.63188155959222	350
608.94290513234012	410
609.25392305271782	411
609.5649353114967	389
609.87594189944855	417
610.18694280734576	440
610.4979380259598	446
610.808927546063	446
611.11991135842777	479
611.43088945382658	470
611.74186182303174	485
612.05282845681631	481
612.36378934595268	512
612.67474448121459	530
612.98569385337441	532
613.296637453206	552
613.60757527148257	587
613.918507298978	598
614.22943352646575	622
614.54035394471975	637
614.851268544514	650
615.16217731662334	689
615.47308025182144	678
615.783977340883	747
616.09486857458319	741
616.40575394369625	775
616.71663343899775	775
617.02750705126232	833
617.338374771266	841
617.64923658978387	865
617.96009249759163	926
618.27094248546541	935
618.58178654418077	979
618.89262466451476	979
619.20345683724292	1017
619.51428305314255	1072
619.82510330298965	1131
620.1359175775616	1155
620.44672586763534	1219
620.75752816398847	1222
621.068324457398	1298
621.37911473864165	1353
621.6898989984976	1348
622.00067722774349	1473
622.311449417158	1500
622.622215557519	1528
622.93297563960539	1586
623.24372965419582	1675
623.55447759206936	1767
623.865219444005	1734
624.17595520078237	1783
624.48668485318069	1903
624.79740839198018	1965
625.10812580796028	1975
625.41883709190154	2106
625.729542234584	2100
626.04024122678845	2220
626.35093405929581	2300
626.66162072288671	2399
626.97230120834263	2415
627.2829755064447	2569
627.59364360797474	2591
627.90430550371445	2688
628.21496118444588	2746
628.5256106409513	2834
628.836253864013	2998
629.14689084441409	2964
629.457521572937	3133
629.7681460403652	3121
630.07876423748189	3231
630.38937615507041	3343
630.69998178391484	3449
631.010581114799	3597
631.32117413850744	3777
631.63176084582437	3817
631.94234122753437	3920
632.25291527442278	4054
632.56348297727436	4136
632.87404432687458	4199
633.18459931400935	4355
633.49514792946434	4502
633.80569016402546	4708
634.11622600847932	4882
634.42675545361226	4903
634.73727849021157	5051
635.04779510906383	5178
635.35830530095654	5331
635.66880905667722	5521
635.97930636701369	5671
636.289797222754	5855
636.60028161468631	6075
636.9107595335995	6205
637.22123097028225	6433
637.53169591552341	6541
637.84215436011266	6779
638.152606294839	6874
638.46305171049278	7065
638.77349059786411	7290
639.08392294774285	7611
639.39434875092	7781
639.70476799818641	7903
640.01518068033317	8206
640.32558678815155	8433
640.63598631243337	8564
640.94637924397057	8946
641.25676557355519	9021
641.56714529197973	9243
641.87751839003738	9527
642.18788485852053	9802
642.49824468822294	10040
642.80859786993813	10294
643.11894439445985	10438
643.42928425258208	10907
643.73961743509938	11020
644.04994393280663	11323
644.36026373649872	11459
644.67057683697055	11864
644.98088322501837	12101
645.2911828914373	12375
645.601475827024	12673
645.91176202257464	12955
646.22204146888612	13275
646.53231415675509	13552
646.84258007697929	13664
647.15283922035587	13932
647.463091577683	14346
647.773337139759	14402
648.083575897382	14931
648.39380784135119	15023
648.70403296246513	15375
649.01425125152366	15727
649.32446269932632	15981
649.63466729667323	16242
649.94486503436462	16492
650.25505590320108	16638
650.56523989398363	17001
650.87541699751341	17270
651.185587204592	17698
651.4957505060213	17985
651.80590689260373	18167
652.1160563551415	18536
652.42619888443744	18827
652.73633447129487	19207
653.046463106517	19223
653.356584780908	19444
653.66669948527158	19903
653.9768072104124	20031
654.28690794713532	20533
654.59700168624511	20856
654.90708841854746	21293
655.21716813484807	21359
655.52724082595307	21561
655.83730648266874	22104
656.147365095802	22312
656.45741665615992	22667
656.76746115454966	22965
657.0774985817792	22903
657.38752892865682	23419
657.6975521859905	24036
658.00756834458946	24155
658.3175773952629	24407
658.62757932881971	24598
658.93757413607022	25001
659.24756180782458	25191
659.557542334893	25616
659.86751570808667	25980
660.17748191821681	26278
660.48744095609493	26435
660.797392812533	26805
661.107337478343	26989
661.41727494433781	27321
661.72720520133055	27385
662.03712824013462	27910
662.34704405156356	27951
662.65695262643123	28404
662.96685395555278	28527
663.27674802974263	28824
663.58663483981582	29078
663.89651437658813	29478
664.2063866308755	29606
664.51625159349419	30095
664.82610925526069	30304
665.1359596069924	30452
665.44580263950638	30681
665.75563834362072	30782
666.06546671015326	30979
666.375287729923	31375
666.6851013937486	31634
666.99490769244937	31913
667.30470661684512	32035
667.61449815775586	32176
667.924282306002	32347
668.23405905240463	32520
668.54382838778463	32714
668.85359030296411	32997
669.16334478876468	33122
669.47309183600908	33387
669.78283143551982	33425
670.09256357812023	33736
670.40228825463407	33542
670.71200545588522	33904
671.0217151726979	33924
671.33141739589735	33933
671.64111211630836	34408
671.950799324757	34656
672.26047901206869	34398
672.57015116907019	34606
672.87981578658844	34771
673.18947285545039	35036
673.49912236648379	34851
673.808764310517	34933
674.11839867837818	35116
674.42802546089627	34967
674.7376446489003	35137
675.04725623322054	34945
675.35686020468688	35134
675.66645655412981	35147
675.97604527238025	35359
676.28562635026981	35278
676.59519977863033	35239
676.90476554829365	35132
677.214323650093	35229
677.523874074861	35188
677.83341681343165	35139
678.14295185663866	35214
678.45247919531619	34990
678.76199882029937	34920
679.07151072242357	34765
679.38101489252415	34646
679.69051132143761	34454
680.00000000000011	34441
680.309480919049	34282
680.61895406942153	34215
680.92841944195573	34051
681.23787702749	34205
681.54732681686278	33914
681.85676880091387	34077
682.16620297048223	33718
682.47562931640857	33564
682.78504782953348	33562
683.09445850069744	33392
683.40386132074252	33268
683.71325628051045	33027
684.02264337084353	32834
684.33202258258461	32781
684.64139390657726	32716
684.95075733366514	32524
685.26011285469224	32382
685.56946046050336	32225
685.87880014194377	31864
686.188131889859	31971
686.49745569509537	31453
686.80677154849934	31742
687.11607944091793	31736
687.42537936319832	31149
687.73467130618883	31209
688.04395526073779	31156
688.3532312176942	30983
688.66249916790753	30716
688.97175910222734	30495
689.28101101150423	30271
689.59025488658881	30389
689.89949071833291	30077
690.20871849758782	29982
690.51793821520585	29784
690.82714986204019	29708
691.13635342894349	29581
691.44554890677	29042
691.75473628637371	29075
692.06391555860955	28788
692.37308671433209	28745
692.682249744398	28561
692.991404639663	28268
693.30055139098351	28053
693.60968998921726	27974
693.9188204252215	27652
694.22794268985479	27516
694.53705677397568	27375
694.8461626684433	26958
695.15526036411723	27129
695.46434985185817	26562
695.77343112252629	26579
696.08250416698331	26237
696.39156897609041	25769
696.70062554071023	25723
697.00967385170588	25192
697.31871389993967	25079
697.62774567627628	24884
697.9367691715795	24778
698.24578437671425	24354
698.55479128254592	23915
698.86378987994055	23603
699.17278015976422	23533
699.48176211288387	23143
699.79073573016728	22865
700.09970100248211	22492
700.40865792069678	22243
700.71760647568055	22108
701.02654665830289	21787
701.33547845943372	21470
701.64440186994386	21244
701.953316880704	20683
702.26222348258648	20594
702.57112166646323	20181
702.88001142320684	19917
703.18889274369087	19758
703.49776561878878	19520
703.80663003937514	19312
704.11548599632522	18922
704.424333480514	18939
704.73317248281751	18573
705.04200299411241	18181
705.35082500527608	18036
705.65963850718583	17833
705.96844349071966	17584
706.277239946757	17226
706.58602786617655	17241
706.89480723985844	16648
707.20357805868332	16622
707.51234031353147	16453
707.8210939952852	16210
708.12983909482614	16101
708.43857560303707	15682
708.74730351080132	15682
709.05602280900268	15570
709.36473348852519	15343
709.67343554025422	15119
709.98212895507493	14914
710.29081372387361	14796
710.59948983753657	14656
710.90815728695156	14482
711.21681606300581	14306
711.52546615658787	14161
711.83410755858677	14076
712.142740259892	13869
712.45136425139356	13698
712.75997952398222	13533
713.06858606854917	13440
713.37718387598613	13297
713.68577293718556	13136
713.99435324304079	13076
714.30292478444539	12904
714.61148755229283	12964
714.92004153747871	12685
715.228586730898	12627
715.5371231234468	12564
715.8456507060215	12349
716.1541694695195	12185
716.46267940483813	12130
716.77118050287618	11930
717.07967275453245	11829
717.38815615070621	11653
717.69663068229818	11657
718.00509634020852	11595
718.31355311533878	11507
718.62200099859115	11331
718.93043998086807	11318
719.23887005307256	11189
719.5472912061083	11108
719.85570343088023	10889
720.16410671829294	10673
720.47250105925207	10664
720.78088644466413	10625
721.08926286543556	10532
721.397630312474	10418
721.70598877668783	10310
722.01433824898538	10266
722.32267872027637	10103
722.6310101814704	9925
722.93933262347832	9862
723.247646037211	9784
723.5559504135806	9729
723.86424574349962	9670
724.172532017881	9489
724.48080922763859	9419
724.78907736368649	9306
725.09733641693981	9226
725.40558637831452	9222
725.71382723872648	9089
726.02205898909278	9004
726.330281620331	8920
726.63849512335923	8933
726.94669948909632	8784
727.25489470846173	8667
727.56308077237566	8604
727.87125767175894	8619
728.17942539753255	8422
728.48758394061906	8392
728.79573329194113	8185
729.103873442422	8179
729.41200438298551	8269
729.7201261045567	8210
730.0282385980604	8012
730.336341854423	7956
730.64443586457128	7812
730.95252061943211	7867
731.26059610993377	7837
731.56866232700474	7769
731.87671926157418	7689
732.18476690457248	7569
732.49280524692972	7529
732.80083427957743	7555
733.108853993448	7500
733.416864379473	7481
733.72486542858678	7412
734.03285713172284	7390
734.34083947981583	7294
734.648812463801	7252
734.95677607461471	7213
735.26473030319346	7109
735.57267514047442	7067
735.8806105773956	7028
736.188536604896	6999
736.496453213915	6888
736.80436039539245	6984
737.11225814026909	6882
737.42014643948676	6973
737.72802528398745	6978
738.03589466471385	6849
738.34375457260967	6894
738.65160499861884	6916
738.95944593368665	6811
739.2672773687583	6788
739.57509929478044	6761
739.88291170270008	6620
740.190714583465	6681
740.49850792802317	6577
740.80629172732415	6673
741.11406597231735	6674
741.42183065395363	6658
741.7295857631841	6666
742.03733129096065	6640
742.34506722823619	6643
742.65279356596363	6658
742.96051029509727	6546
743.2682174065917	6614
743.57591489140293	6493
743.88360274048648	6645
744.1912809447997	6487
744.49894949530017	6561
744.80660838294614	6581
745.11425759869667	6451
745.42189713351172	6478
745.72952697835171	6566
746.0371471241782	6550
746.34475756195252	6475
746.65235828263792	6466
746.95994927719744	6357
747.26753053659559	6378
747.575102051797	6370
747.88266381376764	6250
748.19021581347351	6162
748.49775804188187	6278
748.80529048996061	6229
749.112813148678	6196
749.42032600900359	6080
749.72782906190753	6156
750.03532229836026	6056
750.34280570933367	6016
750.6502792858	6180
750.95774301873178	6057
751.26519689910356	6036
751.57264091788932	5997
751.88007506606471	5796
752.187499334605	5808
752.49491371448789	5884
752.80231819669029	5668
753.10971277219073	5688
753.41709743196839	5666
753.72447216700266	5546
754.03183696827455	5635
754.33919182676482	5469
754.64653673345617	5496
754.95387167933086	5503
755.26119665537294	5407
755.56851165256649	5451
755.87581666189692	5442
756.1831116743499	5276
756.49039668091223	5204
756.79767167257125	5285
757.10493664031549	5104
757.41219157513342	5121
757.71943646801515	5164
758.02667130995121	5086
758.33389609193284	5079
758.641110804952	4977
758.94831544000181	5034
759.255509988076	5029
759.56269444016868	4976
759.86986878727532	4932
760.17703302039206	4884
760.48418713051535	4852
760.791331108643	4838
761.09846494577323	4766
761.40558863290539	4808
761.71270216103949	4668
762.019805521176	4656
762.32689870431659	4644
762.63398170146365	4517
762.94105450362053	4452
763.24811710179063	4503
763.55516948697914	4575
763.8622116501914	4432
764.169243582434	4420
764.47626527471391	4390
764.78327671803891	4379
765.090277903418	4305
765.39726882186085	4263
765.70424946437731	4267
766.01121982197913	4181
766.31817988567809	4212
766.62512964648715	4135
766.93206909541959	4044
767.23899822349006	4045
767.545917021714	4060
767.8528254811074	3979
768.15972359268665	3998
768.46661134747012	3972
768.77348873647611	3866
769.080355750724	3866
769.387212381234	3887
769.69405861902692	3773
770.00089445512492	3753
770.30771988055051	3743
770.61453488632731	3718
770.9213394634794	3645
771.22813360303212	3589
771.53491729601137	3465
771.84169053344431	3509
772.14845330635808	3538
772.45520560578154	3418
772.7619474227439	3328
773.06867874827583	3429
773.37539957340755	3402
773.68210988917133	3328
773.98880968660012	3269
774.2954989567271	3222
774.60217769058693	3233
774.90884587921471	3191
775.21550351364658	3157
775.5221505849197	3033
775.82878708407168	3068
776.13541300214126	3026
776.44202833016789	3044
776.748633059192	2959
777.05522718025486	2922
777.36181068439862	2827
777.668383562666	2842
777.97494580610123	2853
778.28149740574838	2749
778.58803835265371	2703
778.89456863786313	2700
779.2010882524238	2707
779.50759718738436	2694
779.81409543379368	2685
780.12058298270154	2543
780.42705982515861	2584
780.73352595221661	2554
781.03998135492816	2481
781.34642602434633	2451
781.6528599515259	2362
781.95928312752164	2361
782.26569554338948	2378
782.57209719018658	2338
782.87848805897045	2321
783.18486814080018	2266
783.491237426735	2218
783.79759590783533	2246
784.10394357516236	2237
784.4102804197787	2208
784.71660643274731	2195
785.02292160513207	2118
785.32922592799821	2098
785.63551939241086	2099
785.94180198943729	2007
786.24807371014481	2013
786.55433454560182	1923
786.860584486878	1964
787.16682352504347	1981
787.47305165116927	1868
787.77926885632758	1905
788.08547513159135	1874
788.39167046803459	1845
788.697854856732	1835
789.00402828875929	1807
789.31019075519328	1766
789.61634224711111	1800
789.92248275559143	1819
790.22861227171359	1771
790.5347307865577	1754
790.84083829120527	1684
791.146934776738	1701
791.4530202342396	1684
791.7590946547931	1650
792.06515802948388	1574
792.37121034939776	1561
792.67725160562111	1572
792.983281789242	1551
793.28930089134872	1546
793.59530890303074	1504
793.90130581537858	1504
794.2072916194835	1493
794.51326630643791	1503
794.81922986733491	1482
795.125182293269	1442
795.4311235753346	1455
795.73705370462812	1410
796.04297267224661	1410
796.34888046928779	1383
796.65477708685057	1180
796.96066251603452	1166
797.2665367479409	1324
797.572399773671	1304
797.87825158432736	1293
798.18409217101362	1255
798.48992152483447	1272
798.79573963689518	1195
799.10154649830224	1264
799.407342100163	1255
799.7131264335859	1256
800.01889948967994	1194
800.32466125955557	1196
800.63041173432407	1146
800.93615090509718	1116
801.24187876298845	1178
801.54759529911189	1124
801.85330050458231	1146
802.15899437051587	1130
802.46467688802932	1080
802.77034804824086	1063
803.07600784226941	1048
803.38165626123475	1042
803.68729329625751	1068
803.99291893845964	1019
804.29853317896414	1039
804.60413600889444	1035
804.9097274193756	1029
805.215307401533	955
805.52087594649367	999
805.826433045385	984
806.1319786893356	981
806.43751286947565	923
806.74303557693509	928
807.04854680284586	946
807.35404653834053	928
807.65953477455264	859
807.96501150261656	904
808.27047671366836	864
808.575930398844	887
808.88137254928131	903
809.18680315611891	861
809.49222221049615	851
809.79762970355364	847
810.1030256264329	831
810.40840997027635	801
810.71378272622746	803
811.01914388543128	833
811.32449343903272	787
811.62983137817844	804
811.93515769401608	760
812.24047237769446	773
812.54577542036247	769
812.85106681317109	760
813.15634654727194	771
813.46161461381757	753
813.76687100396146	704
814.07211570885818	746
814.37734871966359	730
814.68257002753387	754
814.98777962362738	726
815.29297749910211	677
815.59816364511823	699
815.90333805283615	706
816.20850071341772	698
816.51365161802607	690
816.81879075782456	672
817.123918123978	663
817.42903370765237	677
817.73413750001453	667
818.03922949223272	615
818.34430967547519	667
818.64937804091255	640
818.95443457971544	648
819.25947928305618	627
819.56451214210767	636
819.869533148044	622
820.17454229204077	615
820.47953956527351	627
820.78452495891986	602
821.08949846415817	596
821.39446007216759	591
821.69940977412853	586
822.00434756122263	599
822.309273424632	559
822.61418735554059	567
822.91908934513276	558
823.22397938459414	567
823.5288574651114	562
823.83372357787255	583
824.13857771406583	578
824.44341986488189	537
824.7482500215109	543
825.0530681751452	570
825.35787431697781	575
825.6626684382029	534
825.96745053001541	559
826.2722205836119	527
826.57697859018947	545
826.88172454094638	519
827.18645842708224	506
827.49118023979736	507
827.79588997029362	528
828.10058760977347	525
828.40527314944075	543
828.70994658050017	493
829.01460789415762	495
829.31925708162009	502
829.623894134096	528
829.9285190427936	518
830.23313179892375	513
830.53773239369752	504
830.84232081832727	506
831.14689706402669	514
831.45146112200973	510
831.756012983493	488
832.06055263969222	456
832.36508008182557	519
832.66959530111228	457
832.974098288772	479
833.278589036026	440
833.58306753409624	460
833.88753377420619	466
834.1919877475799	458
834.4964294454436	437
834.800858859023	478
835.10527597954638	459
835.40968079824233	423
835.71407330634065	479
836.01845349507232	452
836.3228213556697	484
836.627176879366	437
836.93152005739512	425
837.235850880993	442
837.54016934139611	452
837.84447542984162	437
838.14876913756893	398
838.45305045581745	418
838.75731937582862	425
839.06157588884412	418
839.36581998610768	421
839.67005165886326	392
839.97427089835651	421
840.27847769583423	401
840.58267204254378	388
840.88685392973446	413
841.1910233486559	398
841.49518029055946	396
841.799324746697	415
842.1034567083226	408
842.40757616669021	403
842.71168311305564	402
843.01577753867559	382
843.31985943480811	387
843.6239287927126	386
843.92798560364861	350
844.23202985887781	362
844.53606154966246	345
844.84008066726642	359
845.14408720295455	368
845.44808114799241	350
845.75206249364749	367
846.05603123118749	355
846.35998735188218	345
846.66393084700178	340
846.9678617078182	344
847.27177992560416	360
847.57568549163352	333
847.87957839718138	356
848.18345863352442	349
848.48732619193936	333
848.79118106370561	324
849.09502324010214	334
849.3988527124103	339
849.702669471912	331
850.00647350989084	317
850.3102648176307	324
850.61404338641739	319
850.91780920753763	333
851.22156227227947	320
851.52530257193177	302
851.82903009778488	332
852.13274484113037	333
852.43644679326053	315
852.74013594546921	321
853.0438122890514	313
853.34747581530337	297
853.651126515522	343
853.95476438100638	295
854.25838940305573	305
854.56200157297087	287
854.86560088205431	305
855.16918732160866	302
855.47276088293859	311
855.77632155734977	309
856.079869336149	270
856.3834042106439	278
856.686926172144	284
856.99043521195938	289
857.29393132140194	273
857.597414491784	272
857.9008847144197	266
858.20434198062446	274
858.50778628171406	260
858.81121760900623	280
859.11463595381974	269
859.41804130747482	265
859.721433661292	247
860.02481300659429	266
860.32817933470471	269
860.63153263694835	243
860.93487290465089	240
861.23820012913973	262
861.54151430174318	258
861.84481541379068	243
862.14810345661351	240
862.45137842154327	218
862.75464029991338	237
863.057889083058	236
863.36112476231335	220
863.66434732901587	238
863.96755677450392	249
864.270753090117	208
864.57393626719488	213
864.87710629708022	224
865.18026317111594	224
865.4834068806457	237
865.78653741701567	227
866.0896547715721	235
866.392758935663	228
866.69584990063765	212
866.99892765784625	224
867.30199219864062	205
867.60504351437385	206
867.90808159639948	218
868.21110643607335	202
868.5141180247515	196
868.81711635379247	215
869.12010141455482	199
869.42307319839892	215
869.7260316966865	196
870.02897690078021	191
870.33190880204393	196
870.63482739184349	193
870.93773266154517	208
871.24062460251616	218
871.54350320612662	185
871.846368463746	184
872.14922036674625	169
872.45205890649981	186
872.75488407438138	189
873.05769586176575	182
873.36049426002944	189
873.66327926055078	194
873.96605085470856	162
874.26880903388292	170
874.57155378945606	192
874.87428511281041	186
875.17700299533021	188
875.47970742840118	174
875.78239840340984	162
876.08507591174407	171
876.38773994479322	177
876.69039049394769	179
876.99302755059944	161
877.29565110614146	151
877.5982611519679	154
877.90085767947471	152
878.20344068005841	160
878.50601014511744	164
878.8085660660513	158
879.1111084342607	162
879.41363724114751	164
879.716152478115	168
880.0186541365681	144
880.32114220791232	147
880.62361668355516	139
880.92607755490474	143
881.22852481337111	162
881.530958450365	133
881.83337845729909	132
882.1357848255866	150
882.438177546643	139
882.740556611884	138
883.04292201272744	126
883.34527374059212	153
883.647611786898	135
883.94993614306657	137
884.25224680052065	124
884.55454375068393	151
884.85682698498238	135
885.159096494842	130
