# Supplementary material for: Anomalous deep-red luminescence of perylene black analogues with strong π-π interactions
Source: Nat Commun. 2023 Apr 6;14:1922. doi: 10.1038/s41467-023-37171-y (PMC10079835; doi:10.1038/s41467-023-37171-y)
Supplement: Supplementary file 3 — Source data [file 41467_2023_37171_MOESM3_ESM.zip › DATA/Temperature-dependent PL spectra and fluorescence decay of crystalline film/Supplementary Fig. 24a/810-190K-1S-EX480NM 299.csv]

471.67766888101448	29
471.99028276455613	29
472.30289504096527	19
472.61550570108284	18
472.92811473574989	27
473.24072213580666	19
473.55332789209336	37
473.86593199544933	26
474.1785344367139	29
474.49113520672552	28
474.80373429632243	30
475.11633169634268	25
475.42892739762328	19
475.74152139100158	26
476.0541136673134	18
476.36670421739564	27
476.67929303208308	26
476.99188010221161	20
477.30446541861556	37
477.61704897212951	30
477.92963075358745	27
478.24221075382258	38
478.55478896366805	41
478.86736537395689	32
479.17993997552071	36
479.49251275919204	24
479.80508371580152	42
480.11765283618081	38
480.43022011116011	27
480.74278553156955	22
481.05534908823893	39
481.3679107719978	30
481.68047057367477	32
481.9930284840986	27
482.3055844940975	11
482.61813859449853	22
482.93069077612978	29
483.24324102981785	37
483.55578934638896	21
483.86833571666938	30
484.18088013148508	26
484.49342258166109	26
484.80596305802226	21
485.11850155139314	31
485.431038052598	32
485.74357255246059	24
486.0561050418039	10
486.36863551145126	25
486.68116395222489	21
486.99369035494715	27
487.30621471043958	29
487.61873700952418	35
487.93125724302115	25
488.24377540175158	26
488.55629147653553	21
488.86880545819321	32
489.1813173375437	38
489.49382710540635	34
489.80633475259975	27
490.11884026994227	26
490.431343648252	36
490.74384487834635	48
491.05634395104295	31
491.36884085715855	35
491.681335587509	14
491.99382813291135	24
492.306318484181	28
492.61880663213338	25
492.93129256758351	27
493.24377628134579	39
493.556257764235	26
493.86873700706491	34
494.18121400064928	24
494.49368873580113	26
494.80616120333332	20
495.11863139405887	28
495.43109929878926	23
495.74356490833679	35
496.05602821351295	26
496.36848920512864	36
496.68094787399497	24
496.99340421092217	29
497.30585820672025	41
497.618309852199	22
497.930759138168	31
498.2432060554363	28
498.55565059481262	26
498.86809274710549	23
499.18053250312255	32
499.49296985367175	35
499.80540478956044	33
500.11783730159578	28
500.43026738058438	27
500.74269501733289	32
501.05512020264717	32
501.36754292733309	25
501.67996318219559	19
501.99238095804031	53
502.30479624567175	35
502.61720903589458	24
502.92961931951248	28
503.24202708732969	28
503.55443233014927	38
503.8668350387747	36
504.17923520400888	37
504.49163281665415	36
504.80402786751279	42
505.11642034738662	39
505.42881024707719	32
505.74119755738593	36
506.05358226911386	47
506.36596437306156	42
506.67834386002937	46
506.99072072081725	56
507.30309494622503	27
507.61546652705232	46
507.92783545409821	33
508.24020171816147	41
508.55256531004056	25
508.86492622053396	27
509.17728444043945	29
509.48963996055494	35
509.80199277167742	29
510.11434286460417	50
510.42669023013229	33
510.73903485905777	34
511.0513767421769	32
511.36371587028589	33
511.67605223418053	30
511.9883858246555	34
512.30071663250646	49
512.6130446485281	49
512.92536986351467	46
513.237692268261	37
513.55001185356036	39
513.86232861020676	38
514.17464252899379	30
514.48695360071429	43
514.79926181616122	47
515.1115671661272	27
515.42386964140451	38
515.73616923278553	39
516.0484659310614	48
516.36075972702429	48
516.67305061146533	34
516.985338575175	48
517.29762360894472	44
517.60990570356478	41
517.922184849825	36
518.23446103851586	50
518.54673426042689	37
518.85900450634756	43
519.17127176706674	41
519.483536033374	38
519.79579729605769	39
520.10805554590615	47
520.42031077370768	56
520.73256297025046	39
521.04481212632174	33
521.35705823270951	47
521.66930128020044	56
521.98154125958183	45
522.29377816164072	52
522.60601197716289	47
522.918242696935	48
523.23047031174337	57
523.54269481237316	42
523.85491618961044	49
524.16713443424021	49
524.4793495370476	52
524.79156148881771	40
525.10377028033486	53
525.41597590238371	58
525.72817834574835	56
526.04037760121275	37
526.35257365956079	56
526.66476651157541	63
526.97695614804047	45
527.28914255973893	57
527.60132573745352	46
527.913505671967	56
528.22568235406175	48
528.53785577451981	69
528.85002592412343	69
529.1621927936543	59
529.47435637389367	49
529.78651665562359	68
530.09867362962461	57
530.41082728667811	52
530.72297761756442	63
531.03512461306445	53
531.34726826395831	50
531.65940856102623	59
531.971545495048	61
532.28367905680363	53
532.59580923707233	66
532.90793602663371	44
533.220059416267	55
533.53217939675073	73
533.84429595886411	60
534.15640909338572	66
534.4685187910934	43
534.780625042766	62
535.09272783918118	53
535.40482717111672	69
535.7169230293506	48
536.02901540465984	70
536.3411042878223	67
536.65318966961456	57
536.96527154081377	52
537.27734989219641	64
537.58942471453952	68
537.90149599861934	64
538.21356373521166	61
538.525627915093	67
538.83768852903938	66
539.1497455678259	55
539.46179902222855	77
539.77384888302288	56
540.08589514098355	65
540.397937786886	66
540.709976811505	72
541.02201220561517	65
541.33404395999116	59
541.64607206540768	76
541.95809651263846	79
542.27011729245783	61
542.58213439563963	76
542.89414781295784	50
543.20615753518621	87
543.51816355309779	74
543.83016585746611	66
544.14216443906435	73
544.45415928866555	87
544.76615039704268	93
545.07813775496857	86
545.39012135321548	86
545.702101182556	103
546.01407723376258	74
546.32604949760741	83
546.63801796486257	80
546.94998262629974	79
547.26194347269052	61
547.57390049480739	93
547.885853683421	94
548.19780302930315	72
548.50974852322486	87
548.82169015595764	77
549.13362791827217	72
549.44556180093923	91
549.75749179472973	78
550.06941789041446	73
550.38134007876363	86
550.69325835054758	95
551.00517269653687	79
551.3170831075015	90
551.62898957421146	91
551.94089208743651	84
552.25279063794687	77
552.56468521651209	82
552.87657581390135	81
553.18846242088455	84
553.50034502823075	71
553.81222362670962	104
554.12409820708967	93
554.43596876014067	75
554.74783527663089	93
555.05969774732978	83
555.37155616300538	73
555.68341051442712	96
555.99526079236273	80
556.30710698758139	88
556.61894909085117	112
556.93078709294	91
557.24262098461634	92
557.55445075664829	81
557.86627639980384	88
558.17809790485069	80
558.48991526255691	89
558.80172846369	99
559.11353749901775	101
559.42534235930725	97
559.73714303532677	86
560.048939517843	109
560.36073179762388	87
560.67251986543613	91
560.984303712047	94
561.29608332822386	95
561.60785870473319	94
561.91962983234259	105
562.23139670181831	113
562.5431593039275	119
562.85491762943673	104
563.16667166911293	101
563.47842141372234	100
563.79016685403167	97
564.10190798080725	117
564.4136447848158	113
564.72537725682344	99
565.0371053875964	124
565.348829167901	107
565.66054858850339	113
565.97226364016967	115
566.28397431366591	105
566.59568059975811	98
566.90738248921252	106
567.21907997279447	117
567.53077304127044	115
567.84246168540574	98
568.15414589596639	111
568.465825663718	99
568.77750097942624	123
569.089171833857	112
569.40083821777546	107
569.71250012194776	135
570.02415753713876	114
570.33581045411449	114
570.64745886363994	120
570.95910275648112	122
571.27074212340278	99
571.58237695517073	105
571.89400724255	114
572.20563297630588	102
572.51725414720408	116
572.82887074600922	111
573.140482763487	125
573.45209019040249	120
573.7636930175205	129
574.07529123560676	114
574.38688483542614	133
574.69847380774354	117
575.0100581433245	112
575.32163783293379	137
575.63321286733662	131
575.94478323729788	116
576.25634893358279	127
576.56790994695643	125
576.87946626818371	108
577.19101788802948	117
577.50256479725908	128
577.81410698663751	116
578.12564444692964	129
578.43717716890046	117
578.748705143315	153
579.06022836093825	106
579.37174681253532	132
579.68326048887138	128
579.99476938071086	117
580.30627347881955	120
580.61777277396186	121
580.92926725690313	129
581.24075691840824	128
581.55224174924251	142
581.86372174017083	142
582.17519688195853	132
582.48666716537036	136
582.7981325811719	149
583.10959312012767	134
583.42104877300335	118
583.7324995305637	140
584.04394538357462	123
584.35538632280077	153
584.66682233900747	146
584.97825342296017	147
585.28967956542385	122
585.60110075716432	130
585.91251698894655	136
586.22392825153634	120
586.53533453569889	160
586.84673583219944	139
587.15813213180388	140
587.46952342527754	164
587.7809097033861	127
588.09229095689534	164
588.40366717657048	155
588.71503835317753	136
589.0264044774824	158
589.33776554025042	145
589.64912153224782	151
589.96047244424017	154
590.27181826699382	155
590.58315899127456	175
590.89449460784817	179
591.20582510748113	160
591.51715048093956	160
591.82847071898937	151
592.13978581239712	169
592.45109575192873	176
592.76240052835112	153
593.07370013243042	168
593.3849945549332	171
593.69628378662594	152
594.00756781827545	167
594.31884664064819	177
594.630120244511	179
594.941388620631	174
595.25265175977484	192
595.56390965270953	191
595.87516229020218	170
596.18640966301973	190
596.49765176192955	172
596.808888577699	184
597.12012010109527	195
597.431346322886	198
597.74256723383849	191
598.05378282472054	203
598.36499308629959	189
598.67619800934381	207
598.98739758462068	201
599.29859180289839	231
599.60978065494464	205
599.92096413152808	210
600.23214222341653	220
600.54331492137851	217
600.8544822161823	213
601.16564409859654	224
601.47680055938963	222
601.78795158933065	240
602.09909717918788	237
602.41023731973064	215
602.7213720017279	242
603.03250121594863	243
603.34362495316191	283
603.65474320413728	242
603.96585595964427	267
604.27696321045244	293
604.58806494733119	295
604.89916116105053	294
605.21025184237988	322
605.52133698208979	309
605.83241657095016	292
606.14349059973131	337
606.45455905920358	329
606.76562194013707	340
607.07667923330268	371
607.38773092947145	368
607.69877701941346	374
608.00981749390053	380
608.320852343703	388
608.63188155959222	394
608.94290513234012	410
609.25392305271782	432
609.5649353114967	438
609.87594189944855	447
610.18694280734576	458
610.4979380259598	487
610.808927546063	516
611.11991135842777	547
611.43088945382658	530
611.74186182303174	538
612.05282845681631	541
612.36378934595268	571
612.67474448121459	590
612.98569385337441	586
613.296637453206	626
613.60757527148257	654
613.918507298978	644
614.22943352646575	670
614.54035394471975	723
614.851268544514	752
615.16217731662334	773
615.47308025182144	783
615.783977340883	787
616.09486857458319	831
616.40575394369625	840
616.71663343899775	882
617.02750705126232	912
617.338374771266	936
617.64923658978387	987
617.96009249759163	1011
618.27094248546541	1017
618.58178654418077	1072
618.89262466451476	1137
619.20345683724292	1122
619.51428305314255	1174
619.82510330298965	1185
620.1359175775616	1294
620.44672586763534	1307
620.75752816398847	1319
621.068324457398	1383
621.37911473864165	1470
621.6898989984976	1529
622.00067722774349	1592
622.311449417158	1626
622.622215557519	1690
622.93297563960539	1714
623.24372965419582	1754
623.55447759206936	1844
623.865219444005	1861
624.17595520078237	2023
624.48668485318069	2081
624.79740839198018	2146
625.10812580796028	2179
625.41883709190154	2289
625.729542234584	2360
626.04024122678845	2406
626.35093405929581	2478
626.66162072288671	2624
626.97230120834263	2657
627.2829755064447	2782
627.59364360797474	2856
627.90430550371445	2813
628.21496118444588	2943
628.5256106409513	3078
628.836253864013	3108
629.14689084441409	3235
629.457521572937	3313
629.7681460403652	3329
630.07876423748189	3480
630.38937615507041	3685
630.69998178391484	3816
631.010581114799	3789
631.32117413850744	3881
631.63176084582437	4146
631.94234122753437	4148
632.25291527442278	4271
632.56348297727436	4424
632.87404432687458	4551
633.18459931400935	4597
633.49514792946434	4734
633.80569016402546	4913
634.11622600847932	5015
634.42675545361226	5252
634.73727849021157	5211
635.04779510906383	5560
635.35830530095654	5620
635.66880905667722	5838
635.97930636701369	6070
636.289797222754	6128
636.60028161468631	6277
636.9107595335995	6456
637.22123097028225	6669
637.53169591552341	6873
637.84215436011266	7122
638.152606294839	7176
638.46305171049278	7446
638.77349059786411	7572
639.08392294774285	7818
639.39434875092	7877
639.70476799818641	8266
640.01518068033317	8443
640.32558678815155	8628
640.63598631243337	8952
640.94637924397057	9182
641.25676557355519	9341
641.56714529197973	9600
641.87751839003738	9808
642.18788485852053	10080
642.49824468822294	10261
642.80859786993813	10492
643.11894439445985	10805
643.42928425258208	11130
643.73961743509938	11349
644.04994393280663	11628
644.36026373649872	11711
644.67057683697055	12071
644.98088322501837	12364
645.2911828914373	12589
645.601475827024	12864
645.91176202257464	13033
646.22204146888612	13350
646.53231415675509	13536
646.84258007697929	13957
647.15283922035587	13987
647.463091577683	14326
647.773337139759	14447
648.083575897382	14826
648.39380784135119	15130
648.70403296246513	15473
649.01425125152366	15645
649.32446269932632	16032
649.63466729667323	16227
649.94486503436462	16546
650.25505590320108	16823
650.56523989398363	16927
650.87541699751341	17480
651.185587204592	17470
651.4957505060213	17889
651.80590689260373	18163
652.1160563551415	18344
652.42619888443744	18578
652.73633447129487	18840
653.046463106517	19323
653.356584780908	19647
653.66669948527158	19811
653.9768072104124	20090
654.28690794713532	20335
654.59700168624511	20707
654.90708841854746	20871
655.21716813484807	21343
655.52724082595307	21420
655.83730648266874	21923
656.147365095802	22331
656.45741665615992	22510
656.76746115454966	22763
657.0774985817792	22966
657.38752892865682	22928
657.6975521859905	23334
658.00756834458946	23793
658.3175773952629	23991
658.62757932881971	24252
658.93757413607022	24550
659.24756180782458	24838
659.557542334893	25256
659.86751570808667	25256
660.17748191821681	25757
660.48744095609493	26207
660.797392812533	26312
661.107337478343	26765
661.41727494433781	26602
661.72720520133055	26886
662.03712824013462	27167
662.34704405156356	27395
662.65695262643123	27620
662.96685395555278	28034
663.27674802974263	28072
663.58663483981582	28578
663.89651437658813	28746
664.2063866308755	28932
664.51625159349419	29210
664.82610925526069	29297
665.1359596069924	29337
665.44580263950638	29800
665.75563834362072	30039
666.06546671015326	30286
666.375287729923	30580
666.6851013937486	30891
666.99490769244937	30977
667.30470661684512	30838
667.61449815775586	31121
667.924282306002	31474
668.23405905240463	31551
668.54382838778463	31794
668.85359030296411	31798
669.16334478876468	32005
669.47309183600908	32276
669.78283143551982	32438
670.09256357812023	32601
670.40228825463407	32621
670.71200545588522	32908
671.0217151726979	33014
671.33141739589735	33170
671.64111211630836	32976
671.950799324757	33362
672.26047901206869	33478
672.57015116907019	33509
672.87981578658844	33690
673.18947285545039	33690
673.49912236648379	33697
673.808764310517	33835
674.11839867837818	33766
674.42802546089627	33780
674.7376446489003	33990
675.04725623322054	33943
675.35686020468688	33932
675.66645655412981	33991
675.97604527238025	33993
676.28562635026981	33799
676.59519977863033	34057
676.90476554829365	33824
677.214323650093	33830
677.523874074861	33764
677.83341681343165	33844
678.14295185663866	33775
678.45247919531619	33663
678.76199882029937	33659
679.07151072242357	33605
679.38101489252415	33645
679.69051132143761	33122
680.00000000000011	33158
680.309480919049	33088
680.61895406942153	33003
680.92841944195573	32905
681.23787702749	32914
681.54732681686278	32884
681.85676880091387	32679
682.16620297048223	32349
682.47562931640857	32225
682.78504782953348	32246
683.09445850069744	31995
683.40386132074252	31797
683.71325628051045	31586
684.02264337084353	31595
684.33202258258461	31488
684.64139390657726	31218
684.95075733366514	31249
685.26011285469224	30882
685.56946046050336	31028
685.87880014194377	30844
686.188131889859	30825
686.49745569509537	30434
686.80677154849934	30545
687.11607944091793	30168
687.42537936319832	30200
687.73467130618883	30005
688.04395526073779	29827
688.3532312176942	29916
688.66249916790753	29389
688.97175910222734	29265
689.28101101150423	29428
689.59025488658881	29179
689.89949071833291	29201
690.20871849758782	28902
690.51793821520585	28686
690.82714986204019	28729
691.13635342894349	28389
691.44554890677	28366
691.75473628637371	28356
692.06391555860955	27867
692.37308671433209	27801
692.682249744398	27713
692.991404639663	27410
693.30055139098351	27174
693.60968998921726	27152
693.9188204252215	26887
694.22794268985479	26683
694.53705677397568	26558
694.8461626684433	26193
695.15526036411723	26251
695.46434985185817	25676
695.77343112252629	25512
696.08250416698331	25239
696.39156897609041	25082
696.70062554071023	24851
697.00967385170588	24486
697.31871389993967	24439
697.62774567627628	24070
697.9367691715795	23754
698.24578437671425	23615
698.55479128254592	23163
698.86378987994055	22904
699.17278015976422	22813
699.48176211288387	22567
699.79073573016728	22290
700.09970100248211	22145
700.40865792069678	21754
700.71760647568055	21415
701.02654665830289	21211
701.33547845943372	20909
701.64440186994386	20768
701.953316880704	20355
702.26222348258648	19887
702.57112166646323	19859
702.88001142320684	19645
703.18889274369087	19417
703.49776561878878	19047
703.80663003937514	19063
704.11548599632522	18660
704.424333480514	18398
704.73317248281751	18197
705.04200299411241	17911
705.35082500527608	17515
705.65963850718583	17313
705.96844349071966	17107
706.277239946757	16911
706.58602786617655	16688
706.89480723985844	16386
707.20357805868332	16383
707.51234031353147	16150
707.8210939952852	15868
708.12983909482614	15834
708.43857560303707	15519
708.74730351080132	15419
709.05602280900268	15087
709.36473348852519	15060
709.67343554025422	14891
709.98212895507493	14773
710.29081372387361	14560
710.59948983753657	14445
710.90815728695156	14131
711.21681606300581	14123
711.52546615658787	13919
711.83410755858677	13713
712.142740259892	13712
712.45136425139356	13584
712.75997952398222	13428
713.06858606854917	13234
713.37718387598613	13052
713.68577293718556	13000
713.99435324304079	12790
714.30292478444539	12790
714.61148755229283	12707
714.92004153747871	12623
715.228586730898	12389
715.5371231234468	12315
715.8456507060215	12148
716.1541694695195	12042
716.46267940483813	11892
716.77118050287618	11864
717.07967275453245	11561
717.38815615070621	11659
717.69663068229818	11430
718.00509634020852	11484
718.31355311533878	11234
718.62200099859115	11344
718.93043998086807	11024
719.23887005307256	11077
719.5472912061083	11010
719.85570343088023	10805
720.16410671829294	10697
720.47250105925207	10575
720.78088644466413	10556
721.08926286543556	10375
721.397630312474	10254
721.70598877668783	10183
722.01433824898538	10118
722.32267872027637	10042
722.6310101814704	9924
722.93933262347832	9894
723.247646037211	9645
723.5559504135806	9675
723.86424574349962	9512
724.172532017881	9334
724.48080922763859	9343
724.78907736368649	9260
725.09733641693981	9090
725.40558637831452	9054
725.71382723872648	8992
726.02205898909278	8905
726.330281620331	8817
726.63849512335923	8767
726.94669948909632	8800
727.25489470846173	8596
727.56308077237566	8616
727.87125767175894	8297
728.17942539753255	8376
728.48758394061906	8299
728.79573329194113	8077
729.103873442422	8169
729.41200438298551	8054
729.7201261045567	7936
730.0282385980604	7871
730.336341854423	7879
730.64443586457128	7718
730.95252061943211	7787
731.26059610993377	7761
731.56866232700474	7627
731.87671926157418	7617
732.18476690457248	7504
732.49280524692972	7415
732.80083427957743	7515
733.108853993448	7463
733.416864379473	7380
733.72486542858678	7360
734.03285713172284	7137
734.34083947981583	7230
734.648812463801	7216
734.95677607461471	7035
735.26473030319346	7051
735.57267514047442	6901
735.8806105773956	6954
736.188536604896	6881
736.496453213915	6874
736.80436039539245	6801
737.11225814026909	6771
737.42014643948676	6740
737.72802528398745	6702
738.03589466471385	6733
738.34375457260967	6685
738.65160499861884	6684
738.95944593368665	6651
739.2672773687583	6650
739.57509929478044	6643
739.88291170270008	6633
740.190714583465	6579
740.49850792802317	6496
740.80629172732415	6520
741.11406597231735	6613
741.42183065395363	6563
741.7295857631841	6608
742.03733129096065	6475
742.34506722823619	6559
742.65279356596363	6496
742.96051029509727	6573
743.2682174065917	6457
743.57591489140293	6329
743.88360274048648	6393
744.1912809447997	6280
744.49894949530017	6383
744.80660838294614	6385
745.11425759869667	6414
745.42189713351172	6404
745.72952697835171	6218
746.0371471241782	6199
746.34475756195252	6313
746.65235828263792	6286
746.95994927719744	6360
747.26753053659559	6309
747.575102051797	6161
747.88266381376764	6199
748.19021581347351	6118
748.49775804188187	6051
748.80529048996061	6010
749.112813148678	6094
749.42032600900359	5976
749.72782906190753	5937
750.03532229836026	5955
750.34280570933367	5861
750.6502792858	5852
750.95774301873178	5893
751.26519689910356	5821
751.57264091788932	5736
751.88007506606471	5736
752.187499334605	5631
752.49491371448789	5691
752.80231819669029	5584
753.10971277219073	5562
753.41709743196839	5440
753.72447216700266	5461
754.03183696827455	5418
754.33919182676482	5435
754.64653673345617	5428
754.95387167933086	5213
755.26119665537294	5230
755.56851165256649	5333
755.87581666189692	5203
756.1831116743499	5115
756.49039668091223	5065
756.79767167257125	4993
757.10493664031549	5009
757.41219157513342	4984
757.71943646801515	4936
758.02667130995121	5042
758.33389609193284	4965
758.641110804952	4802
758.94831544000181	4873
759.255509988076	4777
759.56269444016868	4775
759.86986878727532	4774
760.17703302039206	4672
760.48418713051535	4703
760.791331108643	4660
761.09846494577323	4552
761.40558863290539	4553
761.71270216103949	4576
762.019805521176	4524
762.32689870431659	4412
762.63398170146365	4426
762.94105450362053	4298
763.24811710179063	4400
763.55516948697914	4337
763.8622116501914	4361
764.169243582434	4331
764.47626527471391	4294
764.78327671803891	4164
765.090277903418	4162
765.39726882186085	4149
765.70424946437731	4182
766.01121982197913	4125
766.31817988567809	4066
766.62512964648715	4099
766.93206909541959	3969
767.23899822349006	3978
767.545917021714	3865
767.8528254811074	3801
768.15972359268665	3857
768.46661134747012	3800
768.77348873647611	3784
769.080355750724	3676
769.387212381234	3738
769.69405861902692	3727
770.00089445512492	3635
770.30771988055051	3604
770.61453488632731	3635
770.9213394634794	3527
771.22813360303212	3543
771.53491729601137	3489
771.84169053344431	3427
772.14845330635808	3417
772.45520560578154	3349
772.7619474227439	3388
773.06867874827583	3355
773.37539957340755	3266
773.68210988917133	3274
773.98880968660012	3222
774.2954989567271	3256
774.60217769058693	3138
774.90884587921471	3091
775.21550351364658	3096
775.5221505849197	2996
775.82878708407168	2964
776.13541300214126	2963
776.44202833016789	2909
776.748633059192	2824
777.05522718025486	2833
777.36181068439862	2821
777.668383562666	2801
777.97494580610123	2732
778.28149740574838	2715
778.58803835265371	2622
778.89456863786313	2584
779.2010882524238	2620
779.50759718738436	2546
779.81409543379368	2572
780.12058298270154	2520
780.42705982515861	2485
780.73352595221661	2536
781.03998135492816	2389
781.34642602434633	2444
781.6528599515259	2348
781.95928312752164	2332
782.26569554338948	2322
782.57209719018658	2231
782.87848805897045	2226
783.18486814080018	2249
783.491237426735	2153
783.79759590783533	2159
784.10394357516236	2153
784.4102804197787	2120
784.71660643274731	2112
785.02292160513207	2041
785.32922592799821	1981
785.63551939241086	2047
785.94180198943729	1982
786.24807371014481	1924
786.55433454560182	1975
786.860584486878	1936
787.16682352504347	1887
787.47305165116927	1856
787.77926885632758	1845
788.08547513159135	1839
788.39167046803459	1787
788.697854856732	1791
789.00402828875929	1809
789.31019075519328	1805
789.61634224711111	1779
789.92248275559143	1773
790.22861227171359	1711
790.5347307865577	1731
790.84083829120527	1687
791.146934776738	1679
791.4530202342396	1640
791.7590946547931	1614
792.06515802948388	1601
792.37121034939776	1581
792.67725160562111	1559
792.983281789242	1527
793.28930089134872	1521
793.59530890303074	1527
793.90130581537858	1484
794.2072916194835	1478
794.51326630643791	1436
794.81922986733491	1439
795.125182293269	1445
795.4311235753346	1412
795.73705370462812	1346
796.04297267224661	1400
796.34888046928779	1344
796.65477708685057	1218
796.96066251603452	1212
797.2665367479409	1263
797.572399773671	1291
797.87825158432736	1297
798.18409217101362	1281
798.48992152483447	1240
798.79573963689518	1254
799.10154649830224	1215
799.407342100163	1181
799.7131264335859	1235
800.01889948967994	1202
800.32466125955557	1148
800.63041173432407	1155
800.93615090509718	1155
801.24187876298845	1166
801.54759529911189	1112
801.85330050458231	1109
802.15899437051587	1086
802.46467688802932	1068
802.77034804824086	1051
803.07600784226941	1074
803.38165626123475	1090
803.68729329625751	1029
803.99291893845964	1005
804.29853317896414	1028
804.60413600889444	1019
804.9097274193756	989
805.215307401533	973
805.52087594649367	950
805.826433045385	978
806.1319786893356	959
806.43751286947565	888
806.74303557693509	940
807.04854680284586	926
807.35404653834053	931
807.65953477455264	926
807.96501150261656	893
808.27047671366836	881
808.575930398844	834
808.88137254928131	867
809.18680315611891	853
809.49222221049615	842
809.79762970355364	840
810.1030256264329	857
810.40840997027635	843
810.71378272622746	834
811.01914388543128	784
811.32449343903272	789
811.62983137817844	789
811.93515769401608	810
812.24047237769446	764
812.54577542036247	747
812.85106681317109	728
813.15634654727194	760
813.46161461381757	758
813.76687100396146	697
814.07211570885818	731
814.37734871966359	758
814.68257002753387	733
814.98777962362738	703
815.29297749910211	691
815.59816364511823	688
815.90333805283615	691
816.20850071341772	702
816.51365161802607	683
816.81879075782456	652
817.123918123978	646
817.42903370765237	667
817.73413750001453	646
818.03922949223272	617
818.34430967547519	652
818.64937804091255	636
818.95443457971544	644
819.25947928305618	620
819.56451214210767	626
819.869533148044	612
820.17454229204077	634
820.47953956527351	618
820.78452495891986	583
821.08949846415817	603
821.39446007216759	632
821.69940977412853	585
822.00434756122263	584
822.309273424632	588
822.61418735554059	541
822.91908934513276	605
823.22397938459414	551
823.5288574651114	544
823.83372357787255	562
824.13857771406583	570
824.44341986488189	557
824.7482500215109	557
825.0530681751452	537
825.35787431697781	549
825.6626684382029	580
825.96745053001541	540
826.2722205836119	539
826.57697859018947	537
826.88172454094638	528
827.18645842708224	535
827.49118023979736	499
827.79588997029362	495
828.10058760977347	472
828.40527314944075	489
828.70994658050017	519
829.01460789415762	501
829.31925708162009	496
829.623894134096	481
829.9285190427936	517
830.23313179892375	486
830.53773239369752	512
830.84232081832727	457
831.14689706402669	508
831.45146112200973	490
831.756012983493	482
832.06055263969222	460
832.36508008182557	466
832.66959530111228	468
832.974098288772	469
833.278589036026	452
833.58306753409624	453
833.88753377420619	453
834.1919877475799	466
834.4964294454436	447
834.800858859023	429
835.10527597954638	445
835.40968079824233	410
835.71407330634065	427
836.01845349507232	420
836.3228213556697	425
836.627176879366	431
836.93152005739512	446
837.235850880993	421
837.54016934139611	422
837.84447542984162	409
838.14876913756893	437
838.45305045581745	435
838.75731937582862	399
839.06157588884412	408
839.36581998610768	399
839.67005165886326	373
839.97427089835651	397
840.27847769583423	382
840.58267204254378	420
840.88685392973446	425
841.1910233486559	406
841.49518029055946	393
841.799324746697	352
842.1034567083226	397
842.40757616669021	392
842.71168311305564	367
843.01577753867559	398
843.31985943480811	369
843.6239287927126	358
843.92798560364861	353
844.23202985887781	380
844.53606154966246	336
844.84008066726642	350
845.14408720295455	351
845.44808114799241	349
845.75206249364749	363
846.05603123118749	360
846.35998735188218	362
846.66393084700178	349
846.9678617078182	345
847.27177992560416	345
847.57568549163352	331
847.87957839718138	342
848.18345863352442	325
848.48732619193936	328
848.79118106370561	308
849.09502324010214	345
849.3988527124103	346
849.702669471912	325
850.00647350989084	327
850.3102648176307	322
850.61404338641739	317
850.91780920753763	313
851.22156227227947	313
851.52530257193177	283
851.82903009778488	300
852.13274484113037	319
852.43644679326053	295
852.74013594546921	309
853.0438122890514	332
853.34747581530337	323
853.651126515522	320
853.95476438100638	316
854.25838940305573	302
854.56200157297087	294
854.86560088205431	279
855.16918732160866	286
855.47276088293859	288
855.77632155734977	278
856.079869336149	291
856.3834042106439	267
856.686926172144	284
856.99043521195938	284
857.29393132140194	289
857.597414491784	263
857.9008847144197	283
858.20434198062446	275
858.50778628171406	269
858.81121760900623	264
859.11463595381974	255
859.41804130747482	259
859.721433661292	246
860.02481300659429	248
860.32817933470471	253
860.63153263694835	271
860.93487290465089	237
861.23820012913973	243
861.54151430174318	233
861.84481541379068	239
862.14810345661351	231
862.45137842154327	254
862.75464029991338	226
863.057889083058	239
863.36112476231335	229
863.66434732901587	218
863.96755677450392	218
864.270753090117	215
864.57393626719488	214
864.87710629708022	241
865.18026317111594	235
865.4834068806457	220
865.78653741701567	205
866.0896547715721	227
866.392758935663	226
866.69584990063765	218
866.99892765784625	222
867.30199219864062	212
867.60504351437385	195
867.90808159639948	232
868.21110643607335	203
868.5141180247515	192
868.81711635379247	183
869.12010141455482	195
869.42307319839892	188
869.7260316966865	195
870.02897690078021	205
870.33190880204393	200
870.63482739184349	200
870.93773266154517	199
871.24062460251616	205
871.54350320612662	185
871.846368463746	167
872.14922036674625	179
872.45205890649981	183
872.75488407438138	195
873.05769586176575	174
873.36049426002944	200
873.66327926055078	179
873.96605085470856	180
874.26880903388292	187
874.57155378945606	175
874.87428511281041	170
875.17700299533021	168
875.47970742840118	173
875.78239840340984	168
876.08507591174407	168
876.38773994479322	170
876.69039049394769	181
876.99302755059944	169
877.29565110614146	145
877.5982611519679	164
877.90085767947471	166
878.20344068005841	160
878.50601014511744	153
878.8085660660513	146
879.1111084342607	162
879.41363724114751	159
879.716152478115	125
880.0186541365681	137
880.32114220791232	166
880.62361668355516	150
880.92607755490474	145
881.22852481337111	156
881.530958450365	121
881.83337845729909	129
882.1357848255866	150
882.438177546643	147
882.740556611884	140
883.04292201272744	157
883.34527374059212	131
883.647611786898	139
883.94993614306657	143
884.25224680052065	140
884.55454375068393	121
884.85682698498238	145
885.159096494842	133
