# Supplementary material for: Anomalous deep-red luminescence of perylene black analogues with strong π-π interactions
Source: Nat Commun. 2023 Apr 6;14:1922. doi: 10.1038/s41467-023-37171-y (PMC10079835; doi:10.1038/s41467-023-37171-y)
Supplement: Supplementary file 3 — Source data [file 41467_2023_37171_MOESM3_ESM.zip › DATA/Temperature-dependent PL spectra and fluorescence decay of crystalline film/Supplementary Fig. 24a/810-200K-1S-EX480NM 300.csv]

471.67766888101448	36
471.99028276455613	23
472.30289504096527	24
472.61550570108284	20
472.92811473574989	33
473.24072213580666	13
473.55332789209336	31
473.86593199544933	13
474.1785344367139	26
474.49113520672552	21
474.80373429632243	25
475.11633169634268	17
475.42892739762328	31
475.74152139100158	18
476.0541136673134	30
476.36670421739564	25
476.67929303208308	17
476.99188010221161	22
477.30446541861556	30
477.61704897212951	26
477.92963075358745	47
478.24221075382258	40
478.55478896366805	39
478.86736537395689	36
479.17993997552071	31
479.49251275919204	37
479.80508371580152	42
480.11765283618081	32
480.43022011116011	42
480.74278553156955	27
481.05534908823893	31
481.3679107719978	29
481.68047057367477	23
481.9930284840986	30
482.3055844940975	18
482.61813859449853	13
482.93069077612978	20
483.24324102981785	22
483.55578934638896	27
483.86833571666938	26
484.18088013148508	31
484.49342258166109	27
484.80596305802226	34
485.11850155139314	21
485.431038052598	22
485.74357255246059	34
486.0561050418039	29
486.36863551145126	37
486.68116395222489	28
486.99369035494715	26
487.30621471043958	21
487.61873700952418	20
487.93125724302115	32
488.24377540175158	32
488.55629147653553	25
488.86880545819321	34
489.1813173375437	40
489.49382710540635	24
489.80633475259975	42
490.11884026994227	48
490.431343648252	41
490.74384487834635	20
491.05634395104295	27
491.36884085715855	36
491.681335587509	25
491.99382813291135	34
492.306318484181	13
492.61880663213338	29
492.93129256758351	23
493.24377628134579	24
493.556257764235	19
493.86873700706491	34
494.18121400064928	18
494.49368873580113	16
494.80616120333332	25
495.11863139405887	29
495.43109929878926	26
495.74356490833679	32
496.05602821351295	32
496.36848920512864	14
496.68094787399497	17
496.99340421092217	34
497.30585820672025	38
497.618309852199	32
497.930759138168	30
498.2432060554363	27
498.55565059481262	32
498.86809274710549	26
499.18053250312255	21
499.49296985367175	41
499.80540478956044	49
500.11783730159578	28
500.43026738058438	32
500.74269501733289	37
501.05512020264717	28
501.36754292733309	28
501.67996318219559	20
501.99238095804031	45
502.30479624567175	31
502.61720903589458	47
502.92961931951248	34
503.24202708732969	33
503.55443233014927	32
503.8668350387747	28
504.17923520400888	44
504.49163281665415	25
504.80402786751279	33
505.11642034738662	36
505.42881024707719	45
505.74119755738593	22
506.05358226911386	26
506.36596437306156	26
506.67834386002937	35
506.99072072081725	46
507.30309494622503	37
507.61546652705232	37
507.92783545409821	34
508.24020171816147	27
508.55256531004056	23
508.86492622053396	35
509.17728444043945	30
509.48963996055494	42
509.80199277167742	48
510.11434286460417	27
510.42669023013229	45
510.73903485905777	43
511.0513767421769	49
511.36371587028589	44
511.67605223418053	40
511.9883858246555	42
512.30071663250646	36
512.6130446485281	32
512.92536986351467	45
513.237692268261	38
513.55001185356036	41
513.86232861020676	27
514.17464252899379	36
514.48695360071429	36
514.79926181616122	35
515.1115671661272	47
515.42386964140451	39
515.73616923278553	41
516.0484659310614	32
516.36075972702429	41
516.67305061146533	48
516.985338575175	41
517.29762360894472	45
517.60990570356478	37
517.922184849825	52
518.23446103851586	27
518.54673426042689	42
518.85900450634756	39
519.17127176706674	46
519.483536033374	41
519.79579729605769	37
520.10805554590615	49
520.42031077370768	60
520.73256297025046	46
521.04481212632174	49
521.35705823270951	50
521.66930128020044	42
521.98154125958183	44
522.29377816164072	58
522.60601197716289	61
522.918242696935	35
523.23047031174337	52
523.54269481237316	51
523.85491618961044	57
524.16713443424021	47
524.4793495370476	41
524.79156148881771	45
525.10377028033486	55
525.41597590238371	53
525.72817834574835	43
526.04037760121275	43
526.35257365956079	51
526.66476651157541	58
526.97695614804047	41
527.28914255973893	32
527.60132573745352	50
527.913505671967	59
528.22568235406175	45
528.53785577451981	51
528.85002592412343	50
529.1621927936543	45
529.47435637389367	47
529.78651665562359	53
530.09867362962461	47
530.41082728667811	50
530.72297761756442	56
531.03512461306445	57
531.34726826395831	49
531.65940856102623	58
531.971545495048	55
532.28367905680363	63
532.59580923707233	53
532.90793602663371	63
533.220059416267	67
533.53217939675073	62
533.84429595886411	57
534.15640909338572	54
534.4685187910934	63
534.780625042766	68
535.09272783918118	60
535.40482717111672	57
535.7169230293506	66
536.02901540465984	61
536.3411042878223	57
536.65318966961456	48
536.96527154081377	60
537.27734989219641	64
537.58942471453952	59
537.90149599861934	65
538.21356373521166	55
538.525627915093	57
538.83768852903938	57
539.1497455678259	59
539.46179902222855	67
539.77384888302288	52
540.08589514098355	69
540.397937786886	60
540.709976811505	81
541.02201220561517	68
541.33404395999116	73
541.64607206540768	75
541.95809651263846	75
542.27011729245783	81
542.58213439563963	74
542.89414781295784	76
543.20615753518621	71
543.51816355309779	80
543.83016585746611	73
544.14216443906435	70
544.45415928866555	76
544.76615039704268	86
545.07813775496857	81
545.39012135321548	63
545.702101182556	84
546.01407723376258	95
546.32604949760741	79
546.63801796486257	58
546.94998262629974	84
547.26194347269052	71
547.57390049480739	69
547.885853683421	79
548.19780302930315	60
548.50974852322486	95
548.82169015595764	86
549.13362791827217	67
549.44556180093923	88
549.75749179472973	86
550.06941789041446	92
550.38134007876363	85
550.69325835054758	91
551.00517269653687	81
551.3170831075015	92
551.62898957421146	90
551.94089208743651	70
552.25279063794687	79
552.56468521651209	79
552.87657581390135	77
553.18846242088455	95
553.50034502823075	79
553.81222362670962	86
554.12409820708967	93
554.43596876014067	75
554.74783527663089	84
555.05969774732978	92
555.37155616300538	80
555.68341051442712	79
555.99526079236273	83
556.30710698758139	88
556.61894909085117	92
556.93078709294	97
557.24262098461634	92
557.55445075664829	89
557.86627639980384	106
558.17809790485069	92
558.48991526255691	89
558.80172846369	85
559.11353749901775	97
559.42534235930725	101
559.73714303532677	101
560.048939517843	99
560.36073179762388	96
560.67251986543613	109
560.984303712047	72
561.29608332822386	112
561.60785870473319	87
561.91962983234259	101
562.23139670181831	113
562.5431593039275	83
562.85491762943673	109
563.16667166911293	102
563.47842141372234	100
563.79016685403167	89
564.10190798080725	110
564.4136447848158	100
564.72537725682344	98
565.0371053875964	94
565.348829167901	104
565.66054858850339	110
565.97226364016967	94
566.28397431366591	107
566.59568059975811	110
566.90738248921252	97
567.21907997279447	112
567.53077304127044	129
567.84246168540574	101
568.15414589596639	93
568.465825663718	95
568.77750097942624	115
569.089171833857	120
569.40083821777546	111
569.71250012194776	108
570.02415753713876	114
570.33581045411449	103
570.64745886363994	98
570.95910275648112	115
571.27074212340278	127
571.58237695517073	102
571.89400724255	132
572.20563297630588	104
572.51725414720408	113
572.82887074600922	111
573.140482763487	95
573.45209019040249	119
573.7636930175205	118
574.07529123560676	117
574.38688483542614	127
574.69847380774354	142
575.0100581433245	130
575.32163783293379	121
575.63321286733662	114
575.94478323729788	124
576.25634893358279	125
576.56790994695643	115
576.87946626818371	125
577.19101788802948	120
577.50256479725908	126
577.81410698663751	144
578.12564444692964	125
578.43717716890046	139
578.748705143315	148
579.06022836093825	122
579.37174681253532	122
579.68326048887138	115
579.99476938071086	139
580.30627347881955	136
580.61777277396186	138
580.92926725690313	116
581.24075691840824	128
581.55224174924251	133
581.86372174017083	134
582.17519688195853	140
582.48666716537036	146
582.7981325811719	150
583.10959312012767	150
583.42104877300335	152
583.7324995305637	162
584.04394538357462	130
584.35538632280077	134
584.66682233900747	150
584.97825342296017	139
585.28967956542385	122
585.60110075716432	155
585.91251698894655	153
586.22392825153634	140
586.53533453569889	138
586.84673583219944	149
587.15813213180388	143
587.46952342527754	150
587.7809097033861	145
588.09229095689534	164
588.40366717657048	149
588.71503835317753	142
589.0264044774824	153
589.33776554025042	140
589.64912153224782	161
589.96047244424017	147
590.27181826699382	144
590.58315899127456	153
590.89449460784817	161
591.20582510748113	157
591.51715048093956	166
591.82847071898937	169
592.13978581239712	145
592.45109575192873	165
592.76240052835112	181
593.07370013243042	184
593.3849945549332	179
593.69628378662594	174
594.00756781827545	180
594.31884664064819	198
594.630120244511	178
594.941388620631	181
595.25265175977484	199
595.56390965270953	201
595.87516229020218	191
596.18640966301973	187
596.49765176192955	215
596.808888577699	209
597.12012010109527	205
597.431346322886	186
597.74256723383849	205
598.05378282472054	205
598.36499308629959	203
598.67619800934381	241
598.98739758462068	201
599.29859180289839	226
599.60978065494464	202
599.92096413152808	240
600.23214222341653	244
600.54331492137851	243
600.8544822161823	249
601.16564409859654	252
601.47680055938963	223
601.78795158933065	248
602.09909717918788	263
602.41023731973064	263
602.7213720017279	256
603.03250121594863	283
603.34362495316191	276
603.65474320413728	279
603.96585595964427	311
604.27696321045244	317
604.58806494733119	310
604.89916116105053	315
605.21025184237988	348
605.52133698208979	357
605.83241657095016	314
606.14349059973131	332
606.45455905920358	365
606.76562194013707	357
607.07667923330268	382
607.38773092947145	376
607.69877701941346	389
608.00981749390053	433
608.320852343703	465
608.63188155959222	439
608.94290513234012	485
609.25392305271782	481
609.5649353114967	519
609.87594189944855	489
610.18694280734576	531
610.4979380259598	525
610.808927546063	511
611.11991135842777	566
611.43088945382658	575
611.74186182303174	569
612.05282845681631	639
612.36378934595268	614
612.67474448121459	647
612.98569385337441	696
613.296637453206	716
613.60757527148257	743
613.918507298978	752
614.22943352646575	765
614.54035394471975	804
614.851268544514	808
615.16217731662334	851
615.47308025182144	878
615.783977340883	925
616.09486857458319	937
616.40575394369625	954
616.71663343899775	951
617.02750705126232	1036
617.338374771266	1041
617.64923658978387	1082
617.96009249759163	1192
618.27094248546541	1144
618.58178654418077	1220
618.89262466451476	1222
619.20345683724292	1255
619.51428305314255	1284
619.82510330298965	1399
620.1359175775616	1413
620.44672586763534	1414
620.75752816398847	1516
621.068324457398	1572
621.37911473864165	1637
621.6898989984976	1701
622.00067722774349	1769
622.311449417158	1699
622.622215557519	1849
622.93297563960539	1885
623.24372965419582	1962
623.55447759206936	2041
623.865219444005	2102
624.17595520078237	2209
624.48668485318069	2257
624.79740839198018	2326
625.10812580796028	2381
625.41883709190154	2431
625.729542234584	2582
626.04024122678845	2623
626.35093405929581	2709
626.66162072288671	2820
626.97230120834263	2889
627.2829755064447	2980
627.59364360797474	3136
627.90430550371445	3146
628.21496118444588	3226
628.5256106409513	3370
628.836253864013	3427
629.14689084441409	3570
629.457521572937	3618
629.7681460403652	3711
630.07876423748189	3749
630.38937615507041	3826
630.69998178391484	3943
631.010581114799	4041
631.32117413850744	4193
631.63176084582437	4341
631.94234122753437	4400
632.25291527442278	4599
632.56348297727436	4692
632.87404432687458	4793
633.18459931400935	4909
633.49514792946434	5063
633.80569016402546	5181
634.11622600847932	5389
634.42675545361226	5438
634.73727849021157	5607
635.04779510906383	5888
635.35830530095654	5910
635.66880905667722	6229
635.97930636701369	6243
636.289797222754	6484
636.60028161468631	6616
636.9107595335995	6818
637.22123097028225	7030
637.53169591552341	7193
637.84215436011266	7295
638.152606294839	7529
638.46305171049278	7680
638.77349059786411	7843
639.08392294774285	8232
639.39434875092	8336
639.70476799818641	8587
640.01518068033317	8759
640.32558678815155	9018
640.63598631243337	9298
640.94637924397057	9329
641.25676557355519	9669
641.56714529197973	9833
641.87751839003738	10199
642.18788485852053	10495
642.49824468822294	10615
642.80859786993813	10862
643.11894439445985	11157
643.42928425258208	11501
643.73961743509938	11566
644.04994393280663	11916
644.36026373649872	12152
644.67057683697055	12321
644.98088322501837	12521
645.2911828914373	12809
645.601475827024	13032
645.91176202257464	13328
646.22204146888612	13585
646.53231415675509	13924
646.84258007697929	14114
647.15283922035587	14357
647.463091577683	14541
647.773337139759	14793
648.083575897382	15081
648.39380784135119	15337
648.70403296246513	15639
649.01425125152366	15879
649.32446269932632	16156
649.63466729667323	16322
649.94486503436462	16590
650.25505590320108	17008
650.56523989398363	16996
650.87541699751341	17430
651.185587204592	17707
651.4957505060213	17797
651.80590689260373	18046
652.1160563551415	18331
652.42619888443744	18613
652.73633447129487	19101
653.046463106517	19314
653.356584780908	19602
653.66669948527158	19786
653.9768072104124	20049
654.28690794713532	20416
654.59700168624511	20398
654.90708841854746	20862
655.21716813484807	20995
655.52724082595307	21546
655.83730648266874	21722
656.147365095802	21822
656.45741665615992	22036
656.76746115454966	22289
657.0774985817792	22710
657.38752892865682	22963
657.6975521859905	23022
658.00756834458946	23642
658.3175773952629	23707
658.62757932881971	24124
658.93757413607022	24290
659.24756180782458	24414
659.557542334893	24662
659.86751570808667	24969
660.17748191821681	25396
660.48744095609493	25556
660.797392812533	25490
661.107337478343	25861
661.41727494433781	26035
661.72720520133055	26606
662.03712824013462	26701
662.34704405156356	26968
662.65695262643123	27040
662.96685395555278	27433
663.27674802974263	27361
663.58663483981582	27867
663.89651437658813	28052
664.2063866308755	28321
664.51625159349419	28392
664.82610925526069	28644
665.1359596069924	28907
665.44580263950638	28973
665.75563834362072	29343
666.06546671015326	29493
666.375287729923	29815
666.6851013937486	29961
666.99490769244937	30086
667.30470661684512	30202
667.61449815775586	30290
667.924282306002	30572
668.23405905240463	30521
668.54382838778463	30814
668.85359030296411	31180
669.16334478876468	31308
669.47309183600908	31374
669.78283143551982	31479
670.09256357812023	31309
670.40228825463407	31571
670.71200545588522	31872
671.0217151726979	31988
671.33141739589735	31935
671.64111211630836	31819
671.950799324757	32194
672.26047901206869	32263
672.57015116907019	32592
672.87981578658844	32286
673.18947285545039	32493
673.49912236648379	32384
673.808764310517	32433
674.11839867837818	32480
674.42802546089627	32561
674.7376446489003	32918
675.04725623322054	32763
675.35686020468688	32770
675.66645655412981	32839
675.97604527238025	32724
676.28562635026981	32657
676.59519977863033	32657
676.90476554829365	32691
677.214323650093	32799
677.523874074861	32713
677.83341681343165	32484
678.14295185663866	32706
678.45247919531619	32314
678.76199882029937	32366
679.07151072242357	32224
679.38101489252415	32049
679.69051132143761	32010
680.00000000000011	32088
680.309480919049	31886
680.61895406942153	31909
680.92841944195573	31579
681.23787702749	31527
681.54732681686278	31394
681.85676880091387	31346
682.16620297048223	31338
682.47562931640857	31200
682.78504782953348	30967
683.09445850069744	30712
683.40386132074252	30521
683.71325628051045	30517
684.02264337084353	30505
684.33202258258461	30409
684.64139390657726	30226
684.95075733366514	30272
685.26011285469224	29936
685.56946046050336	29838
685.87880014194377	29547
686.188131889859	29626
686.49745569509537	29475
686.80677154849934	29351
687.11607944091793	29310
687.42537936319832	29140
687.73467130618883	28922
688.04395526073779	28514
688.3532312176942	28776
688.66249916790753	28601
688.97175910222734	28509
689.28101101150423	28419
689.59025488658881	28355
689.89949071833291	27999
690.20871849758782	28022
690.51793821520585	27628
690.82714986204019	27531
691.13635342894349	27579
691.44554890677	27274
691.75473628637371	27194
692.06391555860955	27108
692.37308671433209	26934
692.682249744398	26730
692.991404639663	26415
693.30055139098351	26232
693.60968998921726	26074
693.9188204252215	26080
694.22794268985479	25693
694.53705677397568	25613
694.8461626684433	25642
695.15526036411723	25077
695.46434985185817	24739
695.77343112252629	25085
696.08250416698331	24695
696.39156897609041	24461
696.70062554071023	24281
697.00967385170588	23905
697.31871389993967	23584
697.62774567627628	23363
697.9367691715795	23081
698.24578437671425	23000
698.55479128254592	22793
698.86378987994055	22576
699.17278015976422	22003
699.48176211288387	21724
699.79073573016728	21609
700.09970100248211	21417
700.40865792069678	21169
700.71760647568055	20843
701.02654665830289	20538
701.33547845943372	20331
701.64440186994386	20026
701.953316880704	19823
702.26222348258648	19629
702.57112166646323	19481
702.88001142320684	19128
703.18889274369087	18835
703.49776561878878	18432
703.80663003937514	18358
704.11548599632522	18153
704.424333480514	17917
704.73317248281751	17695
705.04200299411241	17474
705.35082500527608	17216
705.65963850718583	17094
705.96844349071966	16873
706.277239946757	16556
706.58602786617655	16437
706.89480723985844	16172
707.20357805868332	16045
707.51234031353147	15870
707.8210939952852	15654
708.12983909482614	15272
708.43857560303707	15144
708.74730351080132	15065
709.05602280900268	14919
709.36473348852519	14852
709.67343554025422	14527
709.98212895507493	14541
710.29081372387361	14395
710.59948983753657	14223
710.90815728695156	14068
711.21681606300581	13944
711.52546615658787	13785
711.83410755858677	13634
712.142740259892	13420
712.45136425139356	13429
712.75997952398222	13246
713.06858606854917	12943
713.37718387598613	12873
713.68577293718556	12918
713.99435324304079	12725
714.30292478444539	12663
714.61148755229283	12598
714.92004153747871	12316
715.228586730898	12358
715.5371231234468	12197
715.8456507060215	12116
716.1541694695195	12022
716.46267940483813	11949
716.77118050287618	11665
717.07967275453245	11573
717.38815615070621	11545
717.69663068229818	11519
718.00509634020852	11435
718.31355311533878	11235
718.62200099859115	11104
718.93043998086807	11064
719.23887005307256	10901
719.5472912061083	10767
719.85570343088023	10765
720.16410671829294	10613
720.47250105925207	10499
720.78088644466413	10428
721.08926286543556	10192
721.397630312474	10257
721.70598877668783	10197
722.01433824898538	10078
722.32267872027637	9938
722.6310101814704	9888
722.93933262347832	9681
723.247646037211	9585
723.5559504135806	9661
723.86424574349962	9381
724.172532017881	9223
724.48080922763859	9295
724.78907736368649	9123
725.09733641693981	9139
725.40558637831452	8934
725.71382723872648	8913
726.02205898909278	8820
726.330281620331	8686
726.63849512335923	8571
726.94669948909632	8536
727.25489470846173	8443
727.56308077237566	8376
727.87125767175894	8421
728.17942539753255	8303
728.48758394061906	8232
728.79573329194113	8189
729.103873442422	8051
729.41200438298551	7838
729.7201261045567	8069
730.0282385980604	7919
730.336341854423	7652
730.64443586457128	7738
730.95252061943211	7670
731.26059610993377	7628
731.56866232700474	7659
731.87671926157418	7518
732.18476690457248	7363
732.49280524692972	7381
732.80083427957743	7422
733.108853993448	7172
733.416864379473	7326
733.72486542858678	7246
734.03285713172284	7198
734.34083947981583	7131
734.648812463801	7015
734.95677607461471	6927
735.26473030319346	6893
735.57267514047442	6825
735.8806105773956	6780
736.188536604896	6837
736.496453213915	6782
736.80436039539245	6702
737.11225814026909	6653
737.42014643948676	6690
737.72802528398745	6728
738.03589466471385	6671
738.34375457260967	6598
738.65160499861884	6508
738.95944593368665	6607
739.2672773687583	6631
739.57509929478044	6415
739.88291170270008	6545
740.190714583465	6509
740.49850792802317	6435
740.80629172732415	6306
741.11406597231735	6408
741.42183065395363	6447
741.7295857631841	6383
742.03733129096065	6311
742.34506722823619	6356
742.65279356596363	6367
742.96051029509727	6316
743.2682174065917	6311
743.57591489140293	6310
743.88360274048648	6314
744.1912809447997	6191
744.49894949530017	6206
744.80660838294614	6223
745.11425759869667	6127
745.42189713351172	6218
745.72952697835171	6120
746.0371471241782	6171
746.34475756195252	6278
746.65235828263792	6148
746.95994927719744	6090
747.26753053659559	6089
747.575102051797	6092
747.88266381376764	5930
748.19021581347351	5899
748.49775804188187	5946
748.80529048996061	5880
749.112813148678	5927
749.42032600900359	5894
749.72782906190753	5817
750.03532229836026	5826
750.34280570933367	5803
750.6502792858	5744
750.95774301873178	5638
751.26519689910356	5596
751.57264091788932	5616
751.88007506606471	5629
752.187499334605	5504
752.49491371448789	5425
752.80231819669029	5450
753.10971277219073	5396
753.41709743196839	5362
753.72447216700266	5320
754.03183696827455	5231
754.33919182676482	5209
754.64653673345617	5233
754.95387167933086	5126
755.26119665537294	5160
755.56851165256649	5127
755.87581666189692	5045
756.1831116743499	5110
756.49039668091223	5092
756.79767167257125	4872
757.10493664031549	4967
757.41219157513342	4819
757.71943646801515	4792
758.02667130995121	4812
758.33389609193284	4778
758.641110804952	4750
758.94831544000181	4643
759.255509988076	4703
759.56269444016868	4577
759.86986878727532	4611
760.17703302039206	4604
760.48418713051535	4664
760.791331108643	4582
761.09846494577323	4360
761.40558863290539	4519
761.71270216103949	4372
762.019805521176	4299
762.32689870431659	4279
762.63398170146365	4335
762.94105450362053	4250
763.24811710179063	4310
763.55516948697914	4324
763.8622116501914	4246
764.169243582434	4079
764.47626527471391	4215
764.78327671803891	4190
765.090277903418	4110
765.39726882186085	4044
765.70424946437731	3970
766.01121982197913	3955
766.31817988567809	3942
766.62512964648715	3852
766.93206909541959	3928
767.23899822349006	3785
767.545917021714	3810
767.8528254811074	3687
768.15972359268665	3715
768.46661134747012	3752
768.77348873647611	3678
769.080355750724	3634
769.387212381234	3586
769.69405861902692	3599
770.00089445512492	3589
770.30771988055051	3492
770.61453488632731	3513
770.9213394634794	3475
771.22813360303212	3432
771.53491729601137	3403
771.84169053344431	3353
772.14845330635808	3250
772.45520560578154	3225
772.7619474227439	3205
773.06867874827583	3185
773.37539957340755	3159
773.68210988917133	3092
773.98880968660012	3191
774.2954989567271	3110
774.60217769058693	3040
774.90884587921471	3049
775.21550351364658	3070
775.5221505849197	2935
775.82878708407168	2945
776.13541300214126	2867
776.44202833016789	2871
776.748633059192	2822
777.05522718025486	2774
777.36181068439862	2709
777.668383562666	2682
777.97494580610123	2696
778.28149740574838	2619
778.58803835265371	2641
778.89456863786313	2634
779.2010882524238	2444
779.50759718738436	2563
779.81409543379368	2462
780.12058298270154	2453
780.42705982515861	2412
780.73352595221661	2392
781.03998135492816	2372
781.34642602434633	2375
781.6528599515259	2345
781.95928312752164	2330
782.26569554338948	2280
782.57209719018658	2169
782.87848805897045	2201
783.18486814080018	2230
783.491237426735	2152
783.79759590783533	2120
784.10394357516236	2051
784.4102804197787	2137
784.71660643274731	2071
785.02292160513207	2022
785.32922592799821	2018
785.63551939241086	2020
785.94180198943729	1922
786.24807371014481	1950
786.55433454560182	1892
786.860584486878	1883
787.16682352504347	1817
787.47305165116927	1817
787.77926885632758	1797
788.08547513159135	1785
788.39167046803459	1795
788.697854856732	1780
789.00402828875929	1807
789.31019075519328	1723
789.61634224711111	1748
789.92248275559143	1689
790.22861227171359	1693
790.5347307865577	1679
790.84083829120527	1627
791.146934776738	1620
791.4530202342396	1632
791.7590946547931	1494
792.06515802948388	1565
792.37121034939776	1482
792.67725160562111	1520
792.983281789242	1484
793.28930089134872	1525
793.59530890303074	1488
793.90130581537858	1454
794.2072916194835	1500
794.51326630643791	1425
794.81922986733491	1442
795.125182293269	1386
795.4311235753346	1406
795.73705370462812	1402
796.04297267224661	1348
796.34888046928779	1314
796.65477708685057	1150
796.96066251603452	1137
797.2665367479409	1268
797.572399773671	1304
797.87825158432736	1273
798.18409217101362	1313
798.48992152483447	1265
798.79573963689518	1220
799.10154649830224	1207
799.407342100163	1199
799.7131264335859	1209
800.01889948967994	1189
800.32466125955557	1181
800.63041173432407	1138
800.93615090509718	1135
801.24187876298845	1143
801.54759529911189	1134
801.85330050458231	1124
802.15899437051587	1090
802.46467688802932	1090
802.77034804824086	1086
803.07600784226941	1083
803.38165626123475	1064
803.68729329625751	998
803.99291893845964	1066
804.29853317896414	1001
804.60413600889444	1009
804.9097274193756	990
805.215307401533	976
805.52087594649367	955
805.826433045385	936
806.1319786893356	938
806.43751286947565	955
806.74303557693509	906
807.04854680284586	932
807.35404653834053	886
807.65953477455264	933
807.96501150261656	895
808.27047671366836	884
808.575930398844	876
808.88137254928131	866
809.18680315611891	852
809.49222221049615	810
809.79762970355364	847
810.1030256264329	820
810.40840997027635	798
810.71378272622746	802
811.01914388543128	824
811.32449343903272	854
811.62983137817844	807
811.93515769401608	787
812.24047237769446	773
812.54577542036247	745
812.85106681317109	785
813.15634654727194	738
813.46161461381757	715
813.76687100396146	737
814.07211570885818	713
814.37734871966359	716
814.68257002753387	731
814.98777962362738	700
815.29297749910211	663
815.59816364511823	672
815.90333805283615	671
816.20850071341772	747
816.51365161802607	685
816.81879075782456	644
817.123918123978	675
817.42903370765237	620
817.73413750001453	648
818.03922949223272	634
818.34430967547519	633
818.64937804091255	631
818.95443457971544	658
819.25947928305618	622
819.56451214210767	641
819.869533148044	629
820.17454229204077	594
820.47953956527351	584
820.78452495891986	628
821.08949846415817	593
821.39446007216759	596
821.69940977412853	577
822.00434756122263	583
822.309273424632	551
822.61418735554059	585
822.91908934513276	553
823.22397938459414	597
823.5288574651114	542
823.83372357787255	551
824.13857771406583	546
824.44341986488189	549
824.7482500215109	552
825.0530681751452	539
825.35787431697781	541
825.6626684382029	527
825.96745053001541	506
826.2722205836119	548
826.57697859018947	529
826.88172454094638	498
827.18645842708224	540
827.49118023979736	524
827.79588997029362	494
828.10058760977347	467
828.40527314944075	511
828.70994658050017	502
829.01460789415762	486
829.31925708162009	467
829.623894134096	477
829.9285190427936	460
830.23313179892375	472
830.53773239369752	460
830.84232081832727	504
831.14689706402669	474
831.45146112200973	465
831.756012983493	478
832.06055263969222	450
832.36508008182557	486
832.66959530111228	442
832.974098288772	419
833.278589036026	435
833.58306753409624	423
833.88753377420619	440
834.1919877475799	431
834.4964294454436	396
834.800858859023	443
835.10527597954638	416
835.40968079824233	429
835.71407330634065	421
836.01845349507232	407
836.3228213556697	412
836.627176879366	440
836.93152005739512	400
837.235850880993	412
837.54016934139611	425
837.84447542984162	417
838.14876913756893	392
838.45305045581745	424
838.75731937582862	387
839.06157588884412	398
839.36581998610768	400
839.67005165886326	385
839.97427089835651	377
840.27847769583423	393
840.58267204254378	373
840.88685392973446	387
841.1910233486559	350
841.49518029055946	383
841.799324746697	403
842.1034567083226	370
842.40757616669021	398
842.71168311305564	380
843.01577753867559	367
843.31985943480811	372
843.6239287927126	346
843.92798560364861	367
844.23202985887781	356
844.53606154966246	351
844.84008066726642	340
845.14408720295455	321
845.44808114799241	351
845.75206249364749	346
846.05603123118749	329
846.35998735188218	351
846.66393084700178	342
846.9678617078182	304
847.27177992560416	347
847.57568549163352	312
847.87957839718138	324
848.18345863352442	317
848.48732619193936	328
848.79118106370561	315
849.09502324010214	322
849.3988527124103	322
849.702669471912	319
850.00647350989084	321
850.3102648176307	307
850.61404338641739	326
850.91780920753763	290
851.22156227227947	300
851.52530257193177	296
851.82903009778488	296
852.13274484113037	305
852.43644679326053	289
852.74013594546921	293
853.0438122890514	308
853.34747581530337	321
853.651126515522	297
853.95476438100638	270
854.25838940305573	290
854.56200157297087	269
854.86560088205431	291
855.16918732160866	286
855.47276088293859	284
855.77632155734977	279
856.079869336149	266
856.3834042106439	278
856.686926172144	282
856.99043521195938	273
857.29393132140194	266
857.597414491784	267
857.9008847144197	246
858.20434198062446	253
858.50778628171406	261
858.81121760900623	268
859.11463595381974	238
859.41804130747482	260
859.721433661292	259
860.02481300659429	241
860.32817933470471	236
860.63153263694835	242
860.93487290465089	255
861.23820012913973	245
861.54151430174318	256
861.84481541379068	235
862.14810345661351	233
862.45137842154327	226
862.75464029991338	241
863.057889083058	210
863.36112476231335	210
863.66434732901587	223
863.96755677450392	247
864.270753090117	236
864.57393626719488	222
864.87710629708022	226
865.18026317111594	210
865.4834068806457	211
865.78653741701567	212
866.0896547715721	212
866.392758935663	199
866.69584990063765	209
866.99892765784625	192
867.30199219864062	187
867.60504351437385	196
867.90808159639948	204
868.21110643607335	198
868.5141180247515	183
868.81711635379247	205
869.12010141455482	201
869.42307319839892	181
869.7260316966865	199
870.02897690078021	204
870.33190880204393	184
870.63482739184349	177
870.93773266154517	188
871.24062460251616	193
871.54350320612662	177
871.846368463746	160
872.14922036674625	173
872.45205890649981	161
872.75488407438138	186
873.05769586176575	145
873.36049426002944	172
873.66327926055078	169
873.96605085470856	162
874.26880903388292	165
874.57155378945606	157
874.87428511281041	156
875.17700299533021	167
875.47970742840118	165
875.78239840340984	186
876.08507591174407	151
876.38773994479322	161
876.69039049394769	169
876.99302755059944	143
877.29565110614146	164
877.5982611519679	152
877.90085767947471	143
878.20344068005841	150
878.50601014511744	151
878.8085660660513	146
879.1111084342607	152
879.41363724114751	151
879.716152478115	127
880.0186541365681	133
880.32114220791232	157
880.62361668355516	147
880.92607755490474	142
881.22852481337111	149
881.530958450365	137
881.83337845729909	134
882.1357848255866	144
882.438177546643	140
882.740556611884	138
883.04292201272744	143
883.34527374059212	132
883.647611786898	132
883.94993614306657	136
884.25224680052065	119
884.55454375068393	137
884.85682698498238	144
885.159096494842	127
