# Supplementary material for: Anomalous deep-red luminescence of perylene black analogues with strong π-π interactions
Source: Nat Commun. 2023 Apr 6;14:1922. doi: 10.1038/s41467-023-37171-y (PMC10079835; doi:10.1038/s41467-023-37171-y)
Supplement: Supplementary file 3 — Source data [file 41467_2023_37171_MOESM3_ESM.zip › DATA/Temperature-dependent PL spectra and fluorescence decay of crystalline film/Supplementary Fig. 24a/810-210K-1S-EX480NM 301.csv]

471.67766888101448	30
471.99028276455613	13
472.30289504096527	30
472.61550570108284	22
472.92811473574989	31
473.24072213580666	15
473.55332789209336	35
473.86593199544933	10
474.1785344367139	27
474.49113520672552	22
474.80373429632243	37
475.11633169634268	23
475.42892739762328	16
475.74152139100158	17
476.0541136673134	32
476.36670421739564	29
476.67929303208308	19
476.99188010221161	23
477.30446541861556	31
477.61704897212951	16
477.92963075358745	31
478.24221075382258	34
478.55478896366805	47
478.86736537395689	34
479.17993997552071	42
479.49251275919204	27
479.80508371580152	23
480.11765283618081	33
480.43022011116011	42
480.74278553156955	29
481.05534908823893	29
481.3679107719978	43
481.68047057367477	30
481.9930284840986	31
482.3055844940975	27
482.61813859449853	23
482.93069077612978	33
483.24324102981785	20
483.55578934638896	36
483.86833571666938	29
484.18088013148508	19
484.49342258166109	18
484.80596305802226	22
485.11850155139314	17
485.431038052598	19
485.74357255246059	34
486.0561050418039	15
486.36863551145126	15
486.68116395222489	22
486.99369035494715	23
487.30621471043958	24
487.61873700952418	28
487.93125724302115	32
488.24377540175158	36
488.55629147653553	25
488.86880545819321	25
489.1813173375437	36
489.49382710540635	18
489.80633475259975	36
490.11884026994227	17
490.431343648252	20
490.74384487834635	29
491.05634395104295	30
491.36884085715855	27
491.681335587509	32
491.99382813291135	24
492.306318484181	31
492.61880663213338	31
492.93129256758351	29
493.24377628134579	25
493.556257764235	22
493.86873700706491	31
494.18121400064928	11
494.49368873580113	24
494.80616120333332	20
495.11863139405887	35
495.43109929878926	40
495.74356490833679	24
496.05602821351295	32
496.36848920512864	22
496.68094787399497	18
496.99340421092217	27
497.30585820672025	45
497.618309852199	42
497.930759138168	37
498.2432060554363	25
498.55565059481262	28
498.86809274710549	21
499.18053250312255	20
499.49296985367175	33
499.80540478956044	23
500.11783730159578	36
500.43026738058438	28
500.74269501733289	35
501.05512020264717	39
501.36754292733309	32
501.67996318219559	21
501.99238095804031	41
502.30479624567175	24
502.61720903589458	31
502.92961931951248	35
503.24202708732969	32
503.55443233014927	22
503.8668350387747	32
504.17923520400888	44
504.49163281665415	22
504.80402786751279	28
505.11642034738662	31
505.42881024707719	39
505.74119755738593	30
506.05358226911386	28
506.36596437306156	27
506.67834386002937	34
506.99072072081725	43
507.30309494622503	33
507.61546652705232	44
507.92783545409821	42
508.24020171816147	34
508.55256531004056	43
508.86492622053396	40
509.17728444043945	22
509.48963996055494	34
509.80199277167742	29
510.11434286460417	31
510.42669023013229	44
510.73903485905777	37
511.0513767421769	29
511.36371587028589	35
511.67605223418053	32
511.9883858246555	36
512.30071663250646	44
512.6130446485281	38
512.92536986351467	46
513.237692268261	39
513.55001185356036	33
513.86232861020676	32
514.17464252899379	38
514.48695360071429	36
514.79926181616122	45
515.1115671661272	47
515.42386964140451	41
515.73616923278553	44
516.0484659310614	36
516.36075972702429	26
516.67305061146533	48
516.985338575175	41
517.29762360894472	43
517.60990570356478	46
517.922184849825	42
518.23446103851586	31
518.54673426042689	54
518.85900450634756	51
519.17127176706674	23
519.483536033374	32
519.79579729605769	42
520.10805554590615	41
520.42031077370768	52
520.73256297025046	42
521.04481212632174	60
521.35705823270951	44
521.66930128020044	52
521.98154125958183	31
522.29377816164072	48
522.60601197716289	45
522.918242696935	60
523.23047031174337	41
523.54269481237316	35
523.85491618961044	41
524.16713443424021	49
524.4793495370476	44
524.79156148881771	50
525.10377028033486	58
525.41597590238371	42
525.72817834574835	54
526.04037760121275	60
526.35257365956079	46
526.66476651157541	53
526.97695614804047	46
527.28914255973893	53
527.60132573745352	48
527.913505671967	60
528.22568235406175	59
528.53785577451981	32
528.85002592412343	51
529.1621927936543	49
529.47435637389367	54
529.78651665562359	52
530.09867362962461	56
530.41082728667811	53
530.72297761756442	61
531.03512461306445	52
531.34726826395831	44
531.65940856102623	52
531.971545495048	53
532.28367905680363	62
532.59580923707233	40
532.90793602663371	47
533.220059416267	53
533.53217939675073	73
533.84429595886411	52
534.15640909338572	69
534.4685187910934	68
534.780625042766	67
535.09272783918118	61
535.40482717111672	55
535.7169230293506	54
536.02901540465984	58
536.3411042878223	61
536.65318966961456	59
536.96527154081377	57
537.27734989219641	58
537.58942471453952	54
537.90149599861934	49
538.21356373521166	57
538.525627915093	62
538.83768852903938	68
539.1497455678259	71
539.46179902222855	48
539.77384888302288	54
540.08589514098355	60
540.397937786886	70
540.709976811505	79
541.02201220561517	77
541.33404395999116	67
541.64607206540768	70
541.95809651263846	66
542.27011729245783	71
542.58213439563963	74
542.89414781295784	62
543.20615753518621	76
543.51816355309779	73
543.83016585746611	66
544.14216443906435	85
544.45415928866555	75
544.76615039704268	75
545.07813775496857	76
545.39012135321548	88
545.702101182556	81
546.01407723376258	79
546.32604949760741	72
546.63801796486257	60
546.94998262629974	66
547.26194347269052	93
547.57390049480739	78
547.885853683421	79
548.19780302930315	64
548.50974852322486	85
548.82169015595764	73
549.13362791827217	77
549.44556180093923	72
549.75749179472973	78
550.06941789041446	95
550.38134007876363	98
550.69325835054758	92
551.00517269653687	70
551.3170831075015	91
551.62898957421146	74
551.94089208743651	63
552.25279063794687	75
552.56468521651209	98
552.87657581390135	78
553.18846242088455	83
553.50034502823075	93
553.81222362670962	81
554.12409820708967	83
554.43596876014067	79
554.74783527663089	70
555.05969774732978	99
555.37155616300538	94
555.68341051442712	92
555.99526079236273	94
556.30710698758139	90
556.61894909085117	99
556.93078709294	94
557.24262098461634	92
557.55445075664829	105
557.86627639980384	87
558.17809790485069	72
558.48991526255691	89
558.80172846369	99
559.11353749901775	84
559.42534235930725	94
559.73714303532677	101
560.048939517843	99
560.36073179762388	93
560.67251986543613	104
560.984303712047	101
561.29608332822386	89
561.60785870473319	107
561.91962983234259	103
562.23139670181831	96
562.5431593039275	86
562.85491762943673	117
563.16667166911293	107
563.47842141372234	97
563.79016685403167	93
564.10190798080725	99
564.4136447848158	102
564.72537725682344	94
565.0371053875964	99
565.348829167901	95
565.66054858850339	101
565.97226364016967	97
566.28397431366591	109
566.59568059975811	106
566.90738248921252	101
567.21907997279447	110
567.53077304127044	111
567.84246168540574	102
568.15414589596639	115
568.465825663718	92
568.77750097942624	113
569.089171833857	97
569.40083821777546	94
569.71250012194776	94
570.02415753713876	111
570.33581045411449	109
570.64745886363994	101
570.95910275648112	110
571.27074212340278	117
571.58237695517073	102
571.89400724255	120
572.20563297630588	106
572.51725414720408	118
572.82887074600922	107
573.140482763487	111
573.45209019040249	107
573.7636930175205	105
574.07529123560676	111
574.38688483542614	134
574.69847380774354	122
575.0100581433245	105
575.32163783293379	122
575.63321286733662	108
575.94478323729788	120
576.25634893358279	125
576.56790994695643	115
576.87946626818371	120
577.19101788802948	121
577.50256479725908	101
577.81410698663751	123
578.12564444692964	123
578.43717716890046	124
578.748705143315	135
579.06022836093825	129
579.37174681253532	111
579.68326048887138	129
579.99476938071086	119
580.30627347881955	137
580.61777277396186	143
580.92926725690313	138
581.24075691840824	124
581.55224174924251	129
581.86372174017083	130
582.17519688195853	122
582.48666716537036	128
582.7981325811719	140
583.10959312012767	138
583.42104877300335	131
583.7324995305637	134
584.04394538357462	125
584.35538632280077	129
584.66682233900747	149
584.97825342296017	145
585.28967956542385	148
585.60110075716432	140
585.91251698894655	140
586.22392825153634	125
586.53533453569889	149
586.84673583219944	133
587.15813213180388	157
587.46952342527754	142
587.7809097033861	132
588.09229095689534	145
588.40366717657048	145
588.71503835317753	141
589.0264044774824	166
589.33776554025042	154
589.64912153224782	162
589.96047244424017	144
590.27181826699382	145
590.58315899127456	173
590.89449460784817	159
591.20582510748113	168
591.51715048093956	161
591.82847071898937	170
592.13978581239712	171
592.45109575192873	177
592.76240052835112	147
593.07370013243042	192
593.3849945549332	157
593.69628378662594	167
594.00756781827545	192
594.31884664064819	180
594.630120244511	177
594.941388620631	190
595.25265175977484	193
595.56390965270953	189
595.87516229020218	208
596.18640966301973	197
596.49765176192955	203
596.808888577699	215
597.12012010109527	207
597.431346322886	197
597.74256723383849	222
598.05378282472054	215
598.36499308629959	258
598.67619800934381	233
598.98739758462068	257
599.29859180289839	228
599.60978065494464	242
599.92096413152808	238
600.23214222341653	245
600.54331492137851	254
600.8544822161823	253
601.16564409859654	281
601.47680055938963	287
601.78795158933065	275
602.09909717918788	292
602.41023731973064	306
602.7213720017279	306
603.03250121594863	302
603.34362495316191	299
603.65474320413728	328
603.96585595964427	325
604.27696321045244	337
604.58806494733119	355
604.89916116105053	352
605.21025184237988	375
605.52133698208979	382
605.83241657095016	391
606.14349059973131	394
606.45455905920358	435
606.76562194013707	435
607.07667923330268	431
607.38773092947145	470
607.69877701941346	478
608.00981749390053	498
608.320852343703	488
608.63188155959222	542
608.94290513234012	520
609.25392305271782	514
609.5649353114967	584
609.87594189944855	599
610.18694280734576	593
610.4979380259598	619
610.808927546063	610
611.11991135842777	666
611.43088945382658	677
611.74186182303174	693
612.05282845681631	742
612.36378934595268	703
612.67474448121459	765
612.98569385337441	797
613.296637453206	792
613.60757527148257	833
613.918507298978	867
614.22943352646575	876
614.54035394471975	887
614.851268544514	935
615.16217731662334	924
615.47308025182144	987
615.783977340883	1000
616.09486857458319	1047
616.40575394369625	1095
616.71663343899775	1189
617.02750705126232	1176
617.338374771266	1194
617.64923658978387	1254
617.96009249759163	1291
618.27094248546541	1316
618.58178654418077	1379
618.89262466451476	1427
619.20345683724292	1442
619.51428305314255	1513
619.82510330298965	1548
620.1359175775616	1589
620.44672586763534	1670
620.75752816398847	1743
621.068324457398	1784
621.37911473864165	1811
621.6898989984976	1874
622.00067722774349	1929
622.311449417158	2009
622.622215557519	2134
622.93297563960539	2169
623.24372965419582	2231
623.55447759206936	2267
623.865219444005	2393
624.17595520078237	2342
624.48668485318069	2466
624.79740839198018	2583
625.10812580796028	2670
625.41883709190154	2730
625.729542234584	2809
626.04024122678845	2891
626.35093405929581	3073
626.66162072288671	3022
626.97230120834263	3105
627.2829755064447	3177
627.59364360797474	3338
627.90430550371445	3405
628.21496118444588	3553
628.5256106409513	3657
628.836253864013	3692
629.14689084441409	3811
629.457521572937	3868
629.7681460403652	4004
630.07876423748189	4079
630.38937615507041	4186
630.69998178391484	4276
631.010581114799	4452
631.32117413850744	4501
631.63176084582437	4635
631.94234122753437	4776
632.25291527442278	4875
632.56348297727436	4987
632.87404432687458	5143
633.18459931400935	5283
633.49514792946434	5422
633.80569016402546	5585
634.11622600847932	5685
634.42675545361226	5750
634.73727849021157	5933
635.04779510906383	6060
635.35830530095654	6189
635.66880905667722	6507
635.97930636701369	6633
636.289797222754	6669
636.60028161468631	6919
636.9107595335995	7098
637.22123097028225	7201
637.53169591552341	7294
637.84215436011266	7578
638.152606294839	7843
638.46305171049278	8069
638.77349059786411	8303
639.08392294774285	8408
639.39434875092	8696
639.70476799818641	8770
640.01518068033317	9024
640.32558678815155	9213
640.63598631243337	9517
640.94637924397057	9712
641.25676557355519	9973
641.56714529197973	10091
641.87751839003738	10335
642.18788485852053	10535
642.49824468822294	10755
642.80859786993813	11170
643.11894439445985	11235
643.42928425258208	11600
643.73961743509938	11838
644.04994393280663	11991
644.36026373649872	12225
644.67057683697055	12340
644.98088322501837	12674
645.2911828914373	12797
645.601475827024	13073
645.91176202257464	13373
646.22204146888612	13562
646.53231415675509	13940
646.84258007697929	14105
647.15283922035587	14339
647.463091577683	14628
647.773337139759	14868
648.083575897382	14973
648.39380784135119	15175
648.70403296246513	15545
649.01425125152366	15560
649.32446269932632	15947
649.63466729667323	16254
649.94486503436462	16399
650.25505590320108	16745
650.56523989398363	16944
650.87541699751341	17346
651.185587204592	17263
651.4957505060213	17662
651.80590689260373	17813
652.1160563551415	18208
652.42619888443744	18282
652.73633447129487	18576
653.046463106517	18810
653.356584780908	19022
653.66669948527158	19372
653.9768072104124	19628
654.28690794713532	19889
654.59700168624511	20121
654.90708841854746	20174
655.21716813484807	20465
655.52724082595307	20929
655.83730648266874	21076
656.147365095802	21363
656.45741665615992	21314
656.76746115454966	21826
657.0774985817792	21978
657.38752892865682	22110
657.6975521859905	22448
658.00756834458946	22697
658.3175773952629	22835
658.62757932881971	22952
658.93757413607022	23489
659.24756180782458	23669
659.557542334893	23746
659.86751570808667	24039
660.17748191821681	24243
660.48744095609493	24541
660.797392812533	24644
661.107337478343	24876
661.41727494433781	25257
661.72720520133055	25342
662.03712824013462	25284
662.34704405156356	25909
662.65695262643123	25869
662.96685395555278	26076
663.27674802974263	26117
663.58663483981582	26465
663.89651437658813	26764
664.2063866308755	26814
664.51625159349419	27014
664.82610925526069	27336
665.1359596069924	27475
665.44580263950638	27528
665.75563834362072	27530
666.06546671015326	27863
666.375287729923	27968
666.6851013937486	28376
666.99490769244937	28393
667.30470661684512	28251
667.61449815775586	28947
667.924282306002	28816
668.23405905240463	29105
668.54382838778463	29241
668.85359030296411	29192
669.16334478876468	29388
669.47309183600908	29444
669.78283143551982	29595
670.09256357812023	29870
670.40228825463407	29609
670.71200545588522	29744
671.0217151726979	29912
671.33141739589735	30246
671.64111211630836	30165
671.950799324757	30393
672.26047901206869	30417
672.57015116907019	30706
672.87981578658844	30817
673.18947285545039	30603
673.49912236648379	30470
673.808764310517	30561
674.11839867837818	30349
674.42802546089627	30332
674.7376446489003	30686
675.04725623322054	30446
675.35686020468688	30605
675.66645655412981	30593
675.97604527238025	30670
676.28562635026981	30640
676.59519977863033	30670
676.90476554829365	30592
677.214323650093	30698
677.523874074861	30589
677.83341681343165	30412
678.14295185663866	30381
678.45247919531619	30218
678.76199882029937	30242
679.07151072242357	30344
679.38101489252415	30212
679.69051132143761	30126
680.00000000000011	29680
680.309480919049	29698
680.61895406942153	29528
680.92841944195573	29724
681.23787702749	29448
681.54732681686278	29360
681.85676880091387	29294
682.16620297048223	28960
682.47562931640857	29204
682.78504782953348	29096
683.09445850069744	28732
683.40386132074252	28586
683.71325628051045	28561
684.02264337084353	28385
684.33202258258461	28367
684.64139390657726	28530
684.95075733366514	28121
685.26011285469224	27780
685.56946046050336	27901
685.87880014194377	27805
686.188131889859	27804
686.49745569509537	27605
686.80677154849934	27327
687.11607944091793	27397
687.42537936319832	27372
687.73467130618883	27207
688.04395526073779	27119
688.3532312176942	26795
688.66249916790753	26591
688.97175910222734	26692
689.28101101150423	26494
689.59025488658881	26293
689.89949071833291	26118
690.20871849758782	26167
690.51793821520585	25962
690.82714986204019	25971
691.13635342894349	25577
691.44554890677	25437
691.75473628637371	25443
692.06391555860955	25234
692.37308671433209	25127
692.682249744398	24936
692.991404639663	24885
693.30055139098351	24895
693.60968998921726	24295
693.9188204252215	24390
694.22794268985479	24025
694.53705677397568	24142
694.8461626684433	23953
695.15526036411723	23726
695.46434985185817	23431
695.77343112252629	23040
696.08250416698331	22919
696.39156897609041	22968
696.70062554071023	22528
697.00967385170588	22569
697.31871389993967	22135
697.62774567627628	22249
697.9367691715795	21821
698.24578437671425	21502
698.55479128254592	21404
698.86378987994055	21121
699.17278015976422	21132
699.48176211288387	20754
699.79073573016728	20384
700.09970100248211	20307
700.40865792069678	20013
700.71760647568055	19653
701.02654665830289	19523
701.33547845943372	19156
701.64440186994386	19080
701.953316880704	18788
702.26222348258648	18682
702.57112166646323	18262
702.88001142320684	18105
703.18889274369087	17952
703.49776561878878	17554
703.80663003937514	17430
704.11548599632522	17164
704.424333480514	17056
704.73317248281751	17020
705.04200299411241	16693
705.35082500527608	16318
705.65963850718583	16079
705.96844349071966	15939
706.277239946757	15782
706.58602786617655	15575
706.89480723985844	15324
707.20357805868332	15351
707.51234031353147	15032
707.8210939952852	14884
708.12983909482614	14787
708.43857560303707	14578
708.74730351080132	14248
709.05602280900268	14361
709.36473348852519	14134
709.67343554025422	14098
709.98212895507493	13740
710.29081372387361	13777
710.59948983753657	13587
710.90815728695156	13503
711.21681606300581	13271
711.52546615658787	13086
711.83410755858677	13043
712.142740259892	12873
712.45136425139356	12753
712.75997952398222	12662
713.06858606854917	12591
713.37718387598613	12588
713.68577293718556	12372
713.99435324304079	12242
714.30292478444539	12158
714.61148755229283	12128
714.92004153747871	12072
715.228586730898	11979
715.5371231234468	11716
715.8456507060215	11457
716.1541694695195	11524
716.46267940483813	11486
716.77118050287618	11376
717.07967275453245	11246
717.38815615070621	11190
717.69663068229818	10992
718.00509634020852	10941
718.31355311533878	10796
718.62200099859115	10695
718.93043998086807	10802
719.23887005307256	10578
719.5472912061083	10441
719.85570343088023	10343
720.16410671829294	10231
720.47250105925207	10026
720.78088644466413	9984
721.08926286543556	10009
721.397630312474	9887
721.70598877668783	9792
722.01433824898538	9746
722.32267872027637	9525
722.6310101814704	9561
722.93933262347832	9386
723.247646037211	9186
723.5559504135806	9248
723.86424574349962	9066
724.172532017881	9035
724.48080922763859	8886
724.78907736368649	8889
725.09733641693981	8642
725.40558637831452	8680
725.71382723872648	8705
726.02205898909278	8520
726.330281620331	8324
726.63849512335923	8424
726.94669948909632	8096
727.25489470846173	8191
727.56308077237566	8150
727.87125767175894	8179
728.17942539753255	8020
728.48758394061906	7881
728.79573329194113	7984
729.103873442422	7738
729.41200438298551	7698
729.7201261045567	7630
730.0282385980604	7563
730.336341854423	7486
730.64443586457128	7435
730.95252061943211	7336
731.26059610993377	7352
731.56866232700474	7210
731.87671926157418	7293
732.18476690457248	7063
732.49280524692972	7184
732.80083427957743	6977
733.108853993448	7010
733.416864379473	6927
733.72486542858678	6949
734.03285713172284	6905
734.34083947981583	6765
734.648812463801	6760
734.95677607461471	6764
735.26473030319346	6778
735.57267514047442	6663
735.8806105773956	6525
736.188536604896	6469
736.496453213915	6469
736.80436039539245	6428
737.11225814026909	6328
737.42014643948676	6332
737.72802528398745	6393
738.03589466471385	6421
738.34375457260967	6356
738.65160499861884	6361
738.95944593368665	6138
739.2672773687583	6159
739.57509929478044	6258
739.88291170270008	6127
740.190714583465	6052
740.49850792802317	6058
740.80629172732415	6105
741.11406597231735	6072
741.42183065395363	6114
741.7295857631841	6067
742.03733129096065	6028
742.34506722823619	6004
742.65279356596363	6059
742.96051029509727	6037
743.2682174065917	6021
743.57591489140293	6078
743.88360274048648	6058
744.1912809447997	5914
744.49894949530017	5865
744.80660838294614	6030
745.11425759869667	5821
745.42189713351172	5895
745.72952697835171	5865
746.0371471241782	5776
746.34475756195252	5826
746.65235828263792	5806
746.95994927719744	5757
747.26753053659559	5703
747.575102051797	5707
747.88266381376764	5729
748.19021581347351	5558
748.49775804188187	5729
748.80529048996061	5523
749.112813148678	5573
749.42032600900359	5500
749.72782906190753	5544
750.03532229836026	5437
750.34280570933367	5489
750.6502792858	5391
750.95774301873178	5387
751.26519689910356	5393
751.57264091788932	5314
751.88007506606471	5192
752.187499334605	5259
752.49491371448789	5170
752.80231819669029	5014
753.10971277219073	5107
753.41709743196839	4991
753.72447216700266	5028
754.03183696827455	4956
754.33919182676482	4976
754.64653673345617	4893
754.95387167933086	4896
755.26119665537294	4708
755.56851165256649	4763
755.87581666189692	4846
756.1831116743499	4716
756.49039668091223	4849
756.79767167257125	4674
757.10493664031549	4599
757.41219157513342	4622
757.71943646801515	4554
758.02667130995121	4571
758.33389609193284	4503
758.641110804952	4471
758.94831544000181	4508
759.255509988076	4332
759.56269444016868	4317
759.86986878727532	4374
760.17703302039206	4288
760.48418713051535	4203
760.791331108643	4333
761.09846494577323	4239
761.40558863290539	4184
761.71270216103949	4197
762.019805521176	4046
762.32689870431659	4085
762.63398170146365	4082
762.94105450362053	4028
763.24811710179063	3959
763.55516948697914	4004
763.8622116501914	3940
764.169243582434	3923
764.47626527471391	3974
764.78327671803891	3881
765.090277903418	3842
765.39726882186085	3779
765.70424946437731	3808
766.01121982197913	3726
766.31817988567809	3701
766.62512964648715	3673
766.93206909541959	3585
767.23899822349006	3600
767.545917021714	3560
767.8528254811074	3633
768.15972359268665	3553
768.46661134747012	3484
768.77348873647611	3530
769.080355750724	3386
769.387212381234	3407
769.69405861902692	3334
770.00089445512492	3422
770.30771988055051	3269
770.61453488632731	3326
770.9213394634794	3260
771.22813360303212	3173
771.53491729601137	3156
771.84169053344431	3189
772.14845330635808	3120
772.45520560578154	3173
772.7619474227439	3077
773.06867874827583	2990
773.37539957340755	3031
773.68210988917133	2970
773.98880968660012	2955
774.2954989567271	2882
774.60217769058693	2895
774.90884587921471	2950
775.21550351364658	2802
775.5221505849197	2752
775.82878708407168	2816
776.13541300214126	2665
776.44202833016789	2711
776.748633059192	2661
777.05522718025486	2619
777.36181068439862	2553
777.668383562666	2552
777.97494580610123	2513
778.28149740574838	2551
778.58803835265371	2433
778.89456863786313	2438
779.2010882524238	2449
779.50759718738436	2415
779.81409543379368	2397
780.12058298270154	2330
780.42705982515861	2307
780.73352595221661	2319
781.03998135492816	2260
781.34642602434633	2241
781.6528599515259	2249
781.95928312752164	2196
782.26569554338948	2178
782.57209719018658	2173
782.87848805897045	2150
783.18486814080018	2123
783.491237426735	2037
783.79759590783533	2018
784.10394357516236	1971
784.4102804197787	1973
784.71660643274731	1923
785.02292160513207	1986
785.32922592799821	1954
785.63551939241086	1926
785.94180198943729	1856
786.24807371014481	1893
786.55433454560182	1847
786.860584486878	1802
787.16682352504347	1791
787.47305165116927	1772
787.77926885632758	1738
788.08547513159135	1733
788.39167046803459	1734
788.697854856732	1677
789.00402828875929	1700
789.31019075519328	1619
789.61634224711111	1622
789.92248275559143	1665
790.22861227171359	1658
790.5347307865577	1618
790.84083829120527	1637
791.146934776738	1578
791.4530202342396	1544
791.7590946547931	1500
792.06515802948388	1487
792.37121034939776	1505
792.67725160562111	1456
792.983281789242	1436
793.28930089134872	1409
793.59530890303074	1393
793.90130581537858	1398
794.2072916194835	1418
794.51326630643791	1372
794.81922986733491	1368
795.125182293269	1369
795.4311235753346	1367
795.73705370462812	1307
796.04297267224661	1351
796.34888046928779	1278
796.65477708685057	1101
796.96066251603452	1060
797.2665367479409	1225
797.572399773671	1214
797.87825158432736	1196
798.18409217101362	1203
798.48992152483447	1158
798.79573963689518	1201
799.10154649830224	1182
799.407342100163	1173
799.7131264335859	1149
800.01889948967994	1147
800.32466125955557	1125
800.63041173432407	1164
800.93615090509718	1088
801.24187876298845	1109
801.54759529911189	1050
801.85330050458231	1049
802.15899437051587	1065
802.46467688802932	1062
802.77034804824086	1000
803.07600784226941	1050
803.38165626123475	1002
803.68729329625751	1020
803.99291893845964	997
804.29853317896414	981
804.60413600889444	974
804.9097274193756	956
805.215307401533	952
805.52087594649367	931
805.826433045385	970
806.1319786893356	904
806.43751286947565	889
806.74303557693509	901
807.04854680284586	867
807.35404653834053	854
807.65953477455264	879
807.96501150261656	808
808.27047671366836	835
808.575930398844	832
808.88137254928131	860
809.18680315611891	827
809.49222221049615	836
809.79762970355364	827
810.1030256264329	763
810.40840997027635	788
810.71378272622746	782
811.01914388543128	816
811.32449343903272	730
811.62983137817844	770
811.93515769401608	754
812.24047237769446	739
812.54577542036247	709
812.85106681317109	741
813.15634654727194	699
813.46161461381757	741
813.76687100396146	707
814.07211570885818	726
814.37734871966359	673
814.68257002753387	700
814.98777962362738	699
815.29297749910211	651
815.59816364511823	688
815.90333805283615	677
816.20850071341772	647
816.51365161802607	643
816.81879075782456	660
817.123918123978	617
817.42903370765237	639
817.73413750001453	615
818.03922949223272	608
818.34430967547519	653
818.64937804091255	595
818.95443457971544	600
819.25947928305618	599
819.56451214210767	602
819.869533148044	601
820.17454229204077	589
820.47953956527351	580
820.78452495891986	566
821.08949846415817	560
821.39446007216759	568
821.69940977412853	560
822.00434756122263	524
822.309273424632	550
822.61418735554059	549
822.91908934513276	539
823.22397938459414	504
823.5288574651114	543
823.83372357787255	510
824.13857771406583	523
824.44341986488189	555
824.7482500215109	530
825.0530681751452	537
825.35787431697781	519
825.6626684382029	500
825.96745053001541	514
826.2722205836119	506
826.57697859018947	496
826.88172454094638	516
827.18645842708224	481
827.49118023979736	494
827.79588997029362	475
828.10058760977347	432
828.40527314944075	460
828.70994658050017	499
829.01460789415762	489
829.31925708162009	447
829.623894134096	457
829.9285190427936	465
830.23313179892375	463
830.53773239369752	459
830.84232081832727	428
831.14689706402669	459
831.45146112200973	461
831.756012983493	452
832.06055263969222	428
832.36508008182557	439
832.66959530111228	431
832.974098288772	416
833.278589036026	433
833.58306753409624	433
833.88753377420619	405
834.1919877475799	431
834.4964294454436	395
834.800858859023	391
835.10527597954638	403
835.40968079824233	388
835.71407330634065	408
836.01845349507232	413
836.3228213556697	431
836.627176879366	403
836.93152005739512	405
837.235850880993	414
837.54016934139611	419
837.84447542984162	410
838.14876913756893	389
838.45305045581745	387
838.75731937582862	365
839.06157588884412	365
839.36581998610768	366
839.67005165886326	379
839.97427089835651	365
840.27847769583423	350
840.58267204254378	351
840.88685392973446	368
841.1910233486559	352
841.49518029055946	345
841.799324746697	377
842.1034567083226	367
842.40757616669021	370
842.71168311305564	346
843.01577753867559	363
843.31985943480811	370
843.6239287927126	364
843.92798560364861	345
844.23202985887781	324
844.53606154966246	313
844.84008066726642	335
845.14408720295455	362
845.44808114799241	301
845.75206249364749	353
846.05603123118749	328
846.35998735188218	322
846.66393084700178	333
846.9678617078182	300
847.27177992560416	315
847.57568549163352	320
847.87957839718138	318
848.18345863352442	307
848.48732619193936	312
848.79118106370561	290
849.09502324010214	311
849.3988527124103	304
849.702669471912	334
850.00647350989084	287
850.3102648176307	310
850.61404338641739	310
850.91780920753763	308
851.22156227227947	297
851.52530257193177	271
851.82903009778488	282
852.13274484113037	253
852.43644679326053	281
852.74013594546921	278
853.0438122890514	285
853.34747581530337	283
853.651126515522	287
853.95476438100638	280
854.25838940305573	275
854.56200157297087	277
854.86560088205431	265
855.16918732160866	264
855.47276088293859	248
855.77632155734977	277
856.079869336149	249
856.3834042106439	264
856.686926172144	231
856.99043521195938	241
857.29393132140194	241
857.597414491784	248
857.9008847144197	239
858.20434198062446	237
858.50778628171406	250
858.81121760900623	247
859.11463595381974	245
859.41804130747482	261
859.721433661292	245
860.02481300659429	271
860.32817933470471	244
860.63153263694835	214
860.93487290465089	230
861.23820012913973	233
861.54151430174318	230
861.84481541379068	222
862.14810345661351	228
862.45137842154327	217
862.75464029991338	201
863.057889083058	214
863.36112476231335	215
863.66434732901587	206
863.96755677450392	209
864.270753090117	231
864.57393626719488	202
864.87710629708022	206
865.18026317111594	215
865.4834068806457	205
865.78653741701567	195
866.0896547715721	211
866.392758935663	207
866.69584990063765	194
866.99892765784625	222
867.30199219864062	181
867.60504351437385	180
867.90808159639948	202
868.21110643607335	201
868.5141180247515	193
868.81711635379247	173
869.12010141455482	180
869.42307319839892	173
869.7260316966865	183
870.02897690078021	207
870.33190880204393	171
870.63482739184349	173
870.93773266154517	195
871.24062460251616	193
871.54350320612662	191
871.846368463746	183
872.14922036674625	176
872.45205890649981	171
872.75488407438138	165
873.05769586176575	157
873.36049426002944	164
873.66327926055078	154
873.96605085470856	170
874.26880903388292	152
874.57155378945606	163
874.87428511281041	167
875.17700299533021	158
875.47970742840118	169
875.78239840340984	158
876.08507591174407	147
876.38773994479322	150
876.69039049394769	166
876.99302755059944	142
877.29565110614146	159
877.5982611519679	152
877.90085767947471	140
878.20344068005841	157
878.50601014511744	133
878.8085660660513	153
879.1111084342607	139
879.41363724114751	148
879.716152478115	144
880.0186541365681	151
880.32114220791232	137
880.62361668355516	131
880.92607755490474	138
881.22852481337111	135
881.530958450365	138
881.83337845729909	129
882.1357848255866	146
882.438177546643	131
882.740556611884	135
883.04292201272744	123
883.34527374059212	135
883.647611786898	115
883.94993614306657	138
884.25224680052065	125
884.55454375068393	146
884.85682698498238	133
885.159096494842	127
