# Supplementary material for: Anomalous deep-red luminescence of perylene black analogues with strong π-π interactions
Source: Nat Commun. 2023 Apr 6;14:1922. doi: 10.1038/s41467-023-37171-y (PMC10079835; doi:10.1038/s41467-023-37171-y)
Supplement: Supplementary file 3 — Source data [file 41467_2023_37171_MOESM3_ESM.zip › DATA/Temperature-dependent PL spectra and fluorescence decay of crystalline film/Supplementary Fig. 24a/810-220K-1S-EX480NM 302.csv]

471.67766888101448	33
471.99028276455613	25
472.30289504096527	18
472.61550570108284	24
472.92811473574989	26
473.24072213580666	30
473.55332789209336	17
473.86593199544933	24
474.1785344367139	13
474.49113520672552	22
474.80373429632243	23
475.11633169634268	23
475.42892739762328	26
475.74152139100158	30
476.0541136673134	31
476.36670421739564	28
476.67929303208308	28
476.99188010221161	15
477.30446541861556	28
477.61704897212951	29
477.92963075358745	32
478.24221075382258	49
478.55478896366805	41
478.86736537395689	29
479.17993997552071	42
479.49251275919204	39
479.80508371580152	26
480.11765283618081	39
480.43022011116011	21
480.74278553156955	41
481.05534908823893	28
481.3679107719978	23
481.68047057367477	15
481.9930284840986	25
482.3055844940975	18
482.61813859449853	30
482.93069077612978	22
483.24324102981785	18
483.55578934638896	32
483.86833571666938	26
484.18088013148508	24
484.49342258166109	18
484.80596305802226	17
485.11850155139314	32
485.431038052598	16
485.74357255246059	36
486.0561050418039	27
486.36863551145126	24
486.68116395222489	28
486.99369035494715	27
487.30621471043958	17
487.61873700952418	25
487.93125724302115	28
488.24377540175158	27
488.55629147653553	29
488.86880545819321	35
489.1813173375437	31
489.49382710540635	34
489.80633475259975	45
490.11884026994227	22
490.431343648252	19
490.74384487834635	33
491.05634395104295	30
491.36884085715855	30
491.681335587509	15
491.99382813291135	23
492.306318484181	17
492.61880663213338	28
492.93129256758351	9
493.24377628134579	24
493.556257764235	25
493.86873700706491	27
494.18121400064928	25
494.49368873580113	23
494.80616120333332	30
495.11863139405887	16
495.43109929878926	9
495.74356490833679	32
496.05602821351295	29
496.36848920512864	32
496.68094787399497	30
496.99340421092217	38
497.30585820672025	21
497.618309852199	36
497.930759138168	35
498.2432060554363	32
498.55565059481262	30
498.86809274710549	22
499.18053250312255	26
499.49296985367175	45
499.80540478956044	36
500.11783730159578	23
500.43026738058438	33
500.74269501733289	29
501.05512020264717	32
501.36754292733309	36
501.67996318219559	18
501.99238095804031	29
502.30479624567175	39
502.61720903589458	24
502.92961931951248	39
503.24202708732969	29
503.55443233014927	24
503.8668350387747	47
504.17923520400888	27
504.49163281665415	21
504.80402786751279	30
505.11642034738662	30
505.42881024707719	36
505.74119755738593	38
506.05358226911386	29
506.36596437306156	31
506.67834386002937	27
506.99072072081725	35
507.30309494622503	29
507.61546652705232	39
507.92783545409821	30
508.24020171816147	43
508.55256531004056	28
508.86492622053396	30
509.17728444043945	38
509.48963996055494	46
509.80199277167742	31
510.11434286460417	31
510.42669023013229	35
510.73903485905777	37
511.0513767421769	49
511.36371587028589	32
511.67605223418053	49
511.9883858246555	36
512.30071663250646	38
512.6130446485281	29
512.92536986351467	33
513.237692268261	43
513.55001185356036	34
513.86232861020676	41
514.17464252899379	39
514.48695360071429	31
514.79926181616122	32
515.1115671661272	40
515.42386964140451	36
515.73616923278553	33
516.0484659310614	49
516.36075972702429	30
516.67305061146533	33
516.985338575175	43
517.29762360894472	52
517.60990570356478	37
517.922184849825	52
518.23446103851586	35
518.54673426042689	51
518.85900450634756	32
519.17127176706674	59
519.483536033374	39
519.79579729605769	48
520.10805554590615	46
520.42031077370768	39
520.73256297025046	36
521.04481212632174	45
521.35705823270951	46
521.66930128020044	59
521.98154125958183	26
522.29377816164072	45
522.60601197716289	51
522.918242696935	31
523.23047031174337	29
523.54269481237316	35
523.85491618961044	46
524.16713443424021	51
524.4793495370476	54
524.79156148881771	41
525.10377028033486	50
525.41597590238371	64
525.72817834574835	46
526.04037760121275	47
526.35257365956079	44
526.66476651157541	63
526.97695614804047	42
527.28914255973893	54
527.60132573745352	50
527.913505671967	66
528.22568235406175	58
528.53785577451981	48
528.85002592412343	41
529.1621927936543	68
529.47435637389367	41
529.78651665562359	51
530.09867362962461	63
530.41082728667811	43
530.72297761756442	61
531.03512461306445	56
531.34726826395831	39
531.65940856102623	48
531.971545495048	46
532.28367905680363	42
532.59580923707233	62
532.90793602663371	38
533.220059416267	59
533.53217939675073	54
533.84429595886411	46
534.15640909338572	67
534.4685187910934	47
534.780625042766	68
535.09272783918118	58
535.40482717111672	51
535.7169230293506	48
536.02901540465984	63
536.3411042878223	60
536.65318966961456	53
536.96527154081377	56
537.27734989219641	51
537.58942471453952	56
537.90149599861934	59
538.21356373521166	48
538.525627915093	68
538.83768852903938	68
539.1497455678259	41
539.46179902222855	54
539.77384888302288	56
540.08589514098355	48
540.397937786886	57
540.709976811505	66
541.02201220561517	52
541.33404395999116	61
541.64607206540768	78
541.95809651263846	55
542.27011729245783	64
542.58213439563963	60
542.89414781295784	59
543.20615753518621	76
543.51816355309779	63
543.83016585746611	79
544.14216443906435	86
544.45415928866555	73
544.76615039704268	71
545.07813775496857	73
545.39012135321548	86
545.702101182556	62
546.01407723376258	73
546.32604949760741	80
546.63801796486257	76
546.94998262629974	73
547.26194347269052	72
547.57390049480739	68
547.885853683421	83
548.19780302930315	72
548.50974852322486	79
548.82169015595764	61
549.13362791827217	87
549.44556180093923	84
549.75749179472973	73
550.06941789041446	66
550.38134007876363	77
550.69325835054758	80
551.00517269653687	78
551.3170831075015	77
551.62898957421146	76
551.94089208743651	78
552.25279063794687	71
552.56468521651209	77
552.87657581390135	85
553.18846242088455	81
553.50034502823075	85
553.81222362670962	90
554.12409820708967	79
554.43596876014067	69
554.74783527663089	93
555.05969774732978	60
555.37155616300538	81
555.68341051442712	96
555.99526079236273	81
556.30710698758139	78
556.61894909085117	81
556.93078709294	78
557.24262098461634	90
557.55445075664829	70
557.86627639980384	96
558.17809790485069	88
558.48991526255691	95
558.80172846369	97
559.11353749901775	89
559.42534235930725	90
559.73714303532677	90
560.048939517843	111
560.36073179762388	79
560.67251986543613	88
560.984303712047	89
561.29608332822386	103
561.60785870473319	93
561.91962983234259	92
562.23139670181831	91
562.5431593039275	91
562.85491762943673	114
563.16667166911293	95
563.47842141372234	89
563.79016685403167	102
564.10190798080725	99
564.4136447848158	103
564.72537725682344	102
565.0371053875964	112
565.348829167901	111
565.66054858850339	97
565.97226364016967	84
566.28397431366591	92
566.59568059975811	85
566.90738248921252	103
567.21907997279447	108
567.53077304127044	103
567.84246168540574	108
568.15414589596639	89
568.465825663718	90
568.77750097942624	113
569.089171833857	109
569.40083821777546	100
569.71250012194776	104
570.02415753713876	96
570.33581045411449	102
570.64745886363994	95
570.95910275648112	95
571.27074212340278	121
571.58237695517073	126
571.89400724255	101
572.20563297630588	99
572.51725414720408	97
572.82887074600922	118
573.140482763487	116
573.45209019040249	109
573.7636930175205	101
574.07529123560676	111
574.38688483542614	113
574.69847380774354	108
575.0100581433245	93
575.32163783293379	123
575.63321286733662	111
575.94478323729788	130
576.25634893358279	127
576.56790994695643	109
576.87946626818371	108
577.19101788802948	108
577.50256479725908	115
577.81410698663751	131
578.12564444692964	116
578.43717716890046	108
578.748705143315	134
579.06022836093825	95
579.37174681253532	119
579.68326048887138	113
579.99476938071086	136
580.30627347881955	127
580.61777277396186	115
580.92926725690313	129
581.24075691840824	132
581.55224174924251	135
581.86372174017083	130
582.17519688195853	141
582.48666716537036	140
582.7981325811719	136
583.10959312012767	133
583.42104877300335	142
583.7324995305637	149
584.04394538357462	133
584.35538632280077	151
584.66682233900747	135
584.97825342296017	138
585.28967956542385	138
585.60110075716432	152
585.91251698894655	149
586.22392825153634	142
586.53533453569889	145
586.84673583219944	145
587.15813213180388	134
587.46952342527754	133
587.7809097033861	140
588.09229095689534	142
588.40366717657048	159
588.71503835317753	155
589.0264044774824	162
589.33776554025042	164
589.64912153224782	143
589.96047244424017	145
590.27181826699382	155
590.58315899127456	160
590.89449460784817	145
591.20582510748113	172
591.51715048093956	148
591.82847071898937	189
592.13978581239712	188
592.45109575192873	172
592.76240052835112	174
593.07370013243042	176
593.3849945549332	187
593.69628378662594	200
594.00756781827545	188
594.31884664064819	193
594.630120244511	210
594.941388620631	212
595.25265175977484	202
595.56390965270953	205
595.87516229020218	187
596.18640966301973	229
596.49765176192955	198
596.808888577699	219
597.12012010109527	196
597.431346322886	242
597.74256723383849	233
598.05378282472054	217
598.36499308629959	247
598.67619800934381	241
598.98739758462068	260
599.29859180289839	248
599.60978065494464	250
599.92096413152808	268
600.23214222341653	276
600.54331492137851	287
600.8544822161823	264
601.16564409859654	292
601.47680055938963	310
601.78795158933065	301
602.09909717918788	317
602.41023731973064	323
602.7213720017279	314
603.03250121594863	337
603.34362495316191	331
603.65474320413728	353
603.96585595964427	355
604.27696321045244	377
604.58806494733119	363
604.89916116105053	403
605.21025184237988	397
605.52133698208979	425
605.83241657095016	452
606.14349059973131	457
606.45455905920358	454
606.76562194013707	513
607.07667923330268	501
607.38773092947145	509
607.69877701941346	532
608.00981749390053	534
608.320852343703	531
608.63188155959222	575
608.94290513234012	585
609.25392305271782	617
609.5649353114967	651
609.87594189944855	663
610.18694280734576	698
610.4979380259598	680
610.808927546063	704
611.11991135842777	741
611.43088945382658	713
611.74186182303174	810
612.05282845681631	809
612.36378934595268	841
612.67474448121459	840
612.98569385337441	878
613.296637453206	935
613.60757527148257	897
613.918507298978	946
614.22943352646575	999
614.54035394471975	1015
614.851268544514	1084
615.16217731662334	1108
615.47308025182144	1115
615.783977340883	1143
616.09486857458319	1186
616.40575394369625	1213
616.71663343899775	1282
617.02750705126232	1315
617.338374771266	1344
617.64923658978387	1415
617.96009249759163	1492
618.27094248546541	1450
618.58178654418077	1544
618.89262466451476	1561
619.20345683724292	1619
619.51428305314255	1682
619.82510330298965	1733
620.1359175775616	1784
620.44672586763534	1801
620.75752816398847	1865
621.068324457398	1938
621.37911473864165	2044
621.6898989984976	2075
622.00067722774349	2107
622.311449417158	2222
622.622215557519	2277
622.93297563960539	2377
623.24372965419582	2323
623.55447759206936	2440
623.865219444005	2549
624.17595520078237	2566
624.48668485318069	2705
624.79740839198018	2741
625.10812580796028	2892
625.41883709190154	2980
625.729542234584	3053
626.04024122678845	3143
626.35093405929581	3181
626.66162072288671	3299
626.97230120834263	3409
627.2829755064447	3428
627.59364360797474	3534
627.90430550371445	3598
628.21496118444588	3725
628.5256106409513	3770
628.836253864013	3955
629.14689084441409	4126
629.457521572937	4148
629.7681460403652	4304
630.07876423748189	4342
630.38937615507041	4397
630.69998178391484	4469
631.010581114799	4707
631.32117413850744	4768
631.63176084582437	4825
631.94234122753437	5006
632.25291527442278	5100
632.56348297727436	5297
632.87404432687458	5339
633.18459931400935	5508
633.49514792946434	5632
633.80569016402546	5723
634.11622600847932	5914
634.42675545361226	6011
634.73727849021157	6200
635.04779510906383	6351
635.35830530095654	6506
635.66880905667722	6588
635.97930636701369	6702
636.289797222754	6913
636.60028161468631	7216
636.9107595335995	7339
637.22123097028225	7480
637.53169591552341	7655
637.84215436011266	7888
638.152606294839	8071
638.46305171049278	8222
638.77349059786411	8420
639.08392294774285	8555
639.39434875092	8803
639.70476799818641	9085
640.01518068033317	9313
640.32558678815155	9328
640.63598631243337	9586
640.94637924397057	9746
641.25676557355519	9979
641.56714529197973	10239
641.87751839003738	10472
642.18788485852053	10584
642.49824468822294	10844
642.80859786993813	11051
643.11894439445985	11530
643.42928425258208	11394
643.73961743509938	11754
644.04994393280663	12061
644.36026373649872	12174
644.67057683697055	12381
644.98088322501837	12707
645.2911828914373	12936
645.601475827024	12981
645.91176202257464	13446
646.22204146888612	13452
646.53231415675509	13591
646.84258007697929	13946
647.15283922035587	14133
647.463091577683	14460
647.773337139759	14664
648.083575897382	14775
648.39380784135119	15061
648.70403296246513	15337
649.01425125152366	15542
649.32446269932632	15820
649.63466729667323	15842
649.94486503436462	16188
650.25505590320108	16219
650.56523989398363	16487
650.87541699751341	16641
651.185587204592	17012
651.4957505060213	17175
651.80590689260373	17494
652.1160563551415	17734
652.42619888443744	17682
652.73633447129487	18073
653.046463106517	18402
653.356584780908	18688
653.66669948527158	18603
653.9768072104124	18851
654.28690794713532	19287
654.59700168624511	19392
654.90708841854746	19576
655.21716813484807	19870
655.52724082595307	20001
655.83730648266874	20279
656.147365095802	20454
656.45741665615992	20805
656.76746115454966	20874
657.0774985817792	21089
657.38752892865682	21229
657.6975521859905	21399
658.00756834458946	21722
658.3175773952629	21753
658.62757932881971	21988
658.93757413607022	22218
659.24756180782458	22338
659.557542334893	22482
659.86751570808667	22803
660.17748191821681	23107
660.48744095609493	23296
660.797392812533	23479
661.107337478343	23654
661.41727494433781	23880
661.72720520133055	24074
662.03712824013462	24248
662.34704405156356	24461
662.65695262643123	24481
662.96685395555278	24539
663.27674802974263	24973
663.58663483981582	25068
663.89651437658813	25343
664.2063866308755	25397
664.51625159349419	25599
664.82610925526069	25589
665.1359596069924	25853
665.44580263950638	25957
665.75563834362072	26219
666.06546671015326	26412
666.375287729923	26655
666.6851013937486	26673
666.99490769244937	26616
667.30470661684512	26973
667.61449815775586	26898
667.924282306002	27169
668.23405905240463	27167
668.54382838778463	27420
668.85359030296411	27306
669.16334478876468	27350
669.47309183600908	27583
669.78283143551982	27823
670.09256357812023	27968
670.40228825463407	27868
670.71200545588522	28129
671.0217151726979	28190
671.33141739589735	28121
671.64111211630836	28171
671.950799324757	28275
672.26047901206869	28431
672.57015116907019	28710
672.87981578658844	28520
673.18947285545039	28516
673.49912236648379	28711
673.808764310517	28612
674.11839867837818	28596
674.42802546089627	28608
674.7376446489003	28630
675.04725623322054	28684
675.35686020468688	28681
675.66645655412981	28538
675.97604527238025	28232
676.28562635026981	28327
676.59519977863033	28642
676.90476554829365	28391
677.214323650093	28595
677.523874074861	28181
677.83341681343165	28373
678.14295185663866	28326
678.45247919531619	28186
678.76199882029937	28328
679.07151072242357	28213
679.38101489252415	28002
679.69051132143761	27871
680.00000000000011	27900
680.309480919049	27697
680.61895406942153	27495
680.92841944195573	27376
681.23787702749	27267
681.54732681686278	27317
681.85676880091387	27279
682.16620297048223	27053
682.47562931640857	26943
682.78504782953348	26866
683.09445850069744	26786
683.40386132074252	26753
683.71325628051045	26726
684.02264337084353	26596
684.33202258258461	26588
684.64139390657726	26349
684.95075733366514	26371
685.26011285469224	25993
685.56946046050336	26110
685.87880014194377	25810
686.188131889859	25631
686.49745569509537	25821
686.80677154849934	25485
687.11607944091793	25565
687.42537936319832	25436
687.73467130618883	25058
688.04395526073779	25149
688.3532312176942	25034
688.66249916790753	24904
688.97175910222734	24827
689.28101101150423	24563
689.59025488658881	24540
689.89949071833291	24569
690.20871849758782	24478
690.51793821520585	24313
690.82714986204019	24202
691.13635342894349	24226
691.44554890677	23783
691.75473628637371	23641
692.06391555860955	23680
692.37308671433209	23543
692.682249744398	23406
692.991404639663	23198
693.30055139098351	23126
693.60968998921726	22859
693.9188204252215	22759
694.22794268985479	22581
694.53705677397568	22500
694.8461626684433	22232
695.15526036411723	22191
695.46434985185817	21992
695.77343112252629	21888
696.08250416698331	21490
696.39156897609041	21523
696.70062554071023	21290
697.00967385170588	21045
697.31871389993967	20770
697.62774567627628	20568
697.9367691715795	20395
698.24578437671425	20188
698.55479128254592	20005
698.86378987994055	19786
699.17278015976422	19672
699.48176211288387	19441
699.79073573016728	19281
700.09970100248211	19034
700.40865792069678	18848
700.71760647568055	18449
701.02654665830289	18450
701.33547845943372	18291
701.64440186994386	18044
701.953316880704	17583
702.26222348258648	17359
702.57112166646323	17199
702.88001142320684	17071
703.18889274369087	16707
703.49776561878878	16662
703.80663003937514	16235
704.11548599632522	16374
704.424333480514	16072
704.73317248281751	15801
705.04200299411241	15795
705.35082500527608	15717
705.65963850718583	15438
705.96844349071966	15098
706.277239946757	15040
706.58602786617655	14803
706.89480723985844	14841
707.20357805868332	14605
707.51234031353147	14278
707.8210939952852	14332
708.12983909482614	13993
708.43857560303707	13951
708.74730351080132	13746
709.05602280900268	13635
709.36473348852519	13363
709.67343554025422	13309
709.98212895507493	13130
710.29081372387361	13046
710.59948983753657	12923
710.90815728695156	12824
711.21681606300581	12776
711.52546615658787	12676
711.83410755858677	12378
712.142740259892	12254
712.45136425139356	12190
712.75997952398222	12093
713.06858606854917	12103
713.37718387598613	11876
713.68577293718556	11582
713.99435324304079	11625
714.30292478444539	11747
714.61148755229283	11574
714.92004153747871	11512
715.228586730898	11365
715.5371231234468	11309
715.8456507060215	11084
716.1541694695195	11033
716.46267940483813	10877
716.77118050287618	10947
717.07967275453245	10733
717.38815615070621	10695
717.69663068229818	10585
718.00509634020852	10534
718.31355311533878	10355
718.62200099859115	10298
718.93043998086807	10252
719.23887005307256	10143
719.5472912061083	9967
719.85570343088023	9815
720.16410671829294	9841
720.47250105925207	9812
720.78088644466413	9680
721.08926286543556	9572
721.397630312474	9574
721.70598877668783	9287
722.01433824898538	9284
722.32267872027637	9185
722.6310101814704	9182
722.93933262347832	9010
723.247646037211	8956
723.5559504135806	8811
723.86424574349962	8742
724.172532017881	8753
724.48080922763859	8539
724.78907736368649	8527
725.09733641693981	8451
725.40558637831452	8276
725.71382723872648	8246
726.02205898909278	8237
726.330281620331	8007
726.63849512335923	8101
726.94669948909632	7929
727.25489470846173	7957
727.56308077237566	7732
727.87125767175894	7562
728.17942539753255	7596
728.48758394061906	7541
728.79573329194113	7590
729.103873442422	7367
729.41200438298551	7445
729.7201261045567	7365
730.0282385980604	7287
730.336341854423	7168
730.64443586457128	7170
730.95252061943211	7020
731.26059610993377	6959
731.56866232700474	6920
731.87671926157418	6914
732.18476690457248	6845
732.49280524692972	6713
732.80083427957743	6771
733.108853993448	6657
733.416864379473	6690
733.72486542858678	6557
734.03285713172284	6493
734.34083947981583	6486
734.648812463801	6474
734.95677607461471	6429
735.26473030319346	6254
735.57267514047442	6338
735.8806105773956	6236
736.188536604896	6236
736.496453213915	6207
736.80436039539245	6075
737.11225814026909	6091
737.42014643948676	6138
737.72802528398745	6029
738.03589466471385	5958
738.34375457260967	5911
738.65160499861884	5944
738.95944593368665	5871
739.2672773687583	5967
739.57509929478044	5881
739.88291170270008	5850
740.190714583465	5820
740.49850792802317	5793
740.80629172732415	5897
741.11406597231735	5799
741.42183065395363	5799
741.7295857631841	5682
742.03733129096065	5778
742.34506722823619	5786
742.65279356596363	5839
742.96051029509727	5690
743.2682174065917	5678
743.57591489140293	5579
743.88360274048648	5672
744.1912809447997	5708
744.49894949530017	5607
744.80660838294614	5546
745.11425759869667	5668
745.42189713351172	5637
745.72952697835171	5568
746.0371471241782	5521
746.34475756195252	5436
746.65235828263792	5576
746.95994927719744	5396
747.26753053659559	5407
747.575102051797	5391
747.88266381376764	5307
748.19021581347351	5344
748.49775804188187	5245
748.80529048996061	5244
749.112813148678	5287
749.42032600900359	5303
749.72782906190753	5189
750.03532229836026	5138
750.34280570933367	5219
750.6502792858	5108
750.95774301873178	5103
751.26519689910356	4997
751.57264091788932	4991
751.88007506606471	4990
752.187499334605	4942
752.49491371448789	4859
752.80231819669029	4835
753.10971277219073	4817
753.41709743196839	4725
753.72447216700266	4646
754.03183696827455	4672
754.33919182676482	4634
754.64653673345617	4594
754.95387167933086	4610
755.26119665537294	4675
755.56851165256649	4503
755.87581666189692	4441
756.1831116743499	4472
756.49039668091223	4449
756.79767167257125	4414
757.10493664031549	4383
757.41219157513342	4306
757.71943646801515	4302
758.02667130995121	4191
758.33389609193284	4223
758.641110804952	4237
758.94831544000181	4134
759.255509988076	4281
759.56269444016868	4164
759.86986878727532	4108
760.17703302039206	4043
760.48418713051535	3963
760.791331108643	3930
761.09846494577323	3971
761.40558863290539	3971
761.71270216103949	3967
762.019805521176	3810
762.32689870431659	3855
762.63398170146365	3751
762.94105450362053	3801
763.24811710179063	3700
763.55516948697914	3804
763.8622116501914	3718
764.169243582434	3796
764.47626527471391	3719
764.78327671803891	3634
765.090277903418	3608
765.39726882186085	3660
765.70424946437731	3533
766.01121982197913	3474
766.31817988567809	3490
766.62512964648715	3354
766.93206909541959	3500
767.23899822349006	3473
767.545917021714	3343
767.8528254811074	3363
768.15972359268665	3345
768.46661134747012	3230
768.77348873647611	3295
769.080355750724	3220
769.387212381234	3170
769.69405861902692	3175
770.00089445512492	3177
770.30771988055051	3167
770.61453488632731	3149
770.9213394634794	3044
771.22813360303212	3036
771.53491729601137	2999
771.84169053344431	2948
772.14845330635808	2948
772.45520560578154	2877
772.7619474227439	2894
773.06867874827583	2845
773.37539957340755	2821
773.68210988917133	2845
773.98880968660012	2758
774.2954989567271	2712
774.60217769058693	2728
774.90884587921471	2693
775.21550351364658	2674
775.5221505849197	2672
775.82878708407168	2582
776.13541300214126	2476
776.44202833016789	2540
776.748633059192	2516
777.05522718025486	2494
777.36181068439862	2477
777.668383562666	2477
777.97494580610123	2379
778.28149740574838	2392
778.58803835265371	2318
778.89456863786313	2293
779.2010882524238	2269
779.50759718738436	2298
779.81409543379368	2176
780.12058298270154	2265
780.42705982515861	2164
780.73352595221661	2168
781.03998135492816	2101
781.34642602434633	2124
781.6528599515259	2105
781.95928312752164	2055
782.26569554338948	2049
782.57209719018658	2034
782.87848805897045	1980
783.18486814080018	2000
783.491237426735	1970
783.79759590783533	1948
784.10394357516236	1878
784.4102804197787	1905
784.71660643274731	1891
785.02292160513207	1855
785.32922592799821	1849
785.63551939241086	1842
785.94180198943729	1780
786.24807371014481	1754
786.55433454560182	1754
786.860584486878	1741
787.16682352504347	1682
787.47305165116927	1693
787.77926885632758	1691
788.08547513159135	1649
788.39167046803459	1618
788.697854856732	1619
789.00402828875929	1607
789.31019075519328	1600
789.61634224711111	1610
789.92248275559143	1542
790.22861227171359	1582
790.5347307865577	1527
790.84083829120527	1487
791.146934776738	1432
791.4530202342396	1443
791.7590946547931	1444
792.06515802948388	1468
792.37121034939776	1405
792.67725160562111	1375
792.983281789242	1372
793.28930089134872	1403
793.59530890303074	1347
793.90130581537858	1397
794.2072916194835	1365
794.51326630643791	1294
794.81922986733491	1264
795.125182293269	1280
795.4311235753346	1338
795.73705370462812	1306
796.04297267224661	1307
796.34888046928779	1231
796.65477708685057	1099
796.96066251603452	1014
797.2665367479409	1202
797.572399773671	1173
797.87825158432736	1159
798.18409217101362	1159
798.48992152483447	1134
798.79573963689518	1139
799.10154649830224	1142
799.407342100163	1123
799.7131264335859	1114
800.01889948967994	1096
800.32466125955557	1091
800.63041173432407	1043
800.93615090509718	1082
801.24187876298845	1039
801.54759529911189	1057
801.85330050458231	1003
802.15899437051587	1011
802.46467688802932	1015
802.77034804824086	972
803.07600784226941	973
803.38165626123475	992
803.68729329625751	958
803.99291893845964	936
804.29853317896414	988
804.60413600889444	928
804.9097274193756	918
805.215307401533	924
805.52087594649367	884
805.826433045385	896
806.1319786893356	874
806.43751286947565	845
806.74303557693509	858
807.04854680284586	849
807.35404653834053	849
807.65953477455264	819
807.96501150261656	815
808.27047671366836	805
808.575930398844	795
808.88137254928131	801
809.18680315611891	818
809.49222221049615	765
809.79762970355364	778
810.1030256264329	743
810.40840997027635	776
810.71378272622746	738
811.01914388543128	741
811.32449343903272	747
811.62983137817844	728
811.93515769401608	713
812.24047237769446	734
812.54577542036247	697
812.85106681317109	711
813.15634654727194	722
813.46161461381757	685
813.76687100396146	657
814.07211570885818	676
814.37734871966359	647
814.68257002753387	630
814.98777962362738	638
815.29297749910211	673
815.59816364511823	629
815.90333805283615	659
816.20850071341772	640
816.51365161802607	604
816.81879075782456	626
817.123918123978	608
817.42903370765237	608
817.73413750001453	600
818.03922949223272	582
818.34430967547519	630
818.64937804091255	573
818.95443457971544	587
819.25947928305618	594
819.56451214210767	589
819.869533148044	588
820.17454229204077	583
820.47953956527351	560
820.78452495891986	546
821.08949846415817	546
821.39446007216759	545
821.69940977412853	531
822.00434756122263	529
822.309273424632	559
822.61418735554059	517
822.91908934513276	517
823.22397938459414	517
823.5288574651114	494
823.83372357787255	494
824.13857771406583	500
824.44341986488189	517
824.7482500215109	512
825.0530681751452	487
825.35787431697781	501
825.6626684382029	477
825.96745053001541	482
826.2722205836119	500
826.57697859018947	491
826.88172454094638	493
827.18645842708224	462
827.49118023979736	461
827.79588997029362	471
828.10058760977347	471
828.40527314944075	435
828.70994658050017	445
829.01460789415762	448
829.31925708162009	473
829.623894134096	465
829.9285190427936	461
830.23313179892375	413
830.53773239369752	419
830.84232081832727	422
831.14689706402669	432
831.45146112200973	429
831.756012983493	435
832.06055263969222	445
832.36508008182557	419
832.66959530111228	421
832.974098288772	407
833.278589036026	397
833.58306753409624	391
833.88753377420619	445
834.1919877475799	405
834.4964294454436	410
834.800858859023	411
835.10527597954638	390
835.40968079824233	370
835.71407330634065	381
836.01845349507232	397
836.3228213556697	386
836.627176879366	380
836.93152005739512	395
837.235850880993	392
837.54016934139611	368
837.84447542984162	375
838.14876913756893	370
838.45305045581745	347
838.75731937582862	337
839.06157588884412	331
839.36581998610768	365
839.67005165886326	359
839.97427089835651	351
840.27847769583423	352
840.58267204254378	352
840.88685392973446	353
841.1910233486559	358
841.49518029055946	339
841.799324746697	347
842.1034567083226	339
842.40757616669021	336
842.71168311305564	346
843.01577753867559	333
843.31985943480811	344
843.6239287927126	328
843.92798560364861	318
844.23202985887781	324
844.53606154966246	317
844.84008066726642	314
845.14408720295455	330
845.44808114799241	295
845.75206249364749	300
846.05603123118749	314
846.35998735188218	306
846.66393084700178	318
846.9678617078182	302
847.27177992560416	304
847.57568549163352	305
847.87957839718138	293
848.18345863352442	272
848.48732619193936	278
848.79118106370561	319
849.09502324010214	304
849.3988527124103	296
849.702669471912	290
850.00647350989084	277
850.3102648176307	288
850.61404338641739	282
850.91780920753763	261
851.22156227227947	275
851.52530257193177	271
851.82903009778488	273
852.13274484113037	260
852.43644679326053	255
852.74013594546921	265
853.0438122890514	258
853.34747581530337	262
853.651126515522	247
853.95476438100638	248
854.25838940305573	250
854.56200157297087	263
854.86560088205431	259
855.16918732160866	252
855.47276088293859	242
855.77632155734977	257
856.079869336149	258
856.3834042106439	246
856.686926172144	232
856.99043521195938	236
857.29393132140194	264
857.597414491784	232
857.9008847144197	228
858.20434198062446	213
858.50778628171406	241
858.81121760900623	248
859.11463595381974	232
859.41804130747482	252
859.721433661292	227
860.02481300659429	221
860.32817933470471	216
860.63153263694835	240
860.93487290465089	199
861.23820012913973	205
861.54151430174318	204
861.84481541379068	202
862.14810345661351	223
862.45137842154327	207
862.75464029991338	188
863.057889083058	205
863.36112476231335	221
863.66434732901587	201
863.96755677450392	211
864.270753090117	198
864.57393626719488	206
864.87710629708022	206
865.18026317111594	200
865.4834068806457	183
865.78653741701567	198
866.0896547715721	181
866.392758935663	186
866.69584990063765	212
866.99892765784625	201
867.30199219864062	187
867.60504351437385	190
867.90808159639948	188
868.21110643607335	182
868.5141180247515	165
868.81711635379247	190
869.12010141455482	167
869.42307319839892	201
869.7260316966865	167
870.02897690078021	180
870.33190880204393	187
870.63482739184349	171
870.93773266154517	173
871.24062460251616	186
871.54350320612662	169
871.846368463746	162
872.14922036674625	142
872.45205890649981	157
872.75488407438138	158
873.05769586176575	147
873.36049426002944	154
873.66327926055078	170
873.96605085470856	154
874.26880903388292	165
874.57155378945606	160
874.87428511281041	152
875.17700299533021	149
875.47970742840118	138
875.78239840340984	134
876.08507591174407	148
876.38773994479322	150
876.69039049394769	170
876.99302755059944	136
877.29565110614146	147
877.5982611519679	137
877.90085767947471	149
878.20344068005841	120
878.50601014511744	135
878.8085660660513	129
879.1111084342607	136
879.41363724114751	144
879.716152478115	132
880.0186541365681	138
880.32114220791232	122
880.62361668355516	140
880.92607755490474	121
881.22852481337111	131
881.530958450365	135
881.83337845729909	118
882.1357848255866	121
882.438177546643	122
882.740556611884	123
883.04292201272744	118
883.34527374059212	119
883.647611786898	123
883.94993614306657	120
884.25224680052065	112
884.55454375068393	115
884.85682698498238	121
885.159096494842	123
