# Supplementary material for: Anomalous deep-red luminescence of perylene black analogues with strong π-π interactions
Source: Nat Commun. 2023 Apr 6;14:1922. doi: 10.1038/s41467-023-37171-y (PMC10079835; doi:10.1038/s41467-023-37171-y)
Supplement: Supplementary file 3 — Source data [file 41467_2023_37171_MOESM3_ESM.zip › DATA/Temperature-dependent PL spectra and fluorescence decay of crystalline film/Supplementary Fig. 24a/810-230K-1S-EX480NM 303.csv]

471.67766888101448	15
471.99028276455613	28
472.30289504096527	21
472.61550570108284	16
472.92811473574989	26
473.24072213580666	31
473.55332789209336	30
473.86593199544933	29
474.1785344367139	22
474.49113520672552	26
474.80373429632243	30
475.11633169634268	10
475.42892739762328	27
475.74152139100158	20
476.0541136673134	19
476.36670421739564	30
476.67929303208308	27
476.99188010221161	20
477.30446541861556	35
477.61704897212951	34
477.92963075358745	33
478.24221075382258	33
478.55478896366805	41
478.86736537395689	40
479.17993997552071	46
479.49251275919204	43
479.80508371580152	29
480.11765283618081	49
480.43022011116011	24
480.74278553156955	33
481.05534908823893	26
481.3679107719978	33
481.68047057367477	29
481.9930284840986	29
482.3055844940975	28
482.61813859449853	20
482.93069077612978	23
483.24324102981785	44
483.55578934638896	20
483.86833571666938	17
484.18088013148508	28
484.49342258166109	11
484.80596305802226	29
485.11850155139314	28
485.431038052598	13
485.74357255246059	19
486.0561050418039	12
486.36863551145126	21
486.68116395222489	24
486.99369035494715	27
487.30621471043958	8
487.61873700952418	9
487.93125724302115	21
488.24377540175158	28
488.55629147653553	31
488.86880545819321	22
489.1813173375437	29
489.49382710540635	27
489.80633475259975	20
490.11884026994227	27
490.431343648252	24
490.74384487834635	36
491.05634395104295	33
491.36884085715855	19
491.681335587509	14
491.99382813291135	17
492.306318484181	31
492.61880663213338	14
492.93129256758351	23
493.24377628134579	28
493.556257764235	24
493.86873700706491	17
494.18121400064928	16
494.49368873580113	23
494.80616120333332	27
495.11863139405887	30
495.43109929878926	25
495.74356490833679	28
496.05602821351295	33
496.36848920512864	31
496.68094787399497	28
496.99340421092217	30
497.30585820672025	24
497.618309852199	34
497.930759138168	32
498.2432060554363	26
498.55565059481262	32
498.86809274710549	26
499.18053250312255	25
499.49296985367175	27
499.80540478956044	26
500.11783730159578	33
500.43026738058438	45
500.74269501733289	24
501.05512020264717	34
501.36754292733309	14
501.67996318219559	26
501.99238095804031	34
502.30479624567175	30
502.61720903589458	31
502.92961931951248	29
503.24202708732969	38
503.55443233014927	11
503.8668350387747	29
504.17923520400888	36
504.49163281665415	28
504.80402786751279	32
505.11642034738662	21
505.42881024707719	38
505.74119755738593	26
506.05358226911386	27
506.36596437306156	28
506.67834386002937	38
506.99072072081725	27
507.30309494622503	28
507.61546652705232	33
507.92783545409821	37
508.24020171816147	45
508.55256531004056	42
508.86492622053396	44
509.17728444043945	22
509.48963996055494	35
509.80199277167742	30
510.11434286460417	33
510.42669023013229	21
510.73903485905777	35
511.0513767421769	38
511.36371587028589	29
511.67605223418053	30
511.9883858246555	39
512.30071663250646	38
512.6130446485281	35
512.92536986351467	34
513.237692268261	33
513.55001185356036	55
513.86232861020676	34
514.17464252899379	39
514.48695360071429	50
514.79926181616122	29
515.1115671661272	32
515.42386964140451	33
515.73616923278553	40
516.0484659310614	40
516.36075972702429	42
516.67305061146533	39
516.985338575175	41
517.29762360894472	44
517.60990570356478	43
517.922184849825	49
518.23446103851586	48
518.54673426042689	46
518.85900450634756	27
519.17127176706674	40
519.483536033374	26
519.79579729605769	50
520.10805554590615	50
520.42031077370768	41
520.73256297025046	34
521.04481212632174	40
521.35705823270951	38
521.66930128020044	58
521.98154125958183	32
522.29377816164072	34
522.60601197716289	55
522.918242696935	37
523.23047031174337	43
523.54269481237316	55
523.85491618961044	40
524.16713443424021	42
524.4793495370476	41
524.79156148881771	51
525.10377028033486	50
525.41597590238371	46
525.72817834574835	37
526.04037760121275	34
526.35257365956079	42
526.66476651157541	46
526.97695614804047	63
527.28914255973893	46
527.60132573745352	49
527.913505671967	57
528.22568235406175	56
528.53785577451981	53
528.85002592412343	44
529.1621927936543	47
529.47435637389367	44
529.78651665562359	36
530.09867362962461	41
530.41082728667811	57
530.72297761756442	41
531.03512461306445	42
531.34726826395831	45
531.65940856102623	43
531.971545495048	45
532.28367905680363	45
532.59580923707233	59
532.90793602663371	54
533.220059416267	60
533.53217939675073	48
533.84429595886411	46
534.15640909338572	53
534.4685187910934	44
534.780625042766	53
535.09272783918118	57
535.40482717111672	63
535.7169230293506	54
536.02901540465984	66
536.3411042878223	49
536.65318966961456	62
536.96527154081377	72
537.27734989219641	53
537.58942471453952	69
537.90149599861934	68
538.21356373521166	57
538.525627915093	65
538.83768852903938	65
539.1497455678259	62
539.46179902222855	63
539.77384888302288	63
540.08589514098355	68
540.397937786886	65
540.709976811505	67
541.02201220561517	56
541.33404395999116	63
541.64607206540768	54
541.95809651263846	64
542.27011729245783	56
542.58213439563963	70
542.89414781295784	60
543.20615753518621	57
543.51816355309779	72
543.83016585746611	56
544.14216443906435	68
544.45415928866555	67
544.76615039704268	67
545.07813775496857	69
545.39012135321548	81
545.702101182556	75
546.01407723376258	81
546.32604949760741	82
546.63801796486257	67
546.94998262629974	72
547.26194347269052	88
547.57390049480739	83
547.885853683421	91
548.19780302930315	59
548.50974852322486	77
548.82169015595764	80
549.13362791827217	70
549.44556180093923	66
549.75749179472973	96
550.06941789041446	80
550.38134007876363	75
550.69325835054758	72
551.00517269653687	77
551.3170831075015	80
551.62898957421146	64
551.94089208743651	70
552.25279063794687	82
552.56468521651209	69
552.87657581390135	69
553.18846242088455	80
553.50034502823075	70
553.81222362670962	87
554.12409820708967	86
554.43596876014067	91
554.74783527663089	76
555.05969774732978	66
555.37155616300538	86
555.68341051442712	74
555.99526079236273	77
556.30710698758139	84
556.61894909085117	70
556.93078709294	77
557.24262098461634	79
557.55445075664829	68
557.86627639980384	85
558.17809790485069	87
558.48991526255691	96
558.80172846369	90
559.11353749901775	89
559.42534235930725	80
559.73714303532677	83
560.048939517843	93
560.36073179762388	101
560.67251986543613	100
560.984303712047	75
561.29608332822386	88
561.60785870473319	87
561.91962983234259	85
562.23139670181831	85
562.5431593039275	100
562.85491762943673	83
563.16667166911293	88
563.47842141372234	95
563.79016685403167	82
564.10190798080725	100
564.4136447848158	104
564.72537725682344	94
565.0371053875964	102
565.348829167901	85
565.66054858850339	93
565.97226364016967	93
566.28397431366591	97
566.59568059975811	103
566.90738248921252	115
567.21907997279447	90
567.53077304127044	94
567.84246168540574	103
568.15414589596639	100
568.465825663718	83
568.77750097942624	105
569.089171833857	92
569.40083821777546	98
569.71250012194776	91
570.02415753713876	101
570.33581045411449	92
570.64745886363994	105
570.95910275648112	113
571.27074212340278	109
571.58237695517073	113
571.89400724255	94
572.20563297630588	117
572.51725414720408	109
572.82887074600922	90
573.140482763487	113
573.45209019040249	99
573.7636930175205	126
574.07529123560676	115
574.38688483542614	117
574.69847380774354	122
575.0100581433245	93
575.32163783293379	106
575.63321286733662	126
575.94478323729788	116
576.25634893358279	110
576.56790994695643	100
576.87946626818371	117
577.19101788802948	110
577.50256479725908	116
577.81410698663751	105
578.12564444692964	129
578.43717716890046	121
578.748705143315	118
579.06022836093825	110
579.37174681253532	116
579.68326048887138	114
579.99476938071086	117
580.30627347881955	135
580.61777277396186	118
580.92926725690313	118
581.24075691840824	113
581.55224174924251	123
581.86372174017083	120
582.17519688195853	133
582.48666716537036	135
582.7981325811719	129
583.10959312012767	120
583.42104877300335	136
583.7324995305637	139
584.04394538357462	135
584.35538632280077	121
584.66682233900747	143
584.97825342296017	139
585.28967956542385	145
585.60110075716432	141
585.91251698894655	147
586.22392825153634	168
586.53533453569889	154
586.84673583219944	153
587.15813213180388	138
587.46952342527754	148
587.7809097033861	156
588.09229095689534	148
588.40366717657048	147
588.71503835317753	164
589.0264044774824	164
589.33776554025042	162
589.64912153224782	173
589.96047244424017	155
590.27181826699382	176
590.58315899127456	176
590.89449460784817	173
591.20582510748113	191
591.51715048093956	162
591.82847071898937	183
592.13978581239712	212
592.45109575192873	184
592.76240052835112	190
593.07370013243042	200
593.3849945549332	200
593.69628378662594	195
594.00756781827545	201
594.31884664064819	193
594.630120244511	225
594.941388620631	215
595.25265175977484	243
595.56390965270953	227
595.87516229020218	208
596.18640966301973	239
596.49765176192955	222
596.808888577699	257
597.12012010109527	255
597.431346322886	244
597.74256723383849	252
598.05378282472054	254
598.36499308629959	269
598.67619800934381	301
598.98739758462068	285
599.29859180289839	283
599.60978065494464	307
599.92096413152808	298
600.23214222341653	307
600.54331492137851	304
600.8544822161823	327
601.16564409859654	329
601.47680055938963	341
601.78795158933065	319
602.09909717918788	352
602.41023731973064	383
602.7213720017279	388
603.03250121594863	391
603.34362495316191	391
603.65474320413728	387
603.96585595964427	422
604.27696321045244	445
604.58806494733119	452
604.89916116105053	451
605.21025184237988	481
605.52133698208979	498
605.83241657095016	513
606.14349059973131	516
606.45455905920358	519
606.76562194013707	508
607.07667923330268	578
607.38773092947145	578
607.69877701941346	601
608.00981749390053	630
608.320852343703	623
608.63188155959222	669
608.94290513234012	719
609.25392305271782	681
609.5649353114967	741
609.87594189944855	743
610.18694280734576	794
610.4979380259598	840
610.808927546063	799
611.11991135842777	851
611.43088945382658	905
611.74186182303174	913
612.05282845681631	928
612.36378934595268	924
612.67474448121459	962
612.98569385337441	1008
613.296637453206	989
613.60757527148257	1074
613.918507298978	1077
614.22943352646575	1138
614.54035394471975	1172
614.851268544514	1173
615.16217731662334	1278
615.47308025182144	1267
615.783977340883	1309
616.09486857458319	1349
616.40575394369625	1406
616.71663343899775	1441
617.02750705126232	1499
617.338374771266	1486
617.64923658978387	1562
617.96009249759163	1619
618.27094248546541	1683
618.58178654418077	1630
618.89262466451476	1780
619.20345683724292	1841
619.51428305314255	1889
619.82510330298965	1941
620.1359175775616	1988
620.44672586763534	2057
620.75752816398847	2106
621.068324457398	2146
621.37911473864165	2244
621.6898989984976	2294
622.00067722774349	2423
622.311449417158	2394
622.622215557519	2469
622.93297563960539	2630
623.24372965419582	2677
623.55447759206936	2717
623.865219444005	2831
624.17595520078237	2837
624.48668485318069	2921
624.79740839198018	3047
625.10812580796028	3115
625.41883709190154	3177
625.729542234584	3233
626.04024122678845	3392
626.35093405929581	3551
626.66162072288671	3513
626.97230120834263	3583
627.2829755064447	3736
627.59364360797474	3809
627.90430550371445	3890
628.21496118444588	4005
628.5256106409513	4047
628.836253864013	4179
629.14689084441409	4290
629.457521572937	4422
629.7681460403652	4512
630.07876423748189	4713
630.38937615507041	4784
630.69998178391484	4803
631.010581114799	4925
631.32117413850744	5032
631.63176084582437	5224
631.94234122753437	5286
632.25291527442278	5319
632.56348297727436	5606
632.87404432687458	5594
633.18459931400935	5777
633.49514792946434	5820
633.80569016402546	5967
634.11622600847932	6109
634.42675545361226	6215
634.73727849021157	6490
635.04779510906383	6545
635.35830530095654	6796
635.66880905667722	6863
635.97930636701369	6911
636.289797222754	7110
636.60028161468631	7303
636.9107595335995	7557
637.22123097028225	7644
637.53169591552341	7931
637.84215436011266	8002
638.152606294839	8060
638.46305171049278	8470
638.77349059786411	8609
639.08392294774285	8666
639.39434875092	8838
639.70476799818641	9044
640.01518068033317	9174
640.32558678815155	9501
640.63598631243337	9688
640.94637924397057	9719
641.25676557355519	10050
641.56714529197973	10128
641.87751839003738	10450
642.18788485852053	10727
642.49824468822294	10854
642.80859786993813	11070
643.11894439445985	11328
643.42928425258208	11379
643.73961743509938	11693
644.04994393280663	11913
644.36026373649872	12069
644.67057683697055	12353
644.98088322501837	12496
645.2911828914373	12686
645.601475827024	12849
645.91176202257464	12978
646.22204146888612	13290
646.53231415675509	13384
646.84258007697929	13513
647.15283922035587	13796
647.463091577683	14110
647.773337139759	14387
648.083575897382	14512
648.39380784135119	14607
648.70403296246513	14889
649.01425125152366	15011
649.32446269932632	15176
649.63466729667323	15479
649.94486503436462	15560
650.25505590320108	15788
650.56523989398363	15969
650.87541699751341	16057
651.185587204592	16412
651.4957505060213	16466
651.80590689260373	16806
652.1160563551415	16965
652.42619888443744	17193
652.73633447129487	17341
653.046463106517	17424
653.356584780908	17744
653.66669948527158	17971
653.9768072104124	18116
654.28690794713532	18220
654.59700168624511	18474
654.90708841854746	18705
655.21716813484807	18855
655.52724082595307	19030
655.83730648266874	19195
656.147365095802	19302
656.45741665615992	19699
656.76746115454966	19816
657.0774985817792	19997
657.38752892865682	20172
657.6975521859905	20325
658.00756834458946	20520
658.3175773952629	20703
658.62757932881971	20776
658.93757413607022	21119
659.24756180782458	20986
659.557542334893	21243
659.86751570808667	21546
660.17748191821681	21688
660.48744095609493	21704
660.797392812533	22078
661.107337478343	22190
661.41727494433781	22395
661.72720520133055	22502
662.03712824013462	22626
662.34704405156356	22662
662.65695262643123	22966
662.96685395555278	23026
663.27674802974263	23099
663.58663483981582	23429
663.89651437658813	23570
664.2063866308755	23611
664.51625159349419	23647
664.82610925526069	23986
665.1359596069924	24177
665.44580263950638	24080
665.75563834362072	24262
666.06546671015326	24478
666.375287729923	24547
666.6851013937486	24628
666.99490769244937	24683
667.30470661684512	24798
667.61449815775586	25141
667.924282306002	25108
668.23405905240463	25220
668.54382838778463	25246
668.85359030296411	25352
669.16334478876468	25417
669.47309183600908	25574
669.78283143551982	25596
670.09256357812023	25584
670.40228825463407	25702
670.71200545588522	26003
671.0217151726979	25966
671.33141739589735	26074
671.64111211630836	25969
671.950799324757	26141
672.26047901206869	26160
672.57015116907019	26242
672.87981578658844	26187
673.18947285545039	26108
673.49912236648379	26374
673.808764310517	26055
674.11839867837818	26015
674.42802546089627	26080
674.7376446489003	26048
675.04725623322054	26285
675.35686020468688	26087
675.66645655412981	26046
675.97604527238025	26061
676.28562635026981	26075
676.59519977863033	25896
676.90476554829365	26191
677.214323650093	25986
677.523874074861	26112
677.83341681343165	25656
678.14295185663866	25814
678.45247919531619	25720
678.76199882029937	25830
679.07151072242357	25691
679.38101489252415	25570
679.69051132143761	25472
680.00000000000011	25360
680.309480919049	25232
680.61895406942153	25146
680.92841944195573	25205
681.23787702749	24932
681.54732681686278	24911
681.85676880091387	24915
682.16620297048223	24711
682.47562931640857	24581
682.78504782953348	24563
683.09445850069744	24505
683.40386132074252	24293
683.71325628051045	24046
684.02264337084353	24070
684.33202258258461	24079
684.64139390657726	23904
684.95075733366514	24173
685.26011285469224	23691
685.56946046050336	23602
685.87880014194377	23471
686.188131889859	23517
686.49745569509537	23373
686.80677154849934	23258
687.11607944091793	23166
687.42537936319832	23151
687.73467130618883	23111
688.04395526073779	23049
688.3532312176942	22822
688.66249916790753	22518
688.97175910222734	22639
689.28101101150423	22420
689.59025488658881	22467
689.89949071833291	22341
690.20871849758782	22150
690.51793821520585	22191
690.82714986204019	21877
691.13635342894349	21944
691.44554890677	21827
691.75473628637371	21714
692.06391555860955	21599
692.37308671433209	21531
692.682249744398	21390
692.991404639663	21089
693.30055139098351	20936
693.60968998921726	20932
693.9188204252215	20841
694.22794268985479	20782
694.53705677397568	20521
694.8461626684433	20613
695.15526036411723	20414
695.46434985185817	20181
695.77343112252629	19933
696.08250416698331	19733
696.39156897609041	19561
696.70062554071023	19528
697.00967385170588	19370
697.31871389993967	19411
697.62774567627628	19026
697.9367691715795	18926
698.24578437671425	18508
698.55479128254592	18559
698.86378987994055	18435
699.17278015976422	18171
699.48176211288387	17890
699.79073573016728	17625
700.09970100248211	17819
700.40865792069678	17220
700.71760647568055	17044
701.02654665830289	16900
701.33547845943372	16702
701.64440186994386	16427
701.953316880704	16277
702.26222348258648	16208
702.57112166646323	15887
702.88001142320684	15941
703.18889274369087	15639
703.49776561878878	15424
703.80663003937514	15283
704.11548599632522	15017
704.424333480514	14757
704.73317248281751	14857
705.04200299411241	14552
705.35082500527608	14481
705.65963850718583	14410
705.96844349071966	14008
706.277239946757	13868
706.58602786617655	13693
706.89480723985844	13473
707.20357805868332	13453
707.51234031353147	13406
707.8210939952852	13422
708.12983909482614	12969
708.43857560303707	12806
708.74730351080132	12750
709.05602280900268	12710
709.36473348852519	12620
709.67343554025422	12504
709.98212895507493	12301
710.29081372387361	12120
710.59948983753657	12001
710.90815728695156	12043
711.21681606300581	11853
711.52546615658787	11756
711.83410755858677	11558
712.142740259892	11417
712.45136425139356	11357
712.75997952398222	11362
713.06858606854917	11230
713.37718387598613	10987
713.68577293718556	11061
713.99435324304079	11054
714.30292478444539	11005
714.61148755229283	10786
714.92004153747871	10879
715.228586730898	10704
715.5371231234468	10611
715.8456507060215	10494
716.1541694695195	10378
716.46267940483813	10320
716.77118050287618	10166
717.07967275453245	10148
717.38815615070621	9987
717.69663068229818	9992
718.00509634020852	9839
718.31355311533878	9774
718.62200099859115	9677
718.93043998086807	9543
719.23887005307256	9591
719.5472912061083	9343
719.85570343088023	9282
720.16410671829294	9207
720.47250105925207	9151
720.78088644466413	9165
721.08926286543556	9019
721.397630312474	9053
721.70598877668783	8808
722.01433824898538	8671
722.32267872027637	8612
722.6310101814704	8595
722.93933262347832	8478
723.247646037211	8370
723.5559504135806	8242
723.86424574349962	8322
724.172532017881	8183
724.48080922763859	8152
724.78907736368649	8008
725.09733641693981	7962
725.40558637831452	7876
725.71382723872648	7723
726.02205898909278	7728
726.330281620331	7715
726.63849512335923	7617
726.94669948909632	7438
727.25489470846173	7478
727.56308077237566	7248
727.87125767175894	7298
728.17942539753255	7163
728.48758394061906	7105
728.79573329194113	7013
729.103873442422	7007
729.41200438298551	6921
729.7201261045567	6899
730.0282385980604	6832
730.336341854423	6835
730.64443586457128	6692
730.95252061943211	6615
731.26059610993377	6612
731.56866232700474	6475
731.87671926157418	6387
732.18476690457248	6440
732.49280524692972	6513
732.80083427957743	6270
733.108853993448	6290
733.416864379473	6361
733.72486542858678	6246
734.03285713172284	6208
734.34083947981583	6134
734.648812463801	6019
734.95677607461471	5973
735.26473030319346	5916
735.57267514047442	5842
735.8806105773956	5878
736.188536604896	5891
736.496453213915	5722
736.80436039539245	5743
737.11225814026909	5791
737.42014643948676	5848
737.72802528398745	5624
738.03589466471385	5656
738.34375457260967	5641
738.65160499861884	5586
738.95944593368665	5454
739.2672773687583	5546
739.57509929478044	5545
739.88291170270008	5492
740.190714583465	5396
740.49850792802317	5471
740.80629172732415	5456
741.11406597231735	5409
741.42183065395363	5355
741.7295857631841	5281
742.03733129096065	5378
742.34506722823619	5339
742.65279356596363	5288
742.96051029509727	5281
743.2682174065917	5327
743.57591489140293	5306
743.88360274048648	5257
744.1912809447997	5170
744.49894949530017	5237
744.80660838294614	5245
745.11425759869667	5191
745.42189713351172	5095
745.72952697835171	5267
746.0371471241782	5273
746.34475756195252	5116
746.65235828263792	5127
746.95994927719744	5061
747.26753053659559	5014
747.575102051797	5024
747.88266381376764	4969
748.19021581347351	4974
748.49775804188187	4939
748.80529048996061	4918
749.112813148678	4919
749.42032600900359	4791
749.72782906190753	4789
750.03532229836026	4796
750.34280570933367	4805
750.6502792858	4828
750.95774301873178	4599
751.26519689910356	4571
751.57264091788932	4601
751.88007506606471	4489
752.187499334605	4541
752.49491371448789	4545
752.80231819669029	4414
753.10971277219073	4365
753.41709743196839	4265
753.72447216700266	4387
754.03183696827455	4329
754.33919182676482	4396
754.64653673345617	4270
754.95387167933086	4174
755.26119665537294	4313
755.56851165256649	4159
755.87581666189692	4157
756.1831116743499	4171
756.49039668091223	4103
756.79767167257125	3975
757.10493664031549	3979
757.41219157513342	4037
757.71943646801515	3968
758.02667130995121	3877
758.33389609193284	3831
758.641110804952	3837
758.94831544000181	3896
759.255509988076	3790
759.56269444016868	3837
759.86986878727532	3796
760.17703302039206	3755
760.48418713051535	3673
760.791331108643	3624
761.09846494577323	3643
761.40558863290539	3608
761.71270216103949	3532
762.019805521176	3630
762.32689870431659	3548
762.63398170146365	3536
762.94105450362053	3408
763.24811710179063	3419
763.55516948697914	3424
763.8622116501914	3473
764.169243582434	3424
764.47626527471391	3450
764.78327671803891	3359
765.090277903418	3344
765.39726882186085	3311
765.70424946437731	3249
766.01121982197913	3263
766.31817988567809	3244
766.62512964648715	3236
766.93206909541959	3184
767.23899822349006	3189
767.545917021714	3134
767.8528254811074	3093
768.15972359268665	3033
768.46661134747012	3064
768.77348873647611	2946
769.080355750724	3025
769.387212381234	2972
769.69405861902692	2911
770.00089445512492	2918
770.30771988055051	2906
770.61453488632731	2800
770.9213394634794	2806
771.22813360303212	2788
771.53491729601137	2746
771.84169053344431	2691
772.14845330635808	2660
772.45520560578154	2745
772.7619474227439	2676
773.06867874827583	2682
773.37539957340755	2587
773.68210988917133	2632
773.98880968660012	2579
774.2954989567271	2543
774.60217769058693	2498
774.90884587921471	2485
775.21550351364658	2471
775.5221505849197	2471
775.82878708407168	2466
776.13541300214126	2361
776.44202833016789	2358
776.748633059192	2325
777.05522718025486	2220
777.36181068439862	2323
777.668383562666	2212
777.97494580610123	2213
778.28149740574838	2210
778.58803835265371	2202
778.89456863786313	2169
779.2010882524238	2114
779.50759718738436	2106
779.81409543379368	2002
780.12058298270154	2025
780.42705982515861	2005
780.73352595221661	1995
781.03998135492816	2018
781.34642602434633	1934
781.6528599515259	1929
781.95928312752164	1893
782.26569554338948	1904
782.57209719018658	1902
782.87848805897045	1880
783.18486814080018	1850
783.491237426735	1814
783.79759590783533	1787
784.10394357516236	1806
784.4102804197787	1802
784.71660643274731	1740
785.02292160513207	1713
785.32922592799821	1693
785.63551939241086	1705
785.94180198943729	1699
786.24807371014481	1655
786.55433454560182	1632
786.860584486878	1609
787.16682352504347	1598
787.47305165116927	1529
787.77926885632758	1553
788.08547513159135	1541
788.39167046803459	1548
788.697854856732	1504
789.00402828875929	1437
789.31019075519328	1491
789.61634224711111	1486
789.92248275559143	1455
790.22861227171359	1482
790.5347307865577	1448
790.84083829120527	1369
791.146934776738	1407
791.4530202342396	1368
791.7590946547931	1305
792.06515802948388	1352
792.37121034939776	1330
792.67725160562111	1341
792.983281789242	1295
793.28930089134872	1297
793.59530890303074	1234
793.90130581537858	1264
794.2072916194835	1249
794.51326630643791	1246
794.81922986733491	1286
795.125182293269	1190
795.4311235753346	1181
795.73705370462812	1197
796.04297267224661	1166
796.34888046928779	1143
796.65477708685057	1055
796.96066251603452	953
797.2665367479409	1050
797.572399773671	1144
797.87825158432736	1115
798.18409217101362	1143
798.48992152483447	1099
798.79573963689518	1124
799.10154649830224	1069
799.407342100163	1032
799.7131264335859	1081
800.01889948967994	1049
800.32466125955557	1006
800.63041173432407	1030
800.93615090509718	969
801.24187876298845	959
801.54759529911189	957
801.85330050458231	977
802.15899437051587	992
802.46467688802932	963
802.77034804824086	913
803.07600784226941	957
803.38165626123475	971
803.68729329625751	926
803.99291893845964	923
804.29853317896414	892
804.60413600889444	911
804.9097274193756	901
805.215307401533	840
805.52087594649367	823
805.826433045385	830
806.1319786893356	784
806.43751286947565	789
806.74303557693509	820
807.04854680284586	766
807.35404653834053	789
807.65953477455264	763
807.96501150261656	721
808.27047671366836	795
808.575930398844	762
808.88137254928131	752
809.18680315611891	778
809.49222221049615	734
809.79762970355364	745
810.1030256264329	707
810.40840997027635	769
810.71378272622746	731
811.01914388543128	682
811.32449343903272	701
811.62983137817844	698
811.93515769401608	676
812.24047237769446	672
812.54577542036247	662
812.85106681317109	645
813.15634654727194	659
813.46161461381757	667
813.76687100396146	608
814.07211570885818	632
814.37734871966359	625
814.68257002753387	632
814.98777962362738	612
815.29297749910211	600
815.59816364511823	628
815.90333805283615	613
816.20850071341772	601
816.51365161802607	584
816.81879075782456	583
817.123918123978	597
817.42903370765237	554
817.73413750001453	563
818.03922949223272	568
818.34430967547519	552
818.64937804091255	593
818.95443457971544	570
819.25947928305618	534
819.56451214210767	543
819.869533148044	552
820.17454229204077	519
820.47953956527351	533
820.78452495891986	535
821.08949846415817	519
821.39446007216759	535
821.69940977412853	538
822.00434756122263	512
822.309273424632	522
822.61418735554059	481
822.91908934513276	493
823.22397938459414	524
823.5288574651114	489
823.83372357787255	485
824.13857771406583	465
824.44341986488189	487
824.7482500215109	490
825.0530681751452	475
825.35787431697781	486
825.6626684382029	464
825.96745053001541	432
826.2722205836119	467
826.57697859018947	441
826.88172454094638	473
827.18645842708224	437
827.49118023979736	440
827.79588997029362	457
828.10058760977347	455
828.40527314944075	451
828.70994658050017	408
829.01460789415762	452
829.31925708162009	417
829.623894134096	422
829.9285190427936	429
830.23313179892375	439
830.53773239369752	373
830.84232081832727	422
831.14689706402669	413
831.45146112200973	395
831.756012983493	412
832.06055263969222	389
832.36508008182557	394
832.66959530111228	404
832.974098288772	372
833.278589036026	401
833.58306753409624	380
833.88753377420619	383
834.1919877475799	373
834.4964294454436	382
834.800858859023	372
835.10527597954638	353
835.40968079824233	375
835.71407330634065	385
836.01845349507232	390
836.3228213556697	347
836.627176879366	373
836.93152005739512	368
837.235850880993	360
837.54016934139611	341
837.84447542984162	359
838.14876913756893	337
838.45305045581745	316
838.75731937582862	341
839.06157588884412	320
839.36581998610768	326
839.67005165886326	335
839.97427089835651	340
840.27847769583423	340
840.58267204254378	352
840.88685392973446	309
841.1910233486559	341
841.49518029055946	320
841.799324746697	338
842.1034567083226	313
842.40757616669021	309
842.71168311305564	320
843.01577753867559	300
843.31985943480811	310
843.6239287927126	321
843.92798560364861	305
844.23202985887781	291
844.53606154966246	309
844.84008066726642	285
845.14408720295455	308
845.44808114799241	307
845.75206249364749	304
846.05603123118749	280
846.35998735188218	297
846.66393084700178	289
846.9678617078182	283
847.27177992560416	278
847.57568549163352	305
847.87957839718138	301
848.18345863352442	276
848.48732619193936	302
848.79118106370561	273
849.09502324010214	272
849.3988527124103	280
849.702669471912	292
850.00647350989084	241
850.3102648176307	277
850.61404338641739	275
850.91780920753763	261
851.22156227227947	244
851.52530257193177	248
851.82903009778488	232
852.13274484113037	257
852.43644679326053	260
852.74013594546921	250
853.0438122890514	234
853.34747581530337	260
853.651126515522	233
853.95476438100638	255
854.25838940305573	249
854.56200157297087	243
854.86560088205431	257
855.16918732160866	258
855.47276088293859	229
855.77632155734977	238
856.079869336149	235
856.3834042106439	228
856.686926172144	230
856.99043521195938	224
857.29393132140194	211
857.597414491784	220
857.9008847144197	223
858.20434198062446	214
858.50778628171406	209
858.81121760900623	220
859.11463595381974	206
859.41804130747482	242
859.721433661292	244
860.02481300659429	194
860.32817933470471	205
860.63153263694835	207
860.93487290465089	176
861.23820012913973	204
861.54151430174318	203
861.84481541379068	198
862.14810345661351	186
862.45137842154327	206
862.75464029991338	175
863.057889083058	184
863.36112476231335	190
863.66434732901587	190
863.96755677450392	208
864.270753090117	205
864.57393626719488	176
864.87710629708022	184
865.18026317111594	198
865.4834068806457	190
865.78653741701567	178
866.0896547715721	209
866.392758935663	181
866.69584990063765	181
866.99892765784625	175
867.30199219864062	182
867.60504351437385	172
867.90808159639948	162
868.21110643607335	172
868.5141180247515	173
868.81711635379247	147
869.12010141455482	154
869.42307319839892	164
869.7260316966865	169
870.02897690078021	146
870.33190880204393	169
870.63482739184349	154
870.93773266154517	174
871.24062460251616	174
871.54350320612662	162
871.846368463746	166
872.14922036674625	145
872.45205890649981	173
872.75488407438138	163
873.05769586176575	145
873.36049426002944	159
873.66327926055078	138
873.96605085470856	163
874.26880903388292	152
874.57155378945606	130
874.87428511281041	134
875.17700299533021	136
875.47970742840118	135
875.78239840340984	134
876.08507591174407	148
876.38773994479322	144
876.69039049394769	139
876.99302755059944	133
877.29565110614146	132
877.5982611519679	147
877.90085767947471	139
878.20344068005841	130
878.50601014511744	129
878.8085660660513	120
879.1111084342607	140
879.41363724114751	132
879.716152478115	130
880.0186541365681	120
880.32114220791232	124
880.62361668355516	126
880.92607755490474	133
881.22852481337111	119
881.530958450365	105
881.83337845729909	116
882.1357848255866	109
882.438177546643	124
882.740556611884	116
883.04292201272744	111
883.34527374059212	111
883.647611786898	102
883.94993614306657	120
884.25224680052065	111
884.55454375068393	121
884.85682698498238	114
885.159096494842	105
