# Supplementary material for: Anomalous deep-red luminescence of perylene black analogues with strong π-π interactions
Source: Nat Commun. 2023 Apr 6;14:1922. doi: 10.1038/s41467-023-37171-y (PMC10079835; doi:10.1038/s41467-023-37171-y)
Supplement: Supplementary file 3 — Source data [file 41467_2023_37171_MOESM3_ESM.zip › DATA/Temperature-dependent PL spectra and fluorescence decay of crystalline film/Supplementary Fig. 24a/810-240K-1S-EX480NM 304.csv]

471.67766888101448	34
471.99028276455613	16
472.30289504096527	21
472.61550570108284	23
472.92811473574989	28
473.24072213580666	27
473.55332789209336	18
473.86593199544933	29
474.1785344367139	29
474.49113520672552	15
474.80373429632243	36
475.11633169634268	22
475.42892739762328	25
475.74152139100158	26
476.0541136673134	21
476.36670421739564	20
476.67929303208308	20
476.99188010221161	22
477.30446541861556	20
477.61704897212951	24
477.92963075358745	32
478.24221075382258	34
478.55478896366805	30
478.86736537395689	27
479.17993997552071	34
479.49251275919204	35
479.80508371580152	31
480.11765283618081	29
480.43022011116011	30
480.74278553156955	33
481.05534908823893	28
481.3679107719978	26
481.68047057367477	22
481.9930284840986	41
482.3055844940975	18
482.61813859449853	29
482.93069077612978	20
483.24324102981785	33
483.55578934638896	21
483.86833571666938	22
484.18088013148508	36
484.49342258166109	25
484.80596305802226	21
485.11850155139314	28
485.431038052598	18
485.74357255246059	13
486.0561050418039	21
486.36863551145126	14
486.68116395222489	31
486.99369035494715	29
487.30621471043958	24
487.61873700952418	24
487.93125724302115	39
488.24377540175158	37
488.55629147653553	31
488.86880545819321	33
489.1813173375437	32
489.49382710540635	44
489.80633475259975	28
490.11884026994227	28
490.431343648252	38
490.74384487834635	37
491.05634395104295	31
491.36884085715855	27
491.681335587509	25
491.99382813291135	21
492.306318484181	23
492.61880663213338	17
492.93129256758351	27
493.24377628134579	33
493.556257764235	16
493.86873700706491	25
494.18121400064928	21
494.49368873580113	26
494.80616120333332	41
495.11863139405887	23
495.43109929878926	38
495.74356490833679	27
496.05602821351295	24
496.36848920512864	22
496.68094787399497	21
496.99340421092217	32
497.30585820672025	51
497.618309852199	30
497.930759138168	25
498.2432060554363	22
498.55565059481262	37
498.86809274710549	7
499.18053250312255	18
499.49296985367175	29
499.80540478956044	15
500.11783730159578	35
500.43026738058438	31
500.74269501733289	32
501.05512020264717	30
501.36754292733309	27
501.67996318219559	20
501.99238095804031	38
502.30479624567175	36
502.61720903589458	22
502.92961931951248	41
503.24202708732969	27
503.55443233014927	20
503.8668350387747	41
504.17923520400888	41
504.49163281665415	27
504.80402786751279	35
505.11642034738662	26
505.42881024707719	31
505.74119755738593	34
506.05358226911386	38
506.36596437306156	39
506.67834386002937	41
506.99072072081725	41
507.30309494622503	35
507.61546652705232	28
507.92783545409821	38
508.24020171816147	29
508.55256531004056	36
508.86492622053396	28
509.17728444043945	17
509.48963996055494	26
509.80199277167742	35
510.11434286460417	37
510.42669023013229	30
510.73903485905777	31
511.0513767421769	31
511.36371587028589	31
511.67605223418053	36
511.9883858246555	28
512.30071663250646	41
512.6130446485281	31
512.92536986351467	23
513.237692268261	31
513.55001185356036	35
513.86232861020676	34
514.17464252899379	38
514.48695360071429	29
514.79926181616122	27
515.1115671661272	29
515.42386964140451	37
515.73616923278553	33
516.0484659310614	27
516.36075972702429	38
516.67305061146533	38
516.985338575175	48
517.29762360894472	37
517.60990570356478	37
517.922184849825	30
518.23446103851586	32
518.54673426042689	46
518.85900450634756	26
519.17127176706674	44
519.483536033374	26
519.79579729605769	39
520.10805554590615	42
520.42031077370768	52
520.73256297025046	32
521.04481212632174	36
521.35705823270951	41
521.66930128020044	45
521.98154125958183	26
522.29377816164072	39
522.60601197716289	45
522.918242696935	51
523.23047031174337	60
523.54269481237316	38
523.85491618961044	42
524.16713443424021	34
524.4793495370476	46
524.79156148881771	45
525.10377028033486	47
525.41597590238371	46
525.72817834574835	50
526.04037760121275	34
526.35257365956079	45
526.66476651157541	52
526.97695614804047	44
527.28914255973893	48
527.60132573745352	60
527.913505671967	47
528.22568235406175	41
528.53785577451981	58
528.85002592412343	45
529.1621927936543	54
529.47435637389367	55
529.78651665562359	44
530.09867362962461	63
530.41082728667811	64
530.72297761756442	43
531.03512461306445	54
531.34726826395831	52
531.65940856102623	46
531.971545495048	56
532.28367905680363	47
532.59580923707233	52
532.90793602663371	56
533.220059416267	54
533.53217939675073	62
533.84429595886411	50
534.15640909338572	45
534.4685187910934	62
534.780625042766	55
535.09272783918118	54
535.40482717111672	60
535.7169230293506	53
536.02901540465984	57
536.3411042878223	44
536.65318966961456	41
536.96527154081377	64
537.27734989219641	52
537.58942471453952	44
537.90149599861934	62
538.21356373521166	54
538.525627915093	49
538.83768852903938	65
539.1497455678259	51
539.46179902222855	50
539.77384888302288	59
540.08589514098355	55
540.397937786886	58
540.709976811505	66
541.02201220561517	77
541.33404395999116	55
541.64607206540768	73
541.95809651263846	79
542.27011729245783	67
542.58213439563963	54
542.89414781295784	63
543.20615753518621	72
543.51816355309779	73
543.83016585746611	60
544.14216443906435	67
544.45415928866555	63
544.76615039704268	58
545.07813775496857	53
545.39012135321548	91
545.702101182556	60
546.01407723376258	63
546.32604949760741	80
546.63801796486257	73
546.94998262629974	76
547.26194347269052	80
547.57390049480739	63
547.885853683421	78
548.19780302930315	71
548.50974852322486	69
548.82169015595764	58
549.13362791827217	68
549.44556180093923	58
549.75749179472973	79
550.06941789041446	80
550.38134007876363	86
550.69325835054758	79
551.00517269653687	70
551.3170831075015	84
551.62898957421146	61
551.94089208743651	65
552.25279063794687	66
552.56468521651209	81
552.87657581390135	83
553.18846242088455	78
553.50034502823075	66
553.81222362670962	85
554.12409820708967	71
554.43596876014067	54
554.74783527663089	68
555.05969774732978	86
555.37155616300538	78
555.68341051442712	79
555.99526079236273	89
556.30710698758139	99
556.61894909085117	82
556.93078709294	67
557.24262098461634	93
557.55445075664829	86
557.86627639980384	100
558.17809790485069	83
558.48991526255691	82
558.80172846369	80
559.11353749901775	87
559.42534235930725	94
559.73714303532677	89
560.048939517843	74
560.36073179762388	81
560.67251986543613	78
560.984303712047	91
561.29608332822386	98
561.60785870473319	74
561.91962983234259	92
562.23139670181831	90
562.5431593039275	81
562.85491762943673	79
563.16667166911293	90
563.47842141372234	71
563.79016685403167	71
564.10190798080725	94
564.4136447848158	101
564.72537725682344	107
565.0371053875964	93
565.348829167901	103
565.66054858850339	86
565.97226364016967	90
566.28397431366591	96
566.59568059975811	92
566.90738248921252	100
567.21907997279447	84
567.53077304127044	115
567.84246168540574	115
568.15414589596639	102
568.465825663718	105
568.77750097942624	101
569.089171833857	87
569.40083821777546	90
569.71250012194776	105
570.02415753713876	88
570.33581045411449	107
570.64745886363994	73
570.95910275648112	107
571.27074212340278	102
571.58237695517073	117
571.89400724255	115
572.20563297630588	112
572.51725414720408	106
572.82887074600922	112
573.140482763487	101
573.45209019040249	98
573.7636930175205	111
574.07529123560676	110
574.38688483542614	104
574.69847380774354	103
575.0100581433245	93
575.32163783293379	111
575.63321286733662	108
575.94478323729788	107
576.25634893358279	119
576.56790994695643	107
576.87946626818371	112
577.19101788802948	114
577.50256479725908	107
577.81410698663751	119
578.12564444692964	132
578.43717716890046	115
578.748705143315	138
579.06022836093825	120
579.37174681253532	125
579.68326048887138	129
579.99476938071086	113
580.30627347881955	148
580.61777277396186	122
580.92926725690313	129
581.24075691840824	140
581.55224174924251	146
581.86372174017083	136
582.17519688195853	129
582.48666716537036	153
582.7981325811719	146
583.10959312012767	146
583.42104877300335	132
583.7324995305637	144
584.04394538357462	141
584.35538632280077	140
584.66682233900747	135
584.97825342296017	143
585.28967956542385	143
585.60110075716432	144
585.91251698894655	146
586.22392825153634	126
586.53533453569889	143
586.84673583219944	144
587.15813213180388	136
587.46952342527754	150
587.7809097033861	161
588.09229095689534	172
588.40366717657048	154
588.71503835317753	185
589.0264044774824	162
589.33776554025042	167
589.64912153224782	176
589.96047244424017	163
590.27181826699382	169
590.58315899127456	172
590.89449460784817	189
591.20582510748113	200
591.51715048093956	199
591.82847071898937	197
592.13978581239712	214
592.45109575192873	203
592.76240052835112	205
593.07370013243042	205
593.3849945549332	213
593.69628378662594	241
594.00756781827545	229
594.31884664064819	255
594.630120244511	246
594.941388620631	241
595.25265175977484	237
595.56390965270953	262
595.87516229020218	233
596.18640966301973	281
596.49765176192955	267
596.808888577699	262
597.12012010109527	266
597.431346322886	274
597.74256723383849	307
598.05378282472054	296
598.36499308629959	310
598.67619800934381	320
598.98739758462068	342
599.29859180289839	342
599.60978065494464	330
599.92096413152808	341
600.23214222341653	380
600.54331492137851	357
600.8544822161823	375
601.16564409859654	374
601.47680055938963	394
601.78795158933065	393
602.09909717918788	418
602.41023731973064	403
602.7213720017279	436
603.03250121594863	425
603.34362495316191	445
603.65474320413728	480
603.96585595964427	471
604.27696321045244	482
604.58806494733119	542
604.89916116105053	545
605.21025184237988	578
605.52133698208979	592
605.83241657095016	588
606.14349059973131	600
606.45455905920358	585
606.76562194013707	642
607.07667923330268	676
607.38773092947145	649
607.69877701941346	690
608.00981749390053	713
608.320852343703	735
608.63188155959222	753
608.94290513234012	772
609.25392305271782	789
609.5649353114967	824
609.87594189944855	861
610.18694280734576	872
610.4979380259598	964
610.808927546063	947
611.11991135842777	924
611.43088945382658	1017
611.74186182303174	1063
612.05282845681631	1017
612.36378934595268	1063
612.67474448121459	1131
612.98569385337441	1157
613.296637453206	1184
613.60757527148257	1214
613.918507298978	1252
614.22943352646575	1306
614.54035394471975	1281
614.851268544514	1383
615.16217731662334	1395
615.47308025182144	1449
615.783977340883	1526
616.09486857458319	1523
616.40575394369625	1572
616.71663343899775	1610
617.02750705126232	1651
617.338374771266	1691
617.64923658978387	1739
617.96009249759163	1834
618.27094248546541	1823
618.58178654418077	1883
618.89262466451476	1924
619.20345683724292	2003
619.51428305314255	2048
619.82510330298965	2189
620.1359175775616	2174
620.44672586763534	2314
620.75752816398847	2342
621.068324457398	2351
621.37911473864165	2447
621.6898989984976	2468
622.00067722774349	2611
622.311449417158	2734
622.622215557519	2726
622.93297563960539	2884
623.24372965419582	2922
623.55447759206936	2910
623.865219444005	3085
624.17595520078237	3135
624.48668485318069	3147
624.79740839198018	3253
625.10812580796028	3443
625.41883709190154	3479
625.729542234584	3502
626.04024122678845	3643
626.35093405929581	3780
626.66162072288671	3812
626.97230120834263	3898
627.2829755064447	4116
627.59364360797474	4115
627.90430550371445	4143
628.21496118444588	4335
628.5256106409513	4458
628.836253864013	4495
629.14689084441409	4738
629.457521572937	4787
629.7681460403652	4778
630.07876423748189	4858
630.38937615507041	4983
630.69998178391484	5196
631.010581114799	5154
631.32117413850744	5344
631.63176084582437	5458
631.94234122753437	5555
632.25291527442278	5555
632.56348297727436	5798
632.87404432687458	5913
633.18459931400935	5921
633.49514792946434	6135
633.80569016402546	6297
634.11622600847932	6503
634.42675545361226	6625
634.73727849021157	6621
635.04779510906383	6817
635.35830530095654	6920
635.66880905667722	7193
635.97930636701369	7306
636.289797222754	7420
636.60028161468631	7583
636.9107595335995	7746
637.22123097028225	8010
637.53169591552341	8205
637.84215436011266	8341
638.152606294839	8291
638.46305171049278	8573
638.77349059786411	8779
639.08392294774285	8941
639.39434875092	9095
639.70476799818641	9127
640.01518068033317	9512
640.32558678815155	9720
640.63598631243337	9905
640.94637924397057	9961
641.25676557355519	10259
641.56714529197973	10302
641.87751839003738	10710
642.18788485852053	10787
642.49824468822294	11034
642.80859786993813	11317
643.11894439445985	11430
643.42928425258208	11538
643.73961743509938	11691
644.04994393280663	12007
644.36026373649872	12302
644.67057683697055	12457
644.98088322501837	12614
645.2911828914373	12703
645.601475827024	12912
645.91176202257464	13105
646.22204146888612	13358
646.53231415675509	13511
646.84258007697929	13711
647.15283922035587	13886
647.463091577683	14009
647.773337139759	14292
648.083575897382	14320
648.39380784135119	14561
648.70403296246513	14859
649.01425125152366	14907
649.32446269932632	14996
649.63466729667323	15409
649.94486503436462	15476
650.25505590320108	15645
650.56523989398363	15741
650.87541699751341	15926
651.185587204592	16186
651.4957505060213	16331
651.80590689260373	16663
652.1160563551415	16656
652.42619888443744	16762
652.73633447129487	16977
653.046463106517	17077
653.356584780908	17222
653.66669948527158	17462
653.9768072104124	17781
654.28690794713532	18001
654.59700168624511	18109
654.90708841854746	18185
655.21716813484807	18290
655.52724082595307	18495
655.83730648266874	18658
656.147365095802	18664
656.45741665615992	19089
656.76746115454966	19229
657.0774985817792	19267
657.38752892865682	19442
657.6975521859905	19806
658.00756834458946	19851
658.3175773952629	19885
658.62757932881971	20185
658.93757413607022	20385
659.24756180782458	20424
659.557542334893	20552
659.86751570808667	20766
660.17748191821681	20968
660.48744095609493	21059
660.797392812533	21346
661.107337478343	21217
661.41727494433781	21338
661.72720520133055	21697
662.03712824013462	21848
662.34704405156356	21710
662.65695262643123	21844
662.96685395555278	21957
663.27674802974263	22250
663.58663483981582	22427
663.89651437658813	22357
664.2063866308755	22714
664.51625159349419	22704
664.82610925526069	22990
665.1359596069924	22915
665.44580263950638	22971
665.75563834362072	23234
666.06546671015326	23196
666.375287729923	23173
666.6851013937486	23495
666.99490769244937	23563
667.30470661684512	23583
667.61449815775586	23771
667.924282306002	23820
668.23405905240463	23737
668.54382838778463	23906
668.85359030296411	23917
669.16334478876468	24163
669.47309183600908	24209
669.78283143551982	24199
670.09256357812023	24207
670.40228825463407	24211
670.71200545588522	24371
671.0217151726979	24546
671.33141739589735	24365
671.64111211630836	24379
671.950799324757	24530
672.26047901206869	24533
672.57015116907019	24672
672.87981578658844	24463
673.18947285545039	24680
673.49912236648379	24755
673.808764310517	24722
674.11839867837818	24478
674.42802546089627	24526
674.7376446489003	24754
675.04725623322054	24554
675.35686020468688	24680
675.66645655412981	24660
675.97604527238025	24689
676.28562635026981	24761
676.59519977863033	24567
676.90476554829365	24436
677.214323650093	24530
677.523874074861	24409
677.83341681343165	24654
678.14295185663866	24295
678.45247919531619	23993
678.76199882029937	24117
679.07151072242357	24167
679.38101489252415	24007
679.69051132143761	23813
680.00000000000011	23671
680.309480919049	23704
680.61895406942153	23671
680.92841944195573	23328
681.23787702749	23365
681.54732681686278	23469
681.85676880091387	23391
682.16620297048223	23220
682.47562931640857	23083
682.78504782953348	23029
683.09445850069744	22943
683.40386132074252	22807
683.71325628051045	22801
684.02264337084353	22673
684.33202258258461	22638
684.64139390657726	22346
684.95075733366514	22381
685.26011285469224	22213
685.56946046050336	22101
685.87880014194377	22128
686.188131889859	22053
686.49745569509537	21780
686.80677154849934	21763
687.11607944091793	21937
687.42537936319832	21626
687.73467130618883	21592
688.04395526073779	21387
688.3532312176942	21330
688.66249916790753	21431
688.97175910222734	21085
689.28101101150423	21074
689.59025488658881	20787
689.89949071833291	20817
690.20871849758782	20773
690.51793821520585	20840
690.82714986204019	20410
691.13635342894349	20651
691.44554890677	20547
691.75473628637371	20226
692.06391555860955	20117
692.37308671433209	20206
692.682249744398	19970
692.991404639663	19902
693.30055139098351	19875
693.60968998921726	19727
693.9188204252215	19536
694.22794268985479	19603
694.53705677397568	19436
694.8461626684433	19328
695.15526036411723	19042
695.46434985185817	18865
695.77343112252629	18918
696.08250416698331	18525
696.39156897609041	18595
696.70062554071023	18321
697.00967385170588	18187
697.31871389993967	17914
697.62774567627628	17911
697.9367691715795	17883
698.24578437671425	17577
698.55479128254592	17463
698.86378987994055	17172
699.17278015976422	17056
699.48176211288387	17051
699.79073573016728	16570
700.09970100248211	16519
700.40865792069678	16419
700.71760647568055	16152
701.02654665830289	16103
701.33547845943372	15696
701.64440186994386	15482
701.953316880704	15528
702.26222348258648	15299
702.57112166646323	15089
702.88001142320684	14975
703.18889274369087	14845
703.49776561878878	14720
703.80663003937514	14413
704.11548599632522	14378
704.424333480514	14143
704.73317248281751	14011
705.04200299411241	13723
705.35082500527608	13678
705.65963850718583	13568
705.96844349071966	13480
706.277239946757	13244
706.58602786617655	13116
706.89480723985844	13117
707.20357805868332	12725
707.51234031353147	12704
707.8210939952852	12543
708.12983909482614	12416
708.43857560303707	12335
708.74730351080132	12111
709.05602280900268	12164
709.36473348852519	11957
709.67343554025422	11870
709.98212895507493	11686
710.29081372387361	11679
710.59948983753657	11413
710.90815728695156	11583
711.21681606300581	11492
711.52546615658787	11194
711.83410755858677	11099
712.142740259892	11084
712.45136425139356	10941
712.75997952398222	10929
713.06858606854917	10714
713.37718387598613	10836
713.68577293718556	10802
713.99435324304079	10441
714.30292478444539	10525
714.61148755229283	10271
714.92004153747871	10190
715.228586730898	10220
715.5371231234468	10133
715.8456507060215	9954
716.1541694695195	9908
716.46267940483813	9919
716.77118050287618	9704
717.07967275453245	9770
717.38815615070621	9715
717.69663068229818	9648
718.00509634020852	9544
718.31355311533878	9434
718.62200099859115	9407
718.93043998086807	9354
719.23887005307256	9130
719.5472912061083	9008
719.85570343088023	9081
720.16410671829294	8951
720.47250105925207	8754
720.78088644466413	8807
721.08926286543556	8703
721.397630312474	8676
721.70598877668783	8572
722.01433824898538	8462
722.32267872027637	8409
722.6310101814704	8463
722.93933262347832	8342
723.247646037211	8058
723.5559504135806	7967
723.86424574349962	7937
724.172532017881	7925
724.48080922763859	7927
724.78907736368649	7811
725.09733641693981	7786
725.40558637831452	7598
725.71382723872648	7639
726.02205898909278	7529
726.330281620331	7409
726.63849512335923	7250
726.94669948909632	7220
727.25489470846173	7119
727.56308077237566	7159
727.87125767175894	6892
728.17942539753255	7145
728.48758394061906	6896
728.79573329194113	6801
729.103873442422	6808
729.41200438298551	6712
729.7201261045567	6811
730.0282385980604	6608
730.336341854423	6539
730.64443586457128	6451
730.95252061943211	6319
731.26059610993377	6464
731.56866232700474	6319
731.87671926157418	6212
732.18476690457248	6174
732.49280524692972	6228
732.80083427957743	6113
733.108853993448	6047
733.416864379473	6062
733.72486542858678	6074
734.03285713172284	6068
734.34083947981583	5887
734.648812463801	5816
734.95677607461471	5811
735.26473030319346	5774
735.57267514047442	5590
735.8806105773956	5702
736.188536604896	5597
736.496453213915	5556
736.80436039539245	5583
737.11225814026909	5537
737.42014643948676	5489
737.72802528398745	5473
738.03589466471385	5408
738.34375457260967	5330
738.65160499861884	5440
738.95944593368665	5286
739.2672773687583	5278
739.57509929478044	5265
739.88291170270008	5239
740.190714583465	5302
740.49850792802317	5270
740.80629172732415	5276
741.11406597231735	5186
741.42183065395363	5212
741.7295857631841	5199
742.03733129096065	5207
742.34506722823619	5124
742.65279356596363	5182
742.96051029509727	5141
743.2682174065917	5044
743.57591489140293	5014
743.88360274048648	4998
744.1912809447997	4986
744.49894949530017	5022
744.80660838294614	4950
745.11425759869667	4972
745.42189713351172	4906
745.72952697835171	4853
746.0371471241782	4909
746.34475756195252	4936
746.65235828263792	4936
746.95994927719744	4860
747.26753053659559	4791
747.575102051797	4822
747.88266381376764	4798
748.19021581347351	4627
748.49775804188187	4678
748.80529048996061	4684
749.112813148678	4668
749.42032600900359	4631
749.72782906190753	4566
750.03532229836026	4588
750.34280570933367	4438
750.6502792858	4412
750.95774301873178	4440
751.26519689910356	4413
751.57264091788932	4459
751.88007506606471	4309
752.187499334605	4328
752.49491371448789	4324
752.80231819669029	4171
753.10971277219073	4275
753.41709743196839	4161
753.72447216700266	4205
754.03183696827455	4054
754.33919182676482	4026
754.64653673345617	3999
754.95387167933086	4035
755.26119665537294	3977
755.56851165256649	4014
755.87581666189692	3965
756.1831116743499	3979
756.49039668091223	3891
756.79767167257125	3858
757.10493664031549	3835
757.41219157513342	3812
757.71943646801515	3813
758.02667130995121	3756
758.33389609193284	3699
758.641110804952	3760
758.94831544000181	3596
759.255509988076	3707
759.56269444016868	3700
759.86986878727532	3606
760.17703302039206	3611
760.48418713051535	3422
760.791331108643	3544
761.09846494577323	3512
761.40558863290539	3400
761.71270216103949	3468
762.019805521176	3430
762.32689870431659	3297
762.63398170146365	3321
762.94105450362053	3342
763.24811710179063	3307
763.55516948697914	3283
763.8622116501914	3273
764.169243582434	3189
764.47626527471391	3205
764.78327671803891	3226
765.090277903418	3265
765.39726882186085	3225
765.70424946437731	3124
766.01121982197913	3123
766.31817988567809	3023
766.62512964648715	3008
766.93206909541959	3012
767.23899822349006	2988
767.545917021714	2939
767.8528254811074	3038
768.15972359268665	2973
768.46661134747012	2829
768.77348873647611	2861
769.080355750724	2791
769.387212381234	2858
769.69405861902692	2866
770.00089445512492	2730
770.30771988055051	2801
770.61453488632731	2747
770.9213394634794	2706
771.22813360303212	2714
771.53491729601137	2643
771.84169053344431	2653
772.14845330635808	2535
772.45520560578154	2511
772.7619474227439	2511
773.06867874827583	2510
773.37539957340755	2522
773.68210988917133	2564
773.98880968660012	2503
774.2954989567271	2402
774.60217769058693	2456
774.90884587921471	2376
775.21550351364658	2380
775.5221505849197	2362
775.82878708407168	2275
776.13541300214126	2259
776.44202833016789	2257
776.748633059192	2197
777.05522718025486	2217
777.36181068439862	2166
777.668383562666	2179
777.97494580610123	2096
778.28149740574838	2053
778.58803835265371	2100
778.89456863786313	2050
779.2010882524238	2014
779.50759718738436	2027
779.81409543379368	1981
780.12058298270154	1959
780.42705982515861	1936
780.73352595221661	1983
781.03998135492816	1949
781.34642602434633	1892
781.6528599515259	1884
781.95928312752164	1844
782.26569554338948	1821
782.57209719018658	1841
782.87848805897045	1807
783.18486814080018	1783
783.491237426735	1811
783.79759590783533	1708
784.10394357516236	1704
784.4102804197787	1746
784.71660643274731	1695
785.02292160513207	1646
785.32922592799821	1637
785.63551939241086	1620
785.94180198943729	1605
786.24807371014481	1552
786.55433454560182	1583
786.860584486878	1552
787.16682352504347	1532
787.47305165116927	1490
787.77926885632758	1462
788.08547513159135	1488
788.39167046803459	1488
788.697854856732	1453
789.00402828875929	1441
789.31019075519328	1444
789.61634224711111	1415
789.92248275559143	1437
790.22861227171359	1426
790.5347307865577	1343
790.84083829120527	1343
791.146934776738	1369
791.4530202342396	1355
791.7590946547931	1320
792.06515802948388	1283
792.37121034939776	1262
792.67725160562111	1290
792.983281789242	1303
793.28930089134872	1278
793.59530890303074	1264
793.90130581537858	1265
794.2072916194835	1213
794.51326630643791	1202
794.81922986733491	1169
795.125182293269	1220
795.4311235753346	1157
795.73705370462812	1141
796.04297267224661	1144
796.34888046928779	1129
796.65477708685057	973
796.96066251603452	922
797.2665367479409	1052
797.572399773671	1079
797.87825158432736	1020
798.18409217101362	1030
798.48992152483447	1056
798.79573963689518	1051
799.10154649830224	1039
799.407342100163	995
799.7131264335859	1018
800.01889948967994	1047
800.32466125955557	1006
800.63041173432407	935
800.93615090509718	966
801.24187876298845	980
801.54759529911189	935
801.85330050458231	935
802.15899437051587	913
802.46467688802932	934
802.77034804824086	932
803.07600784226941	914
803.38165626123475	907
803.68729329625751	945
803.99291893845964	875
804.29853317896414	849
804.60413600889444	882
804.9097274193756	870
805.215307401533	853
805.52087594649367	848
805.826433045385	821
806.1319786893356	824
806.43751286947565	773
806.74303557693509	799
807.04854680284586	762
807.35404653834053	730
807.65953477455264	773
807.96501150261656	754
808.27047671366836	737
808.575930398844	724
808.88137254928131	695
809.18680315611891	746
809.49222221049615	711
809.79762970355364	732
810.1030256264329	728
810.40840997027635	727
810.71378272622746	701
811.01914388543128	694
811.32449343903272	693
811.62983137817844	695
811.93515769401608	650
812.24047237769446	650
812.54577542036247	639
812.85106681317109	636
813.15634654727194	630
813.46161461381757	633
813.76687100396146	627
814.07211570885818	612
814.37734871966359	636
814.68257002753387	631
814.98777962362738	596
815.29297749910211	610
815.59816364511823	592
815.90333805283615	609
816.20850071341772	586
816.51365161802607	548
816.81879075782456	563
817.123918123978	560
817.42903370765237	600
817.73413750001453	559
818.03922949223272	534
818.34430967547519	553
818.64937804091255	547
818.95443457971544	549
819.25947928305618	548
819.56451214210767	543
819.869533148044	508
820.17454229204077	531
820.47953956527351	506
820.78452495891986	527
821.08949846415817	499
821.39446007216759	525
821.69940977412853	485
822.00434756122263	485
822.309273424632	477
822.61418735554059	456
822.91908934513276	455
823.22397938459414	474
823.5288574651114	490
823.83372357787255	457
824.13857771406583	468
824.44341986488189	472
824.7482500215109	471
825.0530681751452	439
825.35787431697781	464
825.6626684382029	466
825.96745053001541	445
826.2722205836119	470
826.57697859018947	441
826.88172454094638	438
827.18645842708224	436
827.49118023979736	435
827.79588997029362	411
828.10058760977347	456
828.40527314944075	401
828.70994658050017	416
829.01460789415762	421
829.31925708162009	391
829.623894134096	391
829.9285190427936	410
830.23313179892375	387
830.53773239369752	393
830.84232081832727	410
831.14689706402669	416
831.45146112200973	399
831.756012983493	385
832.06055263969222	372
832.36508008182557	384
832.66959530111228	415
832.974098288772	394
833.278589036026	408
833.58306753409624	403
833.88753377420619	379
834.1919877475799	367
834.4964294454436	361
834.800858859023	364
835.10527597954638	364
835.40968079824233	336
835.71407330634065	355
836.01845349507232	347
836.3228213556697	343
836.627176879366	353
836.93152005739512	377
837.235850880993	346
837.54016934139611	361
837.84447542984162	335
838.14876913756893	328
838.45305045581745	338
838.75731937582862	335
839.06157588884412	319
839.36581998610768	320
839.67005165886326	312
839.97427089835651	323
840.27847769583423	318
840.58267204254378	328
840.88685392973446	326
841.1910233486559	330
841.49518029055946	314
841.799324746697	289
842.1034567083226	290
842.40757616669021	301
842.71168311305564	313
843.01577753867559	309
843.31985943480811	288
843.6239287927126	288
843.92798560364861	294
844.23202985887781	317
844.53606154966246	265
844.84008066726642	284
845.14408720295455	290
845.44808114799241	278
845.75206249364749	277
846.05603123118749	264
846.35998735188218	282
846.66393084700178	283
846.9678617078182	276
847.27177992560416	284
847.57568549163352	269
847.87957839718138	284
848.18345863352442	275
848.48732619193936	297
848.79118106370561	249
849.09502324010214	255
849.3988527124103	275
849.702669471912	272
850.00647350989084	271
850.3102648176307	253
850.61404338641739	244
850.91780920753763	250
851.22156227227947	261
851.52530257193177	255
851.82903009778488	248
852.13274484113037	251
852.43644679326053	248
852.74013594546921	249
853.0438122890514	235
853.34747581530337	232
853.651126515522	263
853.95476438100638	235
854.25838940305573	249
854.56200157297087	244
854.86560088205431	244
855.16918732160866	217
855.47276088293859	248
855.77632155734977	243
856.079869336149	213
856.3834042106439	239
856.686926172144	202
856.99043521195938	197
857.29393132140194	208
857.597414491784	230
857.9008847144197	209
858.20434198062446	205
858.50778628171406	235
858.81121760900623	225
859.11463595381974	219
859.41804130747482	203
859.721433661292	193
860.02481300659429	214
860.32817933470471	221
860.63153263694835	201
860.93487290465089	204
861.23820012913973	194
861.54151430174318	187
861.84481541379068	189
862.14810345661351	188
862.45137842154327	204
862.75464029991338	182
863.057889083058	188
863.36112476231335	215
863.66434732901587	205
863.96755677450392	166
864.270753090117	178
864.57393626719488	171
864.87710629708022	185
865.18026317111594	183
865.4834068806457	160
865.78653741701567	185
866.0896547715721	177
866.392758935663	179
866.69584990063765	179
866.99892765784625	177
867.30199219864062	159
867.60504351437385	168
867.90808159639948	189
868.21110643607335	154
868.5141180247515	159
868.81711635379247	143
869.12010141455482	161
869.42307319839892	160
869.7260316966865	159
870.02897690078021	172
870.33190880204393	161
870.63482739184349	161
870.93773266154517	176
871.24062460251616	162
871.54350320612662	144
871.846368463746	143
872.14922036674625	148
872.45205890649981	156
872.75488407438138	150
873.05769586176575	141
873.36049426002944	151
873.66327926055078	140
873.96605085470856	149
874.26880903388292	134
874.57155378945606	137
874.87428511281041	135
875.17700299533021	139
875.47970742840118	139
875.78239840340984	131
876.08507591174407	126
876.38773994479322	141
876.69039049394769	150
876.99302755059944	131
877.29565110614146	125
877.5982611519679	137
877.90085767947471	135
878.20344068005841	139
878.50601014511744	132
878.8085660660513	131
879.1111084342607	130
879.41363724114751	120
879.716152478115	136
880.0186541365681	127
880.32114220791232	146
880.62361668355516	127
880.92607755490474	114
881.22852481337111	132
881.530958450365	103
881.83337845729909	137
882.1357848255866	113
882.438177546643	127
882.740556611884	120
883.04292201272744	119
883.34527374059212	138
883.647611786898	106
883.94993614306657	100
884.25224680052065	121
884.55454375068393	120
884.85682698498238	115
885.159096494842	105
