# Supplementary material for: Anomalous deep-red luminescence of perylene black analogues with strong π-π interactions
Source: Nat Commun. 2023 Apr 6;14:1922. doi: 10.1038/s41467-023-37171-y (PMC10079835; doi:10.1038/s41467-023-37171-y)
Supplement: Supplementary file 3 — Source data [file 41467_2023_37171_MOESM3_ESM.zip › DATA/Temperature-dependent PL spectra and fluorescence decay of crystalline film/Supplementary Fig. 24a/810-250K-1S-EX480NM 305.csv]

471.67766888101448	19
471.99028276455613	33
472.30289504096527	25
472.61550570108284	24
472.92811473574989	24
473.24072213580666	31
473.55332789209336	5
473.86593199544933	23
474.1785344367139	35
474.49113520672552	22
474.80373429632243	18
475.11633169634268	27
475.42892739762328	28
475.74152139100158	18
476.0541136673134	17
476.36670421739564	31
476.67929303208308	18
476.99188010221161	12
477.30446541861556	32
477.61704897212951	13
477.92963075358745	31
478.24221075382258	31
478.55478896366805	39
478.86736537395689	21
479.17993997552071	46
479.49251275919204	29
479.80508371580152	30
480.11765283618081	37
480.43022011116011	43
480.74278553156955	32
481.05534908823893	42
481.3679107719978	31
481.68047057367477	17
481.9930284840986	24
482.3055844940975	31
482.61813859449853	27
482.93069077612978	21
483.24324102981785	14
483.55578934638896	22
483.86833571666938	33
484.18088013148508	20
484.49342258166109	10
484.80596305802226	37
485.11850155139314	23
485.431038052598	16
485.74357255246059	29
486.0561050418039	30
486.36863551145126	24
486.68116395222489	30
486.99369035494715	16
487.30621471043958	18
487.61873700952418	27
487.93125724302115	33
488.24377540175158	27
488.55629147653553	21
488.86880545819321	29
489.1813173375437	33
489.49382710540635	32
489.80633475259975	28
490.11884026994227	28
490.431343648252	20
490.74384487834635	21
491.05634395104295	22
491.36884085715855	28
491.681335587509	17
491.99382813291135	30
492.306318484181	16
492.61880663213338	26
492.93129256758351	15
493.24377628134579	24
493.556257764235	32
493.86873700706491	25
494.18121400064928	24
494.49368873580113	28
494.80616120333332	13
495.11863139405887	26
495.43109929878926	19
495.74356490833679	28
496.05602821351295	35
496.36848920512864	26
496.68094787399497	24
496.99340421092217	31
497.30585820672025	26
497.618309852199	23
497.930759138168	33
498.2432060554363	36
498.55565059481262	28
498.86809274710549	12
499.18053250312255	32
499.49296985367175	33
499.80540478956044	34
500.11783730159578	35
500.43026738058438	38
500.74269501733289	14
501.05512020264717	24
501.36754292733309	25
501.67996318219559	28
501.99238095804031	34
502.30479624567175	27
502.61720903589458	43
502.92961931951248	21
503.24202708732969	38
503.55443233014927	27
503.8668350387747	32
504.17923520400888	24
504.49163281665415	33
504.80402786751279	29
505.11642034738662	49
505.42881024707719	45
505.74119755738593	11
506.05358226911386	39
506.36596437306156	35
506.67834386002937	40
506.99072072081725	30
507.30309494622503	37
507.61546652705232	23
507.92783545409821	41
508.24020171816147	40
508.55256531004056	38
508.86492622053396	32
509.17728444043945	8
509.48963996055494	36
509.80199277167742	27
510.11434286460417	28
510.42669023013229	20
510.73903485905777	30
511.0513767421769	33
511.36371587028589	44
511.67605223418053	34
511.9883858246555	31
512.30071663250646	42
512.6130446485281	40
512.92536986351467	30
513.237692268261	36
513.55001185356036	24
513.86232861020676	34
514.17464252899379	27
514.48695360071429	34
514.79926181616122	30
515.1115671661272	32
515.42386964140451	45
515.73616923278553	38
516.0484659310614	21
516.36075972702429	31
516.67305061146533	38
516.985338575175	46
517.29762360894472	48
517.60990570356478	56
517.922184849825	38
518.23446103851586	40
518.54673426042689	36
518.85900450634756	45
519.17127176706674	48
519.483536033374	38
519.79579729605769	48
520.10805554590615	42
520.42031077370768	43
520.73256297025046	46
521.04481212632174	48
521.35705823270951	49
521.66930128020044	37
521.98154125958183	31
522.29377816164072	36
522.60601197716289	34
522.918242696935	40
523.23047031174337	45
523.54269481237316	55
523.85491618961044	39
524.16713443424021	43
524.4793495370476	37
524.79156148881771	62
525.10377028033486	51
525.41597590238371	43
525.72817834574835	46
526.04037760121275	51
526.35257365956079	37
526.66476651157541	53
526.97695614804047	50
527.28914255973893	31
527.60132573745352	46
527.913505671967	32
528.22568235406175	41
528.53785577451981	48
528.85002592412343	38
529.1621927936543	55
529.47435637389367	42
529.78651665562359	53
530.09867362962461	46
530.41082728667811	42
530.72297761756442	61
531.03512461306445	42
531.34726826395831	34
531.65940856102623	49
531.971545495048	44
532.28367905680363	37
532.59580923707233	50
532.90793602663371	42
533.220059416267	54
533.53217939675073	57
533.84429595886411	51
534.15640909338572	58
534.4685187910934	51
534.780625042766	43
535.09272783918118	56
535.40482717111672	55
535.7169230293506	45
536.02901540465984	38
536.3411042878223	63
536.65318966961456	47
536.96527154081377	46
537.27734989219641	46
537.58942471453952	61
537.90149599861934	58
538.21356373521166	44
538.525627915093	59
538.83768852903938	66
539.1497455678259	60
539.46179902222855	44
539.77384888302288	44
540.08589514098355	64
540.397937786886	60
540.709976811505	69
541.02201220561517	55
541.33404395999116	60
541.64607206540768	66
541.95809651263846	56
542.27011729245783	74
542.58213439563963	72
542.89414781295784	71
543.20615753518621	49
543.51816355309779	74
543.83016585746611	68
544.14216443906435	56
544.45415928866555	59
544.76615039704268	48
545.07813775496857	69
545.39012135321548	73
545.702101182556	56
546.01407723376258	74
546.32604949760741	75
546.63801796486257	65
546.94998262629974	76
547.26194347269052	74
547.57390049480739	69
547.885853683421	74
548.19780302930315	74
548.50974852322486	67
548.82169015595764	74
549.13362791827217	74
549.44556180093923	71
549.75749179472973	74
550.06941789041446	77
550.38134007876363	64
550.69325835054758	69
551.00517269653687	55
551.3170831075015	83
551.62898957421146	58
551.94089208743651	69
552.25279063794687	71
552.56468521651209	72
552.87657581390135	81
553.18846242088455	74
553.50034502823075	67
553.81222362670962	81
554.12409820708967	91
554.43596876014067	75
554.74783527663089	76
555.05969774732978	66
555.37155616300538	84
555.68341051442712	73
555.99526079236273	68
556.30710698758139	81
556.61894909085117	77
556.93078709294	93
557.24262098461634	88
557.55445075664829	63
557.86627639980384	86
558.17809790485069	83
558.48991526255691	81
558.80172846369	93
559.11353749901775	92
559.42534235930725	70
559.73714303532677	90
560.048939517843	82
560.36073179762388	74
560.67251986543613	60
560.984303712047	86
561.29608332822386	75
561.60785870473319	77
561.91962983234259	83
562.23139670181831	83
562.5431593039275	66
562.85491762943673	94
563.16667166911293	85
563.47842141372234	79
563.79016685403167	92
564.10190798080725	95
564.4136447848158	94
564.72537725682344	95
565.0371053875964	88
565.348829167901	81
565.66054858850339	91
565.97226364016967	85
566.28397431366591	98
566.59568059975811	91
566.90738248921252	88
567.21907997279447	101
567.53077304127044	89
567.84246168540574	90
568.15414589596639	103
568.465825663718	93
568.77750097942624	92
569.089171833857	104
569.40083821777546	89
569.71250012194776	95
570.02415753713876	101
570.33581045411449	83
570.64745886363994	102
570.95910275648112	99
571.27074212340278	94
571.58237695517073	108
571.89400724255	102
572.20563297630588	83
572.51725414720408	102
572.82887074600922	95
573.140482763487	90
573.45209019040249	100
573.7636930175205	98
574.07529123560676	90
574.38688483542614	108
574.69847380774354	113
575.0100581433245	106
575.32163783293379	116
575.63321286733662	104
575.94478323729788	117
576.25634893358279	94
576.56790994695643	120
576.87946626818371	107
577.19101788802948	117
577.50256479725908	114
577.81410698663751	107
578.12564444692964	105
578.43717716890046	116
578.748705143315	140
579.06022836093825	116
579.37174681253532	112
579.68326048887138	106
579.99476938071086	125
580.30627347881955	111
580.61777277396186	141
580.92926725690313	133
581.24075691840824	131
581.55224174924251	133
581.86372174017083	120
582.17519688195853	121
582.48666716537036	148
582.7981325811719	150
583.10959312012767	140
583.42104877300335	140
583.7324995305637	166
584.04394538357462	144
584.35538632280077	135
584.66682233900747	150
584.97825342296017	141
585.28967956542385	161
585.60110075716432	167
585.91251698894655	143
586.22392825153634	146
586.53533453569889	149
586.84673583219944	166
587.15813213180388	168
587.46952342527754	177
587.7809097033861	163
588.09229095689534	155
588.40366717657048	167
588.71503835317753	170
589.0264044774824	185
589.33776554025042	176
589.64912153224782	183
589.96047244424017	196
590.27181826699382	163
590.58315899127456	169
590.89449460784817	182
591.20582510748113	199
591.51715048093956	218
591.82847071898937	221
592.13978581239712	197
592.45109575192873	222
592.76240052835112	216
593.07370013243042	240
593.3849945549332	277
593.69628378662594	257
594.00756781827545	241
594.31884664064819	258
594.630120244511	253
594.941388620631	266
595.25265175977484	285
595.56390965270953	274
595.87516229020218	305
596.18640966301973	290
596.49765176192955	270
596.808888577699	317
597.12012010109527	311
597.431346322886	289
597.74256723383849	318
598.05378282472054	343
598.36499308629959	353
598.67619800934381	356
598.98739758462068	355
599.29859180289839	384
599.60978065494464	345
599.92096413152808	367
600.23214222341653	403
600.54331492137851	395
600.8544822161823	380
601.16564409859654	452
601.47680055938963	438
601.78795158933065	456
602.09909717918788	464
602.41023731973064	454
602.7213720017279	484
603.03250121594863	516
603.34362495316191	524
603.65474320413728	524
603.96585595964427	559
604.27696321045244	568
604.58806494733119	561
604.89916116105053	616
605.21025184237988	596
605.52133698208979	638
605.83241657095016	625
606.14349059973131	656
606.45455905920358	698
606.76562194013707	710
607.07667923330268	736
607.38773092947145	761
607.69877701941346	765
608.00981749390053	761
608.320852343703	877
608.63188155959222	819
608.94290513234012	860
609.25392305271782	945
609.5649353114967	958
609.87594189944855	984
610.18694280734576	1022
610.4979380259598	1057
610.808927546063	1067
611.11991135842777	1102
611.43088945382658	1169
611.74186182303174	1160
612.05282845681631	1168
612.36378934595268	1254
612.67474448121459	1267
612.98569385337441	1252
613.296637453206	1320
613.60757527148257	1333
613.918507298978	1370
614.22943352646575	1417
614.54035394471975	1455
614.851268544514	1470
615.16217731662334	1535
615.47308025182144	1620
615.783977340883	1626
616.09486857458319	1650
616.40575394369625	1689
616.71663343899775	1695
617.02750705126232	1848
617.338374771266	1864
617.64923658978387	1896
617.96009249759163	1941
618.27094248546541	2067
618.58178654418077	2076
618.89262466451476	2132
619.20345683724292	2171
619.51428305314255	2253
619.82510330298965	2265
620.1359175775616	2349
620.44672586763534	2404
620.75752816398847	2452
621.068324457398	2573
621.37911473864165	2622
621.6898989984976	2687
622.00067722774349	2739
622.311449417158	2865
622.622215557519	2919
622.93297563960539	2991
623.24372965419582	3191
623.55447759206936	3175
623.865219444005	3208
624.17595520078237	3281
624.48668485318069	3418
624.79740839198018	3490
625.10812580796028	3626
625.41883709190154	3762
625.729542234584	3738
626.04024122678845	3877
626.35093405929581	3914
626.66162072288671	4071
626.97230120834263	4164
627.2829755064447	4227
627.59364360797474	4299
627.90430550371445	4405
628.21496118444588	4490
628.5256106409513	4521
628.836253864013	4660
629.14689084441409	4682
629.457521572937	4776
629.7681460403652	4864
630.07876423748189	5146
630.38937615507041	5231
630.69998178391484	5259
631.010581114799	5312
631.32117413850744	5499
631.63176084582437	5568
631.94234122753437	5737
632.25291527442278	5751
632.56348297727436	5980
632.87404432687458	6061
633.18459931400935	6172
633.49514792946434	6194
633.80569016402546	6300
634.11622600847932	6397
634.42675545361226	6602
634.73727849021157	6748
635.04779510906383	6951
635.35830530095654	6950
635.66880905667722	7098
635.97930636701369	7331
636.289797222754	7316
636.60028161468631	7616
636.9107595335995	7754
637.22123097028225	7918
637.53169591552341	8114
637.84215436011266	8229
638.152606294839	8463
638.46305171049278	8531
638.77349059786411	8685
639.08392294774285	8817
639.39434875092	8989
639.70476799818641	9167
640.01518068033317	9301
640.32558678815155	9537
640.63598631243337	9628
640.94637924397057	9825
641.25676557355519	10204
641.56714529197973	10316
641.87751839003738	10290
642.18788485852053	10739
642.49824468822294	10718
642.80859786993813	10899
643.11894439445985	10963
643.42928425258208	11242
643.73961743509938	11486
644.04994393280663	11704
644.36026373649872	11947
644.67057683697055	12152
644.98088322501837	12180
645.2911828914373	12324
645.601475827024	12625
645.91176202257464	12561
646.22204146888612	12743
646.53231415675509	13026
646.84258007697929	13116
647.15283922035587	13369
647.463091577683	13578
647.773337139759	13651
648.083575897382	13756
648.39380784135119	14119
648.70403296246513	14078
649.01425125152366	14222
649.32446269932632	14486
649.63466729667323	14543
649.94486503436462	14891
650.25505590320108	14864
650.56523989398363	14886
650.87541699751341	15076
651.185587204592	15457
651.4957505060213	15515
651.80590689260373	15780
652.1160563551415	15658
652.42619888443744	16001
652.73633447129487	16224
653.046463106517	16152
653.356584780908	16308
653.66669948527158	16247
653.9768072104124	16629
654.28690794713532	16600
654.59700168624511	16892
654.90708841854746	17100
655.21716813484807	17196
655.52724082595307	17445
655.83730648266874	17538
656.147365095802	17685
656.45741665615992	17853
656.76746115454966	18075
657.0774985817792	17964
657.38752892865682	18195
657.6975521859905	18298
658.00756834458946	18570
658.3175773952629	18768
658.62757932881971	18757
658.93757413607022	18787
659.24756180782458	19240
659.557542334893	19112
659.86751570808667	19356
660.17748191821681	19286
660.48744095609493	19519
660.797392812533	19747
661.107337478343	19664
661.41727494433781	19792
661.72720520133055	19878
662.03712824013462	20096
662.34704405156356	20156
662.65695262643123	20211
662.96685395555278	20375
663.27674802974263	20333
663.58663483981582	20596
663.89651437658813	20784
664.2063866308755	20934
664.51625159349419	20880
664.82610925526069	20865
665.1359596069924	20939
665.44580263950638	21213
665.75563834362072	21219
666.06546671015326	21368
666.375287729923	21347
666.6851013937486	21455
666.99490769244937	21536
667.30470661684512	21401
667.61449815775586	21698
667.924282306002	21627
668.23405905240463	21761
668.54382838778463	21834
668.85359030296411	22059
669.16334478876468	22115
669.47309183600908	22013
669.78283143551982	21967
670.09256357812023	22267
670.40228825463407	22292
670.71200545588522	22335
671.0217151726979	22200
671.33141739589735	22177
671.64111211630836	22437
671.950799324757	22209
672.26047901206869	22441
672.57015116907019	22344
672.87981578658844	22551
673.18947285545039	22493
673.49912236648379	22375
673.808764310517	22421
674.11839867837818	22240
674.42802546089627	22314
674.7376446489003	22492
675.04725623322054	22411
675.35686020468688	22223
675.66645655412981	22102
675.97604527238025	22114
676.28562635026981	22170
676.59519977863033	22230
676.90476554829365	22109
677.214323650093	22099
677.523874074861	22013
677.83341681343165	21815
678.14295185663866	21804
678.45247919531619	22012
678.76199882029937	21808
679.07151072242357	21673
679.38101489252415	21637
679.69051132143761	21477
680.00000000000011	21348
680.309480919049	21587
680.61895406942153	21525
680.92841944195573	21504
681.23787702749	21143
681.54732681686278	21100
681.85676880091387	20872
682.16620297048223	20806
682.47562931640857	20963
682.78504782953348	20805
683.09445850069744	20586
683.40386132074252	20666
683.71325628051045	20484
684.02264337084353	20347
684.33202258258461	20142
684.64139390657726	20256
684.95075733366514	20241
685.26011285469224	20008
685.56946046050336	19944
685.87880014194377	19821
686.188131889859	19745
686.49745569509537	19828
686.80677154849934	19663
687.11607944091793	19537
687.42537936319832	19529
687.73467130618883	19529
688.04395526073779	19296
688.3532312176942	19231
688.66249916790753	19252
688.97175910222734	19132
689.28101101150423	19067
689.59025488658881	19005
689.89949071833291	18839
690.20871849758782	18866
690.51793821520585	18743
690.82714986204019	18847
691.13635342894349	18661
691.44554890677	18349
691.75473628637371	18488
692.06391555860955	18303
692.37308671433209	18101
692.682249744398	17939
692.991404639663	18072
693.30055139098351	17975
693.60968998921726	17880
693.9188204252215	17780
694.22794268985479	17573
694.53705677397568	17460
694.8461626684433	17450
695.15526036411723	17211
695.46434985185817	17204
695.77343112252629	17100
696.08250416698331	17058
696.39156897609041	16774
696.70062554071023	16604
697.00967385170588	16456
697.31871389993967	16327
697.62774567627628	16241
697.9367691715795	16242
698.24578437671425	15832
698.55479128254592	15892
698.86378987994055	15643
699.17278015976422	15505
699.48176211288387	15328
699.79073573016728	15318
700.09970100248211	14941
700.40865792069678	14884
700.71760647568055	14828
701.02654665830289	14512
701.33547845943372	14328
701.64440186994386	14250
701.953316880704	14022
702.26222348258648	13951
702.57112166646323	13717
702.88001142320684	13783
703.18889274369087	13497
703.49776561878878	13370
703.80663003937514	13207
704.11548599632522	13132
704.424333480514	12958
704.73317248281751	12885
705.04200299411241	12659
705.35082500527608	12379
705.65963850718583	12384
705.96844349071966	12385
706.277239946757	12061
706.58602786617655	11831
706.89480723985844	11932
707.20357805868332	11773
707.51234031353147	11737
707.8210939952852	11589
708.12983909482614	11452
708.43857560303707	11238
708.74730351080132	11224
709.05602280900268	11147
709.36473348852519	10869
709.67343554025422	10997
709.98212895507493	10748
710.29081372387361	10681
710.59948983753657	10657
710.90815728695156	10454
711.21681606300581	10426
711.52546615658787	10518
711.83410755858677	10360
712.142740259892	10224
712.45136425139356	10200
712.75997952398222	9972
713.06858606854917	9961
713.37718387598613	10006
713.68577293718556	9896
713.99435324304079	9889
714.30292478444539	9609
714.61148755229283	9537
714.92004153747871	9513
715.228586730898	9437
715.5371231234468	9357
715.8456507060215	9154
716.1541694695195	9181
716.46267940483813	9227
716.77118050287618	9132
717.07967275453245	8931
717.38815615070621	8980
717.69663068229818	8927
718.00509634020852	8857
718.31355311533878	8716
718.62200099859115	8671
718.93043998086807	8536
719.23887005307256	8524
719.5472912061083	8419
719.85570343088023	8298
720.16410671829294	8292
720.47250105925207	8241
720.78088644466413	8104
721.08926286543556	8062
721.397630312474	8095
721.70598877668783	8075
722.01433824898538	7856
722.32267872027637	7829
722.6310101814704	7666
722.93933262347832	7629
723.247646037211	7581
723.5559504135806	7541
723.86424574349962	7492
724.172532017881	7453
724.48080922763859	7300
724.78907736368649	7314
725.09733641693981	7207
725.40558637831452	7054
725.71382723872648	7015
726.02205898909278	6953
726.330281620331	6866
726.63849512335923	6867
726.94669948909632	6757
727.25489470846173	6647
727.56308077237566	6511
727.87125767175894	6595
728.17942539753255	6490
728.48758394061906	6327
728.79573329194113	6420
729.103873442422	6325
729.41200438298551	6243
729.7201261045567	6132
730.0282385980604	6094
730.336341854423	6100
730.64443586457128	6021
730.95252061943211	5960
731.26059610993377	5943
731.56866232700474	5770
731.87671926157418	5772
732.18476690457248	5741
732.49280524692972	5592
732.80083427957743	5731
733.108853993448	5627
733.416864379473	5641
733.72486542858678	5500
734.03285713172284	5595
734.34083947981583	5450
734.648812463801	5368
734.95677607461471	5395
735.26473030319346	5282
735.57267514047442	5284
735.8806105773956	5294
736.188536604896	5197
736.496453213915	5184
736.80436039539245	5114
737.11225814026909	5118
737.42014643948676	5025
737.72802528398745	5128
738.03589466471385	4955
738.34375457260967	5096
738.65160499861884	4976
738.95944593368665	4906
739.2672773687583	4951
739.57509929478044	4904
739.88291170270008	4854
740.190714583465	4810
740.49850792802317	4745
740.80629172732415	4836
741.11406597231735	4842
741.42183065395363	4866
741.7295857631841	4775
742.03733129096065	4717
742.34506722823619	4751
742.65279356596363	4702
742.96051029509727	4683
743.2682174065917	4685
743.57591489140293	4645
743.88360274048648	4755
744.1912809447997	4656
744.49894949530017	4573
744.80660838294614	4517
745.11425759869667	4636
745.42189713351172	4592
745.72952697835171	4569
746.0371471241782	4536
746.34475756195252	4601
746.65235828263792	4477
746.95994927719744	4478
747.26753053659559	4428
747.575102051797	4421
747.88266381376764	4363
748.19021581347351	4329
748.49775804188187	4269
748.80529048996061	4305
749.112813148678	4310
749.42032600900359	4293
749.72782906190753	4217
750.03532229836026	4244
750.34280570933367	4121
750.6502792858	4148
750.95774301873178	4147
751.26519689910356	4103
751.57264091788932	4018
751.88007506606471	4009
752.187499334605	3941
752.49491371448789	3936
752.80231819669029	3823
753.10971277219073	3785
753.41709743196839	3884
753.72447216700266	3821
754.03183696827455	3766
754.33919182676482	3734
754.64653673345617	3689
754.95387167933086	3784
755.26119665537294	3656
755.56851165256649	3622
755.87581666189692	3633
756.1831116743499	3590
756.49039668091223	3573
756.79767167257125	3545
757.10493664031549	3473
757.41219157513342	3462
757.71943646801515	3458
758.02667130995121	3362
758.33389609193284	3401
758.641110804952	3383
758.94831544000181	3318
759.255509988076	3313
759.56269444016868	3332
759.86986878727532	3257
760.17703302039206	3260
760.48418713051535	3246
760.791331108643	3169
761.09846494577323	3168
761.40558863290539	3115
761.71270216103949	3170
762.019805521176	3087
762.32689870431659	3117
762.63398170146365	2979
762.94105450362053	3033
763.24811710179063	3010
763.55516948697914	3003
763.8622116501914	3005
764.169243582434	3000
764.47626527471391	2880
764.78327671803891	2939
765.090277903418	2879
765.39726882186085	2837
765.70424946437731	2914
766.01121982197913	2791
766.31817988567809	2799
766.62512964648715	2784
766.93206909541959	2798
767.23899822349006	2738
767.545917021714	2671
767.8528254811074	2717
768.15972359268665	2670
768.46661134747012	2660
768.77348873647611	2563
769.080355750724	2615
769.387212381234	2540
769.69405861902692	2596
770.00089445512492	2544
770.30771988055051	2574
770.61453488632731	2490
770.9213394634794	2498
771.22813360303212	2446
771.53491729601137	2465
771.84169053344431	2405
772.14845330635808	2427
772.45520560578154	2356
772.7619474227439	2287
773.06867874827583	2309
773.37539957340755	2319
773.68210988917133	2264
773.98880968660012	2227
774.2954989567271	2260
774.60217769058693	2213
774.90884587921471	2159
775.21550351364658	2148
775.5221505849197	2183
775.82878708407168	2087
776.13541300214126	2104
776.44202833016789	2042
776.748633059192	2097
777.05522718025486	2044
777.36181068439862	1998
777.668383562666	1929
777.97494580610123	1956
778.28149740574838	1861
778.58803835265371	1917
778.89456863786313	1883
779.2010882524238	1860
779.50759718738436	1851
779.81409543379368	1832
780.12058298270154	1905
780.42705982515861	1810
780.73352595221661	1790
781.03998135492816	1739
781.34642602434633	1705
781.6528599515259	1731
781.95928312752164	1660
782.26569554338948	1654
782.57209719018658	1620
782.87848805897045	1643
783.18486814080018	1600
783.491237426735	1621
783.79759590783533	1607
784.10394357516236	1554
784.4102804197787	1550
784.71660643274731	1521
785.02292160513207	1538
785.32922592799821	1521
785.63551939241086	1522
785.94180198943729	1488
786.24807371014481	1504
786.55433454560182	1462
786.860584486878	1405
787.16682352504347	1405
787.47305165116927	1417
787.77926885632758	1356
788.08547513159135	1374
788.39167046803459	1314
788.697854856732	1343
789.00402828875929	1301
789.31019075519328	1380
789.61634224711111	1303
789.92248275559143	1261
790.22861227171359	1293
790.5347307865577	1230
790.84083829120527	1243
791.146934776738	1274
791.4530202342396	1246
791.7590946547931	1227
792.06515802948388	1182
792.37121034939776	1194
792.67725160562111	1176
792.983281789242	1179
793.28930089134872	1170
793.59530890303074	1120
793.90130581537858	1130
794.2072916194835	1123
794.51326630643791	1141
794.81922986733491	1124
795.125182293269	1131
795.4311235753346	1106
795.73705370462812	1109
796.04297267224661	1034
796.34888046928779	1049
796.65477708685057	904
796.96066251603452	831
797.2665367479409	1009
797.572399773671	1009
797.87825158432736	944
798.18409217101362	954
798.48992152483447	993
798.79573963689518	1000
799.10154649830224	956
799.407342100163	1015
799.7131264335859	975
800.01889948967994	939
800.32466125955557	944
800.63041173432407	883
800.93615090509718	893
801.24187876298845	873
801.54759529911189	884
801.85330050458231	898
802.15899437051587	904
802.46467688802932	828
802.77034804824086	874
803.07600784226941	823
803.38165626123475	901
803.68729329625751	828
803.99291893845964	804
804.29853317896414	877
804.60413600889444	789
804.9097274193756	801
805.215307401533	754
805.52087594649367	782
805.826433045385	774
806.1319786893356	728
806.43751286947565	760
806.74303557693509	705
807.04854680284586	711
807.35404653834053	716
807.65953477455264	713
807.96501150261656	704
808.27047671366836	722
808.575930398844	706
808.88137254928131	687
809.18680315611891	714
809.49222221049615	657
809.79762970355364	718
810.1030256264329	639
810.40840997027635	623
810.71378272622746	642
811.01914388543128	638
811.32449343903272	636
811.62983137817844	647
811.93515769401608	624
812.24047237769446	584
812.54577542036247	583
812.85106681317109	621
813.15634654727194	589
813.46161461381757	575
813.76687100396146	570
814.07211570885818	579
814.37734871966359	567
814.68257002753387	585
814.98777962362738	583
815.29297749910211	595
815.59816364511823	555
815.90333805283615	565
816.20850071341772	557
816.51365161802607	545
816.81879075782456	521
817.123918123978	504
817.42903370765237	520
817.73413750001453	533
818.03922949223272	523
818.34430967547519	530
818.64937804091255	503
818.95443457971544	513
819.25947928305618	530
819.56451214210767	517
819.869533148044	503
820.17454229204077	498
820.47953956527351	481
820.78452495891986	493
821.08949846415817	465
821.39446007216759	488
821.69940977412853	470
822.00434756122263	476
822.309273424632	463
822.61418735554059	444
822.91908934513276	418
823.22397938459414	431
823.5288574651114	440
823.83372357787255	423
824.13857771406583	423
824.44341986488189	432
824.7482500215109	418
825.0530681751452	407
825.35787431697781	458
825.6626684382029	451
825.96745053001541	403
826.2722205836119	416
826.57697859018947	395
826.88172454094638	422
827.18645842708224	395
827.49118023979736	387
827.79588997029362	415
828.10058760977347	368
828.40527314944075	415
828.70994658050017	381
829.01460789415762	380
829.31925708162009	400
829.623894134096	403
829.9285190427936	366
830.23313179892375	360
830.53773239369752	385
830.84232081832727	399
831.14689706402669	380
831.45146112200973	387
831.756012983493	400
832.06055263969222	362
832.36508008182557	354
832.66959530111228	357
832.974098288772	357
833.278589036026	317
833.58306753409624	350
833.88753377420619	345
834.1919877475799	311
834.4964294454436	342
834.800858859023	340
835.10527597954638	340
835.40968079824233	349
835.71407330634065	300
836.01845349507232	323
836.3228213556697	325
836.627176879366	317
836.93152005739512	331
837.235850880993	343
837.54016934139611	333
837.84447542984162	292
838.14876913756893	309
838.45305045581745	307
838.75731937582862	324
839.06157588884412	306
839.36581998610768	309
839.67005165886326	290
839.97427089835651	295
840.27847769583423	293
840.58267204254378	335
840.88685392973446	298
841.1910233486559	299
841.49518029055946	320
841.799324746697	263
842.1034567083226	275
842.40757616669021	271
842.71168311305564	312
843.01577753867559	282
843.31985943480811	276
843.6239287927126	263
843.92798560364861	259
844.23202985887781	299
844.53606154966246	246
844.84008066726642	258
845.14408720295455	256
845.44808114799241	248
845.75206249364749	256
846.05603123118749	285
846.35998735188218	254
846.66393084700178	249
846.9678617078182	259
847.27177992560416	273
847.57568549163352	259
847.87957839718138	258
848.18345863352442	260
848.48732619193936	248
848.79118106370561	267
849.09502324010214	226
849.3988527124103	254
849.702669471912	245
850.00647350989084	248
850.3102648176307	251
850.61404338641739	242
850.91780920753763	221
851.22156227227947	230
851.52530257193177	223
851.82903009778488	214
852.13274484113037	254
852.43644679326053	231
852.74013594546921	206
853.0438122890514	245
853.34747581530337	200
853.651126515522	207
853.95476438100638	230
854.25838940305573	236
854.56200157297087	228
854.86560088205431	205
855.16918732160866	209
855.47276088293859	218
855.77632155734977	211
856.079869336149	202
856.3834042106439	218
856.686926172144	204
856.99043521195938	207
857.29393132140194	190
857.597414491784	198
857.9008847144197	180
858.20434198062446	193
858.50778628171406	189
858.81121760900623	203
859.11463595381974	202
859.41804130747482	209
859.721433661292	182
860.02481300659429	195
860.32817933470471	185
860.63153263694835	186
860.93487290465089	154
861.23820012913973	197
861.54151430174318	181
861.84481541379068	198
862.14810345661351	156
862.45137842154327	184
862.75464029991338	163
863.057889083058	176
863.36112476231335	177
863.66434732901587	181
863.96755677450392	187
864.270753090117	174
864.57393626719488	152
864.87710629708022	157
865.18026317111594	173
865.4834068806457	169
865.78653741701567	170
866.0896547715721	184
866.392758935663	160
866.69584990063765	176
866.99892765784625	162
867.30199219864062	155
867.60504351437385	147
867.90808159639948	159
868.21110643607335	165
868.5141180247515	151
868.81711635379247	138
869.12010141455482	135
869.42307319839892	172
869.7260316966865	152
870.02897690078021	138
870.33190880204393	145
870.63482739184349	147
870.93773266154517	155
871.24062460251616	140
871.54350320612662	144
871.846368463746	157
872.14922036674625	127
872.45205890649981	121
872.75488407438138	144
873.05769586176575	147
873.36049426002944	128
873.66327926055078	133
873.96605085470856	135
874.26880903388292	129
874.57155378945606	135
874.87428511281041	125
875.17700299533021	137
875.47970742840118	129
875.78239840340984	108
876.08507591174407	104
876.38773994479322	113
876.69039049394769	137
876.99302755059944	129
877.29565110614146	122
877.5982611519679	116
877.90085767947471	118
878.20344068005841	129
878.50601014511744	117
878.8085660660513	125
879.1111084342607	115
879.41363724114751	121
879.716152478115	119
880.0186541365681	107
880.32114220791232	109
880.62361668355516	119
880.92607755490474	104
881.22852481337111	118
881.530958450365	111
881.83337845729909	112
882.1357848255866	94
882.438177546643	101
882.740556611884	106
883.04292201272744	105
883.34527374059212	110
883.647611786898	109
883.94993614306657	113
884.25224680052065	94
884.55454375068393	106
884.85682698498238	106
885.159096494842	107
