# Supplementary material for: Anomalous deep-red luminescence of perylene black analogues with strong π-π interactions
Source: Nat Commun. 2023 Apr 6;14:1922. doi: 10.1038/s41467-023-37171-y (PMC10079835; doi:10.1038/s41467-023-37171-y)
Supplement: Supplementary file 3 — Source data [file 41467_2023_37171_MOESM3_ESM.zip › DATA/Temperature-dependent PL spectra and fluorescence decay of crystalline film/Supplementary Fig. 24a/810-260K-1S-EX480NM 306.csv]

471.67766888101448	37
471.99028276455613	14
472.30289504096527	2
472.61550570108284	31
472.92811473574989	24
473.24072213580666	29
473.55332789209336	12
473.86593199544933	21
474.1785344367139	25
474.49113520672552	33
474.80373429632243	22
475.11633169634268	14
475.42892739762328	32
475.74152139100158	12
476.0541136673134	30
476.36670421739564	12
476.67929303208308	23
476.99188010221161	15
477.30446541861556	18
477.61704897212951	24
477.92963075358745	44
478.24221075382258	46
478.55478896366805	26
478.86736537395689	44
479.17993997552071	31
479.49251275919204	41
479.80508371580152	35
480.11765283618081	38
480.43022011116011	36
480.74278553156955	24
481.05534908823893	24
481.3679107719978	26
481.68047057367477	23
481.9930284840986	27
482.3055844940975	17
482.61813859449853	26
482.93069077612978	27
483.24324102981785	18
483.55578934638896	10
483.86833571666938	27
484.18088013148508	21
484.49342258166109	15
484.80596305802226	22
485.11850155139314	26
485.431038052598	9
485.74357255246059	31
486.0561050418039	19
486.36863551145126	24
486.68116395222489	30
486.99369035494715	25
487.30621471043958	19
487.61873700952418	37
487.93125724302115	28
488.24377540175158	13
488.55629147653553	22
488.86880545819321	27
489.1813173375437	39
489.49382710540635	26
489.80633475259975	20
490.11884026994227	28
490.431343648252	26
490.74384487834635	33
491.05634395104295	27
491.36884085715855	21
491.681335587509	23
491.99382813291135	36
492.306318484181	18
492.61880663213338	30
492.93129256758351	16
493.24377628134579	26
493.556257764235	19
493.86873700706491	19
494.18121400064928	19
494.49368873580113	19
494.80616120333332	23
495.11863139405887	23
495.43109929878926	29
495.74356490833679	36
496.05602821351295	30
496.36848920512864	26
496.68094787399497	9
496.99340421092217	31
497.30585820672025	27
497.618309852199	18
497.930759138168	18
498.2432060554363	37
498.55565059481262	23
498.86809274710549	12
499.18053250312255	24
499.49296985367175	28
499.80540478956044	20
500.11783730159578	39
500.43026738058438	28
500.74269501733289	30
501.05512020264717	28
501.36754292733309	23
501.67996318219559	16
501.99238095804031	39
502.30479624567175	35
502.61720903589458	27
502.92961931951248	34
503.24202708732969	19
503.55443233014927	23
503.8668350387747	28
504.17923520400888	34
504.49163281665415	47
504.80402786751279	31
505.11642034738662	28
505.42881024707719	47
505.74119755738593	19
506.05358226911386	25
506.36596437306156	30
506.67834386002937	22
506.99072072081725	31
507.30309494622503	24
507.61546652705232	34
507.92783545409821	28
508.24020171816147	28
508.55256531004056	26
508.86492622053396	30
509.17728444043945	24
509.48963996055494	30
509.80199277167742	27
510.11434286460417	35
510.42669023013229	27
510.73903485905777	36
511.0513767421769	39
511.36371587028589	28
511.67605223418053	28
511.9883858246555	25
512.30071663250646	40
512.6130446485281	28
512.92536986351467	27
513.237692268261	43
513.55001185356036	46
513.86232861020676	30
514.17464252899379	14
514.48695360071429	33
514.79926181616122	32
515.1115671661272	49
515.42386964140451	31
515.73616923278553	33
516.0484659310614	35
516.36075972702429	38
516.67305061146533	27
516.985338575175	40
517.29762360894472	39
517.60990570356478	35
517.922184849825	40
518.23446103851586	32
518.54673426042689	42
518.85900450634756	22
519.17127176706674	45
519.483536033374	42
519.79579729605769	42
520.10805554590615	34
520.42031077370768	35
520.73256297025046	29
521.04481212632174	34
521.35705823270951	49
521.66930128020044	45
521.98154125958183	25
522.29377816164072	44
522.60601197716289	38
522.918242696935	33
523.23047031174337	39
523.54269481237316	41
523.85491618961044	37
524.16713443424021	59
524.4793495370476	35
524.79156148881771	35
525.10377028033486	42
525.41597590238371	37
525.72817834574835	39
526.04037760121275	44
526.35257365956079	34
526.66476651157541	49
526.97695614804047	42
527.28914255973893	50
527.60132573745352	47
527.913505671967	41
528.22568235406175	27
528.53785577451981	41
528.85002592412343	28
529.1621927936543	54
529.47435637389367	31
529.78651665562359	38
530.09867362962461	42
530.41082728667811	48
530.72297761756442	42
531.03512461306445	47
531.34726826395831	44
531.65940856102623	32
531.971545495048	52
532.28367905680363	58
532.59580923707233	53
532.90793602663371	35
533.220059416267	52
533.53217939675073	49
533.84429595886411	42
534.15640909338572	52
534.4685187910934	43
534.780625042766	58
535.09272783918118	53
535.40482717111672	43
535.7169230293506	32
536.02901540465984	49
536.3411042878223	48
536.65318966961456	51
536.96527154081377	50
537.27734989219641	56
537.58942471453952	56
537.90149599861934	52
538.21356373521166	49
538.525627915093	39
538.83768852903938	36
539.1497455678259	53
539.46179902222855	48
539.77384888302288	39
540.08589514098355	59
540.397937786886	55
540.709976811505	60
541.02201220561517	57
541.33404395999116	49
541.64607206540768	60
541.95809651263846	56
542.27011729245783	64
542.58213439563963	61
542.89414781295784	56
543.20615753518621	56
543.51816355309779	60
543.83016585746611	57
544.14216443906435	68
544.45415928866555	52
544.76615039704268	64
545.07813775496857	58
545.39012135321548	82
545.702101182556	57
546.01407723376258	69
546.32604949760741	79
546.63801796486257	64
546.94998262629974	66
547.26194347269052	78
547.57390049480739	54
547.885853683421	71
548.19780302930315	57
548.50974852322486	73
548.82169015595764	61
549.13362791827217	61
549.44556180093923	64
549.75749179472973	70
550.06941789041446	49
550.38134007876363	72
550.69325835054758	67
551.00517269653687	66
551.3170831075015	79
551.62898957421146	70
551.94089208743651	55
552.25279063794687	67
552.56468521651209	64
552.87657581390135	70
553.18846242088455	66
553.50034502823075	66
553.81222362670962	51
554.12409820708967	89
554.43596876014067	74
554.74783527663089	76
555.05969774732978	72
555.37155616300538	74
555.68341051442712	79
555.99526079236273	62
556.30710698758139	81
556.61894909085117	75
556.93078709294	89
557.24262098461634	79
557.55445075664829	68
557.86627639980384	80
558.17809790485069	51
558.48991526255691	91
558.80172846369	77
559.11353749901775	81
559.42534235930725	83
559.73714303532677	88
560.048939517843	67
560.36073179762388	73
560.67251986543613	92
560.984303712047	71
561.29608332822386	77
561.60785870473319	75
561.91962983234259	72
562.23139670181831	94
562.5431593039275	77
562.85491762943673	78
563.16667166911293	77
563.47842141372234	73
563.79016685403167	90
564.10190798080725	89
564.4136447848158	84
564.72537725682344	84
565.0371053875964	82
565.348829167901	75
565.66054858850339	78
565.97226364016967	77
566.28397431366591	100
566.59568059975811	79
566.90738248921252	70
567.21907997279447	101
567.53077304127044	110
567.84246168540574	89
568.15414589596639	85
568.465825663718	93
568.77750097942624	88
569.089171833857	102
569.40083821777546	86
569.71250012194776	92
570.02415753713876	80
570.33581045411449	108
570.64745886363994	85
570.95910275648112	94
571.27074212340278	89
571.58237695517073	110
571.89400724255	87
572.20563297630588	93
572.51725414720408	91
572.82887074600922	106
573.140482763487	80
573.45209019040249	107
573.7636930175205	104
574.07529123560676	102
574.38688483542614	94
574.69847380774354	113
575.0100581433245	97
575.32163783293379	110
575.63321286733662	108
575.94478323729788	110
576.25634893358279	111
576.56790994695643	112
576.87946626818371	107
577.19101788802948	132
577.50256479725908	113
577.81410698663751	100
578.12564444692964	137
578.43717716890046	121
578.748705143315	118
579.06022836093825	125
579.37174681253532	128
579.68326048887138	128
579.99476938071086	137
580.30627347881955	127
580.61777277396186	140
580.92926725690313	119
581.24075691840824	149
581.55224174924251	147
581.86372174017083	142
582.17519688195853	125
582.48666716537036	148
582.7981325811719	158
583.10959312012767	144
583.42104877300335	158
583.7324995305637	175
584.04394538357462	135
584.35538632280077	165
584.66682233900747	162
584.97825342296017	156
585.28967956542385	166
585.60110075716432	170
585.91251698894655	179
586.22392825153634	153
586.53533453569889	185
586.84673583219944	169
587.15813213180388	175
587.46952342527754	177
587.7809097033861	190
588.09229095689534	182
588.40366717657048	176
588.71503835317753	206
589.0264044774824	191
589.33776554025042	198
589.64912153224782	184
589.96047244424017	195
590.27181826699382	207
590.58315899127456	206
590.89449460784817	198
591.20582510748113	215
591.51715048093956	234
591.82847071898937	242
592.13978581239712	265
592.45109575192873	245
592.76240052835112	246
593.07370013243042	248
593.3849945549332	257
593.69628378662594	292
594.00756781827545	294
594.31884664064819	282
594.630120244511	305
594.941388620631	321
595.25265175977484	303
595.56390965270953	292
595.87516229020218	323
596.18640966301973	323
596.49765176192955	339
596.808888577699	338
597.12012010109527	339
597.431346322886	357
597.74256723383849	385
598.05378282472054	376
598.36499308629959	395
598.67619800934381	404
598.98739758462068	397
599.29859180289839	424
599.60978065494464	420
599.92096413152808	445
600.23214222341653	459
600.54331492137851	468
600.8544822161823	468
601.16564409859654	493
601.47680055938963	510
601.78795158933065	507
602.09909717918788	531
602.41023731973064	555
602.7213720017279	545
603.03250121594863	584
603.34362495316191	567
603.65474320413728	615
603.96585595964427	629
604.27696321045244	644
604.58806494733119	653
604.89916116105053	695
605.21025184237988	726
605.52133698208979	720
605.83241657095016	741
606.14349059973131	780
606.45455905920358	779
606.76562194013707	801
607.07667923330268	825
607.38773092947145	837
607.69877701941346	892
608.00981749390053	927
608.320852343703	969
608.63188155959222	990
608.94290513234012	1027
609.25392305271782	1093
609.5649353114967	1043
609.87594189944855	1103
610.18694280734576	1146
610.4979380259598	1166
610.808927546063	1178
611.11991135842777	1205
611.43088945382658	1251
611.74186182303174	1235
612.05282845681631	1264
612.36378934595268	1336
612.67474448121459	1423
612.98569385337441	1450
613.296637453206	1477
613.60757527148257	1472
613.918507298978	1535
614.22943352646575	1545
614.54035394471975	1562
614.851268544514	1644
615.16217731662334	1733
615.47308025182144	1676
615.783977340883	1762
616.09486857458319	1818
616.40575394369625	1889
616.71663343899775	1948
617.02750705126232	2046
617.338374771266	2003
617.64923658978387	2053
617.96009249759163	2187
618.27094248546541	2197
618.58178654418077	2237
618.89262466451476	2273
619.20345683724292	2312
619.51428305314255	2475
619.82510330298965	2530
620.1359175775616	2524
620.44672586763534	2644
620.75752816398847	2654
621.068324457398	2776
621.37911473864165	2715
621.6898989984976	2867
622.00067722774349	2929
622.311449417158	2999
622.622215557519	3081
622.93297563960539	3168
623.24372965419582	3248
623.55447759206936	3275
623.865219444005	3435
624.17595520078237	3503
624.48668485318069	3564
624.79740839198018	3685
625.10812580796028	3727
625.41883709190154	3871
625.729542234584	3967
626.04024122678845	4013
626.35093405929581	4125
626.66162072288671	4240
626.97230120834263	4271
627.2829755064447	4317
627.59364360797474	4429
627.90430550371445	4498
628.21496118444588	4622
628.5256106409513	4751
628.836253864013	4771
629.14689084441409	4931
629.457521572937	5017
629.7681460403652	5028
630.07876423748189	5204
630.38937615507041	5306
630.69998178391484	5319
631.010581114799	5484
631.32117413850744	5555
631.63176084582437	5685
631.94234122753437	5904
632.25291527442278	5918
632.56348297727436	6062
632.87404432687458	6001
633.18459931400935	6189
633.49514792946434	6310
633.80569016402546	6468
634.11622600847932	6487
634.42675545361226	6710
634.73727849021157	6644
635.04779510906383	6886
635.35830530095654	7000
635.66880905667722	7156
635.97930636701369	7374
636.289797222754	7581
636.60028161468631	7664
636.9107595335995	7714
637.22123097028225	7981
637.53169591552341	8100
637.84215436011266	8112
638.152606294839	8265
638.46305171049278	8395
638.77349059786411	8627
639.08392294774285	8664
639.39434875092	8869
639.70476799818641	9147
640.01518068033317	9247
640.32558678815155	9291
640.63598631243337	9481
640.94637924397057	9787
641.25676557355519	9833
641.56714529197973	9957
641.87751839003738	10242
642.18788485852053	10354
642.49824468822294	10554
642.80859786993813	10597
643.11894439445985	10868
643.42928425258208	11032
643.73961743509938	11119
644.04994393280663	11276
644.36026373649872	11261
644.67057683697055	11560
644.98088322501837	11777
645.2911828914373	11838
645.601475827024	12037
645.91176202257464	12050
646.22204146888612	12208
646.53231415675509	12420
646.84258007697929	12683
647.15283922035587	12816
647.463091577683	12847
647.773337139759	12957
648.083575897382	12947
648.39380784135119	13367
648.70403296246513	13504
649.01425125152366	13629
649.32446269932632	13881
649.63466729667323	13889
649.94486503436462	14010
650.25505590320108	14086
650.56523989398363	14322
650.87541699751341	14371
651.185587204592	14654
651.4957505060213	14733
651.80590689260373	14686
652.1160563551415	14814
652.42619888443744	15096
652.73633447129487	15051
653.046463106517	15383
653.356584780908	15387
653.66669948527158	15559
653.9768072104124	15695
654.28690794713532	15784
654.59700168624511	15906
654.90708841854746	16103
655.21716813484807	16217
655.52724082595307	16309
655.83730648266874	16533
656.147365095802	16535
656.45741665615992	16489
656.76746115454966	16898
657.0774985817792	16904
657.38752892865682	17018
657.6975521859905	17010
658.00756834458946	17085
658.3175773952629	17422
658.62757932881971	17462
658.93757413607022	17641
659.24756180782458	17585
659.557542334893	17751
659.86751570808667	17891
660.17748191821681	17821
660.48744095609493	17912
660.797392812533	18157
661.107337478343	18090
661.41727494433781	18280
661.72720520133055	18365
662.03712824013462	18453
662.34704405156356	18529
662.65695262643123	18610
662.96685395555278	18772
663.27674802974263	18820
663.58663483981582	18868
663.89651437658813	19058
664.2063866308755	18997
664.51625159349419	19219
664.82610925526069	19252
665.1359596069924	19409
665.44580263950638	19160
665.75563834362072	19322
666.06546671015326	19596
666.375287729923	19689
666.6851013937486	19645
666.99490769244937	19727
667.30470661684512	19584
667.61449815775586	19839
667.924282306002	19913
668.23405905240463	20047
668.54382838778463	20014
668.85359030296411	20126
669.16334478876468	20111
669.47309183600908	20144
669.78283143551982	20077
670.09256357812023	19993
670.40228825463407	20182
670.71200545588522	20053
671.0217151726979	20110
671.33141739589735	20304
671.64111211630836	20376
671.950799324757	20450
672.26047901206869	20295
672.57015116907019	20082
672.87981578658844	20147
673.18947285545039	20091
673.49912236648379	20256
673.808764310517	20268
674.11839867837818	20113
674.42802546089627	20349
674.7376446489003	20014
675.04725623322054	20122
675.35686020468688	20220
675.66645655412981	20142
675.97604527238025	20312
676.28562635026981	20090
676.59519977863033	20066
676.90476554829365	19914
677.214323650093	19932
677.523874074861	19765
677.83341681343165	19845
678.14295185663866	19808
678.45247919531619	19675
678.76199882029937	19495
679.07151072242357	19423
679.38101489252415	19481
679.69051132143761	19499
680.00000000000011	19303
680.309480919049	19340
680.61895406942153	19174
680.92841944195573	19198
681.23787702749	18804
681.54732681686278	18830
681.85676880091387	18972
682.16620297048223	18824
682.47562931640857	18743
682.78504782953348	18523
683.09445850069744	18415
683.40386132074252	18549
683.71325628051045	18575
684.02264337084353	18375
684.33202258258461	18103
684.64139390657726	18222
684.95075733366514	18256
685.26011285469224	18065
685.56946046050336	17955
685.87880014194377	17842
686.188131889859	17751
686.49745569509537	17607
686.80677154849934	17655
687.11607944091793	17459
687.42537936319832	17512
687.73467130618883	17484
688.04395526073779	17462
688.3532312176942	17309
688.66249916790753	17105
688.97175910222734	17106
689.28101101150423	17159
689.59025488658881	16964
689.89949071833291	16943
690.20871849758782	16849
690.51793821520585	16825
690.82714986204019	16653
691.13635342894349	16577
691.44554890677	16483
691.75473628637371	16670
692.06391555860955	16458
692.37308671433209	16374
692.682249744398	16306
692.991404639663	16163
693.30055139098351	15998
693.60968998921726	16026
693.9188204252215	15946
694.22794268985479	15805
694.53705677397568	15708
694.8461626684433	15554
695.15526036411723	15574
695.46434985185817	15469
695.77343112252629	15328
696.08250416698331	15149
696.39156897609041	15301
696.70062554071023	15074
697.00967385170588	14830
697.31871389993967	14640
697.62774567627628	14741
697.9367691715795	14445
698.24578437671425	14390
698.55479128254592	14087
698.86378987994055	14180
699.17278015976422	14073
699.48176211288387	13838
699.79073573016728	13698
700.09970100248211	13555
700.40865792069678	13432
700.71760647568055	13382
701.02654665830289	13155
701.33547845943372	12989
701.64440186994386	12957
701.953316880704	12895
702.26222348258648	12673
702.57112166646323	12535
702.88001142320684	12424
703.18889274369087	12205
703.49776561878878	12177
703.80663003937514	11964
704.11548599632522	11895
704.424333480514	11708
704.73317248281751	11583
705.04200299411241	11517
705.35082500527608	11420
705.65963850718583	11300
705.96844349071966	11104
706.277239946757	11212
706.58602786617655	10908
706.89480723985844	10786
707.20357805868332	10626
707.51234031353147	10568
707.8210939952852	10420
708.12983909482614	10416
708.43857560303707	10300
708.74730351080132	10289
709.05602280900268	10023
709.36473348852519	10051
709.67343554025422	9857
709.98212895507493	9875
710.29081372387361	9759
710.59948983753657	9648
710.90815728695156	9664
711.21681606300581	9658
711.52546615658787	9531
711.83410755858677	9434
712.142740259892	9329
712.45136425139356	9311
712.75997952398222	9215
713.06858606854917	9055
713.37718387598613	9173
713.68577293718556	8958
713.99435324304079	8840
714.30292478444539	8949
714.61148755229283	8799
714.92004153747871	8764
715.228586730898	8632
715.5371231234468	8486
715.8456507060215	8495
716.1541694695195	8433
716.46267940483813	8447
716.77118050287618	8511
717.07967275453245	8355
717.38815615070621	8389
717.69663068229818	8193
718.00509634020852	8096
718.31355311533878	8032
718.62200099859115	7989
718.93043998086807	7967
719.23887005307256	7856
719.5472912061083	7807
719.85570343088023	7698
720.16410671829294	7557
720.47250105925207	7504
720.78088644466413	7447
721.08926286543556	7426
721.397630312474	7412
721.70598877668783	7313
722.01433824898538	7280
722.32267872027637	7135
722.6310101814704	7048
722.93933262347832	7073
723.247646037211	7016
723.5559504135806	6818
723.86424574349962	6897
724.172532017881	6768
724.48080922763859	6697
724.78907736368649	6687
725.09733641693981	6650
725.40558637831452	6627
725.71382723872648	6446
726.02205898909278	6440
726.330281620331	6460
726.63849512335923	6326
726.94669948909632	6240
727.25489470846173	6200
727.56308077237566	6117
727.87125767175894	5924
728.17942539753255	5990
728.48758394061906	5956
728.79573329194113	5948
729.103873442422	5720
729.41200438298551	5832
729.7201261045567	5809
730.0282385980604	5715
730.336341854423	5678
730.64443586457128	5598
730.95252061943211	5516
731.26059610993377	5421
731.56866232700474	5358
731.87671926157418	5361
732.18476690457248	5473
732.49280524692972	5271
732.80083427957743	5265
733.108853993448	5292
733.416864379473	5246
733.72486542858678	5094
734.03285713172284	5105
734.34083947981583	5144
734.648812463801	4882
734.95677607461471	4895
735.26473030319346	4973
735.57267514047442	4850
735.8806105773956	4882
736.188536604896	4809
736.496453213915	4739
736.80436039539245	4749
737.11225814026909	4735
737.42014643948676	4700
737.72802528398745	4732
738.03589466471385	4628
738.34375457260967	4616
738.65160499861884	4757
738.95944593368665	4598
739.2672773687583	4517
739.57509929478044	4503
739.88291170270008	4493
740.190714583465	4422
740.49850792802317	4544
740.80629172732415	4443
741.11406597231735	4407
741.42183065395363	4407
741.7295857631841	4405
742.03733129096065	4378
742.34506722823619	4348
742.65279356596363	4341
742.96051029509727	4326
743.2682174065917	4282
743.57591489140293	4267
743.88360274048648	4252
744.1912809447997	4191
744.49894949530017	4229
744.80660838294614	4268
745.11425759869667	4142
745.42189713351172	4167
745.72952697835171	4195
746.0371471241782	4214
746.34475756195252	4167
746.65235828263792	4150
746.95994927719744	4013
747.26753053659559	4034
747.575102051797	4000
747.88266381376764	4075
748.19021581347351	4000
748.49775804188187	3931
748.80529048996061	3904
749.112813148678	3877
749.42032600900359	3912
749.72782906190753	3879
750.03532229836026	3916
750.34280570933367	3789
750.6502792858	3738
750.95774301873178	3781
751.26519689910356	3713
751.57264091788932	3667
751.88007506606471	3603
752.187499334605	3593
752.49491371448789	3537
752.80231819669029	3549
753.10971277219073	3512
753.41709743196839	3517
753.72447216700266	3399
754.03183696827455	3452
754.33919182676482	3463
754.64653673345617	3353
754.95387167933086	3392
755.26119665537294	3355
755.56851165256649	3282
755.87581666189692	3290
756.1831116743499	3183
756.49039668091223	3177
756.79767167257125	3213
757.10493664031549	3217
757.41219157513342	3181
757.71943646801515	3117
758.02667130995121	3146
758.33389609193284	3123
758.641110804952	3066
758.94831544000181	3012
759.255509988076	3063
759.56269444016868	3004
759.86986878727532	3017
760.17703302039206	2949
760.48418713051535	3013
760.791331108643	2928
761.09846494577323	2968
761.40558863290539	2792
761.71270216103949	2806
762.019805521176	2844
762.32689870431659	2781
762.63398170146365	2752
762.94105450362053	2771
763.24811710179063	2705
763.55516948697914	2770
763.8622116501914	2738
764.169243582434	2713
764.47626527471391	2713
764.78327671803891	2644
765.090277903418	2658
765.39726882186085	2577
765.70424946437731	2668
766.01121982197913	2614
766.31817988567809	2522
766.62512964648715	2504
766.93206909541959	2460
767.23899822349006	2415
767.545917021714	2483
767.8528254811074	2467
768.15972359268665	2415
768.46661134747012	2457
768.77348873647611	2376
769.080355750724	2320
769.387212381234	2358
769.69405861902692	2417
770.00089445512492	2308
770.30771988055051	2287
770.61453488632731	2300
770.9213394634794	2208
771.22813360303212	2227
771.53491729601137	2157
771.84169053344431	2170
772.14845330635808	2065
772.45520560578154	2099
772.7619474227439	2163
773.06867874827583	2133
773.37539957340755	2139
773.68210988917133	2061
773.98880968660012	2041
774.2954989567271	2043
774.60217769058693	1983
774.90884587921471	2020
775.21550351364658	1982
775.5221505849197	1948
775.82878708407168	1932
776.13541300214126	1931
776.44202833016789	1887
776.748633059192	1861
777.05522718025486	1822
777.36181068439862	1814
777.668383562666	1808
777.97494580610123	1794
778.28149740574838	1730
778.58803835265371	1820
778.89456863786313	1739
779.2010882524238	1713
779.50759718738436	1705
779.81409543379368	1680
780.12058298270154	1624
780.42705982515861	1629
780.73352595221661	1664
781.03998135492816	1636
781.34642602434633	1621
781.6528599515259	1546
781.95928312752164	1555
782.26569554338948	1504
782.57209719018658	1589
782.87848805897045	1504
783.18486814080018	1505
783.491237426735	1498
783.79759590783533	1439
784.10394357516236	1452
784.4102804197787	1480
784.71660643274731	1460
785.02292160513207	1404
785.32922592799821	1366
785.63551939241086	1363
785.94180198943729	1410
786.24807371014481	1399
786.55433454560182	1314
786.860584486878	1298
787.16682352504347	1270
787.47305165116927	1291
787.77926885632758	1291
788.08547513159135	1254
788.39167046803459	1202
788.697854856732	1234
789.00402828875929	1199
789.31019075519328	1233
789.61634224711111	1156
789.92248275559143	1216
790.22861227171359	1198
790.5347307865577	1154
790.84083829120527	1176
791.146934776738	1156
791.4530202342396	1147
791.7590946547931	1123
792.06515802948388	1094
792.37121034939776	1132
792.67725160562111	1070
792.983281789242	1074
793.28930089134872	1010
793.59530890303074	1084
793.90130581537858	1111
794.2072916194835	1070
794.51326630643791	1047
794.81922986733491	1060
795.125182293269	992
795.4311235753346	1020
795.73705370462812	1010
796.04297267224661	1019
796.34888046928779	976
796.65477708685057	812
796.96066251603452	775
797.2665367479409	964
797.572399773671	940
797.87825158432736	928
798.18409217101362	909
798.48992152483447	918
798.79573963689518	906
799.10154649830224	905
799.407342100163	927
799.7131264335859	885
800.01889948967994	883
800.32466125955557	863
800.63041173432407	803
800.93615090509718	828
801.24187876298845	837
801.54759529911189	821
801.85330050458231	861
802.15899437051587	813
802.46467688802932	798
802.77034804824086	781
803.07600784226941	776
803.38165626123475	760
803.68729329625751	755
803.99291893845964	738
804.29853317896414	758
804.60413600889444	724
804.9097274193756	741
805.215307401533	719
805.52087594649367	716
805.826433045385	714
806.1319786893356	667
806.43751286947565	667
806.74303557693509	666
807.04854680284586	670
807.35404653834053	666
807.65953477455264	681
807.96501150261656	668
808.27047671366836	629
808.575930398844	644
808.88137254928131	659
809.18680315611891	625
809.49222221049615	654
809.79762970355364	642
810.1030256264329	607
810.40840997027635	606
810.71378272622746	621
811.01914388543128	576
811.32449343903272	588
811.62983137817844	594
811.93515769401608	571
812.24047237769446	589
812.54577542036247	530
812.85106681317109	572
813.15634654727194	538
813.46161461381757	559
813.76687100396146	566
814.07211570885818	548
814.37734871966359	524
814.68257002753387	547
814.98777962362738	521
815.29297749910211	554
815.59816364511823	554
815.90333805283615	520
816.20850071341772	513
816.51365161802607	506
816.81879075782456	517
817.123918123978	502
817.42903370765237	498
817.73413750001453	485
818.03922949223272	471
818.34430967547519	479
818.64937804091255	496
818.95443457971544	450
819.25947928305618	474
819.56451214210767	490
819.869533148044	468
820.17454229204077	468
820.47953956527351	436
820.78452495891986	452
821.08949846415817	441
821.39446007216759	446
821.69940977412853	426
822.00434756122263	419
822.309273424632	411
822.61418735554059	420
822.91908934513276	417
823.22397938459414	437
823.5288574651114	409
823.83372357787255	399
824.13857771406583	415
824.44341986488189	392
824.7482500215109	409
825.0530681751452	430
825.35787431697781	392
825.6626684382029	409
825.96745053001541	418
826.2722205836119	407
826.57697859018947	378
826.88172454094638	385
827.18645842708224	391
827.49118023979736	335
827.79588997029362	371
828.10058760977347	363
828.40527314944075	395
828.70994658050017	375
829.01460789415762	374
829.31925708162009	360
829.623894134096	363
829.9285190427936	382
830.23313179892375	338
830.53773239369752	341
830.84232081832727	349
831.14689706402669	346
831.45146112200973	356
831.756012983493	328
832.06055263969222	330
832.36508008182557	358
832.66959530111228	317
832.974098288772	328
833.278589036026	345
833.58306753409624	321
833.88753377420619	305
834.1919877475799	337
834.4964294454436	307
834.800858859023	309
835.10527597954638	307
835.40968079824233	334
835.71407330634065	306
836.01845349507232	305
836.3228213556697	317
836.627176879366	290
836.93152005739512	297
837.235850880993	300
837.54016934139611	311
837.84447542984162	327
838.14876913756893	289
838.45305045581745	287
838.75731937582862	310
839.06157588884412	291
839.36581998610768	281
839.67005165886326	274
839.97427089835651	280
840.27847769583423	273
840.58267204254378	296
840.88685392973446	271
841.1910233486559	279
841.49518029055946	288
841.799324746697	270
842.1034567083226	264
842.40757616669021	288
842.71168311305564	278
843.01577753867559	264
843.31985943480811	269
843.6239287927126	259
843.92798560364861	260
844.23202985887781	250
844.53606154966246	238
844.84008066726642	263
845.14408720295455	259
845.44808114799241	225
845.75206249364749	260
846.05603123118749	239
846.35998735188218	272
846.66393084700178	245
846.9678617078182	239
847.27177992560416	256
847.57568549163352	248
847.87957839718138	245
848.18345863352442	232
848.48732619193936	233
848.79118106370561	241
849.09502324010214	204
849.3988527124103	233
849.702669471912	218
850.00647350989084	211
850.3102648176307	217
850.61404338641739	218
850.91780920753763	210
851.22156227227947	205
851.52530257193177	225
851.82903009778488	221
852.13274484113037	222
852.43644679326053	216
852.74013594546921	218
853.0438122890514	208
853.34747581530337	210
853.651126515522	207
853.95476438100638	209
854.25838940305573	195
854.56200157297087	203
854.86560088205431	206
855.16918732160866	199
855.47276088293859	200
855.77632155734977	210
856.079869336149	202
856.3834042106439	203
856.686926172144	193
856.99043521195938	174
857.29393132140194	174
857.597414491784	201
857.9008847144197	190
858.20434198062446	170
858.50778628171406	175
858.81121760900623	186
859.11463595381974	197
859.41804130747482	175
859.721433661292	171
860.02481300659429	185
860.32817933470471	186
860.63153263694835	185
860.93487290465089	170
861.23820012913973	162
861.54151430174318	165
861.84481541379068	184
862.14810345661351	165
862.45137842154327	153
862.75464029991338	174
863.057889083058	162
863.36112476231335	157
863.66434732901587	154
863.96755677450392	191
864.270753090117	183
864.57393626719488	143
864.87710629708022	168
865.18026317111594	161
865.4834068806457	155
865.78653741701567	154
866.0896547715721	157
866.392758935663	161
866.69584990063765	148
866.99892765784625	155
867.30199219864062	134
867.60504351437385	146
867.90808159639948	155
868.21110643607335	139
868.5141180247515	129
868.81711635379247	121
869.12010141455482	140
869.42307319839892	133
869.7260316966865	142
870.02897690078021	149
870.33190880204393	150
870.63482739184349	138
870.93773266154517	135
871.24062460251616	151
871.54350320612662	130
871.846368463746	130
872.14922036674625	128
872.45205890649981	131
872.75488407438138	144
873.05769586176575	120
873.36049426002944	119
873.66327926055078	120
873.96605085470856	123
874.26880903388292	116
874.57155378945606	131
874.87428511281041	115
875.17700299533021	119
875.47970742840118	120
875.78239840340984	114
876.08507591174407	110
876.38773994479322	115
876.69039049394769	135
876.99302755059944	120
877.29565110614146	111
877.5982611519679	104
877.90085767947471	127
878.20344068005841	97
878.50601014511744	127
878.8085660660513	111
879.1111084342607	104
879.41363724114751	97
879.716152478115	103
880.0186541365681	112
880.32114220791232	110
880.62361668355516	108
880.92607755490474	101
881.22852481337111	109
881.530958450365	106
881.83337845729909	103
882.1357848255866	110
882.438177546643	104
882.740556611884	105
883.04292201272744	101
883.34527374059212	97
883.647611786898	110
883.94993614306657	88
884.25224680052065	94
884.55454375068393	104
884.85682698498238	98
885.159096494842	100
