# Supplementary material for: Anomalous deep-red luminescence of perylene black analogues with strong π-π interactions
Source: Nat Commun. 2023 Apr 6;14:1922. doi: 10.1038/s41467-023-37171-y (PMC10079835; doi:10.1038/s41467-023-37171-y)
Supplement: Supplementary file 3 — Source data [file 41467_2023_37171_MOESM3_ESM.zip › DATA/Temperature-dependent PL spectra and fluorescence decay of crystalline film/Supplementary Fig. 24a/810-270K-1S-EX480NM 307.csv]

471.67766888101448	31
471.99028276455613	13
472.30289504096527	11
472.61550570108284	21
472.92811473574989	26
473.24072213580666	17
473.55332789209336	10
473.86593199544933	24
474.1785344367139	23
474.49113520672552	26
474.80373429632243	21
475.11633169634268	17
475.42892739762328	27
475.74152139100158	21
476.0541136673134	9
476.36670421739564	14
476.67929303208308	13
476.99188010221161	11
477.30446541861556	31
477.61704897212951	28
477.92963075358745	34
478.24221075382258	23
478.55478896366805	27
478.86736537395689	32
479.17993997552071	35
479.49251275919204	30
479.80508371580152	20
480.11765283618081	26
480.43022011116011	31
480.74278553156955	37
481.05534908823893	10
481.3679107719978	18
481.68047057367477	24
481.9930284840986	12
482.3055844940975	31
482.61813859449853	15
482.93069077612978	27
483.24324102981785	18
483.55578934638896	17
483.86833571666938	16
484.18088013148508	22
484.49342258166109	13
484.80596305802226	25
485.11850155139314	29
485.431038052598	16
485.74357255246059	28
486.0561050418039	23
486.36863551145126	23
486.68116395222489	38
486.99369035494715	20
487.30621471043958	11
487.61873700952418	27
487.93125724302115	13
488.24377540175158	15
488.55629147653553	24
488.86880545819321	29
489.1813173375437	25
489.49382710540635	22
489.80633475259975	27
490.11884026994227	28
490.431343648252	25
490.74384487834635	20
491.05634395104295	27
491.36884085715855	22
491.681335587509	22
491.99382813291135	31
492.306318484181	38
492.61880663213338	23
492.93129256758351	21
493.24377628134579	22
493.556257764235	7
493.86873700706491	24
494.18121400064928	26
494.49368873580113	16
494.80616120333332	12
495.11863139405887	9
495.43109929878926	35
495.74356490833679	33
496.05602821351295	24
496.36848920512864	13
496.68094787399497	20
496.99340421092217	48
497.30585820672025	27
497.618309852199	20
497.930759138168	24
498.2432060554363	28
498.55565059481262	42
498.86809274710549	13
499.18053250312255	11
499.49296985367175	30
499.80540478956044	42
500.11783730159578	29
500.43026738058438	23
500.74269501733289	31
501.05512020264717	23
501.36754292733309	25
501.67996318219559	31
501.99238095804031	35
502.30479624567175	18
502.61720903589458	31
502.92961931951248	34
503.24202708732969	27
503.55443233014927	24
503.8668350387747	21
504.17923520400888	22
504.49163281665415	26
504.80402786751279	23
505.11642034738662	25
505.42881024707719	28
505.74119755738593	17
506.05358226911386	16
506.36596437306156	35
506.67834386002937	19
506.99072072081725	31
507.30309494622503	22
507.61546652705232	27
507.92783545409821	42
508.24020171816147	40
508.55256531004056	33
508.86492622053396	22
509.17728444043945	20
509.48963996055494	30
509.80199277167742	26
510.11434286460417	24
510.42669023013229	28
510.73903485905777	38
511.0513767421769	34
511.36371587028589	40
511.67605223418053	27
511.9883858246555	33
512.30071663250646	47
512.6130446485281	27
512.92536986351467	40
513.237692268261	31
513.55001185356036	29
513.86232861020676	38
514.17464252899379	27
514.48695360071429	17
514.79926181616122	28
515.1115671661272	27
515.42386964140451	43
515.73616923278553	31
516.0484659310614	29
516.36075972702429	32
516.67305061146533	24
516.985338575175	50
517.29762360894472	50
517.60990570356478	37
517.922184849825	43
518.23446103851586	38
518.54673426042689	35
518.85900450634756	25
519.17127176706674	35
519.483536033374	37
519.79579729605769	31
520.10805554590615	39
520.42031077370768	48
520.73256297025046	30
521.04481212632174	33
521.35705823270951	41
521.66930128020044	48
521.98154125958183	16
522.29377816164072	42
522.60601197716289	34
522.918242696935	32
523.23047031174337	43
523.54269481237316	40
523.85491618961044	27
524.16713443424021	35
524.4793495370476	27
524.79156148881771	32
525.10377028033486	48
525.41597590238371	29
525.72817834574835	32
526.04037760121275	34
526.35257365956079	31
526.66476651157541	39
526.97695614804047	35
527.28914255973893	35
527.60132573745352	29
527.913505671967	51
528.22568235406175	28
528.53785577451981	50
528.85002592412343	37
529.1621927936543	54
529.47435637389367	50
529.78651665562359	31
530.09867362962461	45
530.41082728667811	47
530.72297761756442	37
531.03512461306445	33
531.34726826395831	43
531.65940856102623	40
531.971545495048	37
532.28367905680363	34
532.59580923707233	55
532.90793602663371	44
533.220059416267	39
533.53217939675073	48
533.84429595886411	38
534.15640909338572	42
534.4685187910934	29
534.780625042766	41
535.09272783918118	53
535.40482717111672	31
535.7169230293506	37
536.02901540465984	36
536.3411042878223	56
536.65318966961456	42
536.96527154081377	45
537.27734989219641	44
537.58942471453952	51
537.90149599861934	52
538.21356373521166	46
538.525627915093	44
538.83768852903938	47
539.1497455678259	32
539.46179902222855	49
539.77384888302288	40
540.08589514098355	41
540.397937786886	47
540.709976811505	60
541.02201220561517	61
541.33404395999116	38
541.64607206540768	55
541.95809651263846	46
542.27011729245783	41
542.58213439563963	56
542.89414781295784	50
543.20615753518621	42
543.51816355309779	66
543.83016585746611	58
544.14216443906435	44
544.45415928866555	67
544.76615039704268	50
545.07813775496857	66
545.39012135321548	55
545.702101182556	53
546.01407723376258	66
546.32604949760741	65
546.63801796486257	53
546.94998262629974	64
547.26194347269052	53
547.57390049480739	57
547.885853683421	67
548.19780302930315	60
548.50974852322486	64
548.82169015595764	60
549.13362791827217	58
549.44556180093923	57
549.75749179472973	70
550.06941789041446	59
550.38134007876363	51
550.69325835054758	69
551.00517269653687	55
551.3170831075015	64
551.62898957421146	63
551.94089208743651	56
552.25279063794687	56
552.56468521651209	70
552.87657581390135	56
553.18846242088455	59
553.50034502823075	56
553.81222362670962	63
554.12409820708967	86
554.43596876014067	55
554.74783527663089	51
555.05969774732978	66
555.37155616300538	61
555.68341051442712	57
555.99526079236273	73
556.30710698758139	66
556.61894909085117	67
556.93078709294	60
557.24262098461634	64
557.55445075664829	72
557.86627639980384	69
558.17809790485069	64
558.48991526255691	79
558.80172846369	54
559.11353749901775	65
559.42534235930725	70
559.73714303532677	64
560.048939517843	71
560.36073179762388	84
560.67251986543613	74
560.984303712047	67
561.29608332822386	82
561.60785870473319	59
561.91962983234259	74
562.23139670181831	67
562.5431593039275	72
562.85491762943673	75
563.16667166911293	78
563.47842141372234	82
563.79016685403167	82
564.10190798080725	72
564.4136447848158	89
564.72537725682344	94
565.0371053875964	75
565.348829167901	74
565.66054858850339	75
565.97226364016967	84
566.28397431366591	86
566.59568059975811	79
566.90738248921252	82
567.21907997279447	72
567.53077304127044	90
567.84246168540574	94
568.15414589596639	85
568.465825663718	83
568.77750097942624	71
569.089171833857	91
569.40083821777546	74
569.71250012194776	92
570.02415753713876	95
570.33581045411449	90
570.64745886363994	77
570.95910275648112	100
571.27074212340278	105
571.58237695517073	92
571.89400724255	97
572.20563297630588	87
572.51725414720408	84
572.82887074600922	101
573.140482763487	107
573.45209019040249	82
573.7636930175205	105
574.07529123560676	88
574.38688483542614	99
574.69847380774354	100
575.0100581433245	109
575.32163783293379	101
575.63321286733662	105
575.94478323729788	100
576.25634893358279	106
576.56790994695643	115
576.87946626818371	93
577.19101788802948	129
577.50256479725908	98
577.81410698663751	107
578.12564444692964	111
578.43717716890046	112
578.748705143315	116
579.06022836093825	120
579.37174681253532	121
579.68326048887138	124
579.99476938071086	118
580.30627347881955	127
580.61777277396186	123
580.92926725690313	140
581.24075691840824	121
581.55224174924251	162
581.86372174017083	131
582.17519688195853	146
582.48666716537036	128
582.7981325811719	153
583.10959312012767	151
583.42104877300335	153
583.7324995305637	161
584.04394538357462	158
584.35538632280077	157
584.66682233900747	147
584.97825342296017	142
585.28967956542385	174
585.60110075716432	154
585.91251698894655	193
586.22392825153634	164
586.53533453569889	182
586.84673583219944	182
587.15813213180388	165
587.46952342527754	192
587.7809097033861	206
588.09229095689534	191
588.40366717657048	199
588.71503835317753	205
589.0264044774824	235
589.33776554025042	200
589.64912153224782	236
589.96047244424017	204
590.27181826699382	221
590.58315899127456	244
590.89449460784817	242
591.20582510748113	235
591.51715048093956	223
591.82847071898937	251
592.13978581239712	262
592.45109575192873	250
592.76240052835112	267
593.07370013243042	266
593.3849945549332	268
593.69628378662594	275
594.00756781827545	313
594.31884664064819	311
594.630120244511	302
594.941388620631	310
595.25265175977484	334
595.56390965270953	344
595.87516229020218	335
596.18640966301973	343
596.49765176192955	369
596.808888577699	373
597.12012010109527	356
597.431346322886	400
597.74256723383849	400
598.05378282472054	404
598.36499308629959	416
598.67619800934381	427
598.98739758462068	436
599.29859180289839	464
599.60978065494464	464
599.92096413152808	456
600.23214222341653	500
600.54331492137851	498
600.8544822161823	488
601.16564409859654	536
601.47680055938963	542
601.78795158933065	547
602.09909717918788	567
602.41023731973064	603
602.7213720017279	617
603.03250121594863	604
603.34362495316191	599
603.65474320413728	639
603.96585595964427	664
604.27696321045244	692
604.58806494733119	701
604.89916116105053	728
605.21025184237988	747
605.52133698208979	779
605.83241657095016	807
606.14349059973131	809
606.45455905920358	815
606.76562194013707	871
607.07667923330268	897
607.38773092947145	870
607.69877701941346	947
608.00981749390053	928
608.320852343703	947
608.63188155959222	970
608.94290513234012	1066
609.25392305271782	1070
609.5649353114967	1057
609.87594189944855	1109
610.18694280734576	1138
610.4979380259598	1174
610.808927546063	1248
611.11991135842777	1204
611.43088945382658	1312
611.74186182303174	1283
612.05282845681631	1395
612.36378934595268	1369
612.67474448121459	1425
612.98569385337441	1446
613.296637453206	1456
613.60757527148257	1550
613.918507298978	1534
614.22943352646575	1611
614.54035394471975	1669
614.851268544514	1623
615.16217731662334	1723
615.47308025182144	1739
615.783977340883	1792
616.09486857458319	1807
616.40575394369625	1786
616.71663343899775	1918
617.02750705126232	1959
617.338374771266	2052
617.64923658978387	2037
617.96009249759163	2107
618.27094248546541	2173
618.58178654418077	2198
618.89262466451476	2250
619.20345683724292	2282
619.51428305314255	2397
619.82510330298965	2466
620.1359175775616	2574
620.44672586763534	2465
620.75752816398847	2642
621.068324457398	2689
621.37911473864165	2702
621.6898989984976	2869
622.00067722774349	2884
622.311449417158	2923
622.622215557519	3046
622.93297563960539	3052
623.24372965419582	3113
623.55447759206936	3197
623.865219444005	3235
624.17595520078237	3388
624.48668485318069	3403
624.79740839198018	3547
625.10812580796028	3611
625.41883709190154	3681
625.729542234584	3780
626.04024122678845	3955
626.35093405929581	3989
626.66162072288671	3950
626.97230120834263	4089
627.2829755064447	4209
627.59364360797474	4217
627.90430550371445	4339
628.21496118444588	4345
628.5256106409513	4497
628.836253864013	4602
629.14689084441409	4560
629.457521572937	4711
629.7681460403652	4766
630.07876423748189	4913
630.38937615507041	4944
630.69998178391484	5021
631.010581114799	5122
631.32117413850744	5217
631.63176084582437	5325
631.94234122753437	5416
632.25291527442278	5451
632.56348297727436	5590
632.87404432687458	5751
633.18459931400935	5737
633.49514792946434	5927
633.80569016402546	6047
634.11622600847932	6089
634.42675545361226	6181
634.73727849021157	6290
635.04779510906383	6400
635.35830530095654	6566
635.66880905667722	6613
635.97930636701369	6830
636.289797222754	6821
636.60028161468631	7034
636.9107595335995	7229
637.22123097028225	7245
637.53169591552341	7332
637.84215436011266	7500
638.152606294839	7602
638.46305171049278	7784
638.77349059786411	7921
639.08392294774285	8081
639.39434875092	8044
639.70476799818641	8291
640.01518068033317	8380
640.32558678815155	8508
640.63598631243337	8672
640.94637924397057	8818
641.25676557355519	8982
641.56714529197973	9067
641.87751839003738	9246
642.18788485852053	9195
642.49824468822294	9498
642.80859786993813	9529
643.11894439445985	9771
643.42928425258208	9805
643.73961743509938	10114
644.04994393280663	10131
644.36026373649872	10393
644.67057683697055	10244
644.98088322501837	10655
645.2911828914373	10699
645.601475827024	10823
645.91176202257464	10808
646.22204146888612	11025
646.53231415675509	11237
646.84258007697929	11353
647.15283922035587	11310
647.463091577683	11524
647.773337139759	11674
648.083575897382	11802
648.39380784135119	11819
648.70403296246513	11873
649.01425125152366	12236
649.32446269932632	12298
649.63466729667323	12307
649.94486503436462	12236
650.25505590320108	12522
650.56523989398363	12725
650.87541699751341	12755
651.185587204592	12961
651.4957505060213	12913
651.80590689260373	12948
652.1160563551415	13149
652.42619888443744	13264
652.73633447129487	13426
653.046463106517	13394
653.356584780908	13514
653.66669948527158	13653
653.9768072104124	13671
654.28690794713532	13763
654.59700168624511	14063
654.90708841854746	14030
655.21716813484807	14128
655.52724082595307	14253
655.83730648266874	14211
656.147365095802	14435
656.45741665615992	14440
656.76746115454966	14547
657.0774985817792	14669
657.38752892865682	14861
657.6975521859905	14824
658.00756834458946	14842
658.3175773952629	15069
658.62757932881971	15083
658.93757413607022	15357
659.24756180782458	15263
659.557542334893	15423
659.86751570808667	15488
660.17748191821681	15442
660.48744095609493	15613
660.797392812533	15691
661.107337478343	15708
661.41727494433781	15813
661.72720520133055	15914
662.03712824013462	15793
662.34704405156356	16076
662.65695262643123	16137
662.96685395555278	16131
663.27674802974263	16356
663.58663483981582	16234
663.89651437658813	16393
664.2063866308755	16441
664.51625159349419	16440
664.82610925526069	16593
665.1359596069924	16544
665.44580263950638	16645
665.75563834362072	16581
666.06546671015326	16508
666.375287729923	16648
666.6851013937486	16736
666.99490769244937	16845
667.30470661684512	16893
667.61449815775586	17039
667.924282306002	16999
668.23405905240463	17090
668.54382838778463	17171
668.85359030296411	17123
669.16334478876468	17134
669.47309183600908	17256
669.78283143551982	17247
670.09256357812023	17388
670.40228825463407	17280
670.71200545588522	17288
671.0217151726979	17169
671.33141739589735	17300
671.64111211630836	17370
671.950799324757	17370
672.26047901206869	17380
672.57015116907019	17305
672.87981578658844	17011
673.18947285545039	17234
673.49912236648379	17295
673.808764310517	17146
674.11839867837818	17372
674.42802546089627	17223
674.7376446489003	17029
675.04725623322054	17196
675.35686020468688	17179
675.66645655412981	17048
675.97604527238025	16976
676.28562635026981	17064
676.59519977863033	16844
676.90476554829365	16814
677.214323650093	16901
677.523874074861	16906
677.83341681343165	16673
678.14295185663866	16918
678.45247919531619	16677
678.76199882029937	16548
679.07151072242357	16385
679.38101489252415	16710
679.69051132143761	16448
680.00000000000011	16359
680.309480919049	16376
680.61895406942153	16246
680.92841944195573	16220
681.23787702749	16171
681.54732681686278	15927
681.85676880091387	15820
682.16620297048223	15796
682.47562931640857	15845
682.78504782953348	15748
683.09445850069744	15553
683.40386132074252	15565
683.71325628051045	15661
684.02264337084353	15391
684.33202258258461	15361
684.64139390657726	15149
684.95075733366514	15386
685.26011285469224	15260
685.56946046050336	15076
685.87880014194377	15081
686.188131889859	15017
686.49745569509537	14985
686.80677154849934	14940
687.11607944091793	14947
687.42537936319832	14880
687.73467130618883	14782
688.04395526073779	14634
688.3532312176942	14498
688.66249916790753	14538
688.97175910222734	14517
689.28101101150423	14318
689.59025488658881	14408
689.89949071833291	14214
690.20871849758782	14262
690.51793821520585	14211
690.82714986204019	14241
691.13635342894349	14099
691.44554890677	13853
691.75473628637371	14011
692.06391555860955	13795
692.37308671433209	13826
692.682249744398	13691
692.991404639663	13751
693.30055139098351	13747
693.60968998921726	13442
693.9188204252215	13473
694.22794268985479	13334
694.53705677397568	13271
694.8461626684433	13229
695.15526036411723	13065
695.46434985185817	13016
695.77343112252629	12981
696.08250416698331	13053
696.39156897609041	12835
696.70062554071023	12676
697.00967385170588	12629
697.31871389993967	12555
697.62774567627628	12360
697.9367691715795	12377
698.24578437671425	12223
698.55479128254592	12195
698.86378987994055	12030
699.17278015976422	11864
699.48176211288387	11677
699.79073573016728	11726
700.09970100248211	11410
700.40865792069678	11377
700.71760647568055	11434
701.02654665830289	11331
701.33547845943372	11137
701.64440186994386	10994
701.953316880704	10892
702.26222348258648	10682
702.57112166646323	10684
702.88001142320684	10461
703.18889274369087	10403
703.49776561878878	10210
703.80663003937514	10154
704.11548599632522	10065
704.424333480514	10133
704.73317248281751	9993
705.04200299411241	9750
705.35082500527608	9668
705.65963850718583	9549
705.96844349071966	9488
706.277239946757	9383
706.58602786617655	9333
706.89480723985844	9243
707.20357805868332	9112
707.51234031353147	9008
707.8210939952852	9027
708.12983909482614	8829
708.43857560303707	8834
708.74730351080132	8809
709.05602280900268	8581
709.36473348852519	8519
709.67343554025422	8405
709.98212895507493	8456
710.29081372387361	8274
710.59948983753657	8392
710.90815728695156	8230
711.21681606300581	8034
711.52546615658787	8173
711.83410755858677	7985
712.142740259892	7977
712.45136425139356	7941
712.75997952398222	7902
713.06858606854917	7902
713.37718387598613	7762
713.68577293718556	7818
713.99435324304079	7714
714.30292478444539	7586
714.61148755229283	7608
714.92004153747871	7434
715.228586730898	7486
715.5371231234468	7424
715.8456507060215	7406
716.1541694695195	7219
716.46267940483813	7239
716.77118050287618	7146
717.07967275453245	7167
717.38815615070621	7062
717.69663068229818	6990
718.00509634020852	6943
718.31355311533878	6956
718.62200099859115	6836
718.93043998086807	6842
719.23887005307256	6660
719.5472912061083	6624
719.85570343088023	6640
720.16410671829294	6505
720.47250105925207	6584
720.78088644466413	6527
721.08926286543556	6432
721.397630312474	6424
721.70598877668783	6301
722.01433824898538	6304
722.32267872027637	6213
722.6310101814704	6231
722.93933262347832	6126
723.247646037211	6136
723.5559504135806	5897
723.86424574349962	6048
724.172532017881	5833
724.48080922763859	5751
724.78907736368649	5718
725.09733641693981	5709
725.40558637831452	5796
725.71382723872648	5540
726.02205898909278	5537
726.330281620331	5542
726.63849512335923	5403
726.94669948909632	5361
727.25489470846173	5315
727.56308077237566	5190
727.87125767175894	5223
728.17942539753255	5189
728.48758394061906	5140
728.79573329194113	5176
729.103873442422	4949
729.41200438298551	4962
729.7201261045567	4953
730.0282385980604	4818
730.336341854423	4900
730.64443586457128	4799
730.95252061943211	4731
731.26059610993377	4784
731.56866232700474	4700
731.87671926157418	4628
732.18476690457248	4620
732.49280524692972	4474
732.80083427957743	4609
733.108853993448	4596
733.416864379473	4444
733.72486542858678	4481
734.03285713172284	4421
734.34083947981583	4372
734.648812463801	4321
734.95677607461471	4304
735.26473030319346	4278
735.57267514047442	4283
735.8806105773956	4184
736.188536604896	4142
736.496453213915	4102
736.80436039539245	4115
737.11225814026909	4013
737.42014643948676	4047
737.72802528398745	3984
738.03589466471385	4007
738.34375457260967	4016
738.65160499861884	3879
738.95944593368665	3984
739.2672773687583	3937
739.57509929478044	3886
739.88291170270008	3948
740.190714583465	3866
740.49850792802317	3938
740.80629172732415	3840
741.11406597231735	3797
741.42183065395363	3809
741.7295857631841	3770
742.03733129096065	3734
742.34506722823619	3769
742.65279356596363	3777
742.96051029509727	3718
743.2682174065917	3695
743.57591489140293	3827
743.88360274048648	3634
744.1912809447997	3708
744.49894949530017	3710
744.80660838294614	3582
745.11425759869667	3618
745.42189713351172	3705
745.72952697835171	3588
746.0371471241782	3541
746.34475756195252	3597
746.65235828263792	3575
746.95994927719744	3470
747.26753053659559	3499
747.575102051797	3402
747.88266381376764	3501
748.19021581347351	3455
748.49775804188187	3422
748.80529048996061	3362
749.112813148678	3348
749.42032600900359	3318
749.72782906190753	3314
750.03532229836026	3262
750.34280570933367	3224
750.6502792858	3204
750.95774301873178	3229
751.26519689910356	3221
751.57264091788932	3163
751.88007506606471	3185
752.187499334605	3186
752.49491371448789	3065
752.80231819669029	3027
753.10971277219073	2996
753.41709743196839	2988
753.72447216700266	2970
754.03183696827455	2915
754.33919182676482	2951
754.64653673345617	2890
754.95387167933086	2854
755.26119665537294	2901
755.56851165256649	2799
755.87581666189692	2862
756.1831116743499	2816
756.49039668091223	2786
756.79767167257125	2705
757.10493664031549	2726
757.41219157513342	2681
757.71943646801515	2657
758.02667130995121	2734
758.33389609193284	2656
758.641110804952	2640
758.94831544000181	2588
759.255509988076	2572
759.56269444016868	2564
759.86986878727532	2649
760.17703302039206	2541
760.48418713051535	2504
760.791331108643	2430
761.09846494577323	2519
761.40558863290539	2457
761.71270216103949	2354
762.019805521176	2414
762.32689870431659	2427
762.63398170146365	2343
762.94105450362053	2367
763.24811710179063	2335
763.55516948697914	2315
763.8622116501914	2290
764.169243582434	2257
764.47626527471391	2320
764.78327671803891	2273
765.090277903418	2256
765.39726882186085	2237
765.70424946437731	2221
766.01121982197913	2235
766.31817988567809	2148
766.62512964648715	2169
766.93206909541959	2185
767.23899822349006	2153
767.545917021714	2109
767.8528254811074	2086
768.15972359268665	2103
768.46661134747012	2056
768.77348873647611	2077
769.080355750724	2041
769.387212381234	2013
769.69405861902692	2025
770.00089445512492	1961
770.30771988055051	1995
770.61453488632731	1976
770.9213394634794	1983
771.22813360303212	1864
771.53491729601137	1915
771.84169053344431	1891
772.14845330635808	1809
772.45520560578154	1880
772.7619474227439	1868
773.06867874827583	1798
773.37539957340755	1768
773.68210988917133	1790
773.98880968660012	1728
774.2954989567271	1751
774.60217769058693	1722
774.90884587921471	1700
775.21550351364658	1713
775.5221505849197	1683
775.82878708407168	1631
776.13541300214126	1620
776.44202833016789	1648
776.748633059192	1617
777.05522718025486	1583
777.36181068439862	1516
777.668383562666	1589
777.97494580610123	1518
778.28149740574838	1507
778.58803835265371	1482
778.89456863786313	1483
779.2010882524238	1426
779.50759718738436	1444
779.81409543379368	1464
780.12058298270154	1439
780.42705982515861	1425
780.73352595221661	1426
781.03998135492816	1415
781.34642602434633	1375
781.6528599515259	1383
781.95928312752164	1350
782.26569554338948	1319
782.57209719018658	1269
782.87848805897045	1339
783.18486814080018	1269
783.491237426735	1236
783.79759590783533	1302
784.10394357516236	1236
784.4102804197787	1240
784.71660643274731	1247
785.02292160513207	1231
785.32922592799821	1220
785.63551939241086	1163
785.94180198943729	1173
786.24807371014481	1187
786.55433454560182	1154
786.860584486878	1148
787.16682352504347	1115
787.47305165116927	1103
787.77926885632758	1087
788.08547513159135	1061
788.39167046803459	1071
788.697854856732	1109
789.00402828875929	1056
789.31019075519328	1038
789.61634224711111	1019
789.92248275559143	991
790.22861227171359	1047
790.5347307865577	996
790.84083829120527	1027
791.146934776738	1003
791.4530202342396	973
791.7590946547931	926
792.06515802948388	963
792.37121034939776	934
792.67725160562111	969
792.983281789242	925
793.28930089134872	956
793.59530890303074	921
793.90130581537858	891
794.2072916194835	911
794.51326630643791	891
794.81922986733491	918
795.125182293269	907
795.4311235753346	891
795.73705370462812	865
796.04297267224661	848
796.34888046928779	815
796.65477708685057	672
796.96066251603452	652
797.2665367479409	770
797.572399773671	791
797.87825158432736	806
798.18409217101362	843
798.48992152483447	790
798.79573963689518	763
799.10154649830224	768
799.407342100163	785
799.7131264335859	786
800.01889948967994	755
800.32466125955557	767
800.63041173432407	750
800.93615090509718	731
801.24187876298845	727
801.54759529911189	690
801.85330050458231	690
802.15899437051587	695
802.46467688802932	660
802.77034804824086	702
803.07600784226941	714
803.38165626123475	715
803.68729329625751	678
803.99291893845964	659
804.29853317896414	688
804.60413600889444	670
804.9097274193756	667
805.215307401533	650
805.52087594649367	606
805.826433045385	610
806.1319786893356	588
806.43751286947565	594
806.74303557693509	598
807.04854680284586	593
807.35404653834053	602
807.65953477455264	599
807.96501150261656	570
808.27047671366836	527
808.575930398844	559
808.88137254928131	583
809.18680315611891	548
809.49222221049615	557
809.79762970355364	536
810.1030256264329	565
810.40840997027635	539
810.71378272622746	501
811.01914388543128	521
811.32449343903272	508
811.62983137817844	484
811.93515769401608	496
812.24047237769446	490
812.54577542036247	476
812.85106681317109	488
813.15634654727194	486
813.46161461381757	472
813.76687100396146	471
814.07211570885818	478
814.37734871966359	459
814.68257002753387	461
814.98777962362738	464
815.29297749910211	471
815.59816364511823	472
815.90333805283615	464
816.20850071341772	462
816.51365161802607	455
816.81879075782456	438
817.123918123978	424
817.42903370765237	418
817.73413750001453	412
818.03922949223272	400
818.34430967547519	411
818.64937804091255	409
818.95443457971544	390
819.25947928305618	397
819.56451214210767	419
819.869533148044	418
820.17454229204077	392
820.47953956527351	382
820.78452495891986	399
821.08949846415817	378
821.39446007216759	400
821.69940977412853	406
822.00434756122263	372
822.309273424632	385
822.61418735554059	378
822.91908934513276	377
823.22397938459414	359
823.5288574651114	349
823.83372357787255	345
824.13857771406583	360
824.44341986488189	348
824.7482500215109	381
825.0530681751452	348
825.35787431697781	328
825.6626684382029	340
825.96745053001541	322
826.2722205836119	335
826.57697859018947	319
826.88172454094638	328
827.18645842708224	314
827.49118023979736	332
827.79588997029362	358
828.10058760977347	319
828.40527314944075	337
828.70994658050017	310
829.01460789415762	312
829.31925708162009	319
829.623894134096	307
829.9285190427936	328
830.23313179892375	310
830.53773239369752	288
830.84232081832727	307
831.14689706402669	329
831.45146112200973	303
831.756012983493	295
832.06055263969222	277
832.36508008182557	312
832.66959530111228	313
832.974098288772	277
833.278589036026	280
833.58306753409624	285
833.88753377420619	280
834.1919877475799	280
834.4964294454436	277
834.800858859023	255
835.10527597954638	273
835.40968079824233	269
835.71407330634065	271
836.01845349507232	272
836.3228213556697	281
836.627176879366	257
836.93152005739512	267
837.235850880993	286
837.54016934139611	245
837.84447542984162	257
838.14876913756893	244
838.45305045581745	252
838.75731937582862	258
839.06157588884412	249
839.36581998610768	235
839.67005165886326	246
839.97427089835651	244
840.27847769583423	250
840.58267204254378	247
840.88685392973446	260
841.1910233486559	272
841.49518029055946	252
841.799324746697	221
842.1034567083226	233
842.40757616669021	230
842.71168311305564	244
843.01577753867559	219
843.31985943480811	239
843.6239287927126	244
843.92798560364861	230
844.23202985887781	221
844.53606154966246	208
844.84008066726642	219
845.14408720295455	220
845.44808114799241	201
845.75206249364749	219
846.05603123118749	219
846.35998735188218	220
846.66393084700178	201
846.9678617078182	197
847.27177992560416	209
847.57568549163352	212
847.87957839718138	216
848.18345863352442	209
848.48732619193936	223
848.79118106370561	193
849.09502324010214	218
849.3988527124103	209
849.702669471912	192
850.00647350989084	196
850.3102648176307	175
850.61404338641739	198
850.91780920753763	176
851.22156227227947	164
851.52530257193177	191
851.82903009778488	186
852.13274484113037	179
852.43644679326053	191
852.74013594546921	179
853.0438122890514	177
853.34747581530337	182
853.651126515522	184
853.95476438100638	194
854.25838940305573	205
854.56200157297087	177
854.86560088205431	188
855.16918732160866	184
855.47276088293859	161
855.77632155734977	165
856.079869336149	179
856.3834042106439	156
856.686926172144	182
856.99043521195938	163
857.29393132140194	153
857.597414491784	155
857.9008847144197	159
858.20434198062446	149
858.50778628171406	161
858.81121760900623	163
859.11463595381974	150
859.41804130747482	149
859.721433661292	159
860.02481300659429	164
860.32817933470471	163
860.63153263694835	158
860.93487290465089	155
861.23820012913973	168
861.54151430174318	160
861.84481541379068	162
862.14810345661351	139
862.45137842154327	149
862.75464029991338	129
863.057889083058	150
863.36112476231335	147
863.66434732901587	134
863.96755677450392	163
864.270753090117	132
864.57393626719488	135
864.87710629708022	145
865.18026317111594	144
865.4834068806457	140
865.78653741701567	136
866.0896547715721	138
866.392758935663	151
866.69584990063765	121
866.99892765784625	116
867.30199219864062	114
867.60504351437385	114
867.90808159639948	132
868.21110643607335	117
868.5141180247515	132
868.81711635379247	129
869.12010141455482	124
869.42307319839892	105
869.7260316966865	116
870.02897690078021	116
870.33190880204393	123
870.63482739184349	121
870.93773266154517	118
871.24062460251616	139
871.54350320612662	110
871.846368463746	123
872.14922036674625	118
872.45205890649981	122
872.75488407438138	96
873.05769586176575	106
873.36049426002944	103
873.66327926055078	107
873.96605085470856	109
874.26880903388292	128
874.57155378945606	101
874.87428511281041	110
875.17700299533021	90
875.47970742840118	113
875.78239840340984	105
876.08507591174407	114
876.38773994479322	90
876.69039049394769	112
876.99302755059944	105
877.29565110614146	107
877.5982611519679	82
877.90085767947471	107
878.20344068005841	99
878.50601014511744	100
878.8085660660513	96
879.1111084342607	107
879.41363724114751	109
879.716152478115	103
880.0186541365681	116
880.32114220791232	79
880.62361668355516	95
880.92607755490474	85
881.22852481337111	89
881.530958450365	86
881.83337845729909	90
882.1357848255866	90
882.438177546643	80
882.740556611884	84
883.04292201272744	79
883.34527374059212	82
883.647611786898	97
883.94993614306657	85
884.25224680052065	87
884.55454375068393	80
884.85682698498238	86
885.159096494842	77
