# Supplementary material for: Anomalous deep-red luminescence of perylene black analogues with strong π-π interactions
Source: Nat Commun. 2023 Apr 6;14:1922. doi: 10.1038/s41467-023-37171-y (PMC10079835; doi:10.1038/s41467-023-37171-y)
Supplement: Supplementary file 3 — Source data [file 41467_2023_37171_MOESM3_ESM.zip › DATA/Temperature-dependent PL spectra and fluorescence decay of crystalline film/Supplementary Fig. 24a/810-280K-1S-EX480NM 308.csv]

471.67766888101448	27
471.99028276455613	19
472.30289504096527	21
472.61550570108284	25
472.92811473574989	22
473.24072213580666	15
473.55332789209336	21
473.86593199544933	17
474.1785344367139	28
474.49113520672552	15
474.80373429632243	13
475.11633169634268	21
475.42892739762328	18
475.74152139100158	17
476.0541136673134	21
476.36670421739564	26
476.67929303208308	15
476.99188010221161	29
477.30446541861556	27
477.61704897212951	22
477.92963075358745	27
478.24221075382258	35
478.55478896366805	31
478.86736537395689	18
479.17993997552071	23
479.49251275919204	22
479.80508371580152	44
480.11765283618081	28
480.43022011116011	28
480.74278553156955	35
481.05534908823893	13
481.3679107719978	28
481.68047057367477	26
481.9930284840986	14
482.3055844940975	10
482.61813859449853	30
482.93069077612978	26
483.24324102981785	28
483.55578934638896	12
483.86833571666938	18
484.18088013148508	20
484.49342258166109	13
484.80596305802226	16
485.11850155139314	23
485.431038052598	11
485.74357255246059	29
486.0561050418039	21
486.36863551145126	16
486.68116395222489	35
486.99369035494715	14
487.30621471043958	16
487.61873700952418	18
487.93125724302115	24
488.24377540175158	30
488.55629147653553	30
488.86880545819321	26
489.1813173375437	34
489.49382710540635	27
489.80633475259975	8
490.11884026994227	17
490.431343648252	27
490.74384487834635	23
491.05634395104295	24
491.36884085715855	31
491.681335587509	24
491.99382813291135	21
492.306318484181	28
492.61880663213338	17
492.93129256758351	15
493.24377628134579	14
493.556257764235	13
493.86873700706491	21
494.18121400064928	17
494.49368873580113	21
494.80616120333332	21
495.11863139405887	26
495.43109929878926	22
495.74356490833679	23
496.05602821351295	35
496.36848920512864	29
496.68094787399497	16
496.99340421092217	19
497.30585820672025	22
497.618309852199	28
497.930759138168	26
498.2432060554363	23
498.55565059481262	23
498.86809274710549	11
499.18053250312255	12
499.49296985367175	31
499.80540478956044	32
500.11783730159578	13
500.43026738058438	18
500.74269501733289	25
501.05512020264717	17
501.36754292733309	24
501.67996318219559	18
501.99238095804031	33
502.30479624567175	19
502.61720903589458	28
502.92961931951248	24
503.24202708732969	19
503.55443233014927	20
503.8668350387747	21
504.17923520400888	24
504.49163281665415	25
504.80402786751279	25
505.11642034738662	19
505.42881024707719	18
505.74119755738593	22
506.05358226911386	31
506.36596437306156	23
506.67834386002937	20
506.99072072081725	19
507.30309494622503	21
507.61546652705232	28
507.92783545409821	32
508.24020171816147	22
508.55256531004056	28
508.86492622053396	26
509.17728444043945	24
509.48963996055494	19
509.80199277167742	26
510.11434286460417	28
510.42669023013229	37
510.73903485905777	31
511.0513767421769	21
511.36371587028589	34
511.67605223418053	22
511.9883858246555	20
512.30071663250646	37
512.6130446485281	35
512.92536986351467	26
513.237692268261	37
513.55001185356036	33
513.86232861020676	28
514.17464252899379	24
514.48695360071429	33
514.79926181616122	33
515.1115671661272	22
515.42386964140451	30
515.73616923278553	29
516.0484659310614	35
516.36075972702429	16
516.67305061146533	20
516.985338575175	38
517.29762360894472	27
517.60990570356478	26
517.922184849825	34
518.23446103851586	33
518.54673426042689	28
518.85900450634756	26
519.17127176706674	30
519.483536033374	24
519.79579729605769	36
520.10805554590615	38
520.42031077370768	32
520.73256297025046	16
521.04481212632174	30
521.35705823270951	25
521.66930128020044	33
521.98154125958183	27
522.29377816164072	29
522.60601197716289	40
522.918242696935	28
523.23047031174337	34
523.54269481237316	50
523.85491618961044	24
524.16713443424021	52
524.4793495370476	30
524.79156148881771	35
525.10377028033486	45
525.41597590238371	36
525.72817834574835	33
526.04037760121275	27
526.35257365956079	37
526.66476651157541	35
526.97695614804047	33
527.28914255973893	36
527.60132573745352	32
527.913505671967	30
528.22568235406175	36
528.53785577451981	26
528.85002592412343	32
529.1621927936543	41
529.47435637389367	49
529.78651665562359	49
530.09867362962461	48
530.41082728667811	38
530.72297761756442	34
531.03512461306445	35
531.34726826395831	36
531.65940856102623	42
531.971545495048	29
532.28367905680363	18
532.59580923707233	30
532.90793602663371	42
533.220059416267	41
533.53217939675073	34
533.84429595886411	26
534.15640909338572	55
534.4685187910934	46
534.780625042766	39
535.09272783918118	38
535.40482717111672	38
535.7169230293506	44
536.02901540465984	38
536.3411042878223	53
536.65318966961456	33
536.96527154081377	46
537.27734989219641	45
537.58942471453952	45
537.90149599861934	55
538.21356373521166	38
538.525627915093	51
538.83768852903938	37
539.1497455678259	33
539.46179902222855	43
539.77384888302288	41
540.08589514098355	37
540.397937786886	47
540.709976811505	47
541.02201220561517	40
541.33404395999116	44
541.64607206540768	49
541.95809651263846	41
542.27011729245783	52
542.58213439563963	64
542.89414781295784	24
543.20615753518621	53
543.51816355309779	56
543.83016585746611	37
544.14216443906435	43
544.45415928866555	50
544.76615039704268	38
545.07813775496857	56
545.39012135321548	64
545.702101182556	48
546.01407723376258	62
546.32604949760741	54
546.63801796486257	46
546.94998262629974	60
547.26194347269052	66
547.57390049480739	43
547.885853683421	53
548.19780302930315	52
548.50974852322486	50
548.82169015595764	60
549.13362791827217	51
549.44556180093923	53
549.75749179472973	62
550.06941789041446	46
550.38134007876363	45
550.69325835054758	55
551.00517269653687	58
551.3170831075015	81
551.62898957421146	60
551.94089208743651	47
552.25279063794687	58
552.56468521651209	61
552.87657581390135	55
553.18846242088455	67
553.50034502823075	40
553.81222362670962	60
554.12409820708967	63
554.43596876014067	63
554.74783527663089	73
555.05969774732978	62
555.37155616300538	50
555.68341051442712	73
555.99526079236273	55
556.30710698758139	63
556.61894909085117	60
556.93078709294	62
557.24262098461634	65
557.55445075664829	57
557.86627639980384	47
558.17809790485069	51
558.48991526255691	74
558.80172846369	74
559.11353749901775	48
559.42534235930725	66
559.73714303532677	60
560.048939517843	76
560.36073179762388	79
560.67251986543613	77
560.984303712047	67
561.29608332822386	73
561.60785870473319	67
561.91962983234259	56
562.23139670181831	63
562.5431593039275	65
562.85491762943673	66
563.16667166911293	63
563.47842141372234	69
563.79016685403167	61
564.10190798080725	72
564.4136447848158	79
564.72537725682344	74
565.0371053875964	75
565.348829167901	65
565.66054858850339	74
565.97226364016967	58
566.28397431366591	81
566.59568059975811	74
566.90738248921252	74
567.21907997279447	71
567.53077304127044	74
567.84246168540574	83
568.15414589596639	73
568.465825663718	79
568.77750097942624	64
569.089171833857	94
569.40083821777546	68
569.71250012194776	78
570.02415753713876	84
570.33581045411449	71
570.64745886363994	77
570.95910275648112	84
571.27074212340278	93
571.58237695517073	77
571.89400724255	94
572.20563297630588	92
572.51725414720408	108
572.82887074600922	86
573.140482763487	95
573.45209019040249	85
573.7636930175205	94
574.07529123560676	109
574.38688483542614	102
574.69847380774354	106
575.0100581433245	96
575.32163783293379	112
575.63321286733662	110
575.94478323729788	91
576.25634893358279	110
576.56790994695643	120
576.87946626818371	105
577.19101788802948	115
577.50256479725908	119
577.81410698663751	107
578.12564444692964	117
578.43717716890046	94
578.748705143315	121
579.06022836093825	114
579.37174681253532	122
579.68326048887138	122
579.99476938071086	138
580.30627347881955	122
580.61777277396186	122
580.92926725690313	128
581.24075691840824	125
581.55224174924251	142
581.86372174017083	143
582.17519688195853	143
582.48666716537036	152
582.7981325811719	150
583.10959312012767	147
583.42104877300335	165
583.7324995305637	159
584.04394538357462	176
584.35538632280077	174
584.66682233900747	163
584.97825342296017	180
585.28967956542385	186
585.60110075716432	172
585.91251698894655	178
586.22392825153634	185
586.53533453569889	196
586.84673583219944	161
587.15813213180388	183
587.46952342527754	203
587.7809097033861	188
588.09229095689534	212
588.40366717657048	197
588.71503835317753	217
589.0264044774824	201
589.33776554025042	222
589.64912153224782	237
589.96047244424017	245
590.27181826699382	220
590.58315899127456	250
590.89449460784817	251
591.20582510748113	235
591.51715048093956	266
591.82847071898937	254
592.13978581239712	277
592.45109575192873	254
592.76240052835112	269
593.07370013243042	277
593.3849945549332	314
593.69628378662594	279
594.00756781827545	336
594.31884664064819	347
594.630120244511	332
594.941388620631	320
595.25265175977484	351
595.56390965270953	356
595.87516229020218	336
596.18640966301973	338
596.49765176192955	367
596.808888577699	384
597.12012010109527	398
597.431346322886	421
597.74256723383849	424
598.05378282472054	432
598.36499308629959	437
598.67619800934381	448
598.98739758462068	462
599.29859180289839	467
599.60978065494464	512
599.92096413152808	522
600.23214222341653	514
600.54331492137851	532
600.8544822161823	549
601.16564409859654	540
601.47680055938963	575
601.78795158933065	582
602.09909717918788	612
602.41023731973064	614
602.7213720017279	575
603.03250121594863	669
603.34362495316191	647
603.65474320413728	649
603.96585595964427	679
604.27696321045244	716
604.58806494733119	679
604.89916116105053	739
605.21025184237988	792
605.52133698208979	789
605.83241657095016	779
606.14349059973131	836
606.45455905920358	861
606.76562194013707	852
607.07667923330268	909
607.38773092947145	916
607.69877701941346	941
608.00981749390053	991
608.320852343703	962
608.63188155959222	1043
608.94290513234012	1043
609.25392305271782	1111
609.5649353114967	1117
609.87594189944855	1131
610.18694280734576	1215
610.4979380259598	1219
610.808927546063	1217
611.11991135842777	1232
611.43088945382658	1286
611.74186182303174	1316
612.05282845681631	1423
612.36378934595268	1364
612.67474448121459	1395
612.98569385337441	1425
613.296637453206	1446
613.60757527148257	1466
613.918507298978	1576
614.22943352646575	1591
614.54035394471975	1588
614.851268544514	1609
615.16217731662334	1724
615.47308025182144	1722
615.783977340883	1739
616.09486857458319	1790
616.40575394369625	1826
616.71663343899775	1922
617.02750705126232	1877
617.338374771266	2042
617.64923658978387	2010
617.96009249759163	2075
618.27094248546541	2095
618.58178654418077	2116
618.89262466451476	2164
619.20345683724292	2246
619.51428305314255	2279
619.82510330298965	2422
620.1359175775616	2451
620.44672586763534	2487
620.75752816398847	2493
621.068324457398	2578
621.37911473864165	2681
621.6898989984976	2685
622.00067722774349	2752
622.311449417158	2811
622.622215557519	2841
622.93297563960539	2994
623.24372965419582	3141
623.55447759206936	3106
623.865219444005	3158
624.17595520078237	3180
624.48668485318069	3283
624.79740839198018	3433
625.10812580796028	3373
625.41883709190154	3506
625.729542234584	3561
626.04024122678845	3646
626.35093405929581	3720
626.66162072288671	3825
626.97230120834263	3795
627.2829755064447	3859
627.59364360797474	3966
627.90430550371445	3977
628.21496118444588	4027
628.5256106409513	4251
628.836253864013	4238
629.14689084441409	4261
629.457521572937	4458
629.7681460403652	4417
630.07876423748189	4569
630.38937615507041	4762
630.69998178391484	4673
631.010581114799	4706
631.32117413850744	4830
631.63176084582437	4928
631.94234122753437	4951
632.25291527442278	5039
632.56348297727436	5167
632.87404432687458	5169
633.18459931400935	5315
633.49514792946434	5417
633.80569016402546	5455
634.11622600847932	5581
634.42675545361226	5638
634.73727849021157	5751
635.04779510906383	5795
635.35830530095654	5962
635.66880905667722	5986
635.97930636701369	6123
636.289797222754	6225
636.60028161468631	6330
636.9107595335995	6391
637.22123097028225	6587
637.53169591552341	6704
637.84215436011266	6841
638.152606294839	6910
638.46305171049278	6941
638.77349059786411	7110
639.08392294774285	7249
639.39434875092	7273
639.70476799818641	7390
640.01518068033317	7525
640.32558678815155	7732
640.63598631243337	7730
640.94637924397057	7894
641.25676557355519	8007
641.56714529197973	8115
641.87751839003738	8302
642.18788485852053	8439
642.49824468822294	8528
642.80859786993813	8549
643.11894439445985	8685
643.42928425258208	8655
643.73961743509938	8824
644.04994393280663	9072
644.36026373649872	9151
644.67057683697055	9248
644.98088322501837	9360
645.2911828914373	9411
645.601475827024	9708
645.91176202257464	9592
646.22204146888612	9850
646.53231415675509	9980
646.84258007697929	9838
647.15283922035587	9997
647.463091577683	10077
647.773337139759	10361
648.083575897382	10294
648.39380784135119	10404
648.70403296246513	10438
649.01425125152366	10608
649.32446269932632	10582
649.63466729667323	10715
649.94486503436462	10949
650.25505590320108	10865
650.56523989398363	11000
650.87541699751341	11048
651.185587204592	11294
651.4957505060213	11163
651.80590689260373	11381
652.1160563551415	11540
652.42619888443744	11581
652.73633447129487	11575
653.046463106517	11664
653.356584780908	11661
653.66669948527158	11763
653.9768072104124	11918
654.28690794713532	11954
654.59700168624511	12086
654.90708841854746	12259
655.21716813484807	12217
655.52724082595307	12174
655.83730648266874	12275
656.147365095802	12478
656.45741665615992	12598
656.76746115454966	12518
657.0774985817792	12585
657.38752892865682	12710
657.6975521859905	12737
658.00756834458946	12857
658.3175773952629	12978
658.62757932881971	13052
658.93757413607022	13016
659.24756180782458	13123
659.557542334893	13293
659.86751570808667	13336
660.17748191821681	13222
660.48744095609493	13405
660.797392812533	13495
661.107337478343	13280
661.41727494433781	13557
661.72720520133055	13555
662.03712824013462	13622
662.34704405156356	13750
662.65695262643123	13811
662.96685395555278	13892
663.27674802974263	13914
663.58663483981582	13893
663.89651437658813	13887
664.2063866308755	13996
664.51625159349419	13969
664.82610925526069	14008
665.1359596069924	13997
665.44580263950638	14075
665.75563834362072	14377
666.06546671015326	14271
666.375287729923	14289
666.6851013937486	14246
666.99490769244937	14287
667.30470661684512	14301
667.61449815775586	14319
667.924282306002	14373
668.23405905240463	14412
668.54382838778463	14386
668.85359030296411	14429
669.16334478876468	14467
669.47309183600908	14630
669.78283143551982	14621
670.09256357812023	14727
670.40228825463407	14656
670.71200545588522	14580
671.0217151726979	14515
671.33141739589735	14597
671.64111211630836	14604
671.950799324757	14663
672.26047901206869	14602
672.57015116907019	14519
672.87981578658844	14474
673.18947285545039	14257
673.49912236648379	14505
673.808764310517	14610
674.11839867837818	14516
674.42802546089627	14357
674.7376446489003	14417
675.04725623322054	14326
675.35686020468688	14409
675.66645655412981	14303
675.97604527238025	14406
676.28562635026981	14370
676.59519977863033	14156
676.90476554829365	14230
677.214323650093	14090
677.523874074861	14083
677.83341681343165	14062
678.14295185663866	13838
678.45247919531619	13941
678.76199882029937	13883
679.07151072242357	13790
679.38101489252415	13839
679.69051132143761	13754
680.00000000000011	13551
680.309480919049	13605
680.61895406942153	13632
680.92841944195573	13503
681.23787702749	13586
681.54732681686278	13594
681.85676880091387	13296
682.16620297048223	13260
682.47562931640857	13056
682.78504782953348	13138
683.09445850069744	12951
683.40386132074252	13135
683.71325628051045	13066
684.02264337084353	12784
684.33202258258461	12909
684.64139390657726	12904
684.95075733366514	12867
685.26011285469224	12686
685.56946046050336	12482
685.87880014194377	12486
686.188131889859	12562
686.49745569509537	12563
686.80677154849934	12469
687.11607944091793	12350
687.42537936319832	12094
687.73467130618883	12295
688.04395526073779	12324
688.3532312176942	12290
688.66249916790753	12258
688.97175910222734	12135
689.28101101150423	12052
689.59025488658881	11965
689.89949071833291	12014
690.20871849758782	12008
690.51793821520585	11969
690.82714986204019	11841
691.13635342894349	11802
691.44554890677	11689
691.75473628637371	11846
692.06391555860955	11539
692.37308671433209	11665
692.682249744398	11515
692.991404639663	11441
693.30055139098351	11342
693.60968998921726	11284
693.9188204252215	11376
694.22794268985479	11306
694.53705677397568	11182
694.8461626684433	10925
695.15526036411723	11030
695.46434985185817	10925
695.77343112252629	10782
696.08250416698331	10727
696.39156897609041	10602
696.70062554071023	10611
697.00967385170588	10411
697.31871389993967	10395
697.62774567627628	10308
697.9367691715795	10345
698.24578437671425	10176
698.55479128254592	10149
698.86378987994055	9998
699.17278015976422	9757
699.48176211288387	9916
699.79073573016728	9859
700.09970100248211	9567
700.40865792069678	9527
700.71760647568055	9501
701.02654665830289	9575
701.33547845943372	9375
701.64440186994386	9172
701.953316880704	9104
702.26222348258648	8990
702.57112166646323	8955
702.88001142320684	8849
703.18889274369087	8715
703.49776561878878	8660
703.80663003937514	8616
704.11548599632522	8422
704.424333480514	8375
704.73317248281751	8240
705.04200299411241	8181
705.35082500527608	8263
705.65963850718583	8095
705.96844349071966	8070
706.277239946757	7867
706.58602786617655	7761
706.89480723985844	7645
707.20357805868332	7764
707.51234031353147	7609
707.8210939952852	7525
708.12983909482614	7385
708.43857560303707	7390
708.74730351080132	7362
709.05602280900268	7272
709.36473348852519	7205
709.67343554025422	7174
709.98212895507493	7180
710.29081372387361	7074
710.59948983753657	7039
710.90815728695156	6945
711.21681606300581	6937
711.52546615658787	6867
711.83410755858677	6764
712.142740259892	6727
712.45136425139356	6721
712.75997952398222	6777
713.06858606854917	6549
713.37718387598613	6481
713.68577293718556	6562
713.99435324304079	6414
714.30292478444539	6393
714.61148755229283	6427
714.92004153747871	6371
715.228586730898	6307
715.5371231234468	6293
715.8456507060215	6223
716.1541694695195	6161
716.46267940483813	6112
716.77118050287618	6070
717.07967275453245	6059
717.38815615070621	5961
717.69663068229818	6056
718.00509634020852	5947
718.31355311533878	5877
718.62200099859115	5790
718.93043998086807	5817
719.23887005307256	5753
719.5472912061083	5720
719.85570343088023	5731
720.16410671829294	5619
720.47250105925207	5541
720.78088644466413	5511
721.08926286543556	5568
721.397630312474	5345
721.70598877668783	5475
722.01433824898538	5250
722.32267872027637	5203
722.6310101814704	5309
722.93933262347832	5287
723.247646037211	5130
723.5559504135806	5158
723.86424574349962	5055
724.172532017881	4958
724.48080922763859	4965
724.78907736368649	4894
725.09733641693981	4807
725.40558637831452	4723
725.71382723872648	4845
726.02205898909278	4721
726.330281620331	4755
726.63849512335923	4632
726.94669948909632	4618
727.25489470846173	4595
727.56308077237566	4480
727.87125767175894	4489
728.17942539753255	4428
728.48758394061906	4381
728.79573329194113	4331
729.103873442422	4282
729.41200438298551	4254
729.7201261045567	4157
730.0282385980604	4204
730.336341854423	4153
730.64443586457128	4110
730.95252061943211	4008
731.26059610993377	3970
731.56866232700474	4036
731.87671926157418	3938
732.18476690457248	4004
732.49280524692972	3905
732.80083427957743	3845
733.108853993448	3813
733.416864379473	3825
733.72486542858678	3811
734.03285713172284	3711
734.34083947981583	3674
734.648812463801	3677
734.95677607461471	3723
735.26473030319346	3694
735.57267514047442	3606
735.8806105773956	3494
736.188536604896	3520
736.496453213915	3525
736.80436039539245	3479
737.11225814026909	3536
737.42014643948676	3504
737.72802528398745	3481
738.03589466471385	3364
738.34375457260967	3416
738.65160499861884	3354
738.95944593368665	3346
739.2672773687583	3397
739.57509929478044	3356
739.88291170270008	3300
740.190714583465	3287
740.49850792802317	3278
740.80629172732415	3272
741.11406597231735	3198
741.42183065395363	3202
741.7295857631841	3180
742.03733129096065	3248
742.34506722823619	3231
742.65279356596363	3266
742.96051029509727	3146
743.2682174065917	3185
743.57591489140293	3194
743.88360274048648	3123
744.1912809447997	3114
744.49894949530017	3112
744.80660838294614	3127
745.11425759869667	3093
745.42189713351172	3063
745.72952697835171	2989
746.0371471241782	3134
746.34475756195252	2974
746.65235828263792	2988
746.95994927719744	3026
747.26753053659559	3021
747.575102051797	2969
747.88266381376764	2931
748.19021581347351	2915
748.49775804188187	2784
748.80529048996061	2864
749.112813148678	2889
749.42032600900359	2856
749.72782906190753	2808
750.03532229836026	2795
750.34280570933367	2746
750.6502792858	2698
750.95774301873178	2684
751.26519689910356	2701
751.57264091788932	2651
751.88007506606471	2631
752.187499334605	2697
752.49491371448789	2545
752.80231819669029	2560
753.10971277219073	2511
753.41709743196839	2517
753.72447216700266	2504
754.03183696827455	2513
754.33919182676482	2502
754.64653673345617	2456
754.95387167933086	2470
755.26119665537294	2432
755.56851165256649	2387
755.87581666189692	2393
756.1831116743499	2432
756.49039668091223	2347
756.79767167257125	2347
757.10493664031549	2322
757.41219157513342	2341
757.71943646801515	2302
758.02667130995121	2294
758.33389609193284	2249
758.641110804952	2225
758.94831544000181	2146
759.255509988076	2139
759.56269444016868	2181
759.86986878727532	2187
760.17703302039206	2189
760.48418713051535	2115
760.791331108643	2151
761.09846494577323	2090
761.40558863290539	2118
761.71270216103949	2076
762.019805521176	2045
762.32689870431659	2011
762.63398170146365	2005
762.94105450362053	2040
763.24811710179063	1975
763.55516948697914	1948
763.8622116501914	1998
764.169243582434	1913
764.47626527471391	1900
764.78327671803891	1924
765.090277903418	1899
765.39726882186085	1971
765.70424946437731	1856
766.01121982197913	1843
766.31817988567809	1870
766.62512964648715	1801
766.93206909541959	1836
767.23899822349006	1829
767.545917021714	1850
767.8528254811074	1809
768.15972359268665	1764
768.46661134747012	1772
768.77348873647611	1703
769.080355750724	1704
769.387212381234	1722
769.69405861902692	1693
770.00089445512492	1691
770.30771988055051	1634
770.61453488632731	1628
770.9213394634794	1670
771.22813360303212	1601
771.53491729601137	1599
771.84169053344431	1601
772.14845330635808	1587
772.45520560578154	1547
772.7619474227439	1562
773.06867874827583	1531
773.37539957340755	1502
773.68210988917133	1533
773.98880968660012	1511
774.2954989567271	1492
774.60217769058693	1512
774.90884587921471	1393
775.21550351364658	1395
775.5221505849197	1405
775.82878708407168	1409
776.13541300214126	1377
776.44202833016789	1432
776.748633059192	1406
777.05522718025486	1365
777.36181068439862	1359
777.668383562666	1305
777.97494580610123	1282
778.28149740574838	1333
778.58803835265371	1259
778.89456863786313	1268
779.2010882524238	1252
779.50759718738436	1215
779.81409543379368	1208
780.12058298270154	1223
780.42705982515861	1217
780.73352595221661	1228
781.03998135492816	1215
781.34642602434633	1186
781.6528599515259	1161
781.95928312752164	1160
782.26569554338948	1106
782.57209719018658	1082
782.87848805897045	1105
783.18486814080018	1078
783.491237426735	1049
783.79759590783533	1046
784.10394357516236	1060
784.4102804197787	1059
784.71660643274731	1045
785.02292160513207	1019
785.32922592799821	1070
785.63551939241086	1017
785.94180198943729	1011
786.24807371014481	1000
786.55433454560182	995
786.860584486878	945
787.16682352504347	959
787.47305165116927	942
787.77926885632758	975
788.08547513159135	916
788.39167046803459	938
788.697854856732	924
789.00402828875929	926
789.31019075519328	914
789.61634224711111	862
789.92248275559143	892
790.22861227171359	863
790.5347307865577	850
790.84083829120527	870
791.146934776738	827
791.4530202342396	828
791.7590946547931	797
792.06515802948388	833
792.37121034939776	815
792.67725160562111	793
792.983281789242	803
793.28930089134872	788
793.59530890303074	802
793.90130581537858	766
794.2072916194835	767
794.51326630643791	788
794.81922986733491	771
795.125182293269	756
795.4311235753346	763
795.73705370462812	755
796.04297267224661	758
796.34888046928779	715
796.65477708685057	525
796.96066251603452	571
797.2665367479409	689
797.572399773671	695
797.87825158432736	705
798.18409217101362	669
798.48992152483447	680
798.79573963689518	670
799.10154649830224	671
799.407342100163	665
799.7131264335859	639
800.01889948967994	641
800.32466125955557	628
800.63041173432407	617
800.93615090509718	642
801.24187876298845	620
801.54759529911189	638
801.85330050458231	611
802.15899437051587	595
802.46467688802932	633
802.77034804824086	621
803.07600784226941	554
803.38165626123475	575
803.68729329625751	590
803.99291893845964	590
804.29853317896414	570
804.60413600889444	555
804.9097274193756	551
805.215307401533	512
805.52087594649367	551
805.826433045385	546
806.1319786893356	514
806.43751286947565	523
806.74303557693509	506
807.04854680284586	509
807.35404653834053	504
807.65953477455264	495
807.96501150261656	513
808.27047671366836	459
808.575930398844	502
808.88137254928131	431
809.18680315611891	490
809.49222221049615	447
809.79762970355364	462
810.1030256264329	487
810.40840997027635	490
810.71378272622746	458
811.01914388543128	471
811.32449343903272	425
811.62983137817844	445
811.93515769401608	461
812.24047237769446	428
812.54577542036247	423
812.85106681317109	421
813.15634654727194	445
813.46161461381757	409
813.76687100396146	421
814.07211570885818	426
814.37734871966359	409
814.68257002753387	422
814.98777962362738	403
815.29297749910211	429
815.59816364511823	378
815.90333805283615	414
816.20850071341772	404
816.51365161802607	381
816.81879075782456	384
817.123918123978	378
817.42903370765237	388
817.73413750001453	353
818.03922949223272	338
818.34430967547519	363
818.64937804091255	380
818.95443457971544	353
819.25947928305618	344
819.56451214210767	350
819.869533148044	360
820.17454229204077	359
820.47953956527351	341
820.78452495891986	347
821.08949846415817	321
821.39446007216759	325
821.69940977412853	311
822.00434756122263	312
822.309273424632	316
822.61418735554059	318
822.91908934513276	327
823.22397938459414	288
823.5288574651114	323
823.83372357787255	301
824.13857771406583	317
824.44341986488189	321
824.7482500215109	307
825.0530681751452	305
825.35787431697781	292
825.6626684382029	308
825.96745053001541	306
826.2722205836119	305
826.57697859018947	304
826.88172454094638	295
827.18645842708224	278
827.49118023979736	277
827.79588997029362	295
828.10058760977347	257
828.40527314944075	285
828.70994658050017	266
829.01460789415762	300
829.31925708162009	284
829.623894134096	259
829.9285190427936	279
830.23313179892375	276
830.53773239369752	275
830.84232081832727	266
831.14689706402669	278
831.45146112200973	244
831.756012983493	241
832.06055263969222	268
832.36508008182557	247
832.66959530111228	267
832.974098288772	248
833.278589036026	242
833.58306753409624	258
833.88753377420619	251
834.1919877475799	245
834.4964294454436	230
834.800858859023	238
835.10527597954638	244
835.40968079824233	245
835.71407330634065	234
836.01845349507232	250
836.3228213556697	236
836.627176879366	260
836.93152005739512	221
837.235850880993	242
837.54016934139611	233
837.84447542984162	203
838.14876913756893	216
838.45305045581745	241
838.75731937582862	219
839.06157588884412	209
839.36581998610768	228
839.67005165886326	208
839.97427089835651	224
840.27847769583423	223
840.58267204254378	208
840.88685392973446	200
841.1910233486559	232
841.49518029055946	198
841.799324746697	208
842.1034567083226	217
842.40757616669021	207
842.71168311305564	213
843.01577753867559	223
843.31985943480811	199
843.6239287927126	204
843.92798560364861	172
844.23202985887781	200
844.53606154966246	198
844.84008066726642	180
845.14408720295455	197
845.44808114799241	201
845.75206249364749	179
846.05603123118749	188
846.35998735188218	187
846.66393084700178	184
846.9678617078182	169
847.27177992560416	219
847.57568549163352	182
847.87957839718138	204
848.18345863352442	167
848.48732619193936	166
848.79118106370561	183
849.09502324010214	181
849.3988527124103	176
849.702669471912	180
850.00647350989084	171
850.3102648176307	189
850.61404338641739	161
850.91780920753763	157
851.22156227227947	176
851.52530257193177	155
851.82903009778488	149
852.13274484113037	150
852.43644679326053	158
852.74013594546921	152
853.0438122890514	154
853.34747581530337	145
853.651126515522	151
853.95476438100638	167
854.25838940305573	176
854.56200157297087	163
854.86560088205431	151
855.16918732160866	148
855.47276088293859	156
855.77632155734977	148
856.079869336149	146
856.3834042106439	159
856.686926172144	144
856.99043521195938	142
857.29393132140194	139
857.597414491784	149
857.9008847144197	130
858.20434198062446	144
858.50778628171406	143
858.81121760900623	145
859.11463595381974	141
859.41804130747482	133
859.721433661292	160
860.02481300659429	148
860.32817933470471	137
860.63153263694835	129
860.93487290465089	124
861.23820012913973	120
861.54151430174318	141
861.84481541379068	131
862.14810345661351	119
862.45137842154327	127
862.75464029991338	127
863.057889083058	122
863.36112476231335	130
863.66434732901587	126
863.96755677450392	148
864.270753090117	132
864.57393626719488	124
864.87710629708022	136
865.18026317111594	111
865.4834068806457	117
865.78653741701567	132
866.0896547715721	115
866.392758935663	116
866.69584990063765	131
866.99892765784625	130
867.30199219864062	111
867.60504351437385	112
867.90808159639948	125
868.21110643607335	114
868.5141180247515	84
868.81711635379247	96
869.12010141455482	107
869.42307319839892	111
869.7260316966865	106
870.02897690078021	95
870.33190880204393	103
870.63482739184349	97
870.93773266154517	102
871.24062460251616	113
871.54350320612662	101
871.846368463746	92
872.14922036674625	113
872.45205890649981	106
872.75488407438138	98
873.05769586176575	96
873.36049426002944	89
873.66327926055078	105
873.96605085470856	91
874.26880903388292	91
874.57155378945606	84
874.87428511281041	94
875.17700299533021	91
875.47970742840118	87
875.78239840340984	83
876.08507591174407	100
876.38773994479322	74
876.69039049394769	85
876.99302755059944	96
877.29565110614146	94
877.5982611519679	92
877.90085767947471	91
878.20344068005841	87
878.50601014511744	97
878.8085660660513	82
879.1111084342607	93
879.41363724114751	108
879.716152478115	83
880.0186541365681	85
880.32114220791232	82
880.62361668355516	83
880.92607755490474	74
881.22852481337111	78
881.530958450365	77
881.83337845729909	92
882.1357848255866	95
882.438177546643	76
882.740556611884	93
883.04292201272744	77
883.34527374059212	84
883.647611786898	75
883.94993614306657	75
884.25224680052065	82
884.55454375068393	83
884.85682698498238	94
885.159096494842	79
