# Supplementary material for: Anomalous deep-red luminescence of perylene black analogues with strong π-π interactions
Source: Nat Commun. 2023 Apr 6;14:1922. doi: 10.1038/s41467-023-37171-y (PMC10079835; doi:10.1038/s41467-023-37171-y)
Supplement: Supplementary file 3 — Source data [file 41467_2023_37171_MOESM3_ESM.zip › DATA/Temperature-dependent PL spectra and fluorescence decay of crystalline film/Supplementary Fig. 24a/810-290K-1S-EX480NM-1 310.csv]

471.67766888101448	20
471.99028276455613	22
472.30289504096527	9
472.61550570108284	15
472.92811473574989	16
473.24072213580666	17
473.55332789209336	13
473.86593199544933	15
474.1785344367139	17
474.49113520672552	22
474.80373429632243	25
475.11633169634268	16
475.42892739762328	21
475.74152139100158	17
476.0541136673134	15
476.36670421739564	22
476.67929303208308	10
476.99188010221161	11
477.30446541861556	20
477.61704897212951	15
477.92963075358745	30
478.24221075382258	23
478.55478896366805	24
478.86736537395689	22
479.17993997552071	14
479.49251275919204	23
479.80508371580152	40
480.11765283618081	25
480.43022011116011	33
480.74278553156955	40
481.05534908823893	28
481.3679107719978	17
481.68047057367477	23
481.9930284840986	25
482.3055844940975	20
482.61813859449853	20
482.93069077612978	6
483.24324102981785	21
483.55578934638896	26
483.86833571666938	23
484.18088013148508	28
484.49342258166109	29
484.80596305802226	20
485.11850155139314	10
485.431038052598	23
485.74357255246059	20
486.0561050418039	14
486.36863551145126	22
486.68116395222489	25
486.99369035494715	23
487.30621471043958	21
487.61873700952418	17
487.93125724302115	24
488.24377540175158	17
488.55629147653553	19
488.86880545819321	36
489.1813173375437	27
489.49382710540635	16
489.80633475259975	10
490.11884026994227	20
490.431343648252	19
490.74384487834635	28
491.05634395104295	26
491.36884085715855	18
491.681335587509	23
491.99382813291135	24
492.306318484181	14
492.61880663213338	23
492.93129256758351	17
493.24377628134579	13
493.556257764235	11
493.86873700706491	27
494.18121400064928	10
494.49368873580113	9
494.80616120333332	32
495.11863139405887	25
495.43109929878926	24
495.74356490833679	18
496.05602821351295	24
496.36848920512864	24
496.68094787399497	25
496.99340421092217	27
497.30585820672025	17
497.618309852199	24
497.930759138168	16
498.2432060554363	22
498.55565059481262	30
498.86809274710549	17
499.18053250312255	17
499.49296985367175	18
499.80540478956044	18
500.11783730159578	24
500.43026738058438	19
500.74269501733289	29
501.05512020264717	27
501.36754292733309	21
501.67996318219559	21
501.99238095804031	27
502.30479624567175	16
502.61720903589458	20
502.92961931951248	22
503.24202708732969	15
503.55443233014927	12
503.8668350387747	30
504.17923520400888	22
504.49163281665415	27
504.80402786751279	30
505.11642034738662	29
505.42881024707719	27
505.74119755738593	28
506.05358226911386	18
506.36596437306156	19
506.67834386002937	33
506.99072072081725	38
507.30309494622503	22
507.61546652705232	34
507.92783545409821	22
508.24020171816147	22
508.55256531004056	34
508.86492622053396	17
509.17728444043945	20
509.48963996055494	25
509.80199277167742	14
510.11434286460417	25
510.42669023013229	13
510.73903485905777	20
511.0513767421769	26
511.36371587028589	31
511.67605223418053	33
511.9883858246555	38
512.30071663250646	30
512.6130446485281	29
512.92536986351467	28
513.237692268261	27
513.55001185356036	26
513.86232861020676	26
514.17464252899379	26
514.48695360071429	26
514.79926181616122	23
515.1115671661272	28
515.42386964140451	29
515.73616923278553	25
516.0484659310614	13
516.36075972702429	32
516.67305061146533	23
516.985338575175	26
517.29762360894472	40
517.60990570356478	21
517.922184849825	27
518.23446103851586	16
518.54673426042689	17
518.85900450634756	27
519.17127176706674	21
519.483536033374	29
519.79579729605769	24
520.10805554590615	38
520.42031077370768	38
520.73256297025046	23
521.04481212632174	36
521.35705823270951	23
521.66930128020044	33
521.98154125958183	29
522.29377816164072	39
522.60601197716289	33
522.918242696935	23
523.23047031174337	30
523.54269481237316	29
523.85491618961044	19
524.16713443424021	35
524.4793495370476	34
524.79156148881771	45
525.10377028033486	29
525.41597590238371	42
525.72817834574835	27
526.04037760121275	30
526.35257365956079	45
526.66476651157541	27
526.97695614804047	41
527.28914255973893	28
527.60132573745352	28
527.913505671967	39
528.22568235406175	23
528.53785577451981	37
528.85002592412343	36
529.1621927936543	30
529.47435637389367	37
529.78651665562359	38
530.09867362962461	43
530.41082728667811	25
530.72297761756442	48
531.03512461306445	39
531.34726826395831	31
531.65940856102623	34
531.971545495048	33
532.28367905680363	39
532.59580923707233	40
532.90793602663371	39
533.220059416267	44
533.53217939675073	38
533.84429595886411	36
534.15640909338572	33
534.4685187910934	32
534.780625042766	41
535.09272783918118	55
535.40482717111672	36
535.7169230293506	32
536.02901540465984	38
536.3411042878223	44
536.65318966961456	42
536.96527154081377	38
537.27734989219641	56
537.58942471453952	33
537.90149599861934	42
538.21356373521166	29
538.525627915093	38
538.83768852903938	30
539.1497455678259	50
539.46179902222855	25
539.77384888302288	38
540.08589514098355	33
540.397937786886	48
540.709976811505	51
541.02201220561517	40
541.33404395999116	39
541.64607206540768	36
541.95809651263846	39
542.27011729245783	58
542.58213439563963	43
542.89414781295784	27
543.20615753518621	57
543.51816355309779	45
543.83016585746611	46
544.14216443906435	36
544.45415928866555	43
544.76615039704268	49
545.07813775496857	54
545.39012135321548	46
545.702101182556	56
546.01407723376258	52
546.32604949760741	59
546.63801796486257	48
546.94998262629974	47
547.26194347269052	58
547.57390049480739	51
547.885853683421	47
548.19780302930315	51
548.50974852322486	59
548.82169015595764	44
549.13362791827217	47
549.44556180093923	54
549.75749179472973	52
550.06941789041446	44
550.38134007876363	57
550.69325835054758	45
551.00517269653687	47
551.3170831075015	42
551.62898957421146	34
551.94089208743651	48
552.25279063794687	62
552.56468521651209	43
552.87657581390135	55
553.18846242088455	58
553.50034502823075	45
553.81222362670962	44
554.12409820708967	52
554.43596876014067	62
554.74783527663089	48
555.05969774732978	55
555.37155616300538	58
555.68341051442712	47
555.99526079236273	67
556.30710698758139	63
556.61894909085117	63
556.93078709294	71
557.24262098461634	54
557.55445075664829	66
557.86627639980384	67
558.17809790485069	47
558.48991526255691	65
558.80172846369	61
559.11353749901775	55
559.42534235930725	67
559.73714303532677	70
560.048939517843	74
560.36073179762388	62
560.67251986543613	73
560.984303712047	56
561.29608332822386	68
561.60785870473319	67
561.91962983234259	53
562.23139670181831	58
562.5431593039275	72
562.85491762943673	65
563.16667166911293	52
563.47842141372234	65
563.79016685403167	65
564.10190798080725	70
564.4136447848158	82
564.72537725682344	54
565.0371053875964	80
565.348829167901	67
565.66054858850339	81
565.97226364016967	66
566.28397431366591	78
566.59568059975811	73
566.90738248921252	77
567.21907997279447	81
567.53077304127044	76
567.84246168540574	78
568.15414589596639	84
568.465825663718	71
568.77750097942624	69
569.089171833857	88
569.40083821777546	80
569.71250012194776	100
570.02415753713876	86
570.33581045411449	87
570.64745886363994	78
570.95910275648112	85
571.27074212340278	87
571.58237695517073	102
571.89400724255	82
572.20563297630588	100
572.51725414720408	99
572.82887074600922	89
573.140482763487	101
573.45209019040249	102
573.7636930175205	107
574.07529123560676	108
574.38688483542614	98
574.69847380774354	91
575.0100581433245	97
575.32163783293379	133
575.63321286733662	120
575.94478323729788	103
576.25634893358279	101
576.56790994695643	105
576.87946626818371	109
577.19101788802948	112
577.50256479725908	114
577.81410698663751	136
578.12564444692964	128
578.43717716890046	122
578.748705143315	148
579.06022836093825	144
579.37174681253532	132
579.68326048887138	124
579.99476938071086	140
580.30627347881955	138
580.61777277396186	136
580.92926725690313	145
581.24075691840824	172
581.55224174924251	151
581.86372174017083	162
582.17519688195853	160
582.48666716537036	132
582.7981325811719	169
583.10959312012767	144
583.42104877300335	152
583.7324995305637	186
584.04394538357462	186
584.35538632280077	188
584.66682233900747	201
584.97825342296017	190
585.28967956542385	187
585.60110075716432	176
585.91251698894655	206
586.22392825153634	207
586.53533453569889	198
586.84673583219944	207
587.15813213180388	217
587.46952342527754	231
587.7809097033861	204
588.09229095689534	212
588.40366717657048	211
588.71503835317753	220
589.0264044774824	224
589.33776554025042	245
589.64912153224782	248
589.96047244424017	243
590.27181826699382	249
590.58315899127456	293
590.89449460784817	284
591.20582510748113	290
591.51715048093956	285
591.82847071898937	297
592.13978581239712	270
592.45109575192873	308
592.76240052835112	324
593.07370013243042	305
593.3849945549332	317
593.69628378662594	358
594.00756781827545	348
594.31884664064819	369
594.630120244511	352
594.941388620631	367
595.25265175977484	387
595.56390965270953	407
595.87516229020218	383
596.18640966301973	418
596.49765176192955	433
596.808888577699	427
597.12012010109527	434
597.431346322886	428
597.74256723383849	462
598.05378282472054	497
598.36499308629959	461
598.67619800934381	496
598.98739758462068	513
599.29859180289839	522
599.60978065494464	512
599.92096413152808	528
600.23214222341653	578
600.54331492137851	559
600.8544822161823	578
601.16564409859654	574
601.47680055938963	620
601.78795158933065	622
602.09909717918788	629
602.41023731973064	645
602.7213720017279	634
603.03250121594863	713
603.34362495316191	717
603.65474320413728	701
603.96585595964427	756
604.27696321045244	772
604.58806494733119	789
604.89916116105053	815
605.21025184237988	800
605.52133698208979	867
605.83241657095016	783
606.14349059973131	849
606.45455905920358	888
606.76562194013707	942
607.07667923330268	990
607.38773092947145	987
607.69877701941346	1000
608.00981749390053	1054
608.320852343703	1047
608.63188155959222	1120
608.94290513234012	1133
609.25392305271782	1132
609.5649353114967	1190
609.87594189944855	1201
610.18694280734576	1204
610.4979380259598	1258
610.808927546063	1292
611.11991135842777	1373
611.43088945382658	1314
611.74186182303174	1379
612.05282845681631	1417
612.36378934595268	1471
612.67474448121459	1451
612.98569385337441	1568
613.296637453206	1518
613.60757527148257	1597
613.918507298978	1602
614.22943352646575	1587
614.54035394471975	1695
614.851268544514	1701
615.16217731662334	1734
615.47308025182144	1843
615.783977340883	1850
616.09486857458319	1862
616.40575394369625	1949
616.71663343899775	1976
617.02750705126232	1980
617.338374771266	2033
617.64923658978387	2080
617.96009249759163	2116
618.27094248546541	2161
618.58178654418077	2227
618.89262466451476	2220
619.20345683724292	2352
619.51428305314255	2358
619.82510330298965	2405
620.1359175775616	2381
620.44672586763534	2601
620.75752816398847	2571
621.068324457398	2597
621.37911473864165	2688
621.6898989984976	2799
622.00067722774349	2818
622.311449417158	2765
622.622215557519	2934
622.93297563960539	2928
623.24372965419582	2973
623.55447759206936	3169
623.865219444005	3201
624.17595520078237	3153
624.48668485318069	3306
624.79740839198018	3393
625.10812580796028	3440
625.41883709190154	3495
625.729542234584	3572
626.04024122678845	3605
626.35093405929581	3639
626.66162072288671	3763
626.97230120834263	3860
627.2829755064447	3860
627.59364360797474	4000
627.90430550371445	4048
628.21496118444588	4021
628.5256106409513	4139
628.836253864013	4218
629.14689084441409	4298
629.457521572937	4331
629.7681460403652	4426
630.07876423748189	4539
630.38937615507041	4569
630.69998178391484	4678
631.010581114799	4680
631.32117413850744	4749
631.63176084582437	4911
631.94234122753437	4853
632.25291527442278	4950
632.56348297727436	5039
632.87404432687458	5121
633.18459931400935	5268
633.49514792946434	5380
633.80569016402546	5326
634.11622600847932	5399
634.42675545361226	5417
634.73727849021157	5550
635.04779510906383	5765
635.35830530095654	5777
635.66880905667722	5855
635.97930636701369	5896
636.289797222754	6076
636.60028161468631	6107
636.9107595335995	6266
637.22123097028225	6259
637.53169591552341	6427
637.84215436011266	6522
638.152606294839	6622
638.46305171049278	6699
638.77349059786411	6827
639.08392294774285	6972
639.39434875092	7001
639.70476799818641	7157
640.01518068033317	7261
640.32558678815155	7318
640.63598631243337	7437
640.94637924397057	7583
641.25676557355519	7585
641.56714529197973	7797
641.87751839003738	7893
642.18788485852053	7998
642.49824468822294	8036
642.80859786993813	8260
643.11894439445985	8245
643.42928425258208	8323
643.73961743509938	8459
644.04994393280663	8442
644.36026373649872	8650
644.67057683697055	8780
644.98088322501837	8940
645.2911828914373	8981
645.601475827024	9073
645.91176202257464	9093
646.22204146888612	9147
646.53231415675509	9391
646.84258007697929	9292
647.15283922035587	9376
647.463091577683	9572
647.773337139759	9632
648.083575897382	9838
648.39380784135119	9745
648.70403296246513	9873
649.01425125152366	9970
649.32446269932632	10095
649.63466729667323	10089
649.94486503436462	10244
650.25505590320108	10275
650.56523989398363	10319
650.87541699751341	10319
651.185587204592	10536
651.4957505060213	10482
651.80590689260373	10515
652.1160563551415	10532
652.42619888443744	10841
652.73633447129487	10756
653.046463106517	10853
653.356584780908	10956
653.66669948527158	10946
653.9768072104124	11213
654.28690794713532	11187
654.59700168624511	11296
654.90708841854746	11546
655.21716813484807	11404
655.52724082595307	11561
655.83730648266874	11481
656.147365095802	11631
656.45741665615992	11656
656.76746115454966	11669
657.0774985817792	11710
657.38752892865682	11698
657.6975521859905	11900
658.00756834458946	11968
658.3175773952629	12089
658.62757932881971	12000
658.93757413607022	12071
659.24756180782458	12117
659.557542334893	12097
659.86751570808667	12211
660.17748191821681	12160
660.48744095609493	12234
660.797392812533	12413
661.107337478343	12358
661.41727494433781	12562
661.72720520133055	12397
662.03712824013462	12649
662.34704405156356	12641
662.65695262643123	12639
662.96685395555278	12618
663.27674802974263	12702
663.58663483981582	12814
663.89651437658813	12781
664.2063866308755	12848
664.51625159349419	12783
664.82610925526069	12929
665.1359596069924	12910
665.44580263950638	13017
665.75563834362072	13047
666.06546671015326	13091
666.375287729923	13061
666.6851013937486	12972
666.99490769244937	12979
667.30470661684512	13047
667.61449815775586	13153
667.924282306002	13199
668.23405905240463	13143
668.54382838778463	13046
668.85359030296411	13210
669.16334478876468	13160
669.47309183600908	13253
669.78283143551982	13090
670.09256357812023	13253
670.40228825463407	13149
670.71200545588522	13212
671.0217151726979	13168
671.33141739589735	13181
671.64111211630836	13208
671.950799324757	13219
672.26047901206869	13253
672.57015116907019	13160
672.87981578658844	13151
673.18947285545039	13153
673.49912236648379	13149
673.808764310517	13079
674.11839867837818	13120
674.42802546089627	13063
674.7376446489003	13139
675.04725623322054	13047
675.35686020468688	13066
675.66645655412981	13067
675.97604527238025	12868
676.28562635026981	12857
676.59519977863033	12955
676.90476554829365	12776
677.214323650093	12844
677.523874074861	12717
677.83341681343165	12562
678.14295185663866	12738
678.45247919531619	12612
678.76199882029937	12418
679.07151072242357	12497
679.38101489252415	12314
679.69051132143761	12468
680.00000000000011	12346
680.309480919049	12248
680.61895406942153	12312
680.92841944195573	12267
681.23787702749	12214
681.54732681686278	11913
681.85676880091387	12018
682.16620297048223	12058
682.47562931640857	11937
682.78504782953348	11875
683.09445850069744	11744
683.40386132074252	11706
683.71325628051045	11729
684.02264337084353	11660
684.33202258258461	11621
684.64139390657726	11503
684.95075733366514	11379
685.26011285469224	11516
685.56946046050336	11317
685.87880014194377	11295
686.188131889859	11302
686.49745569509537	11220
686.80677154849934	11161
687.11607944091793	11140
687.42537936319832	11052
687.73467130618883	11181
688.04395526073779	10986
688.3532312176942	10918
688.66249916790753	10934
688.97175910222734	10915
689.28101101150423	10883
689.59025488658881	10865
689.89949071833291	10713
690.20871849758782	10734
690.51793821520585	10708
690.82714986204019	10677
691.13635342894349	10588
691.44554890677	10433
691.75473628637371	10547
692.06391555860955	10460
692.37308671433209	10417
692.682249744398	10311
692.991404639663	10296
693.30055139098351	10236
693.60968998921726	10210
693.9188204252215	10199
694.22794268985479	10040
694.53705677397568	10052
694.8461626684433	9905
695.15526036411723	9883
695.46434985185817	9780
695.77343112252629	9744
696.08250416698331	9679
696.39156897609041	9664
696.70062554071023	9611
697.00967385170588	9606
697.31871389993967	9539
697.62774567627628	9334
697.9367691715795	9262
698.24578437671425	9189
698.55479128254592	9182
698.86378987994055	9235
699.17278015976422	8965
699.48176211288387	8908
699.79073573016728	8837
700.09970100248211	8718
700.40865792069678	8601
700.71760647568055	8573
701.02654665830289	8488
701.33547845943372	8351
701.64440186994386	8349
701.953316880704	8294
702.26222348258648	8022
702.57112166646323	8219
702.88001142320684	7996
703.18889274369087	7939
703.49776561878878	7879
703.80663003937514	7636
704.11548599632522	7696
704.424333480514	7653
704.73317248281751	7484
705.04200299411241	7380
705.35082500527608	7455
705.65963850718583	7265
705.96844349071966	7197
706.277239946757	7098
706.58602786617655	7160
706.89480723985844	7068
707.20357805868332	7079
707.51234031353147	6989
707.8210939952852	6713
708.12983909482614	6760
708.43857560303707	6646
708.74730351080132	6720
709.05602280900268	6699
709.36473348852519	6566
709.67343554025422	6526
709.98212895507493	6392
710.29081372387361	6397
710.59948983753657	6432
710.90815728695156	6245
711.21681606300581	6206
711.52546615658787	6282
711.83410755858677	6211
712.142740259892	6049
712.45136425139356	6075
712.75997952398222	6076
713.06858606854917	5957
713.37718387598613	6020
713.68577293718556	5919
713.99435324304079	5938
714.30292478444539	5798
714.61148755229283	5797
714.92004153747871	5771
715.228586730898	5846
715.5371231234468	5712
715.8456507060215	5714
716.1541694695195	5657
716.46267940483813	5515
716.77118050287618	5503
717.07967275453245	5429
717.38815615070621	5484
717.69663068229818	5444
718.00509634020852	5493
718.31355311533878	5354
718.62200099859115	5413
718.93043998086807	5349
719.23887005307256	5306
719.5472912061083	5145
719.85570343088023	5172
720.16410671829294	5109
720.47250105925207	5011
720.78088644466413	4998
721.08926286543556	5105
721.397630312474	5005
721.70598877668783	4911
722.01433824898538	4948
722.32267872027637	4822
722.6310101814704	4846
722.93933262347832	4732
723.247646037211	4683
723.5559504135806	4751
723.86424574349962	4608
724.172532017881	4537
724.48080922763859	4513
724.78907736368649	4460
725.09733641693981	4440
725.40558637831452	4399
725.71382723872648	4397
726.02205898909278	4316
726.330281620331	4375
726.63849512335923	4233
726.94669948909632	4221
727.25489470846173	4224
727.56308077237566	4076
727.87125767175894	4101
728.17942539753255	4054
728.48758394061906	4007
728.79573329194113	4002
729.103873442422	3938
729.41200438298551	3884
729.7201261045567	3929
730.0282385980604	3829
730.336341854423	3805
730.64443586457128	3763
730.95252061943211	3767
731.26059610993377	3675
731.56866232700474	3667
731.87671926157418	3625
732.18476690457248	3655
732.49280524692972	3598
732.80083427957743	3501
733.108853993448	3545
733.416864379473	3501
733.72486542858678	3558
734.03285713172284	3405
734.34083947981583	3431
734.648812463801	3448
734.95677607461471	3326
735.26473030319346	3287
735.57267514047442	3354
735.8806105773956	3230
736.188536604896	3351
736.496453213915	3304
736.80436039539245	3222
737.11225814026909	3171
737.42014643948676	3218
737.72802528398745	3158
738.03589466471385	3155
738.34375457260967	3142
738.65160499861884	3072
738.95944593368665	3093
739.2672773687583	3105
739.57509929478044	3073
739.88291170270008	3072
740.190714583465	3030
740.49850792802317	2974
740.80629172732415	2892
741.11406597231735	2929
741.42183065395363	2949
741.7295857631841	2937
742.03733129096065	2998
742.34506722823619	2946
742.65279356596363	2956
742.96051029509727	2883
743.2682174065917	2901
743.57591489140293	2931
743.88360274048648	2861
744.1912809447997	2795
744.49894949530017	2817
744.80660838294614	2817
745.11425759869667	2808
745.42189713351172	2742
745.72952697835171	2800
746.0371471241782	2844
746.34475756195252	2713
746.65235828263792	2753
746.95994927719744	2772
747.26753053659559	2685
747.575102051797	2740
747.88266381376764	2670
748.19021581347351	2652
748.49775804188187	2697
748.80529048996061	2607
749.112813148678	2596
749.42032600900359	2580
749.72782906190753	2531
750.03532229836026	2531
750.34280570933367	2536
750.6502792858	2510
750.95774301873178	2540
751.26519689910356	2504
751.57264091788932	2450
751.88007506606471	2445
752.187499334605	2382
752.49491371448789	2375
752.80231819669029	2432
753.10971277219073	2348
753.41709743196839	2339
753.72447216700266	2321
754.03183696827455	2267
754.33919182676482	2253
754.64653673345617	2274
754.95387167933086	2231
755.26119665537294	2245
755.56851165256649	2154
755.87581666189692	2193
756.1831116743499	2244
756.49039668091223	2142
756.79767167257125	2061
757.10493664031549	2083
757.41219157513342	2090
757.71943646801515	2052
758.02667130995121	2049
758.33389609193284	2027
758.641110804952	2008
758.94831544000181	2009
759.255509988076	1997
759.56269444016868	2015
759.86986878727532	1963
760.17703302039206	1936
760.48418713051535	1978
760.791331108643	1973
761.09846494577323	1923
761.40558863290539	1933
761.71270216103949	1866
762.019805521176	1887
762.32689870431659	1871
762.63398170146365	1789
762.94105450362053	1819
763.24811710179063	1846
763.55516948697914	1787
763.8622116501914	1787
764.169243582434	1742
764.47626527471391	1740
764.78327671803891	1774
765.090277903418	1710
765.39726882186085	1707
765.70424946437731	1687
766.01121982197913	1699
766.31817988567809	1705
766.62512964648715	1637
766.93206909541959	1664
767.23899822349006	1672
767.545917021714	1661
767.8528254811074	1593
768.15972359268665	1605
768.46661134747012	1594
768.77348873647611	1582
769.080355750724	1581
769.387212381234	1512
769.69405861902692	1546
770.00089445512492	1501
770.30771988055051	1514
770.61453488632731	1538
770.9213394634794	1508
771.22813360303212	1485
771.53491729601137	1453
771.84169053344431	1450
772.14845330635808	1450
772.45520560578154	1474
772.7619474227439	1447
773.06867874827583	1400
773.37539957340755	1396
773.68210988917133	1373
773.98880968660012	1428
774.2954989567271	1362
774.60217769058693	1362
774.90884587921471	1310
775.21550351364658	1339
775.5221505849197	1353
775.82878708407168	1272
776.13541300214126	1270
776.44202833016789	1234
776.748633059192	1228
777.05522718025486	1210
777.36181068439862	1200
777.668383562666	1208
777.97494580610123	1166
778.28149740574838	1193
778.58803835265371	1148
778.89456863786313	1188
779.2010882524238	1112
779.50759718738436	1144
779.81409543379368	1138
780.12058298270154	1107
780.42705982515861	1096
780.73352595221661	1073
781.03998135492816	1052
781.34642602434633	1029
781.6528599515259	1043
781.95928312752164	1043
782.26569554338948	1052
782.57209719018658	1016
782.87848805897045	993
783.18486814080018	992
783.491237426735	981
783.79759590783533	980
784.10394357516236	985
784.4102804197787	944
784.71660643274731	957
785.02292160513207	977
785.32922592799821	976
785.63551939241086	912
785.94180198943729	918
786.24807371014481	928
786.55433454560182	918
786.860584486878	867
787.16682352504347	834
787.47305165116927	881
787.77926885632758	858
788.08547513159135	822
788.39167046803459	862
788.697854856732	824
789.00402828875929	810
789.31019075519328	820
789.61634224711111	854
789.92248275559143	825
790.22861227171359	778
790.5347307865577	768
790.84083829120527	779
791.146934776738	762
791.4530202342396	766
791.7590946547931	769
792.06515802948388	749
792.37121034939776	775
792.67725160562111	732
792.983281789242	739
793.28930089134872	727
793.59530890303074	723
793.90130581537858	707
794.2072916194835	710
794.51326630643791	701
794.81922986733491	728
795.125182293269	685
795.4311235753346	717
795.73705370462812	676
796.04297267224661	683
796.34888046928779	675
796.65477708685057	479
796.96066251603452	487
797.2665367479409	650
797.572399773671	613
797.87825158432736	613
798.18409217101362	610
798.48992152483447	640
798.79573963689518	633
799.10154649830224	635
799.407342100163	607
799.7131264335859	671
800.01889948967994	583
800.32466125955557	597
800.63041173432407	620
800.93615090509718	538
801.24187876298845	597
801.54759529911189	583
801.85330050458231	591
802.15899437051587	540
802.46467688802932	525
802.77034804824086	521
803.07600784226941	538
803.38165626123475	539
803.68729329625751	569
803.99291893845964	537
804.29853317896414	521
804.60413600889444	507
804.9097274193756	508
805.215307401533	514
805.52087594649367	505
805.826433045385	478
806.1319786893356	492
806.43751286947565	478
806.74303557693509	476
807.04854680284586	482
807.35404653834053	482
807.65953477455264	471
807.96501150261656	446
808.27047671366836	457
808.575930398844	429
808.88137254928131	436
809.18680315611891	448
809.49222221049615	438
809.79762970355364	424
810.1030256264329	464
810.40840997027635	442
810.71378272622746	421
811.01914388543128	429
811.32449343903272	420
811.62983137817844	406
811.93515769401608	419
812.24047237769446	424
812.54577542036247	405
812.85106681317109	411
813.15634654727194	391
813.46161461381757	390
813.76687100396146	382
814.07211570885818	392
814.37734871966359	372
814.68257002753387	380
814.98777962362738	361
815.29297749910211	358
815.59816364511823	390
815.90333805283615	357
816.20850071341772	374
816.51365161802607	355
816.81879075782456	355
817.123918123978	332
817.42903370765237	330
817.73413750001453	342
818.03922949223272	325
818.34430967547519	360
818.64937804091255	337
818.95443457971544	322
819.25947928305618	331
819.56451214210767	308
819.869533148044	339
820.17454229204077	319
820.47953956527351	329
820.78452495891986	347
821.08949846415817	292
821.39446007216759	296
821.69940977412853	317
822.00434756122263	330
822.309273424632	305
822.61418735554059	290
822.91908934513276	269
823.22397938459414	302
823.5288574651114	290
823.83372357787255	280
824.13857771406583	318
824.44341986488189	300
824.7482500215109	278
825.0530681751452	255
825.35787431697781	286
825.6626684382029	300
825.96745053001541	276
826.2722205836119	289
826.57697859018947	274
826.88172454094638	278
827.18645842708224	293
827.49118023979736	265
827.79588997029362	261
828.10058760977347	267
828.40527314944075	263
828.70994658050017	262
829.01460789415762	249
829.31925708162009	253
829.623894134096	245
829.9285190427936	237
830.23313179892375	248
830.53773239369752	250
830.84232081832727	244
831.14689706402669	275
831.45146112200973	233
831.756012983493	257
832.06055263969222	261
832.36508008182557	249
832.66959530111228	221
832.974098288772	225
833.278589036026	227
833.58306753409624	230
833.88753377420619	230
834.1919877475799	222
834.4964294454436	244
834.800858859023	221
835.10527597954638	216
835.40968079824233	244
835.71407330634065	226
836.01845349507232	210
836.3228213556697	240
836.627176879366	212
836.93152005739512	220
837.235850880993	199
837.54016934139611	215
837.84447542984162	216
838.14876913756893	233
838.45305045581745	194
838.75731937582862	228
839.06157588884412	202
839.36581998610768	205
839.67005165886326	184
839.97427089835651	210
840.27847769583423	207
840.58267204254378	180
840.88685392973446	195
841.1910233486559	198
841.49518029055946	188
841.799324746697	196
842.1034567083226	199
842.40757616669021	210
842.71168311305564	191
843.01577753867559	197
843.31985943480811	187
843.6239287927126	177
843.92798560364861	192
844.23202985887781	213
844.53606154966246	164
844.84008066726642	174
845.14408720295455	173
845.44808114799241	176
845.75206249364749	172
846.05603123118749	167
846.35998735188218	184
846.66393084700178	155
846.9678617078182	165
847.27177992560416	170
847.57568549163352	175
847.87957839718138	158
848.18345863352442	171
848.48732619193936	175
848.79118106370561	154
849.09502324010214	154
849.3988527124103	163
849.702669471912	150
850.00647350989084	181
850.3102648176307	152
850.61404338641739	194
850.91780920753763	161
851.22156227227947	156
851.52530257193177	157
851.82903009778488	162
852.13274484113037	145
852.43644679326053	141
852.74013594546921	144
853.0438122890514	152
853.34747581530337	132
853.651126515522	158
853.95476438100638	143
854.25838940305573	153
854.56200157297087	154
854.86560088205431	142
855.16918732160866	174
855.47276088293859	159
855.77632155734977	129
856.079869336149	131
856.3834042106439	139
856.686926172144	127
856.99043521195938	138
857.29393132140194	127
857.597414491784	130
857.9008847144197	142
858.20434198062446	133
858.50778628171406	125
858.81121760900623	133
859.11463595381974	129
859.41804130747482	156
859.721433661292	125
860.02481300659429	129
860.32817933470471	128
860.63153263694835	125
860.93487290465089	121
861.23820012913973	136
861.54151430174318	134
861.84481541379068	111
862.14810345661351	137
862.45137842154327	124
862.75464029991338	114
863.057889083058	133
863.36112476231335	133
863.66434732901587	110
863.96755677450392	128
864.270753090117	103
864.57393626719488	112
864.87710629708022	121
865.18026317111594	111
865.4834068806457	96
865.78653741701567	107
866.0896547715721	122
866.392758935663	95
866.69584990063765	125
866.99892765784625	114
867.30199219864062	109
867.60504351437385	92
867.90808159639948	96
868.21110643607335	96
868.5141180247515	89
868.81711635379247	99
869.12010141455482	95
869.42307319839892	107
869.7260316966865	104
870.02897690078021	113
870.33190880204393	100
870.63482739184349	83
870.93773266154517	111
871.24062460251616	103
871.54350320612662	102
871.846368463746	86
872.14922036674625	83
872.45205890649981	99
872.75488407438138	101
873.05769586176575	85
873.36049426002944	91
873.66327926055078	97
873.96605085470856	80
874.26880903388292	96
874.57155378945606	88
874.87428511281041	78
875.17700299533021	83
875.47970742840118	81
875.78239840340984	76
876.08507591174407	92
876.38773994479322	82
876.69039049394769	105
876.99302755059944	78
877.29565110614146	78
877.5982611519679	85
877.90085767947471	67
878.20344068005841	82
878.50601014511744	83
878.8085660660513	81
879.1111084342607	76
879.41363724114751	90
879.716152478115	76
880.0186541365681	84
880.32114220791232	80
880.62361668355516	77
880.92607755490474	72
881.22852481337111	78
881.530958450365	67
881.83337845729909	83
882.1357848255866	74
882.438177546643	72
882.740556611884	67
883.04292201272744	70
883.34527374059212	67
883.647611786898	74
883.94993614306657	78
884.25224680052065	80
884.55454375068393	92
884.85682698498238	77
885.159096494842	75
