# Supplementary material for: Anomalous deep-red luminescence of perylene black analogues with strong π-π interactions
Source: Nat Commun. 2023 Apr 6;14:1922. doi: 10.1038/s41467-023-37171-y (PMC10079835; doi:10.1038/s41467-023-37171-y)
Supplement: Supplementary file 3 — Source data [file 41467_2023_37171_MOESM3_ESM.zip › DATA/Temperature-dependent PL spectra and fluorescence decay of crystalline film/Supplementary Fig. 24a/810-300K-1S-EX480NM 311.csv]

471.67766888101448	30
471.99028276455613	10
472.30289504096527	9
472.61550570108284	22
472.92811473574989	16
473.24072213580666	9
473.55332789209336	27
473.86593199544933	21
474.1785344367139	13
474.49113520672552	13
474.80373429632243	31
475.11633169634268	21
475.42892739762328	33
475.74152139100158	9
476.0541136673134	18
476.36670421739564	23
476.67929303208308	8
476.99188010221161	17
477.30446541861556	10
477.61704897212951	34
477.92963075358745	13
478.24221075382258	37
478.55478896366805	37
478.86736537395689	33
479.17993997552071	32
479.49251275919204	35
479.80508371580152	30
480.11765283618081	20
480.43022011116011	33
480.74278553156955	29
481.05534908823893	17
481.3679107719978	36
481.68047057367477	18
481.9930284840986	24
482.3055844940975	21
482.61813859449853	25
482.93069077612978	17
483.24324102981785	2
483.55578934638896	20
483.86833571666938	19
484.18088013148508	13
484.49342258166109	26
484.80596305802226	23
485.11850155139314	15
485.431038052598	16
485.74357255246059	22
486.0561050418039	11
486.36863551145126	26
486.68116395222489	31
486.99369035494715	19
487.30621471043958	16
487.61873700952418	8
487.93125724302115	23
488.24377540175158	26
488.55629147653553	23
488.86880545819321	21
489.1813173375437	33
489.49382710540635	23
489.80633475259975	17
490.11884026994227	19
490.431343648252	21
490.74384487834635	22
491.05634395104295	14
491.36884085715855	21
491.681335587509	12
491.99382813291135	22
492.306318484181	23
492.61880663213338	5
492.93129256758351	16
493.24377628134579	24
493.556257764235	16
493.86873700706491	27
494.18121400064928	13
494.49368873580113	24
494.80616120333332	10
495.11863139405887	3
495.43109929878926	19
495.74356490833679	21
496.05602821351295	17
496.36848920512864	29
496.68094787399497	20
496.99340421092217	15
497.30585820672025	20
497.618309852199	26
497.930759138168	18
498.2432060554363	23
498.55565059481262	23
498.86809274710549	23
499.18053250312255	8
499.49296985367175	17
499.80540478956044	25
500.11783730159578	15
500.43026738058438	16
500.74269501733289	24
501.05512020264717	23
501.36754292733309	12
501.67996318219559	15
501.99238095804031	38
502.30479624567175	21
502.61720903589458	38
502.92961931951248	31
503.24202708732969	30
503.55443233014927	18
503.8668350387747	21
504.17923520400888	30
504.49163281665415	7
504.80402786751279	34
505.11642034738662	14
505.42881024707719	23
505.74119755738593	32
506.05358226911386	31
506.36596437306156	16
506.67834386002937	24
506.99072072081725	32
507.30309494622503	12
507.61546652705232	29
507.92783545409821	26
508.24020171816147	28
508.55256531004056	21
508.86492622053396	24
509.17728444043945	19
509.48963996055494	28
509.80199277167742	19
510.11434286460417	33
510.42669023013229	27
510.73903485905777	19
511.0513767421769	31
511.36371587028589	32
511.67605223418053	22
511.9883858246555	33
512.30071663250646	27
512.6130446485281	27
512.92536986351467	31
513.237692268261	32
513.55001185356036	35
513.86232861020676	23
514.17464252899379	30
514.48695360071429	31
514.79926181616122	14
515.1115671661272	33
515.42386964140451	32
515.73616923278553	24
516.0484659310614	14
516.36075972702429	34
516.67305061146533	33
516.985338575175	32
517.29762360894472	20
517.60990570356478	37
517.922184849825	36
518.23446103851586	19
518.54673426042689	23
518.85900450634756	26
519.17127176706674	26
519.483536033374	11
519.79579729605769	43
520.10805554590615	34
520.42031077370768	36
520.73256297025046	22
521.04481212632174	38
521.35705823270951	39
521.66930128020044	35
521.98154125958183	24
522.29377816164072	24
522.60601197716289	37
522.918242696935	30
523.23047031174337	36
523.54269481237316	38
523.85491618961044	34
524.16713443424021	25
524.4793495370476	37
524.79156148881771	43
525.10377028033486	30
525.41597590238371	32
525.72817834574835	29
526.04037760121275	37
526.35257365956079	26
526.66476651157541	31
526.97695614804047	27
527.28914255973893	43
527.60132573745352	29
527.913505671967	31
528.22568235406175	35
528.53785577451981	38
528.85002592412343	31
529.1621927936543	35
529.47435637389367	33
529.78651665562359	31
530.09867362962461	40
530.41082728667811	30
530.72297761756442	40
531.03512461306445	34
531.34726826395831	22
531.65940856102623	31
531.971545495048	43
532.28367905680363	35
532.59580923707233	42
532.90793602663371	34
533.220059416267	39
533.53217939675073	45
533.84429595886411	46
534.15640909338572	55
534.4685187910934	44
534.780625042766	37
535.09272783918118	30
535.40482717111672	34
535.7169230293506	35
536.02901540465984	41
536.3411042878223	51
536.65318966961456	41
536.96527154081377	48
537.27734989219641	39
537.58942471453952	57
537.90149599861934	34
538.21356373521166	34
538.525627915093	40
538.83768852903938	43
539.1497455678259	40
539.46179902222855	38
539.77384888302288	41
540.08589514098355	47
540.397937786886	36
540.709976811505	51
541.02201220561517	38
541.33404395999116	36
541.64607206540768	36
541.95809651263846	35
542.27011729245783	41
542.58213439563963	49
542.89414781295784	35
543.20615753518621	47
543.51816355309779	46
543.83016585746611	45
544.14216443906435	33
544.45415928866555	39
544.76615039704268	67
545.07813775496857	53
545.39012135321548	42
545.702101182556	53
546.01407723376258	49
546.32604949760741	39
546.63801796486257	49
546.94998262629974	52
547.26194347269052	67
547.57390049480739	41
547.885853683421	38
548.19780302930315	53
548.50974852322486	52
548.82169015595764	42
549.13362791827217	36
549.44556180093923	52
549.75749179472973	42
550.06941789041446	63
550.38134007876363	51
550.69325835054758	47
551.00517269653687	48
551.3170831075015	53
551.62898957421146	42
551.94089208743651	59
552.25279063794687	48
552.56468521651209	53
552.87657581390135	61
553.18846242088455	60
553.50034502823075	38
553.81222362670962	60
554.12409820708967	68
554.43596876014067	57
554.74783527663089	55
555.05969774732978	64
555.37155616300538	55
555.68341051442712	67
555.99526079236273	60
556.30710698758139	63
556.61894909085117	64
556.93078709294	46
557.24262098461634	57
557.55445075664829	54
557.86627639980384	56
558.17809790485069	56
558.48991526255691	57
558.80172846369	57
559.11353749901775	68
559.42534235930725	66
559.73714303532677	58
560.048939517843	67
560.36073179762388	56
560.67251986543613	69
560.984303712047	68
561.29608332822386	66
561.60785870473319	62
561.91962983234259	74
562.23139670181831	75
562.5431593039275	61
562.85491762943673	62
563.16667166911293	50
563.47842141372234	76
563.79016685403167	67
564.10190798080725	80
564.4136447848158	87
564.72537725682344	77
565.0371053875964	74
565.348829167901	67
565.66054858850339	87
565.97226364016967	79
566.28397431366591	81
566.59568059975811	59
566.90738248921252	69
567.21907997279447	84
567.53077304127044	74
567.84246168540574	92
568.15414589596639	93
568.465825663718	87
568.77750097942624	85
569.089171833857	97
569.40083821777546	71
569.71250012194776	109
570.02415753713876	87
570.33581045411449	91
570.64745886363994	94
570.95910275648112	96
571.27074212340278	91
571.58237695517073	106
571.89400724255	113
572.20563297630588	101
572.51725414720408	105
572.82887074600922	92
573.140482763487	104
573.45209019040249	99
573.7636930175205	85
574.07529123560676	93
574.38688483542614	114
574.69847380774354	107
575.0100581433245	115
575.32163783293379	121
575.63321286733662	120
575.94478323729788	124
576.25634893358279	120
576.56790994695643	116
576.87946626818371	121
577.19101788802948	122
577.50256479725908	136
577.81410698663751	135
578.12564444692964	132
578.43717716890046	134
578.748705143315	126
579.06022836093825	140
579.37174681253532	156
579.68326048887138	144
579.99476938071086	158
580.30627347881955	161
580.61777277396186	156
580.92926725690313	173
581.24075691840824	181
581.55224174924251	175
581.86372174017083	171
582.17519688195853	163
582.48666716537036	184
582.7981325811719	198
583.10959312012767	192
583.42104877300335	188
583.7324995305637	204
584.04394538357462	196
584.35538632280077	191
584.66682233900747	207
584.97825342296017	208
585.28967956542385	235
585.60110075716432	221
585.91251698894655	229
586.22392825153634	216
586.53533453569889	241
586.84673583219944	225
587.15813213180388	243
587.46952342527754	246
587.7809097033861	247
588.09229095689534	256
588.40366717657048	252
588.71503835317753	272
589.0264044774824	259
589.33776554025042	279
589.64912153224782	301
589.96047244424017	292
590.27181826699382	304
590.58315899127456	302
590.89449460784817	295
591.20582510748113	336
591.51715048093956	340
591.82847071898937	347
592.13978581239712	364
592.45109575192873	339
592.76240052835112	368
593.07370013243042	374
593.3849945549332	394
593.69628378662594	387
594.00756781827545	390
594.31884664064819	391
594.630120244511	417
594.941388620631	423
595.25265175977484	430
595.56390965270953	450
595.87516229020218	433
596.18640966301973	482
596.49765176192955	484
596.808888577699	468
597.12012010109527	536
597.431346322886	525
597.74256723383849	533
598.05378282472054	513
598.36499308629959	523
598.67619800934381	563
598.98739758462068	546
599.29859180289839	546
599.60978065494464	601
599.92096413152808	616
600.23214222341653	612
600.54331492137851	657
600.8544822161823	639
601.16564409859654	656
601.47680055938963	707
601.78795158933065	670
602.09909717918788	713
602.41023731973064	736
602.7213720017279	752
603.03250121594863	745
603.34362495316191	784
603.65474320413728	809
603.96585595964427	797
604.27696321045244	861
604.58806494733119	894
604.89916116105053	921
605.21025184237988	933
605.52133698208979	947
605.83241657095016	972
606.14349059973131	1005
606.45455905920358	983
606.76562194013707	1041
607.07667923330268	1021
607.38773092947145	1091
607.69877701941346	1122
608.00981749390053	1139
608.320852343703	1161
608.63188155959222	1190
608.94290513234012	1240
609.25392305271782	1283
609.5649353114967	1310
609.87594189944855	1288
610.18694280734576	1349
610.4979380259598	1383
610.808927546063	1411
611.11991135842777	1405
611.43088945382658	1425
611.74186182303174	1516
612.05282845681631	1575
612.36378934595268	1634
612.67474448121459	1578
612.98569385337441	1641
613.296637453206	1623
613.60757527148257	1739
613.918507298978	1767
614.22943352646575	1746
614.54035394471975	1764
614.851268544514	1802
615.16217731662334	1854
615.47308025182144	1895
615.783977340883	2011
616.09486857458319	1961
616.40575394369625	1972
616.71663343899775	2045
617.02750705126232	2179
617.338374771266	2109
617.64923658978387	2263
617.96009249759163	2220
618.27094248546541	2315
618.58178654418077	2312
618.89262466451476	2433
619.20345683724292	2496
619.51428305314255	2485
619.82510330298965	2553
620.1359175775616	2632
620.44672586763534	2593
620.75752816398847	2714
621.068324457398	2778
621.37911473864165	2841
621.6898989984976	2883
622.00067722774349	2993
622.311449417158	3076
622.622215557519	3059
622.93297563960539	3074
623.24372965419582	3229
623.55447759206936	3279
623.865219444005	3321
624.17595520078237	3441
624.48668485318069	3461
624.79740839198018	3513
625.10812580796028	3605
625.41883709190154	3698
625.729542234584	3700
626.04024122678845	3701
626.35093405929581	3801
626.66162072288671	3955
626.97230120834263	3976
627.2829755064447	4048
627.59364360797474	4037
627.90430550371445	4161
628.21496118444588	4217
628.5256106409513	4300
628.836253864013	4472
629.14689084441409	4442
629.457521572937	4481
629.7681460403652	4531
630.07876423748189	4654
630.38937615507041	4662
630.69998178391484	4772
631.010581114799	4737
631.32117413850744	4930
631.63176084582437	4967
631.94234122753437	5004
632.25291527442278	5104
632.56348297727436	5143
632.87404432687458	5258
633.18459931400935	5301
633.49514792946434	5389
633.80569016402546	5531
634.11622600847932	5545
634.42675545361226	5638
634.73727849021157	5743
635.04779510906383	5805
635.35830530095654	5858
635.66880905667722	5951
635.97930636701369	6169
636.289797222754	6080
636.60028161468631	6227
636.9107595335995	6311
637.22123097028225	6378
637.53169591552341	6569
637.84215436011266	6579
638.152606294839	6635
638.46305171049278	6685
638.77349059786411	6973
639.08392294774285	6996
639.39434875092	7230
639.70476799818641	7074
640.01518068033317	7374
640.32558678815155	7393
640.63598631243337	7595
640.94637924397057	7509
641.25676557355519	7751
641.56714529197973	7795
641.87751839003738	7866
642.18788485852053	8081
642.49824468822294	8031
642.80859786993813	8214
643.11894439445985	8361
643.42928425258208	8298
643.73961743509938	8564
644.04994393280663	8563
644.36026373649872	8596
644.67057683697055	8666
644.98088322501837	8874
645.2911828914373	8930
645.601475827024	9018
645.91176202257464	9094
646.22204146888612	9201
646.53231415675509	9300
646.84258007697929	9333
647.15283922035587	9335
647.463091577683	9559
647.773337139759	9557
648.083575897382	9706
648.39380784135119	9760
648.70403296246513	9889
649.01425125152366	10015
649.32446269932632	10040
649.63466729667323	9903
649.94486503436462	10103
650.25505590320108	10104
650.56523989398363	10237
650.87541699751341	10378
651.185587204592	10283
651.4957505060213	10373
651.80590689260373	10570
652.1160563551415	10648
652.42619888443744	10617
652.73633447129487	10610
653.046463106517	10711
653.356584780908	10805
653.66669948527158	10786
653.9768072104124	10868
654.28690794713532	10896
654.59700168624511	11107
654.90708841854746	11262
655.21716813484807	11200
655.52724082595307	11316
655.83730648266874	11265
656.147365095802	11213
656.45741665615992	11379
656.76746115454966	11525
657.0774985817792	11506
657.38752892865682	11578
657.6975521859905	11559
658.00756834458946	11674
658.3175773952629	11639
658.62757932881971	11703
658.93757413607022	11743
659.24756180782458	11901
659.557542334893	11820
659.86751570808667	11851
660.17748191821681	11841
660.48744095609493	11983
660.797392812533	12127
661.107337478343	12171
661.41727494433781	12186
661.72720520133055	12169
662.03712824013462	12248
662.34704405156356	12386
662.65695262643123	12400
662.96685395555278	12213
663.27674802974263	12252
663.58663483981582	12403
663.89651437658813	12348
664.2063866308755	12390
664.51625159349419	12398
664.82610925526069	12433
665.1359596069924	12521
665.44580263950638	12619
665.75563834362072	12500
666.06546671015326	12654
666.375287729923	12597
666.6851013937486	12646
666.99490769244937	12732
667.30470661684512	12579
667.61449815775586	12605
667.924282306002	12596
668.23405905240463	12681
668.54382838778463	12692
668.85359030296411	12621
669.16334478876468	12715
669.47309183600908	12629
669.78283143551982	12628
670.09256357812023	12741
670.40228825463407	12720
670.71200545588522	12649
671.0217151726979	12693
671.33141739589735	12775
671.64111211630836	12694
671.950799324757	12654
672.26047901206869	12681
672.57015116907019	12736
672.87981578658844	12466
673.18947285545039	12592
673.49912236648379	12553
673.808764310517	12554
674.11839867837818	12546
674.42802546089627	12578
674.7376446489003	12482
675.04725623322054	12583
675.35686020468688	12437
675.66645655412981	12486
675.97604527238025	12375
676.28562635026981	12507
676.59519977863033	12450
676.90476554829365	12296
677.214323650093	12375
677.523874074861	12306
677.83341681343165	12258
678.14295185663866	12152
678.45247919531619	12095
678.76199882029937	11989
679.07151072242357	11968
679.38101489252415	12008
679.69051132143761	11817
680.00000000000011	11745
680.309480919049	11817
680.61895406942153	11699
680.92841944195573	11605
681.23787702749	11501
681.54732681686278	11573
681.85676880091387	11443
682.16620297048223	11544
682.47562931640857	11331
682.78504782953348	11443
683.09445850069744	11365
683.40386132074252	11190
683.71325628051045	11060
684.02264337084353	11214
684.33202258258461	11098
684.64139390657726	11164
684.95075733366514	10958
685.26011285469224	11085
685.56946046050336	10856
685.87880014194377	10687
686.188131889859	10759
686.49745569509537	10814
686.80677154849934	10771
687.11607944091793	10774
687.42537936319832	10643
687.73467130618883	10672
688.04395526073779	10450
688.3532312176942	10377
688.66249916790753	10262
688.97175910222734	10438
689.28101101150423	10408
689.59025488658881	10351
689.89949071833291	10138
690.20871849758782	10123
690.51793821520585	10097
690.82714986204019	10170
691.13635342894349	10118
691.44554890677	10071
691.75473628637371	9971
692.06391555860955	9858
692.37308671433209	9917
692.682249744398	9826
692.991404639663	9755
693.30055139098351	9648
693.60968998921726	9691
693.9188204252215	9680
694.22794268985479	9603
694.53705677397568	9584
694.8461626684433	9453
695.15526036411723	9429
695.46434985185817	9445
695.77343112252629	9427
696.08250416698331	9411
696.39156897609041	9209
696.70062554071023	9151
697.00967385170588	9091
697.31871389993967	8900
697.62774567627628	8840
697.9367691715795	8757
698.24578437671425	8772
698.55479128254592	8640
698.86378987994055	8715
699.17278015976422	8586
699.48176211288387	8466
699.79073573016728	8406
700.09970100248211	8277
700.40865792069678	8154
700.71760647568055	8173
701.02654665830289	8082
701.33547845943372	8072
701.64440186994386	8016
701.953316880704	7913
702.26222348258648	7863
702.57112166646323	7712
702.88001142320684	7584
703.18889274369087	7614
703.49776561878878	7341
703.80663003937514	7470
704.11548599632522	7237
704.424333480514	7298
704.73317248281751	7248
705.04200299411241	7136
705.35082500527608	7032
705.65963850718583	6920
705.96844349071966	6930
706.277239946757	6933
706.58602786617655	6764
706.89480723985844	6815
707.20357805868332	6637
707.51234031353147	6647
707.8210939952852	6710
708.12983909482614	6455
708.43857560303707	6501
708.74730351080132	6366
709.05602280900268	6382
709.36473348852519	6295
709.67343554025422	6066
709.98212895507493	6211
710.29081372387361	6109
710.59948983753657	6136
710.90815728695156	6086
711.21681606300581	5932
711.52546615658787	5953
711.83410755858677	5966
712.142740259892	5825
712.45136425139356	5824
712.75997952398222	5842
713.06858606854917	5830
713.37718387598613	5767
713.68577293718556	5779
713.99435324304079	5692
714.30292478444539	5716
714.61148755229283	5684
714.92004153747871	5573
715.228586730898	5461
715.5371231234468	5585
715.8456507060215	5392
716.1541694695195	5479
716.46267940483813	5433
716.77118050287618	5374
717.07967275453245	5219
717.38815615070621	5287
717.69663068229818	5343
718.00509634020852	5243
718.31355311533878	5143
718.62200099859115	5137
718.93043998086807	4988
719.23887005307256	5059
719.5472912061083	4936
719.85570343088023	4948
720.16410671829294	4897
720.47250105925207	4844
720.78088644466413	4823
721.08926286543556	4813
721.397630312474	4814
721.70598877668783	4781
722.01433824898538	4719
722.32267872027637	4762
722.6310101814704	4605
722.93933262347832	4618
723.247646037211	4576
723.5559504135806	4539
723.86424574349962	4475
724.172532017881	4447
724.48080922763859	4348
724.78907736368649	4425
725.09733641693981	4297
725.40558637831452	4268
725.71382723872648	4154
726.02205898909278	4163
726.330281620331	4119
726.63849512335923	4037
726.94669948909632	4036
727.25489470846173	4087
727.56308077237566	3984
727.87125767175894	3921
728.17942539753255	3853
728.48758394061906	3918
728.79573329194113	3818
729.103873442422	3878
729.41200438298551	3840
729.7201261045567	3794
730.0282385980604	3667
730.336341854423	3678
730.64443586457128	3642
730.95252061943211	3678
731.26059610993377	3572
731.56866232700474	3537
731.87671926157418	3596
732.18476690457248	3510
732.49280524692972	3421
732.80083427957743	3385
733.108853993448	3434
733.416864379473	3433
733.72486542858678	3316
734.03285713172284	3308
734.34083947981583	3262
734.648812463801	3254
734.95677607461471	3295
735.26473030319346	3258
735.57267514047442	3163
735.8806105773956	3155
736.188536604896	3148
736.496453213915	3162
736.80436039539245	3058
737.11225814026909	3053
737.42014643948676	3038
737.72802528398745	3046
738.03589466471385	3045
738.34375457260967	3110
738.65160499861884	3020
738.95944593368665	2970
739.2672773687583	2990
739.57509929478044	2958
739.88291170270008	2980
740.190714583465	2879
740.49850792802317	2866
740.80629172732415	2850
741.11406597231735	2835
741.42183065395363	2881
741.7295857631841	2899
742.03733129096065	2867
742.34506722823619	2891
742.65279356596363	2839
742.96051029509727	2798
743.2682174065917	2731
743.57591489140293	2848
743.88360274048648	2731
744.1912809447997	2727
744.49894949530017	2741
744.80660838294614	2726
745.11425759869667	2777
745.42189713351172	2712
745.72952697835171	2658
746.0371471241782	2772
746.34475756195252	2751
746.65235828263792	2728
746.95994927719744	2644
747.26753053659559	2686
747.575102051797	2597
747.88266381376764	2667
748.19021581347351	2564
748.49775804188187	2494
748.80529048996061	2487
749.112813148678	2516
749.42032600900359	2511
749.72782906190753	2495
750.03532229836026	2457
750.34280570933367	2468
750.6502792858	2408
750.95774301873178	2422
751.26519689910356	2431
751.57264091788932	2374
751.88007506606471	2366
752.187499334605	2311
752.49491371448789	2258
752.80231819669029	2220
753.10971277219073	2285
753.41709743196839	2290
753.72447216700266	2226
754.03183696827455	2247
754.33919182676482	2207
754.64653673345617	2185
754.95387167933086	2156
755.26119665537294	2149
755.56851165256649	2140
755.87581666189692	2122
756.1831116743499	2073
756.49039668091223	2068
756.79767167257125	2039
757.10493664031549	2067
757.41219157513342	2050
757.71943646801515	1984
758.02667130995121	1966
758.33389609193284	1995
758.641110804952	1999
758.94831544000181	1954
759.255509988076	1958
759.56269444016868	1910
759.86986878727532	1908
760.17703302039206	1900
760.48418713051535	1889
760.791331108643	1882
761.09846494577323	1845
761.40558863290539	1940
761.71270216103949	1850
762.019805521176	1846
762.32689870431659	1790
762.63398170146365	1780
762.94105450362053	1731
763.24811710179063	1755
763.55516948697914	1707
763.8622116501914	1688
764.169243582434	1713
764.47626527471391	1700
764.78327671803891	1632
765.090277903418	1677
765.39726882186085	1695
765.70424946437731	1706
766.01121982197913	1658
766.31817988567809	1583
766.62512964648715	1631
766.93206909541959	1609
767.23899822349006	1616
767.545917021714	1577
767.8528254811074	1621
768.15972359268665	1548
768.46661134747012	1540
768.77348873647611	1591
769.080355750724	1505
769.387212381234	1545
769.69405861902692	1470
770.00089445512492	1479
770.30771988055051	1465
770.61453488632731	1444
770.9213394634794	1458
771.22813360303212	1470
771.53491729601137	1418
771.84169053344431	1343
772.14845330635808	1381
772.45520560578154	1363
772.7619474227439	1346
773.06867874827583	1380
773.37539957340755	1348
773.68210988917133	1294
773.98880968660012	1303
774.2954989567271	1291
774.60217769058693	1323
774.90884587921471	1280
775.21550351364658	1249
775.5221505849197	1269
775.82878708407168	1226
776.13541300214126	1240
776.44202833016789	1254
776.748633059192	1206
777.05522718025486	1168
777.36181068439862	1150
777.668383562666	1159
777.97494580610123	1080
778.28149740574838	1129
778.58803835265371	1130
778.89456863786313	1130
779.2010882524238	1111
779.50759718738436	1137
779.81409543379368	1097
780.12058298270154	1062
780.42705982515861	1086
780.73352595221661	1077
781.03998135492816	1029
781.34642602434633	1017
781.6528599515259	993
781.95928312752164	990
782.26569554338948	1007
782.57209719018658	992
782.87848805897045	996
783.18486814080018	963
783.491237426735	989
783.79759590783533	940
784.10394357516236	970
784.4102804197787	919
784.71660643274731	903
785.02292160513207	902
785.32922592799821	913
785.63551939241086	841
785.94180198943729	885
786.24807371014481	878
786.55433454560182	879
786.860584486878	873
787.16682352504347	838
787.47305165116927	845
787.77926885632758	833
788.08547513159135	831
788.39167046803459	819
788.697854856732	857
789.00402828875929	798
789.31019075519328	800
789.61634224711111	788
789.92248275559143	786
790.22861227171359	784
790.5347307865577	830
790.84083829120527	745
791.146934776738	755
791.4530202342396	721
791.7590946547931	760
792.06515802948388	786
792.37121034939776	716
792.67725160562111	697
792.983281789242	722
793.28930089134872	713
793.59530890303074	724
793.90130581537858	697
794.2072916194835	663
794.51326630643791	705
794.81922986733491	683
795.125182293269	688
795.4311235753346	662
795.73705370462812	690
796.04297267224661	640
796.34888046928779	633
796.65477708685057	483
796.96066251603452	445
797.2665367479409	598
797.572399773671	595
797.87825158432736	618
798.18409217101362	606
798.48992152483447	615
798.79573963689518	643
799.10154649830224	609
799.407342100163	610
799.7131264335859	598
800.01889948967994	603
800.32466125955557	559
800.63041173432407	551
800.93615090509718	571
801.24187876298845	530
801.54759529911189	575
801.85330050458231	535
802.15899437051587	528
802.46467688802932	554
802.77034804824086	529
803.07600784226941	533
803.38165626123475	532
803.68729329625751	518
803.99291893845964	532
804.29853317896414	501
804.60413600889444	526
804.9097274193756	491
805.215307401533	492
805.52087594649367	474
805.826433045385	474
806.1319786893356	467
806.43751286947565	466
806.74303557693509	483
807.04854680284586	479
807.35404653834053	467
807.65953477455264	465
807.96501150261656	445
808.27047671366836	436
808.575930398844	446
808.88137254928131	430
809.18680315611891	457
809.49222221049615	430
809.79762970355364	445
810.1030256264329	429
810.40840997027635	430
810.71378272622746	393
811.01914388543128	436
811.32449343903272	421
811.62983137817844	425
811.93515769401608	403
812.24047237769446	382
812.54577542036247	396
812.85106681317109	389
813.15634654727194	356
813.46161461381757	372
813.76687100396146	396
814.07211570885818	380
814.37734871966359	369
814.68257002753387	363
814.98777962362738	367
815.29297749910211	344
815.59816364511823	343
815.90333805283615	341
816.20850071341772	361
816.51365161802607	341
816.81879075782456	345
817.123918123978	346
817.42903370765237	349
817.73413750001453	310
818.03922949223272	320
818.34430967547519	341
818.64937804091255	354
818.95443457971544	335
819.25947928305618	313
819.56451214210767	324
819.869533148044	327
820.17454229204077	306
820.47953956527351	312
820.78452495891986	309
821.08949846415817	315
821.39446007216759	326
821.69940977412853	295
822.00434756122263	298
822.309273424632	273
822.61418735554059	286
822.91908934513276	312
823.22397938459414	301
823.5288574651114	284
823.83372357787255	289
824.13857771406583	286
824.44341986488189	269
824.7482500215109	286
825.0530681751452	274
825.35787431697781	282
825.6626684382029	307
825.96745053001541	295
826.2722205836119	272
826.57697859018947	269
826.88172454094638	275
827.18645842708224	268
827.49118023979736	247
827.79588997029362	271
828.10058760977347	263
828.40527314944075	261
828.70994658050017	231
829.01460789415762	271
829.31925708162009	251
829.623894134096	260
829.9285190427936	245
830.23313179892375	248
830.53773239369752	221
830.84232081832727	232
831.14689706402669	241
831.45146112200973	254
831.756012983493	257
832.06055263969222	225
832.36508008182557	217
832.66959530111228	245
832.974098288772	233
833.278589036026	244
833.58306753409624	235
833.88753377420619	227
834.1919877475799	202
834.4964294454436	230
834.800858859023	215
835.10527597954638	202
835.40968079824233	224
835.71407330634065	205
836.01845349507232	220
836.3228213556697	219
836.627176879366	202
836.93152005739512	195
837.235850880993	197
837.54016934139611	221
837.84447542984162	221
838.14876913756893	196
838.45305045581745	200
838.75731937582862	211
839.06157588884412	180
839.36581998610768	204
839.67005165886326	218
839.97427089835651	187
840.27847769583423	187
840.58267204254378	204
840.88685392973446	183
841.1910233486559	190
841.49518029055946	220
841.799324746697	183
842.1034567083226	192
842.40757616669021	181
842.71168311305564	181
843.01577753867559	186
843.31985943480811	203
843.6239287927126	164
843.92798560364861	176
844.23202985887781	192
844.53606154966246	181
844.84008066726642	176
845.14408720295455	183
845.44808114799241	160
845.75206249364749	149
846.05603123118749	183
846.35998735188218	176
846.66393084700178	144
846.9678617078182	173
847.27177992560416	142
847.57568549163352	156
847.87957839718138	179
848.18345863352442	144
848.48732619193936	154
848.79118106370561	145
849.09502324010214	173
849.3988527124103	164
849.702669471912	167
850.00647350989084	177
850.3102648176307	140
850.61404338641739	151
850.91780920753763	149
851.22156227227947	151
851.52530257193177	131
851.82903009778488	140
852.13274484113037	147
852.43644679326053	139
852.74013594546921	149
853.0438122890514	160
853.34747581530337	160
853.651126515522	149
853.95476438100638	147
854.25838940305573	147
854.56200157297087	152
854.86560088205431	154
855.16918732160866	169
855.47276088293859	135
855.77632155734977	139
856.079869336149	151
856.3834042106439	135
856.686926172144	137
856.99043521195938	142
857.29393132140194	126
857.597414491784	118
857.9008847144197	145
858.20434198062446	124
858.50778628171406	130
858.81121760900623	152
859.11463595381974	121
859.41804130747482	134
859.721433661292	127
860.02481300659429	135
860.32817933470471	122
860.63153263694835	116
860.93487290465089	113
861.23820012913973	113
861.54151430174318	117
861.84481541379068	97
862.14810345661351	129
862.45137842154327	117
862.75464029991338	111
863.057889083058	115
863.36112476231335	106
863.66434732901587	110
863.96755677450392	125
864.270753090117	107
864.57393626719488	116
864.87710629708022	119
865.18026317111594	109
865.4834068806457	112
865.78653741701567	124
866.0896547715721	108
866.392758935663	92
866.69584990063765	108
866.99892765784625	101
867.30199219864062	94
867.60504351437385	96
867.90808159639948	103
868.21110643607335	114
868.5141180247515	105
868.81711635379247	102
869.12010141455482	108
869.42307319839892	108
869.7260316966865	104
870.02897690078021	87
870.33190880204393	91
870.63482739184349	107
870.93773266154517	102
871.24062460251616	94
871.54350320612662	98
871.846368463746	98
872.14922036674625	95
872.45205890649981	101
872.75488407438138	99
873.05769586176575	75
873.36049426002944	94
873.66327926055078	85
873.96605085470856	99
874.26880903388292	96
874.57155378945606	86
874.87428511281041	77
875.17700299533021	79
875.47970742840118	80
875.78239840340984	86
876.08507591174407	81
876.38773994479322	66
876.69039049394769	94
876.99302755059944	82
877.29565110614146	82
877.5982611519679	81
877.90085767947471	81
878.20344068005841	72
878.50601014511744	92
878.8085660660513	84
879.1111084342607	88
879.41363724114751	78
879.716152478115	73
880.0186541365681	76
880.32114220791232	74
880.62361668355516	75
880.92607755490474	86
881.22852481337111	81
881.530958450365	73
881.83337845729909	82
882.1357848255866	75
882.438177546643	70
882.740556611884	71
883.04292201272744	74
883.34527374059212	64
883.647611786898	65
883.94993614306657	62
884.25224680052065	70
884.55454375068393	64
884.85682698498238	75
885.159096494842	73
