# Supplementary material for: Anomalous deep-red luminescence of perylene black analogues with strong π-π interactions
Source: Nat Commun. 2023 Apr 6;14:1922. doi: 10.1038/s41467-023-37171-y (PMC10079835; doi:10.1038/s41467-023-37171-y)
Supplement: Supplementary file 3 — Source data [file 41467_2023_37171_MOESM3_ESM.zip › DATA/Temperature-dependent PL spectra and fluorescence decay of crystalline film/Supplementary Fig. 24a/810-80K-1S-EX480NM 287.csv]

471.67766888101448	32
471.99028276455613	25
472.30289504096527	20
472.61550570108284	11
472.92811473574989	26
473.24072213580666	30
473.55332789209336	36
473.86593199544933	12
474.1785344367139	21
474.49113520672552	25
474.80373429632243	25
475.11633169634268	24
475.42892739762328	34
475.74152139100158	28
476.0541136673134	14
476.36670421739564	28
476.67929303208308	32
476.99188010221161	21
477.30446541861556	16
477.61704897212951	36
477.92963075358745	36
478.24221075382258	34
478.55478896366805	34
478.86736537395689	39
479.17993997552071	35
479.49251275919204	38
479.80508371580152	39
480.11765283618081	32
480.43022011116011	33
480.74278553156955	26
481.05534908823893	32
481.3679107719978	26
481.68047057367477	24
481.9930284840986	23
482.3055844940975	4
482.61813859449853	32
482.93069077612978	27
483.24324102981785	15
483.55578934638896	26
483.86833571666938	29
484.18088013148508	23
484.49342258166109	30
484.80596305802226	26
485.11850155139314	15
485.431038052598	16
485.74357255246059	28
486.0561050418039	24
486.36863551145126	18
486.68116395222489	29
486.99369035494715	17
487.30621471043958	20
487.61873700952418	17
487.93125724302115	30
488.24377540175158	18
488.55629147653553	15
488.86880545819321	32
489.1813173375437	32
489.49382710540635	32
489.80633475259975	25
490.11884026994227	29
490.431343648252	16
490.74384487834635	41
491.05634395104295	31
491.36884085715855	13
491.681335587509	30
491.99382813291135	29
492.306318484181	29
492.61880663213338	31
492.93129256758351	29
493.24377628134579	23
493.556257764235	19
493.86873700706491	30
494.18121400064928	32
494.49368873580113	32
494.80616120333332	27
495.11863139405887	39
495.43109929878926	24
495.74356490833679	32
496.05602821351295	17
496.36848920512864	28
496.68094787399497	34
496.99340421092217	31
497.30585820672025	32
497.618309852199	30
497.930759138168	31
498.2432060554363	24
498.55565059481262	27
498.86809274710549	24
499.18053250312255	27
499.49296985367175	39
499.80540478956044	23
500.11783730159578	45
500.43026738058438	40
500.74269501733289	23
501.05512020264717	34
501.36754292733309	38
501.67996318219559	25
501.99238095804031	44
502.30479624567175	29
502.61720903589458	31
502.92961931951248	27
503.24202708732969	26
503.55443233014927	27
503.8668350387747	36
504.17923520400888	34
504.49163281665415	38
504.80402786751279	34
505.11642034738662	18
505.42881024707719	18
505.74119755738593	43
506.05358226911386	32
506.36596437306156	40
506.67834386002937	34
506.99072072081725	39
507.30309494622503	32
507.61546652705232	34
507.92783545409821	30
508.24020171816147	35
508.55256531004056	46
508.86492622053396	39
509.17728444043945	45
509.48963996055494	33
509.80199277167742	41
510.11434286460417	33
510.42669023013229	29
510.73903485905777	37
511.0513767421769	46
511.36371587028589	35
511.67605223418053	36
511.9883858246555	34
512.30071663250646	40
512.6130446485281	40
512.92536986351467	51
513.237692268261	34
513.55001185356036	50
513.86232861020676	34
514.17464252899379	29
514.48695360071429	26
514.79926181616122	47
515.1115671661272	40
515.42386964140451	44
515.73616923278553	36
516.0484659310614	24
516.36075972702429	33
516.67305061146533	37
516.985338575175	41
517.29762360894472	50
517.60990570356478	40
517.922184849825	46
518.23446103851586	46
518.54673426042689	31
518.85900450634756	32
519.17127176706674	40
519.483536033374	32
519.79579729605769	52
520.10805554590615	55
520.42031077370768	53
520.73256297025046	36
521.04481212632174	45
521.35705823270951	44
521.66930128020044	51
521.98154125958183	44
522.29377816164072	46
522.60601197716289	56
522.918242696935	48
523.23047031174337	43
523.54269481237316	42
523.85491618961044	30
524.16713443424021	61
524.4793495370476	54
524.79156148881771	45
525.10377028033486	63
525.41597590238371	47
525.72817834574835	45
526.04037760121275	51
526.35257365956079	55
526.66476651157541	50
526.97695614804047	55
527.28914255973893	57
527.60132573745352	53
527.913505671967	61
528.22568235406175	52
528.53785577451981	54
528.85002592412343	58
529.1621927936543	50
529.47435637389367	57
529.78651665562359	47
530.09867362962461	55
530.41082728667811	49
530.72297761756442	50
531.03512461306445	44
531.34726826395831	38
531.65940856102623	50
531.971545495048	48
532.28367905680363	58
532.59580923707233	53
532.90793602663371	45
533.220059416267	68
533.53217939675073	55
533.84429595886411	71
534.15640909338572	64
534.4685187910934	66
534.780625042766	56
535.09272783918118	56
535.40482717111672	39
535.7169230293506	54
536.02901540465984	67
536.3411042878223	70
536.65318966961456	61
536.96527154081377	62
537.27734989219641	59
537.58942471453952	61
537.90149599861934	69
538.21356373521166	55
538.525627915093	63
538.83768852903938	78
539.1497455678259	53
539.46179902222855	60
539.77384888302288	55
540.08589514098355	75
540.397937786886	63
540.709976811505	74
541.02201220561517	68
541.33404395999116	74
541.64607206540768	73
541.95809651263846	63
542.27011729245783	77
542.58213439563963	84
542.89414781295784	73
543.20615753518621	66
543.51816355309779	80
543.83016585746611	70
544.14216443906435	96
544.45415928866555	61
544.76615039704268	75
545.07813775496857	90
545.39012135321548	71
545.702101182556	80
546.01407723376258	79
546.32604949760741	60
546.63801796486257	76
546.94998262629974	81
547.26194347269052	71
547.57390049480739	82
547.885853683421	90
548.19780302930315	74
548.50974852322486	90
548.82169015595764	76
549.13362791827217	79
549.44556180093923	82
549.75749179472973	87
550.06941789041446	92
550.38134007876363	106
550.69325835054758	96
551.00517269653687	83
551.3170831075015	84
551.62898957421146	88
551.94089208743651	83
552.25279063794687	82
552.56468521651209	82
552.87657581390135	92
553.18846242088455	84
553.50034502823075	85
553.81222362670962	82
554.12409820708967	100
554.43596876014067	78
554.74783527663089	85
555.05969774732978	82
555.37155616300538	92
555.68341051442712	97
555.99526079236273	93
556.30710698758139	98
556.61894909085117	93
556.93078709294	96
557.24262098461634	92
557.55445075664829	93
557.86627639980384	87
558.17809790485069	99
558.48991526255691	89
558.80172846369	86
559.11353749901775	104
559.42534235930725	95
559.73714303532677	80
560.048939517843	89
560.36073179762388	91
560.67251986543613	96
560.984303712047	119
561.29608332822386	108
561.60785870473319	100
561.91962983234259	104
562.23139670181831	106
562.5431593039275	96
562.85491762943673	109
563.16667166911293	93
563.47842141372234	111
563.79016685403167	111
564.10190798080725	96
564.4136447848158	105
564.72537725682344	114
565.0371053875964	104
565.348829167901	103
565.66054858850339	103
565.97226364016967	91
566.28397431366591	107
566.59568059975811	109
566.90738248921252	111
567.21907997279447	114
567.53077304127044	100
567.84246168540574	109
568.15414589596639	122
568.465825663718	114
568.77750097942624	125
569.089171833857	120
569.40083821777546	109
569.71250012194776	108
570.02415753713876	129
570.33581045411449	112
570.64745886363994	121
570.95910275648112	113
571.27074212340278	111
571.58237695517073	105
571.89400724255	117
572.20563297630588	125
572.51725414720408	108
572.82887074600922	127
573.140482763487	127
573.45209019040249	122
573.7636930175205	122
574.07529123560676	118
574.38688483542614	125
574.69847380774354	125
575.0100581433245	129
575.32163783293379	126
575.63321286733662	120
575.94478323729788	124
576.25634893358279	116
576.56790994695643	128
576.87946626818371	135
577.19101788802948	109
577.50256479725908	134
577.81410698663751	140
578.12564444692964	131
578.43717716890046	135
578.748705143315	124
579.06022836093825	138
579.37174681253532	116
579.68326048887138	133
579.99476938071086	136
580.30627347881955	149
580.61777277396186	131
580.92926725690313	128
581.24075691840824	133
581.55224174924251	134
581.86372174017083	131
582.17519688195853	150
582.48666716537036	139
582.7981325811719	134
583.10959312012767	135
583.42104877300335	132
583.7324995305637	145
584.04394538357462	157
584.35538632280077	140
584.66682233900747	139
584.97825342296017	167
585.28967956542385	143
585.60110075716432	148
585.91251698894655	136
586.22392825153634	135
586.53533453569889	136
586.84673583219944	142
587.15813213180388	157
587.46952342527754	162
587.7809097033861	124
588.09229095689534	145
588.40366717657048	168
588.71503835317753	138
589.0264044774824	144
589.33776554025042	153
589.64912153224782	151
589.96047244424017	137
590.27181826699382	137
590.58315899127456	138
590.89449460784817	148
591.20582510748113	159
591.51715048093956	159
591.82847071898937	138
592.13978581239712	151
592.45109575192873	154
592.76240052835112	151
593.07370013243042	143
593.3849945549332	156
593.69628378662594	159
594.00756781827545	156
594.31884664064819	145
594.630120244511	155
594.941388620631	153
595.25265175977484	163
595.56390965270953	165
595.87516229020218	142
596.18640966301973	151
596.49765176192955	177
596.808888577699	156
597.12012010109527	177
597.431346322886	154
597.74256723383849	168
598.05378282472054	161
598.36499308629959	160
598.67619800934381	183
598.98739758462068	174
599.29859180289839	164
599.60978065494464	184
599.92096413152808	164
600.23214222341653	174
600.54331492137851	180
600.8544822161823	172
601.16564409859654	170
601.47680055938963	177
601.78795158933065	168
602.09909717918788	182
602.41023731973064	186
602.7213720017279	198
603.03250121594863	162
603.34362495316191	177
603.65474320413728	180
603.96585595964427	180
604.27696321045244	178
604.58806494733119	172
604.89916116105053	198
605.21025184237988	205
605.52133698208979	193
605.83241657095016	209
606.14349059973131	194
606.45455905920358	219
606.76562194013707	230
607.07667923330268	248
607.38773092947145	226
607.69877701941346	217
608.00981749390053	227
608.320852343703	243
608.63188155959222	234
608.94290513234012	235
609.25392305271782	251
609.5649353114967	265
609.87594189944855	254
610.18694280734576	270
610.4979380259598	276
610.808927546063	285
611.11991135842777	295
611.43088945382658	296
611.74186182303174	321
612.05282845681631	333
612.36378934595268	322
612.67474448121459	345
612.98569385337441	335
613.296637453206	357
613.60757527148257	349
613.918507298978	347
614.22943352646575	369
614.54035394471975	374
614.851268544514	403
615.16217731662334	424
615.47308025182144	456
615.783977340883	436
616.09486857458319	455
616.40575394369625	466
616.71663343899775	472
617.02750705126232	526
617.338374771266	546
617.64923658978387	532
617.96009249759163	558
618.27094248546541	597
618.58178654418077	623
618.89262466451476	607
619.20345683724292	664
619.51428305314255	670
619.82510330298965	708
620.1359175775616	777
620.44672586763534	777
620.75752816398847	785
621.068324457398	796
621.37911473864165	865
621.6898989984976	855
622.00067722774349	920
622.311449417158	990
622.622215557519	1015
622.93297563960539	1022
623.24372965419582	1074
623.55447759206936	1196
623.865219444005	1175
624.17595520078237	1213
624.48668485318069	1237
624.79740839198018	1328
625.10812580796028	1343
625.41883709190154	1384
625.729542234584	1405
626.04024122678845	1455
626.35093405929581	1566
626.66162072288671	1561
626.97230120834263	1675
627.2829755064447	1758
627.59364360797474	1786
627.90430550371445	1840
628.21496118444588	1950
628.5256106409513	1986
628.836253864013	2022
629.14689084441409	2144
629.457521572937	2232
629.7681460403652	2286
630.07876423748189	2360
630.38937615507041	2408
630.69998178391484	2474
631.010581114799	2591
631.32117413850744	2638
631.63176084582437	2756
631.94234122753437	2791
632.25291527442278	2962
632.56348297727436	3095
632.87404432687458	3185
633.18459931400935	3264
633.49514792946434	3416
633.80569016402546	3441
634.11622600847932	3580
634.42675545361226	3743
634.73727849021157	3815
635.04779510906383	3965
635.35830530095654	4093
635.66880905667722	4272
635.97930636701369	4387
636.289797222754	4548
636.60028161468631	4588
636.9107595335995	4785
637.22123097028225	5052
637.53169591552341	5178
637.84215436011266	5206
638.152606294839	5513
638.46305171049278	5669
638.77349059786411	5879
639.08392294774285	6029
639.39434875092	6257
639.70476799818641	6420
640.01518068033317	6645
640.32558678815155	6764
640.63598631243337	7107
640.94637924397057	7285
641.25676557355519	7510
641.56714529197973	7805
641.87751839003738	7893
642.18788485852053	8255
642.49824468822294	8443
642.80859786993813	8740
643.11894439445985	8941
643.42928425258208	9135
643.73961743509938	9517
644.04994393280663	9590
644.36026373649872	9871
644.67057683697055	10240
644.98088322501837	10618
645.2911828914373	10827
645.601475827024	11080
645.91176202257464	11409
646.22204146888612	11552
646.53231415675509	11839
646.84258007697929	12149
647.15283922035587	12351
647.463091577683	12644
647.773337139759	13049
648.083575897382	13378
648.39380784135119	13655
648.70403296246513	13911
649.01425125152366	14159
649.32446269932632	14682
649.63466729667323	14725
649.94486503436462	15326
650.25505590320108	15406
650.56523989398363	15885
650.87541699751341	16110
651.185587204592	16427
651.4957505060213	16778
651.80590689260373	17297
652.1160563551415	17414
652.42619888443744	17798
652.73633447129487	18051
653.046463106517	18556
653.356584780908	19021
653.66669948527158	19177
653.9768072104124	19585
654.28690794713532	20185
654.59700168624511	20465
654.90708841854746	20788
655.21716813484807	20959
655.52724082595307	21589
655.83730648266874	21779
656.147365095802	22142
656.45741665615992	22596
656.76746115454966	22738
657.0774985817792	23362
657.38752892865682	23710
657.6975521859905	24001
658.00756834458946	24354
658.3175773952629	24840
658.62757932881971	25122
658.93757413607022	25732
659.24756180782458	25895
659.557542334893	26224
659.86751570808667	26604
660.17748191821681	27408
660.48744095609493	27275
660.797392812533	27750
661.107337478343	28349
661.41727494433781	28577
661.72720520133055	28903
662.03712824013462	29384
662.34704405156356	29885
662.65695262643123	30003
662.96685395555278	30484
663.27674802974263	30831
663.58663483981582	31199
663.89651437658813	31500
664.2063866308755	31910
664.51625159349419	32463
664.82610925526069	32569
665.1359596069924	33026
665.44580263950638	33133
665.75563834362072	33611
666.06546671015326	34021
666.375287729923	34376
666.6851013937486	34409
666.99490769244937	34560
667.30470661684512	35126
667.61449815775586	35266
667.924282306002	36084
668.23405905240463	36026
668.54382838778463	36218
668.85359030296411	36653
669.16334478876468	36910
669.47309183600908	37215
669.78283143551982	37190
670.09256357812023	37595
670.40228825463407	37793
670.71200545588522	38120
671.0217151726979	38282
671.33141739589735	38493
671.64111211630836	38585
671.950799324757	38982
672.26047901206869	39052
672.57015116907019	39347
672.87981578658844	39199
673.18947285545039	39632
673.49912236648379	39661
673.808764310517	39700
674.11839867837818	39961
674.42802546089627	40214
674.7376446489003	39955
675.04725623322054	40328
675.35686020468688	40133
675.66645655412981	40138
675.97604527238025	40036
676.28562635026981	40292
676.59519977863033	40194
676.90476554829365	40471
677.214323650093	40296
677.523874074861	40148
677.83341681343165	40436
678.14295185663866	40320
678.45247919531619	40237
678.76199882029937	40012
679.07151072242357	40036
679.38101489252415	39969
679.69051132143761	39705
680.00000000000011	39812
680.309480919049	39687
680.61895406942153	39413
680.92841944195573	39322
681.23787702749	39112
681.54732681686278	39188
681.85676880091387	39056
682.16620297048223	38837
682.47562931640857	38726
682.78504782953348	38590
683.09445850069744	38299
683.40386132074252	38082
683.71325628051045	38066
684.02264337084353	37850
684.33202258258461	37713
684.64139390657726	37499
684.95075733366514	37238
685.26011285469224	37181
685.56946046050336	37241
685.87880014194377	36710
686.188131889859	36607
686.49745569509537	36695
686.80677154849934	36220
687.11607944091793	36052
687.42537936319832	35949
687.73467130618883	35611
688.04395526073779	35468
688.3532312176942	35197
688.66249916790753	35072
688.97175910222734	35002
689.28101101150423	34609
689.59025488658881	34342
689.89949071833291	34145
690.20871849758782	34105
690.51793821520585	33720
690.82714986204019	33571
691.13635342894349	33242
691.44554890677	32614
691.75473628637371	32781
692.06391555860955	32528
692.37308671433209	32292
692.682249744398	32180
692.991404639663	31659
693.30055139098351	31605
693.60968998921726	31347
693.9188204252215	30901
694.22794268985479	30836
694.53705677397568	30293
694.8461626684433	30073
695.15526036411723	29520
695.46434985185817	29334
695.77343112252629	29230
696.08250416698331	28752
696.39156897609041	28591
696.70062554071023	28070
697.00967385170588	28066
697.31871389993967	27552
697.62774567627628	27247
697.9367691715795	26685
698.24578437671425	26452
698.55479128254592	26167
698.86378987994055	25794
699.17278015976422	25209
699.48176211288387	24944
699.79073573016728	24492
700.09970100248211	24306
700.40865792069678	24056
700.71760647568055	23689
701.02654665830289	23401
701.33547845943372	22771
701.64440186994386	22543
701.953316880704	22241
702.26222348258648	21808
702.57112166646323	21669
702.88001142320684	21320
703.18889274369087	20860
703.49776561878878	20532
703.80663003937514	20386
704.11548599632522	20008
704.424333480514	19669
704.73317248281751	19240
705.04200299411241	19001
705.35082500527608	18628
705.65963850718583	18530
705.96844349071966	18227
706.277239946757	17943
706.58602786617655	17689
706.89480723985844	17414
707.20357805868332	17064
707.51234031353147	16795
707.8210939952852	16747
708.12983909482614	16388
708.43857560303707	16183
708.74730351080132	15988
709.05602280900268	15616
709.36473348852519	15576
709.67343554025422	15323
709.98212895507493	15073
710.29081372387361	14879
710.59948983753657	14581
710.90815728695156	14595
711.21681606300581	14376
711.52546615658787	13985
711.83410755858677	13951
712.142740259892	13708
712.45136425139356	13811
712.75997952398222	13395
713.06858606854917	13318
713.37718387598613	13202
713.68577293718556	12926
713.99435324304079	13015
714.30292478444539	13007
714.61148755229283	12654
714.92004153747871	12525
715.228586730898	12475
715.5371231234468	12315
715.8456507060215	12105
716.1541694695195	12028
716.46267940483813	11737
716.77118050287618	11841
717.07967275453245	11594
717.38815615070621	11525
717.69663068229818	11468
718.00509634020852	11245
718.31355311533878	11249
718.62200099859115	11153
718.93043998086807	10826
719.23887005307256	10794
719.5472912061083	10755
719.85570343088023	10545
720.16410671829294	10445
720.47250105925207	10372
720.78088644466413	10274
721.08926286543556	10085
721.397630312474	10285
721.70598877668783	10049
722.01433824898538	9901
722.32267872027637	9881
722.6310101814704	9726
722.93933262347832	9615
723.247646037211	9485
723.5559504135806	9503
723.86424574349962	9422
724.172532017881	9358
724.48080922763859	9217
724.78907736368649	9083
725.09733641693981	9173
725.40558637831452	9161
725.71382723872648	8795
726.02205898909278	8896
726.330281620331	8804
726.63849512335923	8742
726.94669948909632	8619
727.25489470846173	8554
727.56308077237566	8448
727.87125767175894	8449
728.17942539753255	8370
728.48758394061906	8266
728.79573329194113	8224
729.103873442422	8260
729.41200438298551	8111
729.7201261045567	8126
730.0282385980604	8089
730.336341854423	8057
730.64443586457128	8112
730.95252061943211	7960
731.26059610993377	7914
731.56866232700474	7825
731.87671926157418	7728
732.18476690457248	7759
732.49280524692972	7754
732.80083427957743	7639
733.108853993448	7655
733.416864379473	7629
733.72486542858678	7517
734.03285713172284	7516
734.34083947981583	7445
734.648812463801	7392
734.95677607461471	7392
735.26473030319346	7480
735.57267514047442	7321
735.8806105773956	7212
736.188536604896	7238
736.496453213915	7277
736.80436039539245	7215
737.11225814026909	7225
737.42014643948676	7269
737.72802528398745	7245
738.03589466471385	7237
738.34375457260967	7230
738.65160499861884	7181
738.95944593368665	7284
739.2672773687583	7147
739.57509929478044	7094
739.88291170270008	7098
740.190714583465	7091
740.49850792802317	7006
740.80629172732415	7093
741.11406597231735	7200
741.42183065395363	7182
741.7295857631841	7125
742.03733129096065	7031
742.34506722823619	7059
742.65279356596363	7144
742.96051029509727	7151
743.2682174065917	7049
743.57591489140293	7101
743.88360274048648	7020
744.1912809447997	7002
744.49894949530017	7060
744.80660838294614	7082
745.11425759869667	7275
745.42189713351172	7082
745.72952697835171	7124
746.0371471241782	7108
746.34475756195252	7059
746.65235828263792	6981
746.95994927719744	6956
747.26753053659559	6929
747.575102051797	7015
747.88266381376764	6904
748.19021581347351	6910
748.49775804188187	6923
748.80529048996061	6809
749.112813148678	6896
749.42032600900359	6823
749.72782906190753	6823
750.03532229836026	6735
750.34280570933367	6785
750.6502792858	6714
750.95774301873178	6559
751.26519689910356	6594
751.57264091788932	6503
751.88007506606471	6474
752.187499334605	6417
752.49491371448789	6563
752.80231819669029	6449
753.10971277219073	6302
753.41709743196839	6316
753.72447216700266	6208
754.03183696827455	6142
754.33919182676482	6087
754.64653673345617	6035
754.95387167933086	6056
755.26119665537294	6154
755.56851165256649	6103
755.87581666189692	6024
756.1831116743499	5934
756.49039668091223	5913
756.79767167257125	5760
757.10493664031549	5810
757.41219157513342	5648
757.71943646801515	5723
758.02667130995121	5659
758.33389609193284	5648
758.641110804952	5491
758.94831544000181	5520
759.255509988076	5576
759.56269444016868	5422
759.86986878727532	5385
760.17703302039206	5431
760.48418713051535	5372
760.791331108643	5333
761.09846494577323	5283
761.40558863290539	5300
761.71270216103949	5155
762.019805521176	5127
762.32689870431659	5125
762.63398170146365	4978
762.94105450362053	4932
763.24811710179063	4949
763.55516948697914	4966
763.8622116501914	4904
764.169243582434	4898
764.47626527471391	4888
764.78327671803891	4864
765.090277903418	4712
765.39726882186085	4721
765.70424946437731	4822
766.01121982197913	4605
766.31817988567809	4564
766.62512964648715	4614
766.93206909541959	4466
767.23899822349006	4366
767.545917021714	4363
767.8528254811074	4354
768.15972359268665	4329
768.46661134747012	4305
768.77348873647611	4286
769.080355750724	4084
769.387212381234	4183
769.69405861902692	4145
770.00089445512492	4109
770.30771988055051	4116
770.61453488632731	4099
770.9213394634794	3942
771.22813360303212	3922
771.53491729601137	3908
771.84169053344431	3768
772.14845330635808	3703
772.45520560578154	3662
772.7619474227439	3688
773.06867874827583	3604
773.37539957340755	3637
773.68210988917133	3625
773.98880968660012	3495
774.2954989567271	3457
774.60217769058693	3408
774.90884587921471	3375
775.21550351364658	3420
775.5221505849197	3381
775.82878708407168	3291
776.13541300214126	3149
776.44202833016789	3209
776.748633059192	3134
777.05522718025486	3102
777.36181068439862	3062
777.668383562666	2953
777.97494580610123	2927
778.28149740574838	2934
778.58803835265371	2834
778.89456863786313	2870
779.2010882524238	2872
779.50759718738436	2841
779.81409543379368	2724
780.12058298270154	2806
780.42705982515861	2736
780.73352595221661	2654
781.03998135492816	2635
781.34642602434633	2595
781.6528599515259	2422
781.95928312752164	2433
782.26569554338948	2427
782.57209719018658	2415
782.87848805897045	2385
783.18486814080018	2344
783.491237426735	2327
783.79759590783533	2360
784.10394357516236	2327
784.4102804197787	2283
784.71660643274731	2218
785.02292160513207	2231
785.32922592799821	2163
785.63551939241086	2099
785.94180198943729	2114
786.24807371014481	2048
786.55433454560182	2026
786.860584486878	1964
787.16682352504347	1926
787.47305165116927	1949
787.77926885632758	1902
788.08547513159135	1915
788.39167046803459	1959
788.697854856732	1912
789.00402828875929	1830
789.31019075519328	1839
789.61634224711111	1837
789.92248275559143	1761
790.22861227171359	1750
790.5347307865577	1746
790.84083829120527	1744
791.146934776738	1677
791.4530202342396	1630
791.7590946547931	1670
792.06515802948388	1600
792.37121034939776	1566
792.67725160562111	1578
792.983281789242	1558
793.28930089134872	1523
793.59530890303074	1554
793.90130581537858	1501
794.2072916194835	1477
794.51326630643791	1485
794.81922986733491	1438
795.125182293269	1431
795.4311235753346	1418
795.73705370462812	1372
796.04297267224661	1442
796.34888046928779	1351
796.65477708685057	1188
796.96066251603452	1106
797.2665367479409	1313
797.572399773671	1274
797.87825158432736	1255
798.18409217101362	1243
798.48992152483447	1256
798.79573963689518	1302
799.10154649830224	1243
799.407342100163	1206
799.7131264335859	1194
800.01889948967994	1187
800.32466125955557	1179
800.63041173432407	1164
800.93615090509718	1139
801.24187876298845	1131
801.54759529911189	1096
801.85330050458231	1079
802.15899437051587	1072
802.46467688802932	1044
802.77034804824086	1047
803.07600784226941	1063
803.38165626123475	1043
803.68729329625751	1053
803.99291893845964	1015
804.29853317896414	999
804.60413600889444	986
804.9097274193756	1006
805.215307401533	937
805.52087594649367	974
805.826433045385	940
806.1319786893356	983
806.43751286947565	945
806.74303557693509	911
807.04854680284586	955
807.35404653834053	887
807.65953477455264	860
807.96501150261656	842
808.27047671366836	873
808.575930398844	853
808.88137254928131	857
809.18680315611891	879
809.49222221049615	854
809.79762970355364	834
810.1030256264329	817
810.40840997027635	822
810.71378272622746	788
811.01914388543128	785
811.32449343903272	790
811.62983137817844	791
811.93515769401608	772
812.24047237769446	733
812.54577542036247	774
812.85106681317109	756
813.15634654727194	746
813.46161461381757	750
813.76687100396146	731
814.07211570885818	701
814.37734871966359	746
814.68257002753387	704
814.98777962362738	711
815.29297749910211	709
815.59816364511823	695
815.90333805283615	654
816.20850071341772	696
816.51365161802607	702
816.81879075782456	650
817.123918123978	647
817.42903370765237	658
817.73413750001453	678
818.03922949223272	662
818.34430967547519	625
818.64937804091255	663
818.95443457971544	656
819.25947928305618	650
819.56451214210767	612
819.869533148044	619
820.17454229204077	613
820.47953956527351	625
820.78452495891986	611
821.08949846415817	576
821.39446007216759	633
821.69940977412853	590
822.00434756122263	622
822.309273424632	551
822.61418735554059	575
822.91908934513276	588
823.22397938459414	578
823.5288574651114	582
823.83372357787255	587
824.13857771406583	593
824.44341986488189	567
824.7482500215109	552
825.0530681751452	571
825.35787431697781	529
825.6626684382029	584
825.96745053001541	555
826.2722205836119	547
826.57697859018947	560
826.88172454094638	510
827.18645842708224	521
827.49118023979736	529
827.79588997029362	536
828.10058760977347	538
828.40527314944075	532
828.70994658050017	511
829.01460789415762	544
829.31925708162009	543
829.623894134096	535
829.9285190427936	512
830.23313179892375	527
830.53773239369752	489
830.84232081832727	506
831.14689706402669	511
831.45146112200973	490
831.756012983493	515
832.06055263969222	491
832.36508008182557	483
832.66959530111228	510
832.974098288772	514
833.278589036026	485
833.58306753409624	527
833.88753377420619	474
834.1919877475799	457
834.4964294454436	486
834.800858859023	478
835.10527597954638	481
835.40968079824233	469
835.71407330634065	443
836.01845349507232	467
836.3228213556697	444
836.627176879366	454
836.93152005739512	470
837.235850880993	457
837.54016934139611	454
837.84447542984162	452
838.14876913756893	442
838.45305045581745	447
838.75731937582862	437
839.06157588884412	418
839.36581998610768	429
839.67005165886326	413
839.97427089835651	418
840.27847769583423	414
840.58267204254378	421
840.88685392973446	377
841.1910233486559	386
841.49518029055946	422
841.799324746697	413
842.1034567083226	405
842.40757616669021	410
842.71168311305564	407
843.01577753867559	403
843.31985943480811	405
843.6239287927126	398
843.92798560364861	389
844.23202985887781	374
844.53606154966246	375
844.84008066726642	364
845.14408720295455	392
845.44808114799241	374
845.75206249364749	363
846.05603123118749	369
846.35998735188218	368
846.66393084700178	371
846.9678617078182	375
847.27177992560416	358
847.57568549163352	377
847.87957839718138	376
848.18345863352442	333
848.48732619193936	334
848.79118106370561	350
849.09502324010214	378
849.3988527124103	354
849.702669471912	350
850.00647350989084	314
850.3102648176307	369
850.61404338641739	320
850.91780920753763	331
851.22156227227947	327
851.52530257193177	347
851.82903009778488	336
852.13274484113037	319
852.43644679326053	326
852.74013594546921	316
853.0438122890514	311
853.34747581530337	328
853.651126515522	323
853.95476438100638	300
854.25838940305573	332
854.56200157297087	336
854.86560088205431	327
855.16918732160866	281
855.47276088293859	312
855.77632155734977	344
856.079869336149	322
856.3834042106439	298
856.686926172144	302
856.99043521195938	292
857.29393132140194	295
857.597414491784	275
857.9008847144197	262
858.20434198062446	277
858.50778628171406	298
858.81121760900623	262
859.11463595381974	290
859.41804130747482	289
859.721433661292	270
860.02481300659429	285
860.32817933470471	269
860.63153263694835	278
860.93487290465089	247
861.23820012913973	261
861.54151430174318	234
861.84481541379068	263
862.14810345661351	267
862.45137842154327	258
862.75464029991338	256
863.057889083058	245
863.36112476231335	244
863.66434732901587	255
863.96755677450392	239
864.270753090117	257
864.57393626719488	220
864.87710629708022	239
865.18026317111594	245
865.4834068806457	249
865.78653741701567	241
866.0896547715721	222
866.392758935663	246
866.69584990063765	229
866.99892765784625	230
867.30199219864062	227
867.60504351437385	218
867.90808159639948	211
868.21110643607335	218
868.5141180247515	219
868.81711635379247	205
869.12010141455482	211
869.42307319839892	220
869.7260316966865	225
870.02897690078021	205
870.33190880204393	191
870.63482739184349	185
870.93773266154517	211
871.24062460251616	196
871.54350320612662	207
871.846368463746	205
872.14922036674625	207
872.45205890649981	199
872.75488407438138	179
873.05769586176575	191
873.36049426002944	191
873.66327926055078	172
873.96605085470856	179
874.26880903388292	188
874.57155378945606	189
874.87428511281041	176
875.17700299533021	169
875.47970742840118	168
875.78239840340984	175
876.08507591174407	161
876.38773994479322	169
876.69039049394769	167
876.99302755059944	161
877.29565110614146	163
877.5982611519679	171
877.90085767947471	165
878.20344068005841	156
878.50601014511744	156
878.8085660660513	157
879.1111084342607	153
879.41363724114751	152
879.716152478115	149
880.0186541365681	158
880.32114220791232	162
880.62361668355516	139
880.92607755490474	132
881.22852481337111	139
881.530958450365	156
881.83337845729909	127
882.1357848255866	145
882.438177546643	146
882.740556611884	128
883.04292201272744	133
883.34527374059212	150
883.647611786898	141
883.94993614306657	145
884.25224680052065	133
884.55454375068393	142
884.85682698498238	136
885.159096494842	144
