# Supplementary material for: Anomalous deep-red luminescence of perylene black analogues with strong π-π interactions
Source: Nat Commun. 2023 Apr 6;14:1922. doi: 10.1038/s41467-023-37171-y (PMC10079835; doi:10.1038/s41467-023-37171-y)
Supplement: Supplementary file 3 — Source data [file 41467_2023_37171_MOESM3_ESM.zip › DATA/Temperature-dependent PL spectra and fluorescence decay of crystalline film/Supplementary Fig. 24a/810-90K-1S-EX480NM 288.csv]

471.67766888101448	33
471.99028276455613	25
472.30289504096527	19
472.61550570108284	27
472.92811473574989	32
473.24072213580666	13
473.55332789209336	24
473.86593199544933	28
474.1785344367139	18
474.49113520672552	25
474.80373429632243	27
475.11633169634268	26
475.42892739762328	35
475.74152139100158	11
476.0541136673134	18
476.36670421739564	20
476.67929303208308	35
476.99188010221161	19
477.30446541861556	37
477.61704897212951	22
477.92963075358745	27
478.24221075382258	37
478.55478896366805	30
478.86736537395689	37
479.17993997552071	49
479.49251275919204	35
479.80508371580152	28
480.11765283618081	37
480.43022011116011	37
480.74278553156955	27
481.05534908823893	32
481.3679107719978	30
481.68047057367477	18
481.9930284840986	36
482.3055844940975	20
482.61813859449853	22
482.93069077612978	28
483.24324102981785	20
483.55578934638896	28
483.86833571666938	21
484.18088013148508	22
484.49342258166109	35
484.80596305802226	36
485.11850155139314	30
485.431038052598	19
485.74357255246059	32
486.0561050418039	16
486.36863551145126	33
486.68116395222489	32
486.99369035494715	25
487.30621471043958	26
487.61873700952418	32
487.93125724302115	32
488.24377540175158	32
488.55629147653553	20
488.86880545819321	36
489.1813173375437	21
489.49382710540635	26
489.80633475259975	25
490.11884026994227	34
490.431343648252	20
490.74384487834635	24
491.05634395104295	28
491.36884085715855	25
491.681335587509	32
491.99382813291135	30
492.306318484181	30
492.61880663213338	41
492.93129256758351	22
493.24377628134579	37
493.556257764235	31
493.86873700706491	30
494.18121400064928	33
494.49368873580113	23
494.80616120333332	39
495.11863139405887	39
495.43109929878926	22
495.74356490833679	35
496.05602821351295	39
496.36848920512864	24
496.68094787399497	21
496.99340421092217	36
497.30585820672025	21
497.618309852199	25
497.930759138168	18
498.2432060554363	23
498.55565059481262	33
498.86809274710549	42
499.18053250312255	20
499.49296985367175	34
499.80540478956044	41
500.11783730159578	33
500.43026738058438	31
500.74269501733289	33
501.05512020264717	39
501.36754292733309	23
501.67996318219559	32
501.99238095804031	39
502.30479624567175	41
502.61720903589458	31
502.92961931951248	30
503.24202708732969	41
503.55443233014927	31
503.8668350387747	45
504.17923520400888	31
504.49163281665415	28
504.80402786751279	30
505.11642034738662	37
505.42881024707719	30
505.74119755738593	37
506.05358226911386	27
506.36596437306156	37
506.67834386002937	45
506.99072072081725	42
507.30309494622503	27
507.61546652705232	50
507.92783545409821	30
508.24020171816147	40
508.55256531004056	56
508.86492622053396	39
509.17728444043945	25
509.48963996055494	41
509.80199277167742	28
510.11434286460417	43
510.42669023013229	36
510.73903485905777	30
511.0513767421769	40
511.36371587028589	51
511.67605223418053	37
511.9883858246555	26
512.30071663250646	40
512.6130446485281	44
512.92536986351467	56
513.237692268261	47
513.55001185356036	46
513.86232861020676	32
514.17464252899379	45
514.48695360071429	33
514.79926181616122	47
515.1115671661272	47
515.42386964140451	37
515.73616923278553	29
516.0484659310614	39
516.36075972702429	40
516.67305061146533	46
516.985338575175	54
517.29762360894472	49
517.60990570356478	41
517.922184849825	48
518.23446103851586	33
518.54673426042689	50
518.85900450634756	38
519.17127176706674	48
519.483536033374	50
519.79579729605769	37
520.10805554590615	47
520.42031077370768	46
520.73256297025046	48
521.04481212632174	52
521.35705823270951	41
521.66930128020044	55
521.98154125958183	40
522.29377816164072	50
522.60601197716289	45
522.918242696935	53
523.23047031174337	55
523.54269481237316	54
523.85491618961044	50
524.16713443424021	44
524.4793495370476	57
524.79156148881771	45
525.10377028033486	44
525.41597590238371	54
525.72817834574835	68
526.04037760121275	37
526.35257365956079	42
526.66476651157541	62
526.97695614804047	54
527.28914255973893	57
527.60132573745352	55
527.913505671967	53
528.22568235406175	54
528.53785577451981	53
528.85002592412343	46
529.1621927936543	56
529.47435637389367	47
529.78651665562359	59
530.09867362962461	69
530.41082728667811	59
530.72297761756442	49
531.03512461306445	57
531.34726826395831	49
531.65940856102623	60
531.971545495048	71
532.28367905680363	49
532.59580923707233	59
532.90793602663371	52
533.220059416267	55
533.53217939675073	68
533.84429595886411	53
534.15640909338572	50
534.4685187910934	55
534.780625042766	65
535.09272783918118	65
535.40482717111672	60
535.7169230293506	61
536.02901540465984	64
536.3411042878223	74
536.65318966961456	68
536.96527154081377	48
537.27734989219641	55
537.58942471453952	65
537.90149599861934	54
538.21356373521166	76
538.525627915093	93
538.83768852903938	73
539.1497455678259	65
539.46179902222855	59
539.77384888302288	50
540.08589514098355	65
540.397937786886	75
540.709976811505	74
541.02201220561517	72
541.33404395999116	75
541.64607206540768	90
541.95809651263846	59
542.27011729245783	86
542.58213439563963	76
542.89414781295784	79
543.20615753518621	81
543.51816355309779	81
543.83016585746611	85
544.14216443906435	65
544.45415928866555	76
544.76615039704268	66
545.07813775496857	74
545.39012135321548	75
545.702101182556	85
546.01407723376258	89
546.32604949760741	90
546.63801796486257	83
546.94998262629974	88
547.26194347269052	80
547.57390049480739	76
547.885853683421	95
548.19780302930315	83
548.50974852322486	84
548.82169015595764	84
549.13362791827217	92
549.44556180093923	83
549.75749179472973	75
550.06941789041446	89
550.38134007876363	107
550.69325835054758	87
551.00517269653687	86
551.3170831075015	86
551.62898957421146	83
551.94089208743651	78
552.25279063794687	91
552.56468521651209	86
552.87657581390135	107
553.18846242088455	90
553.50034502823075	84
553.81222362670962	90
554.12409820708967	99
554.43596876014067	81
554.74783527663089	103
555.05969774732978	89
555.37155616300538	109
555.68341051442712	97
555.99526079236273	92
556.30710698758139	109
556.61894909085117	97
556.93078709294	94
557.24262098461634	94
557.55445075664829	103
557.86627639980384	98
558.17809790485069	102
558.48991526255691	114
558.80172846369	99
559.11353749901775	104
559.42534235930725	95
559.73714303532677	104
560.048939517843	110
560.36073179762388	108
560.67251986543613	105
560.984303712047	87
561.29608332822386	91
561.60785870473319	95
561.91962983234259	98
562.23139670181831	102
562.5431593039275	105
562.85491762943673	108
563.16667166911293	116
563.47842141372234	94
563.79016685403167	114
564.10190798080725	119
564.4136447848158	130
564.72537725682344	114
565.0371053875964	106
565.348829167901	98
565.66054858850339	110
565.97226364016967	96
566.28397431366591	107
566.59568059975811	118
566.90738248921252	106
567.21907997279447	117
567.53077304127044	117
567.84246168540574	105
568.15414589596639	126
568.465825663718	99
568.77750097942624	136
569.089171833857	126
569.40083821777546	104
569.71250012194776	113
570.02415753713876	111
570.33581045411449	124
570.64745886363994	104
570.95910275648112	137
571.27074212340278	133
571.58237695517073	122
571.89400724255	114
572.20563297630588	116
572.51725414720408	138
572.82887074600922	126
573.140482763487	120
573.45209019040249	114
573.7636930175205	128
574.07529123560676	133
574.38688483542614	130
574.69847380774354	127
575.0100581433245	112
575.32163783293379	117
575.63321286733662	128
575.94478323729788	125
576.25634893358279	129
576.56790994695643	132
576.87946626818371	145
577.19101788802948	144
577.50256479725908	117
577.81410698663751	130
578.12564444692964	153
578.43717716890046	135
578.748705143315	144
579.06022836093825	125
579.37174681253532	122
579.68326048887138	133
579.99476938071086	123
580.30627347881955	139
580.61777277396186	132
580.92926725690313	135
581.24075691840824	135
581.55224174924251	135
581.86372174017083	130
582.17519688195853	144
582.48666716537036	146
582.7981325811719	162
583.10959312012767	153
583.42104877300335	155
583.7324995305637	149
584.04394538357462	132
584.35538632280077	146
584.66682233900747	152
584.97825342296017	152
585.28967956542385	130
585.60110075716432	151
585.91251698894655	162
586.22392825153634	132
586.53533453569889	139
586.84673583219944	147
587.15813213180388	152
587.46952342527754	152
587.7809097033861	137
588.09229095689534	164
588.40366717657048	162
588.71503835317753	157
589.0264044774824	153
589.33776554025042	153
589.64912153224782	143
589.96047244424017	175
590.27181826699382	143
590.58315899127456	148
590.89449460784817	159
591.20582510748113	150
591.51715048093956	149
591.82847071898937	165
592.13978581239712	156
592.45109575192873	146
592.76240052835112	153
593.07370013243042	151
593.3849945549332	156
593.69628378662594	149
594.00756781827545	169
594.31884664064819	150
594.630120244511	177
594.941388620631	170
595.25265175977484	163
595.56390965270953	148
595.87516229020218	148
596.18640966301973	174
596.49765176192955	136
596.808888577699	154
597.12012010109527	156
597.431346322886	164
597.74256723383849	190
598.05378282472054	159
598.36499308629959	162
598.67619800934381	189
598.98739758462068	159
599.29859180289839	172
599.60978065494464	158
599.92096413152808	170
600.23214222341653	177
600.54331492137851	154
600.8544822161823	188
601.16564409859654	190
601.47680055938963	177
601.78795158933065	187
602.09909717918788	182
602.41023731973064	175
602.7213720017279	166
603.03250121594863	179
603.34362495316191	209
603.65474320413728	171
603.96585595964427	184
604.27696321045244	199
604.58806494733119	216
604.89916116105053	186
605.21025184237988	212
605.52133698208979	210
605.83241657095016	216
606.14349059973131	228
606.45455905920358	223
606.76562194013707	212
607.07667923330268	230
607.38773092947145	215
607.69877701941346	253
608.00981749390053	235
608.320852343703	239
608.63188155959222	265
608.94290513234012	280
609.25392305271782	240
609.5649353114967	273
609.87594189944855	282
610.18694280734576	296
610.4979380259598	308
610.808927546063	290
611.11991135842777	272
611.43088945382658	314
611.74186182303174	306
612.05282845681631	320
612.36378934595268	346
612.67474448121459	343
612.98569385337441	338
613.296637453206	377
613.60757527148257	352
613.918507298978	390
614.22943352646575	404
614.54035394471975	393
614.851268544514	421
615.16217731662334	420
615.47308025182144	458
615.783977340883	453
616.09486857458319	478
616.40575394369625	519
616.71663343899775	533
617.02750705126232	527
617.338374771266	535
617.64923658978387	563
617.96009249759163	546
618.27094248546541	577
618.58178654418077	590
618.89262466451476	609
619.20345683724292	696
619.51428305314255	682
619.82510330298965	747
620.1359175775616	749
620.44672586763534	805
620.75752816398847	761
621.068324457398	843
621.37911473864165	901
621.6898989984976	893
622.00067722774349	934
622.311449417158	940
622.622215557519	984
622.93297563960539	1023
623.24372965419582	1121
623.55447759206936	1150
623.865219444005	1164
624.17595520078237	1222
624.48668485318069	1255
624.79740839198018	1321
625.10812580796028	1386
625.41883709190154	1382
625.729542234584	1464
626.04024122678845	1520
626.35093405929581	1522
626.66162072288671	1615
626.97230120834263	1635
627.2829755064447	1722
627.59364360797474	1770
627.90430550371445	1869
628.21496118444588	1899
628.5256106409513	2055
628.836253864013	2090
629.14689084441409	2167
629.457521572937	2180
629.7681460403652	2244
630.07876423748189	2329
630.38937615507041	2408
630.69998178391484	2541
631.010581114799	2537
631.32117413850744	2710
631.63176084582437	2825
631.94234122753437	2878
632.25291527442278	3003
632.56348297727436	3083
632.87404432687458	3171
633.18459931400935	3290
633.49514792946434	3377
633.80569016402546	3509
634.11622600847932	3609
634.42675545361226	3778
634.73727849021157	3875
635.04779510906383	4036
635.35830530095654	4141
635.66880905667722	4262
635.97930636701369	4441
636.289797222754	4570
636.60028161468631	4699
636.9107595335995	4846
637.22123097028225	5009
637.53169591552341	5187
637.84215436011266	5320
638.152606294839	5478
638.46305171049278	5768
638.77349059786411	5930
639.08392294774285	6180
639.39434875092	6323
639.70476799818641	6500
640.01518068033317	6680
640.32558678815155	7028
640.63598631243337	7079
640.94637924397057	7315
641.25676557355519	7566
641.56714529197973	7784
641.87751839003738	8094
642.18788485852053	8333
642.49824468822294	8509
642.80859786993813	8754
643.11894439445985	9083
643.42928425258208	9359
643.73961743509938	9634
644.04994393280663	9777
644.36026373649872	9991
644.67057683697055	10398
644.98088322501837	10584
645.2911828914373	10857
645.601475827024	11107
645.91176202257464	11437
646.22204146888612	11742
646.53231415675509	12091
646.84258007697929	12255
647.15283922035587	12533
647.463091577683	12827
647.773337139759	13245
648.083575897382	13394
648.39380784135119	13821
648.70403296246513	14139
649.01425125152366	14457
649.32446269932632	14671
649.63466729667323	15270
649.94486503436462	15274
650.25505590320108	15642
650.56523989398363	16031
650.87541699751341	16392
651.185587204592	16662
651.4957505060213	17081
651.80590689260373	17446
652.1160563551415	17685
652.42619888443744	17914
652.73633447129487	18466
653.046463106517	18610
653.356584780908	19121
653.66669948527158	19570
653.9768072104124	19701
654.28690794713532	20180
654.59700168624511	20513
654.90708841854746	20790
655.21716813484807	21269
655.52724082595307	21825
655.83730648266874	22034
656.147365095802	22456
656.45741665615992	22652
656.76746115454966	23078
657.0774985817792	23459
657.38752892865682	23682
657.6975521859905	24278
658.00756834458946	24605
658.3175773952629	24841
658.62757932881971	25368
658.93757413607022	25742
659.24756180782458	26257
659.557542334893	26306
659.86751570808667	27058
660.17748191821681	27319
660.48744095609493	27770
660.797392812533	27950
661.107337478343	28374
661.41727494433781	28801
661.72720520133055	29072
662.03712824013462	29505
662.34704405156356	30002
662.65695262643123	30364
662.96685395555278	30683
663.27674802974263	31199
663.58663483981582	31334
663.89651437658813	31806
664.2063866308755	32039
664.51625159349419	32333
664.82610925526069	32755
665.1359596069924	32986
665.44580263950638	33365
665.75563834362072	33637
666.06546671015326	34149
666.375287729923	34494
666.6851013937486	34863
666.99490769244937	35220
667.30470661684512	35464
667.61449815775586	35574
667.924282306002	35938
668.23405905240463	36159
668.54382838778463	36491
668.85359030296411	36756
669.16334478876468	37148
669.47309183600908	37163
669.78283143551982	37586
670.09256357812023	37973
670.40228825463407	38055
670.71200545588522	38404
671.0217151726979	38695
671.33141739589735	38600
671.64111211630836	39353
671.950799324757	39239
672.26047901206869	39274
672.57015116907019	39492
672.87981578658844	39599
673.18947285545039	39790
673.49912236648379	40175
673.808764310517	40013
674.11839867837818	40065
674.42802546089627	40022
674.7376446489003	40062
675.04725623322054	40308
675.35686020468688	40277
675.66645655412981	40388
675.97604527238025	40324
676.28562635026981	40591
676.59519977863033	40576
676.90476554829365	40753
677.214323650093	40390
677.523874074861	40128
677.83341681343165	40509
678.14295185663866	40749
678.45247919531619	40364
678.76199882029937	40119
679.07151072242357	40206
679.38101489252415	40390
679.69051132143761	40106
680.00000000000011	40084
680.309480919049	39959
680.61895406942153	39796
680.92841944195573	39698
681.23787702749	39676
681.54732681686278	39368
681.85676880091387	39127
682.16620297048223	39294
682.47562931640857	39170
682.78504782953348	38692
683.09445850069744	38470
683.40386132074252	38554
683.71325628051045	38286
684.02264337084353	37953
684.33202258258461	38072
684.64139390657726	37779
684.95075733366514	37415
685.26011285469224	37195
685.56946046050336	37199
685.87880014194377	36993
686.188131889859	36897
686.49745569509537	36573
686.80677154849934	36432
687.11607944091793	36535
687.42537936319832	36113
687.73467130618883	35923
688.04395526073779	35721
688.3532312176942	35426
688.66249916790753	35081
688.97175910222734	35112
689.28101101150423	34938
689.59025488658881	34464
689.89949071833291	34464
690.20871849758782	34374
690.51793821520585	34070
690.82714986204019	33795
691.13635342894349	33573
691.44554890677	33336
691.75473628637371	32943
692.06391555860955	32472
692.37308671433209	32537
692.682249744398	32189
692.991404639663	31933
693.30055139098351	31498
693.60968998921726	31495
693.9188204252215	31042
694.22794268985479	30768
694.53705677397568	30571
694.8461626684433	30229
695.15526036411723	30054
695.46434985185817	29486
695.77343112252629	29102
696.08250416698331	29287
696.39156897609041	28776
696.70062554071023	28397
697.00967385170588	28032
697.31871389993967	27666
697.62774567627628	27393
697.9367691715795	27035
698.24578437671425	26609
698.55479128254592	26347
698.86378987994055	26008
699.17278015976422	25553
699.48176211288387	25108
699.79073573016728	24957
700.09970100248211	24434
700.40865792069678	24025
700.71760647568055	23818
701.02654665830289	23334
701.33547845943372	23017
701.64440186994386	22891
701.953316880704	22308
702.26222348258648	21989
702.57112166646323	21759
702.88001142320684	21486
703.18889274369087	21039
703.49776561878878	20802
703.80663003937514	20493
704.11548599632522	20228
704.424333480514	19875
704.73317248281751	19350
705.04200299411241	19052
705.35082500527608	18921
705.65963850718583	18572
705.96844349071966	18398
706.277239946757	17908
706.58602786617655	17712
706.89480723985844	17494
707.20357805868332	17049
707.51234031353147	16857
707.8210939952852	16791
708.12983909482614	16647
708.43857560303707	16493
708.74730351080132	16094
709.05602280900268	15845
709.36473348852519	15751
709.67343554025422	15508
709.98212895507493	15383
710.29081372387361	15048
710.59948983753657	14724
710.90815728695156	14635
711.21681606300581	14552
711.52546615658787	14293
711.83410755858677	14161
712.142740259892	13935
712.45136425139356	13725
712.75997952398222	13673
713.06858606854917	13628
713.37718387598613	13263
713.68577293718556	13147
713.99435324304079	13008
714.30292478444539	12951
714.61148755229283	12917
714.92004153747871	12413
715.228586730898	12503
715.5371231234468	12398
715.8456507060215	12136
716.1541694695195	12036
716.46267940483813	12069
716.77118050287618	11808
717.07967275453245	11736
717.38815615070621	11578
717.69663068229818	11387
718.00509634020852	11313
718.31355311533878	11322
718.62200099859115	11155
718.93043998086807	11034
719.23887005307256	10914
719.5472912061083	10834
719.85570343088023	10738
720.16410671829294	10579
720.47250105925207	10511
720.78088644466413	10423
721.08926286543556	10252
721.397630312474	10223
721.70598877668783	10257
722.01433824898538	10109
722.32267872027637	9928
722.6310101814704	9890
722.93933262347832	9841
723.247646037211	9676
723.5559504135806	9551
723.86424574349962	9437
724.172532017881	9484
724.48080922763859	9192
724.78907736368649	9196
725.09733641693981	9195
725.40558637831452	9036
725.71382723872648	8916
726.02205898909278	8956
726.330281620331	8866
726.63849512335923	8910
726.94669948909632	8777
727.25489470846173	8592
727.56308077237566	8596
727.87125767175894	8556
728.17942539753255	8464
728.48758394061906	8348
728.79573329194113	8308
729.103873442422	8361
729.41200438298551	8172
729.7201261045567	8158
730.0282385980604	8060
730.336341854423	8002
730.64443586457128	7889
730.95252061943211	7946
731.26059610993377	8031
731.56866232700474	7923
731.87671926157418	7824
732.18476690457248	7756
732.49280524692972	7729
732.80083427957743	7735
733.108853993448	7777
733.416864379473	7683
733.72486542858678	7613
734.03285713172284	7677
734.34083947981583	7544
734.648812463801	7435
734.95677607461471	7422
735.26473030319346	7383
735.57267514047442	7327
735.8806105773956	7339
736.188536604896	7394
736.496453213915	7121
736.80436039539245	7396
737.11225814026909	7301
737.42014643948676	7277
737.72802528398745	7368
738.03589466471385	7184
738.34375457260967	7228
738.65160499861884	7114
738.95944593368665	7194
739.2672773687583	7233
739.57509929478044	7196
739.88291170270008	7303
740.190714583465	7130
740.49850792802317	7131
740.80629172732415	7220
741.11406597231735	7221
741.42183065395363	7229
741.7295857631841	7195
742.03733129096065	7170
742.34506722823619	7138
742.65279356596363	7233
742.96051029509727	7108
743.2682174065917	7186
743.57591489140293	7060
743.88360274048648	7207
744.1912809447997	7146
744.49894949530017	7151
744.80660838294614	7185
745.11425759869667	7112
745.42189713351172	7085
745.72952697835171	7136
746.0371471241782	7042
746.34475756195252	7081
746.65235828263792	7143
746.95994927719744	7054
747.26753053659559	7110
747.575102051797	7054
747.88266381376764	6893
748.19021581347351	6898
748.49775804188187	6851
748.80529048996061	6835
749.112813148678	6827
749.42032600900359	6791
749.72782906190753	6888
750.03532229836026	6790
750.34280570933367	6712
750.6502792858	6718
750.95774301873178	6782
751.26519689910356	6598
751.57264091788932	6656
751.88007506606471	6469
752.187499334605	6520
752.49491371448789	6364
752.80231819669029	6276
753.10971277219073	6412
753.41709743196839	6333
753.72447216700266	6178
754.03183696827455	6189
754.33919182676482	6096
754.64653673345617	6014
754.95387167933086	6092
755.26119665537294	6062
755.56851165256649	6052
755.87581666189692	5973
756.1831116743499	5965
756.49039668091223	5821
756.79767167257125	5822
757.10493664031549	5727
757.41219157513342	5755
757.71943646801515	5698
758.02667130995121	5647
758.33389609193284	5663
758.641110804952	5640
758.94831544000181	5568
759.255509988076	5544
759.56269444016868	5630
759.86986878727532	5548
760.17703302039206	5452
760.48418713051535	5346
760.791331108643	5337
761.09846494577323	5357
761.40558863290539	5311
761.71270216103949	5247
762.019805521176	5195
762.32689870431659	5161
762.63398170146365	5040
762.94105450362053	5015
763.24811710179063	4983
763.55516948697914	4972
763.8622116501914	5008
764.169243582434	4921
764.47626527471391	4933
764.78327671803891	4851
765.090277903418	4798
765.39726882186085	4759
765.70424946437731	4777
766.01121982197913	4686
766.31817988567809	4692
766.62512964648715	4598
766.93206909541959	4552
767.23899822349006	4489
767.545917021714	4447
767.8528254811074	4416
768.15972359268665	4346
768.46661134747012	4238
768.77348873647611	4275
769.080355750724	4320
769.387212381234	4240
769.69405861902692	4151
770.00089445512492	4122
770.30771988055051	4046
770.61453488632731	4071
770.9213394634794	3992
771.22813360303212	4027
771.53491729601137	3862
771.84169053344431	3824
772.14845330635808	3873
772.45520560578154	3733
772.7619474227439	3770
773.06867874827583	3618
773.37539957340755	3623
773.68210988917133	3586
773.98880968660012	3554
774.2954989567271	3591
774.60217769058693	3515
774.90884587921471	3467
775.21550351364658	3336
775.5221505849197	3329
775.82878708407168	3251
776.13541300214126	3249
776.44202833016789	3124
776.748633059192	3142
777.05522718025486	3060
777.36181068439862	3100
777.668383562666	3077
777.97494580610123	2985
778.28149740574838	2979
778.58803835265371	2935
778.89456863786313	2850
779.2010882524238	2830
779.50759718738436	2844
779.81409543379368	2838
780.12058298270154	2718
780.42705982515861	2710
780.73352595221661	2722
781.03998135492816	2660
781.34642602434633	2586
781.6528599515259	2631
781.95928312752164	2555
782.26569554338948	2457
782.57209719018658	2444
782.87848805897045	2384
783.18486814080018	2381
783.491237426735	2351
783.79759590783533	2282
784.10394357516236	2267
784.4102804197787	2237
784.71660643274731	2241
785.02292160513207	2227
785.32922592799821	2235
785.63551939241086	2151
785.94180198943729	2136
786.24807371014481	2067
786.55433454560182	2034
786.860584486878	2050
787.16682352504347	1992
787.47305165116927	1979
787.77926885632758	1930
788.08547513159135	1919
788.39167046803459	1967
788.697854856732	1884
789.00402828875929	1856
789.31019075519328	1800
789.61634224711111	1805
789.92248275559143	1782
790.22861227171359	1730
790.5347307865577	1751
790.84083829120527	1670
791.146934776738	1645
791.4530202342396	1667
791.7590946547931	1667
792.06515802948388	1666
792.37121034939776	1630
792.67725160562111	1573
792.983281789242	1589
793.28930089134872	1525
793.59530890303074	1515
793.90130581537858	1488
794.2072916194835	1462
794.51326630643791	1459
794.81922986733491	1478
795.125182293269	1461
795.4311235753346	1459
795.73705370462812	1468
796.04297267224661	1407
796.34888046928779	1316
796.65477708685057	1176
796.96066251603452	1212
797.2665367479409	1314
797.572399773671	1296
797.87825158432736	1280
798.18409217101362	1306
798.48992152483447	1285
798.79573963689518	1256
799.10154649830224	1281
799.407342100163	1246
799.7131264335859	1218
800.01889948967994	1186
800.32466125955557	1241
800.63041173432407	1153
800.93615090509718	1131
801.24187876298845	1120
801.54759529911189	1110
801.85330050458231	1117
802.15899437051587	1103
802.46467688802932	1102
802.77034804824086	1064
803.07600784226941	1069
803.38165626123475	1067
803.68729329625751	1076
803.99291893845964	1040
804.29853317896414	1040
804.60413600889444	984
804.9097274193756	980
805.215307401533	955
805.52087594649367	960
805.826433045385	971
806.1319786893356	950
806.43751286947565	911
806.74303557693509	925
807.04854680284586	897
807.35404653834053	923
807.65953477455264	864
807.96501150261656	889
808.27047671366836	902
808.575930398844	920
808.88137254928131	859
809.18680315611891	889
809.49222221049615	877
809.79762970355364	861
810.1030256264329	834
810.40840997027635	811
810.71378272622746	844
811.01914388543128	808
811.32449343903272	803
811.62983137817844	779
811.93515769401608	788
812.24047237769446	809
812.54577542036247	794
812.85106681317109	721
813.15634654727194	779
813.46161461381757	761
813.76687100396146	731
814.07211570885818	741
814.37734871966359	738
814.68257002753387	720
814.98777962362738	718
815.29297749910211	690
815.59816364511823	779
815.90333805283615	718
816.20850071341772	689
816.51365161802607	679
816.81879075782456	705
817.123918123978	691
817.42903370765237	670
817.73413750001453	665
818.03922949223272	644
818.34430967547519	683
818.64937804091255	647
818.95443457971544	657
819.25947928305618	659
819.56451214210767	630
819.869533148044	630
820.17454229204077	630
820.47953956527351	630
820.78452495891986	624
821.08949846415817	601
821.39446007216759	640
821.69940977412853	642
822.00434756122263	598
822.309273424632	618
822.61418735554059	622
822.91908934513276	591
823.22397938459414	618
823.5288574651114	595
823.83372357787255	572
824.13857771406583	601
824.44341986488189	576
824.7482500215109	566
825.0530681751452	563
825.35787431697781	572
825.6626684382029	591
825.96745053001541	561
826.2722205836119	569
826.57697859018947	533
826.88172454094638	585
827.18645842708224	538
827.49118023979736	544
827.79588997029362	543
828.10058760977347	591
828.40527314944075	528
828.70994658050017	518
829.01460789415762	529
829.31925708162009	525
829.623894134096	488
829.9285190427936	509
830.23313179892375	512
830.53773239369752	519
830.84232081832727	538
831.14689706402669	510
831.45146112200973	498
831.756012983493	495
832.06055263969222	524
832.36508008182557	503
832.66959530111228	492
832.974098288772	527
833.278589036026	505
833.58306753409624	491
833.88753377420619	493
834.1919877475799	490
834.4964294454436	471
834.800858859023	482
835.10527597954638	479
835.40968079824233	460
835.71407330634065	476
836.01845349507232	486
836.3228213556697	484
836.627176879366	460
836.93152005739512	494
837.235850880993	476
837.54016934139611	452
837.84447542984162	437
838.14876913756893	471
838.45305045581745	444
838.75731937582862	447
839.06157588884412	460
839.36581998610768	429
839.67005165886326	432
839.97427089835651	430
840.27847769583423	461
840.58267204254378	438
840.88685392973446	415
841.1910233486559	428
841.49518029055946	431
841.799324746697	420
842.1034567083226	430
842.40757616669021	422
842.71168311305564	425
843.01577753867559	425
843.31985943480811	400
843.6239287927126	378
843.92798560364861	395
844.23202985887781	375
844.53606154966246	368
844.84008066726642	422
845.14408720295455	372
845.44808114799241	365
845.75206249364749	367
846.05603123118749	398
846.35998735188218	349
846.66393084700178	385
846.9678617078182	371
847.27177992560416	353
847.57568549163352	390
847.87957839718138	393
848.18345863352442	356
848.48732619193936	361
848.79118106370561	402
849.09502324010214	362
849.3988527124103	357
849.702669471912	355
850.00647350989084	372
850.3102648176307	346
850.61404338641739	317
850.91780920753763	372
851.22156227227947	318
851.52530257193177	326
851.82903009778488	344
852.13274484113037	322
852.43644679326053	309
852.74013594546921	344
853.0438122890514	358
853.34747581530337	318
853.651126515522	342
853.95476438100638	315
854.25838940305573	340
854.56200157297087	293
854.86560088205431	337
855.16918732160866	324
855.47276088293859	308
855.77632155734977	304
856.079869336149	280
856.3834042106439	285
856.686926172144	299
856.99043521195938	293
857.29393132140194	293
857.597414491784	331
857.9008847144197	285
858.20434198062446	287
858.50778628171406	266
858.81121760900623	281
859.11463595381974	264
859.41804130747482	284
859.721433661292	289
860.02481300659429	261
860.32817933470471	278
860.63153263694835	288
860.93487290465089	251
861.23820012913973	279
861.54151430174318	261
861.84481541379068	242
862.14810345661351	274
862.45137842154327	238
862.75464029991338	227
863.057889083058	239
863.36112476231335	260
863.66434732901587	265
863.96755677450392	243
864.270753090117	245
864.57393626719488	241
864.87710629708022	273
865.18026317111594	243
865.4834068806457	241
865.78653741701567	219
866.0896547715721	253
866.392758935663	229
866.69584990063765	260
866.99892765784625	223
867.30199219864062	207
867.60504351437385	202
867.90808159639948	212
868.21110643607335	207
868.5141180247515	209
868.81711635379247	208
869.12010141455482	218
869.42307319839892	205
869.7260316966865	212
870.02897690078021	213
870.33190880204393	205
870.63482739184349	225
870.93773266154517	224
871.24062460251616	190
871.54350320612662	200
871.846368463746	206
872.14922036674625	199
872.45205890649981	208
872.75488407438138	183
873.05769586176575	184
873.36049426002944	186
873.66327926055078	187
873.96605085470856	209
874.26880903388292	180
874.57155378945606	180
874.87428511281041	191
875.17700299533021	203
875.47970742840118	177
875.78239840340984	177
876.08507591174407	177
876.38773994479322	176
876.69039049394769	175
876.99302755059944	181
877.29565110614146	175
877.5982611519679	186
877.90085767947471	170
878.20344068005841	157
878.50601014511744	171
878.8085660660513	180
879.1111084342607	188
879.41363724114751	161
879.716152478115	148
880.0186541365681	145
880.32114220791232	152
880.62361668355516	166
880.92607755490474	162
881.22852481337111	164
881.530958450365	143
881.83337845729909	160
882.1357848255866	139
882.438177546643	147
882.740556611884	146
883.04292201272744	137
883.34527374059212	136
883.647611786898	152
883.94993614306657	145
884.25224680052065	141
884.55454375068393	136
884.85682698498238	150
885.159096494842	139
