# Supplementary material for: Anomalous deep-red luminescence of perylene black analogues with strong π-π interactions
Source: Nat Commun. 2023 Apr 6;14:1922. doi: 10.1038/s41467-023-37171-y (PMC10079835; doi:10.1038/s41467-023-37171-y)
Supplement: Supplementary file 3 — Source data [file 41467_2023_37171_MOESM3_ESM.zip › DATA/Temperature-dependent PL spectra and fluorescence decay of crystalline film/Supplementary Fig. 24b/810-480nm-160k-230k.txt]

#HydraHarp 400  Histogram Data			10/10/2020 02:31:20 PM
#channels per curve
6500
#display curve no.
0	1	2	3	4	5	6	7	
#memory block no.
0	2	4	6	8	10	12	14	
#ns/bin
0.0020	0.0020	0.0020	0.0020	0.0020	0.0020	0.0020	0.0020	
#counts
212	195	185	188	200	203	162	171	
362	354	375	345	329	338	322	276	
361	372	348	325	338	340	313	338	
365	392	318	353	292	339	308	292	
392	365	359	300	279	351	339	263	
385	372	342	325	346	337	318	291	
393	346	351	356	339	364	350	313	
385	345	350	338	299	336	314	307	
336	333	353	340	318	318	308	303	
386	375	344	361	321	332	279	301	
378	335	362	337	352	289	327	306	
355	362	330	369	309	340	302	311	
352	360	337	332	366	318	325	325	
374	331	329	339	377	330	302	305	
363	356	364	329	363	313	326	266	
359	339	332	328	369	337	317	286	
321	361	335	349	289	343	313	337	
352	361	357	359	339	338	315	308	
353	365	353	364	326	326	320	310	
362	350	371	353	338	335	332	310	
373	366	336	319	341	373	286	333	
332	357	364	339	349	345	297	289	
358	340	357	342	295	325	329	311	
357	337	342	360	338	346	346	337	
391	326	344	360	321	328	301	316	
349	321	371	336	356	334	304	310	
349	359	382	332	338	335	300	337	
358	372	344	374	348	303	306	289	
363	366	340	340	327	355	301	301	
370	370	346	348	344	310	295	337	
352	374	346	344	335	375	325	318	
338	349	360	321	340	337	285	319	
359	363	340	349	341	340	303	318	
349	328	348	362	300	334	351	272	
355	362	350	342	313	381	337	316	
360	369	386	354	360	318	306	313	
355	387	343	352	337	304	298	307	
349	352	330	344	340	317	308	305	
352	329	333	339	335	345	336	292	
357	371	334	342	335	322	308	301	
382	351	322	339	338	355	301	281	
357	353	352	345	341	326	308	308	
394	346	328	342	345	354	339	307	
332	343	345	333	367	325	325	316	
346	364	350	340	346	369	320	326	
347	354	371	341	343	296	351	269	
363	343	342	322	335	344	318	286	
340	335	357	337	339	353	344	288	
377	345	362	329	356	369	331	283	
355	363	358	346	325	357	307	306	
360	350	338	334	332	325	298	306	
373	348	325	356	326	307	301	319	
371	361	314	358	349	308	333	300	
384	369	346	357	344	341	350	297	
347	302	341	282	339	321	305	287	
353	343	314	356	329	312	313	299	
369	383	341	329	345	348	320	295	
357	353	341	353	339	325	324	303	
382	348	331	350	324	342	321	294	
369	321	303	365	315	322	290	275	
350	375	336	302	346	314	330	302	
381	353	352	345	329	314	328	340	
319	371	358	303	333	311	323	294	
377	354	340	325	336	318	304	294	
362	358	364	326	344	326	329	329	
345	335	378	341	329	325	312	309	
326	352	346	372	324	319	298	304	
332	326	345	296	321	349	293	271	
356	361	353	331	326	298	280	284	
370	332	350	346	345	314	293	294	
343	348	329	332	309	301	296	259	
384	337	344	309	291	360	303	279	
355	356	359	352	334	345	327	310	
336	354	318	342	342	330	303	265	
375	331	356	323	315	351	320	299	
358	381	343	334	331	365	331	306	
375	339	348	331	297	315	317	284	
371	353	334	319	318	306	310	262	
359	361	332	342	304	309	308	266	
354	350	343	347	298	342	289	309	
357	372	341	319	338	310	320	300	
341	330	313	352	329	311	333	316	
352	339	314	324	330	323	311	316	
396	360	319	334	311	336	312	284	
386	337	346	325	346	351	323	297	
382	357	341	367	307	312	304	289	
341	362	336	350	324	320	329	259	
363	319	352	353	367	328	302	283	
359	372	315	354	337	347	293	291	
337	421	322	295	341	338	318	306	
337	350	380	327	328	306	290	300	
384	341	345	323	344	314	276	277	
374	371	337	331	349	326	332	276	
358	329	350	305	333	310	349	308	
367	334	326	384	336	338	290	269	
364	346	374	317	342	335	314	339	
345	337	333	347	299	333	325	287	
374	338	358	327	310	310	290	315	
377	360	327	357	320	299	347	309	
344	379	326	318	348	341	329	292	
329	351	337	359	348	338	287	284	
380	348	348	358	324	344	330	249	
356	309	321	316	343	336	328	318	
329	370	329	330	332	274	320	277	
340	333	358	327	275	350	325	287	
365	378	345	354	328	331	287	296	
355	381	294	358	324	307	314	294	
353	337	320	353	358	326	318	324	
354	329	369	345	356	305	302	323	
317	343	327	369	344	320	318	321	
348	328	339	320	327	313	311	300	
357	387	364	340	289	322	321	281	
337	345	344	329	335	322	343	253	
378	364	358	350	335	322	280	291	
338	322	348	357	302	317	296	309	
365	332	346	353	331	312	333	302	
323	370	328	322	310	306	313	275	
365	356	368	318	320	315	321	314	
364	354	349	361	360	317	299	315	
377	362	304	345	309	319	333	297	
338	327	318	321	307	325	294	314	
360	346	332	329	331	306	329	277	
369	335	346	324	319	301	307	291	
332	339	369	327	313	297	324	313	
331	353	324	325	315	322	312	305	
326	353	319	326	306	320	286	282	
343	313	333	327	307	305	302	304	
373	339	338	335	322	304	300	277	
361	343	378	355	325	319	304	311	
369	334	347	352	332	341	294	287	
389	362	322	349	324	310	309	303	
384	383	344	294	327	322	312	292	
353	333	317	354	343	324	326	310	
345	320	316	339	314	321	313	307	
350	353	341	357	335	331	298	318	
371	333	364	320	347	339	285	305	
312	329	309	317	318	331	328	275	
383	354	319	334	316	328	307	275	
359	284	325	334	296	332	341	302	
344	355	328	349	334	323	295	307	
363	336	328	333	311	306	321	296	
342	344	321	318	336	325	310	295	
376	338	345	308	341	320	323	266	
348	309	318	311	326	331	313	297	
350	356	306	332	320	340	285	273	
355	383	303	304	335	342	316	278	
389	340	351	327	328	312	329	305	
381	356	345	318	317	302	300	318	
325	315	335	307	317	317	281	285	
340	345	320	336	313	317	319	250	
351	344	307	341	299	310	354	311	
348	336	339	346	317	314	315	304	
329	346	327	329	328	316	308	273	
330	350	321	288	313	289	289	321	
351	317	331	302	330	318	312	271	
353	352	356	295	311	323	307	288	
349	307	338	372	312	301	304	277	
368	319	333	350	307	324	320	260	
330	323	358	303	329	348	288	256	
300	325	310	362	344	362	286	298	
362	332	317	309	331	316	321	311	
368	359	308	354	296	311	310	327	
321	343	364	344	327	313	271	272	
333	345	320	331	311	336	310	281	
351	338	310	316	291	313	241	282	
354	337	360	305	296	307	283	280	
348	368	308	317	306	342	304	289	
345	385	319	323	291	337	284	269	
332	369	321	312	328	306	316	305	
352	369	308	312	352	287	304	280	
355	319	325	327	361	330	323	303	
338	365	312	328	323	323	316	289	
352	335	333	327	335	318	286	259	
350	318	322	355	331	290	345	296	
322	328	340	310	331	349	305	314	
361	345	324	316	309	290	326	284	
320	334	322	329	326	306	300	294	
323	334	324	304	318	299	305	290	
364	329	333	378	332	297	298	299	
327	304	333	312	350	337	328	287	
345	337	346	328	354	316	308	290	
363	299	364	346	314	323	306	324	
330	358	310	317	337	321	287	269	
365	335	330	321	341	292	289	286	
380	312	382	324	325	338	295	289	
331	352	340	302	340	299	279	258	
339	375	328	335	325	323	296	282	
359	337	338	320	330	303	307	293	
323	336	334	321	309	315	289	288	
351	342	328	334	314	292	284	300	
334	326	310	311	320	307	299	275	
302	345	311	309	346	304	307	297	
383	333	329	295	336	322	284	280	
341	352	387	296	323	342	305	265	
311	346	313	329	333	293	299	291	
328	307	318	331	306	309	293	272	
354	307	322	278	283	330	278	299	
332	348	331	321	309	321	302	280	
320	359	326	326	306	296	313	284	
361	332	341	286	348	304	303	291	
347	323	298	336	326	298	284	299	
285	315	336	318	324	326	328	246	
364	357	340	334	338	315	301	306	
335	334	335	314	321	321	303	289	
328	314	353	330	312	340	314	281	
326	322	333	337	305	350	291	265	
317	337	362	328	322	275	286	340	
328	337	311	335	334	311	320	269	
343	323	328	322	325	338	321	284	
307	326	321	316	314	326	304	275	
339	348	347	335	323	294	327	297	
357	313	331	315	336	286	314	247	
305	324	315	340	301	293	286	264	
340	332	333	315	286	289	314	287	
367	337	312	317	350	308	308	285	
317	317	324	317	308	336	328	299	
373	333	334	358	338	321	325	248	
348	359	325	324	310	317	295	284	
370	295	317	340	296	323	299	267	
357	340	328	311	310	318	322	294	
337	301	289	305	307	318	309	292	
323	307	319	304	312	313	310	278	
334	318	328	315	334	299	280	261	
336	328	353	321	339	331	277	284	
309	345	317	314	318	331	278	289	
386	322	303	338	300	327	315	271	
338	350	369	296	328	305	314	264	
357	350	330	296	330	305	294	302	
318	327	310	344	324	307	285	302	
342	359	328	316	331	293	280	279	
326	343	334	298	322	329	297	293	
365	303	286	328	295	314	263	287	
381	333	351	312	316	295	273	298	
344	354	351	332	338	310	302	265	
343	321	358	321	330	318	330	275	
357	339	335	303	320	312	285	282	
331	358	366	340	325	307	317	296	
313	313	329	345	294	340	304	312	
331	344	325	330	296	308	284	284	
348	268	287	300	299	343	323	315	
303	322	334	351	342	303	310	261	
343	318	325	332	305	329	280	290	
324	330	331	322	331	322	316	299	
306	339	328	302	323	260	294	274	
341	324	288	299	323	338	287	270	
337	339	327	310	310	318	324	294	
362	312	334	297	344	294	321	254	
353	333	321	357	290	303	277	287	
355	325	327	339	337	337	287	279	
354	351	307	328	291	285	286	261	
322	336	279	342	291	303	269	282	
337	376	339	320	340	332	321	288	
366	313	347	318	325	336	326	282	
333	335	341	333	282	345	289	278	
344	309	335	349	303	306	322	257	
339	351	332	351	324	303	293	296	
331	369	342	287	319	343	300	288	
357	315	349	358	338	299	324	309	
341	353	337	301	330	337	306	284	
379	334	306	334	315	326	303	281	
364	367	366	335	324	305	284	283	
345	343	339	346	304	321	298	279	
336	350	312	363	336	316	309	336	
397	341	329	320	331	315	312	284	
361	348	315	324	317	342	320	270	
425	326	331	315	312	325	321	272	
330	354	330	370	360	325	302	316	
353	387	346	348	348	308	305	273	
383	373	327	344	317	332	314	308	
360	366	359	319	306	329	305	308	
329	338	349	346	377	346	329	293	
368	391	367	332	320	332	312	321	
393	321	345	342	340	322	329	310	
351	361	345	322	324	322	317	325	
341	352	381	335	378	353	337	301	
353	358	348	357	340	362	338	292	
410	320	355	353	371	342	337	300	
335	405	356	352	335	348	320	323	
367	373	364	343	359	348	294	338	
340	365	370	368	365	353	300	313	
353	372	352	368	324	331	323	362	
364	356	353	344	337	329	346	275	
385	409	351	377	361	350	336	306	
400	356	345	376	330	339	330	311	
372	352	343	344	322	330	347	338	
393	393	377	362	342	310	349	325	
378	351	388	359	365	377	326	323	
382	375	362	398	340	377	335	334	
402	375	388	395	360	327	341	325	
388	404	388	384	372	370	345	371	
365	384	386	343	375	381	335	352	
392	375	391	383	331	371	353	361	
411	401	386	371	383	358	359	349	
399	366	398	392	381	360	351	322	
425	410	383	421	381	367	351	345	
396	407	410	419	404	382	380	349	
449	402	391	413	366	381	368	371	
396	387	396	396	413	413	370	348	
410	428	403	392	371	394	383	333	
410	417	429	413	394	407	406	341	
404	405	390	426	413	368	385	377	
436	442	452	400	386	373	409	396	
437	406	429	425	386	376	407	370	
499	428	431	419	380	421	370	384	
428	435	407	420	442	424	416	395	
437	425	427	453	409	428	418	363	
471	441	400	389	422	418	419	389	
465	437	430	453	417	406	398	419	
415	460	442	449	396	424	408	381	
440	421	484	458	432	391	386	393	
468	443	460	400	441	425	415	429	
427	487	465	478	443	442	449	401	
414	462	443	465	474	463	432	417	
455	471	450	450	431	423	374	426	
479	489	462	431	454	457	410	414	
453	464	461	443	459	427	435	432	
489	458	430	470	459	481	442	394	
455	458	415	460	459	430	438	440	
496	494	435	486	423	463	448	434	
499	513	449	472	478	479	449	448	
467	492	469	513	473	475	423	468	
536	494	469	492	483	481	471	425	
470	450	495	494	468	486	456	456	
505	517	508	480	463	435	461	444	
506	486	520	493	498	494	484	446	
496	475	519	483	454	499	495	456	
542	479	477	520	519	514	496	457	
515	503	539	476	499	524	473	452	
530	483	501	524	518	493	536	463	
493	489	510	500	509	524	520	501	
556	510	505	524	496	519	489	495	
539	503	531	527	517	518	460	470	
536	524	509	514	483	508	506	511	
552	502	528	576	491	563	539	483	
552	541	520	526	497	545	509	521	
513	542	541	584	563	500	544	519	
558	535	543	518	524	571	467	520	
545	555	522	569	539	553	492	515	
567	563	525	546	548	524	509	544	
538	559	558	568	586	564	508	544	
540	571	550	543	529	603	479	537	
564	567	567	583	548	527	541	533	
609	592	570	560	548	512	533	536	
604	549	603	587	553	574	570	571	
597	586	570	588	548	557	525	552	
571	594	614	597	566	565	542	556	
626	558	549	574	564	540	527	546	
582	562	602	585	539	584	599	538	
620	577	607	568	598	583	595	572	
619	588	603	619	589	608	560	583	
574	573	609	615	562	588	541	569	
682	587	602	631	603	579	596	588	
631	584	646	635	622	567	566	582	
637	624	634	607	653	679	595	574	
575	612	644	621	622	632	638	583	
622	624	633	660	615	633	621	587	
552	604	621	600	601	645	629	660	
653	610	644	669	584	603	648	583	
680	654	594	661	650	663	643	620	
706	645	670	662	655	604	656	619	
712	636	625	651	650	620	639	593	
655	655	668	659	606	608	619	589	
699	649	706	707	596	655	676	608	
697	673	640	641	654	664	631	657	
672	666	660	707	656	670	683	625	
704	628	620	667	673	665	707	616	
673	652	680	666	687	637	703	660	
676	633	667	711	678	660	650	634	
644	680	681	695	701	715	665	640	
699	703	662	733	645	660	687	682	
692	704	664	687	689	690	632	702	
745	708	686	687	672	690	639	707	
724	701	678	707	700	709	656	697	
763	704	733	703	656	720	701	680	
744	704	700	753	697	698	684	696	
729	686	765	727	737	782	703	700	
759	692	767	725	744	691	683	667	
750	737	717	694	707	696	735	647	
714	684	707	741	728	682	688	715	
760	761	755	693	666	699	711	711	
788	786	765	729	738	727	684	699	
733	714	777	727	691	680	745	729	
774	728	733	745	768	710	751	714	
751	757	725	749	725	736	713	747	
776	766	769	695	754	727	735	723	
732	786	746	705	759	772	689	730	
809	768	735	755	748	708	745	728	
780	776	716	773	740	801	733	748	
785	786	782	755	749	787	773	741	
802	755	801	734	771	767	702	752	
834	738	785	706	752	759	788	715	
807	764	795	768	727	741	803	777	
747	752	710	769	844	809	752	779	
807	814	815	762	816	843	737	760	
800	765	807	743	764	825	772	782	
796	816	799	775	784	808	750	786	
856	780	858	773	805	805	742	752	
762	772	762	787	757	778	810	755	
802	808	758	818	782	848	809	784	
822	828	810	840	821	825	797	808	
878	794	814	798	819	843	790	754	
840	828	805	749	802	855	863	780	
819	853	821	825	818	856	817	793	
867	819	751	843	789	865	818	835	
825	923	819	833	851	830	849	798	
867	826	799	833	862	804	856	836	
814	877	821	894	837	832	860	795	
872	845	853	835	884	870	879	826	
844	809	844	816	815	879	835	864	
847	828	849	834	813	897	890	861	
885	782	901	870	825	853	832	903	
828	864	826	853	850	884	873	816	
882	920	845	850	881	852	832	833	
908	864	895	880	881	848	841	842	
871	879	797	843	847	872	883	833	
955	875	839	887	840	888	864	865	
873	908	839	857	812	836	893	901	
902	790	880	886	843	904	851	901	
973	894	847	866	886	906	918	817	
950	901	829	862	905	939	865	903	
895	870	894	876	894	826	910	855	
930	916	883	852	890	874	895	869	
849	891	905	876	913	933	903	904	
974	870	958	855	887	876	902	889	
929	925	903	883	859	885	831	941	
893	910	945	923	871	928	872	901	
904	887	868	909	898	924	873	923	
925	868	897	899	910	886	942	906	
888	911	914	929	872	908	905	907	
861	916	923	921	941	914	877	922	
985	949	970	873	939	899	913	912	
961	886	886	925	957	885	919	848	
975	925	935	892	939	971	980	930	
959	926	998	940	892	957	918	877	
946	935	940	905	920	919	899	875	
951	904	920	904	913	932	929	915	
981	980	893	936	949	940	1031	957	
987	914	949	966	909	922	920	962	
997	984	914	950	923	939	934	948	
980	930	955	967	934	982	944	941	
974	938	977	968	933	953	921	993	
976	935	921	996	904	937	1017	936	
952	950	964	960	941	953	919	913	
955	973	945	937	921	916	992	963	
1001	935	975	949	928	917	955	944	
998	970	983	972	976	972	961	973	
1010	1020	990	989	1025	940	1004	935	
952	972	933	969	975	929	938	946	
1008	1002	946	965	969	1011	1032	935	
978	1030	973	1005	1052	985	961	930	
1008	987	965	985	1026	974	987	1016	
1044	999	992	1001	1008	936	1041	1003	
999	1025	975	1004	983	972	941	1020	
1021	993	957	1050	1023	1015	1007	1018	
992	1005	1002	962	1004	1007	1005	1008	
988	1016	1060	953	1034	994	979	955	
1001	1019	1019	1032	991	1018	985	995	
1014	992	949	1023	1004	1051	996	991	
1061	1053	936	1018	972	1069	1029	1034	
1065	1045	1033	1014	956	1028	1002	982	
1016	1002	967	1024	1000	1045	983	1020	
1000	1029	984	1020	994	1033	1025	998	
1027	1036	1029	1041	1018	1065	1019	968	
1020	1027	1004	1052	956	963	1045	1018	
1019	961	1021	1021	1082	1066	1029	1058	
1059	1041	1047	1038	1058	1079	1017	993	
987	1044	1028	1054	1054	1082	995	1053	
1060	1032	1032	1014	1095	1066	1056	989	
1103	1052	1003	1069	1045	1095	1033	1111	
1044	1026	996	1063	1015	991	1026	1054	
1066	1057	1021	1014	1036	1071	1023	1061	
1101	1078	1107	1051	1051	1024	1030	1010	
1092	1053	1033	1096	1087	1088	1074	1013	
1071	1064	1066	1063	1027	1053	1109	1074	
1031	1046	1011	1077	1068	1064	1073	1089	
1083	1052	1063	1040	1070	1065	1056	1044	
1067	1096	1036	1060	1025	1113	1093	1046	
1064	1058	1113	1088	1044	1047	1068	1055	
1055	1112	1106	1070	1042	1092	1095	1070	
1048	1099	1104	1098	1039	1074	1039	1044	
1118	1117	1039	1096	1102	1070	1047	1066	
1121	1115	1104	1078	1001	1120	1053	1102	
1117	1059	1035	1071	1146	1065	1074	1115	
1029	1019	1074	1052	1086	1120	1187	1086	
1097	1128	1122	1091	1065	1107	1107	1072	
1051	1077	1028	1165	1052	1071	1068	1125	
1164	1151	1076	1115	1131	1126	1075	1087	
1096	1109	1085	1131	1067	1073	1131	1071	
1082	1079	1139	1070	1154	1127	1098	1078	
1107	1081	1090	1066	1077	1114	1095	1107	
1039	1046	1090	1083	1107	1146	1116	1115	
1060	1099	1035	1110	1099	1139	1067	1097	
1121	1060	1124	1040	1122	1064	1158	1150	
1124	1080	1056	1165	1113	1132	1077	1098	
1104	1152	1127	1139	1091	1135	1108	1084	
1134	1099	1120	1157	1171	1085	1168	1136	
1164	1107	1119	1129	1163	1115	1084	1107	
1145	1161	1147	1135	1117	1119	1121	1163	
1132	1173	1118	1134	1086	1113	1085	1134	
1152	1098	1116	1124	1129	1176	1162	1097	
1156	1145	1126	1109	1158	1126	1161	1145	
1217	1120	1107	1127	1084	1076	1111	1174	
1098	1142	1062	1177	1086	1101	1106	1076	
1145	1087	1120	1111	1102	1098	1093	1130	
1186	1102	1140	1117	1129	1112	1209	1173	
1184	1245	1084	1133	1121	1160	1136	1083	
1193	1150	1149	1157	1152	1163	1145	1234	
1147	1154	1170	1102	1124	1156	1180	1106	
1153	1176	1127	1188	1130	1186	1189	1180	
1264	1164	1140	1098	1127	1207	1213	1098	
1113	1149	1127	1178	1089	1127	1182	1136	
1157	1158	1165	1197	1155	1181	1176	1141	
1175	1149	1173	1169	1184	1189	1188	1208	
1157	1177	1147	1197	1106	1162	1125	1201	
1225	1200	1179	1168	1171	1182	1157	1150	
1223	1179	1161	1229	1136	1224	1114	1184	
1238	1165	1133	1223	1233	1209	1153	1118	
1253	1151	1154	1174	1240	1229	1157	1154	
1209	1181	1187	1243	1165	1179	1136	1195	
1214	1146	1164	1224	1197	1189	1209	1171	
1098	1216	1140	1172	1150	1153	1178	1180	
1213	1174	1202	1190	1219	1231	1169	1196	
1220	1168	1195	1169	1247	1211	1185	1186	
1194	1195	1154	1225	1173	1217	1183	1157	
1166	1232	1202	1191	1172	1248	1154	1242	
1244	1185	1224	1137	1205	1204	1208	1227	
1164	1212	1187	1195	1213	1158	1172	1215	
1153	1197	1175	1198	1120	1158	1235	1174	
1244	1188	1165	1200	1214	1251	1169	1186	
1232	1222	1219	1176	1158	1282	1181	1201	
1255	1201	1236	1189	1234	1192	1228	1204	
1201	1227	1161	1181	1204	1249	1180	1307	
1206	1230	1215	1174	1256	1218	1235	1227	
1256	1178	1193	1223	1187	1260	1200	1203	
1245	1216	1214	1238	1267	1229	1214	1184	
1173	1195	1201	1219	1187	1262	1288	1246	
1268	1230	1204	1206	1250	1266	1245	1122	
1259	1195	1224	1178	1255	1172	1215	1198	
1242	1165	1289	1252	1307	1240	1267	1177	
1212	1291	1242	1235	1236	1231	1209	1186	
1217	1202	1288	1266	1135	1293	1212	1278	
1199	1237	1224	1172	1241	1287	1239	1326	
1194	1272	1245	1244	1207	1253	1221	1196	
1206	1249	1218	1242	1225	1276	1215	1252	
1223	1299	1204	1220	1273	1274	1299	1194	
1249	1303	1311	1279	1220	1306	1276	1280	
1270	1247	1226	1244	1228	1265	1273	1276	
1309	1300	1229	1237	1307	1307	1227	1277	
1269	1281	1248	1206	1223	1339	1228	1262	
1250	1215	1248	1171	1269	1292	1259	1242	
1246	1269	1292	1291	1285	1302	1229	1192	
1333	1284	1281	1247	1277	1227	1270	1285	
1254	1251	1233	1263	1272	1210	1305	1229	
1291	1278	1265	1258	1305	1280	1204	1264	
1249	1247	1262	1285	1232	1311	1275	1269	
1256	1252	1241	1325	1210	1321	1267	1274	
1262	1268	1246	1254	1288	1338	1321	1236	
1290	1291	1328	1238	1284	1276	1252	1298	
1274	1316	1242	1263	1350	1268	1281	1236	
1370	1276	1261	1294	1302	1346	1244	1249	
1292	1221	1175	1318	1324	1292	1250	1269	
1292	1197	1265	1264	1326	1281	1355	1273	
1336	1264	1239	1280	1347	1365	1300	1266	
1305	1304	1338	1357	1305	1281	1310	1233	
1310	1275	1222	1282	1231	1230	1350	1300	
1312	1271	1310	1275	1297	1296	1264	1358	
1312	1300	1251	1223	1270	1291	1324	1221	
1329	1237	1260	1276	1289	1344	1332	1335	
1286	1259	1309	1286	1299	1348	1295	1315	
1316	1308	1288	1290	1299	1360	1282	1292	
1317	1290	1239	1265	1338	1317	1304	1282	
1214	1321	1261	1316	1342	1292	1300	1308	
1270	1294	1309	1346	1329	1359	1291	1323	
1330	1272	1288	1382	1269	1344	1281	1307	
1307	1299	1316	1341	1292	1342	1281	1326	
1297	1251	1274	1247	1290	1279	1311	1272	
1311	1303	1305	1276	1310	1302	1363	1297	
1379	1376	1338	1423	1347	1366	1339	1277	
1337	1311	1258	1386	1423	1335	1352	1281	
1364	1386	1282	1302	1301	1362	1334	1357	
1359	1312	1359	1318	1279	1324	1333	1372	
1329	1332	1316	1422	1229	1266	1297	1297	
1321	1337	1263	1310	1368	1369	1366	1297	
1362	1321	1340	1365	1411	1374	1353	1280	
1281	1393	1412	1292	1352	1345	1341	1321	
1383	1327	1344	1290	1277	1339	1446	1338	
1353	1267	1333	1329	1317	1358	1319	1372	
1346	1328	1331	1337	1298	1421	1313	1327	
1308	1396	1240	1353	1331	1452	1346	1362	
1304	1351	1326	1190	1311	1361	1291	1285	
1409	1330	1348	1329	1355	1334	1357	1361	
1284	1335	1292	1350	1350	1384	1336	1366	
1384	1347	1338	1319	1340	1361	1314	1251	
1327	1308	1347	1306	1336	1369	1378	1404	
1408	1272	1330	1370	1321	1425	1369	1342	
1332	1396	1303	1390	1400	1328	1347	1388	
1377	1262	1359	1303	1352	1390	1336	1385	
1375	1276	1366	1298	1367	1374	1405	1391	
1329	1357	1328	1329	1266	1333	1375	1421	
1363	1347	1343	1397	1446	1322	1369	1402	
1335	1395	1348	1395	1369	1368	1445	1296	
1416	1356	1399	1354	1389	1352	1372	1330	
1348	1352	1349	1377	1363	1321	1399	1368	
1406	1411	1369	1336	1421	1323	1434	1352	
1435	1298	1359	1414	1353	1323	1408	1461	
1371	1401	1393	1346	1350	1361	1385	1345	
1421	1394	1345	1361	1321	1391	1342	1405	
1429	1388	1379	1352	1430	1348	1359	1385	
1416	1430	1319	1400	1425	1340	1389	1423	
1409	1327	1442	1335	1401	1440	1380	1309	
1376	1297	1480	1410	1412	1342	1397	1374	
1406	1431	1406	1421	1357	1372	1317	1451	
1424	1412	1391	1379	1459	1346	1378	1344	
1479	1420	1392	1376	1370	1455	1424	1412	
1380	1381	1398	1327	1383	1387	1453	1419	
1359	1350	1358	1401	1315	1402	1414	1399	
1444	1366	1390	1387	1343	1459	1392	1372	
1441	1320	1444	1373	1398	1424	1389	1409	
1385	1404	1349	1462	1425	1458	1389	1363	
1365	1382	1315	1397	1422	1406	1432	1398	
1397	1412	1373	1443	1333	1398	1392	1439	
1372	1376	1420	1407	1500	1445	1387	1470	
1472	1438	1381	1377	1391	1371	1433	1378	
1457	1355	1416	1492	1391	1430	1425	1362	
1387	1497	1418	1430	1420	1408	1351	1423	
1393	1426	1378	1386	1383	1445	1396	1391	
1426	1377	1447	1426	1454	1453	1456	1341	
1385	1499	1414	1504	1420	1434	1450	1402	
1459	1501	1394	1341	1321	1419	1417	1454	
1447	1423	1405	1399	1404	1423	1488	1448	
1481	1414	1394	1378	1425	1455	1437	1443	
1382	1436	1390	1393	1430	1458	1433	1401	
1346	1409	1384	1460	1472	1418	1410	1447	
1417	1492	1394	1418	1385	1447	1509	1437	
1354	1465	1368	1379	1445	1415	1442	1471	
1411	1482	1408	1386	1421	1401	1436	1430	
1433	1419	1411	1408	1410	1424	1392	1471	
1457	1393	1461	1465	1368	1420	1413	1429	
1448	1483	1495	1469	1446	1470	1400	1455	
1439	1393	1433	1387	1476	1417	1460	1446	
1476	1466	1433	1460	1386	1469	1431	1396	
1540	1456	1410	1390	1499	1443	1582	1475	
1451	1449	1388	1441	1334	1425	1428	1460	
1418	1479	1455	1443	1418	1456	1439	1379	
1457	1516	1409	1436	1510	1546	1409	1428	
1494	1428	1477	1466	1407	1504	1451	1422	
1497	1428	1439	1476	1502	1479	1483	1399	
1423	1408	1453	1477	1463	1471	1456	1428	
1462	1504	1371	1536	1505	1469	1516	1503	
1545	1435	1429	1349	1456	1546	1477	1444	
1502	1457	1428	1434	1410	1457	1411	1480	
1405	1445	1449	1417	1427	1430	1479	1423	
1481	1453	1413	1516	1456	1450	1474	1452	
1485	1463	1527	1511	1440	1514	1528	1499	
1504	1458	1448	1528	1455	1437	1376	1505	
1511	1537	1528	1435	1419	1516	1475	1452	
1467	1456	1480	1469	1479	1493	1494	1463	
1503	1537	1428	1546	1454	1492	1514	1445	
1450	1436	1504	1457	1489	1445	1462	1482	
1464	1447	1454	1451	1492	1426	1478	1455	
1469	1477	1486	1469	1473	1478	1493	1525	
1499	1421	1433	1471	1516	1539	1477	1472	
1562	1484	1499	1481	1498	1494	1471	1477	
1520	1474	1442	1540	1538	1492	1346	1448	
1495	1488	1452	1435	1522	1507	1531	1479	
1571	1468	1428	1512	1456	1497	1521	1504	
1540	1501	1467	1441	1494	1584	1519	1522	
1543	1520	1430	1462	1488	1512	1503	1487	
1593	1534	1570	1464	1527	1512	1515	1566	
1517	1532	1464	1539	1521	1497	1510	1480	
1557	1563	1508	1413	1438	1509	1462	1478	
1454	1545	1486	1394	1585	1481	1479	1576	
1511	1489	1525	1597	1459	1488	1541	1456	
1472	1469	1510	1465	1466	1536	1518	1550	
1521	1425	1543	1402	1516	1535	1485	1465	
1549	1474	1518	1468	1455	1570	1571	1516	
1543	1477	1552	1504	1454	1486	1473	1554	
1494	1492	1481	1555	1559	1444	1494	1633	
1544	1548	1446	1531	1550	1527	1554	1478	
1497	1582	1515	1553	1480	1476	1625	1545	
1509	1460	1513	1477	1494	1582	1526	1488	
1506	1581	1481	1535	1507	1480	1616	1599	
1531	1534	1500	1438	1507	1477	1576	1477	
1585	1497	1506	1446	1558	1598	1566	1521	
1530	1523	1574	1514	1554	1646	1532	1508	
1504	1494	1539	1484	1634	1482	1506	1538	
1530	1501	1488	1506	1554	1587	1554	1568	
1556	1492	1486	1583	1510	1609	1505	1563	
1563	1503	1578	1601	1476	1599	1518	1566	
1544	1497	1550	1489	1559	1528	1542	1572	
1561	1569	1523	1486	1504	1519	1515	1455	
1586	1530	1542	1513	1492	1598	1598	1572	
1598	1549	1511	1570	1587	1640	1511	1542	
1546	1540	1600	1586	1512	1600	1525	1532	
1543	1533	1485	1518	1567	1547	1573	1530	
1470	1614	1531	1509	1497	1519	1583	1564	
1579	1494	1575	1514	1500	1579	1490	1519	
1534	1465	1604	1574	1477	1547	1632	1645	
1535	1588	1538	1539	1554	1586	1578	1623	
1648	1514	1530	1584	1551	1554	1579	1602	
1545	1582	1577	1470	1563	1556	1568	1494	
1626	1552	1575	1556	1567	1605	1574	1575	
1582	1626	1536	1555	1596	1578	1635	1490	
1555	1565	1552	1590	1457	1612	1547	1532	
1645	1637	1569	1495	1543	1550	1550	1588	
1581	1597	1535	1568	1641	1613	1622	1504	
1565	1586	1619	1538	1577	1570	1590	1527	
1585	1541	1511	1504	1538	1650	1626	1605	
1548	1621	1665	1574	1552	1548	1609	1576	
1516	1555	1585	1557	1628	1637	1607	1557	
1609	1593	1609	1559	1522	1574	1654	1634	
1550	1635	1570	1671	1550	1547	1552	1541	
1564	1590	1593	1488	1613	1624	1635	1668	
1592	1531	1650	1547	1569	1529	1590	1623	
1649	1575	1529	1571	1516	1621	1519	1616	
1590	1545	1567	1575	1598	1601	1577	1577	
1621	1624	1532	1567	1558	1617	1604	1599	
1629	1560	1544	1589	1555	1691	1601	1579	
1543	1565	1600	1616	1520	1643	1569	1528	
1634	1578	1562	1600	1621	1650	1624	1600	
1565	1569	1639	1576	1569	1616	1553	1620	
1548	1564	1568	1607	1654	1582	1639	1553	
1596	1655	1528	1630	1655	1666	1610	1583	
1580	1563	1565	1599	1541	1626	1645	1600	
1612	1597	1674	1602	1612	1598	1562	1597	
1638	1623	1591	1631	1562	1555	1610	1647	
1591	1584	1583	1587	1550	1576	1574	1630	
1610	1582	1660	1662	1597	1611	1603	1635	
1560	1663	1583	1604	1593	1618	1662	1606	
1549	1632	1645	1626	1599	1591	1581	1611	
1699	1615	1639	1556	1600	1604	1591	1607	
1600	1612	1582	1633	1514	1606	1642	1621	
1659	1561	1598	1695	1632	1615	1588	1615	
1663	1638	1604	1563	1585	1687	1587	1624	
1701	1683	1621	1590	1571	1636	1583	1658	
1613	1621	1619	1670	1553	1593	1622	1586	
1600	1574	1675	1591	1575	1678	1548	1614	
1606	1681	1600	1585	1655	1704	1618	1594	
1636	1531	1640	1642	1553	1640	1601	1586	
1685	1592	1637	1573	1558	1623	1678	1584	
1648	1624	1634	1568	1576	1718	1692	1620	
1636	1617	1710	1614	1592	1654	1661	1675	
1635	1612	1688	1593	1566	1749	1615	1603	
1678	1555	1674	1634	1644	1658	1672	1630	
1689	1677	1596	1640	1552	1637	1601	1576	
1615	1625	1665	1663	1630	1685	1668	1652	
1625	1643	1656	1669	1570	1649	1609	1618	
1657	1603	1608	1577	1614	1621	1705	1607	
1667	1605	1585	1639	1674	1666	1634	1601	
1639	1626	1696	1636	1705	1632	1617	1633	
1592	1639	1600	1628	1678	1657	1717	1638	
1705	1575	1636	1731	1615	1672	1733	1593	
1633	1595	1589	1637	1557	1656	1658	1642	
1701	1616	1645	1641	1647	1624	1717	1663	
1604	1622	1664	1657	1644	1661	1643	1660	
1560	1695	1641	1654	1659	1628	1661	1669	
1584	1603	1548	1663	1655	1644	1556	1623	
1696	1667	1617	1719	1639	1719	1563	1659	
1690	1660	1564	1585	1575	1701	1658	1644	
1726	1627	1691	1668	1659	1668	1673	1659	
1691	1644	1678	1669	1603	1691	1672	1678	
1719	1651	1580	1651	1680	1710	1711	1630	
1656	1614	1696	1669	1635	1702	1744	1678	
1698	1645	1692	1597	1641	1612	1644	1737	
1686	1602	1624	1703	1675	1677	1673	1715	
1688	1694	1752	1681	1616	1660	1756	1663	
1707	1660	1639	1683	1601	1715	1732	1789	
1691	1678	1684	1695	1624	1624	1685	1777	
1677	1665	1715	1655	1666	1691	1627	1641	
1645	1659	1593	1681	1665	1651	1661	1628	
1599	1731	1724	1760	1657	1692	1704	1701	
1709	1628	1580	1697	1716	1712	1789	1695	
1692	1674	1631	1641	1707	1741	1716	1640	
1723	1683	1581	1690	1648	1654	1632	1671	
1732	1683	1727	1662	1624	1630	1703	1587	
1724	1723	1624	1707	1714	1652	1755	1708	
1758	1562	1669	1657	1731	1701	1711	1645	
1706	1628	1642	1640	1756	1708	1650	1682	
1715	1679	1604	1724	1682	1687	1746	1687	
1657	1715	1688	1673	1659	1715	1699	1721	
1692	1693	1723	1715	1659	1655	1759	1691	
1680	1658	1595	1638	1644	1622	1689	1667	
1709	1724	1716	1699	1699	1695	1620	1652	
1716	1687	1729	1728	1711	1732	1704	1721	
1636	1774	1672	1676	1640	1741	1699	1687	
1810	1762	1633	1694	1705	1702	1654	1663	
1792	1621	1656	1627	1664	1728	1714	1728	
1674	1674	1648	1669	1724	1690	1657	1654	
1690	1664	1647	1731	1680	1726	1745	1678	
1629	1649	1635	1696	1680	1717	1652	1742	
1639	1728	1822	1697	1715	1616	1690	1816	
1653	1706	1641	1649	1687	1656	1646	1718	
1697	1695	1731	1618	1752	1651	1725	1686	
1672	1683	1674	1755	1685	1698	1709	1732	
1778	1737	1646	1680	1709	1706	1740	1697	
1780	1710	1634	1679	1625	1776	1668	1635	
1731	1706	1683	1749	1711	1748	1724	1724	
1689	1659	1725	1723	1622	1711	1663	1710	
1657	1656	1681	1698	1634	1706	1669	1688	
1757	1702	1679	1735	1711	1751	1679	1772	
1707	1636	1709	1707	1716	1735	1735	1723	
1663	1668	1706	1669	1650	1648	1631	1693	
1771	1772	1646	1669	1710	1654	1750	1748	
1712	1669	1705	1653	1677	1736	1747	1663	
1730	1682	1713	1696	1701	1778	1681	1660	
1751	1658	1745	1695	1703	1753	1782	1810	
1712	1674	1727	1763	1748	1737	1790	1702	
1724	1717	1750	1826	1708	1691	1771	1666	
1714	1754	1649	1760	1713	1743	1748	1705	
1641	1783	1705	1703	1688	1717	1744	1726	
1714	1731	1729	1619	1711	1746	1752	1748	
1711	1722	1606	1710	1684	1714	1724	1776	
1777	1683	1706	1704	1720	1716	1716	1662	
1744	1693	1671	1696	1724	1764	1800	1687	
1810	1760	1756	1665	1692	1805	1715	1792	
1780	1667	1681	1743	1692	1781	1742	1689	
1746	1744	1722	1692	1699	1733	1688	1780	
1811	1714	1730	1763	1728	1762	1768	1662	
1733	1716	1667	1675	1708	1760	1687	1677	
1711	1740	1682	1703	1727	1779	1845	1694	
1843	1723	1690	1782	1776	1726	1732	1720	
1684	1734	1727	1665	1735	1780	1723	1772	
1771	1700	1718	1708	1661	1819	1762	1724	
1753	1676	1778	1758	1756	1711	1759	1689	
1683	1726	1710	1757	1736	1782	1747	1745	
1809	1702	1788	1782	1733	1751	1836	1674	
1730	1716	1670	1814	1703	1740	1748	1663	
1779	1768	1706	1782	1743	1778	1826	1700	
1844	1780	1753	1783	1762	1777	1760	1741	
1718	1768	1724	1730	1757	1661	1849	1725	
1787	1749	1623	1737	1739	1730	1819	1759	
1750	1783	1759	1699	1642	1703	1692	1760	
1704	1766	1785	1766	1737	1763	1687	1785	
1773	1672	1719	1716	1742	1730	1765	1711	
1739	1747	1700	1782	1778	1820	1754	1776	
1665	1776	1791	1755	1756	1737	1765	1710	
1774	1772	1691	1806	1674	1770	1695	1713	
1803	1749	1629	1725	1675	1686	1741	1771	
1774	1829	1731	1690	1721	1782	1766	1740	
1705	1738	1764	1734	1740	1767	1769	1713	
1713	1723	1759	1748	1735	1803	1710	1787	
1748	1711	1688	1702	1756	1752	1687	1659	
1764	1672	1721	1714	1790	1695	1753	1702	
1768	1770	1762	1686	1718	1775	1801	1794	
1807	1785	1765	1760	1697	1798	1721	1808	
1839	1751	1700	1806	1713	1806	1735	1786	
1798	1742	1709	1720	1720	1817	1774	1707	
1739	1692	1674	1754	1800	1726	1769	1748	
1803	1758	1738	1765	1733	1799	1737	1735	
1813	1817	1740	1742	1749	1795	1763	1707	
1776	1750	1708	1858	1686	1792	1764	1758	
1751	1727	1701	1710	1694	1759	1894	1799	
1838	1824	1782	1814	1738	1805	1795	1805	
1715	1725	1682	1790	1722	1795	1734	1792	
1817	1820	1772	1820	1778	1712	1729	1737	
1836	1835	1719	1747	1736	1752	1797	1841	
1784	1724	1762	1738	1782	1801	1818	1789	
1738	1823	1795	1756	1737	1767	1753	1758	
1786	1709	1840	1755	1710	1764	1798	1731	
1759	1798	1709	1777	1744	1748	1759	1782	
1833	1750	1806	1637	1826	1826	1769	1743	
1735	1795	1784	1781	1823	1739	1782	1814	
1786	1673	1799	1730	1724	1786	1753	1813	
1736	1795	1849	1786	1734	1728	1666	1751	
1754	1827	1698	1770	1757	1841	1766	1818	
1804	1695	1743	1841	1703	1826	1870	1817	
1844	1817	1747	1775	1725	1855	1788	1811	
1807	1782	1777	1736	1775	1697	1762	1805	
1812	1867	1777	1765	1733	1751	1821	1724	
1814	1790	1805	1819	1714	1724	1834	1780	
1798	1809	1751	1762	1788	1711	1739	1792	
1748	1797	1827	1734	1760	1740	1783	1762	
1745	1780	1792	1771	1816	1763	1737	1777	
1782	1833	1744	1739	1689	1834	1786	1815	
1833	1698	1683	1737	1771	1780	1857	1721	
1714	1736	1773	1733	1749	1813	1771	1755	
1772	1778	1779	1828	1737	1792	1764	1766	
1721	1758	1756	1719	1790	1858	1847	1777	
1796	1740	1766	1863	1761	1843	1714	1800	
1829	1748	1767	1758	1795	1766	1761	1816	
1805	1769	1772	1786	1720	1765	1758	1741	
1785	1784	1826	1748	1798	1753	1780	1693	
1720	1785	1687	1800	1676	1830	1779	1829	
1767	1782	1729	1716	1761	1759	1799	1776	
1748	1784	1785	1760	1763	1798	1791	1827	
1796	1792	1705	1807	1790	1845	1810	1845	
1801	1796	1768	1802	1815	1795	1760	1838	
1768	1815	1810	1809	1732	1814	1786	1719	
1822	1742	1795	1841	1735	1795	1814	1733	
1791	1801	1768	1760	1685	1819	1764	1830	
1816	1808	1753	1801	1854	1814	1806	1738	
1883	1773	1841	1836	1768	1805	1849	1906	
1781	1757	1751	1765	1823	1780	1844	1731	
1843	1858	1857	1784	1771	1830	1874	1825	
1865	1781	1789	1791	1744	1789	1883	1809	
1794	1856	1822	1730	1807	1758	1853	1798	
1783	1825	1798	1750	1748	1832	1838	1862	
1805	1766	1765	1794	1791	1820	1738	1892	
1800	1760	1727	1846	1800	1845	1757	1729	
1848	1716	1730	1743	1808	1846	1826	1725	
1805	1851	1809	1831	1783	1808	1785	1772	
1814	1805	1819	1770	1812	1820	1806	1763	
1839	1786	1794	1782	1758	1925	1849	1895	
1828	1797	1804	1885	1840	1804	1885	1782	
1791	1768	1785	1835	1832	1874	1749	1787	
1778	1805	1707	1864	1807	1797	1816	1832	
1806	1811	1828	1726	1746	1828	1885	1772	
1883	1737	1803	1832	1736	1710	1844	1847	
1904	1863	1755	1875	1838	1957	1805	1748	
1867	1817	1771	1810	1860	1763	1742	1775	
1802	1809	1813	1791	1783	1868	1805	1865	
1849	1755	1794	1908	1838	1853	1878	1819	
1844	1802	1757	1850	1833	1812	1843	1834	
1883	1776	1797	1798	1780	1836	1850	1853	
1895	1792	1789	1720	1819	1826	1809	1834	
1904	1782	1806	1831	1749	1892	1818	1785	
1847	1884	1812	1830	1731	1841	1855	1844	
1743	1853	1855	1799	1844	1883	1816	1820	
1883	1806	1863	1748	1877	1825	1816	1755	
1745	1795	1807	1743	1776	1754	1878	1849	
1843	1800	1725	1852	1787	1884	1735	1764	
1795	1827	1823	1848	1805	1855	1819	1844	
1832	1826	1730	1733	1841	1768	1826	1730	
1837	1756	1840	1853	1891	1825	1848	1796	
1828	1814	1754	1755	1757	1800	1868	1727	
1852	1745	1853	1862	1775	1738	1861	1799	
1855	1804	1872	1778	1780	1840	1870	1796	
1773	1882	1823	1768	1793	1804	1893	1738	
1857	1815	1779	1800	1782	1833	1942	1784	
1836	1832	1835	1824	1852	1845	1865	1883	
1879	1827	1792	1825	1764	1915	1829	1857	
1789	1821	1755	1786	1811	1806	1768	1803	
1791	1844	1868	1816	1724	1784	1800	1816	
1913	1796	1708	1852	1745	1863	1790	1751	
1883	1826	1774	1831	1840	1828	1827	1852	
1857	1818	1712	1773	1847	1880	1906	1882	
1878	1936	1775	1830	1847	1852	1859	1814	
1807	1839	1790	1889	1803	1815	1800	1814	
1966	1835	1741	1704	1892	1793	1808	1830	
1795	1741	1764	1881	1839	1882	1911	1824	
1885	1761	1853	1807	1786	1780	1824	1870	
1845	1836	1826	1801	1796	1858	1871	1832	
1869	1815	1815	1808	1778	1880	1820	1740	
1908	1814	1778	1822	1883	1778	1852	1771	
1805	1840	1824	1890	1800	1833	1862	1849	
1782	1891	1838	1831	1753	1923	1892	1850	
1887	1785	1819	1894	1781	1841	1943	1830	
1793	1804	1832	1774	1834	1847	1773	1899	
1754	1809	1758	1840	1766	1775	1858	1832	
1805	1833	1792	1879	1802	1929	1893	1862	
1846	1830	1842	1835	1851	1816	1845	1832	
1784	1802	1755	1860	1884	1830	1892	1881	
1887	1802	1870	1786	1873	1927	1873	1841	
1868	1796	1812	1851	1776	1914	1813	1719	
1879	1828	1842	1878	1770	1957	1822	1801	
1831	1899	1831	1801	1790	1858	1872	1804	
1887	1877	1950	1779	1822	1859	1767	1830	
1861	1788	1831	1790	1795	1858	1755	1802	
1863	1771	1805	1840	1787	1871	1747	1872	
1826	1839	1741	1796	1832	1860	1772	1827	
1927	1820	1780	1830	1821	1918	1879	1804	
1895	1854	1788	1856	1781	1849	1835	1884	
1871	1854	1835	1821	1903	1892	1839	1865	
1929	1782	1909	1868	1777	1855	1821	1802	
1861	1878	1846	1834	1826	1833	1876	1846	
1869	1811	1849	1855	1879	1903	1852	1876	
1912	1795	1905	1870	1828	1879	1901	1859	
1940	1844	1853	1805	1858	1835	1818	1797	
1823	1795	1832	1885	1792	1907	1831	1847	
1835	1785	1876	1811	1809	1868	1866	1883	
1793	1872	1848	1799	1867	1833	1933	1855	
1863	1889	1835	1840	1820	1869	1891	1828	
1934	1865	1869	1824	1827	1888	1873	1805	
1841	1826	1839	1817	1887	1850	1775	1830	
1923	1847	1796	1797	1848	1777	1919	1835	
1834	1794	1862	1801	1806	1889	1880	1805	
1912	1786	1822	1860	1746	1871	1827	1834	
1830	1859	1855	1767	1844	1875	1836	1892	
1756	1905	1812	1850	1875	1894	1898	1813	
1843	1811	1844	1795	1776	1923	1856	1870	
1931	1766	1853	1890	1835	1934	1926	1848	
1768	1814	1897	1780	1903	1896	1811	1850	
1810	1786	1801	1888	1788	1864	1850	1782	
1944	1836	1887	1800	1831	1807	1844	1796	
1892	1799	1897	1891	1766	1837	1881	1861	
1907	1908	1803	1792	1842	1836	1853	1873	
1891	1860	1854	1864	1863	1887	1923	1875	
1867	1836	1825	1837	1759	1867	1858	1865	
1883	1821	1871	1880	1860	1924	1928	1872	
1857	1871	1819	1894	1894	1850	1811	1815	
1916	1911	1837	1829	1787	1828	1805	1868	
1908	1787	1837	1820	1837	1942	1950	1859	
1909	1843	1864	1889	1809	1826	1881	1884	
1812	1921	1887	1856	1866	1844	1831	1723	
1890	1852	1793	1841	1855	1943	1933	1837	
1845	1869	1893	1837	1851	1888	1846	1897	
1894	1877	1918	1896	1872	1875	1892	1901	
1839	1843	1846	1863	1784	1899	1933	1798	
1917	1835	1857	1795	1813	1873	1888	1816	
1804	1914	1868	1859	1855	1896	1787	1865	
1864	1886	1944	1884	1899	1835	1917	1778	
1909	1801	1850	1950	1821	1870	1895	1886	
1812	1867	1812	1843	1849	1761	1852	1824	
1848	1864	1827	1837	1860	1911	1918	1825	
1874	1885	1926	1947	1810	1860	1913	1879	
1895	1939	1819	1762	1905	1869	1837	1769	
1917	1861	1811	1824	1866	1835	1898	1845	
1944	1826	1858	1863	1952	1870	1866	1766	
1811	1920	1855	1811	1833	1841	1853	1866	
1869	1860	1806	1887	1911	1934	1885	1865	
1851	1871	1803	1829	1863	1863	1851	1837	
1840	1791	1863	1787	1792	1889	1770	1849	
1877	1855	1881	1872	2000	1864	1768	1867	
1880	1842	1883	1797	1866	1937	1860	1808	
1847	1800	1852	1746	1791	1894	1978	1777	
1956	1814	1803	1891	1854	1905	1882	1887	
1831	1830	1800	1814	1815	1938	1892	1891	
1839	1884	1786	1826	1887	1855	1984	1953	
1931	1857	1873	1848	1820	1907	1805	1924	
1896	1799	1809	1852	1866	1824	1799	1883	
1900	1857	1865	1868	1885	1837	1845	1849	
1918	1805	1845	1803	1907	1905	1858	1835	
1941	1853	1830	1864	1867	1987	1858	1888	
1905	1845	1793	1850	1836	1935	1807	1831	
1882	1878	1827	1846	1829	1867	1864	1818	
1940	1847	1849	1937	1821	1846	1869	1772	
1911	1844	1895	1939	1796	1900	1909	1882	
1804	1889	1876	1857	1868	1838	1948	1865	
1844	1821	1903	1892	1919	1885	1844	1887	
1803	1945	1916	1895	1891	1812	1831	1850	
1832	1834	1884	1849	1933	1875	1890	1825	
1837	1865	1811	1909	1908	1927	1851	1849	
1797	1811	1948	1844	1807	1838	1868	1831	
1833	1893	1831	1829	1818	1858	1817	1825	
1980	1851	1866	1839	1868	1847	1930	1833	
1878	1895	1798	1865	1936	1819	1857	1816	
1878	1850	1769	1907	1784	1905	1849	1833	
1925	1808	1949	1940	1842	1970	1942	1860	
1901	1846	1836	1838	1861	1879	1876	1769	
1920	1887	1919	1816	1901	1870	1859	1872	
1898	1842	1912	1889	1890	1799	1859	1805	
1851	1908	1762	1888	1793	1903	1907	1812	
1891	1861	1857	1909	1862	1828	1833	1826	
1897	1897	1885	1823	1832	1892	1936	1825	
1874	1822	1826	1884	1830	1835	1884	1895	
1867	1933	1812	1870	1835	1849	1909	1858	
1945	1883	1892	1933	1910	1975	1808	1806	
1903	1825	1866	1851	1862	1935	1915	1869	
1845	1817	1924	1876	1848	1912	1879	1867	
1890	1801	1878	1890	1907	1838	1873	1803	
1892	1908	1773	1844	1901	1861	1905	1831	
1846	1803	1885	1851	1864	1773	1877	1839	
1884	1857	1793	1921	1852	1834	1986	1755	
1867	1798	1808	1893	1868	1894	1969	1859	
1979	1845	1911	1924	1898	1856	1825	1831	
1872	1934	1859	1908	1901	1913	1891	1886	
1839	1821	1918	1868	1893	1879	1831	1819	
1956	1869	1831	1836	1849	1886	1833	1815	
1799	1872	1870	1905	1895	1867	1991	1932	
1899	1805	1882	1907	1821	1941	1963	1842	
1923	1929	1826	1841	1849	1914	1854	1816	
1890	1836	1892	1898	1911	1894	1805	1843	
1930	1852	1842	1773	1874	1856	1902	1908	
1889	1939	1911	1901	1857	1963	1859	1841	
1819	1919	1826	1825	1882	1864	1876	1873	
1892	1829	1851	1835	1825	1894	1895	1918	
1824	1893	1937	1905	1813	1870	1919	1932	
1939	1808	1910	1865	1826	1930	1844	1870	
1854	1829	1787	1858	1984	1867	1907	1815	
1850	1943	1821	1845	1897	1977	1843	1856	
1908	1858	1829	1893	1980	1865	1859	1788	
1894	1924	1833	1837	1856	1893	1856	1919	
1853	1942	1817	1834	1885	1883	1872	1922	
1900	1841	1862	1852	1800	1898	1850	1835	
1878	1809	1943	1894	1772	1858	1887	1911	
1906	1796	1849	1887	1839	1894	1944	1802	
1988	1853	1882	1846	1835	1833	1928	1848	
1905	1903	1885	1861	1851	1871	1824	1807	
1831	1777	1924	1847	1840	1933	1854	1762	
1863	1867	1932	1957	1825	1942	1803	1780	
1847	1813	1901	1935	1851	1826	1871	1847	
1839	1873	1863	1871	1821	1846	1900	1760	
1926	1858	1838	1913	1899	1899	1902	1876	
1893	1810	1856	1871	1831	1860	1859	1818	
1777	1820	1803	1864	1767	1892	1921	1899	
1871	1903	1821	1977	1836	1874	1959	1878	
1836	1894	1755	1883	1889	1985	1860	1883	
1881	1894	1881	1897	1873	1908	1875	1843	
1817	1843	1805	1897	1856	1901	1920	1835	
1823	1946	1799	1875	1801	1864	1891	1816	
1918	1848	1881	1890	1879	1834	1878	1910	
1872	1848	1894	1864	1897	1847	1899	1821	
1887	1830	1857	1887	1898	1864	1879	1863	
1955	1737	1898	1827	1816	1893	1938	1923	
1884	1865	1831	1807	1848	1838	1883	1852	
1919	1810	1890	1923	1818	1846	1929	1877	
1889	1866	1831	1917	1919	1856	1824	1762	
1891	1858	1864	1871	1889	1974	1823	1905	
1889	1847	1853	1915	1888	1952	1875	1824	
1822	1898	1870	1855	1929	1920	1857	1970	
1863	1944	1833	1865	1868	1833	1946	1823	
1909	1901	1843	1764	1862	1932	1859	1842	
1858	1802	1937	1854	1832	1898	1883	1872	
1934	1966	1891	1847	1922	1917	1850	1891	
1885	1857	1858	1932	1778	1908	1846	1923	
1917	1884	1927	1861	1891	1894	1922	1792	
1884	1924	1865	1868	1911	1857	1836	1853	
1928	1884	1865	1938	1908	1906	1857	1873	
1856	1888	1870	1858	1888	1859	1806	1798	
1857	1813	1855	1834	1899	1874	1890	1842	
1919	1898	1919	1902	1883	1867	1866	1810	
1969	1859	1948	1798	1856	1914	1888	1848	
1882	2000	1868	1888	1864	1811	1937	1869	
1925	1876	1946	1938	1924	1864	1900	1877	
1821	1862	1826	1829	1848	1847	1822	1960	
1880	1831	1957	1816	1891	1793	1861	1859	
1933	1869	1892	1854	1868	1850	1852	1854	
1904	1827	1873	1900	1810	1902	1858	1781	
1899	1926	1838	1924	1878	1890	1869	1881	
1862	1912	1880	1959	1806	1842	1944	1868	
1905	1875	1795	1932	1901	1880	1800	1764	
1919	1929	1946	1844	1843	1866	1835	1940	
1969	1796	1881	1802	1827	1864	1966	1835	
1952	1893	1891	1878	1881	1805	1905	1876	
1935	1865	1860	1831	1824	1891	1800	1914	
1900	1826	1866	1841	1852	1888	1825	1922	
1878	1829	1813	1811	1789	1951	1838	1844	
1923	1795	1870	1863	1871	1892	1886	1869	
1852	1896	1908	1845	1830	1909	1866	1857	
1960	1857	1896	1831	1870	1905	1882	1890	
1843	1880	1782	1810	1854	1814	1854	1824	
1821	1889	1894	1879	1809	1921	1889	1904	
1836	1864	1821	1886	1830	1888	1882	1779	
1876	1905	1942	1802	1804	1843	2000	1860	
1934	1860	1822	1893	1885	1853	1854	1887	
1913	1826	1888	1842	1839	1840	1936	1857	
1944	1856	1820	1925	1792	1902	1855	1930	
1840	1850	1950	1947	1869	1927	1858	1860	
1994	1911	1854	1843	1866	1876	1879	1863	
1899	1781	1864	1819	1925	1909	1886	1868	
1823	1898	1853	1845	1840	1894	1913	1827	
1978	1921	1912	1811	1836	1904	1840	1852	
1908	1856	1836	1829	1849	1842	1923	1836	
1946	1908	1850	1867	1900	1834	1948	1834	
1850	1844	1798	1774	1844	1834	1953	1832	
1802	1827	1830	1913	1844	1865	1818	1822	
1759	1858	1932	1883	1843	1932	1867	1825	
1897	1788	1893	1935	1896	1848	1808	1896	
1935	1880	1830	1864	1824	1908	1834	1947	
1915	1799	1876	1857	1794	1839	1864	1851	
1932	1879	1864	1802	1850	1823	1835	1805	
1920	1867	1934	1904	1838	1847	1966	1851	
1807	1869	1810	1846	1868	1919	1811	1861	
1813	1814	1987	1838	1824	1901	1836	1948	
1926	1867	1857	1945	1814	1953	1829	1830	
1890	1835	1882	1851	1801	1952	1893	1904	
1901	1852	1843	1868	1786	1920	1968	1868	
1843	1876	1862	1852	1895	1910	1932	1887	
1874	1820	1878	1867	1883	1862	1799	1879	
1818	1893	1888	1803	1862	1887	1894	1917	
1939	1863	1827	1857	1840	1900	1903	1831	
1877	1841	1887	1834	1875	1847	1813	1831	
1885	1873	1912	1898	1815	1850	1890	1869	
1934	1833	1887	1859	1822	1819	1866	1954	
1851	1882	1889	1846	1887	1904	1836	1947	
1865	1829	1826	1820	1935	1875	1908	1860	
1861	1927	1864	1889	1791	1867	1910	1891	
1847	1779	1900	2000	1818	1826	1925	1824	
1816	1799	1892	1909	1894	1777	1918	1834	
1862	1845	1886	1895	1890	1887	1936	1764	
1893	1850	1868	1865	1911	1953	1862	1933	
1883	1904	1791	1841	1880	1813	1833	2000	
1821	1827	1852	1801	1767	1856	1952	1790	
1873	1837	1845	1773	1919	1875	1824	1898	
1870	1862	1845	1843	1811	1847	1806	1842	
1840	1847	1830	1939	1844	1911	1894	1817	
1958	1849	1879	1877	1855	1815	1826	1843	
1867	1864	1809	1815	1885	1896	1875	1899	
1809	1873	1832	1831	1852	1872	1886	1874	
1843	1862	1849	1846	1833	1889	1875	1841	
1892	1849	1835	1822	1817	1854	1878	1885	
1932	1837	1772	1848	1853	1979	1911	1847	
1877	1900	1883	1882	1919	1801	1854	1874	
1846	1829	1906	1900	1826	1874	1841	1847	
1938	1808	1913	1883	1887	1845	1887	1869	
1913	1862	1784	1863	1836	1910	1856	1861	
1890	1957	1877	1872	1822	1879	1857	1818	
1946	1836	1903	1896	1977	1815	1732	1877	
1899	1878	1876	1923	1788	1862	1943	1848	
1837	1889	1820	1830	1892	1801	1945	1929	
1964	1819	1925	1890	1874	1879	1867	1870	
1918	1878	1802	1829	1864	1867	1880	1819	
1894	1885	1913	1797	1821	1872	1902	1861	
1904	1885	1922	1907	1907	1905	1812	1781	
1899	1816	1896	1875	1881	1862	1920	1849	
1894	1842	1882	1874	1955	1893	1762	1826	
1906	1906	1787	1928	1910	1949	1785	1851	
1847	1885	1844	1912	1856	1937	1794	1849	
1764	1875	1814	1828	1810	1749	1818	1796	
1903	1776	1814	1906	1854	1956	1863	1896	
1916	1877	1833	1864	1864	1877	1816	1817	
1909	1876	1856	1776	1831	1876	1798	1805	
1835	1890	1758	1927	1812	1833	1779	1819	
1869	1846	1856	1893	1861	1849	1816	1818	
1837	1848	1860	1816	1884	1837	1819	1784	
1906	1733	1858	1912	1850	1884	1910	1890	
1904	1822	1857	1787	1830	1895	1837	1752	
1961	1816	1860	1917	1851	1850	1844	1857	
1952	1907	1857	1826	1849	1840	1916	1885	
1859	1866	1798	1923	1887	1877	1873	1772	
1877	1802	1878	1901	1883	1822	1845	1819	
1946	1876	1850	1803	1851	1930	1884	1763	
1885	1876	1784	1849	1967	1877	1847	1779	
1900	1837	1845	1865	1858	1826	1857	1746	
1817	1846	1864	1815	1810	1869	1844	1932	
1857	1883	1901	1835	1870	1963	1796	1787	
1861	1811	1921	1852	1850	1866	1877	1927	
1862	1868	1843	1850	1904	1818	1887	1876	
1888	1835	1830	1828	1879	1945	1854	1850	
1845	1823	1785	1885	1829	1899	1847	1776	
1942	1826	1889	1866	1830	1933	1815	1878	
1871	1784	1929	1847	1808	1872	1879	1915	
1860	1865	1906	1866	1855	1835	1917	1909	
1984	1841	1865	1862	1767	1834	1816	1838	
1858	1899	1866	1860	1823	1937	1886	1834	
1886	1875	1912	1860	1781	1894	1771	1781	
1940	1878	1842	1880	1875	1938	1826	1857	
1881	1860	1904	1854	1803	1859	1876	1830	
1995	1896	1836	1904	1917	1842	1740	1748	
1870	1882	1804	1866	1831	1860	1790	1882	
1912	1841	1885	1890	1923	1873	1909	1804	
1886	1848	1847	1841	1832	1846	1873	1923	
1884	1773	1824	1883	1833	1837	1822	1812	
1938	1878	1816	1906	1764	1822	1851	1867	
1946	1922	1912	1815	1848	1885	1889	1878	
1872	1855	1858	1811	1857	1850	1831	1862	
1952	1875	1856	1904	1842	1840	1846	1804	
1876	1788	1851	1863	1852	1860	1899	1809	
1899	1865	1910	1872	1905	1864	1876	1851	
1921	1740	1862	1902	1863	1766	1828	1843	
1852	1822	1797	1858	1841	1891	1852	1799	
1901	1839	1854	1867	1866	1851	1839	1840	
1917	1907	1908	1917	1900	1815	1791	1906	
1940	1896	1767	1868	1835	1948	1859	1882	
1879	1832	1833	1865	1830	1916	1899	1823	
1954	1858	1855	1935	1863	1834	1905	1788	
1906	1884	1793	1854	1901	1842	1857	1831	
1971	1920	1822	1790	1862	1921	1844	1903	
1902	1904	1870	1826	1862	1830	1864	1798	
1949	1821	1866	1794	1905	1903	1872	1874	
1926	1851	1847	1854	1930	1816	1829	1810	
1855	1909	1864	1841	1818	1824	1917	1854	
1919	1824	1889	1854	1844	1927	1813	1843	
1841	1844	1853	1915	1900	1857	1880	1868	
1812	1796	1895	1852	1842	1892	1903	1851	
1822	1830	1796	1846	1833	1831	1876	1860	
1893	1859	1819	1825	1852	1902	1871	1859	
1816	1947	1871	1891	1834	1939	1873	1851	
1919	1824	1818	1872	1827	1854	1812	1846	
1952	1830	1792	1851	1847	1886	1848	1854	
1965	1806	1915	1803	1831	1807	1835	1814	
1791	1852	1863	1831	1865	1889	1889	1866	
1789	1794	1871	1798	1856	1891	1862	1820	
1882	1848	1886	1848	1796	1838	1813	1887	
1905	1843	1940	1908	1850	1827	1832	1790	
1860	1860	1827	1867	1883	1841	1889	1754	
1891	1805	1740	1845	1793	2000	1833	1850	
1806	1826	1799	1847	1867	1908	1875	1792	
1904	1937	1790	1851	1883	1806	1813	1805	
1900	1873	1817	1866	1840	1851	1835	1885	
1893	1835	1904	1852	1881	1794	1871	1739	
1877	1903	1848	1856	1884	1838	1876	1844	
1832	1927	1770	1873	1818	1862	1792	1779	
1879	1839	1859	1867	1882	1750	1802	1829	
1885	1794	1799	1872	1835	1888	1883	1818	
1838	1871	1784	1845	1837	1855	1863	1911	
1938	1834	1904	1884	1860	1929	1797	1887	
1809	1882	1774	1868	1761	1911	1860	1796	
1875	1896	1833	1802	1776	1890	1918	1816	
1867	1789	1789	1853	1810	1863	1848	1906	
1925	1845	1831	1817	1823	1937	1904	1878	
1858	1863	1883	1871	1899	1861	1899	1907	
1874	1851	1860	1922	1840	1869	1873	1742	
1913	1848	1912	1840	1899	1779	1834	1829	
1864	1875	1891	1848	1876	1902	1843	1776	
1813	1825	1842	1856	1847	1902	1845	1758	
1890	1846	1798	1807	1872	1884	1848	1803	
1788	1883	1818	1869	1802	1888	1836	1826	
1865	1827	1882	1774	1881	1847	1764	1776	
1831	1830	1820	1843	1800	1830	1870	1873	
1821	1895	1849	1793	1765	1800	1795	1793	
1869	1878	1807	1805	1850	1927	1822	1864	
1815	1861	1871	1912	1778	1792	1883	1732	
1931	1874	1857	1838	1855	1879	1862	1807	
1883	1863	1784	1825	1827	1829	1833	1865	
1876	1837	1856	1914	1906	1774	1819	1803	
1839	1830	1878	1806	1814	1829	1837	1796	
1963	1809	1814	1863	1856	1885	1854	1811	
1856	1830	1850	1835	1856	1903	1783	1798	
1893	1866	1766	1727	1813	1917	1893	1892	
1789	1830	1830	1815	1845	1914	1794	1813	
1906	1815	1914	1877	1850	1852	1812	1841	
1818	1800	1820	1831	1841	1769	1835	1801	
1769	1842	1883	1817	1827	1833	1866	1749	
1820	1815	1825	1797	1881	1857	1845	1748	
1934	1884	1855	1862	1791	1763	1894	1762	
1875	1847	1776	1856	1848	1841	1844	1806	
1884	1768	1910	1804	1792	1886	1850	1783	
1846	1796	1858	1868	1795	1872	1820	1734	
1892	1827	1880	1834	1829	1845	1933	1894	
1826	1927	1891	1844	1806	1830	1841	1809	
1856	1862	1830	1932	1780	1904	1777	1782	
1909	1868	1805	1876	1790	1889	1805	1833	
1874	1849	1790	1836	1880	1838	1855	1835	
1867	1804	1932	1870	1799	1771	1793	1783	
1880	1866	1783	1832	1773	1783	1879	1816	
1802	1823	1808	1868	1835	1869	1932	1877	
1830	1795	1864	1856	1873	1775	1801	1766	
1872	1831	1789	1916	1914	1885	1739	1804	
1804	1886	1868	1852	1831	1916	1870	1797	
1945	1801	1708	1834	1800	1833	1840	1843	
1886	1819	1788	1845	1774	1911	1771	1779	
1898	1868	1807	1840	1743	1897	1840	1806	
1799	1826	1821	1824	1809	1915	1963	1793	
1896	1887	1855	1885	1777	1885	1849	1826	
1907	1853	1793	1821	1787	1766	1818	1688	
1931	1852	1894	1763	1842	1872	1932	1768	
1851	1839	1854	1851	1825	1863	1732	1814	
1850	1800	1738	1833	1772	1785	1866	1769	
1822	1768	1826	1911	1835	1809	1835	1867	
1780	1794	1854	1861	1864	1859	1844	1818	
1834	1882	1850	1919	1838	1877	1860	1802	
1890	1822	1835	1827	1830	1918	1841	1782	
1918	1814	1823	1796	1842	1933	1824	1789	
1843	1719	1749	1738	1890	1900	1850	1757	
1929	1849	1755	1774	1835	1863	1810	1776	
1887	1838	1863	1850	1819	1798	1858	1721	
1846	1877	1911	1765	1920	1838	1830	1822	
1848	1888	1838	1890	1832	1859	1805	1817	
1808	1776	1695	1825	1830	1791	1757	1784	
1829	1832	1870	1890	1805	1804	1826	1840	
1884	1841	1844	1845	1795	1859	1822	1808	
1894	1819	1869	1777	1897	1901	1823	1796	
1818	1864	1847	1840	1816	1897	1710	1799	
1810	1850	1783	1761	1787	1822	1827	1781	
1844	1844	1783	1746	1826	1855	1736	1808	
1839	1840	1901	1783	1792	1838	1855	1822	
1933	1859	1820	1822	1797	1764	1788	1764	
1871	1853	1861	1813	1842	1791	1873	1756	
1809	1849	1763	1827	1853	1846	1792	1750	
1865	1811	1810	1885	1742	1868	1872	1839	
1844	1863	1848	1763	1867	1851	1891	1839	
1888	1824	1803	1874	1874	1816	1781	1784	
1866	1827	1811	1878	1836	1824	1855	1808	
1908	1795	1762	1841	1835	1818	1852	1821	
1811	1791	1837	1818	1768	1821	1855	1827	
1767	1908	1764	1792	1792	1889	1819	1748	
1826	1838	1777	1800	1819	1918	1817	1851	
1877	1817	1856	1759	1844	1867	1833	1785	
1858	1864	1843	1872	1837	1893	1850	1817	
1794	1814	1873	1811	1811	1916	1845	1743	
1823	1838	1844	1750	1871	1834	1786	1834	
1807	1791	1737	1853	1808	1826	1836	1854	
1873	1842	1815	1879	1703	1817	1800	1851	
1898	1740	1760	1852	1734	1933	1780	1877	
1805	1885	1906	1819	1816	1834	1797	1825	
1868	1768	1864	1787	1825	1815	1875	1764	
1835	1854	1877	1792	1699	1902	1733	1690	
1799	1850	1800	1769	1824	1854	1805	1819	
1783	1882	1829	1886	1835	1881	1821	1917	
1840	1872	1788	1789	1728	1885	1789	1802	
1873	1807	1838	1889	1761	1841	1901	1808	
1860	1824	1798	1811	1822	1838	1788	1810	
1697	1809	1802	1808	1832	1778	1846	1827	
1797	1877	1866	1752	1769	1882	1829	1854	
1824	1846	1851	1804	1829	1872	1817	1817	
1808	1832	1785	1805	1864	1834	1785	1773	
1840	1781	1806	1833	1862	1831	1856	1805	
1879	1832	1837	1835	1771	1923	1781	1742	
1908	1826	1850	1797	1841	1870	1774	1907	
1800	1847	1861	1765	1859	1844	1825	1780	
1861	1879	1963	1825	1851	1853	1846	1790	
1831	1797	1827	1810	1798	1854	1759	1731	
1793	1807	1844	1790	1823	1839	1861	1804	
1832	1903	1869	1852	1827	1854	1860	1816	
1837	1826	1843	1819	1760	1834	1851	1848	
1883	1910	1842	1769	1811	1792	1821	1790	
1821	1825	1837	1834	1776	1823	1795	1829	
1792	1777	1817	1947	1832	1769	1785	1750	
1886	1787	1825	1867	1704	1780	1839	1814	
1903	1862	1860	1886	1800	1828	1839	1724	
1813	1783	1820	1784	1818	1834	1838	1850	
1803	1863	1860	1848	1889	1808	1879	1777	
1836	1821	1725	1803	1790	1835	1810	1781	
1696	1873	1738	1830	1818	1799	1848	1748	
1825	1810	1708	1833	1847	1889	1768	1759	
1857	1813	1848	1844	1779	1796	1776	1769	
1839	1865	1784	1860	1876	1910	1831	1779	
1822	1702	1824	1862	1774	1860	1814	1811	
1785	1879	1815	1846	1765	1815	1778	1722	
1796	1810	1801	1811	1807	1822	1789	1833	
1858	1819	1849	1806	1821	1848	1760	1671	
1745	1751	1779	1803	1751	1883	1742	1764	
1817	1902	1793	1772	1871	1804	1765	1793	
1859	1777	1818	1782	1792	1838	1773	1806	
1753	1834	1830	1748	1751	1823	1793	1852	
1776	1810	1736	1788	1792	1878	1786	1858	
1874	1852	1792	1842	1811	1793	1768	1712	
1884	1825	1736	1832	1764	1805	1752	1759	
1793	1859	1790	1848	1835	1796	1772	1829	
1841	1779	1822	1741	1738	1794	1787	1764	
1801	1873	1734	1774	1781	1845	1811	1751	
1835	1797	1705	1753	1822	1783	1806	1757	
1840	1806	1796	1829	1823	1853	1811	1704	
1837	1760	1776	1837	1782	1857	1866	1754	
1838	1806	1713	1738	1791	1831	1758	1762	
1747	1805	1824	1785	1752	1854	1758	1782	
1836	1810	1727	1771	1776	1821	1779	1812	
1897	1832	1906	1755	1839	1827	1894	1672	
1785	1776	1859	1839	1792	1753	1751	1819	
1790	1770	1770	1769	1792	1821	1842	1684	
1813	1785	1827	1765	1829	1778	1741	1736	
1895	1837	1843	1844	1752	1814	1726	1745	
1840	1763	1812	1783	1804	1891	1877	1736	
1868	1784	1810	1725	1766	1833	1786	1764	
1785	1825	1844	1751	1828	1858	1743	1702	
1807	1803	1756	1840	1748	1757	1880	1762	
1893	1765	1790	1845	1686	1832	1744	1785	
1846	1797	1696	1830	1812	1804	1703	1747	
1863	1790	1840	1777	1776	1824	1775	1710	
1792	1829	1820	1846	1823	1887	1801	1776	
1737	1854	1807	1868	1827	1830	1853	1728	
1837	1760	1772	1815	1781	1736	1766	1748	
1796	1823	1827	1780	1766	1801	1769	1813	
1693	1737	1728	1721	1770	1734	1795	1782	
1825	1808	1765	1779	1702	1805	1779	1844	
1892	1803	1732	1814	1818	1847	1725	1778	
1881	1777	1821	1785	1861	1805	1793	1750	
1823	1834	1791	1737	1818	1769	1836	1784	
1841	1867	1841	1811	1737	1813	1773	1802	
1786	1693	1799	1891	1794	1781	1796	1827	
1752	1773	1726	1769	1812	1764	1779	1783	
1812	1754	1682	1759	1844	1705	1823	1742	
1803	1784	1744	1783	1851	1847	1762	1754	
1782	1759	1819	1798	1736	1841	1823	1674	
1864	1757	1784	1794	1789	1789	1750	1767	
1825	1823	1816	1741	1732	1792	1806	1711	
1857	1825	1820	1861	1793	1764	1741	1780	
1778	1736	1803	1859	1816	1839	1836	1751	
1839	1790	1809	1783	1797	1811	1795	1774	
1808	1733	1760	1733	1763	1728	1857	1802	
1795	1821	1710	1810	1738	1798	1768	1812	
1790	1788	1734	1765	1753	1743	1813	1768	
1828	1767	1851	1798	1830	1816	1789	1799	
1864	1804	1723	1847	1756	1824	1810	1759	
1861	1740	1745	1723	1704	1757	1809	1770	
1770	1772	1796	1784	1750	1769	1685	1767	
1856	1817	1763	1807	1817	1734	1845	1792	
1793	1784	1754	1810	1705	1842	1838	1801	
1853	1800	1796	1868	1796	1770	1707	1697	
1809	1737	1827	1738	1731	1758	1717	1747	
1824	1753	1769	1825	1847	1737	1806	1680	
1781	1798	1790	1760	1795	1856	1812	1776	
1873	1859	1794	1796	1741	1802	1721	1682	
1786	1838	1769	1841	1821	1735	1886	1651	
1751	1775	1768	1756	1744	1781	1793	1690	
1863	1782	1861	1854	1747	1730	1737	1720	
1845	1801	1770	1779	1758	1755	1762	1815	
1770	1868	1745	1841	1748	1790	1771	1763	
1790	1777	1879	1792	1708	1757	1861	1774	
1773	1790	1815	1787	1773	1756	1714	1778	
1866	1736	1842	1820	1705	1792	1772	1747	
1734	1792	1758	1784	1760	1834	1729	1714	
1741	1792	1690	1819	1778	1833	1802	1750	
1773	1811	1673	1727	1727	1797	1754	1787	
1790	1829	1675	1800	1770	1761	1803	1736	
1863	1787	1757	1729	1756	1716	1837	1726	
1793	1772	1787	1835	1842	1784	1696	1772	
1773	1793	1743	1752	1744	1782	1754	1784	
1805	1730	1743	1782	1747	1844	1745	1790	
1757	1828	1836	1801	1801	1816	1802	1794	
1881	1726	1741	1821	1779	1768	1763	1748	
1751	1747	1758	1793	1728	1707	1762	1734	
1798	1748	1770	1784	1787	1856	1721	1761	
1830	1787	1830	1788	1745	1776	1738	1814	
1755	1836	1773	1734	1754	1830	1753	1744	
1766	1852	1772	1805	1738	1815	1764	1804	
1714	1849	1794	1761	1840	1808	1781	1736	
1781	1749	1755	1823	1757	1718	1748	1679	
1802	1794	1836	1683	1741	1793	1765	1675	
1791	1727	1730	1734	1712	1856	1759	1693	
1785	1766	1854	1776	1805	1763	1820	1707	
1780	1801	1706	1779	1745	1750	1712	1727	
1799	1803	1825	1776	1729	1827	1833	1730	
1765	1779	1701	1745	1744	1771	1768	1679	
1837	1760	1750	1787	1727	1791	1859	1683	
1818	1744	1729	1797	1745	1796	1731	1755	
1851	1756	1720	1798	1807	1726	1806	1738	
1822	1748	1763	1799	1781	1722	1766	1787	
1830	1761	1695	1803	1738	1759	1684	1761	
1750	1710	1733	1722	1727	1776	1818	1728	
1822	1794	1693	1734	1765	1776	1743	1717	
1754	1771	1765	1694	1816	1791	1814	1744	
1726	1807	1703	1772	1692	1734	1752	1701	
1867	1734	1770	1755	1792	1716	1686	1737	
1788	1658	1740	1772	1799	1824	1779	1821	
1776	1794	1760	1838	1778	1774	1788	1687	
1793	1734	1782	1748	1625	1697	1737	1683	
1779	1728	1766	1776	1697	1827	1776	1762	
1774	1808	1735	1755	1686	1764	1732	1764	
1909	1786	1676	1698	1755	1690	1767	1664	
1780	1807	1761	1785	1658	1689	1823	1710	
1834	1665	1787	1741	1789	1781	1751	1670	
1755	1733	1746	1841	1660	1784	1738	1677	
1829	1781	1815	1725	1789	1699	1740	1718	
1814	1720	1788	1813	1746	1837	1771	1727	
1788	1790	1737	1744	1765	1753	1840	1671	
1819	1735	1730	1807	1743	1762	1787	1801	
1769	1710	1774	1853	1697	1887	1701	1723	
1738	1796	1798	1729	1662	1753	1776	1770	
1772	1770	1856	1734	1690	1724	1762	1634	
1795	1773	1838	1747	1740	1781	1722	1706	
1724	1776	1709	1793	1715	1701	1756	1777	
1844	1721	1760	1743	1785	1834	1843	1662	
1801	1791	1811	1779	1745	1795	1669	1728	
1765	1833	1781	1748	1750	1770	1719	1709	
1745	1726	1751	1729	1728	1790	1752	1665	
1771	1764	1715	1714	1845	1745	1682	1724	
1778	1800	1692	1741	1749	1719	1784	1730	
1802	1784	1778	1708	1740	1739	1683	1684	
1740	1764	1736	1808	1702	1687	1687	1723	
1785	1745	1699	1715	1653	1692	1729	1706	
1754	1792	1780	1775	1780	1777	1787	1705	
1768	1773	1720	1684	1785	1821	1717	1745	
1799	1831	1725	1701	1657	1731	1717	1763	
1736	1733	1742	1733	1770	1764	1864	1725	
1725	1756	1764	1705	1804	1783	1717	1646	
1697	1819	1749	1802	1725	1738	1707	1723	
1869	1751	1785	1783	1733	1723	1742	1780	
1728	1751	1713	1759	1781	1716	1710	1702	
1778	1690	1690	1753	1757	1720	1741	1747	
1763	1759	1721	1696	1746	1701	1725	1717	
1739	1701	1740	1758	1717	1742	1764	1683	
1751	1746	1653	1777	1730	1773	1712	1753	
1810	1750	1740	1734	1695	1758	1763	1696	
1836	1749	1809	1752	1797	1787	1725	1710	
1770	1690	1796	1770	1778	1716	1815	1701	
1737	1723	1698	1800	1731	1764	1753	1703	
1755	1806	1675	1776	1830	1745	1699	1698	
1773	1722	1652	1754	1817	1722	1806	1718	
1822	1758	1793	1762	1717	1754	1782	1705	
1776	1738	1769	1685	1762	1758	1717	1633	
1785	1691	1773	1766	1709	1692	1739	1682	
1885	1742	1738	1727	1632	1761	1656	1640	
1764	1730	1708	1686	1727	1695	1827	1695	
1780	1798	1653	1752	1802	1740	1685	1702	
1750	1794	1693	1749	1715	1747	1728	1700	
1774	1794	1771	1812	1680	1743	1742	1644	
1766	1755	1789	1706	1786	1755	1766	1669	
1718	1801	1761	1640	1689	1719	1688	1678	
1740	1774	1812	1607	1765	1781	1714	1757	
1763	1768	1742	1733	1680	1815	1723	1716	
1626	1739	1812	1708	1715	1745	1708	1662	
1789	1702	1760	1757	1741	1728	1669	1717	
1832	1765	1731	1769	1712	1784	1713	1753	
1838	1769	1725	1774	1670	1712	1715	1717	
1677	1749	1738	1746	1725	1746	1753	1619	
1773	1713	1779	1792	1721	1697	1720	1656	
1770	1645	1690	1756	1717	1686	1793	1614	
1716	1779	1757	1688	1720	1732	1766	1682	
1795	1766	1693	1747	1671	1670	1781	1728	
1775	1701	1695	1787	1762	1772	1780	1688	
1833	1824	1655	1705	1727	1657	1774	1724	
1722	1783	1720	1720	1721	1793	1768	1686	
1744	1683	1671	1664	1741	1743	1753	1588	
1728	1697	1708	1760	1724	1747	1725	1670	
1787	1803	1774	1839	1730	1742	1756	1662	
1775	1749	1774	1733	1710	1747	1708	1658	
1681	1753	1793	1714	1737	1703	1740	1721	
1735	1720	1784	1789	1697	1715	1748	1757	
1809	1769	1706	1759	1739	1756	1767	1647	
1759	1777	1714	1759	1732	1736	1682	1740	
1689	1681	1768	1731	1705	1757	1728	1707	
1713	1739	1742	1698	1704	1790	1722	1755	
1816	1696	1753	1778	1678	1716	1743	1638	
1763	1795	1786	1761	1759	1780	1767	1689	
1817	1732	1713	1726	1731	1708	1674	1677	
1726	1750	1780	1709	1705	1754	1742	1588	
1806	1734	1759	1697	1719	1652	1727	1653	
1788	1716	1742	1703	1757	1768	1678	1677	
1699	1730	1639	1753	1723	1661	1679	1672	
1755	1716	1672	1774	1726	1736	1665	1642	
1748	1700	1703	1772	1709	1767	1719	1733	
1692	1761	1696	1742	1658	1683	1752	1769	
1760	1757	1606	1777	1706	1717	1718	1690	
1726	1705	1753	1699	1765	1690	1729	1694	
1740	1684	1696	1748	1655	1750	1753	1745	
1767	1763	1761	1702	1728	1809	1650	1672	
1796	1782	1784	1720	1724	1728	1772	1612	
1717	1741	1686	1742	1737	1768	1755	1669	
1682	1684	1673	1636	1678	1679	1705	1685	
1823	1770	1690	1774	1747	1764	1718	1758	
1648	1727	1655	1665	1698	1704	1710	1635	
1725	1711	1656	1730	1711	1791	1745	1707	
1717	1743	1721	1698	1720	1740	1688	1702	
1709	1717	1672	1745	1716	1807	1720	1686	
1771	1776	1722	1750	1707	1782	1690	1687	
1788	1749	1675	1682	1780	1684	1692	1690	
1771	1703	1768	1685	1658	1694	1660	1678	
1713	1693	1766	1619	1681	1744	1729	1592	
1757	1716	1818	1689	1722	1763	1731	1635	
1761	1718	1772	1694	1679	1661	1661	1733	
1729	1750	1767	1758	1672	1786	1646	1634	
1774	1697	1720	1737	1711	1761	1577	1756	
1750	1688	1714	1627	1664	1800	1670	1694	
1833	1668	1775	1695	1739	1731	1782	1649	
1842	1705	1750	1751	1738	1741	1730	1666	
1758	1736	1734	1707	1738	1762	1768	1664	
1776	1718	1735	1755	1684	1714	1767	1659	
1746	1644	1684	1719	1653	1739	1667	1731	
1716	1744	1746	1698	1659	1797	1743	1638	
1740	1712	1701	1733	1692	1715	1690	1728	
1779	1696	1700	1650	1693	1718	1748	1640	
1788	1681	1692	1705	1720	1758	1676	1624	
1710	1702	1676	1720	1616	1719	1735	1710	
1759	1627	1761	1795	1692	1677	1677	1742	
1709	1702	1678	1682	1657	1749	1806	1648	
1868	1688	1626	1690	1692	1724	1749	1649	
1680	1660	1728	1710	1661	1673	1635	1725	
1753	1705	1787	1745	1621	1785	1701	1657	
1651	1743	1671	1756	1697	1719	1660	1688	
1804	1828	1733	1796	1708	1649	1656	1669	
1709	1699	1721	1741	1672	1729	1671	1712	
1755	1719	1642	1704	1608	1744	1715	1702	
1726	1691	1740	1762	1731	1722	1707	1723	
1749	1706	1715	1760	1706	1697	1728	1649	
1707	1741	1666	1785	1655	1677	1757	1746	
1700	1672	1695	1764	1700	1745	1656	1595	
1798	1730	1715	1700	1735	1734	1786	1689	
1761	1712	1672	1726	1612	1693	1715	1659	
1755	1680	1754	1811	1704	1738	1632	1639	
1689	1751	1756	1688	1727	1743	1642	1638	
1793	1726	1759	1714	1655	1729	1714	1643	
1682	1696	1737	1718	1651	1779	1702	1691	
1742	1760	1687	1694	1742	1723	1633	1610	
1711	1756	1706	1685	1763	1755	1750	1661	
1773	1705	1718	1772	1673	1740	1828	1728	
1708	1668	1672	1627	1672	1734	1696	1615	
1693	1712	1670	1763	1700	1651	1742	1691	
1785	1745	1735	1662	1643	1753	1658	1626	
1678	1703	1710	1694	1785	1776	1664	1716	
1765	1704	1704	1667	1667	1710	1706	1651	
1766	1591	1639	1675	1620	1710	1640	1675	
1763	1734	1716	1725	1607	1689	1697	1712	
1794	1717	1704	1710	1698	1698	1642	1624	
1732	1727	1655	1762	1655	1692	1683	1628	
1732	1734	1738	1705	1709	1728	1731	1706	
1632	1636	1677	1756	1710	1654	1711	1632	
1697	1644	1652	1676	1637	1688	1647	1630	
1732	1768	1743	1689	1663	1671	1686	1628	
1709	1753	1664	1754	1668	1649	1765	1664	
1629	1686	1632	1670	1782	1696	1729	1585	
1797	1707	1765	1671	1704	1684	1625	1617	
1693	1721	1684	1737	1690	1664	1683	1686	
1654	1649	1623	1688	1677	1675	1668	1663	
1696	1663	1715	1674	1630	1634	1699	1650	
1708	1665	1675	1715	1671	1670	1714	1681	
1747	1763	1682	1721	1687	1634	1625	1620	
1738	1768	1695	1688	1674	1744	1665	1675	
1735	1681	1669	1783	1588	1719	1734	1635	
1802	1648	1643	1689	1749	1745	1660	1599	
1760	1664	1681	1663	1671	1768	1671	1680	
1671	1720	1624	1695	1701	1698	1653	1698	
1706	1730	1694	1651	1624	1755	1714	1577	
1695	1689	1663	1630	1655	1710	1651	1694	
1691	1711	1631	1719	1669	1664	1712	1615	
1754	1644	1642	1656	1597	1743	1706	1680	
1701	1716	1682	1696	1734	1672	1645	1684	
1715	1696	1678	1669	1703	1617	1640	1571	
1696	1785	1654	1625	1690	1718	1682	1673	
1710	1710	1614	1682	1649	1716	1777	1630	
1707	1705	1680	1673	1717	1708	1689	1609	
1741	1766	1744	1633	1714	1680	1675	1619	
1771	1696	1699	1687	1660	1727	1764	1610	
1670	1669	1739	1728	1590	1751	1636	1666	
1698	1709	1737	1669	1638	1785	1565	1615	
1695	1683	1674	1643	1699	1765	1674	1653	
1680	1641	1666	1607	1610	1729	1609	1675	
1662	1662	1692	1636	1688	1595	1691	1641	
1682	1715	1633	1682	1659	1638	1670	1653	
1737	1726	1726	1736	1713	1796	1651	1664	
1810	1667	1761	1683	1646	1707	1671	1653	
1698	1726	1740	1677	1722	1729	1634	1664	
1654	1682	1669	1674	1656	1675	1706	1650	
1618	1681	1679	1733	1711	1716	1652	1578	
1674	1641	1653	1714	1653	1675	1644	1647	
1738	1660	1658	1621	1693	1686	1672	1579	
1737	1667	1704	1675	1627	1662	1666	1618	
1781	1643	1636	1680	1683	1707	1696	1699	
1712	1636	1704	1664	1699	1628	1648	1546	
1696	1708	1626	1692	1580	1725	1696	1616	
1666	1668	1703	1594	1607	1675	1690	1634	
1731	1695	1633	1665	1662	1644	1669	1574	
1690	1657	1668	1713	1659	1670	1680	1612	
1715	1730	1646	1665	1653	1711	1624	1665	
1697	1717	1630	1689	1716	1677	1660	1682	
1661	1700	1668	1718	1708	1715	1577	1649	
1717	1700	1656	1694	1694	1631	1662	1613	
1699	1679	1656	1673	1781	1713	1786	1630	
1682	1583	1665	1734	1667	1673	1682	1613	
1749	1644	1620	1607	1644	1623	1642	1598	
1811	1645	1641	1694	1647	1649	1711	1618	
1697	1587	1625	1647	1713	1711	1612	1631	
1692	1660	1696	1640	1542	1675	1697	1563	
1636	1610	1676	1601	1703	1667	1707	1621	
1717	1631	1653	1668	1677	1690	1730	1625	
1686	1736	1650	1684	1650	1656	1651	1606	
1691	1659	1709	1687	1678	1704	1665	1609	
1748	1712	1627	1707	1622	1699	1667	1684	
1701	1621	1591	1693	1624	1652	1594	1573	
1719	1704	1648	1735	1687	1660	1701	1657	
1733	1735	1669	1701	1747	1631	1712	1639	
1703	1678	1694	1592	1656	1739	1689	1658	
1633	1658	1604	1692	1650	1653	1661	1637	
1689	1666	1644	1626	1623	1678	1653	1616	
1658	1710	1631	1561	1654	1733	1623	1667	
1779	1681	1688	1635	1621	1656	1669	1602	
1656	1648	1713	1645	1629	1705	1602	1566	
1624	1645	1686	1534	1706	1705	1595	1645	
1692	1662	1642	1702	1677	1696	1647	1600	
1695	1768	1648	1702	1714	1629	1582	1710	
1719	1637	1627	1667	1669	1702	1669	1672	
1682	1722	1710	1664	1666	1665	1601	1625	
1691	1721	1640	1614	1637	1670	1675	1589	
1714	1625	1717	1652	1704	1640	1690	1654	
1747	1670	1666	1709	1663	1653	1722	1646	
1629	1638	1671	1575	1614	1676	1665	1631	
1622	1656	1635	1657	1668	1682	1722	1599	
1621	1665	1669	1709	1632	1660	1609	1579	
1660	1633	1606	1639	1703	1701	1628	1602	
1713	1726	1620	1611	1658	1657	1706	1594	
1648	1650	1603	1701	1593	1709	1664	1603	
1640	1606	1534	1643	1651	1668	1597	1660	
1731	1636	1605	1763	1688	1621	1642	1654	
1663	1599	1592	1663	1616	1589	1697	1654	
1745	1666	1687	1669	1674	1663	1704	1641	
1677	1703	1566	1546	1580	1653	1629	1614	
1718	1613	1645	1718	1685	1625	1685	1640	
1664	1711	1651	1660	1713	1640	1674	1598	
1675	1579	1687	1628	1647	1671	1599	1591	
1723	1641	1630	1660	1671	1679	1657	1593	
1604	1654	1625	1667	1599	1693	1626	1538	
1702	1610	1703	1676	1703	1679	1676	1578	
1699	1672	1627	1602	1689	1579	1702	1633	
1673	1659	1673	1630	1659	1638	1655	1609	
1672	1689	1680	1716	1700	1679	1594	1608	
1681	1652	1668	1700	1593	1702	1599	1640	
1697	1603	1622	1745	1660	1678	1653	1634	
1636	1588	1672	1604	1631	1584	1684	1631	
1677	1680	1590	1692	1605	1737	1596	1647	
1735	1691	1724	1647	1700	1632	1618	1677	
1689	1645	1692	1681	1651	1694	1647	1635	
1706	1705	1591	1581	1670	1651	1660	1583	
1612	1708	1642	1596	1600	1709	1593	1586	
1702	1678	1571	1693	1585	1589	1667	1564	
1686	1691	1681	1621	1599	1683	1634	1560	
1634	1690	1669	1645	1656	1655	1639	1563	
1734	1595	1659	1649	1632	1622	1599	1618	
1623	1672	1638	1623	1644	1673	1666	1665	
1637	1624	1635	1606	1646	1641	1654	1517	
1661	1649	1708	1640	1655	1621	1636	1593	
1596	1663	1684	1635	1565	1711	1616	1623	
1624	1665	1589	1629	1575	1618	1720	1607	
1743	1679	1637	1588	1699	1626	1629	1564	
1649	1595	1671	1631	1647	1664	1555	1535	
1606	1647	1662	1546	1630	1674	1640	1637	
1670	1591	1624	1653	1713	1625	1674	1584	
1684	1688	1662	1655	1715	1650	1571	1500	
1701	1693	1635	1657	1604	1676	1655	1583	
1651	1658	1611	1623	1711	1609	1620	1525	
1588	1696	1633	1610	1686	1615	1634	1604	
1708	1666	1609	1671	1642	1604	1609	1589	
1684	1617	1655	1690	1601	1621	1592	1562	
1654	1628	1613	1646	1643	1645	1546	1651	
1645	1637	1656	1637	1613	1646	1577	1621	
1694	1639	1627	1669	1584	1679	1609	1578	
1661	1653	1666	1560	1604	1600	1571	1595	
1713	1598	1692	1701	1592	1657	1672	1543	
1670	1680	1592	1606	1548	1586	1619	1640	
1695	1682	1607	1674	1597	1646	1665	1614	
1639	1688	1634	1691	1624	1589	1613	1544	
1731	1700	1680	1688	1696	1695	1583	1550	
1648	1604	1595	1652	1642	1641	1635	1571	
1745	1612	1596	1601	1655	1655	1608	1590	
1709	1714	1679	1590	1600	1625	1604	1586	
1663	1665	1670	1611	1655	1682	1599	1604	
1578	1634	1602	1595	1631	1601	1583	1601	
1659	1623	1568	1658	1639	1578	1621	1597	
1696	1673	1635	1617	1588	1677	1630	1626	
1705	1636	1597	1620	1588	1685	1569	1524	
1657	1637	1532	1615	1596	1590	1571	1581	
1695	1621	1579	1637	1578	1651	1624	1571	
1626	1650	1570	1634	1598	1649	1698	1565	
1630	1624	1648	1606	1618	1639	1592	1649	
1623	1607	1572	1630	1588	1574	1551	1612	
1646	1579	1666	1603	1691	1630	1591	1571	
1660	1666	1618	1581	1587	1618	1644	1612	
1655	1649	1631	1608	1578	1608	1568	1565	
1670	1629	1561	1617	1627	1681	1504	1606	
1600	1630	1556	1639	1626	1593	1616	1592	
1611	1640	1649	1567	1647	1621	1604	1562	
1663	1617	1578	1599	1623	1612	1565	1511	
1630	1557	1576	1635	1684	1656	1578	1573	
1674	1617	1670	1701	1634	1644	1582	1646	
1649	1656	1610	1636	1615	1646	1591	1595	
1725	1577	1671	1667	1622	1671	1693	1571	
1625	1614	1640	1636	1608	1610	1591	1585	
1695	1669	1632	1656	1602	1608	1555	1502	
1690	1621	1494	1590	1567	1627	1623	1555	
1617	1611	1574	1646	1650	1670	1624	1505	
1666	1658	1624	1596	1581	1653	1563	1519	
1612	1595	1658	1545	1639	1624	1626	1563	
1683	1653	1638	1590	1522	1648	1534	1577	
1632	1621	1600	1603	1599	1568	1615	1602	
1625	1524	1603	1579	1641	1655	1641	1578	
1660	1587	1593	1685	1579	1621	1614	1611	
1728	1635	1600	1666	1599	1658	1607	1521	
1640	1613	1602	1727	1564	1686	1654	1620	
1623	1623	1653	1661	1635	1521	1581	1579	
1663	1578	1585	1643	1633	1621	1588	1601	
1612	1572	1553	1633	1607	1637	1560	1578	
1643	1572	1591	1648	1537	1607	1661	1534	
1671	1629	1561	1621	1547	1669	1587	1530	
1563	1631	1634	1612	1579	1539	1576	1599	
1666	1560	1597	1649	1576	1596	1548	1558	
1632	1679	1576	1629	1620	1605	1604	1569	
1613	1624	1644	1573	1599	1545	1629	1580	
1704	1602	1641	1717	1599	1608	1593	1499	
1638	1576	1612	1624	1589	1682	1604	1568	
1634	1643	1660	1675	1538	1652	1547	1545	
1609	1603	1588	1619	1512	1674	1547	1553	
1650	1568	1674	1571	1536	1635	1654	1511	
1640	1544	1603	1593	1540	1541	1677	1512	
1631	1542	1613	1539	1610	1573	1609	1541	
1647	1664	1622	1654	1610	1591	1623	1579	
1588	1605	1544	1597	1547	1612	1573	1584	
1599	1570	1621	1601	1620	1668	1539	1605	
1601	1641	1600	1530	1494	1594	1590	1494	
1631	1572	1643	1630	1564	1666	1558	1575	
1619	1591	1634	1563	1625	1621	1612	1558	
1672	1625	1587	1607	1612	1627	1574	1460	
1568	1640	1607	1644	1595	1695	1588	1545	
1562	1608	1574	1584	1575	1605	1610	1470	
1691	1595	1598	1591	1581	1589	1634	1578	
1582	1585	1635	1535	1532	1591	1645	1553	
1529	1635	1581	1685	1618	1624	1617	1570	
1673	1608	1655	1650	1534	1639	1570	1568	
1616	1542	1594	1592	1670	1573	1587	1550	
1614	1623	1570	1576	1574	1591	1595	1571	
1602	1561	1575	1592	1584	1661	1525	1566	
1634	1608	1563	1542	1626	1537	1577	1547	
1673	1651	1619	1588	1597	1584	1571	1547	
1621	1659	1621	1617	1606	1534	1610	1532	
1594	1638	1617	1570	1608	1587	1535	1515	
1657	1633	1637	1597	1520	1572	1521	1521	
1578	1690	1575	1555	1524	1563	1592	1551	
1558	1580	1608	1575	1506	1606	1623	1634	
1533	1553	1528	1636	1555	1569	1545	1579	
1658	1584	1555	1546	1522	1543	1610	1548	
1534	1583	1592	1536	1536	1568	1550	1575	
1660	1531	1577	1606	1601	1591	1587	1548	
1628	1643	1574	1573	1641	1611	1604	1527	
1544	1579	1582	1645	1588	1669	1602	1446	
1602	1574	1609	1526	1574	1586	1580	1466	
1533	1665	1596	1570	1545	1546	1561	1507	
1618	1585	1606	1544	1554	1660	1632	1518	
1620	1687	1618	1589	1568	1630	1537	1496	
1661	1601	1598	1553	1594	1532	1568	1507	
1621	1561	1572	1519	1588	1596	1586	1581	
1581	1612	1627	1575	1589	1572	1608	1552	
1607	1557	1570	1628	1559	1586	1554	1521	
1585	1573	1579	1614	1509	1554	1599	1534	
1642	1549	1599	1535	1562	1583	1555	1535	
1628	1558	1565	1555	1593	1604	1548	1527	
1633	1584	1586	1561	1684	1522	1561	1547	
1656	1499	1563	1552	1594	1638	1624	1510	
1561	1622	1548	1548	1595	1595	1559	1545	
1660	1533	1616	1590	1608	1570	1559	1522	
1675	1637	1546	1524	1592	1526	1581	1549	
1653	1563	1533	1561	1615	1597	1555	1575	
1580	1584	1625	1574	1640	1571	1540	1577	
1550	1652	1602	1618	1601	1526	1554	1566	
1522	1577	1665	1685	1552	1533	1526	1563	
1577	1649	1590	1655	1512	1555	1589	1634	
1619	1556	1576	1593	1613	1673	1478	1553	
1586	1571	1581	1614	1532	1545	1558	1585	
1669	1602	1565	1644	1537	1493	1528	1531	
1576	1551	1622	1626	1557	1659	1613	1554	
1659	1639	1585	1521	1524	1593	1615	1524	
1589	1580	1584	1553	1583	1591	1502	1600	
1526	1583	1603	1604	1543	1456	1661	1461	
1609	1601	1654	1545	1545	1548	1499	1555	
1629	1595	1511	1585	1519	1527	1572	1498	
1634	1634	1599	1650	1558	1584	1552	1525	
1612	1643	1630	1572	1558	1541	1613	1472	
1636	1606	1629	1526	1587	1567	1603	1527	
1586	1542	1590	1603	1594	1545	1592	1485	
1599	1548	1598	1574	1617	1559	1507	1502	
1628	1632	1620	1543	1601	1551	1524	1490	
1573	1589	1563	1560	1588	1531	1545	1568	
1518	1613	1637	1555	1574	1631	1492	1528	
1506	1562	1612	1586	1577	1617	1561	1555	
1599	1607	1611	1548	1546	1522	1551	1529	
1619	1604	1577	1621	1581	1631	1510	1438	
1594	1540	1575	1587	1515	1527	1560	1660	
1576	1502	1583	1527	1619	1619	1502	1500	
1652	1610	1531	1602	1575	1583	1495	1494	
1612	1576	1544	1594	1481	1515	1566	1459	
1648	1531	1584	1536	1576	1610	1535	1522	
1604	1530	1605	1605	1566	1624	1511	1534	
1629	1582	1617	1538	1557	1551	1466	1552	
1585	1491	1551	1556	1499	1564	1525	1490	
1561	1638	1586	1525	1560	1558	1475	1635	
1647	1583	1585	1546	1571	1540	1521	1525	
1593	1528	1563	1547	1587	1542	1570	1548	
1636	1556	1569	1569	1552	1534	1597	1582	
1583	1548	1533	1569	1551	1596	1658	1494	
1601	1650	1638	1514	1563	1617	1581	1458	
1635	1577	1582	1573	1536	1595	1564	1520	
1587	1616	1542	1536	1561	1535	1570	1480	
1578	1522	1532	1541	1586	1532	1520	1530	
1611	1560	1515	1497	1629	1579	1492	1510	
1553	1534	1511	1537	1533	1580	1534	1550	
1618	1543	1550	1568	1552	1554	1517	1552	
1561	1554	1554	1571	1560	1544	1550	1522	
1600	1543	1506	1556	1573	1570	1566	1547	
1587	1532	1534	1547	1523	1540	1559	1530	
1520	1614	1573	1557	1496	1596	1602	1514	
1609	1516	1595	1565	1573	1537	1593	1543	
1553	1459	1571	1628	1519	1514	1583	1567	
1626	1512	1608	1529	1545	1544	1548	1570	
1559	1554	1572	1573	1571	1600	1545	1562	
1643	1557	1595	1586	1533	1583	1481	1575	
1604	1584	1576	1595	1599	1520	1620	1584	
1577	1539	1644	1593	1571	1536	1517	1572	
1580	1548	1587	1491	1507	1470	1498	1476	
1585	1627	1558	1514	1523	1549	1513	1545	
1564	1507	1517	1519	1588	1603	1557	1506	
1556	1539	1536	1570	1497	1554	1554	1487	
1556	1576	1575	1585	1645	1552	1511	1532	
1628	1601	1512	1510	1581	1518	1514	1446	
1580	1547	1506	1566	1565	1570	1472	1529	
1603	1547	1588	1578	1524	1502	1491	1541	
1578	1510	1636	1503	1459	1561	1495	1526	
1520	1513	1556	1519	1597	1539	1562	1543	
1552	1526	1488	1479	1623	1504	1572	1536	
1603	1568	1517	1569	1544	1574	1515	1486	
1521	1626	1571	1574	1586	1579	1626	1537	
1538	1595	1547	1542	1523	1583	1499	1532	
1585	1517	1562	1583	1623	1530	1576	1448	
1584	1570	1572	1551	1577	1500	1505	1495	
1503	1558	1555	1618	1493	1544	1534	1499	
1600	1585	1516	1562	1527	1555	1567	1460	
1672	1530	1541	1561	1487	1633	1534	1504	
1638	1565	1518	1548	1492	1435	1571	1468	
1593	1474	1580	1482	1494	1538	1513	1547	
1583	1573	1517	1562	1500	1562	1535	1513	
1558	1543	1569	1626	1557	1520	1550	1428	
1543	1580	1577	1556	1545	1581	1503	1535	
1599	1497	1587	1558	1526	1523	1555	1533	
1598	1530	1507	1531	1517	1566	1462	1562	
1521	1544	1505	1513	1520	1496	1487	1469	
1576	1487	1515	1559	1592	1475	1493	1484	
1579	1479	1549	1543	1541	1524	1495	1581	
1621	1548	1472	1519	1465	1509	1463	1499	
1579	1529	1509	1553	1561	1540	1566	1544	
1626	1569	1515	1522	1495	1554	1490	1482	
1513	1550	1448	1582	1519	1521	1491	1600	
1543	1519	1577	1554	1563	1543	1494	1540	
1562	1509	1502	1497	1557	1550	1490	1518	
1618	1535	1521	1499	1502	1553	1465	1514	
1617	1571	1620	1577	1609	1557	1503	1490	
1649	1590	1523	1557	1519	1606	1517	1448	
1588	1594	1501	1531	1486	1550	1494	1471	
1587	1579	1551	1517	1484	1499	1571	1430	
1514	1577	1551	1515	1542	1515	1524	1554	
1589	1532	1613	1557	1468	1562	1487	1409	
1612	1531	1527	1621	1520	1507	1539	1488	
1552	1513	1493	1519	1551	1590	1543	1471	
1498	1588	1523	1571	1540	1546	1580	1501	
1565	1548	1569	1552	1459	1610	1499	1481	
1513	1580	1572	1535	1536	1552	1444	1483	
1647	1615	1558	1494	1569	1517	1574	1521	
1589	1580	1514	1523	1518	1593	1517	1478	
1501	1524	1563	1450	1495	1568	1532	1455	
1562	1530	1542	1481	1554	1593	1470	1461	
1551	1559	1594	1565	1524	1563	1602	1458	
1541	1514	1562	1576	1513	1550	1526	1441	
1608	1633	1502	1541	1510	1552	1578	1517	
1561	1508	1526	1511	1567	1533	1544	1406	
1582	1557	1524	1578	1536	1508	1557	1466	
1504	1516	1536	1488	1561	1567	1501	1504	
1543	1545	1533	1506	1520	1566	1420	1431	
1518	1536	1475	1493	1529	1515	1464	1524	
1595	1517	1466	1531	1522	1517	1526	1458	
1582	1441	1564	1494	1560	1524	1493	1396	
1535	1554	1587	1512	1514	1519	1509	1471	
1636	1507	1478	1535	1509	1535	1533	1477	
1556	1570	1510	1551	1537	1503	1564	1537	
1616	1550	1489	1595	1547	1502	1529	1439	
1654	1532	1522	1477	1464	1531	1417	1483	
1587	1544	1494	1526	1466	1517	1440	1435	
1476	1506	1538	1509	1498	1534	1448	1527	
1528	1545	1543	1620	1534	1574	1605	1480	
1516	1535	1578	1563	1503	1563	1476	1453	
1450	1591	1564	1531	1519	1524	1514	1442	
1529	1513	1489	1543	1498	1528	1495	1489	
1505	1509	1522	1476	1497	1514	1499	1452	
1537	1563	1521	1556	1479	1514	1470	1449	
1545	1576	1469	1528	1573	1524	1485	1520	
1551	1536	1467	1559	1553	1504	1444	1446	
1590	1596	1535	1497	1539	1440	1481	1482	
1528	1524	1485	1478	1563	1510	1460	1419	
1501	1556	1572	1537	1474	1556	1550	1461	
1552	1529	1526	1491	1439	1458	1502	1467	
1618	1490	1514	1431	1485	1540	1483	1505	
1519	1506	1446	1499	1529	1520	1553	1478	
1544	1481	1513	1451	1513	1551	1551	1423	
1529	1540	1534	1495	1520	1534	1487	1418	
1497	1508	1541	1484	1546	1464	1481	1490	
1550	1512	1470	1494	1436	1501	1504	1526	
1513	1508	1475	1513	1511	1478	1479	1497	
1562	1513	1543	1496	1503	1490	1495	1505	
1502	1455	1516	1474	1428	1541	1499	1482	
1496	1541	1549	1470	1528	1573	1516	1448	
1558	1530	1458	1522	1514	1484	1515	1416	
1531	1506	1557	1448	1569	1586	1550	1413	
1569	1516	1523	1470	1501	1458	1539	1451	
1581	1513	1520	1564	1486	1525	1489	1450	
1631	1502	1597	1438	1434	1468	1476	1455	
1555	1554	1515	1510	1495	1544	1486	1518	
1574	1584	1473	1482	1453	1501	1547	1547	
1525	1586	1453	1520	1478	1482	1532	1450	
1489	1540	1545	1477	1499	1497	1515	1482	
1532	1534	1485	1477	1462	1516	1521	1480	
1538	1504	1555	1525	1481	1481	1509	1419	
1493	1540	1455	1505	1484	1504	1437	1447	
1548	1454	1464	1481	1403	1527	1545	1434	
1567	1518	1486	1501	1466	1470	1480	1457	
1510	1470	1487	1479	1475	1516	1481	1405	
1473	1580	1575	1566	1494	1520	1505	1445	
1503	1520	1506	1474	1586	1508	1525	1480	
1500	1529	1467	1525	1472	1547	1447	1527	
1485	1575	1481	1556	1526	1535	1516	1459	
1512	1456	1482	1502	1423	1527	1523	1485	
1582	1507	1529	1590	1480	1498	1444	1467	
1466	1510	1496	1543	1476	1562	1497	1436	
1435	1465	1473	1505	1512	1462	1492	1480	
1581	1473	1484	1475	1495	1553	1493	1443	
1517	1557	1504	1509	1474	1471	1424	1406	
1565	1536	1555	1482	1436	1550	1566	1511	
1560	1531	1487	1479	1456	1540	1500	1356	
1558	1559	1495	1531	1472	1498	1405	1438	
1583	1487	1540	1494	1457	1483	1447	1436	
1526	1477	1412	1484	1525	1524	1457	1460	
1536	1540	1459	1516	1488	1545	1441	1436	
1569	1481	1519	1429	1474	1453	1433	1487	
1462	1457	1525	1473	1499	1436	1490	1446	
1554	1508	1498	1507	1455	1501	1491	1471	
1469	1524	1525	1453	1500	1520	1465	1449	
1514	1522	1450	1550	1372	1481	1477	1429	
1458	1490	1446	1555	1506	1454	1443	1431	
1504	1489	1549	1511	1412	1454	1427	1467	
1511	1507	1472	1458	1516	1493	1349	1451	
1509	1518	1402	1536	1450	1572	1465	1425	
1541	1474	1482	1413	1480	1485	1447	1405	
1587	1588	1526	1483	1472	1488	1509	1362	
1505	1496	1526	1530	1498	1611	1501	1395	
1573	1442	1499	1481	1497	1482	1465	1407	
1488	1411	1416	1478	1475	1496	1413	1401	
1489	1541	1507	1523	1493	1494	1432	1429	
1584	1515	1476	1541	1456	1415	1526	1411	
1474	1507	1487	1564	1436	1437	1533	1403	
1564	1539	1508	1535	1458	1469	1498	1383	
1499	1430	1518	1556	1502	1522	1477	1473	
1502	1495	1420	1489	1438	1489	1397	1417	
1530	1500	1493	1493	1475	1411	1462	1536	
1433	1570	1493	1445	1465	1427	1442	1461	
1480	1519	1534	1474	1469	1528	1489	1411	
1492	1501	1540	1483	1448	1552	1495	1404	
1520	1502	1415	1472	1448	1516	1435	1471	
1482	1475	1503	1528	1463	1470	1423	1468	
1570	1437	1455	1433	1494	1497	1428	1435	
1530	1416	1529	1537	1472	1499	1413	1443	
1539	1439	1524	1565	1456	1561	1505	1459	
1525	1497	1446	1507	1489	1459	1389	1410	
1525	1472	1510	1468	1565	1454	1519	1416	
1530	1443	1523	1493	1391	1456	1448	1404	
1518	1508	1505	1519	1470	1482	1491	1472	
1479	1470	1419	1430	1500	1534	1540	1358	
1606	1533	1474	1510	1493	1457	1435	1447	
1446	1455	1481	1436	1429	1587	1519	1390	
1514	1447	1424	1544	1431	1486	1459	1479	
1544	1448	1557	1384	1482	1459	1446	1425	
1551	1478	1456	1473	1406	1495	1413	1472	
1523	1433	1474	1454	1456	1536	1455	1368	
1544	1464	1581	1476	1440	1458	1453	1462	
1503	1505	1424	1476	1442	1508	1490	1416	
1517	1507	1459	1491	1445	1529	1459	1454	
1585	1543	1408	1472	1398	1469	1470	1485	
1543	1522	1498	1460	1474	1441	1410	1426	
1461	1503	1484	1447	1518	1443	1456	1470	
1523	1495	1465	1454	1456	1559	1385	1424	
1530	1508	1443	1465	1456	1407	1462	1375	
1452	1460	1471	1488	1503	1443	1431	1395	
1483	1369	1498	1476	1485	1408	1428	1413	
1530	1535	1465	1391	1429	1469	1502	1471	
1463	1474	1517	1551	1502	1488	1393	1337	
1503	1521	1449	1457	1440	1448	1412	1390	
1536	1475	1519	1461	1451	1501	1428	1410	
1518	1481	1409	1491	1441	1429	1499	1393	
1446	1483	1493	1452	1485	1484	1425	1407	
1487	1528	1463	1482	1540	1415	1388	1394	
1491	1411	1498	1434	1480	1462	1396	1388	
1505	1494	1487	1515	1499	1474	1373	1415	
1502	1532	1445	1437	1434	1523	1494	1436	
1440	1413	1477	1474	1402	1493	1496	1481	
1480	1467	1493	1441	1413	1424	1478	1438	
1544	1506	1494	1489	1446	1495	1407	1392	
1460	1564	1423	1452	1473	1458	1424	1387	
1542	1475	1490	1481	1436	1469	1459	1382	
1471	1402	1482	1464	1450	1484	1554	1467	
1514	1454	1504	1493	1442	1507	1476	1466	
1479	1503	1476	1461	1432	1508	1365	1422	
1497	1558	1413	1468	1472	1431	1463	1406	
1523	1462	1394	1478	1486	1432	1455	1360	
1554	1495	1564	1388	1427	1494	1386	1468	
1458	1440	1426	1447	1443	1448	1503	1422	
1538	1455	1415	1430	1440	1478	1459	1490	
1481	1451	1435	1456	1499	1417	1473	1405	
1486	1442	1515	1492	1459	1474	1451	1453	
1419	1519	1448	1446	1403	1451	1412	1420	
1487	1451	1391	1426	1479	1475	1439	1423	
1440	1488	1541	1461	1450	1483	1398	1421	
1410	1418	1459	1470	1410	1424	1508	1448	
1464	1482	1473	1442	1456	1445	1424	1404	
1498	1442	1426	1455	1454	1407	1457	1454	
1484	1455	1420	1501	1430	1469	1434	1384	
1534	1450	1455	1579	1424	1496	1376	1423	
1567	1503	1422	1455	1413	1436	1442	1379	
1478	1491	1526	1498	1487	1496	1449	1387	
1523	1467	1399	1464	1461	1441	1465	1335	
1475	1454	1432	1433	1412	1376	1419	1396	
1500	1428	1529	1425	1458	1510	1451	1412	
1486	1456	1460	1486	1518	1555	1528	1394	
1507	1467	1500	1455	1410	1493	1426	1388	
1481	1491	1446	1414	1371	1423	1445	1408	
1542	1431	1450	1459	1469	1426	1425	1386	
1439	1436	1434	1467	1420	1430	1422	1449	
1483	1496	1468	1495	1469	1480	1354	1366	
1489	1513	1468	1459	1432	1409	1360	1391	
1509	1505	1395	1387	1503	1352	1407	1396	
1498	1500	1459	1436	1415	1407	1382	1376	
1419	1455	1440	1498	1496	1433	1372	1367	
1537	1432	1499	1449	1481	1406	1427	1375	
1488	1443	1407	1487	1455	1443	1422	1378	
1533	1517	1398	1430	1486	1405	1429	1436	
1484	1444	1425	1468	1376	1455	1438	1369	
1516	1416	1518	1486	1491	1387	1416	1394	
1469	1411	1444	1423	1364	1434	1391	1420	
1499	1428	1439	1497	1404	1421	1371	1447	
1393	1362	1416	1455	1493	1510	1507	1448	
1445	1454	1442	1478	1443	1426	1424	1384	
1495	1401	1402	1411	1412	1471	1451	1375	
1468	1465	1390	1452	1442	1486	1367	1442	
1502	1397	1441	1351	1461	1422	1413	1376	
1413	1413	1468	1434	1506	1462	1389	1390	
1527	1433	1468	1501	1422	1456	1402	1339	
1461	1458	1386	1451	1469	1429	1463	1416	
1491	1442	1409	1413	1447	1450	1400	1442	
1492	1430	1425	1438	1412	1425	1402	1353	
1485	1507	1430	1477	1382	1447	1459	1385	
1498	1438	1409	1454	1425	1438	1386	1362	
1429	1342	1459	1460	1417	1392	1394	1381	
1409	1451	1393	1471	1434	1443	1429	1451	
1432	1455	1432	1407	1418	1478	1431	1494	
1443	1424	1400	1406	1438	1450	1470	1367	
1494	1366	1521	1441	1429	1438	1373	1318	
1537	1425	1430	1412	1473	1465	1407	1386	
1447	1423	1367	1447	1389	1460	1429	1305	
1406	1445	1474	1401	1366	1464	1498	1325	
1400	1451	1413	1369	1402	1486	1428	1455	
1535	1511	1467	1502	1311	1494	1391	1403	
1514	1414	1349	1438	1465	1441	1417	1354	
1434	1408	1523	1451	1394	1449	1394	1418	
1436	1420	1372	1485	1393	1389	1421	1341	
1438	1389	1448	1485	1348	1427	1413	1364	
1430	1414	1428	1477	1489	1428	1419	1379	
1424	1425	1404	1442	1478	1416	1337	1391	
1428	1414	1409	1435	1361	1358	1364	1352	
1467	1369	1468	1451	1377	1399	1403	1412	
1449	1427	1487	1459	1439	1485	1456	1381	
1440	1428	1405	1456	1434	1389	1422	1325	
1447	1401	1414	1387	1392	1407	1397	1426	
1424	1444	1400	1492	1443	1483	1455	1379	
1479	1383	1426	1448	1405	1462	1432	1412	
1389	1441	1432	1412	1396	1457	1337	1333	
1479	1413	1418	1408	1417	1432	1430	1484	
1473	1451	1428	1355	1482	1347	1382	1369	
1447	1479	1470	1407	1409	1445	1462	1372	
1499	1439	1414	1508	1477	1419	1373	1329	
1371	1442	1435	1447	1350	1499	1472	1370	
1486	1516	1400	1419	1449	1414	1387	1393	
1439	1447	1435	1428	1349	1414	1386	1389	
1442	1453	1461	1398	1373	1436	1401	1343	
1505	1432	1451	1436	1440	1450	1390	1417	
1461	1363	1395	1463	1387	1437	1403	1410	
1492	1497	1466	1418	1456	1443	1394	1399	
1475	1348	1361	1399	1402	1451	1467	1337	
1390	1466	1379	1481	1404	1429	1316	1351	
1473	1401	1417	1366	1446	1417	1468	1376	
1451	1430	1412	1412	1369	1427	1419	1352	
1442	1365	1387	1361	1404	1331	1360	1308	
1439	1371	1445	1386	1437	1396	1421	1398	
1427	1426	1401	1415	1360	1378	1332	1363	
1438	1449	1404	1386	1421	1433	1404	1373	
1411	1440	1336	1426	1464	1384	1364	1318	
1417	1400	1402	1413	1427	1410	1360	1351	
1411	1442	1358	1439	1472	1407	1375	1353	
1426	1509	1450	1479	1439	1404	1401	1375	
1436	1392	1359	1435	1408	1387	1415	1369	
1478	1385	1407	1369	1366	1449	1387	1367	
1399	1455	1416	1399	1374	1472	1440	1309	
1445	1390	1438	1425	1384	1391	1368	1327	
1389	1359	1435	1423	1331	1460	1377	1299	
1420	1375	1482	1477	1394	1401	1387	1332	
1413	1478	1445	1347	1372	1424	1371	1375	
1440	1401	1419	1429	1441	1412	1376	1414	
1488	1425	1442	1439	1391	1421	1426	1393	
1405	1397	1412	1369	1354	1462	1434	1384	
1414	1499	1379	1437	1402	1423	1429	1353	
1470	1422	1419	1401	1338	1384	1410	1324	
1394	1352	1444	1394	1401	1400	1370	1324	
1391	1415	1448	1360	1437	1476	1465	1376	
1426	1422	1403	1476	1423	1429	1401	1351	
1453	1397	1401	1472	1431	1402	1350	1342	
1417	1404	1421	1378	1435	1440	1417	1396	
1387	1454	1365	1450	1344	1468	1367	1351	
1443	1415	1427	1447	1399	1381	1421	1315	
1380	1410	1440	1381	1421	1420	1414	1372	
1478	1468	1445	1377	1424	1438	1379	1377	
1409	1447	1379	1386	1395	1418	1361	1397	
1432	1323	1356	1383	1386	1387	1401	1343	
1428	1450	1362	1426	1329	1388	1428	1409	
1502	1370	1462	1397	1366	1465	1314	1327	
1475	1451	1424	1436	1323	1369	1376	1419	
1489	1492	1422	1434	1405	1399	1421	1356	
1376	1389	1397	1380	1360	1345	1338	1368	
1440	1418	1421	1376	1429	1386	1376	1325	
1390	1364	1413	1393	1427	1331	1491	1304	
1511	1379	1392	1434	1393	1423	1381	1370	
1398	1455	1367	1390	1439	1481	1401	1413	
1479	1387	1393	1375	1337	1368	1380	1404	
1486	1390	1420	1403	1388	1414	1348	1378	
1410	1393	1432	1386	1398	1447	1334	1275	
1411	1358	1391	1426	1425	1377	1378	1324	
1418	1368	1408	1405	1403	1368	1390	1299	
1417	1491	1449	1445	1384	1450	1373	1392	
1442	1426	1380	1382	1365	1430	1329	1362	
1439	1412	1381	1463	1381	1388	1378	1302	
1404	1464	1375	1328	1443	1365	1386	1271	
1413	1389	1477	1419	1399	1370	1375	1351	
1440	1414	1349	1446	1453	1373	1427	1334	
1465	1432	1402	1422	1365	1434	1365	1330	
1459	1396	1395	1386	1437	1447	1416	1350	
1370	1431	1418	1441	1359	1407	1410	1333	
1456	1456	1420	1409	1333	1403	1363	1358	
1408	1362	1444	1341	1329	1428	1381	1360	
1443	1406	1421	1493	1312	1388	1333	1328	
1439	1401	1359	1377	1376	1386	1317	1276	
1458	1400	1419	1361	1406	1410	1341	1349	
1442	1430	1377	1410	1319	1414	1464	1329	
1406	1337	1399	1353	1371	1365	1411	1324	
1438	1390	1398	1373	1381	1360	1351	1379	
1432	1391	1331	1440	1408	1383	1327	1308	
1450	1407	1452	1375	1317	1369	1391	1325	
1486	1382	1457	1337	1396	1383	1392	1330	
1451	1392	1319	1401	1374	1342	1399	1337	
1456	1421	1380	1389	1334	1413	1433	1298	
1469	1481	1358	1402	1366	1386	1404	1287	
1418	1476	1359	1439	1440	1386	1445	1332	
1483	1339	1360	1389	1322	1357	1391	1326	
1432	1376	1412	1417	1393	1369	1389	1335	
1451	1386	1401	1348	1353	1344	1324	1356	
1402	1374	1394	1378	1328	1443	1338	1320	
1501	1377	1406	1398	1430	1344	1247	1342	
1392	1391	1346	1378	1323	1409	1393	1303	
1388	1422	1312	1389	1397	1406	1436	1306	
1378	1369	1410	1343	1377	1382	1421	1323	
1418	1427	1384	1460	1392	1357	1380	1294	
1413	1355	1351	1407	1391	1420	1355	1397	
1453	1424	1405	1415	1427	1374	1334	1297	
1460	1406	1330	1355	1396	1350	1438	1362	
1372	1356	1391	1365	1368	1349	1424	1358	
1390	1403	1398	1400	1394	1389	1380	1288	
1464	1395	1338	1422	1426	1404	1398	1361	
1407	1374	1384	1389	1332	1363	1363	1360	
1396	1406	1331	1424	1364	1296	1394	1263	
1452	1337	1421	1404	1301	1374	1346	1369	
1416	1418	1366	1369	1287	1363	1392	1271	
1434	1485	1375	1372	1361	1455	1374	1374	
1445	1377	1277	1362	1400	1381	1284	1328	
1371	1371	1402	1499	1424	1364	1358	1321	
1364	1384	1394	1356	1386	1370	1291	1273	
1470	1365	1337	1403	1386	1269	1337	1330	
1384	1385	1410	1337	1349	1332	1356	1296	
1379	1421	1336	1400	1398	1373	1359	1296	
1365	1439	1316	1346	1378	1445	1375	1338	
1423	1418	1358	1392	1409	1324	1354	1347	
1352	1465	1333	1338	1375	1385	1369	1296	
1395	1419	1359	1391	1351	1352	1342	1319	
1391	1414	1349	1363	1344	1337	1353	1305	
1359	1457	1409	1349	1356	1369	1269	1321	
1405	1408	1369	1360	1353	1361	1296	1359	
1450	1393	1373	1356	1280	1369	1339	1330	
1393	1340	1390	1356	1381	1295	1386	1343	
1385	1395	1324	1338	1369	1422	1354	1313	
1396	1421	1428	1395	1382	1349	1298	1317	
1462	1376	1392	1333	1378	1371	1306	1351	
1377	1417	1409	1340	1308	1329	1335	1283	
1375	1384	1420	1384	1406	1414	1272	1297	
1339	1429	1311	1367	1380	1330	1355	1373	
1355	1414	1394	1373	1337	1359	1345	1285	
1428	1302	1371	1392	1370	1316	1369	1427	
1391	1381	1384	1343	1320	1445	1391	1300	
1371	1339	1317	1377	1381	1359	1353	1291	
1330	1458	1367	1351	1345	1339	1306	1301	
1393	1374	1408	1475	1339	1374	1362	1295	
1293	1362	1296	1352	1360	1316	1409	1316	
1388	1357	1391	1354	1292	1428	1291	1301	
1361	1360	1311	1364	1416	1426	1328	1333	
1449	1350	1293	1347	1281	1374	1366	1339	
1353	1409	1388	1452	1304	1408	1424	1382	
1437	1407	1343	1413	1358	1391	1337	1339	
1389	1407	1375	1377	1401	1402	1362	1310	
1418	1421	1313	1462	1297	1374	1340	1279	
1406	1402	1383	1333	1298	1381	1345	1295	
1368	1366	1274	1328	1370	1331	1294	1319	
1372	1389	1359	1376	1370	1359	1404	1267	
1415	1329	1357	1415	1343	1336	1332	1292	
1426	1336	1424	1415	1332	1368	1350	1299	
1355	1437	1431	1391	1315	1335	1348	1334	
1387	1401	1417	1361	1428	1367	1301	1286	
1375	1401	1411	1341	1360	1318	1393	1337	
1373	1338	1432	1306	1326	1339	1261	1309	
1394	1379	1312	1338	1337	1394	1318	1283	
1376	1348	1387	1312	1329	1320	1308	1353	
1463	1396	1312	1294	1367	1445	1395	1282	
1360	1322	1320	1408	1333	1286	1317	1289	
1427	1360	1356	1404	1367	1436	1325	1295	
1392	1301	1380	1309	1285	1388	1344	1280	
1375	1378	1391	1384	1339	1344	1391	1343	
1384	1362	1377	1340	1358	1315	1357	1277	
1362	1373	1383	1287	1307	1334	1325	1291	
1440	1335	1378	1253	1336	1347	1291	1243	
1381	1338	1328	1382	1302	1366	1304	1328	
1377	1298	1307	1340	1300	1337	1280	1310	
1411	1319	1375	1367	1408	1352	1315	1255	
1419	1355	1337	1363	1317	1410	1371	1268	
1361	1318	1335	1308	1290	1300	1365	1354	
1451	1329	1350	1324	1376	1370	1322	1306	
1428	1307	1317	1411	1341	1350	1332	1363	
1463	1399	1337	1318	1334	1320	1370	1311	
1380	1344	1380	1336	1292	1333	1332	1289	
1335	1339	1363	1381	1370	1307	1322	1242	
1418	1402	1383	1332	1459	1357	1344	1364	
1391	1334	1358	1368	1388	1336	1254	1322	
1382	1369	1303	1357	1384	1301	1278	1303	
1370	1332	1364	1325	1335	1374	1319	1295	
1395	1342	1356	1393	1321	1383	1343	1275	
1343	1281	1351	1289	1311	1332	1299	1330	
1380	1279	1345	1302	1318	1355	1280	1302	
1363	1329	1272	1392	1309	1311	1253	1306	
1419	1388	1378	1284	1348	1297	1386	1273	
1404	1374	1316	1334	1336	1355	1319	1289	
1332	1367	1335	1285	1372	1358	1310	1295	
1315	1302	1335	1328	1343	1311	1289	1298	
1376	1254	1322	1290	1339	1336	1323	1257	
1371	1289	1394	1391	1282	1354	1308	1237	
1410	1372	1281	1347	1374	1336	1287	1294	
1347	1437	1341	1400	1388	1284	1341	1245	
1389	1391	1308	1377	1365	1308	1298	1258	
1334	1337	1343	1307	1307	1338	1261	1245	
1319	1380	1384	1335	1404	1374	1329	1361	
1343	1296	1257	1276	1343	1343	1257	1246	
1341	1383	1290	1355	1313	1342	1313	1290	
1388	1363	1315	1400	1339	1352	1296	1280	
1357	1330	1316	1333	1369	1338	1347	1283	
1366	1355	1277	1304	1319	1364	1326	1282	
1425	1261	1319	1334	1326	1367	1321	1231	
1361	1307	1280	1307	1387	1356	1265	1261	
1390	1313	1405	1380	1298	1412	1348	1314	
1378	1297	1304	1331	1320	1300	1298	1321	
1312	1310	1271	1342	1266	1320	1292	1276	
1363	1392	1279	1387	1349	1370	1342	1274	
1351	1359	1320	1339	1373	1330	1270	1311	
1358	1349	1267	1353	1312	1289	1344	1280	
1366	1441	1340	1433	1285	1324	1279	1207	
1346	1376	1310	1326	1300	1319	1352	1316	
1384	1336	1314	1404	1329	1279	1361	1360	
1370	1358	1320	1363	1339	1330	1278	1283	
1426	1302	1316	1329	1315	1320	1312	1297	
1327	1337	1288	1286	1345	1321	1340	1259	
1366	1301	1298	1358	1489	1314	1272	1252	
1359	1307	1313	1373	1359	1247	1237	1273	
1434	1337	1318	1325	1346	1284	1332	1297	
1408	1326	1344	1301	1345	1299	1336	1292	
1327	1291	1337	1283	1250	1379	1380	1242	
1350	1291	1296	1334	1373	1328	1263	1254	
1338	1278	1339	1328	1365	1330	1295	1227	
1340	1394	1348	1344	1298	1280	1345	1256	
1346	1324	1275	1358	1316	1295	1252	1285	
1357	1281	1270	1304	1309	1349	1322	1260	
1309	1399	1327	1354	1309	1332	1319	1266	
1365	1316	1322	1247	1349	1322	1278	1241	
1370	1355	1318	1249	1291	1344	1345	1264	
1318	1376	1320	1329	1319	1369	1258	1268	
1290	1268	1332	1279	1320	1345	1313	1288	
1332	1324	1290	1357	1320	1380	1291	1256	
1400	1357	1361	1310	1335	1352	1269	1229	
1364	1325	1338	1337	1256	1327	1317	1263	
1408	1308	1323	1295	1306	1311	1339	1312	
1356	1315	1336	1323	1354	1314	1286	1223	
1336	1321	1331	1317	1256	1344	1314	1264	
1338	1334	1328	1283	1295	1317	1304	1206	
1328	1344	1307	1344	1327	1292	1340	1288	
1337	1288	1313	1294	1351	1267	1280	1339	
1335	1367	1311	1364	1290	1349	1333	1252	
1340	1347	1343	1309	1329	1341	1265	1205	
1368	1322	1270	1295	1312	1238	1292	1225	
1294	1335	1319	1303	1270	1378	1276	1285	
1317	1326	1277	1360	1334	1292	1318	1298	
1317	1291	1323	1349	1332	1331	1294	1272	
1341	1250	1284	1329	1269	1315	1294	1283	
1359	1320	1318	1270	1333	1283	1288	1216	
1346	1317	1319	1331	1271	1373	1312	1251	
1357	1328	1262	1382	1362	1272	1293	1292	
1387	1371	1320	1359	1338	1268	1287	1208	
1440	1242	1346	1294	1246	1275	1275	1204	
1415	1319	1299	1324	1295	1345	1265	1308	
1322	1306	1316	1272	1297	1321	1294	1247	
1337	1315	1366	1348	1339	1333	1311	1302	
1316	1361	1302	1280	1285	1280	1304	1280	
1419	1314	1269	1317	1275	1306	1310	1272	
1379	1321	1300	1321	1330	1338	1209	1211	
1383	1288	1265	1281	1322	1293	1241	1226	
1343	1288	1321	1349	1310	1265	1214	1180	
1250	1273	1288	1279	1318	1219	1213	1233	
1398	1310	1284	1332	1281	1286	1254	1271	
1329	1302	1286	1295	1264	1319	1275	1283	
1398	1358	1278	1324	1280	1269	1325	1282	
1359	1234	1303	1333	1347	1318	1344	1282	
1285	1286	1284	1326	1341	1397	1216	1267	
1353	1307	1291	1328	1268	1272	1296	1249	
1251	1323	1317	1310	1264	1296	1333	1235	
1327	1367	1318	1326	1315	1292	1285	1191	
1318	1299	1319	1282	1300	1278	1240	1315	
1299	1356	1283	1345	1285	1258	1235	1172	
1336	1321	1387	1308	1299	1286	1321	1172	
1370	1318	1300	1293	1342	1336	1238	1325	
1336	1316	1317	1272	1273	1296	1267	1208	
1380	1331	1318	1318	1224	1296	1269	1212	
1322	1268	1363	1282	1269	1326	1260	1247	
1351	1358	1295	1284	1271	1310	1231	1188	
1334	1306	1270	1296	1204	1271	1286	1169	
1323	1353	1342	1261	1308	1326	1274	1234	
1344	1315	1259	1307	1252	1290	1302	1195	
1331	1284	1236	1254	1280	1304	1300	1270	
1288	1282	1327	1259	1253	1278	1256	1285	
1355	1271	1266	1320	1309	1320	1308	1260	
1364	1376	1305	1298	1300	1266	1283	1242	
1349	1356	1326	1288	1313	1303	1322	1182	
1307	1295	1269	1316	1288	1263	1201	1240	
1358	1280	1305	1328	1311	1326	1238	1253	
1325	1367	1265	1278	1292	1252	1277	1182	
1328	1283	1328	1255	1275	1299	1294	1172	
1301	1268	1284	1307	1338	1260	1260	1239	
1377	1286	1302	1296	1285	1308	1262	1191	
1311	1285	1282	1314	1331	1310	1245	1206	
1287	1270	1283	1324	1309	1254	1253	1220	
1332	1346	1292	1288	1314	1315	1280	1171	
1327	1340	1318	1265	1246	1259	1227	1231	
1305	1277	1264	1271	1295	1243	1286	1212	
1387	1265	1283	1282	1350	1261	1279	1212	
1360	1319	1267	1252	1330	1259	1245	1183	
1359	1277	1312	1267	1334	1310	1260	1274	
1355	1296	1236	1288	1262	1309	1250	1240	
1301	1294	1236	1298	1269	1232	1308	1263	
1280	1265	1331	1292	1241	1211	1302	1250	
1372	1344	1312	1301	1220	1304	1379	1257	
1323	1250	1319	1276	1271	1276	1235	1286	
1348	1258	1284	1286	1284	1274	1251	1238	
1263	1309	1305	1284	1324	1277	1226	1218	
1383	1302	1364	1321	1234	1250	1233	1236	
1330	1320	1288	1281	1218	1281	1292	1235	
1320	1240	1342	1244	1297	1216	1252	1196	
1259	1276	1300	1297	1261	1283	1235	1281	
1344	1231	1263	1292	1255	1287	1250	1232	
1301	1219	1385	1238	1292	1272	1254	1263	
1303	1289	1277	1309	1249	1283	1229	1215	
1332	1277	1274	1290	1315	1281	1222	1195	
1277	1284	1284	1290	1342	1276	1261	1263	
1336	1251	1291	1289	1278	1268	1264	1233	
1348	1276	1334	1227	1209	1236	1269	1198	
1276	1244	1295	1304	1219	1277	1262	1242	
1293	1262	1290	1256	1333	1312	1253	1166	
1291	1251	1227	1273	1198	1309	1230	1218	
1268	1247	1242	1350	1289	1234	1278	1229	
1364	1285	1255	1295	1292	1314	1267	1175	
1338	1317	1261	1238	1219	1228	1249	1232	
1277	1301	1337	1268	1279	1316	1297	1182	
1276	1307	1291	1337	1258	1332	1315	1149	
1331	1310	1256	1331	1251	1313	1281	1188	
1351	1260	1251	1233	1248	1229	1302	1266	
1271	1295	1203	1307	1298	1363	1226	1161	
1328	1233	1203	1243	1230	1262	1301	1151	
1283	1308	1251	1322	1290	1209	1250	1201	
1267	1302	1280	1311	1285	1248	1261	1144	
1265	1304	1297	1318	1228	1244	1255	1248	
1307	1299	1306	1260	1245	1264	1206	1220	
1276	1330	1269	1226	1289	1331	1283	1204	
1285	1327	1296	1248	1283	1201	1224	1204	
1284	1300	1306	1197	1189	1270	1201	1206	
1221	1344	1221	1224	1291	1262	1302	1156	
1341	1233	1262	1297	1258	1255	1250	1218	
1232	1198	1280	1302	1217	1259	1282	1224	
1257	1296	1270	1293	1209	1295	1291	1202	
1332	1247	1301	1193	1240	1195	1179	1214	
1304	1260	1267	1299	1261	1236	1267	1202	
1302	1294	1261	1294	1287	1264	1277	1187	
1306	1302	1290	1215	1268	1231	1237	1197	
1287	1345	1307	1239	1332	1272	1315	1157	
1244	1235	1214	1268	1229	1228	1250	1239	
1284	1274	1216	1308	1188	1259	1223	1155	
1223	1261	1288	1226	1260	1339	1206	1194	
1271	1286	1283	1263	1238	1251	1238	1247	
1323	1267	1275	1263	1247	1328	1230	1193	
1307	1313	1277	1278	1235	1314	1215	1261	
1312	1320	1263	1310	1334	1265	1270	1195	
1341	1295	1269	1314	1240	1278	1185	1220	
1318	1285	1293	1260	1232	1215	1189	1205	
1285	1239	1257	1286	1270	1295	1312	1177	
1258	1335	1302	1283	1301	1271	1281	1218	
1300	1360	1271	1255	1250	1274	1232	1182	
1185	1269	1200	1302	1238	1220	1277	1233	
1298	1277	1258	1278	1266	1249	1205	1206	
1277	1292	1177	1272	1266	1241	1209	1196	
1275	1220	1248	1230	1333	1265	1199	1164	
1253	1276	1296	1263	1251	1249	1198	1206	
1329	1322	1268	1264	1271	1268	1238	1177	
1275	1299	1214	1278	1222	1272	1267	1262	
1350	1336	1266	1291	1248	1287	1215	1128	
1333	1315	1294	1244	1194	1303	1238	1172	
1288	1346	1181	1290	1265	1252	1202	1197	
1271	1270	1269	1292	1349	1253	1255	1335	
1323	1285	1283	1166	1255	1264	1179	1204	
1281	1231	1237	1262	1263	1258	1281	1187	
1341	1250	1323	1230	1294	1197	1222	1216	
1269	1273	1295	1247	1241	1183	1239	1211	
1241	1260	1222	1280	1274	1275	1222	1167	
1261	1314	1274	1257	1271	1247	1226	1210	
1294	1267	1299	1217	1188	1303	1298	1197	
1300	1227	1263	1248	1151	1186	1222	1223	
1300	1254	1249	1272	1305	1286	1234	1223	
1336	1250	1261	1243	1212	1268	1220	1188	
1285	1270	1278	1239	1208	1224	1216	1167	
1282	1218	1265	1259	1301	1194	1227	1195	
1244	1204	1268	1193	1196	1232	1252	1197	
1275	1260	1234	1262	1184	1237	1177	1272	
1344	1176	1283	1253	1239	1284	1211	1216	
1269	1238	1303	1236	1218	1259	1181	1159	
1306	1260	1294	1262	1192	1249	1273	1173	
1248	1258	1319	1251	1261	1281	1181	1213	
1250	1250	1246	1234	1248	1255	1217	1227	
1296	1285	1295	1263	1250	1240	1223	1207	
1288	1263	1211	1255	1223	1284	1248	1273	
1241	1203	1229	1227	1229	1264	1244	1173	
1243	1275	1289	1269	1278	1258	1244	1196	
1230	1264	1221	1226	1257	1266	1227	1133	
1274	1305	1303	1235	1245	1241	1174	1199	
1275	1290	1250	1294	1233	1271	1252	1190	
1247	1282	1317	1278	1265	1245	1236	1134	
1315	1228	1305	1219	1232	1218	1186	1154	
1252	1250	1206	1297	1193	1234	1216	1195	
1280	1211	1210	1271	1247	1247	1213	1192	
1258	1245	1333	1264	1249	1314	1209	1198	
1211	1252	1225	1201	1286	1251	1173	1174	
1253	1273	1190	1264	1247	1263	1257	1256	
1243	1241	1202	1242	1256	1221	1221	1104	
1299	1235	1254	1286	1207	1245	1218	1150	
1214	1246	1214	1280	1239	1264	1177	1188	
1355	1295	1207	1248	1224	1278	1209	1129	
1269	1326	1252	1231	1246	1178	1227	1161	
1234	1266	1217	1244	1244	1235	1170	1161	
1221	1186	1226	1261	1145	1258	1230	1222	
1240	1243	1235	1169	1264	1211	1210	1169	
1290	1254	1245	1232	1236	1233	1207	1183	
1235	1229	1230	1214	1278	1249	1225	1168	
1338	1305	1244	1204	1218	1281	1278	1239	
1303	1255	1194	1224	1241	1243	1244	1181	
1303	1306	1253	1242	1186	1259	1201	1172	
1253	1302	1276	1244	1225	1269	1224	1096	
1270	1304	1212	1192	1241	1194	1263	1200	
1225	1255	1147	1289	1270	1262	1255	1176	
1284	1285	1246	1229	1211	1236	1298	1221	
1348	1346	1294	1266	1183	1285	1198	1172	
1266	1229	1238	1197	1258	1242	1228	1144	
1255	1207	1204	1196	1261	1135	1191	1182	
1256	1198	1234	1248	1191	1166	1184	1155	
1241	1268	1239	1159	1201	1275	1204	1179	
1239	1246	1232	1160	1207	1267	1221	1144	
1307	1211	1189	1251	1239	1218	1181	1225	
1262	1268	1242	1255	1244	1241	1206	1173	
1321	1254	1235	1158	1188	1251	1173	1170	
1245	1230	1269	1219	1223	1224	1230	1196	
1285	1181	1277	1212	1199	1148	1205	1147	
1272	1256	1201	1232	1148	1200	1222	1193	
1308	1239	1229	1161	1299	1179	1215	1200	
1258	1169	1241	1273	1189	1224	1238	1174	
1213	1263	1236	1176	1162	1189	1248	1161	
1218	1189	1203	1164	1186	1221	1169	1105	
1228	1261	1208	1240	1252	1236	1230	1143	
1263	1210	1216	1228	1218	1272	1214	1161	
1282	1210	1229	1193	1205	1262	1180	1154	
1305	1282	1283	1235	1263	1243	1140	1136	
1307	1238	1253	1258	1218	1138	1167	1182	
1216	1238	1224	1199	1194	1200	1202	1159	
1283	1223	1225	1226	1200	1239	1210	1184	
1218	1289	1236	1247	1175	1146	1270	1131	
1234	1333	1256	1162	1216	1252	1212	1187	
1299	1163	1250	1208	1234	1268	1194	1202	
1241	1266	1224	1264	1209	1263	1182	1140	
1248	1316	1197	1251	1248	1204	1243	1114	
1217	1201	1235	1196	1198	1235	1227	1164	
1221	1185	1239	1248	1174	1208	1201	1162	
1268	1295	1164	1251	1240	1214	1137	1198	
1210	1274	1231	1184	1167	1271	1187	1148	
1214	1260	1241	1280	1229	1200	1184	1176	
1217	1230	1238	1247	1186	1215	1172	1237	
1195	1186	1231	1170	1258	1198	1233	1226	
1264	1220	1207	1204	1217	1285	1140	1151	
1286	1315	1191	1190	1158	1229	1160	1130	
1285	1252	1291	1244	1149	1212	1210	1207	
1260	1247	1283	1224	1161	1203	1175	1181	
1284	1263	1278	1240	1173	1202	1142	1163	
1187	1285	1229	1221	1181	1197	1128	1187	
1252	1169	1185	1213	1231	1154	1198	1203	
1263	1236	1231	1194	1168	1163	1216	1120	
1237	1279	1232	1201	1159	1172	1200	1126	
1205	1284	1246	1236	1229	1169	1217	1129	
1351	1314	1200	1254	1170	1223	1227	1172	
1300	1313	1246	1247	1147	1246	1186	1190	
1257	1224	1250	1156	1199	1228	1138	1127	
1269	1244	1179	1186	1241	1272	1148	1124	
1221	1212	1178	1229	1195	1229	1209	1159	
1301	1246	1213	1254	1185	1225	1261	1150	
1254	1243	1242	1229	1307	1199	1197	1189	
1285	1169	1244	1305	1221	1178	1178	1224	
1278	1241	1179	1187	1155	1203	1114	1173	
1207	1191	1285	1260	1191	1244	1203	1116	
1229	1243	1223	1155	1182	1202	1140	1114	
1222	1199	1201	1229	1213	1216	1186	1160	
1257	1243	1221	1219	1263	1197	1179	1115	
1229	1195	1257	1199	1211	1133	1209	1126	
1217	1197	1184	1191	1204	1223	1190	1180	
1310	1179	1203	1178	1193	1236	1165	1143	
1235	1211	1172	1241	1176	1193	1200	1118	
1268	1268	1196	1236	1234	1214	1189	1144	
1234	1204	1217	1205	1223	1260	1174	1095	
1185	1158	1178	1208	1247	1215	1191	1109	
1212	1221	1220	1144	1164	1174	1210	1118	
1255	1155	1187	1190	1193	1201	1193	1100	
1197	1200	1232	1251	1181	1228	1203	1176	
1220	1182	1210	1177	1190	1124	1136	1132	
1152	1210	1193	1148	1244	1252	1201	1221	
1276	1202	1184	1242	1152	1181	1176	1136	
1252	1190	1225	1192	1206	1206	1218	1065	
1222	1225	1214	1270	1181	1276	1173	1112	
1262	1262	1240	1174	1191	1211	1143	1207	
1233	1197	1196	1210	1178	1190	1223	1123	
1258	1169	1180	1153	1167	1283	1200	1136	
1192	1200	1148	1206	1261	1142	1176	1091	
1228	1308	1242	1159	1207	1204	1179	1142	
1250	1220	1253	1232	1190	1211	1162	1104	
1279	1209	1234	1151	1132	1275	1198	1130	
1252	1216	1220	1202	1148	1221	1155	1146	
1221	1231	1271	1275	1135	1197	1164	1130	
1194	1208	1247	1214	1118	1195	1143	1100	
1193	1188	1217	1230	1178	1182	1214	1115	
1238	1192	1196	1219	1185	1240	1153	1226	
1201	1229	1203	1158	1145	1136	1131	1141	
1217	1193	1258	1211	1166	1186	1144	1157	
1242	1193	1201	1207	1171	1172	1165	1198	
1270	1137	1129	1303	1230	1190	1166	1159	
1174	1235	1210	1196	1175	1203	1174	1160	
1187	1237	1225	1220	1207	1177	1146	1031	
1234	1192	1212	1188	1217	1166	1168	1113	
1150	1233	1260	1215	1188	1208	1203	1127	
1192	1204	1214	1189	1220	1210	1128	1163	
1225	1177	1173	1166	1219	1131	1125	1168	
1179	1203	1177	1179	1220	1150	1239	1183	
1251	1233	1167	1209	1184	1137	1155	1123	
1244	1180	1191	1206	1226	1192	1153	1076	
1231	1194	1233	1181	1205	1200	1171	1171	
1268	1208	1192	1211	1228	1195	1143	1172	
1241	1257	1198	1204	1165	1143	1135	1125	
1208	1263	1246	1230	1184	1223	1131	1165	
1221	1197	1221	1162	1159	1164	1175	1090	
1241	1211	1111	1201	1173	1228	1165	1192	
1140	1193	1205	1144	1139	1155	1181	1166	
1259	1217	1137	1218	1103	1245	1146	1119	
1208	1238	1198	1193	1195	1150	1187	1108	
1193	1233	1205	1220	1164	1201	1192	1144	
1283	1186	1148	1234	1194	1221	1228	1162	
1244	1264	1140	1251	1259	1190	1133	1057	
1159	1223	1213	1172	1179	1197	1187	1151	
1237	1190	1112	1180	1217	1221	1165	1065	
1195	1219	1160	1228	1200	1253	1212	1130	
1210	1172	1204	1182	1148	1217	1128	1117	
1177	1145	1225	1209	1140	1183	1196	1177	
1219	1251	1154	1139	1141	1152	1174	1217	
1187	1233	1134	1228	1144	1141	1182	1108	
1302	1187	1205	1172	1119	1187	1200	1126	
1246	1255	1284	1222	1197	1216	1181	1164	
1238	1128	1142	1180	1139	1183	1184	1148	
1218	1265	1193	1209	1203	1169	1176	1130	
1196	1180	1196	1186	1171	1243	1210	1153	
1195	1167	1157	1223	1242	1199	1148	1118	
1170	1201	1173	1159	1145	1145	1157	1134	
1213	1183	1148	1098	1203	1198	1155	1109	
1230	1202	1191	1167	1208	1135	1148	1097	
1233	1202	1087	1183	1175	1149	1149	1137	
1218	1192	1240	1207	1125	1173	1151	1115	
1207	1221	1200	1224	1160	1210	1166	1102	
1232	1216	1205	1180	1132	1173	1130	1090	
1181	1180	1207	1183	1130	1156	1153	1136	
1202	1160	1254	1129	1137	1172	1147	1139	
1196	1180	1157	1156	1202	1210	1165	1080	
1222	1171	1154	1208	1189	1234	1174	1123	
1207	1216	1191	1234	1172	1193	1146	1048	
1182	1203	1206	1202	1162	1188	1202	1147	
1212	1221	1251	1197	1104	1173	1143	1070	
1160	1128	1182	1198	1112	1155	1137	1109	
1197	1214	1184	1211	1223	1172	1190	1088	
1165	1200	1141	1198	1160	1171	1171	1022	
1189	1201	1135	1156	1219	1217	1141	1142	
1162	1170	1169	1233	1165	1160	1170	1107	
1168	1136	1209	1111	1180	1161	1124	1163	
1194	1208	1138	1184	1178	1119	1134	1059	
1172	1236	1178	1128	1130	1200	1149	1075	
1188	1149	1154	1180	1154	1170	1121	1137	
1250	1200	1200	1224	1210	1135	1165	1111	
1184	1201	1195	1214	1133	1231	1174	1140	
1144	1213	1159	1110	1158	1180	1145	1107	
1225	1180	1183	1167	1180	1173	1167	1054	
1223	1159	1166	1186	1213	1196	1106	1094	
1211	1153	1121	1206	1170	1211	1132	1107	
1252	1173	1164	1166	1168	1096	1042	1102	
1252	1164	1182	1245	1198	1169	1149	1081	
1269	1152	1159	1172	1152	1137	1150	1098	
1198	1136	1158	1118	1136	1218	1188	1142	
1185	1188	1183	1147	1125	1159	1185	1098	
1254	1155	1150	1134	1166	1155	1102	1152	
1215	1236	1155	1165	1159	1144	1116	1132	
1204	1179	1217	1217	1180	1159	1149	1097	
1199	1176	1165	1126	1186	1152	1155	1083	
1244	1203	1163	1174	1149	1151	1139	1104	
1170	1191	1101	1174	1212	1200	1132	1077	
1190	1158	1189	1178	1184	1126	1095	1099	
1219	1164	1172	1170	1169	1179	1117	1089	
1158	1152	1143	1136	1062	1169	1117	1105	
1187	1174	1190	1178	1152	1175	1218	1077	
1219	1141	1139	1211	1206	1157	1128	1080	
1180	1226	1175	1153	1194	1081	1142	1143	
1174	1160	1198	1137	1153	1154	1145	1083	
1176	1165	1150	1184	1129	1175	1169	1096	
1163	1195	1191	1206	1149	1189	1172	1058	
1229	1139	1207	1210	1160	1126	1094	1088	
1109	1092	1194	1215	1134	1109	1121	1119	
1186	1105	1144	1146	1090	1127	1101	1100	
1176	1154	1208	1133	1209	1116	1141	1094	
1237	1133	1147	1168	1140	1160	1151	1060	
1221	1109	1163	1155	1139	1139	1176	1114	
1235	1157	1174	1216	1152	1157	1140	1095	
1232	1158	1152	1197	1121	1214	1120	1080	
1159	1165	1153	1183	1116	1171	1160	1131	
1178	1172	1183	1084	1137	1234	1140	1106	
1159	1168	1128	1194	1194	1148	1073	1139	
1184	1208	1252	1180	1139	1130	1183	1119	
1142	1177	1169	1195	1156	1085	1170	1089	
1174	1187	1122	1160	1188	1128	1121	1128	
1166	1121	1133	1155	1119	1157	1086	1068	
1235	1190	1207	1116	1162	1127	1109	1130	
1170	1148	1204	1145	1164	1144	1132	1106	
1157	1198	1194	1105	1062	1119	1115	1101	
1173	1154	1126	1176	1195	1153	1077	1129	
1223	1148	1149	1129	1117	1137	1138	1093	
1205	1195	1173	1115	1143	1155	1140	1088	
1184	1126	1120	1170	1181	1162	1109	1109	
1224	1233	1191	1128	1156	1187	1160	1071	
1155	1136	1161	1189	1148	1183	1137	1124	
1202	1137	1125	1143	1091	1169	1204	1112	
1183	1151	1172	1126	1120	1166	1143	1099	
1227	1226	1153	1166	1149	1122	1065	1085	
1198	1141	1121	1080	1157	1191	1144	1126	
1142	1160	1102	1209	1149	1135	1145	1057	
1210	1210	1188	1168	1105	1162	1152	1074	
1151	1120	1200	1079	1138	1100	1153	1138	
1232	1138	1118	1152	1176	1135	1159	1111	
1121	1160	1156	1211	1089	1139	1197	1025	
1149	1205	1164	1144	1118	1205	1113	1124	
1176	1106	1172	1148	1089	1143	1130	1015	
1147	1156	1158	1143	1179	1156	1090	1066	
1185	1155	1169	1202	1136	1103	1075	1079	
1159	1161	1099	1136	1164	1204	1117	1086	
1208	1185	1162	1077	1184	1117	1096	1096	
1096	1207	1100	1228	1190	1140	1061	1098	
1187	1108	1096	1084	1193	1124	1080	1152	
1115	1226	1153	1117	1117	1169	1050	1075	
1162	1198	1146	1145	1185	1151	1117	1040	
1144	1197	1156	1209	1100	1156	1153	1127	
1156	1246	1193	1179	1117	1133	1097	1106	
1147	1146	1112	1160	1130	1120	1093	1035	
1183	1189	1183	1154	1153	1142	1118	1074	
1230	1185	1145	1108	1167	1164	1080	1084	
1233	1114	1252	1127	1198	1140	1084	1115	
1139	1205	1171	1143	1143	1180	1113	1042	
1157	1189	1183	1133	1266	1180	1090	1137	
1195	1154	1199	1148	1144	1155	1169	1089	
1186	1136	1091	1130	1223	1140	1113	1015	
1235	1169	1160	1136	1164	1117	1147	1142	
1164	1212	1167	1116	1118	1133	1084	1048	
1125	1153	1102	1172	1079	1132	1130	1069	
1187	1125	1147	1175	1123	1156	1131	1050	
1135	1139	1111	1144	1105	1196	1081	1060	
1163	1138	1138	1138	1120	1135	1120	1071	
1108	1135	1152	1117	1201	1074	1100	1046	
1191	1140	1097	1165	1142	1105	1135	1093	
1116	1202	1122	1136	1129	1123	1153	1082	
1167	1199	1149	1178	1087	1119	1125	1067	
1158	1138	1076	1127	1135	1140	1090	1102	
1105	1141	1129	1168	1073	1179	1107	1081	
1163	1152	1169	1094	1171	1160	1096	1066	
1167	1152	1213	1170	1101	1161	1143	1034	
1173	1041	1147	1183	1106	1065	1106	1054	
1119	1123	1157	1144	1073	1153	1150	1138	
1186	1121	1190	1159	1108	1154	1121	1088	
1142	1180	1178	1151	1103	1128	1134	1061	
1165	1136	1117	1131	1101	1128	1077	1061	
1179	1107	1171	1163	1176	1158	1051	1099	
1219	1135	1148	1157	1109	1115	1110	1041	
1113	1101	1203	1167	1113	1123	1079	1096	
1150	1128	1165	1134	1184	1154	1131	1084	
1176	1147	1140	1122	1101	1112	1138	1126	
1170	1126	1125	1155	1137	1143	1109	1058	
1148	1186	1089	1080	1094	1108	1091	1075	
1142	1143	1124	1167	1125	1151	1052	1047	
1164	1216	1114	1128	1153	1110	1073	1019	
1208	1125	1158	1149	1109	1144	1124	1080	
1147	1166	1114	1143	1081	1130	1013	1070	
1155	1156	1185	1154	1140	1142	1051	1081	
1187	1182	1147	1081	1077	1092	1122	1045	
1150	1142	1131	1105	1121	1144	1106	1046	
1110	1073	1163	1145	1130	1136	1118	1072	
1154	1131	1173	1103	1073	1142	1038	1065	
1190	1113	1098	1174	1071	1170	1079	1075	
1184	1149	1089	1083	1171	1188	1137	1066	
1134	1170	1130	1128	1157	1154	1087	1069	
1171	1149	1141	1096	1108	1087	1038	1096	
1192	1062	1149	1133	1086	1163	1198	1057	
1161	1139	1147	1124	1095	1085	1060	1085	
1134	1172	1081	1098	1114	1066	1133	1085	
1168	1116	1142	1153	1092	1138	1082	1088	
1112	1115	1107	1086	1166	1157	1121	1057	
1117	1137	1119	1080	1146	1119	1083	1069	
1126	1143	1124	1090	1082	1109	1086	1072	
1229	1091	1080	1165	1115	1144	1080	1080	
1153	1157	1164	1133	1068	1123	1002	1073	
1122	1100	1092	1100	1094	1122	1101	1028	
1067	1104	1079	1093	1092	1130	1096	1085	
1186	1156	1164	1118	1082	1109	1125	1076	
1128	1162	1146	1137	1113	1180	1083	1061	
1214	1111	1103	1128	1085	1107	1124	1032	
1083	1057	1112	1194	1115	1164	1090	1115	
1157	1172	1087	1084	1122	1126	1075	1095	
1116	1141	1130	1112	1104	1132	1094	1057	
1155	1139	1136	1076	1137	1070	1105	1058	
1134	1116	1071	1208	1073	1127	1056	1058	
1106	1135	1127	1125	1094	1184	1043	1000	
1218	1181	1101	1101	1123	1114	1019	1046	
1116	1127	1184	1154	1073	1115	1112	1044	
1150	1132	1110	1083	1145	1125	1081	1052	
1132	1215	1107	1136	1120	1189	1128	991	
1156	1219	1139	1156	1102	1067	1071	1038	
1134	1181	1140	1115	1056	1144	1051	1024	
1226	1128	1133	1093	1087	1109	1016	1113	
1079	1059	1142	1139	1086	1092	1051	1067	
1149	1129	1146	1127	1145	1112	1107	1046	
1143	1028	1167	1096	1105	1114	1084	1041	
1151	1191	1083	1103	1131	1081	1101	1059	
1161	1160	1105	1134	1072	1086	1050	1091	
1194	1063	1113	1106	1151	1093	1093	1068	
1171	1174	1079	1070	1042	1129	1065	1046	
1113	1085	1100	1120	1124	1135	1057	1041	
1107	1163	1126	1140	1135	1128	1049	1086	
1104	1054	1113	1077	1166	1045	1090	1024	
1111	1113	1091	1116	1121	1058	1064	1076	
1030	1072	1042	1133	1101	1085	1125	1062	
1145	1117	1087	1149	1119	1083	1055	1063	
1147	1132	1080	1098	1125	1112	1060	1070	
1100	1114	1098	1115	1033	1070	1099	1064	
1088	1147	1113	1118	1105	1091	1052	1025	
1122	1147	1106	1129	1116	1081	1168	1027	
1142	1091	1130	1132	1106	1073	1039	1069	
1193	1160	1074	1074	1098	1138	1124	1092	
1139	1118	1076	1110	1150	1023	1106	1085	
1111	1147	1137	1120	1107	1117	1070	1088	
1160	1085	1094	1071	1098	1087	1034	1078	
1132	1076	1100	1090	1110	1078	1089	1027	
1164	1113	1121	1139	1044	1046	1091	1060	
1101	1116	1147	1118	1145	1088	1048	1049	
1141	1094	1069	1111	1079	1153	1084	1056	
1211	1094	1189	1089	1143	1052	1097	1073	
1093	1125	1104	1037	1051	1128	1051	1066	
1119	1138	1135	1098	1107	1141	1058	992	
1218	1128	1146	1023	1134	1109	1129	1092	
1136	1042	1117	1124	1068	1084	1162	1085	
1157	1096	1088	1061	1124	1113	1109	997	
1126	1142	1123	1123	1060	1108	1103	987	
1135	1085	1136	1116	1067	1023	1064	1060	
1165	1096	1142	1147	1116	1123	1065	1045	
1149	1182	1066	1152	1117	1063	1073	1027	
1137	1077	1170	1085	1099	1054	1090	1012	
1147	1108	1105	1090	1103	1099	1084	1009	
1153	1133	1073	1062	1082	1114	1092	1071	
1093	1090	1065	1128	1029	1110	1036	1007	
1180	1136	1050	1062	1037	1075	1026	1022	
1117	1161	1110	1107	1154	1075	1061	1013	
1139	1098	1104	1158	1089	1074	1040	1026	
1131	1096	1120	1068	1097	1119	1088	1084	
1133	1121	1115	1157	1072	1139	1050	1066	
1120	1059	1128	1150	1024	1068	1042	965	
1134	1121	1108	1097	1081	1132	1010	1051	
1167	1132	1069	1061	1126	1084	1094	981	
1090	1063	1072	1056	1071	1067	1112	1044	
1203	1029	1110	1110	1120	1092	1092	1021	
1120	1131	1072	1158	1032	1092	1034	1058	
1167	1088	1076	1081	1024	1087	1085	1042	
1130	1078	1113	1128	1062	1076	1019	995	
1146	1055	1178	1101	1095	1120	1069	984	
1067	1064	1105	1106	1083	1161	1052	990	
1132	1139	1133	1061	1045	1071	1092	1114	
1121	1157	1101	1077	1042	1019	1083	1022	
1167	1090	1109	1056	1172	1086	1034	1076	
1096	1094	1081	1068	1037	1124	1058	990	
1112	1133	1101	1110	1138	1078	1109	981	
1105	1124	1068	1100	1098	1065	1019	992	
1117	1155	1108	1074	1098	1096	1060	1012	
1097	1054	1136	1075	1033	1085	1065	1058	
1139	1135	1156	1079	1087	1039	1080	1060	
1108	1118	1137	1129	1076	1058	1105	1071	
1152	1073	1107	1075	1030	1058	1050	1030	
1158	1067	1064	1108	1074	1040	1047	1017	
1053	1123	1074	1041	1075	1022	1049	1040	
1101	1078	1082	1036	1028	1014	1113	1007	
1084	1082	1089	1065	1116	1080	1011	1091	
1106	1058	1042	1092	1025	1070	1096	1003	
1099	1071	1091	1105	1061	1030	1084	1000	
1095	1070	1057	1029	1030	1076	1031	989	
1119	1102	1091	1140	1031	1036	1046	1062	
1161	1038	1072	1102	1101	1094	1071	1038	
1104	1128	1073	1135	1076	1088	1022	1042	
1133	1113	1062	1116	1035	1103	1050	1045	
1104	1071	1067	1130	1110	1069	1063	1027	
1132	1078	1135	1110	1066	1112	1106	1003	
1159	1086	1105	1090	1061	1112	1012	1043	
1061	1061	1045	1051	1065	1093	1053	1016	
1092	1043	1062	1038	1056	1093	1015	1010	
1137	1081	1081	1098	1060	1091	1033	976	
1058	1118	1089	1035	1035	1031	1077	991	
1110	1141	1100	1102	1050	1058	1035	1038	
1086	1092	1096	1013	1038	1108	1055	992	
1154	1101	1143	1026	1055	1060	1057	1031	
1084	1108	1088	1091	1088	1017	1052	1011	
1065	1081	1102	1064	1065	1021	1077	1019	
1108	1093	1071	1078	1117	1061	1040	1043	
1158	1139	1074	1098	1051	1089	1082	966	
1127	1051	1078	1062	1009	1075	1099	1014	
1143	996	1015	1073	1098	1058	1026	1021	
1081	1096	1125	1101	1113	1037	1018	1021	
1083	1087	1172	1054	1068	1062	1041	1036	
1085	1067	1095	1078	1034	1100	1047	1074	
1087	1068	1097	1091	1091	1040	1053	1007	
1122	1089	1076	1084	1074	1100	1050	1043	
1087	1137	1053	1074	1049	1114	1070	1024	
1147	1110	1098	1060	1121	1084	1011	999	
1082	1017	1050	1030	1160	1085	1071	1039	
1159	1132	1063	1106	1072	1102	1064	1016	
1055	1103	1083	1061	1049	1060	1007	1021	
1150	1114	1036	1029	1051	1089	1007	1010	
1094	1109	1098	1028	1002	1080	1056	990	
1072	1053	1104	1099	1049	1086	1072	1020	
1133	1049	1062	1056	1065	1029	1036	961	
1153	1081	1050	1017	978	1115	1016	1071	
1126	1059	1105	1074	1093	1142	1054	1011	
1075	1062	1051	1075	994	1062	1046	1008	
1125	1170	1068	1074	1056	1113	1117	993	
1132	1131	1122	1072	1058	1069	969	1006	
1126	1094	1063	1072	974	1113	1028	1078	
1140	1045	1076	1067	1060	1109	1056	1055	
1094	1128	1072	1079	1020	1112	1039	1008	
1106	1110	1102	1072	1073	1059	1042	1039	
1107	1090	1059	1106	1035	1086	1033	1042	
1081	1075	1042	1054	1037	1087	1071	1028	
1090	1085	1112	1048	1075	1083	1066	967	
1111	993	1062	1132	1077	1027	1025	997	
1125	1085	1008	1056	1032	1083	970	992	
1124	1081	1058	1072	1105	1020	999	985	
1121	1090	1111	1050	1016	1018	1077	1040	
1098	1107	1064	1080	987	1086	1063	966	
1081	1095	1093	1106	1009	1114	1028	1004	
1083	1040	1078	993	1059	1045	1029	987	
1053	1061	1030	1042	1029	1143	1015	969	
1030	1029	1117	1028	1096	1072	1038	979	
1119	1102	1071	1073	1057	1051	1024	1003	
1101	1107	1040	1071	1078	1090	1061	973	
1053	1106	1117	1089	1075	1062	1079	994	
1159	1119	992	1058	1116	1011	1060	994	
1131	1012	1108	994	1093	1093	1082	985	
1164	1089	1136	1047	994	1069	1013	1026	
1081	1040	1083	1032	1057	1073	1073	1029	
1119	1043	1057	1036	1080	1041	999	985	
1033	1016	1077	1045	1051	1052	1037	990	
1071	1031	1071	1027	1046	1134	1016	1036	
1118	1037	1026	1068	992	1046	1044	980	
1080	1118	1045	1101	1034	1102	1034	1024	
1049	1077	1030	1075	1026	1056	1046	1031	
1109	1110	1100	1085	1057	1026	1000	986	
1070	1011	1054	1043	1048	1059	1077	1010	
1111	1023	1060	1030	1053	1030	1053	1041	
1102	1048	1057	1102	1051	1053	1025	991	
1124	1106	1089	1061	1039	1113	1001	1037	
1149	1026	1024	1026	1055	1053	1003	970	
1059	1073	1020	1091	1044	1067	1086	1016	
1107	1021	1056	1060	1040	1015	1007	915	
1074	1038	1059	1055	1045	1072	988	984	
1095	1091	1129	997	1057	1037	1037	950	
1172	1043	1082	1069	1015	1107	999	970	
1126	1064	1107	1094	972	1013	991	976	
1031	1065	1062	1122	1072	1009	999	979	
1083	1070	1098	1100	1052	1031	1062	942	
1067	1096	1052	1061	1041	1056	1055	1001	
1098	1100	1087	1032	986	1067	1000	970	
1110	1042	1085	1045	1054	1030	1014	1013	
1160	1046	1069	1122	982	1037	991	967	
1157	1113	1094	1012	1058	1019	1097	1012	
1077	1070	1037	1024	1014	1022	989	1036	
1081	1037	1018	1072	1034	1072	1026	940	
1046	1119	1100	1068	1047	1033	1029	961	
1090	1034	1042	1061	1032	1044	1014	994	
1045	1045	1053	1022	997	1036	1038	974	
1049	1043	1052	1037	1080	1076	1055	988	
1078	1043	1048	1094	1021	1054	1051	1042	
1035	1072	1038	1061	1055	1066	977	1029	
1108	1047	1016	1089	1039	1077	1083	925	
1009	1018	1007	1049	1090	1019	1033	971	
1094	1077	1080	1090	1044	1055	1033	989	
1066	1014	1023	1083	1044	1056	1045	970	
1030	1036	1056	1023	1035	1065	988	1011	
1106	1037	1024	1025	1066	1105	1010	973	
1080	1030	1064	1053	1059	1051	1019	991	
1058	1054	1016	1006	958	1056	980	960	
1047	1054	1027	1026	1036	1025	1037	954	
1092	1060	1043	1064	1057	1026	1064	938	
1042	1081	972	998	1054	1001	1002	1013	
1062	1026	1076	1073	1020	1010	995	916	
1028	1042	1069	1018	1035	1025	1044	979	
1080	1024	1059	1080	1057	1037	1005	1010	
1098	1049	1025	986	1015	983	1037	1002	
1042	1098	1041	1069	1020	1032	1085	1015	
1043	1024	1080	1051	1017	1054	966	970	
1105	1007	1061	1015	1037	1021	1027	943	
1086	1058	1091	1059	1052	1098	1001	975	
999	1100	1041	1067	1050	985	1039	942	
1124	998	1087	1020	1043	1008	1062	868	
1089	1075	1032	1024	1096	1020	1081	1015	
1076	1060	1072	1046	1042	1067	999	1033	
1005	1020	1009	1095	1024	1005	952	987	
1039	1055	1049	997	1033	1009	959	974	
1094	1102	1075	1030	1051	1049	1077	911	
1038	1036	1031	1143	1011	1036	995	1010	
1100	1082	988	973	1008	945	1038	981	
1117	1105	1034	1019	1026	1068	948	954	
1128	1097	1055	992	1027	1006	980	995	
1008	1013	1048	1002	1038	1030	979	1015	
1047	1030	1073	1080	1075	1061	1012	980	
1085	1084	1076	1009	969	1055	1008	988	
1050	965	1028	1013	1086	1000	982	965	
1128	1071	1002	1077	1031	1019	987	1034	
1081	1055	1041	1032	988	998	987	1000	
1003	1038	1022	1044	992	1068	1115	941	
1031	1067	1021	1041	1087	1000	1007	945	
1104	1038	1097	1010	998	1098	973	960	
1079	1069	1083	981	1036	1008	1000	984	
1079	1043	1088	1057	1041	1059	1079	920	
1040	1035	1063	1033	997	976	1023	1006	
1060	1091	976	1072	1050	1055	949	1013	
1036	1017	1073	1077	1026	1021	977	1033	
1019	1065	1033	1035	1025	1029	962	1001	
1055	1024	1035	1060	1030	992	1010	937	
1068	981	1059	1028	1040	1048	1016	990	
1026	1018	1025	1009	1051	1031	1010	935	
1104	1078	990	1060	977	1028	1006	963	
1050	1023	1048	1030	1024	971	979	989	
1048	1053	1015	1045	1004	1062	994	1014	
1054	1036	1006	1047	920	1017	908	949	
1045	1069	985	972	981	1021	982	1006	
1017	1067	1010	1000	957	1025	1002	935	
1085	1002	986	1021	1057	1090	1026	940	
1093	1046	1069	1044	1039	1020	973	919	
1010	1017	1034	999	1019	1017	1016	1012	
987	1079	1046	1013	1045	1049	1013	931	
1021	1017	1041	1040	1007	953	996	1011	
1045	961	1010	1029	1030	1025	997	882	
1076	1040	1036	1062	1032	995	981	939	
1057	1031	1028	984	994	971	1023	999	
1097	1036	1015	1029	969	1014	1047	928	
1054	1053	1092	1049	971	1016	1017	975	
1078	1076	1052	976	1041	986	960	946	
1066	1017	1086	1017	991	1021	994	957	
1024	1028	1046	1026	1039	1070	1001	977	
1058	1020	975	1059	1023	1041	972	926	
1035	1078	1040	1000	1021	985	994	952	
1052	1036	992	991	981	1010	981	926	
1070	998	1018	1055	972	1043	999	941	
1044	1006	1020	977	1015	1046	954	940	
1042	1028	1050	1043	1005	1027	1031	1011	
1056	1044	1031	993	1025	1086	1013	959	
1061	1065	1004	1044	1034	1002	916	957	
1072	1022	993	1057	992	1016	990	907	
1064	1039	1020	974	962	1010	1000	1000	
1059	1005	1075	1057	980	1100	998	973	
1082	1049	1030	1011	963	1008	993	974	
1105	994	997	1029	1016	975	960	982	
1044	1057	1051	1030	1007	1025	1053	984	
1110	1046	981	1032	981	955	974	965	
1082	1009	1014	1051	1055	954	1031	895	
1014	1049	1067	1013	1035	1001	991	950	
1075	1006	961	1092	1041	1022	1024	955	
1047	1063	1045	1048	1009	1021	992	952	
1015	1013	1046	1036	1022	1007	1007	1004	
1050	1016	1055	1052	1025	1028	1045	875	
1054	998	1051	993	1039	1009	961	935	
1016	1045	1027	986	960	967	956	919	
1004	1026	1004	991	1031	1045	1000	935	
1078	994	1006	1005	983	992	1031	958	
1086	1024	1032	1022	960	1038	1006	917	
1100	991	1005	1063	1040	1040	981	914	
1026	987	1006	968	1050	1025	1014	1019	
1084	1049	1005	1044	995	990	946	989	
1009	1014	1009	988	974	1012	938	963	
1066	1068	1033	1012	1032	1071	1006	955	
1046	1025	1010	965	1064	984	963	1024	
1052	969	1008	1001	1029	963	886	1021	
1131	1014	1027	983	993	970	1008	886	
1075	1008	981	981	983	1051	999	1016	
1099	1001	1003	1004	978	1048	958	952	
1058	1021	957	1008	1014	1027	1032	970	
1044	1023	980	947	993	915	1031	909	
1033	1025	1033	934	1000	1020	1030	953	
1058	991	1073	977	998	1007	972	964	
1048	1052	1013	1068	997	976	929	957	
1026	983	1076	978	1004	1022	1019	955	
1061	1029	1021	1007	1008	1007	974	944	
1071	1040	1068	1050	1028	1031	995	965	
1034	1033	1075	1011	982	1009	993	917	
1053	997	1014	1007	1004	983	926	929	
986	1006	1024	1006	1033	1037	975	981	
1084	984	1006	1044	1034	1055	1033	972	
1052	1001	1039	998	1040	983	957	958	
1084	1001	1042	1007	1032	1019	1052	903	
1004	1019	1000	1021	1054	1007	927	965	
1101	1009	968	996	1051	1019	939	921	
1022	966	1004	978	983	1042	951	933	
1037	1013	1013	976	969	970	993	937	
1040	1061	994	1029	1069	967	1044	886	
1004	996	989	1022	975	1026	1006	868	
1019	996	998	965	959	999	941	887	
969	988	1007	1014	994	963	981	916	
982	1021	1017	959	970	987	991	916	
1039	960	1073	1018	990	1002	993	925	
1094	997	989	1008	964	1052	975	990	
1035	1000	1021	1038	971	930	970	925	
1015	1009	968	999	994	985	976	898	
1033	1039	1086	994	996	1020	987	969	
1071	1012	1044	955	999	995	1004	927	
1005	992	968	1015	954	972	1009	873	
1038	1017	980	977	988	938	1041	966	
1072	991	998	1013	1011	1015	971	922	
1044	1016	984	1016	1025	1002	922	890	
1008	981	976	1044	967	969	986	938	
1005	1089	1004	989	1021	977	933	967	
1009	1007	1021	979	1020	1012	968	949	
1044	997	982	989	977	975	902	978	
1032	1031	1031	978	1003	1011	1007	984	
1006	997	997	967	977	967	963	928	
1035	1061	1005	1015	1007	956	907	880	
1021	985	1014	993	1005	1018	933	919	
1057	976	961	1015	966	991	990	942	
1078	1022	1006	1008	1006	985	975	918	
1056	1081	961	1027	1008	1025	976	1029	
1045	989	1007	992	1001	986	959	896	
1032	1009	980	983	1043	1003	919	960	
982	991	999	964	959	1021	941	957	
1071	1025	1032	1038	977	971	972	889	
1019	1069	1037	1010	986	1015	980	901	
1015	985	960	1050	975	941	948	930	
974	963	1013	1006	900	1036	1006	898	
999	1039	930	1028	1062	972	958	960	
927	1026	985	1003	919	980	967	863	
994	997	948	1022	1015	946	960	915	
1011	966	1024	1012	988	1011	955	913	
966	990	971	977	1011	957	926	977	
1024	960	971	1023	1025	980	959	894	
982	996	966	1015	947	1008	946	937	
1052	1010	961	1001	955	981	970	941	
1031	997	992	987	941	959	913	945	
950	1019	980	1038	981	977	931	968	
988	1052	1018	1022	972	1010	998	911	
1039	1018	1043	1013	992	956	970	939	
1014	1003	991	980	999	1015	947	941	
1001	946	965	986	995	981	963	930	
994	1005	1077	991	1009	939	988	928	
1020	998	971	971	928	1010	968	866	
1012	1024	935	955	960	993	925	901	
1040	1034	1020	969	955	945	987	936	
1020	991	1007	1054	972	1024	947	910	
975	1010	928	1007	982	933	931	906	
988	979	1026	994	946	989	917	918	
973	939	987	1003	995	948	942	898	
1034	1067	966	1012	1014	981	917	913	
989	967	976	951	1030	1009	948	968	
1089	1018	978	974	938	1039	939	939	
1061	955	974	994	926	1003	926	970	
1010	985	1014	1004	991	973	990	920	
1012	993	1011	992	958	991	943	930	
984	973	1004	968	1002	987	965	895	
1000	990	991	910	997	971	890	932	
1036	1008	923	962	991	958	957	995	
995	969	1020	959	971	999	1006	997	
981	1027	990	957	1045	987	957	963	
1013	1000	952	1013	989	962	967	924	
974	1019	980	938	973	954	917	918	
1009	982	935	988	998	978	950	917	
999	1013	931	1025	990	1018	942	887	
995	968	996	1009	970	992	927	920	
1036	1001	966	997	951	993	941	1028	
1004	953	979	1015	952	1024	899	938	
1013	1008	989	1027	926	975	957	899	
996	980	958	981	935	948	960	937	
1049	981	947	969	965	920	958	924	
996	934	955	976	1000	960	932	921	
991	992	1000	995	968	946	972	910	
1037	933	943	1005	973	986	975	946	
961	976	967	913	948	1001	976	881	
1051	983	950	958	914	970	936	910	
987	971	972	941	996	996	997	886	
965	1036	913	1002	963	988	918	912	
1004	988	1016	932	947	1018	1002	881	
1001	960	930	1008	991	989	985	863	
988	1031	997	955	1008	930	873	938	
991	981	952	986	995	918	917	913	
981	1054	980	947	912	924	1009	894	
1028	975	990	996	957	950	976	937	
1030	1012	1010	964	949	919	974	983	
997	995	953	1018	960	984	1008	879	
986	1001	974	1027	953	952	974	989	
1070	941	1058	949	904	937	902	877	
981	938	998	901	951	948	971	917	
944	918	937	945	973	1000	960	925	
1012	1015	964	962	932	930	963	934	
1005	971	1021	954	955	964	977	887	
965	994	961	981	976	989	927	936	
1016	996	993	926	957	982	907	933	
1050	956	929	988	1023	930	913	944	
982	991	928	995	943	968	955	936	
976	1017	925	930	962	915	893	858	
1004	1024	950	986	959	958	973	930	
1023	965	909	953	946	929	939	897	
984	1025	961	1010	942	983	941	908	
1064	963	949	945	994	911	937	903	
998	980	941	985	997	964	1024	940	
1034	951	1011	941	953	924	979	922	
1003	952	967	988	1005	944	932	962	
1003	1004	1011	999	940	953	899	876	
1013	996	984	985	1025	942	965	897	
963	986	896	959	953	970	929	982	
986	959	1016	900	937	953	952	888	
972	983	1044	970	950	961	944	892	
950	950	982	962	973	922	924	886	
981	1027	986	955	987	956	973	897	
976	962	966	999	961	956	988	931	
981	1041	944	978	943	895	951	914	
978	944	981	966	935	1031	921	876	
1003	924	951	929	951	944	894	900	
924	1018	935	991	978	970	950	910	
1005	1036	1019	947	932	965	951	896	
922	964	968	923	975	983	908	961	
979	936	921	952	923	962	924	872	
970	991	985	968	970	954	960	906	
1047	996	940	900	932	928	898	878	
966	952	932	973	957	1046	942	893	
1035	965	990	1013	948	946	931	872	
981	917	939	919	946	1004	971	933	
969	969	918	966	941	891	883	940	
948	935	972	952	906	921	911	883	
1004	916	948	940	898	925	918	923	
989	1022	984	939	905	932	929	875	
1033	993	948	932	917	945	888	908	
953	956	961	1005	922	930	908	920	
1000	992	945	953	909	964	939	913	
1020	982	941	938	975	975	927	895	
921	1005	983	960	921	945	971	926	
983	952	954	971	953	966	899	887	
985	946	1006	1010	955	1000	984	908	
986	956	1006	926	986	945	950	859	
974	955	991	920	977	939	933	886	
953	957	936	966	888	930	954	896	
1027	947	961	951	947	911	909	927	
977	957	942	984	968	959	937	852	
992	957	927	931	923	911	941	891	
1001	992	925	932	935	907	925	897	
1007	939	993	961	921	952	891	902	
1010	988	926	947	964	979	864	970	
975	973	928	969	941	955	895	923	
944	978	940	1009	961	912	927	897	
966	971	950	994	998	931	923	914	
998	976	949	938	929	925	915	915	
974	977	944	946	967	860	891	856	
921	948	1018	893	969	963	889	875	
1012	940	1008	909	911	920	980	926	
995	943	982	953	879	937	867	862	
998	978	939	999	921	948	899	873	
948	1020	972	958	941	949	949	888	
984	983	932	1004	978	917	923	889	
1019	947	876	895	937	948	901	892	
991	964	982	935	926	920	899	844	
984	918	944	904	917	948	885	873	
976	968	951	931	934	975	892	917	
976	922	955	946	992	967	885	859	
1016	1013	922	958	950	954	858	888	
947	990	946	952	935	940	914	870	
973	1017	938	973	953	932	930	912	
965	968	981	959	937	865	908	928	
982	967	980	916	932	952	905	924	
959	988	976	913	861	950	898	871	
940	978	949	970	961	916	942	912	
1036	933	946	979	932	975	871	879	
945	999	944	963	962	920	967	892	
943	986	983	982	902	921	916	846	
931	917	964	962	937	931	956	829	
959	968	922	877	944	972	993	897	
944	967	966	931	928	941	891	907	
965	959	944	940	958	935	945	858	
985	1002	922	921	918	898	908	894	
954	950	990	969	903	964	927	866	
950	955	968	910	985	894	893	876	
995	927	945	925	941	964	945	831	
950	947	1007	977	991	947	909	930	
932	967	903	958	894	967	927	868	
967	976	936	1003	933	943	971	881	
997	990	966	982	987	920	918	901	
946	924	928	935	962	955	890	845	
935	928	957	988	971	909	897	818	
969	954	979	962	1006	924	903	951	
961	945	958	917	968	952	904	878	
1022	935	974	934	848	918	912	900	
924	956	975	945	921	983	906	858	
967	998	950	927	916	874	901	826	
1003	975	984	969	945	893	911	816	
925	994	977	931	876	953	883	872	
957	969	912	915	958	931	879	842	
954	914	888	905	860	910	879	889	
1029	950	945	952	915	969	933	894	
924	937	905	901	918	955	913	912	
969	987	925	965	905	923	903	838	
945	939	915	939	936	926	905	869	
946	999	982	979	906	880	904	910	
945	952	1005	924	956	890	904	895	
913	921	936	922	928	953	928	799	
987	930	902	972	918	983	921	922	
955	914	952	976	944	949	939	905	
964	992	928	883	934	889	969	839	
978	946	921	934	924	938	898	875	
992	940	871	994	932	954	842	885	
932	968	955	911	933	941	924	873	
1014	914	872	943	969	870	930	858	
953	905	911	944	962	899	947	905	
959	973	879	947	939	889	897	889	
951	982	948	878	872	952	887	872	
958	972	927	925	878	889	905	852	
926	952	854	873	957	974	947	879	
945	937	958	904	939	864	856	906	
947	944	911	923	858	929	867	822	
982	935	913	978	902	924	868	857	
1011	969	952	938	930	901	879	837	
931	963	955	868	906	912	872	879	
948	921	922	942	956	913	840	848	
947	932	864	866	931	861	886	837	
948	907	900	899	897	928	874	888	
964	953	886	934	902	933	874	814	
955	945	920	903	898	935	906	855	
954	916	924	971	897	935	889	815	
901	866	886	964	853	887	909	876	
936	937	919	920	932	906	894	867	
990	860	956	954	915	879	884	864	
938	940	921	929	922	885	911	865	
931	976	947	901	905	912	911	825	
1015	925	923	972	949	924	900	907	
915	977	967	930	914	883	865	855	
918	920	921	910	894	925	860	843	
963	891	929	936	943	900	901	805	
966	915	881	943	901	922	858	859	
953	917	931	934	875	890	876	926	
844	876	853	919	911	888	842	862	
899	926	918	930	901	889	883	838	
886	903	924	913	914	904	902	849	
947	883	913	898	891	925	863	895	
942	933	906	950	942	907	914	822	
893	969	890	864	903	892	888	874	
952	902	918	928	916	872	857	858	
921	907	869	924	850	938	887	866	
939	950	907	953	901	949	842	825	
932	947	920	921	869	907	895	875	
923	953	869	912	881	852	864	864	
925	902	946	942	960	978	973	864	
908	888	945	939	929	864	849	801	
994	899	934	897	941	874	861	847	
942	945	918	898	889	910	908	894	
902	868	997	949	902	881	902	852	
914	887	920	871	900	866	871	888	
973	1016	882	908	890	861	883	884	
925	899	975	904	939	872	876	819	
928	866	945	895	946	866	886	872	
955	932	918	847	918	847	906	881	
941	915	941	908	906	902	876	794	
972	977	918	918	861	890	930	904	
944	901	898	934	888	873	899	862	
914	899	940	924	934	944	846	825	
936	939	897	931	901	901	871	813	
910	928	920	933	895	889	885	846	
975	937	1006	923	901	937	872	865	
973	955	907	925	891	932	847	863	
905	1007	959	878	906	901	887	836	
875	922	951	846	961	908	858	839	
953	906	920	920	898	898	812	827	
942	977	933	837	851	891	948	851	
954	919	927	939	914	839	823	843	
911	915	911	885	892	939	882	840	
948	954	899	936	944	937	878	852	
925	938	871	940	874	958	877	841	
966	939	924	853	877	913	835	826	
968	971	872	889	885	886	901	855	
936	963	941	904	923	896	898	869	
832	958	910	908	892	865	909	828	
927	920	942	897	911	870	902	859	
1004	931	898	853	936	926	863	803	
941	1007	975	897	944	926	878	803	
932	932	944	909	969	865	909	850	
933	930	914	914	877	916	881	846	
960	879	896	905	847	873	862	866	
959	909	893	930	907	930	901	874	
968	903	896	865	914	885	842	890	
926	923	928	921	874	927	846	802	
927	915	907	945	942	885	902	842	
907	946	895	914	854	889	897	835	
992	867	926	886	925	887	852	874	
881	917	908	846	892	926	903	888	
903	931	865	917	928	885	829	832	
953	872	859	926	890	892	833	830	
974	921	878	877	906	853	893	815	
947	926	962	946	895	937	895	812	
936	921	890	886	932	915	850	845	
989	857	889	867	875	844	887	789	
895	937	884	965	870	936	813	848	
963	926	914	950	907	900	845	908	
922	934	955	955	926	877	881	828	
953	914	928	873	838	867	884	848	
955	875	926	865	883	873	886	869	
1006	924	909	886	908	880	888	842	
900	898	937	882	888	857	905	851	
932	913	850	923	878	857	867	851	
903	852	838	819	899	925	828	827	
929	928	948	933	933	900	906	842	
888	914	907	952	874	850	847	837	
959	927	891	914	892	864	901	837	
925	955	935	883	911	883	875	806	
932	962	884	862	901	915	825	845	
954	879	856	873	918	875	888	864	
932	955	889	885	910	879	888	811	
950	906	855	878	850	921	825	833	
956	962	895	900	909	881	816	885	
911	889	873	936	893	892	818	801	
960	892	883	879	875	858	910	810	
873	953	908	899	889	884	881	821	
951	955	896	896	883	891	910	850	
923	925	850	903	901	897	897	893	
902	893	869	922	865	867	851	826	
976	872	907	902	884	881	876	844	
938	862	899	883	901	886	842	830	
935	923	883	886	883	918	794	846	
923	861	902	855	858	893	877	820	
890	922	877	935	868	912	817	903	
970	895	928	887	868	887	846	834	
934	900	869	881	841	916	821	840	
900	897	920	815	888	862	827	834	
917	876	915	867	925	921	854	873	
900	908	914	878	865	943	920	869	
928	885	869	873	872	918	855	862	
927	896	899	895	918	866	898	834	
954	862	932	915	893	915	865	778	
885	894	920	851	892	881	859	847	
1006	887	917	891	868	921	852	815	
913	878	911	904	872	831	841	850	
902	930	920	918	901	861	829	844	
910	872	862	947	867	936	909	805	
953	885	895	945	872	882	902	775	
931	923	882	926	882	879	873	862	
933	895	880	885	881	830	871	889	
900	904	900	865	891	883	853	843	
897	907	890	885	881	868	860	787	
895	904	930	865	882	878	810	831	
937	887	902	902	879	899	843	809	
941	886	894	928	820	838	789	777	
908	889	891	894	837	854	825	892	
907	906	885	940	929	851	835	839	
1011	919	905	907	810	842	889	814	
906	910	900	885	908	868	819	829	
869	904	834	876	820	867	891	850	
925	875	866	877	855	957	842	824	
913	877	885	877	852	872	834	813	
923	900	914	906	859	899	879	770	
1008	869	864	833	880	881	859	787	
914	887	908	889	870	897	944	799	
890	912	877	936	903	855	901	812	
919	880	875	917	858	884	825	808	
919	913	848	894	825	888	826	801	
914	888	871	876	878	884	857	850	
870	939	909	828	881	910	825	784	
920	932	887	879	861	892	831	852	
918	858	903	850	886	851	823	812	
945	892	894	925	885	832	906	852	
921	899	841	871	862	877	890	852	
896	828	895	891	905	898	829	858	
895	869	903	918	890	883	813	788	
900	885	871	820	886	884	852	810	
854	906	858	916	941	800	838	834	
889	923	855	856	889	836	889	853	
951	888	882	849	848	890	826	827	
949	913	901	870	925	870	882	879	
897	856	866	885	862	891	900	849	
878	902	852	917	873	836	835	772	
870	858	868	859	834	866	868	826	
926	929	881	890	887	895	831	822	
953	907	831	915	917	838	852	830	
909	845	893	835	917	848	863	845	
945	953	840	855	862	838	853	808	
918	856	897	875	897	903	820	838	
908	869	928	831	833	835	864	797	
873	929	909	817	853	863	860	844	
915	858	879	859	879	854	854	802	
912	898	916	848	841	920	867	815	
937	942	910	887	892	882	878	846	
927	907	955	909	816	878	850	801	
863	865	858	885	868	887	827	799	
892	876	879	871	827	838	803	815	
947	854	901	805	867	822	868	820	
919	855	876	801	857	776	862	831	
938	889	915	884	856	862	826	786	
899	888	864	896	811	818	779	860	
879	887	949	856	886	886	839	826	
941	906	871	834	863	846	822	794	
851	903	883	869	850	853	862	826	
939	909	862	850	798	839	835	771	
882	882	916	844	860	917	835	831	
898	867	871	911	826	833	847	840	
932	872	892	893	865	828	894	785	
867	856	896	833	822	837	796	823	
873	920	896	897	842	811	781	860	
903	837	891	878	853	829	791	874	
950	872	921	857	870	867	802	806	
882	852	871	808	857	860	857	779	
890	862	854	823	854	904	885	799	
910	902	867	849	842	898	792	785	
923	863	907	846	863	870	878	817	
883	865	862	845	863	876	856	780	
865	884	890	856	863	889	817	845	
847	833	866	883	850	872	835	793	
946	869	852	884	881	847	826	787	
911	823	919	919	812	868	864	843	
939	894	849	837	900	797	833	810	
929	899	843	876	830	862	830	767	
950	925	879	846	793	819	761	821	
863	860	888	843	846	857	778	807	
902	894	888	860	834	849	834	787	
828	919	852	869	821	850	793	820	
923	917	844	864	861	825	796	774	
836	880	895	886	883	824	821	804	
938	871	846	899	901	844	825	814	
947	892	843	832	906	894	821	821	
891	848	870	904	857	887	871	794	
859	910	863	853	887	876	860	802	
913	850	826	851	821	822	867	820	
883	886	906	816	902	845	810	848	
905	900	891	878	870	854	834	837	
897	907	856	860	848	826	831	801	
906	850	884	838	907	893	836	819	
891	897	861	891	825	910	856	796	
866	939	893	824	821	864	911	774	
875	911	872	883	799	813	868	814	
854	897	886	844	848	850	833	797	
866	862	849	902	874	862	842	813	
895	889	828	839	865	843	865	825	
890	845	875	869	843	877	801	766	
889	890	833	898	860	876	789	820	
862	867	868	876	925	934	828	782	
873	876	852	889	848	777	796	808	
874	892	860	894	849	910	825	763	
870	900	848	816	863	843	830	840	
856	893	887	861	839	852	837	817	
898	902	870	856	808	792	785	705	
843	900	869	858	867	845	835	762	
891	907	856	882	881	882	807	801	
862	850	914	841	816	852	867	769	
888	818	837	888	857	798	820	753	
873	798	864	853	852	890	851	780	
892	844	834	885	883	822	808	800	
881	914	821	827	873	775	852	735	
912	832	909	899	828	858	785	785	
933	850	865	844	866	854	832	826	
873	831	884	891	831	866	775	817	
866	830	851	863	860	863	808	813	
819	853	886	842	795	860	828	820	
844	859	905	877	860	858	814	790	
835	878	831	833	820	810	824	844	
904	856	822	824	827	821	890	768	
868	912	829	823	794	796	824	793	
930	836	847	898	810	860	830	799	
848	873	842	804	843	881	813	775	
830	893	849	848	890	846	840	738	
857	835	855	838	837	798	867	787	
882	829	859	863	877	894	829	786	
882	843	832	870	841	847	859	769	
832	826	915	896	826	792	812	790	
892	819	870	869	843	853	843	793	
904	857	887	880	856	889	817	842	
878	880	858	844	781	851	831	794	
870	852	838	878	880	845	825	799	
821	836	868	797	837	820	821	780	
861	843	879	860	811	837	799	810	
937	860	812	856	819	811	811	775	
902	852	902	882	843	827	863	781	
844	853	888	882	818	860	877	782	
856	931	886	869	896	830	826	744	
915	902	826	846	839	871	751	816	
930	821	870	862	836	811	832	808	
856	885	863	894	775	876	825	759	
845	874	827	831	817	899	754	784	
907	903	846	837	874	846	845	801	
786	867	805	802	798	874	848	803	
856	902	868	869	834	837	852	791	
883	869	881	872	807	843	789	830	
881	882	873	817	866	860	779	795	
900	827	845	872	844	814	849	763	
912	847	855	823	874	849	824	745	
907	870	856	820	805	872	832	785	
866	802	862	829	823	779	794	782	
844	826	847	801	866	799	771	778	
845	823	798	868	854	838	848	769	
861	899	899	826	808	835	806	758	
851	856	874	822	848	828	726	759	
843	860	834	820	820	783	856	763	
862	870	870	858	799	834	848	807	
842	850	838	789	855	853	832	796	
875	835	812	772	831	844	847	765	
888	801	861	826	773	854	814	769	
887	884	812	839	846	825	800	803	
829	852	870	804	821	839	770	758	
868	844	881	842	840	842	803	798	
841	777	815	845	794	861	822	788	
891	818	892	872	807	850	779	780	
871	882	877	879	804	841	781	780	
849	811	845	900	852	812	812	769	
830	862	816	912	847	868	791	784	
881	876	811	868	858	797	796	825	
840	902	854	830	846	865	784	779	
823	845	840	801	789	806	799	769	
820	849	863	883	805	805	799	837	
859	857	840	876	851	776	811	845	
858	801	897	876	832	834	837	788	
876	803	829	777	822	793	817	762	
885	834	875	878	799	837	775	744	
867	866	828	858	810	797	806	769	
839	857	815	861	822	776	786	754	
916	807	851	812	806	754	823	798	
846	874	827	807	897	855	817	755	
913	857	820	817	847	817	820	796	
844	860	851	872	824	807	791	762	
835	890	829	859	802	866	798	803	
903	867	793	845	829	845	774	750	
843	817	855	801	789	884	764	747	
802	844	857	847	824	823	781	742	
841	804	853	875	806	835	794	785	
840	832	831	893	764	796	792	773	
902	855	877	779	804	824	767	775	
826	865	855	818	785	807	823	786	
800	903	825	819	808	806	838	784	
837	803	796	813	842	840	765	790	
853	887	834	828	839	809	762	813	
829	886	802	846	792	824	761	770	
864	857	782	847	845	823	818	807	
838	859	828	855	845	797	820	788	
836	830	833	858	784	846	824	769	
887	798	861	810	816	779	788	730	
832	858	880	837	865	851	834	759	
842	823	811	875	888	832	832	771	
843	801	845	766	850	810	807	780	
814	829	834	832	856	848	831	761	
896	799	805	836	838	849	793	757	
855	834	842	815	830	810	814	800	
846	827	850	800	820	799	775	748	
878	864	744	759	812	768	797	773	
851	921	807	806	826	826	803	732	
856	883	820	787	779	791	781	750	
856	784	824	835	869	826	791	807	
839	818	847	766	808	802	816	761	
813	826	847	840	805	803	773	771	
830	821	806	831	791	824	816	726	
851	806	798	878	860	790	772	741	
856	836	792	866	744	846	766	779	
882	848	823	820	776	720	803	772	
863	927	820	783	801	769	738	772	
854	803	748	842	823	807	769	774	
830	841	858	797	822	784	789	726	
799	793	844	781	810	742	751	730	
861	793	774	843	854	782	784	777	
807	818	810	847	842	826	743	749	
814	843	799	811	811	786	846	816	
846	827	799	812	772	765	815	710	
830	779	814	846	795	842	725	767	
846	811	829	790	841	792	803	729	
833	838	804	784	802	764	777	785	
846	860	793	833	811	783	739	752	
879	820	841	864	803	804	796	789	
842	850	885	812	785	785	788	749	
806	832	835	808	778	821	800	738	
841	833	812	849	804	846	743	751	
855	838	863	804	792	805	778	794	
829	846	860	814	829	793	802	777	
840	829	821	797	872	819	803	776	
857	825	822	822	845	821	805	720	
814	781	864	838	815	832	794	769	
828	788	847	761	824	813	778	714	
824	851	795	839	866	810	753	765	
794	779	828	780	796	840	824	769	
827	823	866	823	815	766	728	751	
876	788	819	849	798	817	784	761	
862	768	800	793	792	811	782	713	
823	832	830	809	783	822	751	784	
804	833	807	789	789	797	752	775	
863	811	855	802	834	789	780	737	
831	823	792	849	828	819	747	738	
832	833	893	796	807	798	802	750	
818	822	833	852	803	789	779	770	
814	867	839	797	824	813	780	726	
893	802	820	812	839	812	739	722	
838	823	809	772	772	799	744	774	
837	833	804	842	794	793	743	799	
802	829	761	837	831	830	787	784	
833	795	831	841	824	797	777	736	
798	805	858	801	849	805	774	726	
836	855	800	812	788	779	739	742	
837	881	798	797	805	795	754	773	
823	853	787	871	758	768	826	783	
842	821	815	810	856	816	787	736	
837	843	739	842	827	821	794	737	
828	905	829	807	829	790	758	767	
840	840	882	785	799	749	743	747	
900	851	786	817	791	837	798	764	
771	849	846	772	751	785	786	810	
871	841	822	802	801	780	798	753	
809	878	819	875	814	741	799	799	
808	799	818	763	795	806	818	722	
815	788	854	749	777	790	807	714	
785	831	817	786	763	791	720	742	
858	810	812	825	765	804	756	745	
834	803	807	805	784	786	817	737	
864	810	786	795	780	761	776	736	
883	818	835	773	761	822	790	702	
833	818	805	796	808	740	782	727	
879	815	829	824	741	795	770	698	
834	816	811	790	805	820	742	742	
817	788	823	840	815	785	764	773	
877	835	852	824	810	802	834	724	
843	835	797	780	781	783	795	745	
799	852	805	784	815	775	736	776	
820	819	847	832	837	812	803	770	
792	788	879	760	807	828	770	734	
859	809	773	823	819	815	799	736	
861	821	795	810	808	827	776	733	
884	830	784	847	814	797	715	765	
831	824	799	801	754	836	697	737	
857	836	801	823	837	823	787	752	
764	858	791	796	753	773	722	717	
828	802	801	804	817	786	767	726	
857	835	766	774	782	795	797	725	
858	806	803	806	801	822	776	724	
817	788	838	795	838	852	761	796	
830	811	813	837	801	788	798	723	
851	790	802	788	797	782	780	698	
810	777	831	777	837	817	779	734	
811	811	804	831	787	793	762	727	
804	872	855	792	787	760	743	721	
844	847	829	780	795	749	758	731	
784	835	817	815	776	793	771	674	
774	809	767	805	799	830	762	771	
793	851	823	836	758	818	771	726	
827	854	819	808	813	819	761	736	
835	820	834	777	733	796	710	705	
799	796	868	835	758	805	780	704	
774	791	793	772	760	743	774	742	
820	853	831	854	780	760	776	703	
808	795	809	819	783	746	797	673	
796	839	769	804	801	799	753	760	
829	824	806	835	756	758	776	728	
790	817	810	791	796	762	723	756	
866	788	789	802	791	787	692	702	
838	869	786	848	808	772	809	759	
833	802	813	779	765	803	748	761	
812	759	825	829	814	745	717	737	
798	795	806	740	751	830	757	722	
837	767	762	781	782	750	757	740	
804	768	763	833	727	800	761	726	
789	773	813	798	782	785	748	714	
844	803	777	815	801	773	783	716	
787	825	818	761	834	760	733	728	
822	823	764	799	826	824	756	744	
836	806	784	802	738	769	728	721	
870	787	837	769	801	767	799	729	
853	799	738	786	762	736	743	748	
780	821	785	744	782	776	790	718	
842	780	780	817	804	725	781	746	
805	819	760	806	764	722	842	738	
858	797	768	802	785	816	742	706	
834	760	786	789	793	785	766	704	
851	774	803	757	790	834	743	714	
782	829	787	793	718	793	742	772	
805	824	788	809	788	786	763	678	
790	806	801	786	764	774	762	660	
815	800	753	814	785	730	736	729	
851	849	813	832	776	798	826	738	
824	763	833	835	766	775	795	684	
836	760	799	800	811	758	807	735	
842	766	830	778	801	808	756	762	
835	824	760	797	799	749	719	714	
799	833	840	775	808	754	758	721	
881	794	792	800	845	805	772	716	
784	807	825	755	757	776	753	720	
888	788	800	796	792	791	737	729	
790	786	754	831	759	761	789	792	
816	773	771	810	751	754	699	722	
797	817	758	787	795	810	780	742	
779	777	789	817	743	784	792	674	
823	779	847	770	791	757	760	734	
830	823	806	761	796	836	777	758	
788	760	771	730	813	715	724	728	
835	792	765	788	732	802	720	763	
819	828	798	773	771	745	775	754	
790	753	768	785	779	790	784	720	
814	794	794	770	756	794	716	744	
802	780	748	757	757	786	769	708	
787	799	786	751	809	751	788	701	
794	791	778	799	778	743	715	735	
856	834	825	816	776	767	720	713	
796	789	747	759	843	729	737	683	
835	846	817	763	778	755	784	663	
871	837	766	794	759	800	766	737	
805	814	728	788	712	740	756	674	
840	861	768	811	797	732	778	679	
818	751	777	782	802	712	742	694	
845	798	819	779	800	780	748	718	
837	852	752	788	779	707	754	738	
770	768	743	757	770	761	739	717	
809	805	791	791	776	796	725	744	
818	813	742	819	800	768	755	732	
804	795	802	733	795	800	755	742	
809	817	799	812	779	753	750	765	
837	753	802	805	824	770	761	719	
809	764	828	778	768	806	771	790	
789	778	784	765	746	764	761	750	
789	820	776	799	779	772	740	711	
821	846	751	786	787	778	764	756	
776	781	750	742	784	752	707	716	
760	784	771	807	813	747	729	704	
797	809	808	761	743	778	745	718	
788	802	813	821	728	762	699	758	
853	796	783	789	813	772	776	729	
833	849	773	797	790	796	707	713	
808	768	791	763	862	724	790	746	
849	783	744	758	789	764	764	693	
864	726	787	822	732	784	727	760	
837	756	798	741	784	740	729	693	
830	835	841	821	767	763	754	678	
747	794	772	762	707	780	769	756	
753	764	767	756	766	739	736	718	
828	779	818	761	719	759	730	722	
830	781	795	835	785	737	697	691	
792	831	769	789	783	754	717	724	
862	787	798	781	766	742	728	718	
872	808	786	744	791	784	793	727	
824	757	771	741	786	790	773	714	
829	724	737	766	769	756	737	668	
748	821	793	769	750	788	735	712	
836	775	770	775	775	732	775	660	
790	805	762	782	767	748	707	730	
799	826	744	772	780	725	725	696	
777	811	813	742	747	771	748	708	
831	800	764	731	775	707	740	705	
791	839	749	765	777	788	704	673	
819	776	815	766	753	782	742	725	
806	750	767	739	750	765	734	749	
809	791	761	775	776	760	710	706	
782	779	741	791	790	784	764	673	
840	772	790	777	798	718	780	725	
799	803	802	784	751	771	752	737	
765	795	809	752	779	772	735	721	
795	808	807	793	748	736	737	712	
772	786	782	782	749	706	745	700	
800	773	745	783	835	748	706	697	
829	777	751	773	782	754	717	684	
780	775	772	786	736	782	772	673	
797	773	745	793	769	735	766	739	
781	792	845	768	743	759	786	682	
803	807	803	753	799	734	724	738	
829	794	822	754	803	752	719	705	
831	788	821	763	758	763	724	778	
800	786	794	765	763	772	729	759	
789	810	766	755	790	756	724	687	
743	780	789	815	715	743	792	728	
756	823	731	824	708	769	771	710	
734	783	787	758	766	754	720	687	
799	772	728	762	717	830	710	683	
775	761	772	763	738	725	777	680	
772	781	839	760	777	768	697	703	
774	757	761	785	788	762	755	660	
730	791	746	764	771	712	730	756	
803	756	761	791	775	780	748	703	
839	772	808	755	787	744	728	722	
803	803	755	766	753	738	731	695	
823	810	730	743	767	771	735	696	
756	773	774	739	723	739	693	718	
795	771	729	763	773	759	756	685	
724	738	806	746	760	723	704	739	
799	778	753	764	717	753	715	731	
796	765	744	725	687	762	711	635	
812	793	793	758	763	758	725	689	
784	785	769	752	707	778	767	664	
807	805	731	753	765	796	749	759	
791	770	749	775	709	748	732	698	
802	750	737	753	756	771	758	695	
799	767	759	791	763	740	751	701	
801	772	770	790	734	788	715	670	
741	750	761	819	760	755	716	677	
742	770	750	753	705	758	681	710	
820	797	733	748	729	772	709	728	
814	754	785	737	742	697	734	723	
769	793	764	786	785	735	749	733	
779	797	761	743	773	710	686	726	
792	759	777	776	745	745	680	712	
772	792	752	771	744	747	698	681	
789	798	796	763	696	771	721	687	
764	820	794	753	779	802	720	624	
724	709	755	763	756	724	706	638	
816	740	738	716	763	753	731	715	
741	773	753	729	733	724	692	619	
777	821	732	799	757	771	713	683	
829	716	787	763	726	748	737	688	
801	781	778	751	701	740	709	706	
761	802	705	786	711	706	702	642	
866	761	752	788	717	751	707	693	
765	773	705	774	770	754	740	686	
776	727	770	731	718	724	716	638	
788	724	747	738	768	730	724	697	
810	732	750	754	740	723	748	669	
759	751	759	722	766	736	742	692	
808	781	743	759	728	738	718	715	
791	773	758	753	691	725	750	708	
768	775	713	746	745	786	715	666	
755	799	763	767	705	767	756	714	
784	779	777	768	736	779	782	690	
823	761	721	737	760	804	702	707	
736	774	720	750	786	760	724	713	
814	735	750	752	735	763	712	694	
819	804	783	733	706	722	731	688	
778	762	782	722	739	765	719	677	
705	719	750	764	724	690	744	669	
770	756	769	711	730	678	699	669	
806	804	721	764	761	724	738	700	
755	780	786	760	709	730	699	655	
759	774	752	740	737	643	729	732	
804	711	752	726	715	723	708	628	
809	758	761	721	722	699	736	720	
785	762	767	738	705	737	686	642	
734	790	786	760	751	720	732	650	
839	681	746	743	699	747	698	712	
785	813	731	750	740	760	696	699	
710	792	736	710	764	718	737	641	
774	730	768	739	740	765	721	674	
755	797	720	744	727	766	729	693	
756	746	730	726	785	748	712	725	
781	753	734	786	766	781	708	755	
792	814	794	723	770	738	727	742	
770	772	713	744	741	744	716	677	
758	750	762	707	713	719	756	681	
765	764	767	776	729	709	713	697	
745	787	803	740	712	758	731	670	
792	776	754	748	774	730	727	717	
756	722	724	728	753	763	670	654	
754	736	717	723	721	737	789	676	
739	765	745	711	722	791	715	677	
725	740	709	745	720	747	700	676	
774	742	747	748	733	736	726	707	
742	746	729	746	772	752	700	704	
746	731	759	826	743	683	715	654	
782	806	750	705	726	720	682	664	
792	705	739	758	712	686	706	717	
800	816	781	743	728	729	692	649	
774	752	803	751	756	734	721	733	
775	719	745	778	681	740	712	689	
750	770	745	720	724	701	736	655	
725	772	759	731	704	770	685	666	
760	793	741	744	785	736	699	690	
728	770	786	734	742	753	715	661	
770	739	755	761	743	736	679	625	
711	720	784	711	769	726	696	694	
790	770	673	746	740	735	735	712	
762	751	734	736	750	700	709	673	
771	765	724	738	746	778	740	697	
822	756	757	757	749	772	675	666	
780	721	711	743	707	701	668	709	
810	801	707	774	708	719	740	704	
760	746	789	768	707	742	665	692	
747	792	679	686	729	720	684	661	
730	749	807	740	694	720	692	675	
826	801	720	798	796	722	712	691	
777	713	719	801	733	724	701	683	
734	691	715	748	677	711	703	675	
735	768	759	760	759	720	706	659	
741	757	727	731	738	712	742	637	
811	778	702	660	728	711	727	686	
745	742	718	739	767	737	689	654	
735	775	722	678	753	717	681	684	
771	793	673	723	692	762	711	680	
741	743	700	759	733	718	686	705	
738	783	756	756	721	719	719	660	
784	719	759	692	753	712	704	681	
776	766	789	739	732	709	677	689	
731	741	744	757	703	748	700	702	
764	720	746	747	718	700	692	713	
778	718	767	721	748	744	706	640	
813	745	706	759	705	746	692	677	
744	720	731	721	690	727	759	711	
770	783	743	726	731	721	727	680	
774	807	842	734	698	671	728	669	
741	738	742	744	717	751	701	678	
782	723	749	749	725	759	710	656	
731	765	698	702	732	710	680	741	
782	753	752	715	725	728	680	707	
736	738	730	727	741	718	722	691	
810	726	727	759	746	696	700	694	
795	728	752	730	680	704	714	667	
790	743	692	723	719	692	685	606	
742	754	738	756	725	735	696	677	
702	726	759	718	705	744	771	671	
768	745	725	711	731	731	727	660	
748	789	746	731	700	734	687	623	
736	735	705	722	709	682	703	681	
745	728	740	704	706	687	725	677	
792	742	724	689	734	748	649	639	
776	702	733	704	717	696	722	661	
671	773	709	688	682	700	723	639	
764	684	754	742	731	697	712	647	
733	740	721	690	659	734	712	675	
720	750	715	775	719	731	760	697	
761	760	735	694	721	769	707	634	
750	759	703	711	742	702	705	665	
764	723	678	751	736	682	727	683	
790	776	746	780	726	692	684	645	
758	748	749	734	697	698	702	704	
718	672	715	750	727	707	677	706	
740	706	698	756	735	771	700	668	
758	763	751	715	670	738	692	668	
731	717	762	693	740	701	745	662	
754	714	773	743	740	688	695	672	
792	758	695	672	733	721	697	658	
724	744	703	705	699	690	676	674	
705	761	748	760	730	683	716	632	
777	737	756	676	780	663	700	639	
797	732	719	725	713	754	673	638	
750	685	776	748	744	720	693	660	
745	702	729	720	714	747	643	691	
740	730	672	733	704	720	659	634	
713	747	729	726	699	723	668	669	
751	719	706	716	722	718	709	653	
724	756	702	714	707	689	666	660	
712	792	738	723	713	689	678	676	
741	734	742	694	683	674	681	664	
756	751	756	716	722	703	726	682	
700	718	741	728	738	650	712	632	
752	720	724	733	707	696	685	644	
792	739	705	762	664	706	659	670	
809	732	760	702	684	702	687	670	
731	768	737	710	709	693	713	690	
771	781	703	726	742	710	666	619	
750	721	724	727	661	751	722	681	
792	752	724	737	703	709	719	670	
760	709	730	725	672	687	709	664	
706	690	741	682	701	701	671	669	
734	766	680	659	714	683	726	655	
757	763	726	708	690	740	717	640	
727	771	693	708	720	659	695	612	
718	777	728	734	703	721	673	636	
729	703	783	739	678	748	668	671	
720	728	748	704	730	651	691	634	
720	688	769	704	699	752	694	661	
762	742	703	751	699	711	721	671	
730	771	720	731	740	706	699	695	
782	724	737	782	726	714	689	646	
717	719	757	697	692	692	713	647	
740	727	721	678	655	705	736	621	
758	754	732	728	753	730	702	645	
757	745	734	707	683	743	710	652	
760	745	720	676	663	726	697	670	
742	764	735	686	727	715	658	633	
707	735	746	745	756	703	662	620	
793	683	746	706	715	754	682	659	
711	776	721	700	692	734	661	667	
711	699	684	727	701	738	651	643	
714	709	696	706	731	678	693	686	
758	768	671	734	682	710	699	648	
792	770	667	702	691	653	734	641	
776	696	753	663	712	741	679	689	
693	721	684	754	665	692	664	654	
722	709	705	730	629	753	652	660	
746	685	694	696	711	693	623	678	
749	743	680	701	723	671	692	667	
729	752	737	727	741	639	668	654	
748	751	672	665	693	663	699	655	
692	717	686	701	714	670	706	635	
771	727	694	703	702	696	665	619	
750	680	707	709	649	712	717	633	
723	739	734	705	657	749	781	662	
733	722	707	746	643	683	670	677	
717	710	725	692	705	709	672	627	
709	687	712	694	732	685	658	646	
746	741	785	700	676	722	695	649	
724	799	679	762	727	649	694	660	
743	718	703	723	723	699	659	644	
705	728	693	674	709	703	689	656	
733	729	743	680	672	673	672	628	
733	669	690	695	674	664	650	687	
717	719	699	731	733	732	679	628	
802	728	704	692	680	709	676	697	
674	704	692	688	677	708	729	697	
749	738	690	711	710	706	680	660	
716	728	703	754	686	647	694	666	
775	722	705	708	707	682	652	626	
713	696	731	730	748	681	659	678	
714	706	677	780	682	653	616	667	
746	703	700	705	725	688	704	677	
713	693	706	699	722	676	680	660	
706	705	654	718	728	686	684	643	
729	705	732	694	700	697	675	675	
756	697	688	709	732	738	638	551	
754	740	688	731	730	676	644	661	
744	720	707	687	689	686	660	663	
736	673	711	745	697	690	671	641	
695	726	725	724	705	711	664	620	
676	701	690	739	696	661	731	631	
709	702	685	670	697	711	671	687	
706	678	707	708	699	757	697	645	
741	704	687	697	719	615	658	638	
708	762	682	728	694	720	688	657	
690	737	698	675	704	667	654	679	
764	710	724	731	679	656	702	647	
771	776	713	746	708	689	693	615	
754	724	679	754	680	689	671	626	
710	718	663	701	692	662	706	652	
720	730	688	689	673	707	646	701	
680	743	713	697	725	663	719	643	
728	657	696	708	673	679	674	671	
712	694	705	691	698	689	683	620	
765	710	668	663	702	675	696	632	
709	740	659	665	682	701	682	632	
696	740	721	745	695	695	662	652	
737	693	683	614	703	727	685	612	
717	710	706	718	699	686	636	685	
702	708	666	695	629	755	671	659	
697	758	667	676	668	683	632	683	
731	721	692	655	682	665	719	646	
713	679	671	674	669	685	710	613	
720	736	756	691	684	633	685	625	
706	719	688	689	657	695	663	664	
701	703	679	698	684	658	671	668	
698	702	741	646	703	690	635	604	
733	712	723	683	707	660	668	652	
750	757	734	650	692	710	726	658	
634	690	689	727	713	678	680	657	
772	688	747	641	704	686	656	640	
743	756	713	707	670	654	675	666	
675	702	679	748	688	680	671	595	
752	752	688	670	664	696	702	593	
745	673	716	682	686	708	666	587	
736	749	721	730	628	680	650	657	
796	694	697	687	648	677	692	634	
744	727	688	654	725	672	652	664	
705	677	735	664	697	677	687	624	
709	716	730	708	685	691	694	686	
687	673	700	716	679	654	669	630	
745	721	659	663	697	692	588	644	
735	734	745	658	691	682	660	631	
679	717	712	653	712	662	641	724	
708	734	703	731	681	705	695	624	
713	721	647	700	676	662	678	602	
692	673	716	679	643	667	637	622	
732	713	648	715	658	695	665	646	
789	634	683	694	717	678	647	640	
687	696	702	714	649	683	654	614	
701	682	647	675	691	684	652	602	
735	692	707	660	705	685	677	629	
694	684	721	722	663	712	647	648	
718	690	688	658	692	678	684	679	
725	702	697	667	714	667	669	608	
711	711	692	710	626	663	672	580	
700	706	699	754	674	679	644	608	
716	746	706	763	726	632	701	636	
708	663	653	637	673	692	651	630	
750	680	678	715	708	677	652	626	
715	713	686	653	676	694	664	641	
769	677	649	715	619	680	669	607	
722	748	688	722	730	662	659	663	
740	720	706	753	684	631	702	680	
684	690	684	682	661	628	640	626	
709	686	708	645	660	699	633	616	
719	692	681	665	628	735	640	607	
719	706	686	665	675	652	627	641	
688	742	685	717	684	697	672	611	
713	738	678	648	657	647	635	567	
659	708	680	698	673	656	665	609	
722	684	665	684	637	713	668	636	
712	664	718	701	699	700	662	639	
729	737	704	672	680	672	681	619	
733	744	684	710	652	690	639	597	
717	733	682	727	661	647	659	610	
750	664	678	661	661	672	642	594	
738	708	685	697	665	683	667	602	
730	720	683	688	666	681	647	577	
756	673	680	683	667	677	644	696	
708	684	680	682	622	700	647	654	
729	703	678	699	656	736	646	626	
703	691	702	710	636	651	680	648	
735	683	696	674	634	649	679	620	
745	679	730	711	732	651	682	620	
701	686	642	684	681	651	647	658	
726	717	679	671	673	652	708	571	
721	714	707	680	718	653	679	602	
672	668	689	730	663	683	658	646	
712	644	659	748	689	675	669	626	
706	709	706	654	684	642	651	647	
682	666	706	678	708	641	625	661	
658	712	651	656	681	666	640	646	
689	663	673	680	635	691	641	623	
724	698	653	666	666	707	651	586	
697	724	685	691	662	665	650	573	
650	703	689	642	661	664	664	620	
629	695	657	692	644	671	668	610	
670	679	668	642	661	683	679	600	
713	692	672	659	660	644	634	636	
687	721	690	666	631	656	657	599	
753	710	691	682	661	663	651	624	
691	671	691	667	672	602	648	612	
694	660	679	649	665	691	667	614	
706	689	665	684	625	640	621	578	
727	689	718	696	646	676	634	633	
728	706	694	709	730	664	621	670	
685	686	720	699	664	629	642	616	
734	680	679	653	698	662	619	608	
718	641	675	670	660	666	629	624	
692	687	658	674	655	658	635	621	
746	685	688	656	630	651	639	628	
738	665	646	672	652	681	652	652	
694	674	734	650	695	652	655	630	
702	684	660	660	649	656	632	618	
710	653	685	642	678	656	623	614	
678	717	684	651	671	654	630	562	
690	637	679	648	622	650	664	650	
695	703	671	672	685	661	644	599	
719	702	716	707	674	635	697	599	
665	656	704	633	680	678	611	619	
701	702	651	716	645	691	656	632	
701	701	649	684	647	670	667	631	
665	654	686	618	653	675	658	644	
763	680	689	706	671	659	647	626	
694	686	689	643	627	690	650	602	
673	666	705	731	664	626	629	641	
676	653	714	651	670	638	632	606	
651	634	672	640	701	654	679	605	
737	656	708	698	634	658	688	591	
689	644	705	620	639	650	650	645	
711	692	688	686	618	659	628	567	
756	740	640	618	660	669	649	657	
706	650	665	684	670	645	670	669	
745	685	687	648	666	638	650	603	
743	666	678	716	616	628	645	608	
657	657	699	701	686	649	630	588	
701	697	697	669	649	655	628	608	
695	687	631	639	633	651	645	642	
707	712	643	690	666	673	658	628	
699	659	633	696	638	631	637	580	
665	632	658	683	643	692	638	629	
685	695	698	657	666	615	654	615	
687	676	632	666	616	642	659	619	
714	670	647	700	676	693	609	620	
661	668	638	670	622	659	636	600	
692	652	661	680	643	661	642	607	
662	707	678	690	668	650	638	630	
710	678	675	660	689	664	594	626	
654	654	654	700	618	646	642	568	
641	684	705	635	633	652	626	612	
758	715	672	689	691	643	645	642	
700	647	682	662	664	630	652	629	
681	644	632	668	671	676	570	617	
702	656	662	691	659	634	655	641	
657	674	680	684	645	643	667	653	
717	650	671	638	716	654	559	572	
729	703	672	636	652	596	626	606	
702	681	697	700	625	666	646	576	
693	687	718	648	654	666	623	576	
664	697	673	680	636	674	624	618	
670	634	731	699	673	602	623	595	
720	707	663	694	639	626	636	612	
623	670	670	692	606	681	632	639	
733	727	651	687	697	698	617	611	
673	678	628	648	698	662	617	584	
701	663	656	691	623	707	647	626	
697	703	675	687	689	647	628	639	
678	640	626	713	649	709	662	596	
657	706	689	620	642	657	587	629	
690	679	661	687	671	632	655	608	
694	701	629	665	670	633	654	631	
663	655	673	675	627	633	652	604	
674	701	641	665	666	586	609	613	
742	685	663	636	666	596	614	575	
688	637	673	613	630	663	634	589	
693	672	661	640	629	623	609	579	
729	698	709	637	636	683	651	626	
672	681	705	676	687	648	670	581	
656	616	686	685	591	612	616	578	
661	660	726	686	584	609	649	561	
683	660	675	643	629	681	629	548	
688	690	684	648	630	670	600	577	
685	731	643	650	664	648	641	617	
648	640	694	676	644	650	687	600	
643	700	651	662	633	618	623	601	
658	658	675	621	636	675	609	608	
715	653	689	631	609	657	678	585	
701	647	655	663	634	675	606	630	
714	704	670	691	599	677	644	612	
719	707	691	673	664	618	613	628	
658	655	684	674	654	698	607	543	
673	690	675	653	675	676	582	589	
703	671	642	679	627	646	648	598	
644	624	683	688	638	640	621	584	
676	609	677	673	692	647	619	583	
647	676	657	642	665	662	610	638	
710	612	661	703	651	616	653	615	
691	656	608	660	650	619	646	572	
678	678	675	647	658	656	603	635	
683	679	645	683	709	689	653	653	
673	688	652	661	627	652	622	594	
674	656	623	644	703	632	595	629	
645	632	657	697	665	628	597	597	
674	676	692	602	672	669	617	543	
694	634	663	642	684	694	618	610	
659	683	682	657	639	607	666	588	
696	658	647	623	649	604	628	605	
698	685	631	646	621	621	627	601	
703	660	691	670	641	643	624	558	
656	664	711	637	633	635	668	614	
629	662	675	726	622	638	642	619	
626	629	629	623	619	610	628	600	
631	678	660	639	639	691	581	602	
754	675	635	661	616	681	614	603	
738	696	666	618	588	596	625	620	
691	701	659	627	684	662	621	615	
671	676	614	629	675	638	591	590	
617	659	652	618	667	628	603	615	
681	710	635	616	603	623	617	606	
672	652	694	640	647	627	601	617	
692	626	646	625	631	640	574	538	
676	642	660	644	673	653	636	588	
654	710	669	620	667	615	642	597	
664	658	658	637	665	639	617	599	
711	668	654	638	692	628	603	555	
696	674	620	644	670	675	601	550	
701	663	653	621	610	598	613	613	
653	692	653	672	649	664	614	605	
694	657	705	647	627	649	610	593	
694	634	699	661	645	603	613	556	
628	685	641	642	632	623	583	584	
720	633	677	620	649	613	640	592	
656	684	618	654	675	638	636	597	
631	678	655	632	621	644	638	565	
653	620	683	599	647	636	615	630	
662	673	651	610	627	667	604	588	
685	666	624	655	675	596	653	561	
654	650	656	675	602	613	647	551	
693	660	622	640	667	640	646	637	
670	654	673	665	630	648	630	631	
702	672	615	600	640	657	613	601	
655	698	652	635	673	670	654	585	
698	633	636	604	592	628	649	594	
666	673	667	659	664	638	628	563	
660	636	679	648	649	677	598	588	
647	634	658	630	668	659	682	545	
644	653	639	631	614	587	599	564	
654	672	680	648	638	635	634	579	
662	638	656	670	659	599	593	596	
657	681	660	693	636	641	572	616	
652	703	654	691	610	615	620	591	
647	664	656	654	614	610	634	579	
711	688	657	617	624	650	602	557	
651	643	655	673	643	635	614	555	
643	680	623	669	642	635	623	611	
643	699	683	628	595	627	592	589	
636	661	638	648	626	647	629	586	
693	662	660	616	614	662	610	615	
655	664	659	657	663	656	609	610	
649	631	655	661	638	689	603	576	
583	625	663	712	635	602	601	619	
675	682	637	661	606	612	616	571	
645	675	640	643	608	593	645	580	
660	670	626	637	626	651	611	557	
687	657	638	626	640	621	600	600	
686	622	624	610	624	669	624	560	
632	651	651	636	635	590	571	605	
686	704	686	644	630	668	634	556	
689	687	630	656	618	640	632	601	
699	637	655	651	634	637	649	564	
700	671	631	650	629	646	646	628	
632	682	656	647	595	583	636	615	
644	672	626	636	632	597	646	600	
697	672	639	644	628	606	625	613	
648	681	625	686	584	582	604	591	
667	699	618	683	639	622	654	586	
669	641	664	679	615	597	542	580	
654	631	645	685	655	617	612	585	
677	665	618	621	641	625	646	595	
652	624	650	623	632	586	572	586	
634	648	624	672	624	612	590	521	
616	637	690	620	631	637	619	600	
643	660	656	639	582	615	619	577	
661	654	634	608	624	593	642	558	
678	666	627	600	641	666	572	605	
687	694	617	612	649	660	607	607	
612	666	608	641	581	640	602	582	
651	573	660	669	651	620	610	593	
638	675	651	612	609	659	559	576	
726	644	647	652	621	703	568	583	
671	653	671	589	634	637	645	564	
621	652	614	609	598	604	577	573	
664	635	654	605	639	602	616	531	
677	635	606	660	669	607	610	559	
691	666	623	610	612	569	617	612	
721	673	654	591	638	614	556	589	
678	684	646	661	643	628	590	612	
658	617	615	644	647	606	629	554	
689	658	660	620	656	615	604	566	
710	653	629	646	663	640	621	586	
670	637	642	629	644	663	581	564	
676	661	619	665	622	637	607	564	
672	673	607	688	613	612	609	586	
642	638	628	686	583	631	620	605	
625	625	642	616	644	640	622	584	
659	684	596	630	643	658	552	551	
660	619	630	652	606	631	614	617	
679	624	622	655	659	645	592	591	
643	666	609	685	623	601	588	598	
610	628	627	650	626	588	609	594	
676	633	622	632	586	658	596	547	
682	663	645	672	621	606	577	600	
644	612	623	704	563	632	597	539	
610	638	605	657	591	625	593	576	
681	637	627	643	607	586	604	570	
665	634	625	668	609	641	590	582	
647	632	655	661	653	649	638	588	
647	606	669	600	623	662	600	559	
659	622	640	630	617	585	549	568	
665	638	639	608	659	653	582	558	
712	672	596	606	597	600	579	508	
629	643	666	643	647	596	592	560	
665	657	637	633	627	599	601	556	
674	632	621	612	629	616	623	563	
635	654	648	638	606	622	624	529	
700	634	639	619	632	601	587	590	
661	608	618	648	608	623	576	635	
620	622	633	617	672	616	562	564	
656	643	653	633	623	607	548	543	
700	642	647	600	651	599	573	614	
669	594	646	641	594	630	673	546	
701	616	669	607	639	597	567	545	
646	662	635	633	613	673	619	606	
684	602	631	617	571	617	617	594	
644	603	649	622	618	609	595	607	
628	624	662	607	602	598	556	559	
659	651	624	593	602	645	588	564	
644	649	647	671	614	616	566	567	
681	657	605	671	604	580	616	558	
664	649	646	632	595	594	603	574	
648	664	668	641	642	609	575	597	
665	645	629	623	612	630	608	608	
657	640	642	617	608	639	582	585	
671	686	667	612	622	599	592	550	
629	636	578	612	600	630	609	610	
643	661	665	600	622	675	540	555	
634	650	650	636	613	597	568	605	
655	643	614	589	617	622	610	562	
640	695	572	567	610	601	592	572	
640	637	633	596	624	597	560	549	
674	645	605	586	595	625	581	541	
680	629	653	609	605	585	575	592	
637	649	623	644	632	637	597	538	
641	620	666	621	622	581	592	557	
638	626	630	627	615	597	614	549	
618	608	620	602	622	613	576	503	
635	608	648	624	586	595	598	573	
615	639	595	660	615	628	551	544	
654	649	633	646	618	598	569	544	
629	609	624	648	630	622	562	560	
617	664	592	622	596	593	582	592	
656	645	612	615	608	592	577	557	
649	589	541	622	610	567	569	578	
637	635	629	641	595	561	639	580	
577	644	619	600	595	640	577	571	
679	635	580	681	641	576	602	549	
605	654	659	622	656	593	568	561	
627	598	669	599	598	588	577	571	
657	643	605	605	625	629	586	565	
627	588	608	637	609	596	560	571	
636	648	636	594	590	579	633	549	
642	588	604	602	625	652	604	572	
620	656	652	573	637	649	624	544	
629	651	646	607	614	597	636	587	
669	635	636	632	634	608	622	568	
670	609	619	603	648	588	573	554	
642	662	646	617	617	605	579	560	
600	606	634	605	599	620	566	535	
657	636	646	593	614	555	563	556	
618	620	594	613	600	598	557	574	
634	651	616	573	597	553	628	580	
691	608	627	637	640	593	597	539	
678	574	582	638	605	630	589	574	
638	616	585	600	602	591	579	593	
583	604	640	638	549	614	574	547	
646	594	598	619	585	586	589	548	
640	641	594	585	592	569	561	540	
649	621	643	618	625	579	620	577	
604	644	631	624	593	609	610	571	
628	620	628	617	643	620	569	556	
645	610	610	643	607	580	566	585	
632	594	590	590	626	561	604	573	
632	633	615	640	633	669	588	540	
654	617	591	644	603	652	593	590	
624	642	616	618	581	559	602	563	
648	637	671	609	562	614	589	574	
632	571	570	593	603	595	606	568	
683	683	614	575	595	619	573	528	
640	646	635	621	603	610	599	548	
611	666	638	615	568	604	629	541	
631	605	606	584	577	611	595	552	
650	605	611	666	613	569	589	558	
646	643	669	620	596	617	578	552	
666	567	630	596	556	569	572	513	
642	590	613	604	638	561	589	568	
643	640	631	589	622	564	569	547	
619	622	624	574	566	604	595	532	
613	637	577	586	577	601	582	564	
650	600	629	597	576	613	539	538	
606	579	582	629	580	605	569	533	
670	668	627	648	595	618	612	601	
659	626	648	664	593	621	557	592	
618	594	627	629	605	620	558	567	
666	645	581	602	601	620	565	577	
639	590	601	629	593	600	574	534	
607	612	602	589	609	614	597	554	
571	594	613	672	583	616	595	543	
687	622	586	654	615	592	601	586	
617	593	601	584	597	591	571	545	
621	643	605	647	584	582	547	561	
609	615	622	617	613	626	523	580	
612	617	641	590	635	609	588	536	
644	621	574	617	610	611	563	533	
610	588	581	607	575	598	569	513	
571	610	611	639	618	601	555	501	
628	618	615	634	616	546	567	570	
618	580	616	637	589	634	552	565	
678	600	605	593	572	604	577	561	
613	651	587	634	599	546	577	574	
585	620	628	577	606	602	556	589	
613	612	614	597	607	599	632	553	
664	606	629	566	658	540	566	526	
677	602	624	609	582	603	540	579	
677	630	557	639	589	591	538	575	
630	573	635	635	573	606	570	558	
639	588	620	580	592	626	596	554	
628	636	589	601	609	645	623	562	
631	631	613	619	613	620	645	540	
635	629	610	592	599	613	583	547	
624	645	590	606	612	599	549	561	
684	630	592	581	580	590	599	557	
657	615	594	561	576	607	588	572	
633	608	621	638	613	553	573	540	
620	646	623	636	624	622	578	543	
643	630	653	615	617	596	596	515	
595	603	602	641	552	585	570	534	
645	595	587	612	588	599	568	565	
609	586	618	574	584	598	567	549	
611	598	569	586	602	578	593	584	
647	587	598	596	592	571	570	558	
622	571	578	634	589	580	592	557	
635	621	610	609	634	586	553	535	
615	598	612	597	590	620	566	550	
620	627	594	581	616	591	539	524	
632	594	610	605	629	585	570	508	
634	644	562	621	593	580	617	514	
621	610	601	621	644	564	538	566	
645	629	626	645	618	597	577	549	
624	596	571	625	571	582	563	545	
640	567	630	595	574	584	635	566	
608	636	637	602	608	586	572	551	
599	551	596	574	593	583	536	535	
636	575	600	638	590	569	571	573	
644	595	587	575	569	601	588	530	
616	631	607	589	574	628	536	533	
667	639	594	600	548	598	589	537	
623	609	639	596	596	589	593	550	
613	594	590	581	558	595	591	533	
577	616	584	649	562	606	585	533	
624	598	638	557	633	582	612	554	
653	646	604	575	590	547	544	533	
666	598	626	591	608	594	566	507	
614	587	580	618	617	574	559	552	
662	591	573	580	582	557	633	525	
635	608	599	575	578	581	574	526	
570	584	631	553	587	601	592	538	
609	610	597	584	565	571	541	506	
569	601	633	595	588	580	581	545	
611	593	589	607	552	581	566	545	
612	595	589	583	599	630	587	547	
574	568	562	613	584	599	545	561	
560	601	594	588	604	578	546	559	
602	600	596	610	593	570	569	508	
633	581	613	584	581	542	539	578	
647	615	581	576	585	579	545	566	
586	617	654	580	586	569	564	528	
598	643	649	584	556	573	528	540	
603	639	626	605	618	581	568	532	
603	631	600	576	579	587	568	589	
590	602	617	603	575	541	563	567	
621	641	583	625	595	594	585	546	
615	565	630	602	563	617	553	552	
629	603	623	613	591	585	551	518	
606	587	570	581	568	590	557	604	
599	632	549	612	589	571	576	479	
567	575	578	588	575	601	570	553	
622	606	616	596	584	591	574	556	
634	575	604	627	568	576	568	554	
612	618	587	616	579	563	601	547	
633	622	535	616	585	579	561	526	
585	581	561	573	581	628	596	537	
560	555	615	571	634	591	507	501	
589	603	601	612	567	583	564	535	
607	570	542	588	569	583	560	542	
589	601	550	593	580	603	575	531	
612	631	541	556	581	594	567	493	
620	591	563	570	583	599	524	507	
611	606	572	599	581	604	572	514	
622	627	576	600	601	619	595	556	
613	594	557	544	569	570	588	490	
628	622	624	564	569	570	559	553	
613	600	609	598	596	531	564	557	
633	584	600	623	606	568	589	531	
636	590	588	578	599	596	574	551	
595	607	548	605	588	576	543	558	
619	582	600	552	556	562	607	570	
606	613	640	556	614	556	493	544	
614	638	634	580	548	553	600	532	
636	604	577	568	549	569	541	528	
566	628	556	593	607	561	542	538	
573	610	616	547	581	600	544	500	
602	588	572	566	593	549	554	532	
671	605	571	577	626	588	594	539	
588	568	595	572	576	602	532	558	
607	575	560	563	566	630	558	517	
654	610	606	600	574	578	548	509	
604	591	580	589	520	586	512	502	
634	594	561	540	607	582	573	528	
617	580	646	571	591	583	597	525	
573	601	575	591	610	591	590	532	
627	595	572	594	528	541	530	524	
636	562	552	585	576	592	532	549	
575	599	561	592	534	528	547	546	
661	578	601	604	569	551	578	531	
625	624	594	589	594	575	603	554	
648	587	571	588	582	547	593	530	
557	627	606	569	603	568	549	563	
610	553	577	620	579	587	557	510	
591	545	576	644	551	559	583	536	
602	603	552	575	538	590	552	523	
640	637	577	590	563	558	558	508	
606	612	602	544	593	557	545	510	
604	614	583	562	537	593	597	530	
586	611	615	577	594	570	574	517	
593	614	603	594	584	535	527	520	
624	569	612	583	593	543	584	525	
605	547	535	601	578	596	569	527	
626	604	574	571	563	591	559	484	
580	606	591	607	561	535	557	531	
625	584	602	638	575	562	493	505	
571	584	555	561	581	563	566	534	
602	579	548	551	578	587	548	535	
617	636	553	567	618	609	540	537	
588	597	567	563	523	533	532	518	
656	606	569	578	586	592	564	546	
577	592	608	596	610	543	564	562	
586	545	565	606	589	596	591	508	
601	614	607	613	539	555	559	539	
643	604	584	580	559	563	555	507	
595	605	558	582	577	568	525	506	
569	602	601	600	566	569	594	553	
611	593	598	567	557	539	583	512	
606	610	565	637	529	567	558	493	
612	609	559	571	521	627	522	518	
554	591	605	577	573	563	574	512	
590	613	582	570	512	586	573	543	
613	556	599	525	597	579	519	480	
596	571	622	575	555	587	527	542	
588	586	527	587	563	558	522	526	
571	583	571	626	575	556	528	532	
614	565	543	543	569	559	528	534	
562	601	584	545	587	570	574	587	
598	550	576	609	545	559	549	532	
578	504	569	585	554	569	526	535	
616	575	575	573	518	561	581	539	
585	551	575	568	525	573	551	483	
549	595	570	584	557	547	546	514	
603	589	554	623	596	541	485	582	
592	592	563	547	583	535	543	547	
622	568	609	580	558	588	529	523	
587	541	561	562	573	567	535	516	
568	574	552	583	557	585	537	509	
602	570	592	596	603	550	561	515	
617	573	558	601	540	554	552	515	
620	572	628	556	571	583	511	501	
589	581	563	587	597	538	554	477	
606	609	581	570	588	585	580	481	
587	639	577	577	548	586	575	549	
602	606	559	591	622	562	557	520	
576	584	596	556	593	580	572	503	
596	565	600	595	557	539	535	514	
588	571	596	547	550	574	482	487	
564	583	594	586	594	555	553	507	
599	586	565	619	595	555	555	501	
606	591	533	542	532	545	558	537	
608	572	549	525	578	542	551	515	
584	556	581	566	535	540	539	526	
621	583	610	613	531	507	578	541	
634	595	569	592	540	602	561	489	
593	585	586	557	550	578	539	517	
542	588	585	566	556	561	543	521	
592	570	556	595	585	579	539	521	
561	576	535	555	595	587	526	535	
632	570	589	573	555	565	552	508	
576	553	574	564	558	586	523	495	
591	551	605	548	573	541	505	555	
585	551	553	594	526	508	543	502	
620	531	605	571	574	603	571	549	
596	608	576	539	567	567	524	542	
622	603	557	539	552	517	583	520	
629	560	576	620	549	567	537	503	
619	605	580	597	559	546	536	550	
574	591	568	594	567	530	556	489	
599	580	555	573	511	554	565	498	
600	563	611	595	562	523	532	508	
580	576	583	579	563	533	511	507	
638	558	591	536	534	548	535	541	
584	587	543	558	562	606	512	508	
609	604	569	582	555	542	553	489	
637	604	561	589	581	540	556	525	
620	587	564	568	566	557	546	540	
629	616	496	559	564	557	578	497	
565	536	591	579	528	563	542	489	
588	617	622	569	561	561	538	498	
621	593	556	552	569	567	550	478	
570	549	595	504	539	614	504	507	
602	577	553	565	551	561	462	542	
602	597	572	540	598	544	551	514	
549	601	581	588	582	576	531	494	
549	561	592	583	537	585	586	460	
575	559	570	578	517	556	500	488	
587	595	573	553	580	551	527	515	
557	573	581	566	540	553	528	520	
584	551	592	556	602	585	533	485	
630	575	559	554	533	542	501	547	
556	591	549	569	574	536	507	488	
549	555	583	527	547	529	561	490	
581	597	576	561	553	532	515	561	
585	548	579	577	539	602	555	531	
589	535	569	565	581	526	536	484	
601	531	555	536	505	507	544	488	
577	556	580	561	571	557	477	512	
585	575	580	570	523	518	501	515	
583	588	548	586	544	571	499	499	
571	608	585	540	541	531	530	456	
603	567	553	582	549	532	545	509	
621	552	573	562	575	548	518	496	
588	573	588	610	539	590	538	540	
545	586	593	572	560	568	530	486	
603	561	556	565	564	549	516	544	
580	583	569	540	501	524	536	526	
611	559	588	571	518	538	528	515	
577	561	629	571	550	542	548	536	
584	574	516	564	529	548	506	476	
570	609	607	554	542	534	534	507	
615	584	588	509	557	538	528	500	
568	547	559	570	514	529	537	496	
582	573	596	580	545	564	557	502	
612	568	579	569	569	538	553	511	
589	598	581	508	570	545	568	492	
589	566	544	567	532	538	500	489	
617	544	554	545	523	550	528	532	
567	579	532	560	541	577	500	529	
596	537	594	618	541	548	540	469	
568	591	573	528	565	519	552	483	
572	573	544	535	558	546	515	505	
627	596	580	544	526	533	490	489	
570	642	565	598	568	498	521	525	
617	549	588	590	531	563	550	521	
564	532	579	540	550	549	533	540	
576	630	580	585	555	597	524	475	
548	565	597	552	536	539	485	475	
564	553	547	579	557	560	508	524	
563	571	614	552	569	551	530	505	
568	544	618	569	531	513	526	500	
538	564	526	576	520	527	547	470	
592	579	601	569	524	527	565	496	
584	595	596	568	603	561	562	524	
567	555	560	538	552	527	528	508	
565	556	581	528	529	498	575	474	
585	556	532	531	533	497	511	530	
592	566	561	546	563	525	510	485	
599	589	605	563	534	557	512	494	
593	509	522	558	543	556	540	505	
567	547	597	560	525	555	493	506	
580	575	574	580	565	540	521	502	
566	553	543	571	548	576	555	525	
553	514	562	543	584	555	511	512	
581	574	532	589	528	513	508	530	
549	543	565	536	541	531	534	479	
554	553	567	526	520	560	515	484	
529	545	524	522	513	523	511	497	
550	592	564	528	563	534	526	459	
522	559	550	559	549	530	527	462	
567	598	535	515	558	537	514	505	
582	576	544	555	545	588	527	538	
619	597	570	586	513	506	566	445	
540	551	557	543	548	560	521	520	
575	567	577	559	561	556	523	503	
586	548	586	581	540	530	561	518	
550	560	567	575	563	512	515	498	
646	576	551	519	517	544	499	519	
548	560	553	518	559	551	507	482	
606	573	583	597	536	516	545	486	
594	568	535	525	566	522	543	493	
587	524	557	533	544	535	506	493	
560	594	550	536	567	554	529	508	
559	605	540	556	510	513	508	504	
579	585	597	550	505	533	508	483	
583	614	572	542	522	519	538	501	
540	540	522	597	561	590	496	480	
568	603	587	549	523	516	517	506	
558	507	545	567	533	570	483	467	
604	520	547	493	532	534	527	516	
525	574	531	587	534	545	518	480	
588	542	548	556	542	565	519	503	
545	558	549	561	536	518	513	483	
580	573	512	552	522	545	548	485	
577	550	564	536	558	591	498	497	
581	569	531	572	525	507	519	515	
578	527	525	538	536	559	470	533	
559	545	568	551	534	571	493	509	
581	559	570	555	538	505	568	493	
606	531	586	578	573	509	466	517	
558	574	521	542	564	503	532	502	
608	582	575	591	529	573	502	513	
582	608	543	549	552	533	499	470	
596	596	577	554	530	527	512	490	
526	531	528	554	508	493	527	507	
559	570	534	533	537	526	546	490	
540	589	503	542	499	558	497	488	
552	569	548	545	512	516	510	521	
549	575	575	582	525	518	524	481	
585	549	585	544	551	535	545	495	
616	541	542	539	587	529	536	436	
526	590	544	561	538	529	475	515	
555	588	505	561	513	515	552	467	
568	577	576	569	539	546	496	517	
581	542	605	541	519	493	482	519	
579	524	554	561	499	509	518	528	
571	542	564	548	575	524	480	480	
544	485	526	552	565	490	506	494	
548	500	573	554	466	475	480	519	
558	561	529	568	553	535	562	498	
553	547	583	509	560	499	522	485	
557	604	520	560	536	497	513	512	
551	581	560	532	517	550	533	473	
591	588	524	581	539	497	498	470	
520	585	501	525	567	495	563	480	
541	566	517	510	526	552	568	496	
584	601	561	583	540	550	557	476	
590	478	579	546	552	544	514	466	
551	584	522	543	500	537	518	515	
536	543	569	549	542	532	522	503	
558	549	511	556	520	519	499	476	
544	568	572	565	536	500	509	433	
570	575	552	510	546	457	557	503	
590	544	543	541	530	494	540	473	
573	556	586	519	529	541	473	493	
588	541	531	539	517	536	509	504	
529	556	548	507	531	519	539	499	
539	604	539	541	507	554	535	509	
542	552	537	554	521	558	512	486	
577	582	535	536	554	503	499	463	
554	542	535	532	564	528	545	438	
528	542	561	529	509	510	497	456	
532	552	586	510	507	530	516	506	
527	547	545	556	552	537	491	501	
543	561	546	576	505	553	489	496	
547	600	532	541	510	548	556	495	
553	515	574	495	540	532	505	491	
595	570	518	517	535	537	534	463	
530	559	548	531	505	500	503	508	
534	642	519	518	544	532	540	519	
507	538	540	555	560	515	494	481	
551	538	512	557	501	528	505	474	
610	530	552	532	539	554	509	519	
554	538	514	517	564	506	510	449	
565	508	557	548	490	497	480	468	
573	563	560	531	478	550	528	467	
538	548	560	518	528	525	490	504	
568	546	531	568	516	551	568	479	
560	553	526	533	548	488	516	470	
548	551	567	506	494	539	534	483	
522	516	485	500	529	543	483	497	
556	496	540	531	522	502	492	451	
528	531	511	515	516	508	506	509	
565	554	590	538	524	497	471	497	
547	560	539	552	519	560	491	450	
623	518	544	549	525	513	468	458	
575	541	557	519	521	529	548	463	
555	538	514	534	544	510	500	448	
564	524	570	514	538	524	512	473	
549	561	540	568	529	536	489	465	
580	553	524	556	544	500	539	480	
536	562	561	566	498	501	486	499	
488	547	535	539	531	531	487	473	
562	548	539	574	465	476	491	481	
581	563	528	544	514	520	498	473	
548	583	541	504	539	482	516	496	
537	528	553	504	503	509	476	504	
552	572	549	544	536	565	481	490	
532	565	565	563	509	484	485	523	
556	573	468	510	561	490	515	500	
571	544	550	524	539	526	505	509	
555	552	559	543	566	515	528	487	
564	572	525	525	483	497	531	550	
591	551	531	533	529	508	521	428	
528	527	497	574	506	503	527	457	
571	548	515	527	549	499	466	485	
539	540	570	552	533	527	513	466	
549	559	548	526	492	515	503	545	
539	506	540	556	542	521	498	515	
548	549	591	520	485	483	496	495	
515	576	553	540	528	544	517	522	
552	514	577	534	546	498	494	462	
542	505	547	546	536	558	523	495	
581	518	582	529	542	531	537	485	
534	512	496	556	503	531	478	492	
519	549	542	565	562	542	514	466	
530	554	557	522	506	513	514	528	
581	602	583	520	545	531	450	542	
552	509	522	534	541	548	461	470	
550	569	530	528	554	480	478	522	
553	520	548	506	518	541	470	464	
550	539	508	545	549	491	513	442	
532	528	532	506	513	563	475	494	
544	547	556	534	522	557	483	458	
535	539	546	492	541	507	509	463	
566	501	550	528	534	533	490	446	
569	558	522	527	531	535	548	488	
569	541	544	530	494	519	532	484	
531	566	511	517	535	498	494	481	
555	541	531	486	536	483	483	459	
584	535	552	531	473	483	492	473	
519	523	530	528	520	541	531	480	
585	540	523	549	560	532	512	468	
536	525	489	506	515	490	499	469	
513	527	509	516	514	499	488	445	
547	535	535	521	519	530	460	476	
581	540	556	550	522	500	487	458	
522	531	529	532	513	497	487	454	
611	529	518	512	527	513	517	462	
562	525	557	566	523	477	515	491	
503	519	560	524	494	530	494	484	
540	573	532	519	515	476	517	503	
532	538	531	527	527	478	487	484	
536	530	556	504	538	468	523	526	
547	546	496	539	528	505	487	482	
537	529	500	523	518	536	498	509	
536	564	476	494	547	462	514	467	
548	543	535	571	460	514	502	472	
567	528	514	544	514	512	462	468	
543	540	556	523	491	552	479	491	
558	528	535	521	510	513	484	452	
560	531	527	536	485	531	478	518	
535	530	525	480	544	492	472	488	
552	544	530	509	487	534	497	447	
561	508	546	497	544	551	437	456	
567	523	518	499	493	511	496	479	
509	535	484	551	539	488	495	468	
529	532	520	480	492	544	500	438	
505	563	481	495	528	520	473	486	
528	549	541	522	545	547	552	492	
537	540	500	551	501	487	484	495	
549	531	539	541	489	482	482	515	
585	531	540	521	546	487	504	469	
560	517	524	527	555	489	491	455	
550	546	509	522	523	507	514	457	
521	596	511	515	512	496	512	452	
560	569	519	530	493	472	494	466	
562	521	503	532	526	498	481	457	
565	531	484	536	482	509	511	444	
559	556	507	507	546	495	490	420	
527	527	509	499	507	477	514	477	
556	501	573	531	507	499	469	467	
581	514	521	521	492	528	499	434	
525	510	514	554	505	502	547	476	
561	519	559	511	502	518	491	458	
528	568	548	511	511	508	506	504	
543	518	561	560	457	497	511	453	
547	570	541	508	483	498	453	477	
576	540	476	529	514	522	505	452	
546	538	539	548	497	541	443	456	
509	537	498	550	521	529	503	458	
522	513	535	485	526	530	481	477	
503	520	532	489	520	481	517	467	
504	499	529	531	477	501	475	474	
551	543	517	538	467	506	462	487	
550	535	525	538	483	505	490	457	
566	561	505	504	512	542	480	453	
566	495	455	538	522	500	521	496	
551	527	496	544	501	470	485	489	
582	505	501	535	444	516	445	431	
552	530	532	489	538	498	475	421	
567	498	504	515	472	467	493	440	
521	514	517	503	519	484	515	498	
546	511	518	533	517	498	463	449	
511	562	550	486	503	529	450	471	
569	554	499	549	521	541	484	487	
519	542	522	551	481	510	504	435	
534	532	519	546	540	510	529	430	
513	573	476	516	492	488	486	447	
539	546	505	539	495	522	471	486	
541	505	558	494	501	493	469	435	
508	504	490	512	509	502	475	451	
538	516	512	537	562	482	451	463	
550	532	533	507	491	517	483	449	
547	522	483	524	486	487	457	440	
558	485	489	500	525	488	456	447	
562	513	546	524	507	536	493	477	
562	558	530	491	509	537	472	479	
545	545	535	525	510	494	513	470	
555	485	510	524	509	511	475	494	
554	538	517	509	522	504	524	467	
527	512	525	534	506	483	490	470	
561	524	561	509	465	511	473	450	
524	535	514	542	496	493	499	464	
514	503	473	532	508	492	499	475	
521	513	566	526	486	520	508	440	
525	541	513	551	474	504	469	457	
514	517	484	538	511	487	485	488	
551	518	521	501	478	471	471	457	
533	554	510	463	498	482	514	460	
510	480	494	516	488	502	456	445	
534	534	541	543	520	511	456	429	
520	500	520	505	485	503	451	471	
532	496	519	496	529	489	481	495	
493	522	534	515	487	481	494	488	
523	499	497	474	490	533	488	442	
531	512	531	530	498	501	436	458	
528	489	502	484	504	456	465	436	
536	493	479	492	498	498	509	434	
530	500	500	515	490	503	490	492	
548	547	503	487	459	477	474	454	
530	544	499	472	522	486	539	497	
492	510	492	484	489	481	504	421	
544	503	509	531	497	526	436	426	
516	551	569	513	504	496	469	475	
527	557	522	507	514	530	475	435	
543	514	518	510	504	483	469	478	
529	481	482	533	517	443	480	438	
564	525	498	515	479	512	452	457	
574	516	466	557	523	484	525	466	
580	529	515	511	516	491	521	459	
509	478	466	502	508	482	468	468	
526	535	517	520	524	458	489	442	
553	546	503	503	484	511	463	449	
581	495	536	491	523	469	483	452	
532	533	500	504	524	454	488	481	
550	555	519	542	480	502	443	468	
539	497	498	470	471	533	485	462	
534	485	516	475	479	468	492	465	
517	503	514	497	516	495	482	422	
537	507	512	500	529	505	448	446	
516	539	557	527	501	492	486	474	
537	488	478	485	486	504	498	450	
522	515	509	537	483	512	502	495	
574	505	487	502	447	510	488	443	
523	504	506	548	545	483	457	447	
496	525	521	505	481	479	502	472	
518	550	515	538	491	485	489	460	
522	541	482	492	466	471	514	433	
553	486	502	463	495	516	482	443	
553	506	508	489	494	491	446	434	
533	493	486	478	499	484	463	455	
551	505	517	554	539	508	477	477	
529	516	471	482	528	481	430	453	
509	516	505	496	464	479	447	484	
519	542	489	509	469	497	464	459	
503	483	513	497	511	491	463	476	
540	531	506	467	462	504	481	445	
543	546	495	507	522	469	458	430	
512	480	518	509	510	458	445	472	
523	510	502	482	486	488	448	459	
546	478	531	495	493	505	471	492	
527	502	493	525	510	508	480	451	
530	541	497	492	464	484	467	471	
551	502	511	455	449	490	479	490	
526	552	533	523	490	496	437	447	
522	476	526	526	497	502	507	467	
519	500	532	462	506	477	471	440	
567	558	495	520	519	518	434	480	
514	519	512	481	507	467	453	410	
494	488	472	482	510	522	479	443	
497	534	494	481	522	476	443	411	
502	503	472	471	491	521	484	444	
535	532	524	479	483	496	483	410	
500	534	481	537	501	502	456	457	
531	528	523	524	497	488	472	409	
480	522	497	505	512	483	418	467	
539	527	493	478	479	497	473	446	
560	483	508	538	503	478	495	464	
520	528	512	528	488	493	468	467	
516	533	495	499	477	488	468	472	
543	463	498	516	430	479	470	440	
531	515	504	481	462	497	478	475	
501	482	487	496	500	488	491	424	
474	537	532	489	500	477	496	456	
498	538	497	487	479	481	499	444	
526	502	495	494	498	500	472	428	
564	525	481	548	482	454	429	448	
501	527	485	480	456	461	468	443	
517	494	493	541	482	482	445	449	
505	496	488	455	521	478	466	411	
540	539	497	493	495	448	475	481	
547	506	476	488	484	494	475	447	
537	476	497	485	549	458	455	440	
541	541	488	503	491	495	489	426	
511	504	503	487	505	493	459	458	
545	536	455	512	484	484	445	430	
508	511	495	508	494	469	436	454	
506	512	516	511	491	481	456	467	
529	526	458	490	471	486	460	429	
506	485	499	524	478	454	465	441	
531	542	506	485	509	456	477	389	
518	478	508	484	481	515	485	414	
519	522	519	511	509	505	434	466	
477	512	486	514	488	467	473	452	
538	500	508	497	510	482	505	443	
510	503	499	494	496	495	485	483	
508	477	428	487	484	479	437	454	
451	519	534	488	472	485	470	428	
517	492	522	519	447	478	481	456	
510	516	482	507	437	474	458	438	
512	520	504	455	444	497	474	460	
554	472	506	488	511	464	455	421	
553	514	529	511	495	516	485	447	
494	471	497	530	505	443	438	453	
499	517	519	522	493	485	442	428	
505	461	434	473	482	445	470	440	
528	480	481	462	544	474	452	419	
502	486	481	478	483	442	477	474	
507	499	474	485	493	452	453	442	
530	466	467	494	477	479	452	434	
545	492	445	492	498	467	469	470	
494	486	491	493	456	447	473	472	
530	470	470	500	489	496	447	409	
492	521	499	492	516	493	445	426	
533	496	448	450	490	456	492	453	
466	492	501	490	495	451	463	464	
514	506	531	486	452	474	485	479	
553	516	453	497	472	472	433	454	
574	461	478	507	477	469	437	435	
535	507	490	487	528	464	446	435	
498	497	533	487	514	454	438	452	
463	523	508	468	469	459	455	402	
512	479	498	504	520	482	478	395	
522	502	499	484	490	459	441	470	
498	489	479	493	443	512	485	455	
513	506	471	473	425	443	417	455	
514	507	507	479	493	453	464	436	
485	515	503	499	477	488	445	396	
495	534	504	492	471	468	458	476	
526	476	529	482	487	453	446	447	
473	516	503	528	468	505	432	444	
545	512	478	490	457	511	453	462	
514	486	519	519	499	498	451	434	
529	518	484	439	459	493	409	399	
533	495	471	445	459	464	441	432	
508	528	452	486	485	507	449	452	
491	523	481	508	475	445	457	418	
453	493	521	492	470	509	409	400	
537	491	497	500	482	472	446	417	
530	497	511	506	452	469	442	440	
490	519	480	499	464	486	442	463	
510	496	463	498	455	425	469	449	
504	468	498	498	480	465	451	467	
491	488	437	483	469	475	441	438	
510	550	487	482	480	497	465	443	
514	514	503	518	504	460	446	433	
464	496	481	454	480	466	447	402	
494	505	481	548	471	428	476	407	
512	507	498	493	470	445	407	464	
498	513	463	460	491	479	424	461	
466	502	482	499	480	445	499	421	
495	505	515	540	468	494	434	443	
513	510	476	498	458	474	461	425	
533	490	504	502	497	467	471	435	
527	510	462	486	467	449	483	427	
519	506	481	443	476	465	449	429	
464	463	494	489	466	464	455	470	
486	493	460	504	478	496	456	450	
531	489	487	489	486	453	468	451	
499	498	484	483	471	475	462	445	
525	494	472	482	483	501	471	460	
506	503	502	494	470	473	475	442	
507	495	484	479	510	484	486	419	
508	465	510	503	489	462	447	434	
512	530	497	477	478	474	484	445	
514	477	479	460	460	471	456	438	
511	493	519	416	449	488	454	419	
503	502	497	516	474	512	481	424	
488	482	462	503	474	449	465	439	
512	454	502	490	462	463	449	406	
477	494	526	457	445	453	453	410	
473	490	470	475	473	449	485	414	
520	480	520	468	495	459	430	428	
500	499	491	476	485	467	473	440	
476	514	474	495	465	459	474	408	
526	525	512	459	465	456	454	414	
509	487	458	481	447	455	451	449	
503	484	463	463	450	502	446	406	
433	522	450	460	472	448	446	450	
512	477	506	448	453	430	439	419	
498	489	490	483	447	468	455	414	
499	517	514	475	441	458	420	442	
510	512	473	455	439	415	467	441	
490	489	518	454	455	455	450	414	
509	481	515	514	483	444	437	410	
445	482	470	481	493	432	429	455	
509	464	495	453	450	474	460	410	
452	471	478	500	505	460	467	428	
484	507	500	459	476	473	462	421	
493	470	475	492	484	489	462	413	
501	529	518	459	491	481	490	443	
553	500	490	433	486	482	485	414	
510	488	455	495	442	477	420	408	
488	476	449	470	452	498	439	405	
485	470	466	467	447	474	428	463	
489	518	464	477	447	484	466	408	
432	483	422	481	428	465	420	418	
505	465	502	476	467	495	427	417	
506	499	482	457	492	454	413	425	
467	519	481	496	460	461	415	396	
532	507	429	532	486	450	453	429	
492	445	524	465	453	466	479	399	
464	539	422	481	486	439	444	397	
514	474	498	483	490	463	424	415	
461	494	471	490	455	516	434	419	
447	479	462	468	438	468	473	410	
474	482	463	462	469	479	472	434	
502	509	480	537	451	468	417	419	
487	462	498	463	456	441	448	399	
554	509	490	483	495	482	479	435	
486	491	477	478	433	423	467	445	
437	510	476	464	491	444	434	406	
488	501	482	449	517	454	437	425	
502	481	461	465	485	477	445	443	
472	433	485	491	487	440	436	429	
499	491	468	443	497	439	452	427	
480	513	490	489	472	431	441	416	
511	505	504	448	502	452	457	422	
491	476	521	437	469	472	424	378	
475	490	486	487	457	453	461	425	
507	492	473	485	475	445	460	425	
465	492	477	476	446	464	450	420	
474	459	492	464	442	427	424	459	
470	499	485	451	447	488	431	398	
483	507	457	477	460	474	435	407	
469	496	448	473	430	452	445	427	
512	457	506	498	429	512	433	439	
530	456	468	473	476	458	433	424	
484	469	409	470	454	452	433	428	
486	477	479	460	477	453	463	431	
492	532	490	438	457	453	458	441	
478	485	464	476	483	491	441	388	
449	493	452	464	476	486	433	475	
503	509	503	449	435	436	438	410	
482	435	524	498	464	433	451	424	
482	475	442	469	484	454	440	387	
453	474	500	464	482	491	429	432	
532	497	453	461	439	451	435	401	
546	469	507	478	416	458	455	410	
505	485	442	479	452	466	428	397	
453	467	455	453	478	453	417	423	
502	441	479	466	423	440	444	424	
482	447	433	435	420	423	423	398	
497	485	474	496	494	424	412	398	
511	480	447	482	488	456	441	378	
495	462	454	494	459	466	448	431	
508	440	486	511	475	453	423	417	
515	441	501	469	476	463	454	449	
505	458	490	423	434	444	467	413	
501	472	469	449	483	423	441	436	
475	507	496	439	488	459	456	437	
499	475	440	519	459	452	443	378	
478	495	459	481	467	460	448	417	
484	461	467	469	454	463	454	405	
473	467	498	519	465	446	459	470	
457	470	494	470	454	460	448	414	
467	495	456	464	451	448	422	401	
465	470	443	460	447	482	441	424	
482	465	439	484	498	465	409	388	
439	515	462	467	470	500	451	439	
488	457	467	477	452	430	447	428	
488	446	495	477	467	429	456	426	
471	481	424	486	509	474	429	427	
478	450	477	449	456	504	439	412	
489	460	452	517	462	454	464	453	
471	493	471	468	499	464	437	395	
502	466	461	454	477	446	420	434	
493	499	459	475	439	471	437	422	
497	459	451	441	499	491	477	410	
483	483	457	442	457	419	438	432	
489	476	447	456	480	420	407	422	
497	500	464	464	463	452	426	404	
485	488	504	469	438	463	474	414	
467	427	497	428	463	451	436	385	
505	451	416	474	488	432	449	405	
463	492	478	468	476	437	424	410	
519	542	463	471	422	465	423	405	
503	494	466	415	472	472	438	400	
474	474	483	456	450	437	447	463	
493	471	475	430	494	482	452	433	
489	492	459	463	443	404	454	386	
484	484	433	454	440	448	423	416	
478	453	471	473	500	434	457	409	
502	440	446	455	497	416	438	407	
492	431	438	474	427	454	429	439	
506	440	459	459	467	465	417	402	
489	452	451	455	411	453	435	447	
540	463	465	451	455	399	453	434	
473	494	471	450	435	442	467	435	
517	499	458	435	459	453	433	416	
476	523	472	478	460	433	437	421	
524	486	449	422	437	424	435	413	
479	505	465	500	476	421	431	418	
490	485	457	435	481	450	423	431	
497	456	503	478	438	447	376	410	
505	457	450	484	429	462	442	442	
460	442	445	459	453	423	416	398	
455	445	448	459	502	449	463	405	
496	441	452	504	469	459	454	392	
504	471	475	415	429	470	390	413	
527	482	456	438	425	463	419	436	
468	475	501	432	500	473	418	401	
445	469	429	405	418	429	437	370	
475	424	477	465	442	426	417	387	
499	520	442	470	444	442	415	477	
502	450	450	482	480	410	384	442	
483	483	483	447	440	443	445	403	
455	451	474	453	424	452	405	379	
486	500	417	465	465	427	414	434	
488	447	517	453	462	430	452	402	
461	453	452	451	463	445	487	412	
483	455	458	472	420	458	441	390	
493	467	422	440	464	460	423	398	
482	449	447	459	421	456	421	407	
479	475	489	475	430	425	436	408	
478	462	414	448	489	445	414	391	
490	476	482	471	410	427	499	383	
482	459	451	483	455	426	442	389	
466	440	477	469	471	463	414	443	
502	476	466	461	460	438	415	393	
444	458	472	477	450	422	428	428	
481	452	452	428	444	478	424	393	
499	437	491	466	409	456	438	387	
522	429	486	482	464	467	399	386	
497	491	437	445	452	433	421	422	
509	500	482	450	412	443	474	395	
461	471	464	482	436	450	405	421	
470	489	504	464	432	444	433	393	
480	441	456	447	443	438	405	390	
496	490	451	432	444	469	441	413	
487	458	511	455	490	466	441	418	
475	452	433	427	444	424	447	443	
518	464	449	434	437	428	434	408	
454	439	478	460	455	447	431	396	
477	459	480	458	441	444	455	376	
485	471	510	423	487	416	406	446	
491	460	469	469	451	387	404	408	
497	497	444	426	471	466	439	363	
473	472	447	452	426	405	477	409	
461	491	441	465	453	428	422	404	
445	489	443	450	478	436	442	425	
505	491	442	467	427	427	404	401	
482	470	426	477	474	476	458	424	
483	457	453	423	447	407	422	399	
434	474	431	442	465	428	480	370	
428	484	406	471	453	441	444	393	
465	437	480	430	435	424	441	412	
459	487	466	442	417	455	391	402	
489	449	454	438	436	470	425	414	
444	459	471	493	449	465	375	467	
468	477	456	471	424	434	388	410	
482	506	462	463	444	455	375	398	
444	472	462	480	445	442	409	388	
471	464	480	431	432	418	418	400	
477	437	471	418	442	446	386	390	
462	452	434	409	416	457	441	419	
461	465	443	465	477	434	394	425	
477	443	456	431	448	424	431	425	
468	459	485	437	480	442	396	406	
476	441	465	431	445	404	452	405	
448	432	454	445	461	432	403	427	
463	498	480	447	412	440	412	389	
474	474	472	432	399	451	432	381	
502	427	445	454	442	412	422	383	
480	463	462	455	424	440	459	388	
436	487	448	435	472	461	443	372	
441	468	446	427	442	430	434	413	
500	449	447	484	427	442	409	434	
451	449	450	452	438	455	436	410	
428	458	447	502	400	407	413	405	
475	472	480	482	451	451	409	452	
474	455	444	459	461	425	419	397	
477	483	443	472	469	465	428	388	
425	442	437	457	439	440	441	367	
428	459	474	439	438	451	414	407	
415	480	444	472	442	438	399	388	
440	474	489	469	419	420	415	412	
495	457	501	421	474	408	416	385	
439	495	456	476	482	443	404	390	
471	496	456	403	412	457	432	397	
467	408	450	438	444	405	415	366	
471	452	448	451	444	457	390	393	
467	498	438	429	442	427	420	415	
472	460	399	421	428	440	408	414	
466	470	487	448	487	428	420	413	
515	434	438	446	456	422	426	425	
450	474	450	447	448	429	422	392	
474	454	457	456	401	450	408	395	
455	512	488	429	405	425	426	389	
489	450	462	468	438	411	434	380	
476	459	427	434	403	450	389	401	
490	417	435	418	432	469	418	391	
486	454	485	469	457	445	424	402	
484	443	483	422	450	434	450	390	
460	477	429	445	458	444	390	389	
481	452	409	432	462	423	408	402	
464	505	459	488	448	418	423	412	
474	441	440	447	442	439	439	383	
480	478	417	439	401	416	402	409	
483	472	458	453	431	403	424	400	
491	440	444	487	429	425	411	420	
462	466	400	458	442	444	403	410	
451	425	447	439	442	422	450	386	
481	416	475	446	424	416	404	397	
450	474	430	421	413	435	427	428	
517	453	486	418	460	411	422	406	
470	456	446	429	407	429	420	381	
465	473	429	435	447	431	431	444	
482	456	442	461	459	411	377	380	
466	445	454	426	469	455	399	402	
441	436	467	461	441	469	408	382	
453	454	461	444	438	453	420	384	
446	427	458	476	413	420	395	421	
463	468	446	431	428	412	419	379	
464	457	458	463	466	436	445	423	
494	440	472	425	467	422	432	387	
475	449	438	410	410	411	423	376	
477	481	446	441	425	468	382	411	
464	454	464	455	418	406	403	406	
465	474	443	447	458	430	432	390	
447	457	448	414	406	401	378	390	
442	452	458	459	454	398	432	392	
508	441	450	444	425	390	393	405	
474	429	502	471	450	417	415	386	
480	421	442	488	435	421	377	376	
469	436	433	450	458	465	431	368	
460	450	425	426	451	420	418	391	
470	466	454	422	425	407	457	387	
435	444	433	438	401	380	413	383	
505	478	469	409	406	447	423	385	
470	495	463	438	465	435	410	394	
440	436	428	473	420	445	435	391	
473	467	470	445	424	443	418	368	
463	452	434	464	420	460	388	383	
443	460	453	427	403	394	420	397	
456	466	415	475	408	429	425	420	
467	443	441	482	434	442	418	415	
453	467	459	427	435	430	392	404	
468	458	444	456	425	410	408	391	
452	449	485	466	448	442	368	375	
483	442	432	416	436	420	391	406	
479	482	427	444	443	419	431	446	
461	427	444	431	436	419	386	387	
462	438	422	471	409	416	405	419	
429	450	451	422	451	414	394	377	
452	428	406	447	382	431	396	421	
466	482	458	446	437	431	400	415	
445	433	428	432	462	474	361	407	
453	440	445	446	421	444	386	429	
451	423	468	414	458	410	439	351	
468	443	440	423	438	466	372	385	
471	435	387	430	445	426	395	373	
466	418	432	414	430	424	432	369	
457	477	454	457	430	419	417	391	
441	428	441	438	454	421	378	400	
469	466	411	422	430	434	393	404	
452	430	466	461	418	430	410	381	
463	449	433	459	437	431	412	366	
472	445	410	418	403	441	391	367	
445	443	415	465	437	405	429	368	
436	449	455	454	419	400	412	366	
467	439	455	438	441	414	422	387	
429	415	444	475	398	433	395	401	
434	443	463	418	414	410	411	368	
428	447	471	436	419	416	395	379	
416	426	475	436	405	399	450	406	
440	428	419	435	407	436	410	365	
485	475	458	443	452	414	408	361	
474	432	396	452	444	408	404	399	
473	446	455	411	409	436	387	366	
449	471	478	431	412	432	404	404	
485	422	416	440	427	427	423	367	
439	437	432	409	424	430	391	391	
453	390	450	448	445	407	380	401	
466	432	415	437	450	413	409	387	
427	486	463	435	449	398	423	365	
417	440	394	445	417	432	392	387	
453	441	434	447	419	429	390	391	
434	461	431	437	427	397	418	403	
453	411	433	397	416	433	419	411	
469	470	462	430	419	401	403	365	
479	453	438	435	457	409	413	401	
429	485	424	430	423	439	397	388	
454	447	468	430	430	425	396	393	
408	432	404	415	445	426	421	401	
444	428	432	407	437	369	374	392	
462	455	414	488	403	423	354	403	
463	456	428	408	433	440	393	399	
419	458	407	443	429	428	405	379	
484	462	390	440	405	433	434	408	
461	429	442	434	439	463	394	403	
464	445	436	451	420	452	391	394	
435	466	435	436	501	425	417	391	
481	471	408	424	470	404	394	364	
438	415	449	400	444	449	398	391	
465	462	420	427	382	433	392	372	
429	447	441	428	419	418	395	390	
452	502	443	432	422	412	395	373	
408	431	421	399	414	378	407	430	
432	452	460	417	428	429	381	374	
457	452	434	461	403	402	353	354	
463	445	416	462	453	418	375	376	
451	446	390	433	426	424	419	404	
453	437	426	414	425	415	383	374	
441	461	431	403	411	426	405	398	
466	433	426	439	413	432	395	382	
428	421	470	411	428	404	389	380	
425	448	429	459	433	417	410	358	
460	471	430	399	420	431	423	366	
460	432	398	424	439	388	398	350	
447	455	424	422	462	409	448	373	
463	453	473	437	405	393	434	353	
449	470	428	425	436	438	380	374	
464	483	439	405	370	371	423	377	
470	458	416	410	433	378	399	392	
422	488	444	423	422	417	399	399	
440	418	459	431	426	389	365	395	
451	447	435	466	354	394	404	392	
438	442	427	436	383	419	450	378	
442	396	422	460	485	400	406	357	
460	431	430	457	399	392	409	386	
423	443	415	393	410	399	408	404	
466	433	470	397	423	410	436	358	
467	442	401	453	421	393	392	359	
461	458	437	464	415	422	384	370	
448	432	422	377	454	423	384	409	
417	439	453	418	405	405	409	429	
454	415	432	428	395	395	400	370	
448	432	389	411	415	414	381	401	
446	464	394	434	444	410	385	344	
448	408	411	417	432	394	426	341	
465	422	402	423	429	417	388	368	
436	455	460	420	441	424	388	373	
441	440	426	417	470	432	442	394	
456	423	422	435	388	391	368	418	
474	440	446	408	419	421	400	373	
438	445	393	408	393	431	402	368	
416	448	423	421	406	430	418	375	
431	407	443	439	456	421	386	363	
428	422	438	438	414	423	371	391	
471	459	430	441	406	408	394	361	
438	440	402	411	421	394	420	396	
424	426	462	451	432	392	391	389	
418	468	451	443	394	372	424	378	
489	430	415	456	388	402	378	398	
445	439	434	438	432	436	391	380	
468	435	396	428	401	408	396	380	
446	474	430	378	397	392	389	437	
410	454	420	412	412	425	410	407	
430	422	457	441	442	397	381	369	
439	458	408	409	434	415	385	387	
435	448	432	426	421	399	362	408	
456	443	435	378	442	392	423	429	
462	430	426	439	396	376	427	369	
458	440	429	441	440	384	387	353	
474	455	462	453	396	410	413	380	
423	416	445	435	427	381	374	361	
427	461	441	474	401	386	422	368	
438	449	418	419	412	419	354	377	
408	420	444	468	394	394	412	381	
436	431	436	414	441	419	396	387	
453	476	442	419	417	419	395	432	
432	464	414	439	403	454	381	396	
437	443	430	420	419	409	401	386	
414	435	384	454	404	418	417	362	
477	418	426	433	391	474	394	338	
458	448	424	445	446	373	383	362	
425	407	398	414	401	413	408	380	
468	425	421	415	393	402	384	356	
456	453	450	440	396	439	400	355	
416	430	414	408	405	451	387	375	
432	432	407	432	399	434	389	369	
447	452	444	419	408	451	373	387	
423	419	404	443	420	388	403	384	
448	411	434	425	435	384	394	403	
453	432	464	422	398	432	400	341	
421	439	437	423	442	397	405	359	
396	433	443	388	396	385	390	386	
429	452	408	426	413	393	367	352	
449	442	393	435	400	396	372	391	
467	414	429	422	415	428	429	369	
421	419	419	432	384	399	408	359	
463	404	420	425	412	378	407	341	
479	438	444	420	402	414	381	345	
423	458	445	431	396	411	424	345	
436	428	430	392	446	399	387	355	
416	473	408	479	428	417	375	389	
463	407	419	394	404	442	403	348	
445	471	411	384	414	442	386	350	
441	424	453	471	430	394	402	367	
417	404	406	390	387	418	389	396	
456	432	412	457	438	417	374	362	
464	391	431	457	425	436	386	353	
399	469	394	398	442	364	413	312	
441	424	404	440	388	415	346	378	
422	443	408	423	400	414	406	375	
458	423	427	410	401	402	387	359	
454	425	419	382	394	390	432	402	
449	439	434	389	358	397	388	379	
424	373	444	449	393	446	386	377	
484	429	443	437	435	403	435	333	
400	467	397	419	435	408	388	357	
462	443	399	431	421	386	373	368	
443	459	422	394	383	410	361	384	
444	420	388	438	433	399	406	369	
451	433	376	442	425	419	394	372	
422	383	433	429	411	392	419	374	
425	434	465	391	408	407	430	398	
495	431	411	413	417	405	409	398	
475	440	417	421	426	392	375	365	
443	456	441	474	399	409	357	361	
420	414	409	425	384	398	375	428	
424	453	405	462	427	431	381	398	
426	421	432	430	378	410	367	351	
462	400	421	411	414	389	403	366	
436	432	415	442	419	413	368	379	
459	406	413	381	391	395	385	359	
431	383	422	395	389	421	382	349	
491	429	426	414	418	414	372	338	
427	468	427	398	420	422	381	353	
428	410	413	388	374	382	384	388	
445	418	420	395	387	408	375	359	
433	416	429	429	384	386	370	397	
438	422	430	385	398	399	380	351	
435	411	403	381	410	406	376	356	
413	409	447	400	402	388	398	358	
465	413	411	393	400	412	337	381	
456	445	439	408	444	429	376	341	
426	416	428	394	429	408	388	359	
433	415	404	427	382	399	392	334	
461	432	414	418	396	419	380	376	
438	407	423	417	380	371	395	341	
430	416	438	407	378	397	408	410	
431	424	440	420	410	397	384	357	
464	419	434	412	410	414	344	388	
444	435	378	429	405	379	361	372	
448	419	411	427	373	414	388	363	
433	434	425	411	405	430	391	385	
440	401	417	419	405	422	457	340	
414	450	409	429	420	370	363	377	
429	417	399	413	441	361	380	376	
457	401	426	420	378	380	382	324	
437	440	428	433	414	390	360	338	
382	424	413	415	400	438	372	360	
454	394	387	409	404	402	364	376	
422	403	440	390	397	377	368	377	
408	426	438	412	396	408	349	383	
439	414	413	392	408	418	363	337	
399	429	388	408	404	437	361	365	
422	464	430	393	396	374	389	338	
380	405	371	432	432	393	405	382	
424	388	403	423	401	417	425	359	
428	450	416	385	402	425	384	365	
417	421	443	392	409	380	356	372	
441	387	387	400	424	385	385	390	
403	411	398	408	378	413	370	343	
438	403	411	392	421	398	354	387	
457	406	417	394	393	398	391	377	
480	438	410	408	372	403	323	371	
413	388	417	358	383	391	367	326	
433	427	447	386	392	425	355	392	
441	418	407	405	422	382	381	378	
444	432	410	362	397	409	411	354	
434	427	440	422	386	391	358	362	
429	437	391	398	398	416	356	355	
489	447	411	409	391	404	365	376	
441	422	381	394	421	383	410	340	
450	389	370	391	409	412	377	345	
390	460	427	426	367	402	412	353	
433	449	409	364	394	411	431	343	
430	431	426	428	363	392	360	376	
411	421	406	421	390	410	364	368	
432	427	398	435	375	366	342	371	
421	432	396	387	421	401	369	359	
424	398	441	404	380	391	368	351	
414	365	412	401	418	410	394	350	
413	441	387	383	391	383	390	363	
419	394	446	434	394	410	367	361	
431	433	443	435	389	388	392	367	
445	398	407	395	412	389	390	353	
420	444	405	405	367	413	363	354	
399	367	401	379	401	382	352	363	
431	408	374	449	404	379	360	341	
421	388	413	443	403	367	372	395	
410	416	406	421	410	390	415	344	
399	387	457	427	378	410	376	356	
449	436	425	393	401	359	405	337	
448	397	404	419	421	396	406	354	
445	447	416	431	439	377	347	316	
406	409	453	417	379	412	367	407	
402	427	381	383	397	359	403	346	
443	401	408	423	381	383	383	346	
417	404	390	394	353	383	358	349	
398	457	403	407	399	367	362	353	
405	429	420	387	394	382	412	380	
405	437	414	406	410	367	388	381	
417	426	407	428	356	371	360	382	
422	387	401	396	424	385	355	362	
381	418	363	374	368	403	387	322	
447	411	417	353	401	347	375	334	
401	401	406	417	403	367	363	393	
427	411	460	406	397	376	378	403	
388	438	391	429	405	399	366	376	
403	395	413	401	371	384	369	342	
435	373	399	362	409	371	400	333	
452	386	413	410	393	423	353	355	
434	420	416	407	405	375	385	338	
441	443	384	400	357	404	389	312	
424	396	395	374	352	395	372	364	
415	420	395	400	393	406	400	341	
428	429	396	360	367	353	368	324	
404	423	417	412	367	386	346	357	
416	447	397	414	356	428	384	349	
428	449	431	421	385	389	397	320	
424	429	403	371	420	410	361	365	
438	435	408	419	404	359	383	326	
415	405	363	405	373	389	364	352	
440	384	382	387	394	389	382	364	
407	421	416	404	432	380	371	367	
407	394	415	394	405	427	350	369	
399	398	419	429	420	377	355	357	
422	422	426	406	365	415	377	379	
446	386	388	430	382	386	379	358	
436	440	425	378	370	398	361	334	
413	402	395	431	378	393	397	344	
385	409	391	344	415	407	345	363	
375	390	387	409	385	387	371	381	
426	437	405	393	416	359	359	343	
440	380	387	372	406	386	386	366	
420	372	429	403	416	360	346	358	
397	395	421	406	381	430	375	336	
437	408	365	390	394	380	395	370	
394	420	417	399	383	344	385	396	
417	423	394	412	396	396	405	337	
398	399	397	391	353	392	397	353	
446	423	411	426	368	391	374	322	
442	372	366	423	382	397	358	330	
453	431	384	400	373	388	381	370	
424	428	398	408	397	393	414	360	
405	419	401	355	365	367	354	353	
415	435	412	408	441	409	386	358	
413	397	396	407	378	404	338	342	
434	418	397	385	373	370	333	340	
434	420	393	384	374	396	403	343	
402	380	365	395	380	366	374	346	
412	405	412	376	384	396	354	332	
393	402	407	407	400	397	396	343	
439	402	398	422	348	374	410	336	
387	440	431	384	339	392	374	326	
389	418	382	380	400	336	383	339	
399	403	386	385	389	363	384	360	
423	378	375	374	409	359	362	346	
439	439	406	418	390	405	368	384	
434	394	386	380	384	377	376	351	
395	376	395	368	423	390	382	345	
414	359	427	399	383	433	347	345	
389	419	403	397	406	432	374	335	
427	420	380	341	422	347	377	336	
407	408	385	385	405	408	352	346	
403	409	384	398	382	389	365	336	
391	398	374	384	400	381	340	350	
394	411	417	410	399	383	375	351	
412	435	430	376	362	395	378	327	
438	385	412	383	384	409	382	382	
374	381	399	356	389	397	382	369	
397	417	365	415	371	380	368	355	
386	404	411	379	359	351	343	384	
442	418	387	381	399	363	370	353	
440	400	390	427	395	357	375	327	
378	422	413	407	407	378	344	330	
398	419	389	404	354	362	363	349	
431	422	380	400	384	386	371	346	
417	418	413	406	389	415	372	324	
393	366	407	356	351	370	339	344	
439	379	392	371	389	354	380	368	
408	448	380	396	390	378	344	336	
421	397	425	368	395	380	327	330	
433	390	398	385	408	395	370	370	
384	416	404	397	412	377	392	323	
465	387	391	380	364	394	382	331	
388	396	389	397	385	409	381	358	
433	445	368	384	401	363	368	336	
424	395	409	378	409	402	391	363	
409	402	410	409	416	364	385	369	
410	417	430	403	377	371	372	339	
434	423	415	419	365	369	387	387	
446	369	398	409	385	395	376	337	
427	418	391	386	402	371	385	374	
383	392	406	373	394	418	362	357	
399	390	380	395	405	350	357	349	
391	432	401	392	367	381	319	341	
414	389	389	358	357	370	371	348	
418	385	378	393	408	393	338	334	
400	391	375	395	375	381	350	338	
411	364	373	365	392	388	378	365	
404	418	380	378	363	380	355	328	
415	406	389	392	402	417	338	354	
356	435	382	343	384	366	358	343	
426	381	376	427	425	366	358	350	
384	407	413	390	369	396	378	328	
421	388	394	390	366	384	363	339	
394	386	417	430	394	386	347	370	
441	381	397	383	410	384	374	360	
402	382	404	389	376	359	363	350	
385	430	384	408	384	385	326	374	
404	393	420	364	369	368	376	342	
390	396	398	368	410	365	359	325	
425	381	402	363	390	354	356	341	
422	417	417	372	366	362	369	349	
399	383	397	380	351	383	395	335	
396	393	401	385	399	382	353	323	
437	382	402	386	369	364	343	347	
409	430	380	414	371	386	336	363	
443	385	394	384	377	395	341	339	
412	412	390	387	409	352	363	371	
411	429	381	383	361	372	371	363	
405	429	398	368	377	377	361	333	
430	380	386	380	389	371	355	337	
417	369	378	345	364	363	337	351	
402	396	368	374	360	369	383	390	
421	396	379	392	361	392	365	382	
410	383	387	374	384	401	368	309	
405	376	393	400	392	378	374	337	
416	405	398	371	383	343	406	327	
418	384	387	391	372	364	378	330	
399	385	374	398	363	350	358	348	
384	403	428	394	360	364	344	351	
394	436	376	364	379	439	372	352	
374	386	367	377	436	398	349	382	
429	418	353	383	402	343	352	345	
420	387	383	384	395	421	373	352	
431	374	419	371	363	391	354	335	
426	404	379	361	375	355	364	360	
406	387	374	411	395	387	340	361	
416	405	386	377	350	370	350	315	
395	398	396	378	373	385	338	350	
415	393	389	385	374	364	368	341	
389	404	359	329	360	370	385	336	
373	446	363	348	365	371	358	317	
401	386	347	378	370	397	370	356	
378	402	386	409	386	362	369	340	
429	383	347	398	367	385	337	340	
416	402	400	379	370	384	351	327	
401	391	394	400	368	413	370	371	
423	386	353	355	389	335	380	358	
416	430	334	376	354	362	356	330	
418	406	406	398	395	386	334	331	
403	399	403	389	361	379	371	331	
405	375	389	359	356	336	379	313	
403	394	390	365	386	369	353	334	
400	376	381	387	405	403	346	344	
378	384	369	395	366	339	349	345	
433	419	365	403	325	372	380	353	
425	361	378	373	370	349	324	330	
365	390	370	337	362	361	361	334	
377	383	381	371	365	321	357	305	
371	411	401	356	361	363	339	329	
420	369	394	376	398	379	351	328	
418	397	382	367	369	358	353	345	
422	387	382	392	352	344	351	296	
399	361	393	400	379	348	346	304	
418	358	380	343	362	402	344	353	
373	394	377	378	380	377	383	349	
389	376	392	381	393	370	370	342	
400	410	385	375	363	379	375	333	
409	366	420	386	361	358	335	359	
375	422	352	356	377	368	296	319	
407	369	416	419	377	385	351	357	
388	402	364	374	374	373	339	354	
386	335	385	408	313	372	344	303	
394	361	374	361	374	361	346	324	
382	401	390	329	354	366	363	346	
417	409	371	393	375	357	371	336	
384	349	410	336	367	374	368	297	
407	373	345	388	358	387	343	305	
403	382	381	370	352	339	353	341	
394	378	344	386	400	379	366	331	
403	380	374	373	376	397	361	366	
393	420	371	384	384	354	356	326	
378	392	390	409	356	400	386	331	
400	426	355	390	366	387	369	354	
390	387	346	385	359	372	360	335	
388	399	368	401	362	374	392	321	
380	392	403	351	347	368	356	309	
409	365	375	366	344	395	381	324	
408	407	354	374	362	362	363	328	
428	364	408	372	335	379	362	358	
379	398	352	388	358	375	348	321	
424	397	411	399	391	370	387	326	
363	406	380	356	369	372	346	333	
410	404	389	398	370	374	335	347	
356	449	374	385	349	367	359	356	
432	391	412	345	369	352	340	326	
375	379	387	402	353	354	364	319	
377	409	390	346	350	362	339	332	
413	413	441	378	349	360	337	312	
422	373	389	390	401	369	369	329	
415	362	394	352	367	355	363	338	
410	418	385	377	335	364	347	325	
427	379	367	378	375	358	362	350	
381	371	388	360	336	346	334	312	
381	377	350	360	344	357	355	344	
373	380	405	346	401	366	339	333	
446	337	381	375	373	378	386	353	
381	428	368	361	365	352	366	370	
383	421	362	355	344	353	366	290	
396	382	377	369	370	359	352	346	
374	386	387	394	355	332	325	297	
394	400	406	393	373	345	350	344	
391	370	389	369	355	383	334	356	
411	395	390	376	371	376	348	343	
392	394	360	378	378	390	355	343	
388	380	374	349	344	348	337	332	
416	373	373	384	410	365	355	336	
378	367	415	384	341	383	345	313	
392	423	406	353	386	409	323	333	
373	394	378	380	403	359	396	336	
385	399	368	378	388	348	338	325	
386	375	387	388	348	342	325	325	
377	379	374	386	379	365	351	325	
397	382	396	371	393	379	362	350	
429	381	414	410	373	350	358	357	
399	394	367	363	371	364	352	362	
401	391	365	370	336	369	364	360	
344	421	404	376	330	369	338	308	
380	387	355	380	391	325	339	309	
388	365	389	392	363	385	388	291	
406	387	320	361	370	358	362	287	
394	403	366	380	378	380	376	338	
405	389	380	389	351	352	347	340	
384	392	388	376	360	361	352	339	
384	376	385	340	377	317	377	318	
397	392	385	350	368	352	372	322	
368	374	362	385	328	359	341	335	
404	394	344	409	374	347	315	334	
404	380	389	349	325	362	344	323	
348	374	390	377	351	400	339	347	
391	367	361	374	331	363	350	312	
413	389	382	383	393	370	344	309	
396	387	380	373	365	367	322	309	
400	345	365	367	355	348	336	307	
409	372	353	391	361	329	347	320	
375	352	391	351	326	369	339	321	
389	357	379	356	337	370	339	320	
408	363	356	373	366	363	320	351	
364	384	363	373	359	349	355	304	
377	410	344	368	358	324	370	313	
352	424	408	378	363	376	327	348	
404	386	386	359	348	329	337	378	
397	389	344	401	342	383	319	331	
388	380	382	388	348	325	380	318	
394	345	372	393	371	379	355	374	
372	367	364	366	375	357	393	326	
384	412	384	360	357	372	327	343	
369	376	357	355	346	317	353	329	
406	373	343	400	351	345	374	327	
404	394	371	382	347	338	342	318	
382	396	334	371	375	355	360	353	
398	369	389	371	380	346	334	327	
372	392	349	340	345	361	340	332	
395	360	402	385	388	379	378	301	
389	377	356	360	384	361	335	325	
403	385	365	390	404	338	328	339	
376	355	388	365	366	359	347	307	
365	371	371	372	377	373	342	330	
393	372	374	367	347	352	354	330	
377	392	367	371	348	368	311	334	
366	415	350	326	330	375	343	325	
371	391	378	396	366	344	319	308	
369	377	372	380	374	347	333	317	
392	376	340	369	370	384	354	352	
389	352	376	347	371	375	374	327	
414	386	385	366	373	353	353	347	
379	377	387	358	367	353	318	346	
403	379	354	373	353	364	344	313	
372	386	344	396	340	359	355	305	
394	366	356	379	362	340	353	350	
364	365	340	365	365	322	312	337	
347	400	355	357	375	361	323	334	
388	401	357	348	346	328	323	311	
457	361	383	363	367	341	319	298	
394	375	390	372	364	327	343	323	
369	373	355	385	340	361	343	335	
385	350	365	396	346	322	287	287	
372	376	400	357	361	350	341	324	
363	361	362	338	351	345	294	343	
385	374	373	370	375	360	338	318	
385	420	350	362	331	341	314	319	
363	374	400	342	402	351	333	328	
332	354	361	357	327	373	337	347	
435	393	393	354	377	396	352	297	
371	375	386	355	337	353	356	319	
383	405	372	340	351	333	320	334	
402	415	370	331	366	375	369	331	
377	338	348	374	368	344	353	309	
395	351	389	369	364	345	330	339	
402	362	394	362	347	364	310	320	
359	326	366	385	393	348	347	322	
387	397	379	342	359	346	342	322	
355	366	378	343	338	367	336	333	
408	372	378	358	313	325	316	292	
400	373	385	338	346	371	343	333	
411	343	376	350	383	332	367	344	
392	338	372	377	378	385	308	308	
396	394	373	375	368	362	350	313	
361	359	383	346	346	358	342	303	
422	373	355	363	387	378	357	315	
396	375	364	377	384	320	337	295	
389	377	338	382	367	338	329	286	
357	369	374	360	367	379	373	291	
398	357	327	382	391	370	337	325	
393	389	374	369	341	414	333	327	
379	395	358	369	373	342	317	325	
352	377	342	378	374	317	329	301	
341	387	355	363	344	355	340	306	
380	370	369	394	358	326	354	296	
363	373	379	356	377	350	326	314	
348	342	335	372	378	340	319	320	
424	393	397	358	360	392	338	308	
350	396	354	351	366	343	343	324	
349	369	351	377	362	363	332	295	
363	361	389	356	346	343	317	328	
358	359	356	369	349	346	353	330	
381	393	348	355	370	373	311	317	
378	415	330	324	341	368	345	314	
371	391	365	332	332	370	330	295	
395	389	351	344	343	351	335	307	
347	389	335	371	325	288	354	318	
353	364	356	387	360	301	330	316	
373	372	347	343	334	353	328	334	
346	398	417	373	319	361	358	291	
380	368	332	397	359	360	333	295	
394	359	353	358	387	355	341	358	
413	361	363	383	305	366	374	309	
387	382	390	402	365	356	336	320	
396	375	336	364	345	319	357	329	
374	368	349	326	346	366	332	317	
398	361	370	334	352	363	347	326	
359	359	355	352	370	353	328	338	
396	365	371	377	361	387	337	300	
358	390	331	340	332	375	336	321	
413	341	350	374	367	325	342	326	
391	358	384	358	336	305	363	313	
364	349	360	364	337	334	336	332	
383	366	394	373	315	344	315	289	
379	382	371	334	311	366	333	320	
384	366	373	332	375	352	357	311	
366	366	355	360	351	374	298	294	
381	385	365	354	363	345	332	296	
368	360	370	327	356	351	341	324	
427	343	402	338	354	357	327	320	
356	383	358	357	368	341	338	329	
374	363	347	382	345	357	355	300	
354	357	345	341	329	329	338	325	
373	392	390	317	367	348	322	303	
388	359	375	336	332	359	326	307	
392	407	360	358	346	374	308	315	
399	405	391	362	356	343	351	319	
378	343	366	373	358	368	336	281	
407	392	353	380	367	373	367	317	
389	383	387	359	351	321	303	314	
388	350	363	345	349	355	303	322	
380	375	360	375	360	335	338	314	
364	384	340	367	352	343	327	314	
403	348	368	354	326	367	312	341	
399	327	344	332	349	339	320	288	
372	361	330	368	332	349	324	332	
373	359	380	329	380	382	324	292	
374	391	364	366	354	371	321	308	
361	390	390	324	380	365	339	316	
361	371	339	335	392	355	322	307	
380	397	378	383	333	325	307	282	
397	372	358	393	351	342	337	329	
364	388	357	372	319	339	337	304	
393	361	358	321	331	329	338	329	
379	397	334	364	344	343	347	317	
379	368	320	357	337	347	289	318	
345	356	355	325	331	330	321	328	
361	374	366	359	379	369	310	291	
354	385	343	330	347	373	318	297	
400	360	349	356	360	349	335	301	
369	348	348	352	376	361	303	323	
371	386	358	390	343	340	355	324	
395	389	344	351	354	317	353	328	
417	371	343	354	322	339	312	285	
352	341	376	343	370	341	338	296	
398	361	359	319	338	342	310	300	
370	365	365	357	343	358	358	335	
378	411	375	389	344	336	353	324	
336	359	380	340	372	350	334	305	
363	375	351	402	323	365	331	297	
348	366	352	369	357	313	299	283	
354	359	370	350	327	344	325	294	
413	348	324	358	330	354	344	303	
355	381	393	371	333	354	327	351	
385	361	362	374	359	325	314	318	
354	365	382	316	346	351	295	321	
392	348	352	368	315	348	307	291	
357	387	346	333	338	354	348	306	
370	343	352	360	352	362	319	324	
381	394	367	325	328	335	300	283	
379	393	381	364	354	342	369	312	
387	332	397	373	324	323	319	314	
378	341	411	357	321	319	316	311	
370	385	372	326	358	300	348	308	
347	362	344	346	344	333	336	303	
384	362	376	340	343	343	336	309	
384	367	370	348	325	342	325	286	
394	355	367	320	325	360	305	285	
388	391	367	372	349	300	334	337	
354	339	361	333	331	308	337	335	
364	362	361	364	355	323	333	320	
372	383	355	356	323	352	283	299	
380	347	376	335	297	372	316	342	
366	357	349	345	367	344	317	304	
389	350	359	351	329	310	348	308	
338	357	379	357	341	346	353	321	
399	345	344	354	348	312	329	294	
371	356	346	324	356	340	349	289	
374	346	349	355	331	325	346	297	
356	351	327	357	319	349	307	281	
358	345	364	339	357	360	316	287	
355	353	363	344	304	334	310	284	
369	334	345	372	332	344	318	314	
355	341	353	359	353	358	320	303	
366	346	332	360	343	306	334	307	
357	365	346	332	325	326	333	306	
374	363	347	343	316	316	311	332	
349	367	347	336	352	342	324	315	
343	392	326	338	355	346	286	354	
377	367	342	334	339	350	294	295	
353	339	359	388	344	323	312	329	
375	374	377	391	317	362	311	319	
350	348	346	366	352	343	334	319	
381	371	359	363	329	333	344	321	
374	377	321	363	351	349	319	314	
380	357	383	317	335	335	317	301	
364	362	347	346	331	335	306	335	
387	349	324	328	320	326	352	258	
380	335	351	380	336	349	337	298	
387	363	370	359	334	336	326	338	
361	395	351	373	326	310	352	305	
365	390	336	352	346	356	319	326	
391	361	354	363	345	319	333	313	
343	332	387	335	323	319	335	309	
353	321	351	363	311	313	307	344	
399	361	347	331	372	333	316	316	
370	339	378	379	349	340	342	304	
356	376	347	344	329	337	347	320	
352	354	341	343	305	346	307	313	
360	349	359	361	369	306	354	323	
383	402	338	318	344	305	309	300	
364	372	359	360	348	320	326	313	
389	337	337	367	316	318	370	295	
370	322	344	341	316	361	323	294	
326	343	362	376	337	328	340	337	
357	327	378	345	366	352	321	321	
394	341	331	317	368	337	345	295	
316	354	366	362	337	326	284	292	
371	346	334	341	345	312	323	322	
361	365	336	314	342	349	297	332	
352	342	329	348	309	355	317	296	
318	381	347	363	328	347	353	284	
368	381	341	377	356	337	304	321	
356	368	326	334	318	349	305	290	
367	359	344	353	349	327	342	334	
346	337	353	335	329	346	315	343	
345	340	341	339	381	308	323	297	
378	349	329	344	313	332	323	315	
368	341	347	338	339	329	337	303	
382	348	346	355	340	341	302	317	
361	359	359	341	330	337	303	324	
351	400	335	374	329	320	324	326	
349	339	372	375	333	329	306	300	
377	363	322	363	343	324	307	280	
352	372	339	318	301	340	309	291	
365	384	335	382	347	336	342	324	
381	366	354	345	338	316	300	328	
370	359	352	340	363	343	317	288	
367	330	358	356	333	333	312	313	
360	360	366	345	318	313	367	319	
371	367	357	330	329	324	311	263	
353	377	325	355	330	331	303	311	
369	359	327	356	331	329	322	292	
351	358	349	336	360	341	320	308	
340	405	318	340	358	344	305	317	
350	369	333	352	345	341	316	312	
336	373	371	354	354	313	327	308	
344	372	341	309	321	330	343	291	
385	394	357	345	338	342	313	308	
358	368	354	340	295	321	323	302	
354	344	402	320	323	293	295	292	
337	341	344	353	333	316	336	309	
356	342	362	330	333	351	322	305	
339	339	346	328	332	345	298	303	
343	362	356	354	333	361	361	294	
377	344	344	355	301	308	354	289	
370	316	338	338	325	336	310	271	
352	349	352	336	328	326	300	281	
388	362	318	355	358	313	314	309	
338	395	337	324	329	326	298	295	
365	361	358	342	327	344	329	300	
377	349	339	299	303	304	288	296	
335	369	341	323	315	343	310	301	
367	326	383	383	343	328	335	306	
395	363	361	346	320	321	316	291	
365	345	324	326	339	329	330	320	
334	336	325	327	342	307	310	302	
370	372	361	346	363	338	322	301	
347	342	325	326	324	347	317	328	
372	344	339	360	344	314	303	304	
359	340	354	336	355	366	297	282	
362	382	328	321	362	344	305	305	
384	353	348	331	329	343	309	310	
371	339	316	318	333	345	333	299	
352	338	341	360	359	337	331	300	
374	348	341	318	334	313	271	326	
351	354	325	332	335	314	327	290	
353	383	340	368	327	327	302	304	
327	364	323	339	298	304	329	313	
361	333	338	309	330	310	323	317	
372	344	351	381	322	303	332	283	
388	328	323	325	348	298	348	317	
363	362	347	324	310	342	337	268	
384	334	324	353	363	334	359	308	
359	325	344	350	311	312	313	321	
353	358	362	303	346	300	354	327	
343	346	348	350	318	297	289	293	
343	336	322	349	345	360	306	267	
337	333	345	359	319	315	368	286	
362	327	305	322	327	331	293	280	
385	339	382	328	332	319	308	303	
357	343	351	328	309	321	338	297	
318	370	323	342	338	340	304	286	
357	324	334	312	340	327	309	301	
344	367	355	345	342	337	305	294	
345	374	314	341	306	357	332	327	
360	356	327	309	293	336	303	291	
390	357	334	348	348	351	308	270	
389	362	326	357	316	315	287	334	
363	314	363	323	345	327	319	340	
327	372	333	348	322	305	313	303	
323	355	334	341	320	315	309	289	
350	380	350	346	318	311	274	281	
354	312	316	362	320	333	289	306	
333	346	333	321	304	327	312	258	
363	336	352	360	325	328	295	281	
368	344	350	295	315	292	311	274	
348	355	323	367	320	325	317	299	
370	302	359	318	317	333	320	283	
327	358	351	399	327	319	305	264	
380	344	334	334	319	287	313	281	
344	315	329	356	320	328	337	299	
361	344	358	328	331	329	329	282	
355	363	332	347	354	354	307	284	
347	320	371	324	335	299	325	293	
349	330	329	315	320	343	296	273	
374	353	357	348	316	336	309	342	
345	342	339	338	308	318	294	323	
349	338	330	321	311	291	307	267	
380	347	305	323	316	336	315	268	
366	351	340	319	324	336	308	313	
346	337	342	332	359	345	288	292	
356	347	300	353	339	322	308	294	
347	349	329	331	353	341	327	296	
341	345	320	338	341	356	290	301	
359	337	312	343	316	327	326	294	
348	344	321	328	320	284	295	286	
373	372	355	356	317	316	327	290	
363	317	339	317	330	306	287	301	
361	320	373	356	334	319	319	279	
359	372	357	301	313	318	333	286	
371	326	319	331	320	297	343	301	
342	337	336	340	319	340	337	326	
314	336	357	338	322	311	321	262	
374	369	330	331	359	332	314	290	
327	347	373	340	341	335	307	299	
380	320	362	318	328	353	312	275	
341	342	366	325	357	300	320	270	
349	320	316	319	333	347	311	319	
360	356	311	325	314	329	316	307	
357	344	332	336	333	315	284	310	
347	341	344	304	313	365	325	325	
330	329	366	333	303	326	329	311	
346	353	332	341	342	307	317	304	
372	332	344	333	342	338	305	300	
377	363	317	336	306	320	298	300	
348	349	307	300	304	310	323	311	
328	361	351	338	337	296	308	282	
369	372	318	318	327	319	290	276	
341	295	328	339	316	352	307	268	
344	349	323	328	340	324	318	263	
329	314	317	346	297	323	292	289	
359	325	327	340	316	318	324	290	
366	336	338	334	311	288	292	284	
326	317	352	342	313	344	295	286	
360	376	338	338	323	359	305	293	
304	311	340	353	305	293	315	286	
369	333	349	349	324	299	285	301	
359	356	324	330	297	333	318	305	
335	349	340	305	295	314	302	275	
368	370	345	340	324	305	351	279	
387	350	330	313	324	321	286	277	
357	309	349	330	342	328	293	284	
390	380	301	315	320	310	301	291	
327	340	347	328	309	313	304	299	
365	341	313	352	336	322	308	327	
342	361	327	306	296	313	292	270	
319	345	334	353	352	302	330	332	
320	337	372	308	309	327	279	324	
354	334	300	323	287	309	332	276	
343	324	346	305	301	324	310	296	
371	315	364	343	348	339	290	292	
332	363	334	345	323	316	325	311	
354	328	325	322	322	306	297	318	
341	349	337	332	306	298	289	279	
381	345	327	318	306	323	325	307	
348	331	358	312	328	323	307	249	
376	312	336	303	330	315	305	272	
295	315	333	322	294	311	302	307	
376	337	325	338	337	322	343	291	
344	308	339	355	337	343	298	296	
369	302	337	316	313	311	326	278	
338	380	373	310	332	311	306	316	
349	318	347	356	324	302	306	272	
343	329	357	289	354	353	301	269	
375	345	335	324	325	309	333	288	
341	315	333	316	319	298	313	293	
331	333	323	282	278	314	278	312	
355	360	353	327	316	312	271	273	
371	349	336	344	322	329	349	290	
336	362	316	333	335	314	276	318	
346	377	341	319	325	330	306	280	
342	355	345	346	326	320	328	286	
326	335	349	317	312	298	297	284	
334	346	319	333	313	315	295	275	
313	341	316	336	334	349	307	279	
343	346	320	332	325	341	291	264	
351	346	337	299	326	309	297	283	
340	337	334	317	318	334	300	280	
332	330	315	320	287	281	271	275	
333	375	323	348	336	305	274	263	
353	341	328	324	325	309	315	283	
328	343	330	318	284	321	297	287	
337	338	322	313	315	321	282	281	
342	324	318	332	304	299	284	321	
375	352	320	335	311	320	295	299	
320	333	309	316	300	316	284	263	
343	336	327	320	319	300	319	262	
375	332	348	303	286	278	318	253	
363	311	336	330	306	295	326	270	
354	298	334	286	302	303	285	255	
317	306	313	325	314	299	313	300	
353	355	338	328	316	285	279	275	
343	350	340	312	314	299	282	299	
362	341	331	301	306	296	329	293	
333	330	326	311	331	335	318	281	
373	321	354	344	310	324	262	305	
378	336	364	322	298	312	279	312	
361	337	302	320	344	316	305	263	
348	328	347	331	324	320	272	287	
346	305	331	317	300	285	317	264	
332	351	346	290	316	301	283	250	
326	371	311	321	320	313	294	301	
349	324	320	358	319	331	299	293	
346	342	315	341	323	285	327	303	
366	351	300	360	305	313	297	276	
318	316	316	344	329	310	300	266	
308	333	331	327	334	327	301	313	
361	304	347	365	345	318	313	294	
312	325	348	317	306	325	276	277	
344	322	325	262	317	347	304	313	
368	337	329	340	326	310	248	280	
349	334	311	284	291	308	287	270	
361	311	334	321	306	293	322	295	
365	336	349	333	332	330	269	283	
