# Supplementary material for: Anomalous deep-red luminescence of perylene black analogues with strong π-π interactions
Source: Nat Commun. 2023 Apr 6;14:1922. doi: 10.1038/s41467-023-37171-y (PMC10079835; doi:10.1038/s41467-023-37171-y)
Supplement: Supplementary file 3 — Source data [file 41467_2023_37171_MOESM3_ESM.zip › DATA/Temperature-dependent PL spectra and fluorescence decay of crystalline film/Supplementary Fig. 24b/810-480nm-240k-300k.txt]

#HydraHarp 400  Histogram Data			10/10/2020 03:20:57 PM
#channels per curve
6500
#display curve no.
0	1	2	3	4	5	6	
#memory block no.
0	2	4	6	8	10	12	
#ns/bin
0.0020	0.0020	0.0020	0.0020	0.0020	0.0020	0.0020	
#counts
161	177	116	87	79	65	52	
282	273	232	172	101	110	92	
306	260	206	152	120	100	68	
310	259	236	172	128	119	100	
310	263	211	194	120	108	107	
332	275	223	148	125	102	114	
304	274	228	189	103	117	73	
304	292	219	165	122	92	85	
298	286	206	181	121	101	89	
296	261	222	161	120	111	94	
316	279	218	174	102	81	111	
299	265	207	158	133	100	78	
305	274	237	150	113	96	83	
294	236	227	156	122	86	86	
302	253	234	159	94	102	85	
267	259	221	147	114	109	71	
289	293	213	186	136	98	100	
296	270	212	155	105	106	89	
305	280	201	162	130	89	96	
289	284	254	165	127	82	80	
281	274	213	157	110	95	101	
294	254	227	159	119	102	90	
279	253	216	156	127	86	101	
287	267	229	186	126	82	98	
280	240	244	154	139	93	89	
284	248	218	150	123	112	86	
291	281	212	157	138	115	84	
280	260	233	157	99	105	104	
302	284	224	157	112	90	91	
289	283	217	166	136	94	88	
281	245	213	155	127	103	99	
260	261	238	153	120	89	85	
260	265	205	168	107	90	89	
297	279	216	157	113	103	75	
293	288	199	158	117	99	90	
269	251	211	181	124	98	92	
307	250	241	166	124	104	82	
313	265	231	179	96	96	90	
286	242	242	164	128	110	106	
284	272	231	152	114	107	83	
236	256	211	166	122	102	92	
308	258	212	188	115	92	88	
265	248	198	175	114	112	74	
257	263	199	165	109	101	87	
300	261	202	185	122	102	98	
300	251	205	182	127	89	88	
305	271	195	158	95	94	104	
276	291	237	162	111	92	80	
250	260	194	167	129	86	72	
278	253	202	145	99	86	97	
266	243	222	190	108	80	96	
286	267	244	142	115	84	110	
308	260	204	160	115	92	71	
285	257	211	187	130	99	92	
251	263	237	166	113	99	94	
277	276	199	161	134	96	97	
276	265	221	157	116	99	78	
289	260	209	183	122	89	100	
269	260	213	171	117	99	89	
305	252	223	149	132	93	91	
328	266	215	149	113	103	100	
282	256	214	183	132	94	95	
282	266	237	184	117	100	70	
279	281	182	152	121	109	71	
272	261	227	166	116	119	83	
288	259	217	129	122	102	85	
298	259	235	159	134	102	97	
274	268	207	170	103	84	81	
314	254	238	155	122	94	85	
313	240	239	155	151	87	91	
290	266	217	173	131	118	94	
271	244	225	175	111	90	89	
272	265	230	167	131	108	87	
299	266	241	170	101	94	87	
286	238	218	188	132	109	80	
276	260	215	170	101	94	90	
261	234	233	181	117	102	97	
281	263	213	171	123	96	85	
268	254	218	147	121	97	77	
279	280	185	169	91	96	80	
311	275	209	170	120	83	85	
278	248	234	167	112	104	98	
289	275	218	148	121	103	97	
288	254	226	174	107	81	77	
275	255	230	172	120	89	103	
247	289	200	179	127	99	88	
272	247	228	164	98	104	79	
302	249	214	169	99	85	93	
322	250	194	173	121	86	85	
267	231	225	165	106	104	75	
275	256	225	158	103	96	85	
278	252	217	168	112	101	74	
292	254	244	153	133	107	96	
293	248	205	182	123	86	83	
292	255	231	141	117	124	89	
278	255	221	160	123	104	82	
302	268	208	160	102	102	83	
313	261	231	157	121	76	91	
283	249	213	180	100	90	89	
285	283	217	150	120	86	91	
300	282	208	170	96	78	87	
286	274	193	149	112	96	91	
256	231	206	155	113	89	86	
273	295	199	187	133	100	88	
256	256	235	170	103	97	81	
260	253	183	157	104	100	88	
272	249	214	165	134	100	89	
250	250	222	178	106	91	116	
277	242	209	165	108	82	79	
304	238	203	158	126	75	85	
306	213	201	165	111	97	87	
304	244	231	175	115	91	102	
282	272	206	154	114	93	85	
288	258	183	165	118	99	91	
292	250	211	152	118	87	110	
268	279	231	169	125	103	81	
267	272	224	173	108	93	101	
285	237	199	150	95	100	84	
282	242	205	177	98	98	101	
303	267	191	170	121	100	102	
253	275	196	154	131	76	77	
285	260	221	159	133	107	87	
279	271	220	158	109	101	89	
290	286	219	186	114	111	95	
289	255	203	161	116	89	91	
265	273	200	151	93	104	100	
282	231	229	164	109	72	91	
290	264	207	150	109	91	91	
312	257	218	156	127	98	89	
298	228	208	149	109	90	88	
267	271	211	153	109	93	93	
302	251	220	140	125	89	84	
290	237	223	171	133	108	88	
286	255	210	164	121	90	84	
243	248	190	167	117	104	98	
279	250	248	167	134	109	71	
305	272	187	160	103	91	93	
272	282	191	142	109	83	104	
273	257	235	147	92	88	80	
287	281	200	152	105	89	76	
267	269	220	169	126	109	79	
255	255	209	136	122	94	92	
263	261	218	179	107	102	82	
290	247	209	180	115	87	87	
284	246	230	182	102	98	105	
271	244	189	165	109	106	89	
274	248	205	133	109	107	85	
264	217	194	165	111	89	79	
271	253	206	180	114	92	80	
303	269	205	162	83	109	91	
294	253	181	142	103	95	68	
282	247	225	154	126	90	96	
261	231	211	179	77	87	74	
287	229	223	145	118	108	93	
287	243	216	157	112	89	86	
243	235	200	148	119	112	82	
245	265	216	160	107	89	96	
312	271	204	195	111	98	87	
257	237	203	145	100	103	83	
255	257	215	166	105	113	106	
254	250	222	148	126	92	77	
280	245	189	151	102	98	76	
250	224	204	169	115	84	85	
274	253	207	148	120	112	89	
267	246	221	159	133	91	103	
293	266	201	170	111	105	84	
271	245	191	128	114	100	84	
262	260	224	162	95	95	105	
292	247	200	156	104	117	94	
297	225	225	133	135	97	77	
264	274	213	161	105	91	67	
248	275	244	159	129	102	88	
291	234	211	161	98	74	59	
282	207	219	148	100	84	81	
280	255	211	161	110	83	89	
284	245	238	141	103	94	90	
284	250	203	149	110	84	84	
309	248	208	146	111	104	90	
307	217	210	150	106	97	85	
301	261	201	139	123	95	79	
268	237	219	146	127	83	94	
277	229	208	137	115	99	69	
267	239	226	149	104	93	75	
266	229	203	164	104	90	76	
257	242	216	178	120	79	83	
252	266	207	168	106	99	68	
267	258	219	174	100	75	90	
265	234	216	146	93	86	78	
255	247	228	158	112	97	98	
293	266	247	153	123	93	82	
257	216	196	151	108	105	81	
237	271	218	158	104	94	102	
291	254	213	166	97	83	87	
254	250	211	157	100	96	89	
275	238	221	149	123	92	80	
262	234	236	158	111	94	80	
258	268	196	155	118	109	75	
277	238	191	165	117	87	79	
256	241	224	158	121	99	82	
251	249	205	150	118	107	73	
250	239	198	166	114	91	76	
232	241	201	153	101	83	74	
262	234	188	151	122	93	83	
258	248	218	157	114	95	80	
296	245	208	172	101	83	89	
300	236	190	189	111	92	75	
273	259	191	167	89	91	72	
285	251	205	165	79	83	107	
261	243	200	143	103	101	111	
270	248	215	151	94	101	73	
298	268	187	174	110	100	81	
279	233	196	157	106	85	86	
262	256	237	139	97	84	87	
273	238	222	156	114	85	82	
262	229	199	166	96	85	86	
267	252	214	143	111	87	98	
271	227	225	157	103	88	85	
260	249	215	154	103	100	85	
311	234	212	152	115	84	76	
266	272	214	149	114	102	91	
263	223	231	148	103	91	81	
254	254	221	141	114	118	75	
270	218	196	152	91	87	90	
282	255	209	137	98	84	90	
280	231	240	174	100	93	80	
255	225	208	140	120	87	81	
281	249	196	138	101	108	87	
294	232	204	173	111	87	72	
274	265	214	149	107	85	99	
278	224	209	156	119	94	90	
268	243	192	138	134	94	102	
257	255	236	155	105	86	76	
261	254	217	146	123	103	74	
288	232	241	156	95	90	87	
302	232	205	169	114	92	86	
254	239	195	138	125	94	88	
282	249	207	141	120	100	84	
277	253	191	166	113	81	98	
271	252	192	138	109	107	76	
284	243	221	167	102	91	88	
260	254	235	141	107	107	85	
263	233	212	165	110	107	85	
292	202	200	180	137	97	99	
270	232	220	155	130	102	97	
263	243	207	147	114	94	83	
250	263	209	184	90	83	97	
259	246	217	169	107	114	85	
268	247	209	155	98	129	99	
253	236	201	161	98	97	88	
276	255	213	167	119	105	87	
280	245	230	145	133	108	88	
281	269	242	176	117	111	101	
305	238	235	168	140	107	108	
269	231	207	170	118	102	104	
286	266	208	172	116	113	91	
274	293	239	156	119	105	98	
276	242	210	181	111	105	117	
265	245	193	135	119	109	119	
271	258	213	156	102	106	108	
304	250	204	187	112	110	92	
283	238	201	159	125	96	117	
294	262	230	183	135	115	110	
254	252	236	181	122	108	90	
294	270	229	170	113	124	115	
300	228	249	195	154	113	107	
303	260	216	167	129	108	107	
296	249	225	192	130	121	115	
290	260	219	177	142	127	123	
272	257	216	187	148	108	129	
260	259	227	196	134	111	134	
319	264	224	184	151	132	128	
306	268	226	196	132	118	134	
329	294	233	187	152	128	127	
274	307	243	194	147	142	109	
294	263	230	202	162	132	139	
308	285	260	215	166	145	135	
280	266	265	217	144	173	138	
289	279	248	202	165	143	150	
337	246	238	194	183	147	151	
319	306	257	211	180	155	161	
302	264	271	217	142	115	162	
308	284	228	222	168	146	156	
311	285	253	201	161	188	164	
318	276	263	207	182	163	130	
330	292	234	225	177	156	136	
352	292	267	242	170	184	170	
387	297	273	201	176	189	195	
342	316	271	239	147	172	189	
327	325	253	255	185	189	173	
322	344	301	229	211	168	177	
344	292	263	230	195	195	178	
315	317	273	215	201	177	162	
353	299	310	227	193	206	202	
352	302	282	267	189	183	202	
342	301	282	243	217	208	225	
342	322	302	266	214	221	235	
330	351	296	250	208	238	225	
353	356	313	245	224	207	234	
323	319	321	233	228	238	225	
358	296	285	262	222	218	198	
368	328	339	281	254	215	257	
390	350	299	252	222	254	262	
378	365	333	290	246	254	244	
408	365	337	272	267	224	237	
390	346	328	302	240	281	224	
395	364	356	306	231	270	255	
380	370	338	266	261	255	249	
411	358	363	319	246	278	262	
382	357	328	281	265	273	258	
406	363	356	313	306	289	281	
398	337	343	336	289	306	292	
413	358	377	333	300	293	291	
437	369	384	338	275	300	314	
413	384	336	316	287	288	278	
450	394	365	322	291	299	335	
418	417	358	348	292	327	288	
384	374	364	363	312	318	313	
414	370	355	369	325	344	330	
446	408	365	361	353	321	323	
415	392	370	361	339	340	340	
446	410	390	361	317	331	343	
400	425	410	385	332	299	361	
452	424	434	347	354	367	360	
420	427	417	402	358	347	327	
446	464	410	424	325	368	356	
445	452	428	406	354	362	406	
499	467	444	379	374	361	424	
493	457	430	427	403	345	400	
486	456	384	395	389	382	362	
483	448	456	416	393	409	415	
487	491	472	396	401	418	409	
485	482	448	431	404	403	417	
509	454	425	408	435	395	411	
517	491	445	441	400	401	440	
491	465	486	478	432	438	461	
481	511	463	441	432	441	469	
537	507	480	468	413	433	414	
484	472	504	455	422	435	467	
540	520	504	466	460	442	469	
541	499	529	460	441	457	515	
551	514	500	459	458	455	461	
549	490	521	505	465	487	487	
517	523	475	504	459	476	449	
527	574	511	517	460	475	485	
555	545	507	509	482	503	524	
547	548	515	487	521	500	482	
588	583	551	515	491	454	492	
563	556	580	506	518	483	525	
578	564	526	500	517	528	483	
554	536	503	581	491	523	513	
544	607	512	523	519	546	527	
543	610	601	557	557	495	549	
579	583	587	558	495	493	575	
584	562	569	547	546	551	529	
586	604	551	585	539	527	568	
616	607	568	577	566	529	586	
581	578	600	536	570	557	579	
628	603	573	578	553	524	609	
622	599	608	595	570	600	589	
604	651	607	571	587	589	636	
604	595	596	564	614	615	574	
632	599	614	598	547	637	612	
612	639	614	587	584	612	587	
616	619	599	599	588	625	613	
636	630	638	585	575	613	624	
654	671	663	628	529	620	639	
669	696	635	616	595	649	630	
661	626	647	666	660	615	676	
698	645	637	632	646	616	643	
655	700	639	666	631	638	651	
669	710	663	605	636	648	667	
681	669	716	691	654	682	681	
704	651	636	672	713	687	686	
706	647	640	671	663	665	710	
673	705	641	750	640	693	721	
718	635	716	652	642	664	678	
737	676	654	677	692	655	705	
701	659	716	713	644	672	688	
751	698	647	680	704	737	733	
626	694	685	691	721	734	741	
711	681	707	734	695	648	705	
684	703	712	684	685	730	707	
697	740	682	748	676	719	759	
689	709	721	710	741	690	746	
750	732	702	721	739	781	797	
762	707	752	767	758	739	730	
768	711	746	748	698	753	739	
696	752	740	754	742	783	801	
794	734	745	708	753	781	742	
730	777	760	726	784	730	757	
827	793	797	795	763	744	806	
750	779	789	731	767	718	773	
753	726	776	787	734	790	793	
786	807	800	775	808	817	783	
776	760	779	785	770	840	760	
722	781	729	791	799	838	781	
790	791	760	798	814	811	818	
770	840	824	806	783	840	834	
792	761	764	813	817	830	843	
797	821	800	806	800	820	839	
863	788	790	791	776	819	777	
813	806	786	831	829	815	817	
794	809	811	795	846	794	840	
814	798	838	857	795	836	857	
861	896	831	862	856	841	856	
817	833	798	870	835	874	894	
849	836	856	870	866	818	888	
926	810	847	889	818	810	878	
843	825	822	843	817	871	887	
891	817	847	819	844	863	857	
851	880	854	858	872	865	929	
887	913	884	841	843	828	835	
883	839	800	812	857	873	942	
862	888	854	850	840	835	900	
859	876	896	857	922	886	975	
914	838	875	850	891	865	888	
907	868	904	882	865	900	938	
892	883	935	906	863	890	922	
932	891	880	919	880	926	913	
903	889	901	863	975	876	911	
919	900	822	899	877	915	901	
883	858	909	907	875	933	978	
888	907	899	952	933	950	965	
891	921	869	904	987	926	989	
871	908	875	923	898	904	986	
898	919	909	929	950	917	1009	
886	928	903	934	948	955	943	
935	934	950	939	958	949	958	
943	902	922	955	956	923	957	
920	946	885	972	912	927	1045	
924	906	921	882	960	962	983	
975	965	967	994	947	965	1019	
970	932	901	926	947	1012	965	
881	883	952	1006	984	954	1026	
943	979	936	1000	1019	936	973	
932	932	948	919	932	995	968	
955	950	948	994	964	964	1029	
958	937	967	986	933	934	1067	
894	974	916	948	986	955	983	
939	956	964	936	994	997	1015	
973	980	892	985	987	984	997	
988	1024	971	970	970	1026	1010	
922	990	989	955	1007	1026	1073	
940	941	938	1003	1008	1066	1015	
995	947	957	932	1020	1099	1041	
994	942	988	1041	1040	1061	1077	
1025	1003	1009	965	1110	1021	1049	
966	944	1005	1013	1097	1029	1091	
936	1037	996	1032	1013	1018	1070	
960	997	1001	997	1040	1023	1052	
953	1047	1041	1032	1061	1073	1056	
1058	1008	1027	995	1006	996	1046	
953	1038	975	1005	1044	1007	1103	
1006	981	1023	1131	1040	1076	1108	
1055	1024	1008	989	1083	1041	1080	
1065	1022	1036	999	1026	1064	1077	
1031	977	982	1087	1054	1061	1105	
1036	1039	1006	1048	1067	1124	1134	
1011	1000	972	1073	1129	1062	1090	
1083	1027	1014	1085	1073	1035	1099	
1080	1001	1076	1101	1098	1052	1061	
1070	1015	1022	1062	1052	1089	1035	
1068	1021	1083	1091	1046	1053	1135	
1011	1088	977	1012	1087	1039	1121	
1042	1031	1071	1061	1047	1013	1080	
1062	1004	1040	1130	1087	1158	1106	
1065	1023	989	1081	1057	1127	1107	
1017	1029	1068	1058	1067	1173	1149	
1103	1009	1036	1061	1080	1097	1104	
1018	1082	1116	1064	1063	1112	1138	
1071	1054	1041	1093	1073	1175	1094	
1103	1039	1134	1067	1070	1083	1168	
1043	1030	1087	1134	1095	1160	1128	
1110	967	1076	1072	1103	1089	1134	
1106	1079	1097	1098	1178	1146	1130	
1073	1102	1092	1114	1125	1050	1125	
1049	1080	1096	1099	1140	1150	1184	
1068	1138	1107	1188	1075	1082	1147	
1131	1099	1094	1129	1122	1139	1145	
1084	1086	1034	1199	1082	1193	1137	
1054	1092	1149	1155	1164	1176	1207	
1121	1085	1044	1125	1154	1140	1179	
1099	1111	1050	1163	1224	1130	1160	
1152	1040	1094	1110	1157	1105	1196	
1132	1101	1140	1112	1137	1154	1215	
1100	1122	1093	1181	1192	1118	1242	
1083	1122	1156	1145	1135	1139	1196	
1071	1142	1126	1153	1143	1151	1167	
1147	1114	1087	1149	1179	1165	1222	
1124	1162	1146	1135	1164	1192	1234	
1172	1117	1185	1155	1158	1122	1255	
1126	1093	1111	1215	1134	1226	1224	
1111	1067	1125	1157	1152	1178	1248	
1139	1152	1144	1145	1206	1195	1293	
1156	1144	1138	1211	1167	1262	1283	
1094	1173	1119	1192	1193	1184	1181	
1159	1134	1137	1176	1102	1134	1225	
1079	1162	1129	1190	1166	1218	1252	
1154	1196	1171	1226	1178	1236	1232	
1149	1142	1148	1214	1151	1243	1212	
1124	1189	1180	1235	1242	1192	1260	
1099	1192	1127	1145	1216	1266	1274	
1144	1192	1163	1187	1171	1257	1284	
1105	1210	1167	1175	1206	1197	1263	
1180	1211	1212	1211	1219	1242	1271	
1172	1065	1227	1260	1158	1227	1258	
1222	1152	1178	1153	1375	1259	1239	
1243	1206	1184	1264	1154	1236	1297	
1177	1095	1098	1209	1227	1228	1298	
1129	1077	1183	1272	1240	1286	1243	
1149	1217	1103	1240	1203	1244	1281	
1247	1183	1203	1239	1171	1285	1252	
1193	1197	1219	1291	1213	1213	1317	
1175	1171	1225	1215	1184	1255	1234	
1210	1225	1245	1239	1272	1255	1286	
1230	1131	1216	1250	1248	1300	1282	
1236	1192	1222	1236	1215	1209	1271	
1187	1270	1252	1270	1339	1289	1290	
1256	1215	1237	1238	1301	1238	1289	
1182	1229	1290	1275	1271	1254	1334	
1201	1180	1172	1272	1295	1281	1282	
1156	1257	1146	1287	1264	1295	1282	
1249	1159	1162	1217	1278	1262	1318	
1223	1206	1202	1208	1314	1238	1305	
1189	1222	1257	1256	1286	1305	1351	
1195	1173	1170	1279	1286	1230	1317	
1249	1281	1188	1260	1299	1291	1320	
1292	1161	1290	1261	1233	1272	1346	
1227	1187	1149	1311	1274	1278	1282	
1260	1216	1198	1327	1242	1330	1324	
1195	1201	1164	1291	1282	1281	1371	
1241	1223	1217	1250	1241	1289	1374	
1286	1308	1300	1369	1270	1236	1298	
1229	1281	1215	1330	1277	1317	1353	
1331	1255	1259	1260	1301	1328	1328	
1291	1255	1313	1269	1317	1279	1310	
1199	1289	1355	1329	1303	1328	1333	
1223	1211	1217	1225	1254	1336	1386	
1220	1227	1265	1321	1301	1269	1309	
1232	1258	1298	1270	1255	1303	1338	
1285	1227	1269	1292	1278	1346	1345	
1223	1225	1266	1310	1340	1320	1431	
1292	1186	1240	1334	1302	1347	1390	
1275	1216	1259	1312	1313	1299	1425	
1293	1300	1254	1281	1279	1326	1389	
1241	1311	1264	1301	1302	1370	1353	
1239	1369	1247	1376	1348	1382	1369	
1280	1261	1308	1327	1328	1310	1380	
1312	1259	1309	1381	1374	1389	1439	
1309	1247	1296	1325	1351	1375	1352	
1236	1334	1307	1290	1264	1247	1400	
1282	1250	1270	1330	1347	1336	1405	
1236	1336	1358	1324	1406	1307	1417	
1376	1337	1304	1304	1331	1371	1391	
1290	1237	1247	1277	1341	1402	1415	
1339	1323	1337	1365	1334	1358	1401	
1305	1285	1288	1335	1331	1329	1378	
1296	1252	1354	1376	1459	1359	1428	
1307	1319	1301	1334	1317	1393	1387	
1323	1275	1321	1356	1402	1350	1362	
1244	1285	1310	1392	1416	1423	1369	
1324	1294	1322	1418	1316	1383	1443	
1366	1324	1354	1352	1383	1398	1333	
1328	1285	1322	1389	1399	1412	1380	
1331	1323	1297	1314	1370	1439	1436	
1284	1263	1368	1338	1303	1421	1410	
1317	1298	1340	1382	1400	1336	1394	
1272	1414	1364	1426	1408	1401	1386	
1242	1330	1365	1338	1348	1341	1406	
1322	1275	1376	1333	1347	1376	1372	
1347	1246	1362	1364	1346	1418	1383	
1275	1339	1354	1369	1372	1389	1424	
1289	1295	1359	1350	1382	1390	1454	
1323	1263	1353	1330	1356	1435	1437	
1367	1337	1379	1354	1398	1419	1383	
1334	1310	1397	1392	1449	1380	1396	
1288	1340	1350	1442	1407	1446	1487	
1366	1354	1372	1400	1338	1353	1470	
1347	1308	1357	1344	1444	1339	1481	
1379	1259	1346	1350	1458	1402	1436	
1280	1357	1338	1420	1384	1374	1444	
1344	1342	1387	1374	1462	1455	1471	
1353	1372	1332	1384	1386	1389	1468	
1355	1349	1407	1431	1432	1410	1478	
1399	1327	1339	1452	1466	1356	1438	
1377	1383	1391	1434	1382	1408	1497	
1396	1342	1383	1413	1486	1457	1409	
1323	1406	1359	1395	1423	1346	1426	
1436	1442	1347	1398	1459	1445	1493	
1376	1428	1438	1378	1462	1436	1528	
1429	1326	1426	1474	1424	1464	1453	
1433	1322	1391	1457	1398	1393	1472	
1423	1382	1371	1386	1388	1417	1539	
1337	1339	1421	1429	1461	1386	1483	
1371	1313	1383	1349	1519	1480	1507	
1364	1400	1459	1471	1409	1439	1525	
1387	1390	1381	1461	1423	1390	1441	
1428	1411	1395	1439	1457	1454	1587	
1404	1425	1395	1441	1484	1455	1477	
1330	1418	1419	1455	1413	1480	1507	
1483	1414	1441	1454	1375	1443	1490	
1353	1366	1399	1524	1422	1450	1521	
1390	1438	1380	1468	1423	1513	1546	
1324	1345	1453	1462	1485	1440	1573	
1397	1342	1432	1429	1506	1459	1552	
1394	1416	1424	1442	1442	1459	1485	
1408	1418	1404	1534	1444	1513	1500	
1356	1386	1435	1471	1503	1516	1533	
1401	1391	1443	1407	1492	1529	1497	
1380	1460	1380	1474	1474	1514	1568	
1397	1390	1412	1498	1464	1496	1545	
1481	1358	1416	1469	1462	1487	1523	
1455	1391	1442	1439	1500	1448	1571	
1366	1452	1416	1508	1507	1468	1529	
1390	1461	1441	1450	1486	1510	1506	
1459	1436	1480	1476	1504	1411	1520	
1360	1454	1476	1514	1515	1547	1561	
1437	1397	1379	1464	1456	1474	1519	
1459	1438	1446	1512	1493	1599	1558	
1418	1387	1420	1508	1509	1407	1499	
1480	1424	1502	1537	1547	1487	1490	
1457	1447	1452	1439	1437	1524	1507	
1451	1420	1398	1480	1538	1495	1471	
1459	1430	1417	1474	1450	1480	1575	
1433	1460	1410	1563	1465	1518	1504	
1401	1444	1481	1460	1435	1571	1536	
1504	1402	1433	1546	1493	1568	1553	
1438	1429	1498	1498	1472	1475	1568	
1481	1404	1409	1486	1560	1533	1589	
1379	1526	1467	1433	1511	1518	1590	
1436	1427	1412	1546	1464	1534	1520	
1507	1530	1549	1580	1529	1512	1613	
1441	1416	1454	1517	1538	1505	1617	
1470	1425	1483	1523	1509	1494	1633	
1441	1504	1456	1488	1580	1571	1557	
1495	1409	1471	1579	1497	1565	1609	
1443	1444	1495	1555	1581	1613	1634	
1420	1417	1474	1484	1547	1513	1561	
1400	1484	1526	1515	1488	1559	1639	
1452	1526	1529	1525	1533	1581	1606	
1448	1502	1445	1590	1590	1544	1632	
1560	1530	1488	1542	1521	1568	1568	
1469	1473	1450	1525	1533	1570	1643	
1537	1446	1519	1549	1475	1490	1487	
1478	1530	1487	1540	1532	1559	1645	
1496	1454	1603	1478	1536	1489	1541	
1439	1478	1508	1536	1561	1567	1602	
1507	1495	1515	1501	1521	1623	1575	
1415	1459	1478	1524	1618	1541	1549	
1462	1485	1492	1566	1572	1626	1559	
1532	1452	1410	1536	1605	1548	1592	
1497	1519	1550	1534	1528	1550	1550	
1548	1469	1529	1598	1518	1541	1654	
1429	1492	1511	1532	1512	1530	1680	
1480	1534	1540	1611	1566	1551	1556	
1516	1514	1596	1615	1588	1644	1675	
1500	1507	1580	1596	1560	1616	1576	
1519	1528	1456	1620	1504	1572	1664	
1545	1544	1463	1602	1533	1566	1674	
1513	1464	1527	1543	1569	1629	1609	
1489	1462	1518	1584	1583	1618	1566	
1551	1512	1534	1594	1506	1675	1656	
1510	1519	1529	1518	1540	1558	1604	
1491	1454	1538	1566	1571	1551	1560	
1550	1536	1554	1595	1569	1550	1655	
1545	1493	1567	1597	1493	1655	1583	
1504	1528	1638	1600	1594	1586	1649	
1498	1490	1558	1610	1602	1617	1671	
1537	1567	1614	1669	1553	1606	1553	
1543	1558	1548	1628	1631	1549	1581	
1508	1524	1561	1631	1565	1616	1628	
1590	1546	1546	1613	1549	1630	1694	
1560	1491	1576	1519	1574	1623	1670	
1545	1485	1512	1689	1661	1641	1633	
1461	1524	1563	1650	1562	1666	1711	
1562	1564	1584	1529	1558	1647	1713	
1509	1539	1516	1534	1573	1585	1608	
1610	1562	1564	1614	1549	1674	1679	
1553	1544	1533	1613	1630	1591	1671	
1534	1486	1611	1628	1613	1761	1574	
1595	1516	1593	1526	1613	1596	1619	
1494	1486	1532	1595	1605	1622	1620	
1520	1581	1535	1601	1601	1622	1676	
1559	1552	1576	1565	1640	1668	1602	
1520	1520	1560	1690	1600	1623	1647	
1551	1543	1665	1563	1577	1631	1665	
1558	1540	1506	1707	1605	1726	1617	
1467	1614	1648	1727	1623	1654	1637	
1630	1551	1648	1600	1572	1640	1675	
1508	1582	1575	1642	1602	1645	1640	
1604	1527	1588	1610	1528	1520	1648	
1529	1632	1528	1599	1600	1634	1714	
1492	1597	1578	1604	1641	1728	1725	
1567	1522	1596	1579	1629	1649	1786	
1631	1592	1608	1630	1616	1771	1714	
1647	1579	1613	1638	1618	1631	1743	
1572	1512	1608	1589	1610	1700	1696	
1526	1574	1563	1644	1638	1626	1768	
1576	1622	1584	1654	1690	1654	1730	
1601	1543	1617	1697	1635	1680	1670	
1573	1563	1603	1690	1651	1689	1669	
1581	1570	1690	1834	1664	1621	1753	
1550	1599	1570	1633	1588	1683	1749	
1594	1573	1635	1640	1662	1619	1608	
1581	1571	1592	1696	1671	1567	1696	
1608	1626	1592	1704	1691	1692	1662	
1597	1559	1597	1705	1611	1644	1690	
1616	1645	1617	1596	1642	1708	1750	
1669	1555	1595	1679	1674	1696	1709	
1619	1601	1620	1680	1641	1640	1751	
1614	1572	1566	1640	1592	1594	1738	
1594	1559	1706	1659	1626	1701	1760	
1551	1645	1632	1717	1651	1708	1711	
1643	1613	1570	1695	1638	1656	1741	
1555	1581	1640	1700	1760	1770	1691	
1651	1552	1714	1697	1679	1695	1699	
1652	1656	1594	1809	1672	1705	1768	
1650	1646	1635	1672	1705	1722	1709	
1656	1644	1671	1679	1710	1659	1707	
1584	1618	1668	1706	1714	1626	1746	
1650	1598	1695	1730	1703	1680	1721	
1635	1641	1664	1680	1744	1747	1717	
1638	1612	1643	1591	1653	1734	1787	
1670	1583	1704	1664	1700	1684	1778	
1640	1607	1683	1693	1693	1654	1746	
1549	1659	1662	1725	1664	1742	1705	
1642	1696	1650	1720	1663	1669	1705	
1698	1700	1662	1698	1698	1673	1770	
1728	1605	1573	1659	1682	1654	1745	
1721	1693	1624	1722	1692	1715	1743	
1650	1639	1665	1758	1656	1764	1690	
1636	1673	1685	1704	1657	1643	1696	
1661	1633	1664	1609	1721	1747	1773	
1609	1676	1720	1711	1729	1718	1815	
1600	1584	1696	1762	1607	1727	1669	
1669	1680	1669	1704	1760	1710	1779	
1619	1551	1573	1716	1761	1760	1714	
1715	1647	1644	1755	1693	1730	1742	
1696	1653	1681	1750	1749	1665	1754	
1664	1577	1687	1667	1780	1692	1712	
1670	1646	1618	1664	1749	1720	1730	
1577	1558	1643	1674	1717	1693	1800	
1608	1664	1672	1659	1657	1729	1791	
1725	1612	1729	1702	1783	1709	1766	
1650	1668	1637	1744	1750	1719	1770	
1719	1655	1726	1763	1725	1677	1792	
1647	1679	1687	1641	1747	1754	1795	
1584	1677	1653	1760	1690	1757	1772	
1672	1699	1708	1683	1699	1760	1828	
1619	1706	1691	1739	1765	1722	1782	
1683	1668	1710	1738	1761	1682	1822	
1720	1665	1776	1764	1764	1746	1706	
1661	1688	1755	1668	1734	1728	1712	
1688	1702	1799	1773	1825	1766	1731	
1629	1707	1635	1722	1724	1746	1797	
1665	1640	1724	1781	1658	1813	1790	
1627	1753	1729	1735	1780	1750	1707	
1623	1718	1688	1741	1764	1706	1737	
1709	1723	1719	1767	1685	1839	1727	
1714	1687	1803	1792	1759	1736	1789	
1676	1620	1701	1754	1758	1761	1834	
1671	1744	1728	1699	1764	1779	1845	
1673	1740	1653	1730	1724	1750	1758	
1681	1728	1769	1803	1784	1772	1706	
1677	1735	1720	1729	1720	1713	1826	
1699	1666	1748	1793	1772	1740	1762	
1666	1681	1747	1743	1695	1818	1825	
1686	1736	1651	1724	1735	1742	1843	
1688	1690	1678	1702	1752	1710	1762	
1751	1681	1720	1777	1741	1708	1787	
1753	1703	1771	1748	1801	1862	1802	
1704	1653	1729	1762	1778	1681	1816	
1683	1679	1708	1731	1719	1726	1789	
1784	1712	1706	1759	1770	1733	1773	
1637	1735	1638	1762	1787	1688	1805	
1766	1678	1711	1750	1720	1784	1832	
1747	1631	1757	1840	1764	1751	1802	
1675	1748	1690	1823	1768	1869	1745	
1759	1679	1697	1708	1709	1738	1727	
1696	1719	1751	1797	1750	1790	1803	
1706	1646	1652	1756	1783	1756	1837	
1670	1732	1719	1721	1731	1775	1778	
1695	1715	1757	1747	1707	1764	1767	
1684	1788	1697	1844	1777	1774	1786	
1679	1784	1665	1742	1761	1802	1877	
1732	1736	1780	1840	1764	1887	1862	
1646	1717	1732	1795	1830	1794	1880	
1676	1788	1791	1769	1738	1747	1804	
1666	1752	1730	1780	1786	1784	1768	
1758	1753	1677	1800	1862	1838	1809	
1756	1707	1737	1842	1714	1825	1798	
1620	1774	1838	1786	1774	1831	1826	
1702	1727	1711	1718	1793	1780	1772	
1740	1728	1695	1765	1784	1772	1834	
1754	1785	1750	1795	1702	1820	1777	
1724	1694	1714	1807	1728	1746	1810	
1751	1696	1735	1752	1758	1784	1905	
1800	1755	1784	1755	1713	1841	1781	
1759	1694	1755	1763	1868	1799	1844	
1747	1737	1795	1727	1734	1863	1804	
1743	1742	1715	1790	1669	1802	1788	
1706	1769	1734	1856	1798	1824	1863	
1724	1772	1732	1833	1815	1852	1841	
1757	1743	1763	1848	1699	1838	1893	
1738	1782	1739	1848	1778	1803	1746	
1712	1719	1723	1769	1853	1806	1876	
1731	1738	1719	1790	1780	1762	1843	
1769	1781	1709	1783	1783	1763	1823	
1744	1726	1775	1796	1756	1847	1879	
1798	1731	1771	1729	1798	1786	1826	
1792	1727	1737	1775	1844	1798	1807	
1776	1799	1721	1800	1841	1776	1816	
1712	1727	1809	1829	1717	1743	1842	
1791	1800	1803	1779	1795	1712	1827	
1738	1686	1695	1801	1798	1838	1827	
1754	1794	1754	1780	1743	1890	1783	
1778	1862	1778	1806	1785	1880	1838	
1809	1812	1712	1759	1805	1837	1807	
1762	1696	1851	1850	1840	1901	1877	
1717	1737	1886	1813	1830	1861	1832	
1726	1746	1840	1786	1785	1797	1854	
1732	1819	1784	1846	1772	1837	1800	
1743	1765	1731	1886	1863	1802	1880	
1845	1775	1749	1812	1784	1747	1854	
1760	1755	1785	1775	1799	1776	1802	
1771	1776	1769	1873	1766	1823	1747	
1733	1771	1807	1887	1779	1798	1835	
1846	1856	1755	1838	1787	1779	1832	
1725	1786	1817	1764	1819	1851	1795	
1783	1702	1760	1846	1776	1799	1866	
1772	1737	1806	1859	1763	1804	1812	
1858	1766	1717	1825	1865	1809	1833	
1746	1748	1834	1742	1798	1838	1833	
1789	1820	1752	1802	1778	1748	1828	
1784	1800	1809	1806	1878	1851	1854	
1786	1804	1791	1852	1784	1859	1865	
1727	1682	1777	1864	1822	1760	1934	
1693	1746	1766	1766	1879	1810	1811	
1784	1810	1745	1787	1748	1792	1835	
1820	1795	1768	1832	1747	1800	1799	
1794	1767	1765	1798	1873	1909	1795	
1770	1813	1714	1837	1840	1750	1862	
1798	1791	1742	1812	1813	1864	1856	
1766	1765	1730	1765	1794	1821	1910	
1842	1707	1721	1829	1831	1771	1818	
1733	1803	1709	1796	1818	1792	1954	
1737	1746	1839	1808	1786	1779	1795	
1833	1837	1736	1798	1843	1820	1822	
1778	1804	1779	1752	1780	1834	1826	
1823	1740	1839	1859	1770	1782	1837	
1753	1749	1771	1793	1887	1829	1823	
1804	1793	1786	1835	1812	1819	1840	
1767	1769	1675	1780	1808	1823	1833	
1726	1693	1828	1799	1821	1836	1918	
1792	1862	1890	1864	1800	1736	1802	
1850	1760	1828	1894	1695	1811	1845	
1917	1767	1830	1877	1750	1860	1883	
1739	1738	1739	1779	1890	1829	1922	
1796	1795	1792	1851	1835	1833	1861	
1862	1869	1811	1845	1751	1841	1834	
1723	1815	1770	1764	1856	1877	1995	
1816	1741	1697	1910	1820	1747	1899	
1801	1783	1838	1906	1837	1831	1898	
1804	1713	1804	1858	1780	1784	1842	
1799	1725	1750	1845	1870	1800	1832	
1790	1730	1771	1882	1833	1894	1812	
1799	1737	1726	1868	1797	1792	1891	
1773	1827	1823	1851	1817	1780	1872	
1833	1707	1823	1792	1802	1819	1794	
1711	1828	1768	1798	1751	1845	1813	
1815	1795	1766	1829	1823	1796	1874	
1769	1765	1816	1852	1845	1791	1785	
1815	1767	1803	1872	1824	1803	1942	
1778	1837	1784	1873	1729	1859	1890	
1764	1803	1796	1844	1892	1834	1815	
1692	1746	1804	1879	1781	1877	1815	
1850	1820	1808	1915	1848	1841	1842	
1801	1863	1822	1927	1798	1803	1827	
1811	1840	1775	1868	1834	1837	1873	
1809	1796	1804	1835	1827	1917	1856	
1782	1730	1855	1832	1787	1781	1794	
1844	1792	1862	1777	1741	1956	1922	
1881	1879	1841	1880	1825	1868	1899	
1868	1874	1808	1863	1859	1767	1864	
1857	1694	1865	1863	1800	1825	1892	
1854	1847	1752	1830	1872	1865	1884	
1817	1781	1819	1865	1753	1796	1879	
1902	1799	1878	1887	1867	1894	1828	
1811	1793	1817	1883	1869	1812	1895	
1807	1858	1874	1820	1795	1796	1946	
1813	1755	1792	1921	1818	1815	1924	
1889	1837	1731	1880	1962	1873	1879	
1784	1782	1804	1823	1824	1782	1874	
1778	1765	1877	1938	1881	1851	1834	
1792	1758	1838	1810	1818	1897	1869	
1734	1789	1853	1805	1807	1851	1905	
1825	1740	1755	1932	1793	1886	1907	
1789	1802	1778	1835	1891	1820	1846	
1885	1752	1723	1767	1786	1835	1912	
1849	1836	1755	1887	1883	1886	1838	
1868	1779	1864	1913	1830	1805	1872	
1849	1838	1770	1942	1884	1840	1889	
1860	1885	1804	1917	1858	1870	1844	
1793	1844	1723	1903	1842	1922	1820	
1830	1808	1826	1847	1833	1853	1890	
1920	1840	1826	1897	1762	1849	1881	
1865	1848	1831	1924	1930	1810	1867	
1802	1895	1815	1733	1830	1810	1930	
1851	1859	1807	1804	1858	1806	1882	
1885	1830	1791	1882	1813	1864	1895	
1821	1926	1879	1865	1747	1846	1870	
1913	1800	1872	1921	1827	1857	1835	
1889	1800	1818	1861	1860	1919	1941	
1878	1853	1806	1882	1837	1801	1844	
1884	1780	1835	1867	1871	1803	1873	
1819	1796	1801	1969	1870	1809	1887	
1897	1805	1867	1869	1774	1819	1854	
1820	1810	1818	1854	1849	1912	1964	
1787	1790	1841	1817	1884	1881	1797	
1748	1787	1786	1900	1838	1887	1868	
1826	1846	1793	1820	1839	1819	1870	
1854	1824	1818	1831	1879	1875	1797	
1853	1843	1857	1820	1767	1842	1846	
1757	1873	1804	1842	1864	1894	1853	
1873	1773	1811	1800	1848	1898	1935	
1848	1860	1811	1908	1817	1862	1872	
1831	1843	1841	1853	1862	1850	1903	
1855	1860	1878	1894	1883	1866	1921	
1792	1831	1826	1902	1844	1824	1879	
1818	1887	1839	1890	1883	1890	1850	
1904	1857	1865	1898	1895	1876	1863	
1827	1844	1738	1857	1845	1902	1778	
1856	1852	1781	1861	1835	1850	1905	
1833	1825	1816	1880	1770	1844	1848	
1855	1818	1793	1837	1801	1881	1897	
1857	1757	1849	1887	1888	1864	1839	
1904	1904	1842	1877	1889	1865	1924	
1809	1889	1841	1904	1863	1855	1848	
1911	1886	1854	1905	1838	1874	1853	
1825	1835	1874	1878	1830	1843	1866	
1819	1846	1837	1877	1825	1822	1841	
1883	1759	1891	1909	1812	1817	1883	
1926	1851	1804	1935	1800	1962	1996	
1807	1791	1809	1854	1810	1852	1852	
1827	1907	1942	1947	1849	1800	1843	
1840	1824	1852	1863	1853	1888	1910	
1914	1857	1850	1943	1902	1846	1817	
1802	1846	1914	1872	1783	1850	1887	
1874	1795	1926	1920	1794	1797	1855	
1831	1809	1847	1827	1925	1809	1896	
1856	1851	1861	1874	1870	1893	1889	
1895	1857	1745	1890	1853	1872	1850	
1918	1846	1840	1901	1831	1871	1925	
1838	1837	1973	1868	1844	1889	1903	
1833	1887	1887	1910	1804	1844	1851	
1793	1809	1891	1892	1784	1856	1956	
1924	1880	1834	1810	1871	1896	1820	
1887	1811	1846	1921	1857	1843	1905	
1879	1896	1860	1844	1783	1875	1838	
1863	1833	1847	1834	1858	1859	1813	
1876	1853	1852	1849	1905	1871	1854	
1871	1899	1807	1902	1862	1818	1876	
1864	1845	1937	1852	1818	1863	1879	
1882	1876	1882	1856	1920	1904	1843	
1886	1878	1796	1887	1833	1842	1929	
1933	1876	1792	1865	1839	1791	1885	
1769	1822	1864	1864	1866	1789	1888	
1861	1842	1809	1844	1881	1864	1845	
1833	1853	1811	1856	1915	1878	1865	
1838	1820	1792	1863	1828	1813	1876	
1890	1898	1849	1804	1827	1855	1823	
1810	1733	1939	1897	1895	1886	1883	
1814	1809	1812	1892	1850	1926	1907	
1880	1874	1818	1790	1813	1788	1888	
1856	1789	1867	1890	1840	1844	1882	
1930	1809	1889	1861	1761	1875	1889	
1818	1879	1798	1936	1866	1843	1977	
1871	1878	1780	1908	1937	1868	1905	
1866	1862	1850	1807	1907	1835	1932	
1917	1881	1854	1815	1912	1871	1831	
1809	1920	1866	1924	1847	1886	1843	
1875	1844	1867	1783	1834	1845	1855	
1870	1903	1888	1836	1905	1861	1845	
1981	1892	1912	1943	1789	1819	1946	
1899	1848	1788	1846	1869	1754	1924	
1831	1847	1925	1934	1837	1912	1915	
1861	1837	1943	1922	1861	1857	1879	
1860	1922	1894	1854	1913	1771	1876	
1874	1837	1830	1896	1901	1850	1873	
1874	1820	1916	1845	1847	1811	1945	
1876	1824	1798	1854	1861	1861	1879	
1872	1837	1825	1800	1844	1805	1791	
1864	1938	1939	1915	1859	1840	1836	
1793	1896	1899	1929	1882	1787	1930	
1923	1813	1822	1879	1979	1899	1813	
1896	1826	1817	1875	1814	1876	1847	
1931	1840	1835	1938	1884	1837	1869	
1806	1916	1840	1894	1822	1847	1855	
1879	1835	1866	1942	1811	1932	1836	
1840	1802	1933	1808	1846	1855	1812	
1821	1846	1815	1915	1898	1823	1898	
1920	1866	1928	1903	1844	1810	1865	
1848	1874	1844	1855	1816	1817	1961	
1861	1803	1830	1921	1814	1834	1874	
1874	1890	1784	1989	1856	1826	1815	
1885	1854	1784	1874	1762	1933	1865	
1910	1871	1962	1912	1789	1888	1850	
1900	1801	1877	1858	1768	1773	1929	
1824	1849	1924	1865	1871	1826	1938	
1960	1924	1857	1883	1747	1851	1852	
1873	1853	1869	1864	1867	1877	1916	
1876	1725	1871	1948	1847	1828	1827	
1875	1878	1867	1946	1830	1898	1864	
1912	1868	1863	1988	1848	1885	1877	
1828	1878	1856	1858	1792	1949	1878	
1970	1882	1746	1931	1893	1841	1883	
1909	1857	1917	1827	1801	1964	1976	
1937	1839	1884	1809	1837	1777	1851	
1823	1865	1833	1930	1810	1748	1899	
1854	1883	1855	1873	1844	1844	1794	
1907	1927	1837	1934	1849	1855	1885	
1863	1860	1822	1912	1748	1851	1937	
1893	1838	1837	1884	1906	1827	1864	
1848	1883	1868	1853	1887	1845	1980	
1870	1804	1863	1897	1885	1810	1832	
1936	1828	1863	1941	1829	1809	1911	
1819	1822	1848	1856	1807	1850	1900	
1817	1832	1906	1863	1854	1802	1890	
1874	1879	1859	1934	1898	1840	1838	
1922	1893	1887	1865	1858	1885	1880	
1865	1832	1820	1947	1847	1859	1937	
1834	1880	1833	1905	1806	1773	1763	
1898	1863	1869	1885	1860	1848	1897	
1836	1786	1981	1908	1853	1873	1878	
1859	1843	1860	1786	1887	1839	1836	
1976	1874	1842	1915	1858	1881	1849	
1900	1821	1855	1952	1918	1846	1903	
2000	1865	1815	1901	1900	1813	1882	
1814	1884	1911	1900	1877	1869	1871	
1862	1832	1946	1904	1854	1829	1854	
1857	1937	1903	1854	1857	1775	1880	
1868	1865	1929	1900	1865	1855	1844	
1888	1860	1893	1823	1809	1813	1865	
1922	1887	1775	1878	1814	1834	1904	
1898	1933	1903	1773	2000	1883	1856	
1894	1816	1923	1809	1797	1915	1862	
1897	1832	1809	1876	1871	1773	1830	
1886	1845	1890	1899	1813	1807	1914	
1851	1893	1828	1846	1875	1834	1830	
1906	1919	1901	1865	1955	1873	1866	
1868	1873	1873	1846	1854	1843	1885	
1838	1964	1834	1917	1803	1796	1843	
1869	1903	1897	1889	1829	1849	1833	
1861	1873	1831	1877	1804	1897	1823	
1896	1853	1881	1895	1832	1850	1883	
1860	1912	1918	1854	1797	1842	1812	
1930	1779	1847	1900	1858	1879	1885	
1791	1850	1857	1890	1804	1806	1889	
1883	1923	1867	1938	1836	1829	1979	
1876	1883	1900	1913	1828	1790	1818	
1947	1893	1921	1796	1866	1816	1845	
1938	1845	1882	1846	1769	1926	1862	
1909	1893	1938	1882	1823	1890	1864	
1826	1890	1842	1881	1865	1800	1792	
1927	1888	1921	1911	1820	1821	1855	
1880	1894	1905	1919	1811	1929	1749	
1854	1849	1898	1858	1831	1908	1886	
1822	1821	1858	1762	1808	1822	1882	
1867	1888	1796	1904	1889	1817	1899	
1932	1901	1893	1958	1718	1864	1823	
1893	1795	1918	1839	1750	1866	1823	
1899	1791	1802	1872	1840	1865	1860	
1860	1867	1830	1955	1783	1811	1883	
1983	1869	1938	1833	1824	1926	1897	
1929	1892	1928	1873	1822	1762	1790	
1869	1852	1921	1865	1838	1889	1813	
1897	1856	1868	1925	1898	1785	1834	
1852	1839	1867	1941	1859	1793	1864	
1885	1908	1836	1863	1848	1810	1872	
1796	1794	1852	1950	1819	1804	1839	
1865	1861	1893	1900	1764	1800	1800	
1888	1916	1865	1892	1838	1855	1867	
1946	1889	1803	1865	1776	1795	1863	
1870	1873	1874	1871	1838	1854	1896	
1847	1831	1913	1841	1871	1792	1802	
1908	1876	1895	1951	1934	1781	1818	
1869	1905	1885	1822	1832	1796	1801	
1898	1861	1875	1885	1873	1825	1808	
1964	1879	1900	1842	1868	1895	1800	
1917	1807	1883	1853	1891	1856	1812	
1880	1861	1867	1894	1847	1911	1843	
1893	1834	1772	1976	1881	1812	1826	
1829	1871	1902	1882	1806	1857	1848	
1966	1918	1908	1985	1800	1859	1834	
1898	1945	1795	1937	1827	1760	1834	
1858	1856	1821	1765	1803	1785	1862	
1869	1808	1863	1836	1880	1887	1897	
1978	1878	1873	1854	1944	1812	1790	
1858	1880	1823	1862	1807	1839	1759	
1947	1792	1842	1862	1855	1840	1752	
1829	1855	1881	1925	1848	1850	1886	
1912	1901	1898	1843	1794	1723	1761	
1866	1885	1846	1815	1820	1822	1860	
1913	1825	1837	1873	1819	1834	1938	
1894	1885	1893	1863	1854	1845	1848	
1866	1850	1858	1954	1827	1806	1815	
1837	1877	1919	1824	1747	1834	1853	
1859	1907	1860	1852	1805	1811	1862	
1931	1910	1927	1862	1743	1836	1840	
1930	1892	1843	1764	1818	1783	1774	
1911	1842	1821	1850	1709	1855	1852	
1844	1906	1913	1844	1758	1833	1819	
1933	1812	1851	1833	1874	1756	1873	
1915	1830	1790	1850	1716	1854	1874	
1885	1842	1863	1909	1799	1851	1827	
1915	1784	1753	1928	1751	1863	1824	
1919	1897	1840	1851	1802	1776	1770	
1880	1828	1929	1805	1793	1820	1878	
1840	1814	1815	1906	1795	1751	1822	
1891	1805	1864	1886	1802	1847	1811	
1924	1884	1862	1918	1786	1872	1818	
1829	1841	1805	1856	1831	1817	1885	
1819	1910	1835	1907	1791	1858	1801	
1913	1909	1850	1886	1888	1815	1824	
1846	1827	1808	1896	1806	1863	1804	
1880	1928	1844	1820	1822	1712	1874	
1931	1848	1824	1851	1879	1786	1813	
1879	1864	1834	1826	1867	1795	1856	
1977	1904	1847	1861	1803	1727	1778	
1858	1942	1804	1921	1808	1804	1805	
1952	1894	1863	1831	1847	1766	1866	
1942	1929	1851	1865	1761	1784	1839	
1811	1835	1802	1948	1760	1747	1760	
1837	1885	1922	1823	1805	1762	1842	
1906	1826	1819	1924	1771	1852	1823	
1854	1851	1815	1874	1803	1783	1831	
1842	1788	1874	1734	1812	1831	1781	
1840	1868	1873	1866	1834	1827	1789	
1886	1902	1895	1837	1836	1835	1806	
1865	1852	1902	1904	1825	1715	1847	
1867	1927	1830	1898	1878	1837	1827	
1865	1932	1770	1899	1791	1822	1890	
1895	1800	1873	1889	1769	1873	1802	
1874	1839	1833	1826	1805	1719	1810	
1851	1830	1857	1777	1788	1800	1935	
1846	1855	1752	1857	1863	1824	1787	
1882	1786	1818	1888	1724	1824	1833	
1968	1867	1921	1850	1784	1782	1737	
1814	1895	1894	1960	1797	1854	1764	
1928	1825	1918	1906	1763	1831	1786	
1882	1895	1756	1815	1777	1778	1739	
1849	1872	1876	1826	1811	1853	1821	
1814	1871	1810	1897	1803	1818	1817	
1819	1856	1878	1820	1727	1710	1826	
1958	1842	1908	1842	1779	1692	1757	
1890	1844	1831	1872	1789	1823	1739	
1928	1931	1870	1805	1822	1783	1860	
1903	1805	1848	1858	1812	1803	1775	
1925	1817	1848	1901	1894	1833	1802	
1836	1803	1884	1881	1732	1805	1828	
1851	1825	1816	1865	1758	1817	1839	
1922	1849	1807	1858	1764	1795	1803	
1903	1909	1903	1787	1748	1765	1817	
1893	1846	1785	1822	1814	1780	1885	
1964	1927	1882	1851	1723	1795	1729	
1954	1841	1855	1871	1740	1759	1819	
1881	1849	1840	1884	1755	1753	1807	
1852	1873	1899	1806	1807	1769	1746	
1885	1814	1829	1812	1794	1731	1785	
1853	1810	1843	1991	1761	1845	1853	
1942	1804	1823	1827	1742	1804	1739	
1826	1837	1831	1802	1774	1719	1789	
1935	1836	1815	1849	1768	1701	1876	
1931	1836	1859	1813	1791	1721	1815	
1846	1885	1843	1779	1696	1751	1833	
1852	1833	1862	1846	1782	1706	1752	
1898	1856	1804	1829	1774	1749	1742	
1822	1868	1900	1865	1725	1816	1748	
1912	1851	1861	1853	1706	1741	1681	
1896	1887	1819	1756	1783	1787	1691	
1979	1876	1828	1861	1828	1760	1773	
1883	1969	1816	1860	1836	1868	1748	
1825	1829	1827	1832	1812	1854	1843	
1857	1906	1837	1797	1797	1749	1741	
1852	1914	1889	1905	1720	1733	1756	
1804	1872	1867	1776	1798	1879	1809	
1839	1869	1827	1788	1758	1721	1800	
1846	1785	1834	1856	1793	1721	1746	
1836	1886	1871	1865	1792	1757	1747	
1857	1819	1864	1793	1817	1781	1749	
1841	1922	1823	1830	1778	1766	1697	
1866	1881	1793	1882	1829	1726	1759	
1939	1816	1896	1849	1765	1731	1757	
1869	1791	1840	1834	1824	1811	1770	
1899	1845	1857	1848	1851	1866	1812	
1953	1857	1887	1769	1746	1720	1785	
1914	1816	1846	1794	1797	1796	1849	
1884	1885	1875	1798	1721	1654	1744	
1870	1835	1810	1858	1732	1723	1803	
1915	1801	1826	1906	1732	1799	1742	
1921	1780	1880	1795	1793	1729	1805	
1838	1786	1836	1789	1741	1752	1666	
1827	1851	1863	1817	1783	1774	1824	
1916	1882	1793	1803	1777	1753	1711	
1825	1789	1866	1886	1688	1796	1750	
1844	1892	1829	1899	1777	1748	1816	
1851	1791	1940	1836	1768	1692	1740	
1858	1874	1875	1765	1799	1848	1806	
1819	1886	1803	1883	1789	1725	1776	
1865	1802	1875	1834	1789	1733	1734	
1919	1915	1828	1839	1710	1754	1761	
1840	1916	1746	1791	1823	1743	1761	
1861	1814	1851	1811	1717	1773	1760	
1915	1904	1849	1882	1798	1747	1697	
1930	1805	1853	1800	1738	1840	1700	
1896	1800	1799	1897	1807	1768	1728	
1830	1793	1825	1874	1715	1758	1678	
1807	1762	1772	1900	1739	1752	1740	
1861	1826	1759	1740	1765	1798	1773	
1804	1873	1811	1806	1714	1857	1782	
1983	1840	1791	1786	1746	1732	1771	
1752	1790	1790	1856	1792	1738	1780	
1870	1874	1804	1868	1769	1700	1721	
1881	1897	1855	1881	1789	1644	1735	
1884	1784	1861	1755	1701	1704	1838	
1927	1860	1770	1873	1756	1801	1780	
1889	1837	1840	1929	1780	1658	1738	
1834	1826	1764	1737	1732	1759	1727	
1889	1700	1876	1738	1758	1750	1775	
1824	1921	1825	1901	1723	1781	1832	
1900	1763	1778	1855	1691	1759	1739	
1847	1927	1855	1897	1774	1803	1708	
1864	1819	1875	1809	1743	1816	1763	
1880	1803	1826	1817	1724	1680	1694	
1864	1865	1883	1834	1718	1837	1703	
1875	1761	1835	1786	1764	1713	1688	
1849	1884	1824	1849	1774	1761	1728	
1834	1861	1811	1817	1707	1719	1700	
1901	1779	1695	1813	1721	1726	1740	
1834	1821	1797	1962	1723	1756	1696	
1904	1835	1809	1831	1590	1693	1758	
1752	1858	1825	1891	1734	1750	1722	
1843	1861	1918	1805	1769	1801	1724	
1852	1852	1819	1840	1732	1728	1763	
1748	1846	1748	1778	1741	1685	1737	
1828	1840	1819	1755	1748	1776	1747	
1922	1880	1806	1773	1653	1745	1747	
1765	1851	1782	1820	1697	1742	1710	
1823	1882	1804	1763	1731	1750	1676	
1961	1865	1835	1759	1762	1699	1730	
1760	1853	1783	1824	1771	1744	1789	
1851	1819	1850	1822	1699	1714	1678	
1890	1893	1865	1877	1750	1653	1746	
1904	1778	1781	1764	1737	1770	1773	
1903	1842	1752	1757	1795	1766	1780	
1799	1794	1825	1836	1698	1674	1668	
1854	1830	1792	1843	1792	1729	1733	
1872	1837	1778	1756	1771	1709	1720	
1868	1812	1820	1802	1707	1682	1788	
1765	1854	1772	1702	1764	1658	1689	
1818	1828	1837	1724	1718	1775	1758	
1801	1799	1806	1816	1633	1733	1728	
1909	1877	1803	1773	1733	1684	1744	
1852	1851	1811	1808	1759	1738	1727	
1787	1847	1763	1848	1752	1751	1741	
1867	1789	1760	1754	1741	1701	1706	
1896	1899	1810	1772	1667	1744	1668	
1774	1811	1821	1806	1658	1670	1715	
1785	1806	1876	1827	1738	1758	1805	
1886	1833	1802	1744	1694	1660	1713	
1852	1839	1816	1781	1781	1736	1707	
1814	1870	1835	1794	1811	1700	1645	
1856	1835	1824	1811	1747	1763	1736	
1885	1795	1844	1784	1706	1761	1709	
1858	1852	1809	1795	1724	1678	1817	
1808	1864	1796	1804	1720	1689	1770	
1918	1810	1743	1787	1658	1735	1682	
1842	1846	1864	1843	1776	1733	1727	
1778	1877	1773	1724	1645	1710	1691	
1908	1759	1848	1783	1694	1682	1715	
1900	1790	1760	1795	1756	1720	1694	
1854	1780	1834	1843	1677	1603	1818	
1829	1777	1868	1753	1702	1670	1663	
1815	1838	1787	1823	1752	1664	1794	
1836	1866	1771	1748	1662	1672	1672	
1747	1742	1824	1790	1771	1757	1737	
1795	1797	1820	1788	1743	1674	1716	
1878	1813	1799	1791	1720	1708	1655	
1886	1797	1826	1816	1838	1731	1639	
1876	1839	1795	1720	1697	1748	1710	
1840	1711	1840	1788	1769	1681	1655	
1782	1834	1811	1821	1687	1712	1647	
1804	1762	1796	1749	1651	1688	1725	
1842	1854	1791	1769	1695	1690	1610	
1841	1800	1821	1800	1697	1661	1701	
1799	1765	1748	1812	1710	1687	1662	
1893	1793	1828	1766	1726	1749	1666	
1906	1765	1723	1787	1638	1616	1757	
1875	1827	1793	1758	1685	1752	1693	
1869	1818	1798	1755	1668	1760	1617	
1814	1796	1859	1792	1678	1674	1642	
1773	1837	1719	1816	1703	1672	1734	
1864	1777	1728	1799	1708	1652	1643	
1855	1739	1755	1817	1679	1629	1693	
1862	1750	1775	1829	1734	1671	1711	
1786	1812	1823	1768	1669	1693	1679	
1904	1740	1802	1782	1715	1671	1724	
1850	1837	1775	1677	1646	1705	1672	
1824	1823	1768	1748	1693	1710	1663	
1895	1827	1791	1793	1785	1821	1737	
1935	1829	1823	1769	1636	1688	1648	
1846	1828	1783	1784	1713	1704	1656	
1863	1795	1862	1737	1656	1686	1729	
1799	1758	1779	1747	1682	1643	1672	
1873	1839	1757	1757	1765	1665	1711	
1876	1848	1776	1816	1591	1692	1722	
1940	1831	1807	1853	1672	1693	1645	
1885	1778	1759	1713	1657	1644	1691	
1772	1807	1750	1678	1683	1618	1582	
1749	1814	1770	1779	1710	1706	1668	
1872	1732	1740	1658	1688	1702	1720	
1860	1798	1812	1786	1726	1666	1716	
1919	1847	1805	1787	1711	1672	1691	
1807	1737	1769	1784	1709	1722	1620	
1812	1792	1746	1784	1640	1661	1648	
1846	1755	1745	1814	1663	1699	1755	
1869	1767	1744	1790	1650	1634	1637	
1755	1762	1794	1799	1648	1712	1719	
1880	1824	1884	1821	1639	1611	1684	
1856	1855	1790	1723	1721	1680	1709	
1888	1718	1743	1804	1631	1660	1674	
1807	1767	1760	1784	1655	1748	1672	
1809	1763	1774	1830	1609	1704	1635	
1856	1752	1787	1715	1698	1667	1743	
1738	1782	1789	1790	1657	1659	1725	
1846	1777	1762	1769	1665	1659	1628	
1824	1814	1714	1768	1760	1657	1661	
1816	1789	1740	1752	1663	1663	1690	
1875	1741	1755	1742	1707	1697	1662	
1780	1767	1741	1771	1643	1594	1757	
1831	1859	1798	1780	1604	1597	1613	
1784	1745	1739	1671	1706	1663	1618	
1841	1796	1845	1757	1666	1627	1674	
1832	1838	1766	1756	1632	1575	1675	
1845	1722	1745	1761	1622	1709	1612	
1731	1750	1828	1757	1735	1624	1738	
1839	1708	1735	1726	1622	1619	1717	
1822	1807	1654	1792	1669	1632	1622	
1760	1762	1800	1709	1668	1686	1706	
1815	1797	1789	1707	1667	1618	1730	
1856	1756	1711	1717	1749	1616	1661	
1829	1814	1805	1751	1661	1686	1693	
1784	1782	1798	1785	1632	1672	1663	
1842	1793	1797	1754	1630	1643	1644	
1736	1736	1842	1788	1656	1718	1672	
1824	1805	1731	1836	1681	1693	1680	
1782	1773	1741	1749	1655	1638	1593	
1845	1762	1721	1750	1632	1746	1682	
1758	1806	1747	1669	1580	1632	1695	
1836	1752	1881	1658	1640	1692	1624	
1852	1740	1656	1784	1682	1593	1600	
1922	1772	1742	1864	1672	1627	1595	
1826	1798	1782	1763	1593	1695	1646	
1813	1743	1780	1749	1669	1582	1591	
1867	1766	1692	1693	1645	1607	1620	
1795	1764	1656	1704	1762	1655	1644	
1745	1776	1819	1792	1639	1684	1665	
1852	1839	1729	1795	1615	1640	1623	
1788	1743	1777	1727	1635	1697	1636	
1821	1828	1755	1714	1738	1688	1678	
1835	1754	1734	1679	1641	1633	1631	
1833	1713	1737	1676	1614	1615	1647	
1829	1762	1699	1724	1627	1681	1656	
1799	1768	1779	1749	1677	1666	1610	
1879	1803	1746	1674	1692	1622	1591	
1842	1766	1702	1761	1676	1664	1638	
1836	1831	1761	1686	1659	1569	1643	
1771	1814	1784	1744	1637	1630	1567	
1865	1790	1694	1682	1625	1626	1583	
1770	1887	1713	1672	1702	1601	1700	
1725	1730	1703	1783	1662	1650	1645	
1816	1769	1715	1754	1657	1610	1645	
1730	1784	1708	1671	1708	1598	1736	
1840	1739	1737	1783	1637	1678	1592	
1785	1816	1781	1711	1715	1682	1675	
1821	1826	1740	1710	1620	1598	1624	
1851	1708	1697	1718	1645	1672	1600	
1796	1705	1758	1738	1674	1664	1577	
1808	1793	1745	1750	1596	1610	1629	
1854	1729	1781	1779	1654	1589	1594	
1837	1798	1691	1726	1666	1646	1574	
1801	1785	1746	1667	1634	1709	1634	
1853	1698	1763	1728	1601	1596	1617	
1828	1781	1775	1683	1685	1570	1615	
1807	1773	1773	1720	1661	1656	1649	
1845	1773	1782	1770	1585	1610	1605	
1803	1753	1762	1670	1549	1658	1541	
1849	1716	1665	1735	1609	1665	1639	
1733	1789	1712	1717	1578	1611	1633	
1829	1717	1785	1746	1554	1644	1609	
1825	1759	1701	1666	1624	1630	1620	
1832	1755	1676	1790	1631	1634	1582	
1766	1747	1759	1670	1698	1667	1559	
1792	1747	1732	1721	1559	1626	1573	
1752	1731	1707	1711	1590	1541	1578	
1760	1808	1805	1704	1580	1557	1592	
1828	1762	1701	1664	1700	1682	1611	
1808	1769	1668	1727	1584	1588	1606	
1781	1806	1817	1751	1632	1585	1609	
1792	1811	1729	1710	1630	1752	1583	
1872	1728	1643	1783	1616	1664	1609	
1800	1779	1782	1742	1628	1552	1646	
1800	1765	1687	1772	1529	1605	1543	
1753	1824	1668	1728	1567	1508	1638	
1796	1777	1713	1668	1563	1606	1533	
1795	1774	1747	1703	1631	1631	1626	
1800	1728	1715	1670	1588	1536	1571	
1783	1800	1634	1718	1587	1593	1600	
1716	1763	1691	1704	1575	1587	1564	
1808	1722	1650	1700	1685	1653	1609	
1727	1709	1722	1681	1598	1623	1594	
1773	1788	1705	1690	1584	1601	1626	
1707	1735	1676	1644	1599	1602	1614	
1810	1845	1726	1817	1600	1578	1544	
1850	1688	1662	1735	1618	1543	1643	
1827	1774	1695	1681	1621	1603	1529	
1828	1820	1749	1692	1610	1617	1521	
1785	1685	1663	1711	1577	1614	1605	
1775	1757	1796	1678	1544	1574	1566	
1768	1653	1736	1723	1618	1564	1580	
1697	1796	1720	1696	1580	1544	1523	
1770	1744	1791	1722	1575	1588	1532	
1829	1779	1688	1751	1605	1589	1570	
1800	1765	1735	1744	1556	1593	1584	
1723	1715	1771	1700	1563	1639	1640	
1654	1767	1691	1743	1545	1589	1599	
1709	1699	1753	1609	1534	1600	1529	
1874	1782	1692	1789	1608	1542	1590	
1776	1720	1670	1677	1631	1574	1551	
1753	1803	1693	1671	1641	1554	1483	
1787	1657	1727	1663	1537	1516	1536	
1741	1783	1788	1725	1695	1606	1587	
1749	1825	1670	1662	1540	1497	1541	
1755	1705	1723	1640	1627	1615	1564	
1738	1751	1645	1657	1628	1594	1523	
1819	1678	1676	1675	1594	1565	1579	
1772	1803	1703	1698	1547	1600	1564	
1828	1734	1757	1709	1569	1570	1608	
1763	1752	1725	1637	1563	1540	1549	
1743	1675	1753	1741	1534	1546	1634	
1761	1758	1686	1616	1610	1622	1607	
1767	1789	1664	1690	1570	1610	1589	
1800	1801	1792	1670	1524	1621	1580	
1816	1693	1698	1673	1565	1621	1525	
1764	1660	1746	1624	1567	1558	1582	
1790	1738	1690	1662	1624	1565	1516	
1747	1719	1733	1688	1641	1590	1552	
1796	1742	1635	1652	1532	1587	1564	
1816	1741	1734	1655	1565	1521	1595	
1743	1790	1672	1606	1575	1478	1578	
1795	1710	1743	1609	1519	1574	1518	
1793	1826	1733	1643	1559	1565	1508	
1756	1763	1669	1646	1569	1598	1608	
1715	1776	1642	1663	1581	1498	1552	
1819	1761	1755	1691	1531	1513	1553	
1770	1697	1679	1687	1558	1572	1574	
1787	1753	1673	1628	1602	1551	1528	
1717	1708	1705	1653	1616	1529	1538	
1668	1669	1785	1587	1548	1553	1492	
1757	1671	1745	1650	1536	1525	1488	
1709	1708	1701	1661	1619	1609	1507	
1741	1715	1666	1658	1581	1558	1487	
1768	1713	1696	1660	1634	1584	1533	
1725	1698	1789	1659	1590	1515	1572	
1805	1714	1718	1653	1584	1559	1549	
1695	1816	1670	1614	1583	1511	1582	
1833	1770	1685	1696	1582	1583	1567	
1655	1733	1669	1627	1532	1556	1568	
1741	1678	1662	1562	1514	1578	1580	
1782	1715	1793	1667	1548	1618	1609	
1713	1687	1629	1645	1542	1462	1666	
1856	1702	1618	1638	1573	1643	1551	
1750	1702	1716	1594	1628	1498	1578	
1735	1696	1751	1648	1602	1511	1557	
1711	1730	1596	1680	1492	1546	1581	
1814	1675	1640	1662	1548	1546	1516	
1738	1747	1641	1701	1546	1573	1565	
1678	1641	1645	1697	1579	1560	1541	
1762	1687	1682	1611	1570	1568	1572	
1681	1793	1651	1623	1527	1538	1476	
1770	1699	1688	1664	1615	1534	1498	
1675	1681	1720	1697	1608	1533	1596	
1791	1692	1692	1583	1553	1577	1514	
1735	1776	1595	1644	1557	1502	1499	
1769	1672	1704	1665	1596	1530	1612	
1736	1698	1696	1655	1624	1546	1498	
1800	1673	1702	1620	1570	1511	1512	
1749	1717	1715	1636	1562	1602	1451	
1635	1739	1707	1614	1601	1530	1609	
1689	1739	1653	1743	1598	1576	1531	
1699	1659	1692	1766	1549	1510	1547	
1761	1695	1621	1582	1555	1538	1564	
1678	1766	1673	1698	1551	1485	1499	
1679	1716	1684	1595	1490	1540	1574	
1814	1691	1641	1525	1573	1497	1499	
1795	1684	1608	1621	1479	1569	1499	
1793	1681	1685	1636	1535	1539	1471	
1836	1738	1669	1636	1541	1449	1585	
1797	1630	1696	1633	1497	1531	1497	
1761	1621	1626	1699	1582	1540	1535	
1704	1706	1594	1696	1543	1570	1511	
1800	1689	1711	1620	1541	1599	1532	
1723	1713	1670	1673	1564	1508	1578	
1735	1744	1656	1515	1531	1578	1541	
1753	1736	1689	1613	1533	1521	1532	
1754	1745	1656	1596	1516	1489	1510	
1754	1717	1680	1646	1511	1505	1491	
1778	1621	1670	1679	1502	1515	1432	
1739	1667	1685	1613	1561	1447	1506	
1751	1725	1688	1610	1589	1538	1445	
1758	1653	1718	1613	1536	1571	1473	
1724	1684	1601	1668	1518	1548	1501	
1747	1699	1655	1619	1578	1522	1414	
1767	1632	1641	1562	1492	1537	1532	
1830	1673	1613	1575	1522	1476	1548	
1677	1663	1678	1607	1572	1515	1499	
1762	1646	1606	1573	1507	1556	1554	
1729	1700	1658	1615	1541	1468	1473	
1741	1727	1689	1644	1543	1492	1547	
1810	1725	1675	1657	1488	1463	1463	
1764	1693	1699	1628	1467	1472	1562	
1687	1747	1721	1609	1482	1577	1463	
1718	1663	1643	1608	1518	1412	1478	
1729	1691	1654	1614	1577	1508	1511	
1672	1665	1718	1599	1502	1515	1513	
1787	1645	1666	1535	1518	1480	1476	
1715	1644	1651	1609	1474	1522	1490	
1742	1681	1602	1692	1487	1501	1504	
1759	1716	1711	1577	1445	1519	1473	
1692	1615	1676	1610	1493	1526	1478	
1800	1729	1628	1566	1485	1438	1458	
1682	1595	1610	1642	1537	1489	1475	
1793	1726	1670	1663	1499	1486	1473	
1742	1666	1723	1617	1475	1471	1457	
1737	1613	1622	1578	1479	1515	1461	
1762	1672	1655	1623	1570	1466	1498	
1825	1759	1625	1568	1513	1489	1439	
1733	1685	1647	1615	1444	1446	1401	
1713	1709	1606	1554	1531	1509	1471	
1749	1668	1666	1647	1495	1491	1477	
1699	1680	1661	1642	1481	1456	1450	
1732	1741	1670	1658	1545	1560	1482	
1713	1682	1667	1697	1597	1495	1461	
1761	1633	1563	1600	1470	1425	1507	
1724	1635	1636	1656	1504	1483	1459	
1729	1680	1685	1641	1472	1471	1497	
1740	1633	1615	1576	1439	1457	1484	
1699	1714	1693	1623	1524	1488	1475	
1769	1728	1670	1640	1481	1537	1463	
1691	1716	1688	1628	1543	1480	1478	
1696	1634	1651	1621	1510	1552	1454	
1703	1682	1645	1600	1508	1432	1509	
1676	1671	1699	1476	1468	1471	1460	
1725	1680	1618	1514	1529	1533	1469	
1666	1634	1658	1622	1446	1472	1444	
1717	1708	1609	1592	1441	1497	1491	
1736	1685	1626	1559	1504	1532	1443	
1677	1681	1591	1590	1409	1458	1486	
1608	1695	1612	1548	1452	1477	1447	
1676	1609	1593	1598	1553	1506	1535	
1717	1640	1686	1545	1530	1481	1498	
1744	1659	1640	1533	1485	1537	1489	
1682	1626	1658	1577	1548	1481	1399	
1738	1710	1618	1547	1465	1451	1370	
1684	1578	1669	1577	1476	1433	1494	
1687	1676	1636	1629	1441	1406	1480	
1719	1671	1600	1571	1504	1509	1460	
1695	1659	1653	1619	1502	1443	1440	
1734	1694	1575	1622	1501	1417	1406	
1709	1676	1622	1594	1493	1431	1439	
1749	1632	1624	1649	1612	1533	1480	
1628	1602	1657	1621	1461	1452	1438	
1688	1726	1638	1549	1482	1485	1403	
1678	1704	1672	1589	1454	1471	1373	
1691	1626	1616	1550	1454	1504	1399	
1733	1607	1622	1621	1457	1414	1429	
1718	1711	1662	1665	1477	1404	1488	
1677	1671	1658	1508	1539	1379	1399	
1732	1673	1675	1613	1431	1411	1468	
1684	1732	1614	1562	1442	1370	1479	
1670	1637	1575	1524	1465	1428	1402	
1751	1624	1539	1595	1420	1404	1493	
1690	1668	1602	1614	1441	1446	1517	
1658	1622	1664	1527	1472	1491	1409	
1667	1589	1620	1618	1472	1537	1417	
1748	1663	1654	1618	1512	1442	1429	
1661	1661	1606	1576	1454	1444	1468	
1702	1657	1579	1596	1450	1461	1441	
1695	1693	1538	1548	1463	1453	1498	
1737	1684	1615	1540	1556	1448	1465	
1705	1652	1652	1572	1511	1447	1484	
1731	1698	1638	1548	1482	1496	1388	
1711	1734	1563	1591	1451	1527	1363	
1685	1712	1609	1582	1498	1449	1490	
1682	1630	1565	1569	1463	1451	1446	
1775	1613	1581	1539	1424	1507	1406	
1689	1624	1584	1603	1418	1428	1372	
1736	1596	1710	1585	1473	1446	1454	
1660	1703	1623	1655	1462	1397	1431	
1700	1758	1594	1455	1496	1393	1446	
1660	1621	1582	1648	1453	1427	1429	
1683	1615	1600	1621	1469	1439	1425	
1716	1628	1615	1565	1463	1472	1390	
1684	1586	1750	1509	1473	1395	1438	
1753	1680	1670	1537	1424	1442	1443	
1686	1697	1575	1612	1490	1468	1376	
1666	1567	1622	1634	1456	1494	1424	
1674	1645	1583	1636	1422	1420	1348	
1625	1584	1623	1523	1549	1371	1434	
1710	1668	1537	1545	1514	1445	1412	
1660	1645	1611	1575	1450	1421	1396	
1668	1649	1629	1560	1491	1478	1461	
1654	1673	1582	1578	1482	1457	1400	
1674	1658	1604	1568	1419	1446	1365	
1643	1611	1590	1617	1463	1457	1435	
1736	1649	1600	1607	1466	1443	1475	
1652	1645	1622	1538	1494	1449	1448	
1704	1635	1620	1554	1450	1440	1460	
1679	1646	1541	1543	1506	1386	1418	
1715	1598	1649	1575	1487	1445	1374	
1750	1635	1578	1621	1474	1422	1442	
1680	1680	1618	1514	1527	1459	1435	
1749	1629	1613	1503	1452	1428	1477	
1745	1619	1579	1637	1462	1473	1430	
1691	1616	1658	1530	1420	1459	1361	
1657	1696	1552	1543	1455	1474	1436	
1698	1566	1595	1560	1500	1417	1448	
1686	1592	1599	1561	1371	1385	1398	
1701	1606	1564	1526	1495	1405	1413	
1694	1647	1607	1558	1488	1488	1463	
1667	1589	1607	1646	1374	1446	1383	
1707	1635	1564	1545	1408	1409	1396	
1610	1635	1584	1594	1467	1395	1441	
1668	1633	1584	1564	1387	1421	1419	
1603	1591	1637	1573	1430	1441	1363	
1689	1628	1556	1526	1436	1438	1378	
1667	1631	1517	1523	1400	1412	1366	
1722	1554	1590	1463	1536	1384	1412	
1604	1629	1644	1448	1414	1378	1390	
1686	1610	1556	1516	1451	1451	1442	
1686	1570	1538	1597	1400	1391	1398	
1706	1642	1594	1469	1435	1464	1431	
1666	1605	1556	1524	1412	1426	1393	
1692	1651	1615	1565	1353	1433	1459	
1691	1681	1532	1539	1430	1352	1439	
1703	1653	1622	1557	1418	1440	1358	
1620	1681	1600	1578	1390	1349	1410	
1717	1590	1612	1477	1433	1449	1397	
1653	1604	1604	1521	1403	1396	1395	
1654	1679	1578	1586	1403	1309	1376	
1705	1599	1555	1527	1387	1419	1402	
1718	1637	1567	1457	1384	1407	1421	
1724	1565	1597	1573	1339	1363	1474	
1659	1566	1619	1610	1409	1370	1374	
1731	1550	1575	1584	1406	1391	1357	
1751	1574	1588	1563	1395	1335	1364	
1618	1582	1593	1486	1437	1414	1373	
1699	1660	1513	1526	1409	1411	1382	
1656	1654	1575	1520	1401	1397	1428	
1587	1675	1577	1478	1380	1388	1367	
1641	1588	1558	1540	1445	1342	1351	
1567	1573	1571	1548	1417	1421	1456	
1691	1542	1601	1546	1487	1433	1385	
1676	1589	1509	1558	1439	1401	1341	
1638	1541	1580	1534	1424	1347	1362	
1618	1658	1532	1462	1368	1357	1355	
1640	1603	1605	1484	1401	1378	1420	
1601	1665	1574	1497	1453	1381	1386	
1679	1566	1542	1528	1381	1432	1403	
1559	1613	1519	1553	1436	1453	1391	
1679	1640	1611	1482	1451	1369	1332	
1593	1603	1528	1534	1431	1381	1290	
1605	1599	1553	1498	1420	1377	1356	
1703	1604	1496	1457	1369	1381	1415	
1641	1632	1590	1471	1374	1415	1366	
1613	1639	1659	1522	1417	1414	1344	
1635	1615	1560	1473	1380	1381	1447	
1671	1530	1569	1502	1387	1335	1409	
1570	1602	1505	1479	1390	1432	1370	
1654	1605	1579	1504	1419	1446	1328	
1582	1565	1521	1451	1389	1346	1389	
1597	1566	1490	1498	1437	1382	1353	
1610	1591	1550	1508	1447	1474	1265	
1656	1616	1526	1467	1369	1354	1320	
1687	1593	1656	1525	1341	1371	1324	
1591	1546	1595	1615	1428	1353	1340	
1642	1545	1583	1516	1403	1371	1372	
1602	1656	1646	1507	1410	1359	1363	
1641	1580	1552	1466	1486	1329	1438	
1619	1664	1637	1471	1427	1370	1357	
1666	1620	1521	1459	1441	1415	1376	
1609	1593	1577	1535	1383	1341	1391	
1677	1565	1514	1511	1413	1365	1364	
1578	1532	1494	1553	1356	1408	1275	
1622	1568	1607	1533	1471	1418	1361	
1664	1586	1567	1490	1365	1346	1354	
1662	1621	1530	1490	1403	1349	1352	
1622	1625	1504	1544	1365	1318	1345	
1571	1586	1550	1486	1362	1374	1336	
1621	1616	1508	1527	1380	1384	1342	
1688	1623	1591	1486	1386	1326	1435	
1704	1602	1503	1555	1367	1320	1332	
1657	1553	1594	1475	1378	1302	1312	
1525	1557	1508	1471	1386	1360	1398	
1624	1569	1569	1476	1410	1427	1340	
1652	1606	1557	1526	1393	1375	1362	
1527	1603	1513	1521	1404	1332	1309	
1669	1565	1570	1590	1400	1348	1387	
1575	1538	1558	1517	1405	1389	1316	
1656	1583	1499	1517	1360	1310	1345	
1654	1569	1581	1520	1404	1369	1334	
1674	1557	1533	1481	1408	1327	1384	
1615	1601	1545	1473	1434	1321	1341	
1623	1600	1523	1494	1425	1382	1476	
1661	1505	1544	1478	1374	1406	1345	
1558	1606	1487	1468	1442	1302	1340	
1694	1600	1573	1476	1333	1355	1327	
1713	1543	1583	1512	1412	1401	1266	
1614	1570	1629	1528	1387	1329	1292	
1720	1592	1602	1482	1378	1349	1291	
1560	1565	1536	1458	1344	1289	1361	
1636	1557	1491	1499	1329	1304	1296	
1582	1652	1563	1523	1351	1327	1243	
1574	1531	1481	1461	1431	1332	1286	
1671	1507	1558	1451	1346	1352	1353	
1592	1496	1595	1458	1359	1360	1338	
1592	1580	1500	1566	1318	1416	1370	
1558	1576	1584	1510	1340	1341	1294	
1639	1604	1446	1490	1332	1418	1314	
1508	1602	1511	1496	1321	1375	1318	
1621	1570	1510	1427	1385	1379	1366	
1644	1526	1538	1492	1346	1429	1357	
1621	1566	1565	1524	1294	1357	1359	
1575	1598	1510	1473	1325	1281	1329	
1596	1546	1515	1529	1392	1399	1350	
1620	1577	1522	1528	1418	1338	1365	
1607	1538	1530	1474	1386	1339	1327	
1601	1619	1567	1506	1435	1298	1348	
1710	1553	1593	1506	1420	1391	1325	
1600	1522	1529	1474	1319	1319	1381	
1601	1613	1499	1466	1383	1354	1300	
1615	1560	1500	1535	1369	1350	1344	
1605	1560	1552	1425	1357	1346	1318	
1552	1588	1534	1438	1348	1311	1326	
1599	1531	1504	1452	1340	1350	1283	
1606	1538	1540	1366	1392	1360	1307	
1581	1594	1570	1452	1423	1312	1321	
1652	1536	1553	1467	1363	1329	1284	
1644	1588	1573	1439	1370	1295	1250	
1633	1541	1511	1483	1326	1352	1240	
1639	1583	1479	1492	1365	1374	1263	
1629	1544	1476	1462	1323	1283	1427	
1648	1545	1519	1480	1317	1297	1336	
1550	1603	1604	1544	1303	1291	1292	
1623	1580	1582	1462	1331	1362	1369	
1566	1521	1465	1465	1303	1257	1364	
1598	1583	1500	1453	1355	1308	1234	
1649	1539	1516	1401	1332	1296	1231	
1643	1623	1563	1522	1309	1300	1295	
1688	1536	1445	1482	1275	1307	1349	
1624	1609	1591	1435	1402	1398	1330	
1580	1517	1514	1469	1278	1295	1334	
1637	1545	1474	1507	1397	1333	1343	
1591	1580	1418	1448	1349	1265	1291	
1671	1570	1559	1424	1319	1317	1359	
1603	1600	1470	1420	1363	1330	1353	
1590	1571	1531	1456	1366	1280	1281	
1573	1590	1454	1400	1363	1325	1335	
1627	1585	1515	1419	1323	1361	1257	
1577	1665	1431	1496	1307	1253	1354	
1577	1607	1482	1491	1302	1290	1249	
1565	1573	1510	1477	1325	1294	1331	
1613	1588	1483	1504	1353	1292	1312	
1628	1635	1531	1409	1321	1294	1287	
1583	1614	1442	1535	1413	1325	1285	
1640	1556	1459	1443	1346	1282	1286	
1610	1536	1556	1476	1321	1291	1325	
1573	1525	1512	1457	1324	1286	1270	
1588	1599	1483	1395	1329	1288	1345	
1595	1593	1505	1457	1336	1303	1250	
1564	1612	1530	1448	1410	1288	1289	
1551	1503	1475	1446	1331	1249	1244	
1599	1553	1552	1414	1301	1286	1362	
1609	1573	1509	1391	1400	1327	1307	
1620	1532	1448	1457	1340	1267	1275	
1653	1569	1490	1384	1320	1325	1260	
1673	1547	1515	1544	1309	1308	1308	
1612	1481	1542	1454	1321	1276	1315	
1619	1541	1480	1421	1249	1278	1253	
1600	1578	1483	1437	1376	1264	1297	
1603	1513	1497	1490	1410	1292	1294	
1586	1545	1419	1445	1312	1270	1289	
1560	1528	1505	1434	1324	1320	1249	
1542	1527	1490	1399	1282	1284	1261	
1588	1552	1529	1417	1352	1298	1254	
1557	1596	1474	1482	1324	1245	1273	
1631	1568	1493	1458	1341	1265	1230	
1596	1493	1461	1361	1275	1317	1302	
1554	1555	1525	1399	1259	1344	1219	
1513	1534	1463	1392	1369	1267	1232	
1597	1599	1459	1432	1331	1278	1306	
1588	1541	1476	1477	1316	1261	1262	
1516	1458	1536	1495	1356	1278	1216	
1641	1490	1531	1413	1324	1282	1284	
1610	1504	1531	1352	1339	1236	1297	
1566	1525	1453	1427	1327	1271	1236	
1512	1538	1476	1483	1339	1246	1269	
1546	1548	1557	1460	1243	1307	1254	
1568	1521	1502	1470	1369	1207	1248	
1591	1440	1509	1389	1327	1244	1281	
1534	1514	1543	1454	1355	1267	1270	
1590	1515	1492	1390	1296	1283	1239	
1610	1531	1511	1451	1263	1218	1254	
1529	1494	1486	1366	1321	1344	1333	
1554	1564	1503	1396	1261	1283	1241	
1552	1602	1497	1377	1321	1227	1287	
1595	1510	1517	1413	1312	1332	1234	
1562	1492	1488	1455	1257	1287	1276	
1521	1572	1499	1388	1314	1264	1231	
1568	1511	1493	1406	1356	1226	1298	
1570	1598	1492	1404	1293	1235	1302	
1584	1565	1461	1442	1320	1292	1220	
1600	1541	1469	1458	1368	1385	1256	
1489	1526	1465	1451	1256	1214	1256	
1562	1510	1465	1367	1362	1257	1251	
1570	1513	1488	1427	1274	1210	1234	
1502	1583	1450	1436	1303	1239	1202	
1600	1538	1405	1349	1347	1309	1220	
1518	1595	1453	1488	1280	1300	1256	
1607	1533	1556	1476	1259	1304	1236	
1577	1533	1532	1452	1301	1264	1282	
1569	1518	1491	1352	1290	1305	1264	
1460	1567	1460	1431	1338	1208	1197	
1520	1517	1451	1445	1320	1217	1225	
1594	1500	1448	1408	1361	1240	1227	
1621	1492	1466	1378	1277	1277	1269	
1598	1591	1495	1449	1355	1278	1300	
1538	1548	1471	1440	1258	1279	1261	
1531	1472	1518	1344	1315	1257	1178	
1574	1406	1504	1418	1235	1289	1231	
1534	1560	1410	1442	1291	1290	1244	
1502	1479	1549	1375	1340	1289	1215	
1545	1500	1433	1460	1280	1228	1193	
1557	1553	1498	1418	1312	1265	1201	
1485	1520	1476	1429	1288	1262	1241	
1558	1498	1508	1339	1277	1228	1252	
1606	1500	1513	1406	1312	1254	1226	
1544	1505	1486	1360	1258	1280	1203	
1542	1589	1437	1425	1343	1186	1253	
1490	1552	1442	1384	1315	1307	1185	
1586	1525	1544	1411	1306	1288	1234	
1577	1525	1388	1409	1276	1271	1240	
1534	1459	1444	1439	1287	1252	1254	
1582	1493	1405	1355	1300	1215	1260	
1549	1477	1446	1422	1282	1287	1184	
1520	1527	1402	1443	1257	1270	1246	
1463	1525	1419	1366	1330	1334	1243	
1502	1503	1525	1388	1253	1316	1195	
1564	1532	1430	1435	1252	1231	1188	
1527	1536	1454	1363	1251	1274	1207	
1486	1498	1482	1383	1245	1254	1220	
1490	1468	1489	1411	1330	1249	1264	
1506	1522	1445	1375	1212	1243	1244	
1577	1562	1491	1416	1330	1251	1164	
1542	1498	1486	1330	1252	1300	1203	
1519	1548	1456	1424	1308	1299	1198	
1529	1534	1441	1392	1309	1251	1210	
1624	1545	1474	1295	1310	1283	1174	
1651	1560	1423	1448	1292	1218	1241	
1539	1516	1473	1367	1232	1226	1209	
1468	1491	1469	1326	1314	1214	1211	
1542	1521	1438	1389	1263	1231	1245	
1583	1425	1432	1387	1308	1214	1244	
1549	1510	1512	1324	1268	1177	1227	
1521	1474	1415	1344	1263	1276	1218	
1570	1486	1521	1408	1230	1256	1240	
1565	1459	1412	1423	1270	1254	1208	
1590	1564	1468	1386	1215	1213	1278	
1539	1538	1438	1375	1234	1205	1213	
1586	1441	1387	1372	1305	1226	1245	
1538	1479	1385	1440	1268	1257	1234	
1549	1453	1369	1350	1270	1277	1181	
1471	1564	1407	1393	1245	1193	1146	
1530	1441	1406	1413	1188	1242	1177	
1636	1484	1424	1415	1218	1243	1254	
1528	1547	1417	1361	1231	1195	1154	
1545	1486	1424	1374	1219	1287	1172	
1539	1435	1511	1293	1291	1174	1267	
1556	1516	1476	1389	1331	1211	1192	
1548	1483	1455	1405	1220	1208	1257	
1512	1494	1515	1360	1276	1238	1182	
1572	1406	1466	1409	1246	1243	1175	
1561	1542	1442	1386	1271	1252	1193	
1623	1533	1428	1437	1222	1234	1173	
1593	1481	1408	1455	1277	1245	1213	
1463	1496	1447	1398	1278	1257	1203	
1569	1496	1419	1354	1281	1223	1157	
1541	1486	1472	1398	1244	1256	1183	
1509	1479	1393	1343	1304	1246	1190	
1573	1422	1440	1354	1294	1225	1165	
1538	1429	1438	1338	1291	1160	1175	
1556	1516	1430	1307	1246	1232	1173	
1578	1535	1386	1404	1199	1237	1199	
1548	1500	1379	1420	1206	1200	1187	
1540	1466	1409	1381	1255	1170	1148	
1523	1384	1426	1347	1273	1248	1147	
1468	1496	1412	1391	1304	1190	1180	
1538	1492	1416	1311	1155	1255	1157	
1582	1458	1410	1334	1242	1247	1212	
1534	1425	1392	1368	1297	1199	1215	
1553	1402	1425	1293	1201	1266	1180	
1526	1536	1425	1384	1254	1175	1228	
1503	1433	1455	1397	1258	1218	1200	
1494	1483	1438	1339	1200	1199	1132	
1594	1495	1419	1397	1240	1253	1197	
1528	1461	1462	1346	1203	1177	1226	
1515	1451	1415	1328	1251	1202	1200	
1504	1426	1417	1290	1243	1260	1242	
1542	1462	1362	1407	1221	1255	1174	
1492	1509	1338	1324	1193	1268	1179	
1509	1453	1441	1386	1252	1164	1199	
1573	1551	1409	1324	1233	1171	1156	
1543	1440	1427	1300	1229	1193	1217	
1538	1489	1370	1279	1202	1208	1166	
1536	1465	1480	1351	1253	1176	1157	
1508	1473	1393	1364	1283	1221	1255	
1519	1468	1356	1359	1229	1163	1165	
1459	1479	1427	1399	1191	1195	1193	
1556	1505	1447	1315	1199	1207	1170	
1555	1501	1394	1357	1219	1206	1201	
1481	1438	1404	1338	1178	1147	1165	
1457	1496	1421	1372	1214	1198	1148	
1475	1475	1396	1361	1249	1196	1132	
1525	1469	1394	1324	1213	1184	1142	
1465	1469	1395	1389	1231	1150	1160	
1548	1465	1453	1324	1202	1247	1175	
1479	1443	1382	1350	1253	1177	1233	
1499	1413	1436	1316	1282	1240	1160	
1578	1475	1358	1341	1203	1174	1182	
1510	1516	1376	1348	1205	1179	1121	
1489	1408	1378	1437	1263	1165	1170	
1561	1433	1422	1417	1249	1217	1156	
1502	1426	1422	1258	1224	1189	1170	
1486	1372	1393	1313	1207	1179	1158	
1462	1484	1411	1333	1280	1199	1162	
1564	1377	1443	1288	1265	1249	1210	
1464	1404	1454	1382	1179	1210	1124	
1532	1484	1360	1275	1171	1171	1167	
1473	1439	1387	1322	1225	1244	1171	
1501	1422	1458	1431	1162	1204	1193	
1525	1451	1359	1293	1194	1168	1103	
1475	1409	1401	1369	1183	1171	1126	
1499	1420	1410	1330	1200	1171	1162	
1495	1434	1384	1345	1169	1225	1118	
1456	1430	1402	1427	1220	1220	1197	
1511	1493	1378	1282	1211	1213	1146	
1564	1379	1434	1340	1235	1152	1162	
1569	1422	1353	1293	1223	1156	1217	
1505	1469	1373	1351	1165	1207	1173	
1500	1392	1398	1313	1149	1184	1116	
1542	1470	1459	1387	1231	1172	1156	
1523	1497	1371	1284	1206	1181	1137	
1555	1378	1405	1365	1205	1153	1144	
1479	1455	1368	1371	1261	1221	1224	
1506	1435	1438	1356	1175	1137	1063	
1484	1410	1430	1277	1242	1107	1105	
1568	1423	1379	1302	1193	1151	1173	
1517	1445	1390	1343	1204	1170	1094	
1478	1384	1418	1323	1158	1202	1120	
1446	1393	1437	1295	1173	1143	1192	
1475	1314	1379	1321	1190	1122	1167	
1562	1455	1438	1290	1179	1196	1148	
1460	1368	1376	1327	1150	1142	1152	
1468	1471	1457	1328	1192	1172	1152	
1493	1431	1454	1329	1165	1176	1148	
1513	1395	1371	1307	1165	1172	1199	
1479	1416	1357	1221	1209	1232	1158	
1458	1468	1401	1325	1229	1138	1178	
1565	1415	1373	1279	1192	1146	1104	
1457	1451	1357	1335	1238	1166	1113	
1463	1446	1384	1310	1242	1131	1136	
1506	1404	1405	1327	1176	1149	1127	
1392	1452	1446	1294	1177	1138	1109	
1560	1460	1420	1286	1172	1108	1104	
1531	1424	1369	1303	1181	1162	1183	
1518	1457	1366	1309	1182	1117	1126	
1442	1384	1380	1278	1228	1160	1174	
1459	1404	1348	1278	1188	1145	1151	
1526	1422	1375	1302	1175	1175	1086	
1488	1392	1393	1373	1110	1195	1099	
1501	1445	1366	1318	1135	1106	1138	
1494	1441	1379	1260	1208	1171	1068	
1472	1401	1327	1261	1170	1158	1119	
1549	1453	1389	1342	1199	1162	1114	
1541	1395	1373	1310	1153	1187	1129	
1493	1472	1430	1258	1173	1128	1115	
1489	1330	1404	1282	1169	1186	1104	
1508	1489	1411	1353	1233	1121	1166	
1450	1349	1371	1270	1179	1168	1138	
1531	1438	1374	1332	1251	1096	1122	
1484	1449	1340	1244	1206	1161	1100	
1464	1429	1369	1247	1186	1080	1108	
1447	1435	1384	1309	1178	1140	1161	
1450	1367	1388	1278	1188	1117	1101	
1442	1415	1388	1352	1187	1120	1138	
1449	1457	1400	1302	1258	1139	1116	
1358	1374	1374	1289	1177	1164	1087	
1553	1503	1392	1308	1145	1136	1101	
1482	1430	1469	1309	1206	1163	1145	
1447	1398	1381	1246	1198	1105	1105	
1398	1378	1389	1283	1133	1156	1128	
1438	1394	1362	1260	1148	1116	1120	
1458	1417	1367	1276	1217	1144	1168	
1450	1409	1422	1242	1128	1129	1143	
1464	1383	1297	1327	1182	1112	1132	
1432	1474	1340	1267	1202	1132	1085	
1479	1371	1370	1278	1200	1120	1098	
1390	1411	1300	1325	1185	1146	1132	
1502	1385	1409	1345	1148	1147	1086	
1445	1509	1319	1299	1096	1142	1099	
1532	1424	1445	1258	1225	1113	1089	
1504	1380	1315	1270	1110	1080	1094	
1448	1409	1312	1257	1172	1091	1121	
1490	1391	1349	1260	1191	1142	1114	
1496	1365	1285	1318	1185	1102	1135	
1445	1398	1266	1281	1175	1157	1075	
1437	1382	1385	1305	1169	1093	1118	
1544	1431	1400	1349	1151	1147	1070	
1429	1480	1379	1301	1156	1207	1137	
1485	1362	1363	1271	1105	1072	1126	
1524	1462	1335	1294	1154	1143	1125	
1487	1455	1348	1308	1147	1139	1097	
1458	1426	1335	1276	1169	1146	1123	
1479	1373	1411	1266	1179	1068	1075	
1409	1376	1380	1304	1182	1101	1116	
1482	1417	1334	1195	1186	1149	1131	
1447	1435	1378	1299	1175	1181	1095	
1459	1345	1314	1232	1205	1139	1048	
1383	1433	1359	1259	1100	1138	1098	
1387	1375	1359	1216	1135	1179	1106	
1426	1418	1310	1341	1190	1128	1130	
1497	1436	1350	1307	1206	1120	1074	
1492	1406	1371	1297	1203	1116	1162	
1357	1374	1319	1277	1220	1141	1085	
1394	1376	1336	1286	1153	1113	1099	
1436	1402	1317	1253	1152	1113	1117	
1444	1348	1355	1351	1117	1134	1110	
1420	1392	1378	1231	1165	1165	1158	
1432	1409	1306	1245	1170	1140	1052	
1470	1385	1319	1267	1176	1119	1082	
1473	1430	1408	1208	1108	1051	1107	
1439	1351	1313	1272	1241	1127	1025	
1454	1377	1409	1262	1180	1091	1099	
1430	1384	1372	1252	1133	1102	1054	
1470	1439	1313	1275	1128	1101	1082	
1417	1430	1307	1194	1117	1164	1029	
1407	1393	1365	1279	1100	1091	1127	
1460	1409	1341	1298	1188	1133	1090	
1404	1335	1315	1222	1133	1144	1120	
1415	1355	1391	1223	1087	1143	1022	
1383	1362	1380	1266	1108	1103	1140	
1472	1432	1331	1288	1165	1125	1056	
1397	1336	1370	1294	1144	1087	1099	
1443	1409	1317	1270	1178	1128	1024	
1426	1438	1265	1217	1173	1122	1116	
1429	1429	1343	1294	1157	1056	1035	
1427	1420	1297	1267	1149	1172	1112	
1419	1386	1361	1247	1131	1080	1107	
1478	1405	1293	1215	1122	1065	1055	
1437	1446	1351	1185	1166	1102	1086	
1467	1402	1309	1302	1215	1105	1070	
1404	1385	1331	1280	1092	1078	1090	
1403	1337	1308	1325	1120	1056	1064	
1437	1382	1301	1288	1107	1141	1069	
1455	1386	1305	1271	1126	1032	1042	
1471	1320	1320	1295	1159	1070	1079	
1480	1403	1300	1269	1162	1070	1032	
1392	1415	1390	1320	1112	1057	1078	
1463	1368	1351	1297	1200	1111	1098	
1460	1409	1284	1261	1033	1086	1089	
1446	1410	1307	1323	1116	1066	1012	
1444	1355	1272	1258	1070	1088	1017	
1430	1319	1352	1295	1125	1103	1047	
1474	1355	1302	1194	1087	1085	1089	
1402	1398	1298	1252	1111	1071	1084	
1417	1399	1354	1263	1138	1081	1046	
1367	1399	1332	1218	1142	1087	1096	
1448	1292	1297	1321	1113	1127	1001	
1490	1404	1336	1173	1139	1121	1051	
1513	1404	1275	1249	1056	1034	1113	
1442	1376	1307	1237	1101	1125	1062	
1396	1311	1318	1237	1084	1080	1064	
1415	1418	1273	1236	1175	1064	1076	
1410	1373	1301	1226	1057	1064	1059	
1384	1389	1354	1238	1116	1105	1058	
1395	1333	1335	1230	1105	1105	1065	
1425	1430	1306	1222	1097	1072	1119	
1456	1348	1370	1252	1165	1055	993	
1392	1436	1288	1249	1155	1061	1045	
1417	1399	1237	1277	1104	1070	1039	
1393	1327	1297	1336	1063	1141	1067	
1377	1334	1342	1221	1085	1077	1025	
1462	1377	1339	1180	1157	1105	1039	
1406	1329	1225	1164	1139	1065	1097	
1366	1381	1323	1275	1118	1081	1021	
1415	1378	1333	1253	1150	1087	1062	
1398	1341	1329	1258	1129	1044	1082	
1352	1484	1367	1259	1074	1101	1076	
1387	1419	1296	1269	1129	1031	1055	
1448	1360	1274	1207	1124	1054	1057	
1368	1377	1261	1203	1144	1117	1061	
1427	1339	1323	1186	1126	1047	1038	
1428	1419	1311	1240	1103	1067	1050	
1381	1342	1242	1174	1070	1045	1029	
1422	1431	1324	1249	1108	1081	1037	
1500	1386	1263	1313	1070	1040	1093	
1435	1388	1253	1242	1131	1049	1094	
1328	1340	1257	1248	1080	1053	1050	
1385	1341	1300	1219	1049	1083	1013	
1403	1263	1322	1232	1141	1071	1074	
1372	1384	1311	1242	1091	1047	1042	
1352	1444	1286	1184	1140	1083	1040	
1440	1365	1254	1195	1041	1075	1041	
1463	1300	1317	1183	1123	1052	1023	
1424	1325	1290	1243	1076	1072	1028	
1387	1355	1276	1162	1137	1071	1025	
1435	1334	1286	1201	1076	1049	1064	
1415	1345	1269	1244	1086	1128	1025	
1411	1393	1338	1225	1093	997	1025	
1473	1420	1261	1210	1140	1059	989	
1426	1355	1316	1191	1055	1061	1064	
1393	1387	1271	1204	1083	1026	1017	
1383	1358	1364	1213	1073	1085	1042	
1343	1334	1299	1247	1079	1020	1002	
1395	1396	1248	1212	1060	1040	1014	
1431	1321	1297	1191	1064	1086	1032	
1442	1360	1330	1155	1132	1052	1024	
1366	1345	1310	1241	1061	1031	1077	
1472	1284	1332	1211	1106	1047	1029	
1304	1371	1246	1261	1103	1096	1022	
1399	1393	1337	1196	1116	1075	1001	
1401	1360	1312	1202	1047	1067	1017	
1316	1289	1282	1242	1074	1082	1021	
1411	1315	1271	1241	1133	1015	1018	
1435	1339	1243	1223	1114	1066	1021	
1379	1349	1264	1229	1095	1090	1074	
1302	1364	1250	1182	1057	1029	1042	
1315	1295	1334	1212	1087	1031	1002	
1372	1348	1333	1182	1154	1025	1011	
1372	1365	1250	1171	1107	1036	982	
1411	1323	1301	1175	1111	1136	1038	
1380	1456	1317	1243	1036	1091	1012	
1347	1368	1277	1217	1091	1050	1003	
1427	1309	1326	1185	1092	1043	1036	
1388	1383	1318	1204	1132	1026	1016	
1441	1304	1273	1150	1119	1084	998	
1307	1383	1284	1229	1083	1040	999	
1448	1320	1270	1129	1067	1036	1014	
1335	1330	1284	1289	1081	1088	985	
1316	1314	1230	1258	1087	1020	1031	
1333	1320	1236	1152	1106	1037	1078	
1397	1334	1224	1201	1148	1015	1052	
1447	1350	1338	1205	1054	1107	993	
1410	1330	1250	1180	1067	1017	1008	
1415	1303	1272	1198	1053	1063	991	
1368	1334	1341	1244	1068	982	1010	
1401	1346	1235	1220	1137	1041	997	
1397	1321	1290	1193	1054	1049	1046	
1372	1356	1276	1218	1022	1035	999	
1345	1343	1302	1147	1065	1024	1022	
1439	1360	1257	1180	1108	1077	1038	
1409	1359	1281	1169	1042	1104	996	
1379	1301	1281	1245	1069	1040	1057	
1380	1337	1337	1190	1012	1006	976	
1353	1303	1241	1188	1126	1000	1020	
1359	1412	1248	1124	1093	1016	1035	
1392	1282	1297	1223	1040	1012	956	
1444	1372	1273	1170	1032	1032	1006	
1388	1338	1245	1175	1061	1028	1010	
1443	1327	1350	1241	1068	1044	995	
1431	1346	1290	1170	1071	1018	982	
1306	1351	1263	1212	1001	1051	1006	
1448	1309	1263	1186	1076	1046	1009	
1361	1350	1286	1216	1078	1005	1033	
1341	1331	1268	1209	1059	1020	1004	
1355	1286	1281	1154	1041	1007	942	
1460	1321	1263	1083	1083	1015	972	
1350	1347	1254	1169	1068	1018	935	
1434	1331	1236	1199	1010	1001	1006	
1333	1307	1256	1208	1042	1017	941	
1409	1353	1291	1174	1158	1019	958	
1315	1324	1251	1175	1052	1029	963	
1394	1326	1239	1205	1151	1035	1009	
1372	1321	1317	1216	1045	1106	1049	
1353	1283	1221	1156	999	1024	965	
1377	1308	1301	1141	971	1041	977	
1298	1268	1283	1191	1042	1079	965	
1403	1316	1268	1142	1075	1001	1007	
1369	1348	1264	1241	1062	976	1029	
1412	1304	1255	1190	1032	1014	1012	
1360	1323	1305	1196	1067	1022	1007	
1354	1370	1313	1158	1015	1048	965	
1315	1319	1207	1230	1055	1050	967	
1361	1274	1321	1200	1023	1082	1017	
1384	1340	1310	1241	1071	950	1013	
1358	1289	1230	1210	1033	1041	1081	
1328	1304	1219	1167	1105	1027	960	
1376	1366	1255	1188	1095	1021	957	
1393	1354	1175	1174	1017	1017	996	
1434	1283	1265	1272	1003	980	961	
1449	1270	1334	1154	1005	1026	1005	
1418	1274	1269	1201	1023	983	998	
1380	1294	1242	1187	1019	1034	994	
1295	1279	1224	1196	1039	1011	984	
1364	1342	1285	1187	1073	1065	968	
1321	1310	1197	1201	1089	1022	1016	
1416	1342	1303	1196	1005	1024	894	
1367	1294	1177	1172	989	996	993	
1365	1308	1254	1140	1066	965	973	
1431	1298	1282	1155	994	1055	976	
1413	1249	1231	1130	1082	971	1039	
1360	1349	1281	1160	1009	1039	979	
1366	1338	1223	1252	1076	971	999	
1372	1290	1294	1141	984	1019	942	
1396	1322	1231	1196	1020	1032	985	
1347	1378	1248	1201	1055	1030	953	
1370	1288	1230	1155	1046	1022	994	
1327	1349	1301	1149	1002	960	968	
1374	1256	1214	1181	1061	951	942	
1330	1285	1187	1125	1026	1030	972	
1309	1291	1250	1108	1030	972	1004	
1301	1322	1240	1174	1018	1013	971	
1362	1273	1299	1148	1071	1023	982	
1377	1348	1259	1122	994	1010	992	
1378	1320	1208	1207	1038	931	939	
1401	1221	1235	1091	1040	1038	1015	
1324	1305	1296	1119	1018	972	987	
1325	1285	1278	1170	1029	968	947	
1322	1278	1250	1134	998	997	966	
1320	1303	1221	1176	1034	1043	959	
1292	1296	1252	1190	1044	991	963	
1342	1296	1272	1145	1045	1026	1009	
1337	1353	1248	1153	1031	1001	963	
1319	1285	1285	1112	1036	926	923	
1387	1297	1167	1125	1040	981	908	
1338	1296	1230	1101	1033	995	933	
1396	1218	1195	1162	1006	967	915	
1381	1347	1221	1223	1012	998	1020	
1349	1289	1240	1215	1020	1002	996	
1328	1243	1207	1150	1002	976	955	
1356	1249	1219	1094	988	953	973	
1353	1353	1231	1156	1065	977	950	
1317	1335	1219	1139	990	920	923	
1339	1249	1191	1186	1026	1011	976	
1360	1323	1251	1124	1013	978	974	
1338	1296	1198	1133	1002	987	931	
1395	1277	1162	1118	976	1030	981	
1326	1265	1272	1140	1029	989	937	
1363	1328	1243	1149	1087	994	982	
1381	1298	1246	1190	1000	995	888	
1323	1295	1234	1118	1019	957	967	
1322	1296	1256	1130	1032	967	934	
1411	1274	1238	1107	1029	973	962	
1298	1263	1234	1146	1010	1011	915	
1352	1316	1224	1157	952	975	970	
1370	1271	1193	1171	980	1033	941	
1296	1217	1204	1233	1060	991	928	
1340	1295	1236	1104	1000	1004	958	
1351	1317	1246	1165	1052	925	957	
1314	1230	1210	1150	995	968	935	
1329	1259	1266	1102	1026	939	996	
1343	1277	1177	1156	1029	1041	910	
1344	1336	1241	1074	992	936	943	
1320	1291	1177	1182	987	997	979	
1296	1298	1218	1158	1020	993	912	
1379	1266	1185	1131	1014	950	948	
1325	1226	1204	1104	960	1020	958	
1334	1277	1223	1109	1011	1019	1017	
1365	1290	1218	1130	973	938	960	
1332	1280	1180	1118	1033	980	978	
1277	1306	1225	1182	1000	984	999	
1298	1210	1270	1140	962	979	868	
1393	1231	1204	1144	1005	967	937	
1372	1274	1210	1157	997	974	949	
1333	1302	1241	1213	996	974	1015	
1261	1252	1174	1150	1061	931	940	
1387	1273	1238	1154	1049	977	918	
1318	1212	1177	1162	1015	956	934	
1332	1309	1217	1170	946	927	987	
1351	1291	1225	1155	932	937	971	
1274	1288	1191	1154	1009	1001	885	
1273	1260	1223	1166	1004	898	934	
1326	1239	1250	1207	957	966	918	
1326	1262	1245	1143	974	978	914	
1317	1282	1229	1187	1018	957	894	
1296	1213	1215	1126	981	993	913	
1261	1314	1204	1122	986	955	942	
1376	1228	1156	1127	989	893	906	
1319	1338	1218	1168	964	956	969	
1261	1308	1165	1129	1010	945	891	
1315	1292	1266	1143	1029	953	986	
1379	1228	1161	1150	962	936	939	
1339	1212	1246	1121	1010	1004	956	
1288	1252	1214	1123	951	956	957	
1292	1284	1169	1186	1003	983	921	
1298	1287	1187	1081	1000	1000	937	
1290	1249	1153	1105	975	941	916	
1344	1269	1191	1123	1037	967	867	
1323	1314	1190	1100	1051	905	933	
1348	1295	1275	1152	983	930	965	
1323	1251	1163	1082	957	962	937	
1322	1251	1178	1164	981	981	969	
1290	1236	1211	1133	1028	921	939	
1294	1266	1290	1062	1035	951	872	
1334	1261	1261	1078	988	925	895	
1271	1196	1165	1054	995	961	912	
1272	1289	1175	1089	958	944	962	
1316	1294	1186	1104	1012	978	912	
1300	1325	1262	1061	976	941	897	
1362	1272	1192	1093	1031	918	912	
1328	1220	1173	1181	974	905	955	
1335	1215	1211	1148	993	993	897	
1197	1277	1184	1080	1029	973	904	
1284	1298	1292	1200	968	966	879	
1328	1231	1215	1082	1004	929	887	
1358	1249	1199	1130	978	949	878	
1284	1176	1218	1123	956	922	900	
1283	1277	1171	1166	988	901	932	
1346	1257	1230	1101	924	930	930	
1318	1227	1181	1156	926	963	866	
1284	1174	1204	1132	952	906	878	
1387	1200	1199	1056	945	983	895	
1319	1231	1174	1112	976	945	948	
1299	1223	1203	1120	946	885	934	
1308	1246	1116	1092	965	908	926	
1272	1262	1239	1093	965	947	907	
1347	1239	1172	1046	980	968	927	
1273	1232	1260	1089	1011	912	897	
1362	1209	1178	1141	984	997	888	
1332	1293	1144	1104	914	922	936	
1191	1230	1194	1037	929	917	880	
1303	1229	1181	1093	939	955	865	
1292	1291	1190	1062	930	863	951	
1303	1238	1181	1130	941	952	905	
1290	1199	1175	1037	987	957	878	
1328	1197	1176	1099	959	882	942	
1311	1221	1174	1154	1005	958	905	
1256	1276	1183	1134	987	919	972	
1295	1321	1228	1100	1020	920	912	
1275	1245	1156	1061	929	969	928	
1258	1272	1171	1136	969	945	926	
1400	1199	1249	1086	952	865	960	
1288	1279	1183	1096	967	941	864	
1321	1255	1220	1127	996	899	906	
1278	1214	1206	1162	952	929	900	
1296	1249	1158	1064	942	924	922	
1179	1226	1183	1067	985	950	903	
1234	1296	1212	1078	996	883	867	
1295	1283	1170	1065	967	893	943	
1292	1278	1189	1041	970	857	858	
1282	1221	1178	1037	952	946	903	
1308	1222	1193	1105	891	925	870	
1279	1237	1132	1061	939	898	893	
1249	1293	1162	1087	933	895	911	
1251	1245	1167	1089	872	905	914	
1281	1242	1144	1041	967	892	865	
1322	1251	1194	1094	974	895	894	
1256	1223	1209	1065	905	949	884	
1316	1256	1231	1046	969	926	849	
1266	1278	1225	1079	967	928	874	
1351	1241	1165	1033	908	956	871	
1251	1298	1140	1041	935	917	884	
1263	1165	1150	1061	926	946	888	
1272	1176	1141	1078	929	935	856	
1275	1205	1176	1081	956	924	866	
1234	1261	1166	1087	924	897	915	
1259	1245	1175	1072	920	899	905	
1313	1234	1135	1078	920	877	913	
1277	1196	1210	1053	900	904	891	
1300	1232	1143	1152	944	975	889	
1265	1216	1156	1052	968	864	830	
1314	1287	1181	1072	974	896	926	
1317	1195	1178	1111	946	853	884	
1285	1275	1191	1055	908	911	872	
1347	1265	1181	1110	1004	885	890	
1288	1249	1222	1079	901	888	865	
1253	1194	1154	1050	924	883	895	
1272	1203	1191	1051	941	854	890	
1295	1249	1177	1070	901	947	874	
1277	1261	1150	1111	966	921	844	
1260	1214	1171	1118	957	898	830	
1239	1237	1167	1074	969	881	871	
1260	1267	1157	1155	898	911	899	
1221	1290	1220	1065	987	931	822	
1315	1168	1124	1134	945	958	874	
1317	1196	1138	1028	977	913	870	
1327	1229	1115	1028	920	881	887	
1323	1162	1184	1084	881	945	856	
1263	1201	1144	1084	922	888	870	
1274	1144	1133	1050	930	862	896	
1290	1179	1101	1107	942	877	871	
1243	1169	1167	1025	919	850	856	
1269	1291	1141	1076	927	892	806	
1273	1249	1088	1073	936	891	885	
1257	1214	1163	1118	968	891	823	
1219	1187	1206	1131	891	860	836	
1293	1187	1174	1058	919	942	903	
1245	1146	1159	1071	943	847	852	
1259	1179	1136	1067	919	916	865	
1257	1189	1165	1099	903	923	861	
1164	1230	1206	1125	920	898	899	
1328	1231	1136	1062	946	932	835	
1291	1158	1128	1058	949	952	858	
1350	1228	1135	1117	947	866	843	
1332	1208	1150	1072	978	915	888	
1231	1249	1170	1088	940	875	834	
1274	1167	1080	1097	880	924	857	
1215	1269	1128	1064	952	874	833	
1208	1154	1136	1025	939	881	837	
1206	1207	1118	1029	890	904	927	
1213	1193	1155	1074	917	854	881	
1236	1185	1179	1086	977	864	920	
1212	1188	1138	1017	986	848	897	
1253	1246	1159	1040	898	898	788	
1302	1157	1093	1008	905	863	853	
1271	1222	1176	1077	915	854	877	
1242	1155	1194	1054	882	882	846	
1265	1132	1191	1013	910	932	861	
1252	1160	1148	1059	865	888	852	
1238	1188	1175	1033	945	850	895	
1277	1190	1101	1119	905	893	883	
1229	1173	1193	1056	885	859	879	
1250	1278	1211	1058	878	888	816	
1184	1195	1178	1031	934	853	825	
1251	1210	1115	1055	943	882	873	
1235	1247	1128	1089	960	859	832	
1236	1185	1115	1092	907	863	836	
1252	1218	1170	1054	947	824	866	
1182	1147	1122	989	909	913	807	
1266	1151	1138	1066	924	850	848	
1267	1205	1135	1003	870	808	813	
1258	1176	1092	994	906	864	824	
1314	1158	1148	1006	911	881	877	
1260	1155	1106	1022	902	868	847	
1210	1148	1186	1051	925	851	823	
1351	1163	1158	1116	876	896	841	
1204	1248	1143	962	916	859	832	
1239	1133	1152	1072	954	893	858	
1187	1173	1157	1050	910	883	893	
1236	1245	1151	1037	907	815	853	
1246	1163	1095	1011	906	908	839	
1285	1204	1120	1053	889	878	811	
1266	1248	1171	1049	869	894	864	
1237	1164	1089	992	854	906	892	
1235	1163	1112	1075	940	845	806	
1196	1146	1182	1014	966	836	838	
1201	1269	1104	983	887	902	852	
1286	1172	1103	1083	875	805	771	
1200	1180	1073	1068	897	835	843	
1160	1156	1137	1058	866	869	790	
1242	1218	1161	1029	914	850	817	
1229	1135	1148	1003	876	860	831	
1200	1123	1145	1026	932	810	816	
1266	1187	1151	1019	957	868	802	
1259	1155	1144	1062	911	858	856	
1255	1241	1125	1024	944	898	781	
1205	1217	1106	1074	936	807	883	
1207	1221	1116	1003	886	855	770	
1277	1244	1134	1015	909	823	822	
1245	1140	1178	986	889	897	843	
1284	1210	1170	1063	919	862	833	
1200	1189	1140	1002	886	887	802	
1176	1234	1176	1001	906	862	841	
1204	1187	1098	1071	865	875	861	
1262	1180	1062	1000	859	870	837	
1285	1179	1094	1013	878	869	797	
1225	1208	1157	1054	869	889	849	
1203	1166	1120	978	843	837	826	
1262	1192	1131	1040	858	838	844	
1249	1131	1081	995	939	903	842	
1223	1179	1129	1053	958	863	816	
1255	1174	1118	1069	876	895	841	
1185	1146	1119	1032	885	824	830	
1220	1250	1146	1022	944	817	829	
1272	1163	1050	1022	899	840	841	
1244	1170	1128	1019	895	855	798	
1218	1221	1115	1044	887	866	791	
1218	1189	1158	1023	884	882	838	
1277	1198	1126	1040	838	817	860	
1254	1134	1113	1032	902	830	829	
1222	1179	1128	1036	908	835	820	
1255	1168	1138	963	854	882	780	
1174	1146	1112	1051	945	873	832	
1232	1154	1131	984	924	844	854	
1269	1109	1182	1022	884	841	840	
1168	1205	1197	1040	879	884	858	
1280	1178	1110	1046	883	848	861	
1202	1181	1149	991	869	857	796	
1175	1161	1093	1034	856	872	815	
1228	1200	1099	1034	865	876	790	
1182	1148	1119	1044	915	824	822	
1247	1138	1158	1022	930	851	819	
1253	1147	1092	1026	834	826	815	
1212	1184	1040	1029	865	815	803	
1253	1184	1078	1048	906	820	803	
1212	1204	1101	999	886	898	837	
1166	1191	1087	1054	906	863	822	
1172	1190	1165	946	885	833	843	
1242	1121	1103	1005	874	845	802	
1163	1191	1050	1001	854	836	796	
1166	1153	1040	1010	899	841	863	
1223	1173	1148	1037	867	777	798	
1208	1133	1112	1011	833	799	786	
1279	1178	1105	999	868	857	790	
1189	1132	1165	998	946	876	812	
1259	1144	1093	980	915	880	845	
1174	1180	1098	1057	851	794	813	
1246	1162	1158	985	834	842	816	
1200	1114	1105	1011	883	800	810	
1156	1172	1055	1083	856	871	785	
1245	1210	1064	1005	846	819	838	
1148	1202	1040	1007	885	846	801	
1243	1214	1065	971	885	823	816	
1213	1193	1118	1020	884	848	782	
1205	1195	1137	999	901	782	805	
1207	1185	1109	986	881	845	819	
1183	1168	1088	1006	879	811	793	
1231	1190	1104	929	917	910	773	
1216	1159	1096	979	899	789	783	
1282	1150	1089	1014	844	827	837	
1212	1128	1095	983	788	832	806	
1182	1168	1094	989	885	830	798	
1238	1197	1096	1013	838	843	765	
1219	1193	1033	1043	835	801	804	
1210	1089	1075	1015	866	813	771	
1149	1149	1088	989	863	829	799	
1248	1168	1162	1043	880	869	791	
1163	1164	1028	950	882	851	804	
1166	1227	1097	899	888	886	782	
1189	1204	1065	1017	876	869	776	
1165	1142	1075	953	842	845	786	
1171	1123	1099	1039	883	830	797	
1205	1159	1109	1034	894	850	795	
1199	1131	1050	1012	934	824	802	
1189	1149	1121	968	919	836	834	
1197	1100	1075	948	799	809	786	
1186	1109	1103	1038	859	820	820	
1228	1146	1116	1014	846	779	855	
1226	1154	1074	984	884	814	800	
1202	1189	1087	961	815	812	760	
1152	1142	1090	1036	802	861	752	
1173	1147	1107	1031	868	845	770	
1138	1060	1085	977	895	863	820	
1245	1119	1121	931	865	833	763	
1185	1201	1045	1038	890	780	755	
1186	1173	1079	1001	880	855	808	
1190	1129	1028	945	836	822	755	
1218	1114	1042	963	886	826	764	
1173	1063	1076	981	822	810	814	
1128	1121	1052	1048	838	863	758	
1217	1173	1004	992	837	801	753	
1258	1111	1057	1003	827	854	803	
1170	1119	1053	1008	898	794	769	
1254	1100	1104	1018	816	815	792	
1155	1133	1102	926	923	817	773	
1191	1146	1059	1001	850	834	745	
1183	1118	1116	993	866	837	800	
1174	1175	1105	1005	866	773	763	
1188	1099	1093	1023	817	810	814	
1102	1154	1112	929	808	822	778	
1193	1163	1046	976	803	780	764	
1172	1128	1084	976	836	819	754	
1192	1135	1080	987	803	839	800	
1206	1122	1030	950	864	799	780	
1169	1118	1062	939	918	822	803	
1193	1090	1048	999	838	876	774	
1181	1081	1120	999	881	810	750	
1190	1204	1109	921	856	812	771	
1203	1137	1077	1032	887	791	760	
1205	1136	1118	963	852	787	734	
1214	1155	1107	958	851	834	748	
1229	1107	1124	961	847	843	766	
1140	1114	1070	931	815	812	750	
1182	1137	1089	1025	849	795	807	
1198	1115	1098	1019	854	813	783	
1245	1135	1034	953	825	831	759	
1143	1128	1057	931	878	825	807	
1137	1108	1019	942	818	835	824	
1097	1151	995	949	814	784	871	
1207	1102	1105	986	881	857	819	
1225	1077	1017	964	854	814	791	
1101	1059	1097	987	854	806	767	
1208	1147	1081	971	828	739	819	
1195	1101	1074	1005	854	785	810	
1190	1133	1110	966	867	803	760	
1143	1110	1044	959	833	755	752	
1176	1156	1057	940	799	766	786	
1174	1150	1009	934	850	804	751	
1190	1107	1084	983	826	847	784	
1152	1138	1067	905	848	782	752	
1199	1084	1037	996	833	841	759	
1166	1152	1092	985	824	816	763	
1203	1121	1029	991	812	781	733	
1173	1066	1066	958	841	814	752	
1147	1115	1103	995	826	821	740	
1131	1136	1115	945	851	813	752	
1127	1209	1032	948	772	822	744	
1156	1181	1012	1019	859	827	789	
1102	1135	1032	919	829	779	768	
1169	1085	1100	1007	827	806	751	
1163	1116	1070	914	797	806	787	
1208	1118	1083	968	836	776	754	
1134	1108	1071	975	837	804	749	
1214	1097	1032	964	828	787	765	
1161	1063	1041	887	847	814	788	
1170	1140	1080	938	840	789	777	
1128	1066	1104	973	788	810	774	
1173	1147	1057	947	813	757	723	
1121	1151	1070	948	862	763	819	
1162	1098	1118	950	825	817	755	
1217	1107	1019	1003	806	779	783	
1165	1124	996	938	856	818	758	
1120	1095	1104	933	810	799	740	
1129	1123	1009	951	858	767	758	
1045	1103	1084	971	809	759	740	
1197	1147	1098	979	861	764	761	
1142	1128	1022	967	786	825	752	
1163	1137	1067	890	841	818	783	
1191	1113	1113	956	830	773	745	
1136	1124	971	884	822	798	793	
1197	1081	1073	943	837	801	761	
1162	1120	1068	934	843	812	776	
1142	1067	979	925	830	734	819	
1103	1093	1066	969	779	767	771	
1111	1067	1060	953	830	769	778	
1172	1092	1043	994	824	756	755	
1119	1116	1026	900	819	798	745	
1138	1147	1002	927	817	785	737	
1133	1079	1009	917	821	749	763	
1217	1144	993	994	770	754	755	
1130	1105	1087	924	761	753	743	
1152	1099	1080	936	842	816	723	
1174	1102	1062	917	801	810	737	
1219	1081	1068	939	755	754	753	
1174	1084	1076	911	815	772	708	
1100	1075	1017	941	814	794	741	
1164	1048	1064	926	841	800	745	
1151	1119	1036	928	809	782	755	
1168	1140	1062	939	785	722	762	
1156	1060	1006	1011	832	780	765	
1179	1156	1039	985	843	730	692	
1101	1071	1005	917	783	791	728	
1165	1115	1038	936	796	806	750	
1099	1108	996	944	782	835	780	
1210	1107	1021	988	800	704	751	
1168	1116	1095	978	765	805	700	
1142	1138	1001	1019	768	793	735	
1157	1077	1050	955	840	775	686	
1176	1093	1010	943	764	808	772	
1080	1144	1014	882	850	751	721	
1154	1025	1051	932	812	747	751	
1131	1057	1056	949	763	770	694	
1176	1129	1045	943	840	748	712	
1163	1123	1021	934	815	758	736	
1121	1096	1034	931	828	757	759	
1178	1114	1031	908	790	728	704	
1135	1098	987	918	822	742	747	
1127	1093	1007	922	770	724	748	
1192	1105	1046	917	771	805	748	
1207	1082	1074	949	833	771	682	
1149	1080	1044	910	755	755	739	
1136	1052	974	924	836	769	715	
1124	1025	1018	926	755	777	735	
1190	1062	1063	936	828	775	740	
1123	1099	1018	918	825	766	777	
1139	1066	1062	899	774	767	757	
1116	1160	1075	888	779	752	730	
1104	1148	1003	965	825	730	688	
1061	1091	1058	864	805	749	710	
1082	1100	1061	947	807	780	744	
1137	1086	1014	895	788	767	762	
1163	1110	1030	990	795	719	708	
1088	1047	1054	924	803	817	766	
1162	1038	1053	870	821	759	727	
1110	1048	1039	953	795	747	714	
1083	1096	1004	918	764	801	759	
1092	1064	1009	861	809	771	745	
1099	1109	1072	966	815	752	699	
1130	1060	1058	930	765	747	677	
1078	1052	1041	907	765	727	677	
1073	1035	1039	872	751	741	722	
1107	1096	996	912	780	729	734	
1135	1126	1057	864	774	791	742	
1087	1029	1060	908	771	699	739	
1138	1037	1083	935	795	780	702	
1114	1051	1096	866	782	765	743	
1126	1036	988	899	764	733	731	
1129	1121	1037	921	764	749	697	
1153	1111	1026	896	788	732	698	
1056	1097	1036	927	735	756	699	
1163	1066	963	901	797	748	717	
1086	1098	1017	902	815	765	738	
1097	1077	1044	895	829	770	680	
1109	1073	981	875	799	754	712	
1142	1078	994	920	776	741	739	
1091	1089	1057	918	816	705	744	
1106	1052	955	905	752	745	716	
1146	1130	1006	914	801	722	707	
1093	1036	1020	894	781	719	718	
1147	1123	985	901	758	739	723	
1181	1054	1006	957	798	694	700	
1099	1028	1011	883	734	725	721	
1133	1073	986	907	806	757	745	
1140	1057	1040	878	785	721	717	
1098	1104	969	899	787	756	744	
1112	1078	1000	930	754	763	745	
1170	1062	1008	943	745	729	648	
1111	1108	955	944	812	749	688	
1153	1060	990	945	770	763	716	
1094	1041	1019	919	845	793	743	
1068	1044	968	918	826	766	724	
1100	1079	1023	895	754	730	699	
1095	1042	972	887	768	760	690	
1132	1092	1008	909	792	809	710	
1099	1059	1012	955	805	724	649	
1114	1041	982	930	763	745	678	
1184	1048	1065	950	745	734	742	
1143	1026	982	933	788	735	714	
1114	1012	1020	898	755	720	652	
1043	1028	956	862	748	779	721	
1130	1105	973	901	677	731	717	
1084	1082	973	895	768	774	700	
1101	1081	1000	912	760	705	688	
1106	1045	941	879	771	724	731	
1184	1064	939	891	820	764	735	
1097	1058	981	970	771	700	694	
1134	1085	1049	871	750	770	662	
1053	1045	1015	852	796	763	689	
1109	1055	989	920	764	717	683	
1119	1039	990	894	765	736	667	
1113	1072	1046	832	787	752	693	
1033	1005	1048	864	772	763	703	
1087	1054	1008	917	802	739	710	
1060	1064	974	933	726	764	686	
1051	1043	1033	925	783	775	701	
1138	1012	969	885	744	724	698	
1176	1109	1049	891	792	750	703	
1141	1071	963	852	773	747	651	
1159	1062	937	946	733	722	670	
1115	1082	985	972	758	729	696	
1091	1100	984	927	794	731	650	
1123	1070	1021	885	809	735	660	
1101	1037	992	926	744	736	697	
1150	1068	1002	881	751	723	685	
1119	1073	997	939	770	748	676	
1099	1050	1004	900	788	702	698	
1081	1049	1006	889	702	694	675	
1080	1037	940	869	741	788	705	
1080	1038	993	881	724	697	675	
1144	1068	1026	889	699	760	652	
1101	1026	1045	871	754	738	645	
1092	1075	994	915	754	710	666	
1149	1015	1014	881	799	766	682	
1063	1029	1014	903	817	759	692	
1076	1063	922	910	738	720	715	
1085	1108	1060	856	763	689	707	
1087	1079	960	839	735	694	705	
1087	1037	948	906	779	715	728	
1064	994	929	851	713	725	677	
1130	1050	990	851	731	705	689	
1142	1083	966	869	753	730	693	
1141	1025	955	879	750	710	694	
1099	1059	981	896	746	676	700	
1065	1044	955	872	771	681	714	
1098	1063	968	947	737	723	679	
1022	1067	975	903	750	720	768	
1080	1034	967	890	763	719	682	
1138	1062	999	935	720	724	705	
1120	1004	1011	857	751	726	716	
1074	1066	931	869	728	721	744	
1070	998	1001	884	754	665	681	
1119	1088	904	881	767	725	691	
1105	1053	928	894	766	715	678	
1125	1013	952	884	759	769	689	
1074	1070	978	891	751	694	651	
1102	1039	984	950	744	719	669	
1114	1034	993	921	726	724	673	
1095	1015	938	847	724	755	646	
1073	1006	989	874	736	703	634	
1105	1070	986	881	753	713	660	
1051	1049	941	808	765	713	717	
1107	1006	981	929	801	711	653	
1039	1067	1004	877	767	710	673	
1056	1066	999	865	767	681	650	
1097	1058	927	883	723	744	663	
999	1046	964	907	693	690	690	
1087	1061	961	858	714	739	694	
1094	1010	1040	886	753	677	661	
1140	1057	988	833	721	680	672	
1069	1063	982	847	716	630	670	
1151	1038	933	860	744	685	639	
1071	1004	939	926	714	692	698	
1056	976	933	847	759	698	707	
1080	994	1024	883	725	643	642	
1058	1017	998	870	717	700	634	
1077	1028	937	880	765	679	699	
1084	1083	934	848	709	708	675	
1028	1043	947	904	721	655	669	
1034	1047	997	905	709	656	625	
1125	1065	935	867	731	675	656	
1073	1023	928	880	787	711	674	
1068	1056	999	870	719	683	667	
1095	1073	944	901	759	722	676	
1049	1086	950	838	744	679	669	
1111	1041	959	849	724	701	679	
1016	1019	879	857	686	670	641	
1148	1044	1033	911	777	692	689	
1035	982	980	894	717	743	662	
1068	1000	981	919	698	730	661	
1075	942	958	851	720	689	680	
1011	968	923	844	726	662	726	
1074	1058	1009	882	722	717	695	
1121	997	970	869	771	674	662	
1055	1016	1001	897	693	690	679	
1085	995	980	888	719	672	631	
1056	991	949	853	711	704	680	
1068	987	975	825	740	714	658	
1017	1011	930	835	750	670	636	
1135	1035	960	865	731	740	673	
1063	1046	950	851	728	692	653	
1053	1000	949	855	715	638	649	
1079	980	933	776	733	683	697	
1071	1060	935	855	715	710	694	
1031	1041	992	858	722	674	671	
1018	1011	926	849	743	661	612	
1067	1056	976	830	707	735	673	
1049	1029	938	875	736	701	676	
1084	1034	982	869	674	660	644	
1046	989	933	872	772	687	671	
999	977	965	773	768	721	619	
1098	1042	974	849	713	706	697	
1119	1062	982	872	732	701	628	
1063	974	962	805	753	709	650	
1000	1089	963	832	712	692	636	
1101	998	975	840	730	726	646	
1056	968	957	805	703	730	661	
1102	971	982	855	720	674	638	
1092	1063	954	876	703	617	678	
1061	1029	930	854	715	642	598	
1058	1009	981	825	724	696	605	
1013	967	881	859	745	623	657	
1075	980	938	876	695	700	619	
1073	969	974	866	720	679	650	
1085	998	951	834	697	671	637	
1059	1010	962	837	701	671	625	
1080	974	933	845	691	671	628	
1058	1038	954	881	703	671	615	
1075	942	925	841	769	697	641	
1116	1029	987	843	694	697	609	
1044	1025	1012	852	750	695	610	
1085	1027	925	831	695	665	638	
1010	960	902	841	695	668	636	
1066	974	943	844	740	696	683	
1055	970	1003	832	733	636	616	
1042	1033	962	849	738	666	664	
1050	1018	960	876	675	707	674	
1071	999	957	819	720	663	616	
1093	1017	944	829	688	644	648	
1136	1033	952	818	712	624	630	
1057	1036	928	829	747	692	616	
1040	965	1018	761	741	701	682	
1082	1034	964	857	742	639	671	
1077	1023	887	877	690	652	642	
1035	1018	886	875	712	656	628	
991	1025	925	796	692	687	634	
1056	1000	952	845	770	696	631	
1052	982	995	805	757	718	614	
1013	994	959	850	673	632	684	
1087	1028	911	821	670	707	627	
1058	1026	934	816	690	676	641	
1077	1028	928	880	692	661	659	
1099	986	926	854	713	657	638	
1057	1006	964	819	762	710	624	
1065	975	931	853	703	642	682	
1077	982	934	812	695	682	633	
1056	1027	899	839	704	719	633	
1061	1045	931	797	727	655	671	
1054	1023	859	877	707	673	621	
1001	972	959	822	734	682	630	
1031	1031	955	829	714	716	638	
1080	1027	937	831	650	691	617	
1028	956	928	794	664	642	653	
1011	959	936	819	720	700	635	
1060	953	930	866	701	687	636	
971	1000	940	836	679	664	626	
1000	1028	925	870	737	667	674	
1104	1034	869	834	658	657	629	
1132	993	913	794	670	645	598	
1074	981	889	841	692	655	623	
1047	1024	1001	833	666	631	619	
1032	1002	920	804	720	644	578	
1094	1003	894	842	703	627	654	
1034	994	922	835	699	616	639	
1029	984	901	808	684	647	602	
1028	988	933	821	681	680	632	
1084	999	920	814	671	708	651	
1082	976	934	850	699	697	607	
1017	964	906	820	743	669	657	
996	960	922	793	737	653	602	
1101	943	944	830	641	666	675	
1048	968	900	755	725	673	614	
1047	946	981	820	732	699	675	
1054	958	952	819	676	671	608	
1044	991	909	778	699	643	611	
1006	992	930	793	674	657	613	
1065	948	935	839	713	657	653	
1022	933	905	825	731	626	651	
1031	978	951	805	680	654	646	
1046	990	899	780	674	681	614	
1052	1012	923	829	706	693	634	
1041	1006	883	852	698	638	563	
991	1025	925	807	707	584	640	
971	900	938	822	731	659	628	
1048	1005	906	786	657	633	626	
1064	979	907	783	647	620	638	
1008	970	946	820	718	632	600	
1033	962	947	830	696	650	603	
1051	963	935	816	699	644	625	
1036	899	947	837	695	624	634	
1041	997	925	861	665	617	661	
998	1005	904	823	695	655	647	
1045	1010	957	780	692	649	653	
963	939	926	857	699	646	635	
1050	988	923	770	707	670	566	
966	1014	928	806	683	663	587	
1085	1003	929	771	614	652	597	
1036	952	911	835	721	588	635	
1043	990	919	826	680	615	637	
1082	927	892	738	669	692	587	
1050	942	930	840	681	721	610	
991	985	889	848	669	624	613	
1017	1008	956	781	671	670	668	
925	979	929	780	691	674	641	
949	939	924	820	740	627	587	
966	1010	922	835	692	607	652	
1045	990	910	805	686	631	647	
968	955	935	786	681	669	679	
1006	965	905	799	673	594	635	
1024	993	906	836	706	626	644	
976	957	907	844	652	655	672	
1052	951	910	771	657	653	608	
1002	967	919	762	658	616	631	
1049	1025	881	851	716	622	587	
1035	1002	895	812	677	637	596	
952	995	901	752	715	642	609	
1034	940	871	841	691	660	575	
1040	1014	909	792	625	608	591	
1052	994	905	754	707	631	615	
1025	968	900	783	672	604	588	
1020	970	872	827	646	671	592	
1098	971	916	816	635	641	595	
1034	969	920	824	703	660	660	
1084	965	850	735	621	638	602	
1003	983	903	768	687	610	575	
992	915	904	793	683	608	600	
1027	974	921	763	642	654	606	
997	983	883	806	674	645	566	
1054	947	917	753	729	601	629	
1043	940	860	791	715	625	592	
1027	989	923	765	704	633	597	
949	997	902	766	671	655	621	
972	992	909	801	688	655	611	
981	960	903	841	655	598	639	
1008	960	923	810	683	607	554	
1052	947	897	767	681	648	609	
1003	961	868	793	647	635	617	
987	996	914	828	679	659	618	
958	945	877	788	630	649	604	
982	989	844	803	670	653	605	
993	1009	930	843	658	658	598	
1010	1017	902	786	626	616	613	
993	973	909	793	632	658	606	
1042	1020	883	760	685	633	590	
994	954	892	829	653	707	572	
1046	989	943	754	672	613	554	
1020	977	848	789	666	589	565	
1040	959	878	729	696	631	577	
983	978	872	802	643	648	594	
982	951	921	841	675	657	592	
1015	965	891	780	674	637	554	
980	959	905	814	668	600	601	
1016	1016	899	798	698	640	580	
1006	959	882	785	684	605	586	
1004	1015	922	797	689	592	582	
1039	993	894	792	654	604	596	
996	922	858	806	672	626	550	
1003	979	869	737	671	619	620	
974	924	892	740	620	611	622	
1023	929	919	811	686	634	611	
973	1001	908	772	655	620	649	
964	936	850	764	655	617	601	
955	928	849	791	663	650	583	
976	975	831	808	623	636	595	
966	933	866	828	617	612	599	
965	922	903	877	648	592	594	
1017	909	874	784	656	626	582	
994	967	863	812	698	724	578	
1012	977	876	809	662	649	572	
979	933	842	825	642	570	582	
1025	1016	891	754	622	604	580	
1013	1004	860	771	648	595	594	
1047	964	874	817	690	594	642	
1017	969	884	769	671	615	556	
975	971	878	819	667	601	577	
1022	919	914	801	638	620	592	
1007	900	867	801	693	603	613	
1028	982	914	785	638	581	578	
1000	942	906	813	639	637	628	
980	930	867	833	656	650	588	
948	949	924	792	667	646	547	
1070	901	858	804	677	625	597	
1000	1003	854	755	644	605	584	
1023	935	884	775	653	620	555	
983	875	858	749	649	596	581	
956	926	838	754	628	614	582	
1003	945	860	763	630	633	583	
915	929	873	793	649	617	536	
986	942	837	762	746	631	611	
1011	953	857	758	656	602	560	
964	931	876	769	639	631	571	
1009	927	851	754	677	607	568	
979	890	875	794	651	613	567	
968	947	887	796	667	614	611	
1018	940	895	768	685	598	575	
993	969	844	732	638	586	569	
1017	955	972	733	616	603	569	
973	937	856	742	669	555	587	
1002	936	840	806	637	603	584	
998	967	859	793	665	617	590	
947	964	850	783	659	604	606	
991	891	888	801	646	634	574	
990	904	921	759	645	608	617	
948	889	860	737	658	596	567	
982	949	923	751	644	615	620	
980	945	864	807	624	578	591	
976	927	855	779	691	590	568	
1003	958	901	783	674	613	561	
990	897	863	756	620	636	570	
973	963	854	742	604	596	569	
1000	922	950	763	627	640	589	
961	952	844	738	625	576	591	
1000	957	845	759	592	553	591	
927	926	835	762	651	636	553	
994	883	852	730	640	600	541	
1005	989	861	761	591	607	571	
992	954	838	751	654	571	564	
989	933	882	707	662	609	538	
973	937	858	811	635	614	567	
1040	920	855	747	688	646	544	
978	889	835	815	657	643	599	
993	958	894	733	631	620	567	
1031	904	894	753	657	620	551	
1019	950	865	773	603	602	571	
1025	952	773	728	606	573	560	
976	964	857	761	622	608	570	
968	945	897	738	698	611	576	
980	942	845	763	615	544	566	
936	950	854	739	658	535	565	
1018	950	909	697	656	596	592	
998	907	934	713	614	574	556	
1008	954	836	777	633	570	583	
994	994	806	734	659	595	584	
972	932	864	748	641	546	610	
990	891	838	728	636	608	565	
935	911	854	760	583	629	582	
973	904	836	799	635	593	582	
977	903	847	769	638	602	563	
943	886	839	779	647	617	511	
992	900	858	741	645	548	527	
946	942	885	775	615	609	546	
980	876	828	747	623	579	590	
980	936	849	730	625	574	551	
1056	896	852	789	621	588	529	
1012	912	838	737	625	556	602	
986	944	827	787	678	583	544	
943	991	854	770	675	591	571	
996	920	850	769	603	614	586	
1031	993	858	775	658	657	575	
1003	931	888	768	665	529	585	
925	900	845	729	632	610	566	
978	912	849	766	618	561	555	
968	926	800	740	646	592	572	
967	926	922	760	620	604	547	
911	871	843	733	628	587	561	
968	930	848	740	624	576	594	
975	917	883	756	631	556	536	
928	913	850	772	618	554	540	
960	937	816	763	630	570	569	
967	880	859	720	589	579	567	
951	992	850	774	635	559	589	
917	911	786	741	624	624	544	
971	937	867	750	649	588	566	
1030	905	832	735	625	580	570	
921	976	804	737	668	620	499	
928	952	885	762	604	578	571	
950	835	922	758	635	606	522	
947	889	849	717	558	556	565	
947	900	774	730	651	541	595	
996	951	807	741	608	619	542	
962	946	844	783	597	589	562	
998	968	803	695	625	548	605	
969	887	850	772	630	562	551	
893	884	898	776	635	648	614	
960	928	856	731	625	640	524	
925	952	853	744	596	556	503	
958	911	872	730	654	557	554	
945	891	832	731	619	603	541	
963	917	839	723	582	603	537	
959	916	853	729	632	588	553	
933	911	813	775	598	594	560	
940	915	898	716	621	544	620	
949	899	884	734	594	580	563	
962	901	824	695	562	575	541	
944	955	797	775	609	548	587	
916	899	841	672	614	554	529	
916	969	815	712	611	566	514	
941	884	803	762	563	551	561	
978	880	830	755	634	564	539	
938	900	864	755	646	562	532	
975	930	847	796	645	578	545	
922	930	808	741	612	588	593	
971	887	835	728	610	591	518	
965	878	782	788	614	587	530	
942	860	849	743	639	629	578	
981	900	906	762	614	541	508	
913	855	853	734	638	515	537	
964	933	828	739	601	567	541	
948	918	854	741	595	592	535	
960	930	844	736	606	570	596	
904	909	853	754	614	609	510	
917	889	819	717	658	584	549	
914	904	811	780	634	567	490	
945	893	757	734	568	579	577	
961	885	780	715	653	579	562	
944	933	840	770	609	540	518	
929	926	825	686	593	549	517	
937	862	835	770	644	547	546	
956	906	797	705	624	554	571	
936	894	806	740	618	593	510	
941	911	800	727	641	572	539	
989	954	759	718	606	594	533	
936	850	830	688	582	538	540	
916	909	835	742	602	564	513	
927	842	849	736	620	564	505	
923	904	826	732	556	572	546	
945	900	812	702	560	514	551	
963	938	840	732	606	549	516	
930	875	777	725	625	565	584	
900	910	809	706	583	588	551	
1034	858	775	707	619	553	500	
887	885	795	686	592	594	556	
921	887	810	737	630	537	537	
983	916	863	737	578	557	568	
912	887	848	777	618	554	551	
891	878	837	754	593	576	489	
915	912	828	745	618	578	526	
913	886	862	733	607	572	543	
897	853	805	734	587	512	522	
914	895	848	665	571	558	542	
962	869	793	682	646	542	503	
896	860	777	701	573	537	526	
986	934	801	758	620	564	523	
924	864	824	743	618	595	519	
949	894	855	739	589	538	502	
941	863	799	701	637	585	563	
912	900	804	702	628	564	530	
916	834	794	716	642	556	546	
974	863	859	640	608	546	543	
934	878	807	722	616	512	571	
906	883	855	729	618	560	520	
999	884	816	738	625	555	558	
903	876	783	718	596	554	560	
907	855	757	666	585	603	575	
969	916	792	719	579	539	548	
934	857	815	708	621	525	528	
931	897	783	691	598	589	514	
955	904	793	739	566	542	526	
984	887	794	693	588	561	514	
933	875	827	687	580	540	530	
904	870	821	747	569	527	531	
880	848	820	745	532	564	521	
978	848	786	673	611	571	570	
943	870	778	738	584	551	544	
982	894	761	722	571	523	519	
888	861	766	707	569	605	522	
946	856	837	685	538	577	564	
906	887	878	698	565	566	532	
911	901	879	708	625	589	563	
899	902	829	695	610	538	527	
912	890	848	690	558	550	547	
965	877	813	720	564	532	544	
891	928	785	750	575	551	511	
979	898	769	649	598	558	552	
964	866	819	700	586	570	541	
920	919	847	692	581	547	545	
913	822	813	715	538	573	526	
922	893	806	685	589	516	572	
902	928	775	692	575	552	522	
913	844	796	664	542	574	520	
915	836	767	711	570	487	539	
950	854	759	691	545	571	492	
940	863	793	752	631	503	498	
905	840	819	672	577	533	503	
947	871	812	696	532	567	513	
930	896	869	687	542	556	485	
968	862	755	695	602	569	488	
859	853	779	712	576	533	524	
927	839	772	647	545	563	498	
872	883	806	671	561	568	501	
891	867	781	701	550	577	491	
945	868	800	718	604	564	503	
937	873	747	723	614	509	527	
856	848	846	702	576	541	513	
910	894	807	697	549	542	502	
944	824	793	682	588	547	503	
906	877	814	718	597	545	501	
926	886	775	723	594	508	491	
869	881	763	717	599	530	516	
934	860	813	721	538	481	523	
906	828	801	691	620	556	526	
911	879	823	685	620	535	514	
874	903	780	687	614	578	536	
955	880	858	701	580	520	476	
926	809	807	702	593	538	516	
894	867	811	674	590	558	492	
941	894	786	683	606	544	531	
912	881	705	664	603	546	504	
927	857	763	711	565	572	490	
915	777	819	723	578	532	488	
911	894	797	750	541	515	522	
960	876	793	720	563	522	521	
867	863	778	646	586	523	480	
933	812	795	742	573	537	509	
931	838	802	718	580	548	519	
926	881	835	692	563	582	510	
896	810	805	722	579	543	495	
896	901	789	693	589	545	512	
895	893	780	737	623	481	484	
925	834	756	699	555	523	470	
878	897	724	679	575	523	491	
894	864	814	709	557	514	521	
909	890	806	731	556	540	516	
893	863	807	670	569	566	524	
888	933	781	679	538	544	520	
860	877	787	700	586	543	528	
887	830	794	672	574	496	520	
832	904	756	709	535	503	491	
972	869	828	633	553	512	532	
884	840	780	689	589	478	539	
882	883	825	672	544	568	555	
903	806	785	732	573	505	568	
914	821	794	690	544	508	520	
915	892	803	696	595	583	527	
932	828	726	717	552	578	489	
840	843	799	711	509	506	482	
918	839	805	697	582	545	461	
897	884	827	694	560	509	448	
877	855	777	699	597	535	452	
878	890	766	697	566	536	502	
866	861	771	732	534	545	503	
963	843	796	689	599	491	481	
887	840	752	692	529	551	473	
897	792	777	690	594	526	496	
899	813	814	723	554	524	478	
947	857	798	664	570	518	524	
876	898	777	696	588	538	508	
922	869	787	654	581	510	465	
871	821	749	732	595	513	488	
910	875	737	699	560	519	514	
861	874	776	709	551	487	469	
870	786	800	700	543	521	517	
904	810	786	713	537	522	503	
883	764	804	707	555	520	472	
883	855	796	714	580	514	525	
930	888	751	646	577	496	513	
912	825	855	674	540	569	513	
942	821	780	667	523	550	486	
833	913	750	638	546	506	487	
878	874	784	666	547	511	511	
905	863	779	736	502	539	483	
929	884	786	700	579	526	479	
863	831	751	674	567	487	508	
890	816	783	672	559	516	475	
901	884	761	698	563	527	473	
879	866	764	698	578	556	503	
820	875	769	649	572	520	470	
864	854	747	689	555	537	495	
886	866	737	664	583	511	500	
880	866	803	662	597	516	519	
876	878	765	700	555	537	497	
858	878	743	674	579	518	510	
900	853	758	661	544	535	501	
894	906	743	658	565	549	530	
878	814	762	700	563	560	501	
882	815	757	696	569	526	495	
882	822	766	675	557	513	482	
878	848	791	640	556	478	481	
870	811	783	690	536	532	505	
911	855	789	641	571	543	511	
922	818	792	645	474	563	510	
892	843	767	658	541	525	484	
860	841	748	660	603	481	487	
909	804	772	627	523	513	472	
860	858	783	625	567	553	485	
840	847	794	673	587	521	443	
938	852	734	638	575	493	473	
833	835	785	690	549	548	463	
916	855	764	694	557	525	469	
911	793	731	682	528	521	515	
925	852	753	643	535	465	505	
858	863	774	676	552	512	482	
954	831	728	624	542	515	470	
922	853	747	683	567	486	467	
858	896	762	697	602	476	553	
882	823	783	696	587	462	474	
884	865	821	684	525	455	480	
917	873	767	687	579	518	496	
934	826	734	643	527	451	456	
897	814	742	684	576	501	495	
935	826	784	705	510	533	467	
848	866	769	658	555	529	486	
916	846	764	636	558	542	526	
887	801	774	641	562	533	478	
918	834	721	673	523	521	493	
911	818	762	608	530	510	460	
861	829	751	695	549	549	481	
917	842	742	679	533	505	467	
881	848	681	663	535	505	511	
928	850	759	699	506	513	444	
875	817	768	682	493	500	481	
844	920	779	626	525	473	446	
874	870	748	631	553	501	480	
887	814	804	653	507	463	473	
897	853	768	668	562	501	492	
889	814	707	676	564	520	477	
824	837	712	650	532	480	438	
893	846	759	685	510	495	447	
911	885	770	680	539	517	509	
859	809	751	647	520	500	521	
873	763	732	658	547	502	456	
880	809	772	616	535	516	430	
922	789	725	663	543	447	478	
864	779	747	663	543	510	508	
862	875	733	657	548	513	489	
839	868	754	656	518	482	461	
870	859	786	611	529	496	478	
879	814	749	632	518	507	473	
886	829	761	684	524	508	472	
896	806	775	625	507	540	494	
850	843	772	641	509	485	428	
931	838	750	639	575	482	492	
895	766	775	636	535	465	452	
845	781	730	659	537	494	477	
855	827	772	644	495	495	483	
861	777	759	621	545	499	500	
863	875	708	671	517	527	452	
824	829	745	639	520	490	449	
909	832	773	718	477	503	473	
803	822	796	682	486	513	470	
837	829	749	639	535	478	457	
855	785	736	648	543	486	483	
853	844	758	620	491	499	464	
862	833	769	680	575	480	473	
905	782	745	612	525	477	497	
841	804	762	642	561	496	468	
878	811	732	665	562	453	452	
820	835	746	642	546	491	477	
831	831	730	641	541	504	430	
872	807	748	629	509	486	441	
827	783	773	631	514	480	458	
874	780	770	650	479	535	468	
878	817	724	620	550	525	443	
858	780	750	619	553	500	475	
859	853	768	622	522	479	513	
850	863	726	667	544	499	427	
837	819	737	640	547	500	493	
870	768	716	650	531	486	466	
866	811	725	642	566	502	438	
852	803	732	612	570	508	477	
821	823	753	663	510	521	469	
865	814	771	662	494	505	454	
895	822	801	584	563	492	471	
835	756	763	653	533	499	488	
870	801	708	654	532	502	487	
871	771	731	649	498	472	420	
901	787	738	699	537	488	470	
868	833	764	644	524	477	474	
861	795	726	659	507	480	438	
839	800	739	651	480	524	450	
854	813	712	609	507	497	478	
827	825	731	606	507	468	463	
833	808	752	630	524	456	446	
849	815	784	638	531	498	457	
840	779	759	661	475	494	480	
901	796	724	633	575	499	448	
842	835	767	657	511	479	441	
839	810	785	663	494	484	477	
905	750	740	686	533	513	510	
816	858	723	634	574	476	427	
911	798	735	670	563	492	448	
818	821	732	657	503	477	439	
882	793	733	629	516	471	484	
830	822	737	653	523	469	455	
821	792	768	619	530	482	431	
835	818	728	669	519	502	451	
858	803	778	676	537	520	459	
865	776	737	631	521	476	494	
818	806	700	650	526	469	458	
857	780	795	643	511	489	482	
865	824	693	623	531	468	461	
836	819	688	684	517	513	424	
793	864	751	635	536	478	456	
853	836	725	597	494	495	457	
883	780	776	664	535	499	461	
839	792	735	604	506	458	414	
828	768	724	640	551	506	459	
845	789	761	639	460	524	464	
828	829	753	653	519	534	433	
897	802	731	672	511	470	438	
821	777	756	640	525	499	479	
859	793	764	685	505	465	467	
822	823	680	661	528	486	428	
842	808	750	633	491	499	407	
847	830	737	617	513	445	444	
871	819	767	638	528	512	455	
831	777	695	616	519	471	446	
815	769	746	638	501	494	466	
873	788	691	663	502	479	513	
813	809	752	664	520	451	479	
830	801	734	638	525	432	472	
824	830	745	617	501	451	500	
908	761	700	602	516	462	468	
841	788	739	615	519	436	464	
834	784	670	646	504	495	450	
829	815	731	650	501	443	466	
835	812	693	648	520	451	451	
847	769	684	611	482	417	463	
840	820	737	589	503	465	458	
847	836	702	634	505	479	470	
822	748	756	630	512	491	415	
908	781	723	639	515	476	456	
888	824	770	632	521	440	450	
854	762	745	638	522	492	489	
830	781	709	617	541	460	454	
848	793	694	656	484	508	456	
894	843	673	648	498	452	434	
832	780	705	667	530	483	454	
832	735	743	597	490	496	424	
791	803	725	624	498	488	407	
837	815	723	633	462	449	407	
802	799	760	602	514	471	402	
833	762	717	598	535	481	446	
838	786	687	639	528	417	441	
822	736	726	627	507	478	446	
822	775	722	619	477	455	448	
809	706	754	621	516	478	451	
820	820	748	673	499	494	460	
796	772	721	657	517	507	448	
791	767	750	622	452	464	414	
839	781	772	588	520	462	466	
835	764	703	634	518	445	456	
813	771	728	655	484	468	419	
861	749	706	596	500	453	408	
851	745	687	574	498	476	433	
852	756	723	619	516	453	433	
820	763	727	577	490	492	396	
812	751	763	635	567	466	473	
842	784	727	622	498	479	456	
843	778	674	649	505	481	457	
838	812	709	584	493	464	481	
822	806	728	637	531	464	384	
812	799	717	625	516	462	439	
819	785	697	638	474	436	426	
851	766	711	611	481	452	448	
837	766	685	598	475	472	451	
844	796	711	636	497	476	442	
823	820	751	595	519	471	427	
861	770	702	629	482	495	408	
863	803	714	641	442	448	435	
867	761	682	595	501	451	410	
830	754	685	566	514	454	421	
891	749	709	586	499	434	455	
798	736	699	607	446	461	483	
843	736	753	615	497	421	434	
793	811	682	610	526	466	440	
834	810	706	627	469	432	390	
842	768	725	576	499	449	416	
805	833	725	649	508	480	452	
821	768	679	632	497	512	398	
784	746	686	639	479	467	420	
834	804	744	638	510	455	447	
853	754	740	613	463	434	460	
796	775	673	611	507	464	405	
841	774	749	617	503	447	401	
858	787	688	570	520	464	403	
820	778	712	604	497	486	443	
848	779	712	594	505	450	470	
808	698	765	584	501	464	394	
803	710	684	636	493	450	400	
818	737	703	628	486	464	416	
827	764	717	613	512	473	449	
834	796	738	607	484	455	424	
782	818	691	620	432	502	446	
907	781	634	603	486	450	428	
797	722	686	540	473	466	457	
806	759	728	595	488	444	471	
835	794	718	599	492	463	383	
841	760	675	599	480	433	400	
923	805	702	609	442	481	441	
800	785	719	553	525	443	410	
831	747	673	581	511	441	423	
790	742	723	562	494	447	426	
790	760	728	570	492	449	455	
820	765	750	634	520	466	424	
799	738	729	622	497	427	420	
798	785	682	562	520	417	408	
809	784	666	549	493	447	426	
823	764	685	565	480	442	416	
837	803	706	636	492	448	422	
838	741	695	615	521	451	449	
797	821	683	564	463	473	405	
808	766	722	598	454	469	457	
848	774	668	591	484	409	409	
799	741	731	622	493	477	407	
778	762	717	613	498	434	420	
755	740	678	577	455	461	396	
834	701	655	585	452	449	392	
813	770	723	579	475	451	416	
820	842	691	601	496	467	405	
832	741	720	610	486	460	452	
790	688	692	601	488	467	425	
833	782	708	588	458	434	434	
771	793	719	612	449	444	425	
851	755	718	614	492	472	437	
811	738	793	593	487	441	404	
798	765	708	614	492	442	407	
798	770	703	592	477	456	397	
784	765	693	612	472	453	482	
812	823	664	568	467	459	421	
732	731	753	629	466	468	431	
777	755	724	620	491	485	405	
816	758	750	556	492	448	402	
755	734	691	621	497	450	457	
816	720	667	578	520	461	415	
875	733	714	634	522	423	430	
827	812	718	651	533	478	468	
791	773	648	594	470	453	396	
792	790	694	580	471	417	425	
772	747	718	605	470	419	434	
808	766	709	603	472	467	404	
830	777	640	581	498	406	456	
791	759	691	604	471	450	446	
766	741	720	621	454	435	399	
794	749	678	624	508	429	405	
815	703	689	560	512	446	422	
769	726	784	589	460	433	419	
854	744	633	583	482	424	399	
804	769	732	579	451	421	396	
810	751	722	560	468	461	416	
755	740	685	609	465	475	411	
796	761	705	587	463	456	392	
786	750	621	606	456	483	410	
817	736	675	562	534	474	453	
771	745	725	554	459	441	388	
811	753	723	544	495	389	418	
782	753	708	567	478	465	426	
830	722	633	609	496	425	428	
807	709	714	619	507	442	391	
785	711	691	615	444	441	405	
818	739	647	578	462	401	395	
790	762	686	588	461	426	397	
846	726	699	608	501	426	453	
761	775	647	576	480	431	411	
786	774	680	604	497	430	394	
870	730	708	623	491	446	396	
817	786	685	616	463	398	416	
865	744	628	576	482	388	378	
774	763	663	515	519	420	419	
762	696	684	596	474	470	405	
777	754	632	627	471	433	399	
811	763	697	592	459	428	410	
827	771	714	577	464	447	394	
810	779	715	616	468	454	412	
780	768	696	581	465	417	434	
794	745	580	600	481	389	370	
751	772	688	585	490	464	397	
806	707	698	588	456	435	401	
830	753	721	560	460	438	413	
817	747	695	592	457	445	414	
816	748	704	607	473	426	428	
758	780	661	591	486	438	394	
745	746	702	586	521	435	404	
803	745	656	582	458	474	411	
803	759	670	556	457	415	427	
766	737	696	561	460	443	426	
794	708	681	611	481	416	390	
794	751	646	564	517	475	424	
797	738	669	593	442	448	398	
798	785	684	532	455	450	423	
842	722	665	590	483	451	447	
834	766	704	591	513	459	388	
780	740	651	639	450	448	379	
773	776	679	596	490	404	369	
797	732	666	593	439	422	390	
818	724	665	558	488	443	389	
724	760	681	598	462	405	357	
810	777	697	572	462	422	370	
786	781	612	527	429	432	388	
803	709	683	555	444	441	393	
788	685	690	605	427	403	411	
763	732	682	576	460	431	388	
768	696	659	545	479	406	411	
786	705	660	587	431	421	391	
801	725	717	587	485	432	424	
785	733	705	531	468	420	392	
769	720	647	555	457	436	380	
798	693	655	599	437	442	413	
785	779	643	559	449	424	413	
793	745	679	582	485	381	361	
802	768	662	575	464	408	378	
802	724	673	576	454	443	396	
798	711	631	562	498	449	388	
870	751	664	563	490	421	365	
806	731	629	595	508	447	365	
802	766	674	548	445	417	398	
758	775	637	560	463	430	393	
761	692	675	569	488	427	399	
847	730	669	584	474	474	376	
734	712	673	577	480	400	389	
810	745	627	564	494	412	402	
797	738	707	569	509	405	428	
792	729	677	590	497	466	361	
738	735	692	581	423	435	422	
779	730	660	547	452	408	380	
792	753	662	544	451	404	394	
781	735	662	560	449	421	384	
781	744	661	565	435	428	389	
816	736	653	577	429	442	396	
741	761	662	572	482	396	395	
749	740	648	557	482	396	411	
818	723	651	546	420	435	372	
791	722	646	557	477	437	387	
786	707	670	582	445	411	382	
787	739	656	571	435	410	393	
755	750	712	587	459	418	371	
784	694	646	571	464	426	388	
792	696	708	565	473	417	374	
782	739	676	558	465	409	397	
784	728	643	523	451	437	422	
743	734	640	587	437	396	389	
744	725	679	543	482	428	355	
771	716	676	558	453	408	402	
744	691	697	596	470	449	370	
751	717	690	566	440	386	405	
800	700	639	604	438	435	400	
764	701	644	594	468	411	406	
787	701	638	577	493	414	377	
809	734	691	590	425	426	354	
756	713	674	581	447	430	387	
797	740	643	567	458	428	390	
798	718	683	566	464	388	362	
811	690	649	566	426	431	415	
796	683	685	571	446	429	402	
771	733	625	554	426	406	355	
795	763	662	525	443	385	412	
741	752	687	557	452	393	377	
783	721	667	583	417	391	364	
723	705	662	557	457	405	385	
782	768	644	575	439	395	391	
763	706	655	591	448	407	381	
766	743	665	557	456	415	394	
774	744	661	592	456	399	404	
721	743	668	515	462	428	373	
780	700	691	557	460	380	377	
741	716	626	539	423	406	388	
769	731	665	563	440	368	369	
768	727	637	540	445	416	362	
780	690	677	530	431	397	368	
777	736	633	542	435	429	388	
815	670	630	557	445	418	356	
742	804	679	546	498	418	396	
738	712	634	569	479	410	358	
731	762	625	576	472	399	388	
712	728	642	542	434	426	378	
745	673	645	540	448	410	385	
718	718	713	561	443	412	378	
750	725	671	587	457	383	405	
782	667	625	539	475	381	380	
780	733	666	524	460	411	395	
748	695	637	567	461	436	381	
728	675	646	557	442	412	377	
794	708	663	568	451	421	350	
706	727	648	552	453	395	418	
790	748	644	561	452	431	365	
738	746	655	544	440	411	408	
757	747	626	549	458	378	390	
730	684	662	596	507	398	392	
775	713	648	537	454	416	365	
755	713	658	560	454	399	423	
768	779	621	525	465	385	382	
735	692	620	547	435	385	380	
760	718	602	570	441	424	395	
715	691	630	535	425	372	356	
803	720	648	534	451	413	339	
758	710	640	533	443	411	355	
757	685	621	559	417	413	378	
799	768	654	612	454	414	365	
770	708	637	549	458	394	370	
743	697	639	594	442	377	378	
744	724	655	550	439	433	394	
744	707	660	593	466	436	369	
770	688	670	534	424	372	392	
792	730	680	535	446	396	364	
779	686	657	536	462	440	369	
764	726	653	545	441	439	372	
751	726	642	552	452	402	405	
791	706	664	541	434	396	361	
770	696	673	532	463	368	364	
777	689	641	523	457	412	372	
732	739	559	536	455	404	367	
756	720	614	565	429	423	366	
734	707	580	537	462	381	348	
750	691	659	535	412	427	385	
761	666	680	525	460	403	395	
744	693	612	524	434	411	344	
700	672	660	528	449	395	419	
754	727	638	540	433	379	367	
747	691	645	561	443	405	382	
739	680	692	519	423	411	400	
785	683	647	539	431	369	388	
765	674	654	534	468	407	356	
719	711	677	564	428	435	351	
790	715	666	517	408	397	348	
772	684	623	514	471	365	388	
715	744	613	508	406	378	388	
720	703	638	562	450	392	363	
737	681	655	539	420	425	378	
742	679	635	574	438	395	401	
748	700	660	570	452	345	365	
736	724	650	547	427	383	360	
733	696	673	501	383	408	346	
785	703	620	544	408	391	383	
749	702	612	534	419	390	383	
743	676	591	567	407	387	354	
737	722	587	547	423	418	368	
793	733	654	547	401	433	340	
750	690	624	523	448	391	371	
709	727	648	550	411	398	354	
737	725	677	560	451	423	354	
729	674	613	520	453	384	359	
750	720	592	514	411	405	341	
742	713	626	534	425	362	402	
749	713	633	506	420	438	379	
773	726	641	512	455	403	382	
737	694	629	550	448	402	353	
811	724	688	519	448	415	388	
779	670	651	556	448	397	378	
758	675	711	580	412	401	359	
711	714	669	541	460	417	381	
761	726	629	519	466	407	365	
743	676	655	532	429	376	348	
824	685	564	544	408	435	377	
749	723	630	575	393	408	351	
733	626	612	491	458	399	354	
758	648	640	515	422	422	360	
752	672	604	536	447	408	388	
759	663	602	516	412	401	330	
757	682	643	521	434	366	371	
763	726	628	536	414	380	328	
737	704	636	562	428	395	361	
741	717	624	561	436	394	361	
740	690	600	524	458	386	355	
736	683	623	528	391	387	379	
721	659	630	538	413	391	390	
720	683	595	549	453	389	376	
730	703	611	518	404	402	354	
725	654	628	483	408	374	367	
729	651	623	565	411	363	375	
747	672	596	503	427	386	370	
732	677	587	559	423	395	346	
767	717	602	510	424	369	357	
730	659	654	536	409	392	384	
765	698	630	524	393	420	341	
673	691	635	494	428	378	368	
704	672	609	492	418	413	380	
670	703	635	542	454	387	375	
720	720	623	543	406	390	330	
726	636	627	508	447	396	357	
762	682	623	509	435	394	356	
716	704	630	563	392	392	344	
761	683	650	518	365	384	343	
696	692	642	518	420	411	408	
734	688	622	552	474	372	349	
749	674	618	485	414	425	332	
730	671	621	503	439	399	369	
701	679	630	535	421	369	340	
719	719	657	537	411	411	327	
707	728	632	534	472	369	377	
705	677	620	517	398	405	381	
716	717	581	511	446	417	355	
768	671	661	499	375	380	373	
731	688	581	507	402	412	360	
708	646	585	481	411	375	347	
693	692	582	535	393	360	347	
700	723	648	538	431	372	353	
696	678	632	537	425	399	339	
754	673	640	553	427	409	333	
747	709	633	522	378	416	366	
738	646	660	514	433	370	338	
717	693	620	497	418	346	348	
765	702	624	532	378	350	351	
751	627	580	518	419	404	357	
753	717	617	507	408	417	348	
693	669	600	545	361	358	398	
732	638	595	523	423	384	359	
687	698	622	520	404	386	347	
700	686	661	546	389	354	358	
714	617	610	491	427	373	373	
750	638	623	529	411	360	361	
729	725	612	507	433	361	353	
715	691	664	506	397	383	376	
727	667	639	538	419	357	371	
726	683	622	545	458	351	324	
674	690	644	532	408	381	371	
708	660	604	519	446	412	349	
732	689	635	486	397	399	350	
732	701	643	527	395	374	341	
699	718	593	499	415	382	373	
692	729	580	539	410	418	320	
722	686	582	503	432	377	361	
792	709	606	503	355	389	342	
747	699	617	491	397	359	364	
716	700	589	557	409	348	335	
729	696	613	476	414	367	335	
716	661	602	504	416	362	331	
777	697	578	528	393	375	319	
674	690	589	533	428	402	340	
745	673	635	517	370	366	337	
721	683	681	520	373	377	358	
721	730	607	497	388	371	320	
744	677	609	526	441	389	357	
720	680	594	518	441	375	388	
708	707	595	526	414	369	321	
760	648	595	513	410	380	354	
717	675	651	519	412	418	350	
720	674	653	551	397	368	334	
694	705	629	518	416	371	385	
720	656	621	505	429	372	381	
747	688	641	520	398	386	361	
725	667	641	550	422	391	334	
753	688	625	491	395	375	339	
751	688	609	517	378	378	362	
717	653	617	469	405	368	358	
726	638	600	532	382	355	347	
720	704	622	493	413	369	348	
675	677	636	510	405	352	339	
721	617	605	551	412	347	312	
697	664	611	507	442	385	326	
671	657	610	537	406	363	368	
712	661	606	547	413	393	340	
720	673	553	535	375	412	333	
711	663	620	440	397	348	372	
728	707	598	524	395	392	347	
686	687	597	499	386	391	335	
692	651	623	528	428	396	353	
688	666	592	500	378	363	366	
742	675	615	517	441	386	354	
684	669	600	529	411	354	387	
719	699	564	517	400	390	324	
733	692	616	534	423	370	346	
747	667	619	514	424	402	320	
704	672	587	512	406	383	341	
733	652	628	514	369	364	328	
711	648	587	517	403	374	309	
723	647	592	493	392	364	323	
709	673	588	504	357	334	354	
738	644	559	508	410	380	347	
732	645	597	492	375	368	345	
761	666	610	524	368	379	328	
709	667	588	512	371	382	339	
682	640	611	478	396	354	354	
689	690	523	471	424	374	304	
700	654	575	511	333	351	345	
663	654	599	517	428	361	290	
687	625	586	493	381	384	330	
710	673	599	528	368	340	317	
722	699	621	487	382	356	347	
689	669	617	525	374	381	338	
695	674	614	513	416	370	366	
762	686	591	489	398	362	368	
757	627	630	484	403	360	327	
708	638	576	509	416	374	310	
742	701	621	494	410	342	317	
727	660	594	500	383	310	346	
660	631	576	482	379	363	322	
667	701	583	467	405	416	347	
691	661	593	486	422	381	327	
750	688	616	475	390	356	354	
726	682	593	457	410	372	322	
707	656	587	505	370	343	352	
688	677	595	485	419	351	351	
656	667	607	484	414	380	345	
713	623	573	515	408	359	313	
676	694	585	474	381	332	318	
683	694	581	479	411	345	346	
696	702	608	472	406	379	318	
726	664	570	501	395	328	369	
716	717	574	503	400	361	345	
723	642	589	518	429	338	347	
707	609	584	497	436	347	316	
716	637	593	516	398	366	362	
694	674	571	466	425	323	337	
707	650	582	447	351	355	347	
688	628	654	456	410	396	361	
685	648	601	499	422	341	299	
700	687	576	495	417	310	317	
684	642	625	484	378	368	336	
697	652	566	514	388	340	301	
664	685	581	471	401	354	352	
724	652	567	537	381	378	338	
690	690	580	471	399	370	353	
682	633	584	523	381	358	354	
684	663	612	485	366	375	327	
691	657	635	514	424	323	336	
690	632	615	452	401	337	325	
688	634	609	527	372	349	311	
674	678	603	518	408	345	348	
701	655	584	521	423	334	325	
700	638	623	454	391	364	339	
671	651	613	516	410	394	335	
752	625	584	489	389	363	328	
675	638	554	508	412	349	322	
725	635	603	472	414	357	331	
699	648	605	481	406	382	335	
716	604	568	485	367	370	320	
766	599	622	484	434	354	324	
714	678	592	490	374	368	342	
658	635	573	501	359	390	306	
694	640	582	488	399	351	315	
662	650	559	493	375	344	344	
703	650	586	476	379	331	310	
686	660	601	499	372	365	293	
683	662	624	469	403	361	345	
683	656	552	484	375	360	333	
646	606	557	472	382	376	357	
709	642	582	463	401	368	331	
679	605	571	468	362	329	349	
705	666	565	535	368	356	317	
669	602	581	488	400	368	300	
724	621	592	463	429	365	350	
734	646	549	462	375	338	336	
743	687	610	495	417	355	302	
678	631	588	475	421	372	353	
668	634	582	477	392	348	307	
694	614	512	503	379	359	334	
723	660	622	504	387	339	314	
712	621	570	457	406	333	346	
695	678	558	472	367	338	316	
669	671	587	476	354	393	297	
701	618	559	497	389	319	325	
651	637	577	486	378	371	300	
684	673	573	472	349	343	336	
640	653	565	501	377	326	302	
635	645	610	493	377	348	288	
657	649	577	482	402	336	364	
684	650	563	508	384	345	320	
687	660	564	479	415	334	335	
695	637	587	482	417	344	343	
752	631	590	479	378	371	302	
689	544	598	454	365	346	336	
668	612	615	434	386	363	301	
677	643	575	510	405	329	318	
715	680	588	468	377	364	352	
693	648	498	492	381	347	331	
668	617	629	504	356	344	325	
720	609	606	447	383	353	322	
645	634	575	475	402	345	330	
724	653	579	489	388	321	322	
766	698	532	506	359	329	329	
687	592	661	513	394	328	298	
688	656	606	490	384	341	330	
709	629	594	437	410	368	329	
688	623	538	473	398	302	316	
693	644	550	507	377	333	318	
696	653	551	472	367	346	325	
641	666	553	460	358	350	329	
683	642	572	504	348	314	298	
641	604	571	466	379	407	297	
620	669	533	513	327	310	307	
667	612	544	476	369	342	312	
652	598	529	472	353	366	306	
660	622	536	468	426	381	299	
666	610	581	479	387	340	325	
656	645	534	454	378	316	302	
660	681	544	496	373	329	299	
679	644	615	484	356	350	318	
678	595	580	487	342	355	295	
683	627	563	513	382	319	287	
680	655	581	496	348	334	310	
671	641	556	438	357	305	342	
655	602	564	460	346	353	311	
661	648	571	498	402	339	326	
687	660	554	467	378	331	295	
726	657	537	489	385	365	322	
694	626	547	502	369	334	291	
684	633	520	448	373	349	315	
661	592	574	471	346	348	303	
675	633	540	447	407	323	336	
676	626	562	491	378	336	316	
655	654	573	443	359	375	322	
715	635	559	493	379	323	308	
686	637	569	452	376	364	284	
670	641	544	442	364	372	304	
714	605	550	457	409	344	277	
669	661	570	455	392	316	330	
721	654	538	459	347	326	311	
695	629	563	488	382	309	336	
682	623	565	456	365	337	272	
695	571	524	511	377	311	329	
707	640	575	470	382	349	323	
634	622	605	461	352	345	303	
691	607	569	427	375	349	303	
673	593	600	462	370	320	309	
699	639	589	480	396	350	314	
683	609	612	452	371	314	294	
666	616	587	488	359	322	321	
681	667	557	485	383	311	304	
638	679	599	463	384	355	327	
702	652	585	448	396	314	302	
700	658	570	480	355	348	272	
679	659	546	444	372	329	332	
621	625	554	464	332	350	323	
650	608	582	502	333	342	331	
665	606	591	464	355	338	298	
664	629	529	489	373	359	299	
655	619	567	454	371	342	292	
650	658	527	452	354	350	296	
678	624	578	473	377	345	313	
665	623	560	486	380	314	312	
695	645	557	489	367	346	294	
649	633	604	477	402	337	314	
648	602	593	451	366	322	296	
665	629	564	453	372	334	309	
672	600	574	482	361	331	297	
640	588	540	452	358	364	306	
705	638	541	466	346	371	295	
676	620	549	448	351	345	294	
711	634	525	481	370	343	330	
688	638	542	490	352	337	350	
666	640	548	489	347	329	289	
661	601	568	484	360	321	307	
678	572	532	461	364	335	291	
655	583	604	468	381	337	332	
667	607	569	447	367	311	323	
660	613	544	481	353	336	328	
664	600	563	462	376	344	311	
638	654	496	430	341	329	340	
649	639	547	474	384	311	286	
643	596	554	447	367	331	282	
654	616	540	419	358	330	280	
660	608	533	475	363	338	297	
656	611	575	478	348	313	327	
641	655	546	433	369	321	295	
657	622	517	467	333	326	305	
659	593	570	484	341	333	319	
667	656	551	486	329	328	324	
668	608	558	456	360	302	301	
620	602	543	518	353	338	288	
651	601	572	453	354	321	291	
655	622	550	413	352	320	295	
692	595	558	488	397	377	294	
656	586	561	483	371	299	340	
622	626	490	426	361	298	286	
663	662	578	433	396	334	275	
665	637	559	453	354	351	300	
630	590	568	464	348	323	318	
663	612	539	481	346	308	306	
634	592	569	475	341	348	316	
626	570	569	436	354	355	315	
654	640	548	465	343	333	314	
627	602	550	469	333	332	291	
635	609	554	474	376	287	307	
612	614	560	455	323	309	296	
658	586	554	472	361	341	299	
685	617	545	444	353	330	322	
678	605	551	459	379	355	307	
673	630	525	424	365	339	307	
614	627	523	453	323	315	296	
646	573	520	457	329	310	295	
681	593	557	424	342	317	309	
658	615	567	437	388	325	304	
654	678	557	460	362	331	302	
671	608	573	465	376	329	263	
672	549	544	475	344	310	271	
625	596	579	467	375	347	313	
649	652	579	487	365	328	300	
647	631	535	452	356	313	301	
666	582	554	475	344	317	278	
695	587	543	448	352	320	265	
704	599	520	417	352	352	299	
629	633	542	493	347	332	317	
605	615	575	460	347	315	318	
661	625	519	440	356	324	303	
643	586	546	448	349	341	285	
629	578	550	444	350	314	298	
653	625	548	425	356	335	310	
665	649	548	477	335	319	338	
652	607	556	504	366	326	272	
638	592	539	439	354	323	286	
622	606	499	426	308	315	311	
682	587	589	440	359	306	286	
687	637	502	479	336	332	292	
669	555	544	440	359	311	280	
651	614	523	430	370	321	292	
643	597	561	463	345	300	298	
663	587	546	469	365	338	289	
637	582	543	439	327	308	300	
629	605	549	442	355	283	293	
645	559	489	477	329	305	300	
636	587	552	430	360	308	301	
653	580	492	448	332	342	269	
652	561	520	389	327	309	294	
661	604	543	428	350	327	288	
630	612	561	446	342	339	294	
657	547	524	455	340	320	303	
599	565	537	432	352	344	300	
595	594	526	478	355	291	287	
685	566	537	458	347	308	301	
665	600	561	468	353	322	291	
666	624	540	430	364	326	291	
694	629	543	458	375	313	291	
618	549	559	427	352	318	304	
637	612	591	421	357	323	290	
620	577	548	467	371	337	300	
659	639	504	469	327	289	289	
582	596	515	457	366	301	264	
676	560	582	435	350	329	288	
628	539	553	465	343	311	310	
656	603	528	441	355	304	299	
659	597	553	428	344	309	284	
602	584	518	456	316	310	278	
665	596	561	412	349	261	264	
612	599	539	420	323	314	294	
641	603	509	450	348	321	278	
655	629	519	437	367	317	319	
655	609	554	417	343	305	256	
635	619	547	437	346	343	297	
620	622	549	442	353	320	302	
656	602	556	433	355	327	303	
605	609	542	491	368	301	313	
676	578	537	437	342	298	270	
650	565	523	428	317	328	268	
623	618	560	439	358	317	281	
652	608	532	454	327	291	285	
612	595	550	442	350	319	303	
624	565	572	422	370	319	272	
609	596	552	423	363	304	308	
626	607	547	445	307	289	296	
626	592	549	430	372	302	281	
656	550	556	462	319	306	313	
654	565	507	455	384	285	307	
679	614	538	416	363	309	280	
620	644	483	453	341	307	276	
610	613	516	432	353	310	304	
590	608	543	410	366	305	286	
687	563	493	472	356	338	298	
616	600	551	435	354	316	281	
666	641	514	431	341	313	290	
659	591	472	418	354	309	288	
643	618	513	431	349	312	300	
609	647	509	457	390	317	270	
636	581	553	443	361	322	289	
615	577	509	423	333	335	297	
635	579	505	453	336	314	304	
623	615	522	446	311	317	256	
645	592	531	424	317	307	287	
641	600	493	461	344	291	272	
637	595	525	468	318	308	296	
643	564	509	439	347	322	299	
668	598	469	432	323	266	303	
656	640	532	433	330	296	292	
646	589	538	441	366	306	275	
637	585	558	437	297	328	300	
626	578	534	443	361	267	309	
651	581	510	417	350	312	284	
579	608	531	457	344	284	294	
604	594	496	444	344	295	305	
625	616	507	404	334	300	267	
628	576	518	427	309	276	281	
645	612	498	463	310	349	297	
623	583	555	402	336	329	274	
652	555	501	399	323	316	301	
591	567	516	381	332	296	256	
605	566	525	418	338	302	287	
608	635	556	433	318	281	290	
639	591	546	435	354	314	317	
649	602	508	402	372	303	255	
597	552	510	449	327	309	247	
629	567	576	461	347	293	269	
631	581	469	430	335	307	283	
584	580	546	468	376	290	264	
670	576	493	426	345	321	257	
584	584	561	417	338	308	280	
665	565	501	403	328	250	265	
610	581	485	458	364	273	248	
600	586	498	439	363	308	280	
616	599	529	436	330	308	295	
614	608	525	431	345	320	296	
614	613	530	468	333	317	269	
646	574	519	436	310	301	288	
625	609	537	488	333	316	277	
605	588	514	441	331	286	272	
603	603	568	441	359	309	268	
628	570	546	480	328	275	281	
628	534	512	443	318	284	297	
600	554	531	410	335	290	274	
633	555	545	424	333	290	290	
598	589	498	398	342	276	304	
635	591	575	447	328	303	308	
611	576	494	450	317	290	291	
613	579	530	429	325	299	260	
620	573	523	461	319	298	291	
636	568	542	424	328	271	270	
623	556	498	425	355	304	275	
623	604	534	453	315	288	247	
580	584	507	444	316	296	253	
618	537	522	427	315	312	277	
605	604	529	433	354	284	275	
588	552	504	425	327	297	248	
596	559	542	413	333	308	262	
625	576	531	444	294	260	245	
632	527	472	435	345	300	257	
603	569	491	407	327	304	267	
617	618	519	399	353	322	283	
618	572	515	412	321	275	268	
604	576	473	431	383	281	245	
621	576	534	404	326	299	262	
651	574	514	414	309	331	256	
576	603	509	387	326	302	264	
621	604	497	453	302	297	290	
640	553	542	417	316	336	281	
619	588	510	423	322	328	274	
619	579	492	468	340	281	238	
601	571	449	449	354	276	287	
624	547	504	426	303	277	276	
620	571	513	403	325	321	284	
610	544	534	439	337	299	268	
610	564	504	421	330	297	282	
607	583	487	402	329	295	260	
605	573	531	406	313	289	265	
633	569	529	412	310	294	245	
610	574	549	384	301	280	235	
674	533	535	387	325	313	248	
562	587	529	444	333	272	263	
616	529	495	452	308	283	273	
627	570	491	402	331	302	310	
578	562	498	436	305	277	278	
599	553	506	411	290	300	275	
630	543	512	421	332	315	249	
642	604	536	410	344	293	272	
644	561	475	414	346	263	252	
625	574	509	459	331	299	282	
588	565	542	416	357	305	288	
562	577	531	430	298	285	273	
622	558	522	413	309	307	279	
587	563	509	448	324	264	276	
613	580	498	472	357	289	296	
614	567	521	439	315	291	279	
549	539	506	439	330	294	283	
599	544	498	430	313	271	259	
587	531	457	448	304	314	278	
625	562	537	417	310	278	283	
621	571	531	405	323	327	302	
657	586	530	413	318	258	292	
626	574	497	421	309	286	261	
660	554	556	409	347	310	266	
615	586	484	387	320	286	257	
643	576	492	430	328	284	261	
661	556	498	430	332	286	274	
644	569	502	430	306	311	285	
570	567	495	428	324	307	284	
563	555	509	442	380	312	273	
623	554	535	384	313	312	265	
596	567	531	448	329	282	275	
609	569	498	434	326	257	252	
596	575	493	375	332	301	267	
626	523	458	393	294	316	259	
586	548	506	422	304	304	282	
598	541	522	400	283	292	272	
661	534	526	426	334	261	260	
567	539	506	428	351	272	249	
601	566	475	411	296	303	282	
585	553	511	406	313	295	271	
613	518	504	411	304	295	288	
598	574	490	434	307	280	294	
625	546	457	419	293	279	256	
594	547	520	411	337	278	268	
617	548	500	429	325	312	251	
586	582	513	417	309	301	243	
630	566	512	417	320	284	270	
601	570	519	418	308	304	257	
591	545	531	385	318	251	291	
579	620	494	402	286	290	240	
576	570	495	451	341	293	257	
576	566	449	410	331	291	244	
592	553	525	426	304	292	276	
589	541	513	400	321	311	276	
565	537	451	417	306	286	286	
608	514	501	400	317	275	238	
598	539	549	378	282	301	311	
631	550	487	418	288	293	266	
604	601	496	450	279	281	261	
621	555	526	403	332	294	275	
586	624	493	440	327	307	254	
574	557	465	452	316	294	254	
604	538	460	370	315	291	280	
664	569	512	390	323	278	286	
601	570	508	377	297	277	291	
574	549	499	393	335	278	285	
606	575	452	399	308	294	264	
544	565	465	390	290	281	307	
571	556	468	395	305	274	261	
587	546	535	386	332	304	259	
589	544	499	420	334	279	265	
619	557	483	387	331	294	257	
619	493	524	419	329	294	286	
611	569	497	409	302	289	273	
566	537	518	426	343	280	262	
644	538	462	384	316	310	294	
611	518	474	395	286	262	272	
593	551	498	414	282	259	264	
607	543	459	398	334	256	269	
612	563	471	406	319	280	267	
540	537	496	408	340	255	256	
602	565	477	408	308	275	254	
598	547	504	440	309	258	212	
599	569	490	413	340	287	235	
597	583	482	383	325	267	264	
563	561	462	389	326	278	281	
607	565	484	384	305	289	271	
610	574	464	416	303	310	268	
584	544	511	393	313	283	282	
629	569	475	436	317	311	267	
610	548	466	386	312	274	259	
597	538	478	387	291	286	238	
590	527	467	426	322	288	263	
619	605	461	386	283	277	255	
579	545	483	421	284	289	244	
579	538	493	391	320	286	270	
575	561	509	384	325	260	248	
640	550	548	407	346	292	253	
611	578	456	387	278	278	260	
578	547	494	404	302	276	268	
593	559	457	392	289	268	255	
572	537	510	394	324	268	264	
579	509	523	387	295	314	265	
582	553	486	406	297	261	263	
608	518	483	371	334	290	224	
620	525	508	427	345	304	231	
594	516	428	355	302	318	248	
602	511	483	377	317	260	275	
605	561	481	416	324	255	242	
557	514	468	384	308	290	266	
552	543	488	386	306	312	256	
607	543	480	354	302	257	218	
581	534	483	358	332	276	259	
549	549	527	369	300	256	235	
566	566	481	371	361	283	259	
570	537	463	398	325	318	255	
568	520	496	429	320	280	285	
572	524	504	411	317	273	292	
548	546	496	398	297	252	257	
570	488	487	401	304	282	268	
558	495	483	389	283	296	255	
599	539	471	436	301	308	258	
601	537	479	405	334	234	232	
562	568	470	384	326	256	254	
540	583	477	351	282	293	277	
578	553	479	394	335	263	240	
619	530	494	404	304	281	245	
595	507	494	401	314	246	254	
587	564	494	404	301	256	236	
608	522	470	392	267	252	247	
567	547	455	406	307	238	235	
591	549	482	406	313	304	259	
634	590	488	404	291	261	242	
547	548	478	379	306	250	249	
551	574	478	407	310	277	219	
592	556	456	377	309	283	256	
585	517	506	381	314	251	249	
596	535	482	390	310	268	243	
621	485	509	359	307	273	270	
572	555	460	449	307	275	279	
572	563	524	402	322	279	229	
573	528	487	385	324	282	271	
540	558	478	386	299	257	250	
531	527	499	379	295	269	243	
560	527	476	402	299	285	261	
623	532	502	362	324	280	286	
545	525	481	393	320	277	271	
564	551	475	399	304	275	259	
561	558	499	412	295	260	231	
584	540	474	405	300	265	292	
570	526	453	387	301	251	252	
582	513	523	376	313	267	255	
621	520	492	359	323	261	261	
559	540	465	393	311	255	265	
562	534	499	370	316	275	255	
625	529	456	387	301	269	260	
586	517	441	381	303	262	231	
603	522	445	364	278	261	274	
613	549	505	399	309	269	265	
583	525	462	382	289	266	235	
563	544	474	380	296	267	232	
586	544	491	369	298	234	255	
591	556	476	413	312	267	243	
569	510	453	403	279	261	255	
565	510	482	363	273	258	262	
565	510	523	426	269	242	241	
559	530	446	402	331	243	273	
577	553	459	387	287	281	241	
575	525	469	394	316	263	256	
597	513	478	401	305	261	232	
565	528	491	368	297	275	247	
564	596	484	390	314	254	247	
578	561	456	384	296	227	271	
580	524	452	371	285	270	228	
587	528	449	371	292	315	271	
613	525	439	415	302	270	234	
597	566	505	355	315	258	235	
612	567	474	425	304	271	227	
581	512	494	388	288	283	230	
568	531	423	410	310	253	241	
602	550	471	397	308	266	255	
592	522	438	392	271	276	252	
563	573	511	352	287	280	239	
547	556	482	396	303	260	234	
613	501	462	383	286	276	256	
507	509	445	390	289	277	224	
592	541	489	376	304	281	232	
570	518	476	399	308	291	218	
540	531	491	405	293	261	253	
610	544	448	354	295	278	241	
541	539	495	344	298	229	251	
578	546	478	381	289	279	233	
597	501	448	419	311	260	255	
575	497	471	396	300	273	237	
542	558	485	374	235	272	261	
582	538	471	384	294	293	249	
581	517	477	395	253	271	230	
539	529	459	368	281	255	243	
561	531	495	386	294	281	219	
568	496	470	380	284	296	238	
516	566	461	407	291	255	224	
561	508	433	403	282	255	243	
595	542	464	397	278	259	242	
567	560	461	354	272	281	221	
581	539	484	352	286	263	245	
534	536	455	370	290	268	243	
582	525	456	394	304	289	254	
551	527	444	390	319	268	237	
562	505	469	382	286	245	288	
592	507	484	378	331	259	243	
574	554	464	389	282	270	240	
582	504	452	384	285	265	218	
557	537	443	379	313	309	238	
564	523	438	365	281	264	265	
545	521	469	360	318	256	206	
584	534	435	403	295	235	224	
555	513	468	359	288	254	248	
569	527	457	392	291	264	222	
554	497	486	421	282	292	251	
526	525	473	398	288	264	251	
552	517	483	396	279	246	236	
594	555	499	378	282	299	240	
579	512	445	388	275	288	239	
545	501	449	388	266	231	259	
564	518	478	388	271	251	235	
563	540	488	401	298	253	237	
581	524	445	392	291	254	231	
530	538	490	374	295	251	256	
598	511	435	375	277	261	247	
543	486	469	376	286	268	258	
549	540	479	406	264	253	245	
572	518	484	390	299	273	218	
559	531	470	336	293	263	229	
561	528	465	351	275	261	207	
523	475	490	370	332	240	229	
583	494	460	351	294	252	240	
594	559	459	348	268	235	230	
576	541	481	354	293	267	237	
561	559	441	370	291	221	222	
570	535	466	361	261	264	241	
534	496	482	380	297	261	257	
584	494	472	350	289	274	231	
565	587	437	393	277	259	217	
538	561	470	376	278	242	227	
532	522	486	366	310	240	207	
562	537	463	379	275	260	252	
549	478	485	394	281	246	244	
572	525	461	370	307	241	231	
534	468	487	377	319	237	256	
546	530	477	381	288	235	233	
574	483	469	356	306	250	283	
529	476	482	347	262	280	226	
550	539	461	385	282	255	229	
565	557	432	349	276	262	252	
567	513	439	411	276	272	241	
588	544	451	374	286	256	226	
536	547	440	375	260	297	235	
573	525	460	364	297	267	249	
540	495	436	391	265	269	230	
565	545	431	374	286	249	233	
564	488	478	384	318	249	233	
544	520	460	386	301	284	217	
541	548	428	358	254	251	232	
546	541	464	349	284	244	225	
554	504	470	386	289	273	245	
581	500	467	357	263	240	213	
566	520	483	386	282	270	227	
575	529	475	367	288	273	226	
527	511	454	368	262	268	228	
567	485	492	382	257	244	212	
562	502	429	398	293	275	218	
540	533	436	377	271	260	235	
521	489	482	365	255	283	241	
519	560	439	373	264	240	222	
507	497	483	381	290	257	232	
525	569	478	350	301	247	247	
560	452	443	367	275	253	211	
544	551	442	400	283	257	235	
533	533	479	329	275	263	245	
599	503	443	384	315	241	229	
519	548	431	349	294	259	223	
547	517	455	368	283	262	230	
536	487	467	372	290	232	216	
576	519	424	348	275	264	266	
592	519	464	405	291	239	223	
562	481	491	366	277	239	225	
598	496	458	381	265	235	271	
533	485	439	363	275	248	239	
540	510	423	378	272	266	249	
558	495	452	359	272	250	216	
619	492	452	340	264	257	243	
543	497	412	368	292	244	263	
541	525	469	389	286	275	252	
547	529	438	345	289	264	227	
523	501	462	352	265	255	234	
550	514	430	356	297	252	248	
542	536	466	376	255	249	227	
534	453	433	382	273	250	238	
526	513	419	400	287	250	257	
584	493	472	369	279	250	245	
583	488	440	377	297	246	222	
591	501	442	326	273	235	245	
549	495	479	384	277	253	229	
520	519	467	369	282	245	189	
530	477	456	387	253	232	224	
561	504	417	362	271	265	234	
518	492	475	352	293	238	225	
538	517	448	333	245	287	226	
540	477	464	360	281	305	225	
570	489	463	344	285	246	250	
568	514	426	351	267	249	207	
570	531	443	342	268	252	198	
549	511	476	355	268	260	205	
538	536	477	339	290	247	255	
587	499	463	387	275	241	207	
536	487	477	378	308	243	237	
544	519	449	341	301	270	236	
538	516	472	378	239	256	233	
503	506	413	371	269	251	238	
515	479	436	375	289	265	226	
539	492	469	366	281	250	232	
550	509	423	362	257	255	236	
542	516	438	369	253	226	240	
539	515	418	376	272	257	238	
543	519	446	341	275	231	211	
536	490	432	352	283	272	225	
574	466	444	360	267	236	213	
533	531	416	366	295	258	214	
538	521	426	357	249	228	222	
533	524	466	344	281	273	211	
512	490	455	357	263	285	234	
508	470	470	342	270	235	225	
563	516	461	372	270	232	226	
546	519	462	352	291	266	204	
523	541	460	340	281	254	245	
522	523	460	344	257	258	210	
519	501	433	356	271	264	228	
550	529	430	368	270	238	243	
494	499	439	362	259	258	215	
579	479	396	358	277	257	216	
570	472	461	368	283	231	231	
541	509	441	372	251	255	217	
505	550	450	358	276	231	216	
552	476	452	371	270	240	215	
512	505	444	359	272	264	215	
553	539	452	366	277	230	216	
532	475	450	343	255	241	215	
532	482	451	313	262	241	220	
518	505	438	361	287	228	215	
557	515	436	347	267	250	267	
558	495	410	345	267	233	185	
527	520	430	384	265	267	217	
539	505	434	323	287	232	218	
532	504	448	350	276	258	242	
526	526	445	365	243	250	229	
526	479	451	356	285	206	210	
605	521	444	371	291	237	213	
516	502	428	306	273	251	199	
506	510	460	350	264	243	197	
526	500	459	388	289	229	215	
517	489	449	344	273	221	237	
500	478	424	357	267	220	216	
535	529	430	338	290	247	198	
503	494	448	341	261	261	215	
546	461	439	360	269	225	218	
554	524	427	347	262	233	204	
542	486	455	349	243	221	244	
522	538	445	361	268	234	232	
586	514	432	342	267	249	236	
511	460	456	357	305	235	203	
534	482	443	374	257	268	205	
488	527	421	405	269	223	224	
541	483	461	366	270	228	240	
551	536	467	376	266	240	229	
556	466	460	370	238	266	226	
577	492	449	339	244	260	184	
523	461	452	351	235	230	195	
565	531	414	349	284	226	204	
556	462	394	352	255	228	226	
521	520	428	342	266	250	237	
516	500	419	325	306	262	199	
555	500	424	353	252	243	208	
526	471	430	376	270	259	224	
521	502	451	339	267	242	209	
544	443	456	365	268	209	196	
560	492	458	315	294	266	214	
531	482	439	350	291	257	195	
503	472	456	342	282	230	231	
511	488	442	374	278	254	195	
544	516	464	344	293	241	217	
553	491	459	345	286	227	200	
500	456	448	349	281	249	218	
510	506	449	331	237	222	226	
568	509	432	348	264	255	190	
543	491	470	356	249	228	213	
542	493	447	353	262	231	199	
557	507	424	337	251	229	211	
558	486	408	331	242	226	189	
581	492	455	323	234	208	195	
545	471	415	368	243	219	232	
530	501	421	336	258	271	205	
493	498	433	370	270	272	225	
537	439	462	363	238	224	202	
525	453	424	344	270	240	206	
523	487	430	356	261	233	208	
537	509	396	358	281	237	233	
532	497	438	328	263	224	219	
534	475	434	310	257	253	213	
551	493	443	345	249	230	217	
501	481	407	392	275	228	232	
520	492	414	336	276	219	216	
501	496	438	343	264	225	202	
533	472	418	355	249	232	215	
551	498	421	351	218	234	227	
539	505	403	350	267	230	242	
483	466	453	333	238	215	216	
525	486	433	360	247	220	215	
524	471	408	323	272	224	235	
532	475	436	347	263	250	192	
493	495	421	343	256	254	220	
509	488	406	356	276	253	207	
482	473	413	338	258	218	204	
532	486	430	327	273	208	234	
527	500	479	316	271	245	206	
507	433	443	385	268	248	208	
546	501	413	347	236	226	205	
563	469	426	365	275	255	205	
561	470	408	362	279	246	217	
528	463	414	365	258	219	226	
527	474	440	326	264	212	220	
531	547	404	355	246	239	227	
517	476	399	347	271	240	203	
505	482	411	336	261	272	196	
548	492	403	348	278	224	229	
508	438	403	319	310	219	211	
530	469	388	374	270	251	215	
467	442	434	346	282	218	218	
488	467	431	322	272	213	223	
516	502	398	360	288	253	178	
486	461	439	358	266	244	204	
539	452	434	325	262	234	204	
519	517	447	353	253	202	193	
485	471	415	347	236	224	187	
528	472	403	371	265	223	233	
521	500	425	342	262	210	192	
524	495	406	321	266	208	201	
511	512	409	306	260	230	234	
565	471	434	336	264	202	216	
512	458	413	352	278	229	228	
555	482	411	322	255	214	211	
512	477	436	329	272	219	213	
545	442	460	363	269	220	214	
546	489	422	350	270	245	215	
495	458	432	290	236	227	216	
495	477	445	351	271	237	233	
529	482	422	330	266	228	220	
563	472	415	349	280	218	222	
493	511	456	334	273	210	198	
562	488	434	345	253	235	183	
545	448	396	355	243	222	209	
543	494	392	359	244	226	209	
525	485	428	330	229	242	187	
492	470	414	342	259	219	209	
516	490	377	306	252	213	219	
547	459	405	328	240	233	229	
554	440	445	365	240	233	217	
500	469	451	365	224	232	219	
532	467	435	323	221	253	210	
525	481	433	339	249	228	194	
536	466	418	333	281	228	192	
547	503	421	333	242	242	208	
506	479	461	325	245	240	198	
518	500	426	313	248	209	186	
530	487	441	346	245	230	237	
482	485	427	318	248	240	222	
509	483	414	327	224	212	188	
506	488	406	345	226	226	206	
516	461	437	327	258	250	192	
510	500	435	333	229	219	182	
496	495	439	321	263	231	216	
559	464	423	364	244	237	198	
491	497	441	347	277	260	189	
492	445	450	373	241	239	217	
515	419	438	321	254	229	212	
490	475	423	333	251	232	219	
531	458	426	301	247	217	221	
488	441	408	340	241	239	194	
495	465	399	335	229	232	201	
528	481	419	360	256	208	204	
503	450	406	359	240	197	224	
494	471	410	319	228	233	214	
455	450	423	326	237	234	191	
522	465	394	315	269	221	206	
505	477	418	330	258	231	193	
505	477	403	320	262	225	210	
483	479	415	347	253	210	229	
500	481	421	334	232	226	188	
529	491	402	329	224	202	211	
518	485	387	354	273	195	206	
500	448	430	344	241	239	207	
488	474	395	332	242	198	197	
544	433	409	308	238	232	216	
496	472	431	311	237	217	182	
527	493	413	340	250	216	203	
497	464	432	330	242	219	221	
519	472	409	338	267	213	201	
527	472	416	362	244	228	217	
508	462	384	321	277	226	219	
557	436	417	349	257	204	204	
515	429	370	313	251	248	214	
507	435	419	310	242	227	210	
490	454	434	326	250	215	208	
522	480	414	354	246	211	231	
529	492	404	336	247	236	204	
479	521	382	335	237	214	197	
492	453	398	322	252	246	192	
522	495	398	304	244	223	189	
526	436	428	315	220	232	199	
511	442	413	330	243	244	222	
470	449	400	330	244	209	205	
515	469	404	309	236	222	209	
515	441	406	365	252	238	241	
517	427	404	352	255	253	214	
459	469	407	332	252	224	207	
508	476	400	329	242	219	201	
487	436	410	303	244	230	180	
480	415	451	312	272	226	211	
476	526	411	348	236	235	209	
496	481	393	335	243	203	196	
524	489	405	345	233	210	184	
513	471	424	362	255	209	214	
495	427	411	313	236	232	204	
476	478	410	286	228	211	202	
520	478	427	311	268	197	186	
537	414	470	321	248	206	218	
489	501	426	325	237	198	218	
507	415	432	330	258	232	194	
469	434	389	322	231	232	219	
466	459	397	314	224	192	194	
488	487	428	327	245	216	203	
510	460	399	306	256	210	208	
510	464	414	330	212	213	205	
501	439	433	316	257	219	209	
527	424	439	356	236	218	196	
482	437	388	337	203	210	190	
494	449	399	305	269	228	201	
507	457	393	355	236	243	220	
473	463	418	318	238	200	180	
462	447	442	314	237	193	228	
498	430	432	295	252	213	170	
526	426	360	305	227	194	198	
515	469	425	301	222	214	162	
540	453	394	366	218	201	233	
476	460	440	374	242	210	228	
511	443	393	277	228	215	183	
496	444	402	332	240	236	198	
482	468	394	328	255	199	200	
473	481	419	344	206	210	195	
460	471	396	320	265	224	185	
476	486	406	336	262	221	193	
498	456	399	340	231	212	186	
499	443	408	320	252	241	188	
519	471	400	317	225	193	212	
523	463	418	320	230	227	217	
478	442	392	319	241	212	192	
487	475	378	279	230	216	206	
518	459	394	320	252	187	170	
497	454	413	297	271	221	208	
478	423	396	347	239	207	173	
514	438	383	320	238	242	177	
494	480	364	316	254	218	172	
502	432	404	341	223	231	201	
444	451	400	311	234	217	186	
479	459	407	320	246	211	201	
481	446	376	298	232	240	205	
501	410	374	348	239	209	187	
481	464	410	328	222	218	200	
485	494	385	320	231	212	212	
522	485	405	327	254	206	179	
497	420	415	312	245	216	187	
443	464	444	312	229	228	189	
489	429	399	303	248	216	164	
500	482	379	343	242	206	192	
494	455	376	327	245	194	221	
494	485	401	301	233	219	192	
486	474	435	362	233	224	174	
525	457	421	305	234	207	172	
494	438	388	344	237	216	191	
502	454	413	325	269	213	171	
486	447	375	335	201	207	224	
477	479	419	307	227	191	190	
521	453	390	293	242	237	171	
491	472	393	312	251	220	215	
498	463	411	325	249	228	201	
462	458	391	316	254	193	166	
470	451	370	337	263	224	198	
489	467	398	332	233	217	184	
498	503	446	306	244	193	190	
487	485	387	316	257	228	166	
487	422	412	346	252	217	196	
503	441	420	329	241	239	183	
470	465	375	294	233	211	212	
490	422	389	307	269	222	192	
482	431	383	336	248	215	187	
467	458	398	328	245	177	208	
518	460	398	263	224	205	196	
512	404	403	326	234	207	233	
462	433	408	313	244	212	215	
486	403	430	316	248	199	173	
468	449	372	279	230	224	166	
481	442	393	322	243	210	201	
473	454	383	303	260	184	234	
484	427	400	315	252	203	197	
471	457	377	302	239	214	187	
515	425	379	295	251	219	181	
494	424	354	313	279	214	205	
481	448	402	307	228	209	197	
520	428	377	338	226	180	203	
481	470	378	319	229	196	212	
526	428	349	322	216	228	184	
498	387	410	317	234	194	197	
457	469	374	298	250	179	190	
504	421	387	276	251	205	208	
481	443	416	328	268	211	178	
486	427	403	293	235	191	177	
465	405	409	321	218	189	192	
488	418	396	305	219	213	179	
521	468	405	337	229	209	185	
494	448	373	301	247	198	184	
462	447	385	315	243	174	182	
462	399	379	300	225	211	199	
490	445	444	314	251	220	210	
463	448	375	319	225	214	180	
482	445	384	338	221	226	173	
468	465	396	281	231	221	187	
479	440	416	296	241	198	196	
468	426	381	337	232	199	185	
488	436	381	325	219	203	196	
509	430	375	317	240	210	195	
488	419	372	316	237	205	205	
468	484	394	327	250	206	172	
489	430	369	300	235	197	230	
480	435	435	315	231	227	208	
486	419	382	318	226	224	207	
475	436	389	291	217	235	173	
468	441	409	315	225	203	178	
520	446	364	319	229	193	180	
462	439	384	302	248	196	197	
507	416	377	340	219	215	176	
486	431	396	326	251	216	181	
506	422	363	301	259	208	185	
511	442	382	312	232	219	167	
474	422	411	316	239	198	187	
456	487	373	312	248	223	190	
491	458	390	320	234	188	200	
498	439	382	325	214	201	185	
483	444	379	302	238	214	200	
476	430	379	327	208	212	190	
483	446	394	313	232	204	193	
493	440	376	324	205	199	197	
468	476	402	279	239	220	224	
501	459	434	294	224	225	187	
443	435	387	312	236	230	197	
440	466	388	306	207	204	175	
427	440	433	320	223	231	196	
449	422	360	289	248	213	203	
468	469	414	318	254	216	174	
468	406	424	317	251	195	205	
489	420	394	327	227	213	165	
482	444	436	298	248	197	205	
471	431	394	281	230	178	173	
455	436	363	312	226	197	161	
483	429	401	287	223	205	181	
509	467	380	280	251	181	191	
503	448	397	270	230	201	166	
504	395	412	326	229	191	238	
451	411	408	328	236	179	156	
506	426	378	320	206	186	175	
475	424	386	280	228	205	208	
440	481	359	317	242	211	155	
433	444	374	282	228	216	196	
461	390	392	301	243	205	183	
455	444	418	269	256	191	183	
515	456	385	304	221	205	180	
474	422	377	318	226	186	192	
438	463	393	297	218	186	185	
456	415	392	327	227	206	192	
472	431	393	318	221	199	202	
469	449	385	302	208	207	162	
438	445	361	303	245	196	182	
423	433	405	303	226	188	185	
438	411	380	277	209	226	188	
467	420	400	287	225	228	184	
429	436	364	295	241	221	162	
481	445	380	317	254	202	194	
449	441	371	323	250	191	174	
474	447	375	327	218	196	185	
503	454	401	295	238	206	204	
513	410	380	349	215	192	193	
489	462	350	296	226	209	183	
448	423	377	300	235	209	173	
450	438	371	296	220	197	190	
470	400	372	308	218	200	159	
503	424	342	286	200	205	180	
438	432	427	317	201	221	179	
455	449	400	310	230	190	185	
451	422	355	295	204	211	195	
460	423	377	332	235	185	175	
475	430	371	302	231	211	188	
457	397	392	266	222	197	181	
470	411	374	283	264	175	159	
462	442	379	281	200	207	187	
512	425	381	322	232	222	148	
492	438	373	295	217	214	209	
487	413	350	300	214	182	184	
463	403	354	283	227	185	195	
482	444	352	318	212	205	206	
452	458	371	326	243	199	180	
494	441	390	292	246	215	196	
449	383	369	278	222	199	179	
474	461	362	298	217	217	165	
484	434	386	296	231	219	167	
460	456	387	300	226	228	169	
480	472	365	252	220	183	184	
479	415	385	281	227	192	218	
477	426	353	323	245	181	190	
468	439	368	300	231	206	187	
494	461	361	314	198	227	165	
404	425	391	315	208	202	190	
463	427	373	291	241	221	170	
463	397	388	329	222	203	164	
454	442	380	296	204	200	195	
473	430	386	271	241	185	166	
443	396	400	283	200	192	172	
471	418	403	341	218	190	164	
468	451	390	285	207	186	179	
480	454	372	288	235	182	161	
479	452	385	327	207	196	189	
463	441	365	298	209	199	176	
459	446	358	282	212	180	176	
461	450	376	305	196	204	185	
460	444	371	296	251	189	187	
466	398	371	288	229	217	166	
433	400	359	314	218	193	169	
464	448	356	272	240	190	191	
449	457	367	290	202	201	165	
485	435	336	315	214	207	198	
479	457	397	306	209	168	185	
477	420	374	307	213	185	167	
442	405	408	317	207	170	194	
438	416	367	288	203	168	173	
446	410	378	272	235	202	201	
486	422	354	293	211	200	171	
455	427	404	277	207	211	172	
446	405	398	301	248	193	185	
443	434	366	340	211	191	180	
458	423	355	304	204	193	178	
469	423	371	291	222	183	189	
459	426	379	288	229	199	169	
496	419	355	327	218	230	169	
444	434	369	284	254	203	180	
475	414	417	282	206	177	162	
477	418	421	271	233	196	193	
459	394	346	281	203	198	175	
453	432	371	275	220	207	169	
462	397	356	302	225	183	159	
476	414	345	304	237	189	180	
428	398	379	300	233	197	177	
491	423	364	267	234	196	179	
460	423	394	266	241	195	172	
431	465	363	292	206	177	190	
455	418	358	363	227	181	172	
441	441	356	302	221	188	174	
491	420	318	268	244	202	182	
486	430	392	299	218	189	196	
468	401	387	281	198	189	179	
431	421	389	281	219	187	176	
470	446	377	281	185	195	184	
441	426	364	285	223	184	195	
457	427	380	248	226	215	188	
461	428	369	266	195	205	181	
465	457	375	297	205	212	152	
449	410	352	313	226	204	183	
447	415	324	307	233	187	157	
434	443	358	287	194	213	178	
445	420	372	307	233	185	161	
479	411	395	282	205	203	175	
465	453	373	283	226	177	176	
470	416	355	296	224	197	181	
424	423	364	251	204	181	156	
451	397	343	294	217	183	180	
421	403	404	269	245	231	150	
424	388	384	306	219	205	183	
477	398	371	270	187	205	166	
450	410	405	282	206	207	167	
427	402	344	313	199	192	164	
490	402	358	310	210	200	193	
450	402	352	254	214	158	177	
441	413	377	266	220	197	151	
414	400	324	286	194	203	171	
435	427	408	277	183	197	170	
481	414	327	284	235	171	182	
463	416	346	269	213	186	155	
464	418	374	282	209	213	167	
490	440	395	302	214	188	155	
468	370	392	305	217	163	148	
487	437	394	324	223	196	195	
469	399	368	273	223	196	164	
450	408	371	246	224	194	180	
430	436	375	255	224	190	190	
445	447	351	288	202	163	175	
448	417	379	290	214	190	150	
405	429	335	278	220	197	164	
436	420	341	288	224	191	202	
440	426	348	303	218	190	157	
415	406	348	298	221	186	155	
456	401	346	256	222	183	175	
400	457	337	270	229	210	151	
472	424	375	290	231	177	193	
438	376	358	287	206	193	195	
465	441	367	268	223	198	176	
469	415	391	273	217	208	185	
452	416	361	283	223	184	161	
448	400	344	282	212	189	155	
442	400	392	273	196	172	169	
448	419	391	271	212	187	208	
441	398	394	281	227	201	160	
429	410	399	267	212	194	159	
461	420	377	283	194	189	179	
480	410	385	297	235	173	167	
470	434	354	286	213	190	172	
470	375	392	281	183	165	174	
440	442	344	293	194	182	166	
459	420	366	294	218	182	168	
426	421	369	297	218	196	176	
451	449	380	324	208	211	169	
406	404	344	282	217	195	177	
458	398	357	283	228	197	173	
476	423	387	258	220	170	157	
470	421	352	299	192	189	145	
416	407	346	269	219	211	185	
445	432	374	306	207	183	154	
513	385	345	266	210	189	176	
428	387	372	269	207	196	175	
425	435	344	287	234	168	164	
448	412	375	273	214	190	176	
506	408	321	274	225	184	165	
419	418	347	278	216	206	169	
434	418	346	263	217	160	180	
490	446	342	285	207	188	160	
484	414	355	325	220	166	188	
427	425	363	294	219	163	157	
445	382	380	289	206	192	172	
461	406	383	296	203	190	180	
410	398	353	279	202	180	152	
486	399	394	275	227	191	146	
438	396	339	297	200	193	151	
451	440	404	254	248	148	188	
429	415	352	298	192	185	148	
467	428	350	263	215	197	185	
472	433	350	259	192	176	170	
414	384	338	253	212	197	189	
421	401	319	282	226	203	165	
448	399	344	280	191	171	155	
457	429	362	279	203	194	166	
430	422	339	289	203	180	134	
444	394	357	289	204	188	196	
447	421	359	277	199	181	153	
432	418	349	288	217	188	173	
473	422	370	294	189	181	194	
469	405	346	263	203	191	183	
436	404	362	284	212	181	177	
469	402	346	254	208	184	177	
430	412	368	269	195	183	192	
447	379	365	288	209	182	176	
425	443	380	269	217	200	173	
442	403	332	292	232	189	147	
445	411	345	291	222	162	149	
465	375	339	284	175	216	171	
479	410	351	295	194	174	158	
414	383	322	278	207	189	143	
448	380	360	272	181	182	156	
450	416	366	302	174	179	159	
461	389	345	306	196	195	161	
454	379	332	286	192	168	155	
438	397	353	285	185	153	175	
444	403	345	246	201	178	158	
401	378	343	275	202	162	191	
442	396	402	267	215	201	176	
456	412	353	272	216	199	178	
433	407	334	280	202	202	179	
426	406	362	289	171	182	149	
406	375	357	286	207	193	175	
439	384	345	257	227	176	163	
456	396	343	292	204	195	166	
448	396	363	281	207	185	161	
460	389	317	300	223	188	155	
416	456	360	291	202	242	181	
468	394	329	273	178	183	167	
478	400	357	290	202	201	151	
439	365	372	283	202	176	148	
426	386	343	280	234	180	157	
408	443	337	265	193	181	172	
430	366	343	305	182	188	151	
429	390	322	248	204	187	168	
463	419	325	269	220	194	178	
405	377	340	276	182	170	157	
460	411	363	267	212	174	158	
434	385	346	259	233	192	164	
414	382	361	271	202	177	170	
459	400	385	270	219	182	167	
414	385	382	272	188	176	164	
478	415	337	298	220	187	178	
400	398	370	264	191	167	165	
405	375	336	279	202	190	154	
414	414	345	265	208	197	180	
450	386	348	282	207	199	152	
403	378	324	268	218	154	156	
438	412	317	297	223	174	170	
466	428	330	262	217	171	156	
458	391	363	289	208	181	186	
418	399	361	285	221	173	164	
424	392	354	251	185	188	161	
422	423	309	248	216	172	160	
431	407	322	247	218	200	171	
414	430	388	288	217	186	156	
434	420	345	216	186	210	148	
427	382	313	293	196	190	161	
408	400	307	274	183	191	142	
443	427	357	288	208	185	149	
438	377	328	304	209	194	151	
415	379	367	274	189	200	169	
404	375	365	269	215	193	153	
423	379	321	282	209	185	158	
446	388	326	258	209	170	144	
418	390	351	257	208	168	163	
432	419	358	286	193	161	163	
428	394	341	309	207	165	162	
425	427	350	247	208	201	163	
396	417	346	267	199	193	180	
422	404	324	282	180	174	172	
434	409	351	271	195	163	147	
429	414	369	303	179	171	159	
432	411	312	254	209	194	145	
441	409	321	257	190	193	161	
444	386	357	253	199	191	180	
408	402	335	255	184	163	157	
445	413	343	264	208	178	182	
436	378	359	274	184	186	151	
449	389	370	230	190	164	159	
428	411	358	281	179	197	156	
431	380	325	266	170	171	153	
428	388	370	271	180	177	153	
412	419	333	265	185	191	125	
410	430	340	284	231	172	147	
408	382	324	270	206	157	155	
415	414	333	283	183	175	132	
430	411	325	261	204	156	161	
395	388	355	247	187	168	151	
421	387	346	279	163	187	147	
436	350	353	289	168	176	164	
436	414	351	259	193	154	142	
427	386	366	286	198	175	159	
428	402	366	266	210	182	156	
436	404	330	273	165	164	160	
399	400	311	275	206	168	186	
456	397	309	240	198	169	146	
415	355	368	275	184	187	161	
459	411	346	273	205	142	160	
416	417	325	259	193	165	143	
398	369	339	274	200	155	169	
419	410	360	285	198	182	152	
419	386	335	267	216	183	148	
420	393	303	274	192	181	134	
447	394	355	279	199	166	149	
446	410	336	275	186	158	183	
425	388	341	269	200	163	183	
446	383	328	273	189	173	135	
461	384	335	268	194	183	182	
443	392	341	261	203	169	166	
424	401	314	263	200	157	151	
413	370	352	277	188	184	163	
413	388	318	265	180	164	168	
425	400	321	254	195	170	179	
434	394	350	285	182	176	167	
406	385	346	276	231	183	148	
450	400	341	296	200	173	158	
450	414	327	268	201	174	169	
423	372	335	255	183	144	160	
397	382	347	258	197	149	144	
382	384	374	283	191	160	142	
416	358	326	263	173	169	166	
421	384	324	250	204	179	164	
429	387	337	285	189	174	167	
425	367	343	277	179	170	147	
441	341	310	232	216	168	138	
397	353	316	267	176	171	140	
383	382	341	256	183	170	152	
394	398	318	282	201	161	155	
406	348	323	263	186	193	175	
400	381	363	283	200	151	144	
426	402	343	277	171	171	165	
416	409	328	248	205	178	160	
435	371	315	278	177	167	164	
448	374	321	284	187	145	149	
458	392	337	273	189	179	165	
434	375	334	280	205	175	138	
429	419	341	235	182	170	167	
388	375	330	290	201	180	139	
397	381	323	276	159	151	145	
433	409	276	250	192	175	174	
417	386	344	273	191	175	136	
407	345	365	272	233	186	166	
440	371	321	262	214	190	154	
433	382	371	257	191	168	148	
444	361	308	253	174	157	163	
407	360	343	248	206	189	155	
432	405	319	277	199	160	174	
405	391	339	236	168	172	138	
400	397	342	272	163	162	152	
390	433	341	285	194	158	157	
381	384	336	261	207	151	163	
404	382	313	260	166	178	148	
458	374	351	260	184	162	164	
397	391	375	275	177	169	152	
419	386	317	281	180	171	155	
461	380	322	256	189	175	169	
418	392	336	269	170	183	145	
430	380	332	258	204	160	177	
400	405	329	304	162	166	128	
449	354	316	256	198	146	134	
411	354	330	264	200	164	164	
415	357	294	257	210	170	149	
407	391	340	267	187	175	168	
402	377	312	280	179	192	117	
419	405	335	253	175	163	138	
379	388	335	290	197	174	151	
403	361	338	258	197	161	140	
402	387	342	249	195	167	144	
415	380	378	234	183	176	141	
421	368	327	262	169	169	157	
429	387	349	275	169	145	157	
428	399	324	252	172	182	155	
418	404	299	258	212	159	161	
410	349	355	270	164	171	149	
388	357	310	240	199	173	162	
426	377	388	264	204	149	149	
437	403	320	255	192	139	150	
402	389	350	232	180	173	153	
429	368	346	242	172	159	157	
424	358	329	269	173	163	147	
422	380	329	281	180	160	159	
410	364	300	253	177	174	148	
427	380	330	250	205	166	173	
419	387	323	254	184	168	158	
418	358	326	260	199	168	130	
428	395	342	267	170	180	136	
425	389	297	263	199	164	142	
372	365	316	271	198	138	141	
400	386	367	256	201	161	157	
423	374	315	225	168	161	143	
429	352	332	297	211	169	166	
446	354	339	253	188	157	167	
422	398	297	260	178	157	182	
401	377	336	244	177	154	145	
419	361	334	264	191	157	157	
402	358	334	258	202	162	159	
421	389	322	226	210	147	150	
406	381	354	261	178	158	152	
396	359	321	274	184	170	158	
405	375	302	222	199	166	142	
429	353	310	277	204	160	147	
422	370	327	281	202	162	138	
404	364	307	281	198	156	151	
451	391	365	255	161	162	161	
397	374	311	284	181	181	152	
444	361	313	239	214	169	144	
410	383	350	271	198	175	133	
407	356	358	264	190	168	145	
413	396	335	277	179	184	159	
441	366	301	240	226	154	151	
410	395	321	250	193	154	126	
424	351	337	272	186	185	148	
402	355	320	247	189	152	149	
408	332	349	271	179	164	129	
393	325	312	282	203	159	144	
433	372	340	270	175	170	148	
390	393	310	259	171	148	155	
445	380	318	289	183	151	148	
386	373	328	253	162	162	145	
415	362	333	272	193	147	147	
373	371	334	252	195	168	158	
413	374	345	250	172	139	158	
393	359	314	253	184	184	156	
384	398	329	263	191	178	151	
415	343	348	235	165	145	161	
408	336	321	235	189	168	129	
394	360	310	267	184	181	127	
390	378	322	252	172	130	148	
417	390	347	275	164	171	174	
410	422	312	248	171	154	145	
364	393	313	266	201	148	136	
409	343	323	239	185	158	151	
432	378	312	236	188	156	147	
433	342	309	246	219	178	148	
403	318	321	251	164	146	152	
416	372	310	250	194	163	146	
432	367	318	272	186	172	145	
393	368	330	243	183	145	141	
410	375	315	246	187	160	143	
442	358	319	269	200	157	151	
422	365	349	244	202	167	131	
385	356	332	268	189	185	146	
423	349	317	275	197	153	129	
390	414	312	237	184	139	125	
470	396	303	259	185	171	142	
376	391	336	251	180	154	134	
426	369	320	254	168	137	137	
401	370	352	255	194	145	151	
362	355	315	291	188	188	137	
407	362	296	230	177	157	150	
417	404	318	244	191	154	126	
417	378	325	218	182	175	142	
365	391	330	243	183	153	129	
390	369	309	221	198	153	141	
443	398	327	246	174	166	136	
434	373	315	220	206	150	153	
388	385	317	247	182	165	131	
438	382	340	236	199	171	153	
440	377	340	266	174	158	127	
390	352	312	291	155	179	155	
403	378	316	241	172	145	137	
395	368	324	248	176	165	137	
440	331	299	227	174	165	144	
375	384	320	251	174	163	156	
392	369	340	259	183	141	162	
403	348	349	260	181	165	149	
409	352	319	240	159	165	147	
426	336	315	246	148	143	149	
413	359	312	245	176	170	156	
383	363	303	257	156	161	133	
384	401	341	241	166	133	145	
388	362	310	271	163	143	133	
390	364	310	253	184	162	125	
417	354	301	244	179	183	135	
403	354	324	271	174	159	153	
402	328	344	264	181	159	120	
426	379	320	251	160	158	166	
416	344	305	241	197	163	151	
438	359	273	256	186	164	124	
367	385	323	256	207	159	141	
386	374	301	251	180	149	140	
387	362	326	266	165	148	135	
368	369	312	216	188	179	122	
417	333	307	238	208	162	135	
387	350	354	239	164	173	135	
426	395	286	255	153	157	191	
416	339	311	260	180	175	126	
400	336	311	242	175	151	140	
411	372	297	238	193	172	138	
386	368	316	255	213	138	130	
385	385	325	218	203	152	127	
384	348	296	249	194	138	135	
422	340	317	274	170	130	155	
401	339	300	213	176	160	163	
402	342	314	254	167	132	143	
381	383	286	264	182	154	131	
401	347	313	254	197	146	126	
392	363	299	255	183	153	151	
418	354	302	242	181	147	129	
416	391	357	252	171	155	134	
398	359	322	231	197	142	108	
398	348	295	235	179	156	146	
378	369	339	251	194	158	157	
408	390	304	247	182	150	145	
395	322	291	248	170	146	138	
378	331	341	243	182	199	146	
394	341	300	221	166	152	140	
352	329	319	239	167	185	152	
386	341	307	254	192	134	159	
346	344	286	225	162	147	128	
409	361	309	218	180	157	149	
399	343	343	227	170	150	145	
387	348	328	238	161	156	144	
401	346	323	246	172	157	160	
396	375	332	254	183	172	134	
399	350	287	220	147	170	138	
409	377	288	244	155	147	117	
416	349	298	214	180	167	141	
381	350	319	251	165	137	142	
407	338	320	224	175	162	149	
399	347	322	245	177	161	127	
380	355	287	220	173	136	142	
400	355	307	275	166	145	131	
401	379	333	226	184	155	132	
370	351	302	222	151	160	145	
383	365	316	226	163	159	123	
391	359	310	230	176	153	138	
381	323	324	229	171	166	164	
402	363	276	214	171	136	134	
402	333	351	261	165	133	135	
346	352	294	220	181	160	130	
349	368	315	243	187	164	143	
399	381	309	237	182	157	142	
386	369	311	250	177	178	150	
410	362	322	241	180	149	166	
413	348	313	248	184	155	126	
408	329	311	226	192	147	147	
411	364	330	243	176	159	137	
361	391	315	236	172	154	139	
423	363	299	273	179	150	141	
410	353	301	228	193	142	139	
362	352	307	240	176	154	116	
394	356	327	251	162	151	159	
397	420	311	239	179	170	113	
346	348	302	239	187	132	122	
400	387	310	239	171	152	125	
417	335	324	263	177	136	159	
418	339	309	258	189	151	131	
371	347	307	249	161	129	136	
385	368	317	241	180	147	131	
395	324	290	256	180	153	162	
401	333	330	254	199	131	148	
416	332	311	232	176	164	132	
405	335	300	225	163	173	121	
371	317	300	220	171	147	134	
365	326	340	210	172	165	137	
351	388	326	232	195	141	123	
393	342	290	234	170	157	130	
385	356	300	241	178	161	122	
371	396	324	271	196	132	140	
396	342	298	238	176	152	132	
400	344	286	265	171	154	130	
405	361	293	253	160	151	129	
389	338	321	227	179	155	146	
408	328	258	238	173	140	132	
412	377	323	231	160	147	119	
370	361	297	222	167	165	148	
391	347	280	222	174	147	128	
357	351	302	226	187	149	131	
387	371	286	235	169	149	137	
374	357	339	226	193	155	134	
355	355	325	260	176	138	136	
377	337	318	232	156	146	119	
398	341	310	215	165	146	120	
372	324	323	256	168	140	128	
359	314	304	217	158	151	130	
391	335	281	236	170	147	146	
386	347	294	244	173	161	129	
357	362	310	271	173	164	145	
377	336	313	234	182	147	137	
355	341	293	222	189	169	154	
397	360	292	249	194	138	122	
392	374	325	257	167	143	150	
371	336	259	215	155	151	137	
361	375	313	240	155	148	123	
384	363	313	220	165	141	118	
399	338	330	216	156	153	132	
374	344	301	246	158	132	124	
370	326	326	227	163	159	131	
377	339	333	259	186	157	139	
406	355	325	240	169	140	140	
372	350	287	242	143	150	142	
352	322	307	230	173	151	155	
410	349	317	232	168	163	137	
388	314	305	239	164	153	134	
379	353	330	244	168	134	125	
372	360	309	224	168	140	148	
342	349	340	277	164	127	125	
386	362	297	259	175	132	134	
361	339	296	254	150	127	147	
404	343	292	249	191	138	139	
395	334	289	219	146	141	110	
384	377	296	261	172	156	123	
399	361	273	224	174	162	98	
352	350	314	227	160	168	118	
395	382	313	227	147	138	138	
378	357	285	225	165	152	131	
371	340	303	256	175	167	132	
390	366	300	227	176	138	130	
415	367	315	217	152	163	129	
395	353	295	229	167	139	122	
371	332	330	231	183	139	138	
393	374	287	219	147	150	143	
409	364	290	232	175	155	139	
389	321	280	206	157	139	140	
352	372	272	228	157	154	142	
363	325	291	232	157	154	115	
383	339	296	235	163	155	131	
408	343	294	222	158	152	148	
399	392	294	238	158	142	126	
368	358	274	238	161	158	137	
376	345	305	250	175	143	134	
365	367	277	222	192	168	128	
394	332	276	226	160	151	127	
384	367	284	213	172	133	135	
383	332	323	261	154	153	127	
341	333	284	218	176	149	164	
371	374	288	202	173	161	131	
348	352	295	237	176	146	129	
390	337	332	264	161	141	127	
380	312	324	213	159	142	127	
394	349	313	233	151	153	115	
370	335	303	211	190	153	138	
370	362	295	244	156	123	123	
386	318	283	242	169	155	147	
390	340	292	218	171	148	121	
349	355	272	243	188	147	154	
410	319	270	217	158	133	120	
354	362	308	223	165	126	142	
374	329	309	246	176	120	135	
399	342	269	244	158	155	128	
358	358	314	231	172	138	126	
387	322	306	231	164	158	142	
356	373	311	252	162	146	138	
356	327	295	226	150	110	123	
387	333	313	244	145	139	111	
375	332	289	224	158	140	145	
373	345	320	247	168	156	123	
400	319	295	235	175	140	131	
414	352	338	231	164	132	145	
375	374	282	233	162	153	128	
373	364	273	236	163	142	146	
364	351	314	266	152	127	129	
348	352	276	216	136	148	142	
390	365	317	238	141	136	121	
350	375	315	220	161	165	121	
360	347	285	237	183	137	132	
374	356	316	218	187	131	130	
373	366	288	226	162	136	115	
357	340	273	215	152	127	127	
347	358	284	227	178	141	114	
357	359	305	215	142	130	109	
371	316	307	214	176	150	112	
361	372	294	203	158	133	149	
390	383	303	236	184	149	138	
370	305	284	222	147	155	124	
364	327	302	233	137	133	119	
359	338	292	224	148	146	119	
386	327	294	247	167	131	106	
384	333	319	240	168	133	128	
381	359	267	242	129	148	121	
349	336	320	204	162	144	145	
396	321	297	243	173	146	135	
384	349	285	236	151	153	125	
352	311	310	248	179	157	133	
351	347	289	228	160	134	135	
376	344	310	223	156	149	110	
354	334	325	240	143	140	128	
343	352	280	206	178	158	141	
368	332	275	232	146	129	141	
369	350	302	207	163	162	129	
418	369	298	205	180	145	127	
361	334	278	224	156	138	140	
331	347	270	207	151	151	145	
364	356	289	225	129	156	113	
389	342	319	222	159	138	129	
356	352	272	206	155	126	104	
402	311	280	245	173	159	117	
351	315	318	253	162	158	117	
404	340	309	219	163	141	119	
410	347	293	225	165	136	120	
355	309	297	223	177	152	132	
387	322	288	218	170	152	116	
396	383	312	229	147	159	148	
397	301	302	232	183	142	119	
349	346	301	222	185	135	125	
367	350	295	201	190	139	119	
359	339	291	192	156	141	120	
376	365	277	225	163	117	116	
347	307	280	205	173	126	124	
368	303	285	218	192	129	135	
379	320	282	226	170	131	134	
376	337	297	202	153	136	120	
373	337	305	219	169	154	137	
390	365	272	241	168	172	132	
405	320	279	226	144	145	117	
350	343	309	215	160	128	142	
342	336	308	232	162	142	126	
385	369	283	212	143	157	126	
339	355	307	218	152	165	118	
402	311	268	214	158	116	130	
370	313	319	237	165	147	111	
390	329	273	216	191	120	120	
380	330	297	204	139	150	142	
388	351	309	233	152	135	119	
411	294	282	220	149	149	127	
343	316	302	198	182	135	108	
352	336	275	213	149	152	102	
416	357	315	227	186	139	124	
379	332	278	228	156	147	132	
360	315	263	224	152	153	137	
354	325	269	239	159	154	117	
349	330	259	213	169	165	121	
362	307	302	214	161	138	120	
342	309	281	232	153	145	124	
357	322	306	208	175	131	117	
396	322	270	217	174	130	121	
393	366	313	234	159	137	133	
374	341	271	234	151	145	115	
380	312	291	233	168	139	124	
378	349	272	200	168	141	127	
386	341	286	203	171	137	130	
355	332	283	204	151	139	134	
360	318	294	209	148	136	109	
384	323	292	226	136	159	137	
376	347	279	224	152	142	127	
379	304	311	228	173	130	117	
376	336	291	233	149	150	124	
381	314	296	223	155	130	124	
327	289	292	229	154	153	145	
384	339	267	208	162	120	129	
373	318	305	244	177	129	140	
348	323	309	239	181	148	137	
362	337	296	211	153	134	110	
350	337	286	239	147	138	136	
334	340	291	224	162	142	124	
354	325	290	222	166	136	124	
358	316	284	207	156	143	119	
300	336	288	211	161	119	115	
332	326	274	209	186	144	124	
344	341	316	226	183	143	109	
360	310	291	218	140	136	119	
359	312	264	206	161	126	129	
342	349	278	212	161	131	126	
367	339	287	185	157	153	130	
349	307	273	192	182	132	135	
390	341	265	219	165	153	111	
347	315	274	205	140	154	141	
395	321	268	219	160	134	111	
345	332	273	219	172	145	112	
379	312	269	201	153	156	118	
350	332	267	193	159	128	114	
359	337	257	216	144	117	116	
359	335	296	210	150	145	123	
343	324	287	219	162	137	125	
367	344	295	194	139	124	116	
365	320	292	217	170	125	126	
361	315	260	234	143	127	121	
329	318	307	201	156	147	117	
343	317	272	214	158	121	113	
397	332	309	233	151	137	133	
382	337	294	198	166	114	120	
375	326	269	224	152	126	116	
345	319	286	212	147	137	100	
352	322	293	187	168	127	118	
344	346	271	202	143	160	140	
369	345	273	210	169	136	129	
327	299	305	229	129	128	123	
357	347	303	211	152	119	116	
353	307	287	230	151	123	114	
353	301	269	209	139	147	110	
353	329	274	183	151	138	141	
348	336	306	191	130	146	109	
357	331	296	189	149	147	131	
368	347	264	226	153	127	112	
351	346	270	241	159	135	107	
375	349	300	231	162	141	125	
348	302	283	228	146	120	121	
353	306	286	206	146	143	128	
390	329	284	208	153	135	137	
346	314	282	208	173	138	131	
340	325	268	223	155	155	127	
319	365	278	223	169	133	114	
361	323	298	203	150	125	105	
333	305	287	204	181	136	118	
325	339	262	222	140	129	119	
342	346	271	209	137	144	128	
387	324	273	235	161	147	126	
364	329	301	191	149	116	129	
360	284	292	223	141	149	130	
368	292	270	215	162	138	108	
314	294	271	242	138	111	93	
346	305	275	216	145	176	116	
366	327	273	204	184	155	129	
349	299	289	227	169	117	104	
366	309	261	209	154	126	119	
333	325	289	227	138	138	109	
364	287	285	208	144	126	117	
332	322	271	227	148	141	105	
352	297	276	206	158	118	119	
367	337	318	236	161	135	123	
348	347	275	219	160	137	111	
325	335	295	214	145	125	120	
407	321	253	234	131	117	136	
346	311	285	210	146	136	116	
313	308	297	228	151	121	123	
345	333	290	194	152	138	102	
324	334	251	185	150	130	125	
305	319	295	201	165	126	110	
337	326	265	212	151	123	136	
359	318	278	205	171	146	107	
364	330	267	204	165	134	121	
369	299	271	237	166	108	112	
342	320	272	215	159	120	114	
349	310	267	225	127	123	131	
356	322	250	219	138	139	120	
360	291	285	199	132	130	111	
337	326	276	214	171	138	117	
348	320	243	203	151	138	139	
363	319	275	203	152	139	123	
347	317	233	202	154	148	106	
356	331	301	193	163	143	123	
348	336	272	191	127	142	126	
348	285	268	206	151	137	118	
340	322	262	192	144	131	108	
329	310	298	205	156	142	125	
334	321	278	214	138	131	123	
337	332	256	204	138	124	108	
338	314	268	193	150	145	121	
363	329	261	212	145	146	103	
338	289	273	203	157	119	97	
363	330	262	231	162	134	111	
378	321	266	216	149	114	126	
316	326	266	238	150	163	121	
325	296	265	186	149	119	119	
343	338	290	205	139	145	119	
360	316	237	195	137	142	113	
349	305	272	214	180	133	111	
348	307	282	217	172	130	119	
363	298	259	201	141	120	125	
360	295	257	195	158	127	123	
351	322	265	249	142	130	119	
351	325	265	214	139	122	119	
358	307	292	218	137	134	141	
325	299	289	194	162	115	110	
367	345	258	173	146	130	136	
347	335	250	208	161	112	111	
345	319	277	214	148	128	129	
362	327	242	214	170	134	111	
336	304	283	205	150	130	108	
333	319	293	232	158	129	117	
366	312	293	200	159	128	116	
360	345	289	185	160	136	132	
313	296	280	194	158	141	124	
305	329	254	189	136	126	97	
327	315	249	228	173	121	128	
363	313	276	201	149	133	124	
322	299	267	221	154	139	121	
377	299	263	241	128	115	98	
321	321	266	220	139	156	122	
311	316	251	228	128	135	117	
354	317	256	222	174	125	125	
314	284	275	197	120	147	114	
345	320	266	186	148	132	127	
344	327	253	219	147	104	110	
353	326	253	205	141	125	111	
350	294	254	188	150	140	104	
358	296	240	196	154	132	115	
333	328	273	193	146	121	121	
342	315	253	208	141	134	117	
338	358	284	198	134	126	111	
360	306	306	206	147	129	112	
354	326	269	213	142	133	132	
359	314	282	195	153	118	100	
362	311	263	209	124	120	106	
360	308	259	190	125	114	106	
341	312	254	205	144	133	115	
359	330	294	192	144	127	109	
339	337	258	207	141	109	111	
372	313	297	207	121	121	111	
337	291	260	238	133	119	129	
365	302	257	202	143	148	96	
348	321	268	194	146	126	124	
354	297	273	223	143	126	118	
323	299	270	212	155	114	118	
345	349	286	229	129	120	79	
344	345	293	232	169	130	122	
331	322	245	173	149	122	108	
328	297	284	201	143	131	108	
335	331	271	204	154	114	123	
336	304	265	200	149	120	127	
327	326	273	222	141	136	101	
343	329	256	230	147	140	93	
326	307	263	215	172	133	115	
330	365	252	200	154	121	117	
360	284	278	200	150	133	122	
356	315	256	189	144	121	118	
312	338	267	186	130	127	98	
359	309	263	211	174	118	119	
347	298	267	217	146	103	117	
366	315	259	201	153	138	96	
302	334	289	178	139	120	100	
358	302	253	196	128	104	117	
312	268	280	207	134	120	135	
328	317	261	202	150	112	118	
308	305	281	199	153	128	120	
361	340	264	196	134	134	109	
352	314	251	195	136	151	114	
341	289	227	198	136	133	109	
349	289	259	230	158	125	115	
326	310	240	209	154	139	117	
364	295	281	218	154	139	121	
362	301	246	189	160	111	106	
298	280	260	194	146	116	120	
335	307	268	214	141	133	113	
330	317	269	200	139	115	128	
324	307	220	201	146	120	124	
304	315	240	200	140	139	131	
332	311	250	211	147	104	111	
338	275	269	197	157	124	120	
360	304	245	199	163	105	123	
401	282	252	187	156	119	119	
338	326	257	204	171	110	121	
349	317	228	195	142	126	111	
315	287	276	216	168	121	109	
314	314	245	227	144	128	111	
327	307	286	196	138	139	95	
349	296	264	197	139	125	108	
337	323	242	176	163	153	107	
347	315	243	211	138	130	119	
355	287	280	186	169	110	137	
337	304	251	210	131	100	108	
329	297	279	204	161	139	99	
357	300	258	197	143	123	109	
372	323	248	178	146	106	111	
343	308	264	213	158	133	99	
349	319	267	207	144	126	117	
310	280	238	210	137	141	101	
317	280	289	193	138	126	109	
360	323	239	182	142	117	114	
332	316	250	188	148	135	98	
310	326	305	203	129	120	99	
320	337	245	213	144	130	104	
314	337	255	186	163	108	127	
369	310	270	193	156	114	111	
383	315	259	227	125	120	90	
325	317	281	194	143	115	121	
312	330	253	187	122	110	98	
342	321	278	210	138	130	122	
331	333	265	217	149	123	107	
320	305	269	195	121	141	99	
339	304	262	193	146	135	124	
347	321	255	234	158	102	117	
324	313	259	206	144	110	118	
358	300	266	206	133	114	109	
318	299	254	195	143	139	122	
331	325	251	194	122	122	121	
351	298	254	198	133	122	105	
332	304	239	203	150	125	114	
341	290	240	220	141	124	101	
316	292	274	208	145	110	94	
323	301	251	193	159	121	110	
306	299	260	185	156	114	113	
329	296	273	245	165	111	117	
304	305	257	196	143	134	103	
323	287	282	196	135	105	111	
319	291	249	188	134	119	109	
317	318	280	174	135	130	113	
354	308	276	194	129	112	126	
333	308	258	209	148	127	108	
321	300	243	201	124	130	92	
318	304	303	211	133	113	117	
345	314	250	192	154	113	93	
356	321	244	197	147	111	111	
319	283	253	199	129	122	124	
337	295	252	210	134	132	98	
322	328	273	200	132	96	115	
325	276	250	192	144	125	110	
312	319	277	213	132	128	106	
307	310	293	197	124	128	89	
363	303	239	213	129	122	116	
315	273	245	186	156	122	116	
332	316	237	236	119	112	104	
296	318	289	216	132	117	121	
348	317	254	197	143	111	114	
314	270	258	215	145	110	112	
338	319	271	194	117	98	98	
335	298	245	210	136	115	115	
321	309	267	220	144	112	120	
301	307	256	199	151	136	92	
323	283	260	201	168	137	109	
314	302	247	160	121	122	116	
287	296	250	206	147	99	108	
362	291	232	162	137	107	113	
324	324	270	191	134	110	97	
348	293	257	170	132	122	102	
337	308	241	189	134	129	97	
359	294	243	205	140	129	115	
307	318	244	186	149	108	107	
338	304	276	187	124	113	112	
311	299	280	194	157	114	111	
321	317	261	219	139	123	112	
351	306	267	197	145	141	112	
344	293	253	174	138	133	111	
317	280	290	185	139	112	124	
271	306	270	198	142	128	103	
313	255	262	205	136	124	91	
338	278	287	217	157	128	118	
313	324	235	200	134	132	117	
305	307	263	169	119	125	100	
306	296	279	220	144	111	99	
325	293	239	210	141	126	117	
330	313	240	203	126	130	98	
332	318	268	181	155	123	111	
352	303	216	175	123	136	118	
336	312	297	199	127	138	103	
337	272	265	179	138	121	97	
351	323	290	208	143	116	94	
356	307	262	211	134	126	116	
305	296	257	199	130	101	101	
328	284	286	234	115	117	95	
290	300	235	188	116	121	111	
317	270	263	178	125	116	111	
318	285	217	224	134	121	103	
309	301	231	193	133	129	102	
327	313	258	169	140	132	114	
341	327	269	199	149	107	119	
316	307	249	191	151	103	100	
347	292	251	200	108	133	105	
334	292	245	176	152	122	132	
332	295	268	180	121	138	108	
297	258	253	199	128	115	107	
334	299	271	194	143	110	96	
307	297	255	204	148	124	126	
315	299	244	192	128	116	98	
316	329	248	186	133	124	120	
322	299	254	181	114	125	123	
308	305	265	169	116	119	116	
336	320	273	185	142	102	94	
279	277	258	185	138	115	122	
317	257	250	200	130	102	105	
302	289	262	212	148	116	114	
309	315	246	186	146	130	119	
281	243	244	201	126	126	118	
349	317	250	172	118	93	107	
318	295	265	183	142	115	111	
296	271	273	202	118	99	94	
298	267	267	197	152	123	103	
323	300	245	188	115	122	114	
310	295	237	180	142	116	116	
334	278	229	189	123	120	109	
310	309	241	180	144	109	117	
309	299	261	197	133	112	114	
333	289	276	197	141	125	106	
327	298	267	184	139	140	123	
325	280	240	200	106	115	98	
320	313	272	177	139	109	99	
343	287	244	217	145	119	107	
343	289	238	208	127	125	104	
325	289	231	154	141	116	107	
341	300	240	176	143	121	108	
280	316	247	187	122	107	91	
334	312	245	180	152	134	106	
333	325	255	206	121	115	107	
317	304	250	182	120	116	110	
337	284	256	182	138	110	103	
332	285	235	169	146	109	94	
312	316	245	187	129	101	99	
322	282	257	184	132	105	108	
276	308	259	170	124	117	103	
296	303	269	178	140	123	114	
299	323	257	183	144	105	113	
290	291	230	186	140	116	99	
318	303	240	197	150	114	109	
324	286	243	196	133	123	112	
325	297	226	215	136	122	91	
303	304	259	175	130	125	100	
329	277	227	214	144	112	120	
311	282	252	203	114	104	89	
305	257	249	192	103	121	97	
315	318	251	201	128	104	123	
296	265	260	206	128	124	94	
345	291	222	172	132	112	109	
291	303	268	197	132	107	102	
305	299	237	167	133	134	99	
306	311	245	183	138	124	110	
304	292	250	212	136	110	109	
323	270	256	168	133	109	82	
313	273	233	193	126	119	79	
328	273	267	194	152	110	94	
296	286	247	180	138	105	95	
320	310	219	176	136	123	112	
313	265	226	198	100	124	110	
339	269	249	176	127	120	103	
327	276	244	204	128	109	108	
302	287	260	187	116	126	98	
335	293	235	182	128	102	109	
315	253	261	197	125	120	110	
268	305	283	187	135	123	105	
307	263	266	203	125	91	104	
346	291	255	189	150	124	86	
316	300	263	175	129	131	84	
331	298	262	175	110	114	108	
342	268	239	187	116	122	93	
318	286	232	198	131	133	108	
309	278	229	169	133	117	103	
300	276	241	194	126	111	103	
306	304	250	174	128	122	111	
305	295	252	203	134	109	88	
325	267	238	205	148	124	98	
342	286	248	183	142	123	90	
333	287	242	185	160	107	116	
317	260	258	179	143	123	108	
331	321	293	171	132	104	104	
314	308	234	177	157	130	111	
324	295	251	184	123	129	101	
297	288	253	178	110	125	95	
303	278	269	182	137	104	103	
302	256	244	179	130	111	100	
345	321	248	170	129	128	102	
309	285	264	202	125	105	128	
314	296	236	166	127	117	118	
306	273	245	187	136	106	125	
323	289	246	170	137	98	119	
294	288	276	179	121	131	97	
298	279	245	166	158	114	100	
334	278	238	203	143	104	96	
301	309	237	196	129	105	104	
289	288	262	170	124	115	101	
322	280	242	184	143	101	87	
309	314	248	173	124	107	81	
281	282	245	188	114	97	99	
320	274	252	184	125	101	110	
340	271	238	157	136	119	98	
288	277	246	180	121	124	99	
307	296	210	205	122	137	89	
324	264	233	180	141	110	100	
346	305	248	179	137	116	112	
339	294	260	192	153	81	106	
326	271	268	166	127	95	109	
320	255	226	186	118	106	106	
265	295	226	169	120	118	104	
297	271	225	188	126	118	121	
347	276	223	178	123	126	105	
320	244	234	186	131	103	98	
320	284	238	178	126	111	107	
318	278	240	177	138	93	98	
327	281	218	162	121	107	92	
310	266	221	189	138	137	132	
296	277	235	167	122	108	99	
299	304	264	184	129	126	94	
307	288	238	166	122	105	124	
321	274	242	161	123	119	102	
312	318	260	166	145	100	106	
289	288	237	172	122	104	113	
342	265	246	193	129	113	113	
344	280	263	171	145	103	109	
330	307	243	186	134	119	72	
297	252	241	199	118	111	96	
326	273	263	201	101	117	86	
289	300	225	176	122	119	109	
341	271	231	178	136	104	98	
316	268	221	150	126	107	90	
291	269	258	164	124	120	92	
279	284	228	166	132	135	108	
299	281	243	204	139	95	105	
282	284	241	177	128	106	96	
316	273	242	196	127	111	91	
330	320	235	189	130	132	100	
324	267	264	200	130	105	96	
285	230	220	193	129	115	116	
311	282	249	196	130	93	88	
331	291	219	163	127	114	83	
295	278	220	201	113	117	116	
308	293	227	183	123	80	101	
326	275	242	170	127	97	107	
295	303	232	184	122	118	86	
304	285	208	173	116	113	86	
302	285	248	165	124	119	97	
309	284	238	174	130	89	97	
312	287	252	193	121	118	91	
303	305	255	189	129	99	89	
304	273	226	186	116	113	103	
322	310	245	188	122	90	100	
313	248	224	177	132	106	87	
336	288	265	169	122	110	92	
263	286	217	167	105	116	95	
301	285	233	182	127	106	76	
294	277	232	151	112	108	89	
288	311	238	173	130	101	106	
291	297	226	185	105	107	98	
326	274	248	158	132	112	113	
281	281	233	202	92	93	123	
307	265	221	197	120	99	103	
334	321	229	158	138	94	99	
276	263	249	173	129	124	106	
305	279	240	193	124	98	96	
307	264	222	185	140	98	108	
281	296	232	195	154	116	121	
321	245	207	177	127	109	95	
304	261	221	163	105	129	97	
285	237	222	158	125	116	109	
328	297	238	178	131	90	97	
310	263	232	183	134	115	110	
280	270	226	173	123	115	91	
280	280	233	169	128	106	89	
334	285	246	165	121	122	90	
311	252	220	179	139	103	88	
287	255	228	179	123	117	108	
295	303	229	168	123	110	96	
319	302	245	171	130	108	86	
319	302	264	169	119	96	93	
295	265	225	171	118	83	103	
322	283	226	190	110	121	79	
327	264	250	167	132	100	101	
310	260	247	175	139	106	97	
325	291	236	164	119	110	93	
307	284	229	174	132	120	108	
305	278	218	185	125	125	89	
300	273	219	186	124	102	78	
318	252	217	183	123	104	80	
296	251	222	183	139	97	111	
292	280	216	169	118	101	99	
317	267	213	162	112	107	81	
295	265	232	182	110	99	100	
300	278	248	179	129	90	75	
309	301	213	177	99	92	95	
331	258	249	181	120	109	101	
301	281	217	185	124	107	96	
317	269	233	168	140	101	101	
316	273	240	188	127	115	98	
287	284	228	166	134	115	83	
307	263	251	169	122	95	89	
303	280	254	190	125	117	85	
290	304	254	152	109	104	92	
325	286	250	173	114	108	100	
314	313	222	163	112	96	105	
302	272	243	190	122	99	110	
304	285	259	187	136	114	99	
327	240	242	171	129	94	95	
282	302	244	165	108	105	93	
312	305	254	166	120	106	85	
288	267	236	182	129	113	94	
269	286	217	150	109	113	93	
322	284	207	169	126	88	90	
264	268	232	182	128	93	109	
305	259	225	194	117	95	96	
270	259	233	164	126	108	95	
315	275	262	167	148	118	87	
299	277	243	151	129	93	96	
303	285	243	171	140	102	100	
280	259	220	179	115	117	71	
315	278	223	202	105	124	92	
306	258	228	182	113	111	95	
283	261	248	188	120	113	88	
299	286	241	151	129	95	94	
309	271	243	175	115	111	82	
302	289	208	173	140	121	89	
278	228	215	184	125	109	83	
283	281	221	146	111	107	95	
332	271	206	197	125	116	94	
298	260	220	165	131	115	101	
303	271	247	149	130	104	87	
299	280	229	178	120	113	95	
333	267	237	190	113	119	72	
325	250	246	165	147	101	92	
296	271	245	174	129	117	93	
290	258	239	156	138	86	103	
300	280	272	170	129	95	98	
281	239	226	188	112	117	93	
309	261	241	193	124	108	85	
274	261	218	183	121	110	105	
331	289	233	182	140	101	69	
288	273	206	163	109	107	100	
299	302	235	167	112	109	91	
285	248	235	156	109	104	85	
286	253	221	156	119	103	91	
300	252	231	166	148	106	106	
301	263	239	177	130	103	109	
272	256	247	185	113	99	81	
316	284	237	178	118	100	85	
314	272	221	168	107	104	80	
314	246	245	168	121	98	104	
304	249	236	197	122	96	85	
280	295	253	152	116	109	85	
285	258	218	164	145	115	97	
263	283	243	153	109	95	95	
295	253	211	171	129	100	84	
277	285	229	162	117	103	97	
300	249	229	180	110	105	84	
283	264	236	196	130	95	70	
335	238	242	203	128	118	90	
338	271	247	173	126	99	84	
266	286	236	142	118	115	77	
297	275	245	188	125	91	72	
294	268	233	163	118	128	85	
302	260	239	181	123	107	80	
303	264	225	165	109	105	95	
288	289	228	168	134	103	102	
315	314	200	161	104	104	92	
352	272	227	155	130	107	89	
284	296	249	167	136	108	98	
287	274	207	153	122	111	95	
297	257	248	159	122	118	108	
302	265	244	179	118	107	95	
316	272	222	184	115	95	96	
282	248	224	149	123	91	94	
293	265	230	157	103	98	93	
290	250	255	164	114	89	97	
307	276	247	160	113	104	91	
316	248	243	172	112	111	95	
301	257	235	183	127	112	80	
285	247	231	170	113	102	102	
291	274	227	172	101	92	89	
287	202	236	187	125	97	89	
287	256	201	171	108	120	90	
294	251	216	172	123	92	97	
290	268	216	160	102	109	97	
314	280	214	156	132	105	99	
271	286	244	167	108	103	73	
280	266	228	169	100	97	86	
280	241	244	175	120	92	90	
290	279	255	157	126	109	84	
290	259	240	146	126	112	87	
299	280	222	168	99	92	105	
299	239	223	180	134	100	95	
313	246	221	154	111	96	103	
303	245	216	182	116	100	85	
268	253	236	149	112	88	101	
285	270	220	181	125	107	107	
297	274	215	174	119	86	94	
294	273	222	175	110	101	80	
294	247	214	160	104	93	89	
261	236	220	182	124	98	95	
289	287	214	161	136	89	82	
296	268	226	177	115	106	97	
313	248	224	172	121	104	96	
328	248	226	163	103	105	90	
308	273	212	169	103	87	101	
293	262	259	174	136	89	106	
282	264	262	172	134	110	89	
305	267	180	159	106	94	89	
297	276	257	160	101	88	99	
307	269	227	149	119	107	86	
292	275	212	164	117	94	92	
295	281	218	165	127	117	99	
275	272	240	168	94	104	96	
291	261	211	156	109	85	73	
292	245	215	164	100	99	102	
318	273	217	172	108	108	85	
281	276	205	148	116	96	81	
280	251	222	166	120	98	92	
278	261	225	151	113	82	78	
304	240	247	162	121	104	91	
295	251	202	175	112	94	104	
289	258	218	180	114	126	100	
287	261	247	154	113	105	70	
280	265	214	187	125	90	97	
292	279	231	161	110	96	74	
254	223	205	156	114	84	83	
290	263	224	166	140	93	99	
267	263	237	183	128	103	87	
272	273	221	190	117	96	87	
310	234	206	197	130	99	90	
286	274	226	169	118	101	94	
272	257	181	154	118	103	98	
310	255	237	148	117	103	92	
292	248	207	140	123	103	85	
290	265	207	154	112	112	101	
289	267	184	171	118	112	97	
289	250	194	146	118	119	102	
269	249	228	162	103	106	78	
298	302	232	178	113	97	80	
318	249	257	163	125	98	90	
277	252	187	173	122	79	91	
295	245	235	191	99	101	87	
263	269	253	177	120	88	98	
276	266	196	178	108	103	90	
333	255	236	159	129	88	95	
275	283	215	182	119	112	99	
294	239	231	161	110	111	79	
286	252	229	163	112	90	103	
271	256	208	179	116	96	71	
277	267	219	133	104	89	89	
271	256	192	185	120	125	75	
295	258	225	164	115	91	97	
264	242	222	173	129	101	91	
279	287	225	157	100	91	74	
290	260	213	140	121	108	78	
294	280	222	181	106	109	75	
313	247	217	172	115	96	89	
273	257	227	172	115	76	100	
323	244	225	175	141	103	76	
297	274	246	170	117	97	82	
299	264	234	172	127	102	89	
279	285	208	162	103	112	93	
274	233	222	170	126	73	101	
290	239	217	161	109	96	98	
301	277	220	177	112	103	82	
303	249	245	161	112	106	102	
273	257	243	137	122	109	79	
266	243	254	169	122	102	80	
288	257	224	150	109	107	73	
312	251	194	171	115	115	96	
305	259	227	156	94	90	93	
301	240	207	166	122	92	81	
291	255	227	175	115	107	77	
268	249	198	166	124	117	100	
290	256	194	160	120	107	105	
277	242	208	162	124	103	88	
268	276	213	167	132	103	89	
315	265	216	156	107	130	100	
294	262	216	171	106	94	81	
277	276	201	177	120	102	88	
257	250	198	153	106	91	93	
290	255	232	149	116	93	91	
291	256	205	168	121	100	77	
318	255	213	147	107	106	95	
248	256	215	157	101	83	69	
301	283	211	160	130	95	78	
281	236	199	155	104	89	95	
258	248	182	150	123	97	83	
299	238	193	144	130	88	117	
304	252	206	156	119	100	82	
255	280	233	156	98	85	84	
261	258	213	178	108	100	85	
306	251	216	161	121	106	89	
286	274	242	188	141	101	86	
305	288	228	172	126	92	100	
269	246	221	137	113	97	92	
284	235	226	149	113	92	83	
281	244	211	161	95	101	81	
287	232	207	149	109	95	86	
286	245	206	192	117	95	85	
282	261	241	185	107	96	80	
312	237	208	144	101	100	99	
302	247	231	164	129	110	73	
263	244	215	161	127	73	97	
278	253	215	153	137	86	91	
278	219	198	158	116	107	89	
270	261	214	175	118	76	83	
287	218	221	147	113	110	74	
306	276	203	146	122	107	92	
263	271	213	141	114	95	93	
311	271	203	136	103	116	83	
281	261	231	173	132	92	81	
288	274	220	166	119	113	88	
262	257	238	166	117	87	83	
289	281	214	163	120	82	103	
295	257	197	145	123	97	87	
268	271	199	156	108	93	83	
262	266	227	158	108	93	82	
270	267	212	172	98	91	62	
273	253	200	150	130	82	93	
278	248	202	163	109	94	88	
269	240	207	147	110	95	78	
278	248	226	167	113	85	95	
285	248	203	148	112	92	81	
276	240	201	155	122	109	83	
300	245	229	150	145	74	71	
275	265	242	150	92	107	84	
272	264	210	157	107	102	81	
297	261	237	162	108	101	79	
256	242	195	163	121	98	79	
285	268	210	174	125	115	90	
284	287	229	154	110	91	85	
299	241	223	138	105	113	85	
298	245	201	190	101	104	80	
325	256	234	146	118	91	88	
287	256	223	169	104	105	91	
285	243	217	168	118	101	84	
273	250	201	155	99	87	78	
269	262	225	165	98	91	80	
297	234	229	173	112	97	88	
255	269	197	154	116	86	92	
251	253	191	159	114	111	73	
286	225	214	162	101	101	87	
270	269	205	154	103	102	70	
289	234	208	173	104	81	82	
307	260	225	176	106	97	86	
260	223	213	152	103	101	81	
274	251	181	183	115	94	77	
259	238	227	161	105	94	75	
287	248	236	144	101	94	61	
269	253	221	159	106	93	81	
301	264	220	151	123	94	81	
284	263	226	162	125	90	93	
277	255	203	166	116	97	73	
267	225	230	145	104	93	100	
266	250	193	162	94	108	67	
298	222	217	163	100	105	76	
296	246	234	157	98	101	91	
275	234	228	176	117	94	93	
287	253	201	169	96	82	106	
286	243	214	161	96	93	69	
272	249	220	161	102	93	92	
296	245	217	165	104	107	86	
270	241	198	158	89	94	107	
280	272	201	154	117	109	85	
284	225	186	143	119	87	91	
260	242	217	157	108	75	87	
284	251	204	143	111	100	98	
269	257	204	129	115	99	82	
295	240	200	171	104	100	70	
260	232	205	165	108	94	86	
275	233	235	141	104	101	86	
280	211	228	165	106	96	80	
260	238	201	161	109	85	90	
313	224	197	168	108	93	81	
276	254	198	150	111	96	81	
260	224	202	160	97	97	95	
247	240	215	137	104	88	70	
270	245	225	196	99	103	107	
249	216	216	163	116	99	90	
268	221	229	169	112	96	78	
274	242	209	152	115	114	78	
246	240	198	145	104	102	67	
274	315	198	148	122	85	91	
250	250	203	148	115	76	86	
264	222	208	172	122	102	65	
276	257	218	165	118	97	86	
278	214	206	164	110	80	95	
262	263	236	192	116	99	79	
263	252	228	133	114	84	93	
252	231	200	147	116	102	99	
290	242	204	144	111	100	78	
227	229	209	151	102	93	91	
274	246	199	162	96	94	83	
286	230	190	163	127	75	79	
267	245	196	142	127	80	81	
314	227	222	139	93	97	78	
274	250	227	185	112	80	75	
254	208	214	154	125	90	93	
289	250	207	146	114	102	81	
257	264	225	147	126	97	97	
292	232	206	153	107	69	84	
264	267	229	145	108	109	97	
270	237	216	160	121	88	85	
260	223	199	152	113	91	86	
267	234	199	148	115	86	94	
271	240	213	162	102	93	104	
273	240	177	151	102	56	99	
265	270	195	155	112	92	71	
262	241	210	132	111	88	80	
279	243	208	149	94	81	83	
291	220	183	146	106	96	95	
