# Supplementary material for: Anomalous deep-red luminescence of perylene black analogues with strong π-π interactions
Source: Nat Commun. 2023 Apr 6;14:1922. doi: 10.1038/s41467-023-37171-y (PMC10079835; doi:10.1038/s41467-023-37171-y)
Supplement: Supplementary file 3 — Source data [file 41467_2023_37171_MOESM3_ESM.zip › DATA/Temperature-dependent PL spectra and fluorescence decay of crystalline film/Supplementary Fig. 24b/810-480nm-80k-150k.txt]

#HydraHarp 400  Histogram Data			10/10/2020 01:34:25 PM
#channels per curve
6500
#display curve no.
0	1	2	3	4	5	6	7	
#memory block no.
0	2	4	6	8	10	12	14	
#ns/bin
0.0020	0.0020	0.0020	0.0020	0.0020	0.0020	0.0020	0.0020	
#counts
220	212	195	219	187	216	173	198	
385	369	381	369	350	368	351	372	
407	358	406	349	406	369	362	391	
380	354	414	386	379	388	384	370	
389	357	405	400	391	359	347	355	
369	384	422	387	388	391	377	386	
402	411	380	395	331	342	356	366	
377	396	351	390	383	365	352	362	
390	398	397	392	361	358	357	345	
396	369	354	403	372	392	389	360	
352	402	366	377	376	385	354	372	
379	358	371	358	371	378	374	337	
398	369	388	378	395	383	360	372	
389	381	364	383	411	334	361	338	
421	398	408	350	356	341	401	372	
360	401	409	389	353	370	335	379	
384	388	385	365	399	402	377	344	
383	357	386	418	385	423	358	378	
402	346	361	420	312	367	359	348	
365	418	400	380	386	368	363	370	
404	376	390	377	389	396	392	366	
418	369	374	401	382	359	347	343	
404	373	409	388	380	369	368	366	
370	370	382	349	383	389	350	341	
377	394	323	352	382	373	386	365	
416	375	350	388	353	358	364	335	
353	376	358	398	402	378	381	369	
388	384	400	366	366	398	356	383	
389	390	395	403	360	341	382	377	
390	387	390	383	373	346	371	350	
367	368	371	360	353	359	371	353	
377	394	357	379	402	354	351	404	
406	391	399	428	398	337	381	368	
402	365	384	369	353	387	369	349	
390	381	367	379	360	376	369	363	
412	331	382	407	341	396	368	345	
407	398	431	390	388	327	375	370	
371	371	389	373	403	351	356	354	
380	386	385	376	376	374	364	380	
380	381	400	369	378	389	373	360	
425	383	371	373	378	375	350	360	
390	384	404	392	383	379	359	348	
393	405	381	376	392	365	385	368	
414	356	371	356	376	368	379	367	
378	376	380	349	393	355	378	398	
348	355	362	398	391	337	397	416	
361	364	424	366	351	377	343	346	
397	381	406	383	385	377	360	336	
396	376	379	391	364	371	390	365	
393	378	357	407	378	359	347	345	
385	376	365	403	375	345	375	338	
373	385	379	414	366	371	393	369	
371	382	367	356	347	374	379	344	
371	417	407	378	348	334	357	353	
370	389	417	350	390	378	343	360	
348	368	403	367	357	358	377	392	
388	354	400	372	391	388	409	349	
382	362	367	395	387	371	350	324	
385	408	389	383	366	359	372	351	
366	392	350	349	367	364	367	380	
347	403	363	355	398	354	400	386	
401	374	380	384	366	375	365	344	
384	407	376	362	371	377	339	359	
367	389	389	374	370	379	360	352	
369	374	400	370	379	375	361	368	
367	370	372	397	356	370	362	328	
380	369	410	372	388	373	386	344	
395	402	401	386	389	344	338	344	
397	425	334	380	356	350	349	352	
386	401	388	382	426	385	369	370	
408	380	361	357	341	387	389	366	
365	366	377	345	355	371	357	337	
367	396	379	401	402	363	333	375	
399	386	415	406	375	360	351	351	
390	391	403	353	355	396	354	414	
381	371	381	399	349	383	361	385	
371	357	361	378	382	379	357	338	
352	369	366	354	395	364	382	337	
370	389	384	362	389	353	375	356	
397	413	384	375	357	352	361	316	
377	370	408	390	358	348	381	343	
383	370	383	392	366	384	329	364	
367	352	411	398	369	344	357	351	
370	400	362	365	390	384	378	352	
370	363	417	363	382	362	369	349	
368	357	361	379	396	387	359	355	
419	371	373	356	362	408	369	369	
410	402	350	367	352	347	347	357	
370	364	380	366	369	362	394	363	
376	326	377	376	371	361	369	350	
383	400	360	358	349	367	384	347	
398	381	378	394	366	376	341	315	
380	382	376	347	371	341	338	422	
357	353	393	378	379	363	361	367	
384	384	413	401	389	369	346	335	
384	361	418	398	361	355	372	364	
364	369	374	370	382	358	373	338	
371	364	394	374	391	378	345	352	
394	388	369	365	367	369	382	329	
374	361	343	408	318	363	394	345	
378	373	352	367	371	405	375	338	
387	357	394	339	351	351	372	342	
382	361	407	361	328	345	341	360	
402	356	374	385	405	354	405	345	
407	397	378	421	356	344	364	325	
391	412	359	358	344	326	345	362	
357	364	364	351	385	360	352	359	
367	365	374	345	376	375	374	366	
390	369	375	349	372	386	359	363	
346	346	370	345	349	389	341	355	
379	368	393	388	361	374	395	359	
379	356	395	374	395	353	408	369	
355	385	398	404	377	386	353	387	
372	369	385	372	389	343	387	364	
357	338	362	363	349	394	356	327	
410	383	345	334	364	352	349	366	
382	415	388	389	392	373	341	370	
386	374	329	379	325	364	364	338	
329	386	400	363	372	358	342	351	
387	369	344	375	372	349	365	371	
359	371	350	375	385	365	333	373	
375	389	381	361	341	337	355	342	
371	327	406	393	370	336	356	377	
333	391	338	366	369	384	344	326	
371	385	360	349	383	332	349	363	
375	396	383	348	377	348	366	332	
419	360	370	343	389	336	364	374	
421	363	366	394	360	372	382	344	
387	344	353	366	402	384	354	348	
376	367	355	368	342	357	325	367	
362	383	362	355	385	350	362	367	
372	379	343	387	353	338	371	336	
366	377	363	363	363	343	339	348	
371	345	373	352	377	376	319	356	
399	352	374	361	370	388	349	342	
399	365	361	396	350	334	333	319	
358	384	390	397	355	353	351	346	
428	369	396	424	387	387	338	369	
382	386	340	368	361	392	338	380	
351	367	391	361	356	361	364	359	
358	354	388	366	377	368	394	378	
348	371	383	386	381	393	367	390	
380	358	369	375	344	389	379	348	
374	359	365	377	349	352	379	354	
345	364	364	368	334	371	351	370	
381	356	378	354	356	354	384	358	
377	375	390	343	342	377	344	334	
356	387	360	403	374	344	337	370	
383	369	375	356	327	357	340	357	
361	396	380	370	390	390	356	340	
348	390	377	374	370	367	322	343	
355	342	371	366	356	336	343	329	
392	368	385	360	356	366	371	360	
358	391	363	370	339	346	320	360	
393	356	344	377	365	333	335	320	
392	378	377	394	361	354	353	349	
375	374	387	359	366	367	313	355	
372	398	361	352	349	372	392	353	
353	353	371	371	360	379	335	417	
383	383	368	392	373	380	316	358	
409	344	363	359	369	379	354	345	
378	401	376	361	411	350	320	340	
361	388	338	355	348	358	364	356	
333	383	367	349	362	400	376	387	
395	391	388	363	354	350	322	329	
351	361	396	351	363	360	385	342	
367	327	396	380	385	351	378	355	
381	371	396	375	330	367	380	327	
386	355	355	371	370	328	330	373	
354	374	353	374	349	340	342	341	
387	349	383	380	353	341	349	334	
350	369	346	346	395	359	340	346	
380	372	396	371	373	338	335	362	
384	373	370	356	340	377	349	348	
346	341	370	365	365	362	364	338	
393	328	364	345	357	355	364	352	
369	318	381	378	375	343	350	377	
370	409	354	382	370	357	380	344	
362	362	359	371	376	352	337	363	
385	370	349	372	358	370	361	313	
364	378	392	379	335	389	346	358	
342	404	349	384	350	347	327	338	
385	370	381	390	327	349	346	333	
369	385	340	349	364	320	351	337	
371	345	384	374	339	319	369	337	
363	375	410	314	362	380	361	393	
407	385	370	370	338	335	319	317	
407	359	359	343	349	382	342	363	
398	326	384	390	362	375	363	306	
341	380	359	355	333	321	378	356	
372	383	359	361	360	324	362	326	
371	332	404	363	337	361	376	350	
360	387	358	368	333	371	340	349	
346	353	345	377	374	365	353	340	
401	346	353	355	348	376	341	356	
355	358	361	340	383	328	342	334	
350	367	355	332	371	346	352	337	
362	361	372	347	307	386	341	364	
328	368	352	417	344	359	348	301	
354	353	374	340	346	371	329	357	
362	373	361	349	376	333	341	323	
371	365	354	337	347	334	329	341	
382	337	380	347	367	400	359	322	
369	360	355	364	373	340	362	350	
382	363	410	351	340	374	339	339	
347	328	361	375	328	354	366	324	
342	369	383	384	373	365	362	347	
386	366	371	369	368	344	372	330	
372	374	336	408	342	373	380	358	
334	362	397	362	376	363	355	345	
407	387	362	360	365	360	393	357	
346	375	391	391	340	369	359	356	
368	339	363	416	358	359	363	350	
397	375	369	355	332	360	372	338	
348	370	359	365	361	376	347	344	
346	356	377	386	346	385	356	368	
369	361	337	358	366	390	329	307	
329	368	342	377	375	380	358	372	
377	370	384	386	367	330	370	338	
353	351	386	370	345	362	385	353	
331	381	360	342	349	367	363	326	
370	340	380	356	364	385	311	344	
346	396	349	393	339	338	331	354	
365	337	351	342	323	356	336	336	
354	374	358	397	320	360	343	338	
340	339	340	337	356	359	338	345	
389	351	375	365	353	366	339	337	
343	351	335	350	342	390	357	323	
352	371	348	380	355	327	374	326	
388	362	333	354	354	334	361	359	
377	390	365	385	351	354	344	317	
365	399	354	334	350	375	356	376	
389	403	349	366	351	337	328	335	
339	344	388	343	331	344	345	362	
376	356	378	344	359	341	342	338	
399	378	378	376	373	364	371	339	
355	401	356	377	360	358	322	376	
379	378	347	367	368	349	336	323	
380	356	382	363	376	366	355	370	
376	357	352	378	363	374	356	349	
420	371	381	402	365	359	339	367	
397	368	360	333	339	340	405	350	
385	356	366	383	358	321	361	326	
358	357	366	398	361	355	323	330	
348	376	356	344	387	320	337	357	
394	355	371	368	332	341	344	333	
367	390	395	369	349	343	342	325	
361	362	365	356	346	321	347	295	
389	333	366	349	380	318	303	385	
383	374	341	362	351	346	343	384	
377	398	372	377	371	324	337	341	
398	342	366	362	373	360	351	334	
322	350	345	350	343	303	349	314	
414	349	376	340	379	375	350	330	
388	360	367	401	361	368	346	373	
350	352	361	360	363	347	345	340	
403	389	396	376	368	347	320	337	
371	368	377	359	378	369	336	327	
375	339	385	437	364	363	353	360	
369	413	390	342	354	349	356	329	
394	374	362	395	408	348	348	356	
396	407	384	393	374	364	343	324	
398	389	392	390	415	341	365	337	
338	350	376	371	361	347	341	337	
361	364	354	365	355	363	377	357	
372	365	403	347	390	410	380	369	
363	395	400	382	343	369	384	355	
373	363	358	394	353	354	364	344	
358	359	365	388	374	345	344	354	
399	391	387	425	390	358	369	330	
413	407	410	370	385	329	382	361	
375	379	361	396	368	350	355	331	
358	421	385	385	416	344	366	392	
405	359	415	391	340	358	377	355	
383	372	356	350	359	355	357	340	
390	364	411	403	382	364	363	366	
398	420	386	356	371	406	358	362	
398	422	420	391	360	373	387	364	
399	421	355	410	386	347	409	354	
438	405	359	405	422	345	368	386	
364	374	390	383	393	375	392	358	
388	395	435	392	426	393	347	355	
395	377	393	394	409	412	445	398	
402	380	394	402	387	383	394	365	
399	399	404	397	408	404	377	393	
427	427	410	396	389	397	402	418	
424	361	406	358	385	366	378	392	
401	427	400	426	397	402	411	416	
408	396	440	423	396	403	386	386	
413	436	426	414	384	419	401	403	
389	414	435	414	422	391	385	407	
439	415	413	433	400	421	434	357	
470	383	452	406	414	363	427	397	
434	434	448	436	437	387	438	424	
432	396	409	410	420	432	451	410	
473	395	469	446	431	428	431	403	
438	435	460	437	440	436	415	451	
425	463	445	408	404	446	433	422	
448	453	392	442	412	427	446	431	
488	432	464	464	492	441	453	414	
448	463	455	416	419	420	416	438	
458	438	442	428	466	442	448	396	
474	453	451	461	471	448	431	433	
453	431	448	437	410	451	434	445	
481	477	451	448	448	424	464	416	
440	442	455	463	441	443	429	460	
459	438	479	466	469	415	453	449	
454	451	466	450	493	481	427	433	
475	487	447	470	451	499	496	476	
512	499	474	449	455	476	437	461	
457	482	477	495	463	485	518	404	
495	461	498	447	472	423	467	482	
506	503	522	470	468	497	505	489	
509	491	482	509	472	486	461	452	
473	485	508	508	473	488	510	470	
506	445	496	511	513	489	494	497	
453	505	521	473	499	471	480	485	
490	503	493	488	497	490	461	423	
506	501	538	472	461	526	459	479	
540	505	487	495	497	463	458	475	
491	510	502	529	492	524	493	505	
526	515	508	504	493	521	484	508	
522	550	549	532	501	486	508	512	
529	570	513	544	521	541	505	491	
570	534	508	544	542	513	453	508	
517	518	514	516	530	545	519	528	
534	540	557	563	476	511	541	524	
518	542	557	535	588	556	451	510	
547	560	584	562	515	517	531	495	
514	557	572	558	554	548	560	515	
587	605	587	567	557	518	578	551	
567	586	554	572	594	541	543	541	
560	570	588	563	560	548	550	531	
538	528	544	558	552	575	576	500	
572	565	577	612	564	527	551	590	
566	592	568	601	633	557	537	524	
606	582	638	559	571	598	563	588	
597	563	602	589	576	594	636	530	
592	572	625	572	580	582	595	580	
560	628	577	602	552	622	559	612	
615	570	595	616	617	613	552	582	
613	611	616	608	593	523	636	541	
581	574	645	599	590	595	584	575	
573	634	587	628	603	642	559	584	
655	607	583	586	580	615	597	566	
604	608	637	614	585	602	625	586	
596	614	610	625	633	590	575	606	
676	653	659	616	578	614	547	617	
648	604	562	632	619	611	667	580	
629	634	630	639	650	631	609	582	
638	650	671	623	584	628	588	636	
608	607	692	613	635	586	599	668	
627	602	696	685	644	600	622	630	
634	621	659	669	647	693	673	616	
652	665	730	637	607	634	647	635	
648	696	652	653	672	655	664	668	
608	654	690	648	637	679	679	619	
675	708	698	678	654	633	640	693	
690	696	709	613	672	626	645	636	
670	715	666	692	648	673	714	675	
699	664	708	703	631	650	693	609	
722	651	713	676	680	647	628	651	
658	731	731	708	637	712	658	703	
729	689	680	687	686	718	652	648	
728	688	720	692	691	655	725	669	
734	699	732	698	736	687	691	657	
694	713	711	703	702	704	720	690	
720	746	706	704	725	695	689	710	
716	686	731	762	693	640	691	705	
764	681	723	709	686	682	727	712	
722	721	762	737	704	683	716	708	
689	702	720	742	719	718	727	724	
746	707	752	731	736	713	690	669	
722	740	752	758	721	708	667	709	
802	799	770	782	776	698	763	717	
762	740	804	730	695	754	723	738	
733	733	784	748	763	769	734	748	
731	767	759	729	752	756	735	775	
746	749	746	737	754	776	759	770	
773	738	745	774	733	747	713	704	
795	820	774	790	733	727	774	762	
803	802	755	749	720	710	743	778	
744	764	763	762	763	785	806	779	
870	800	814	782	795	771	781	728	
777	765	817	776	739	758	757	756	
806	844	753	824	771	778	771	747	
804	787	797	790	826	775	740	745	
830	791	848	827	809	812	734	826	
790	761	860	754	779	813	770	765	
843	797	785	837	780	787	780	837	
840	791	778	839	805	805	797	814	
788	854	823	780	815	822	781	790	
845	822	820	803	863	846	760	829	
791	827	833	871	805	809	776	759	
833	869	867	850	811	799	777	834	
848	838	863	873	841	822	808	773	
820	831	859	796	864	822	805	756	
863	874	821	823	769	814	831	813	
855	840	905	836	830	838	773	805	
855	832	837	874	833	816	813	810	
863	861	861	858	806	876	813	791	
883	843	801	885	859	877	827	817	
870	844	893	842	853	840	833	826	
869	875	866	829	904	833	848	838	
833	845	884	815	882	817	844	845	
853	863	882	798	857	836	791	805	
858	923	874	878	893	842	839	872	
886	880	894	890	835	875	822	852	
917	859	859	874	876	831	866	801	
855	848	872	861	841	871	839	851	
849	872	895	874	911	862	877	813	
907	872	964	890	975	836	863	815	
857	882	963	955	924	880	914	843	
860	856	938	895	855	883	916	906	
850	887	882	914	868	884	825	951	
900	923	856	878	871	888	893	868	
940	918	916	885	902	906	880	848	
958	913	924	925	890	875	882	889	
896	892	884	913	908	853	858	873	
948	933	927	916	883	891	872	893	
935	948	903	977	895	836	888	888	
927	935	958	903	893	931	916	906	
935	890	947	938	950	903	961	853	
929	922	933	853	956	948	976	898	
880	962	910	997	901	935	924	913	
924	926	1034	923	912	945	935	879	
981	958	978	950	966	924	938	830	
939	969	974	920	961	964	942	934	
936	998	973	918	945	960	958	967	
900	945	973	933	945	950	925	874	
975	950	986	964	934	985	947	945	
927	942	936	957	955	940	909	976	
971	981	942	958	941	950	948	974	
924	995	955	970	974	999	952	952	
975	959	979	1008	967	940	945	926	
971	970	964	952	941	966	934	978	
972	1003	1010	974	957	938	910	942	
1015	944	997	966	929	957	950	1001	
997	1030	963	996	971	944	1007	949	
962	1017	989	968	956	946	1008	961	
966	980	977	976	978	951	986	994	
1033	969	982	998	1002	937	929	995	
986	953	1009	980	929	1017	924	980	
1056	981	992	1013	982	1029	988	974	
1001	1021	981	993	1028	1040	948	983	
1038	1017	984	1020	938	1044	938	945	
1027	974	1004	1035	892	995	1051	1005	
1004	956	992	1046	971	1026	992	1032	
1037	987	1043	1039	977	927	1006	988	
985	1020	1073	992	1044	1020	944	1006	
1070	1029	1009	1014	1077	1007	935	949	
1034	1054	999	1001	986	989	984	1022	
1032	1002	980	1043	1023	1023	990	1010	
1061	1013	1039	992	978	1000	1020	1015	
1020	980	977	1083	1033	1034	963	1029	
1049	1002	983	1000	1041	1008	1055	971	
1091	950	1059	1002	1045	1004	984	1029	
997	1041	1031	1056	1090	987	1014	1021	
996	959	1075	1040	1042	1020	1008	990	
1004	1042	1092	1014	1066	1079	1003	1060	
1038	1100	1049	1038	1012	1064	996	1051	
1011	1055	1122	1039	1064	1086	1068	1053	
1079	1105	1058	1026	1004	1061	1055	960	
1047	1078	1083	1016	1037	1015	1008	1022	
1076	1049	1094	1033	1052	1035	1082	1064	
1081	1040	1037	1077	1025	1033	1033	1034	
1083	1089	1114	1106	1060	1036	1054	1069	
1081	1058	1105	1038	1032	1082	1025	1077	
1094	1077	1069	1057	1054	1058	1034	1069	
1069	1102	1030	1086	1056	1077	1067	1062	
1052	987	1076	1035	1043	1062	1027	1056	
1081	1115	1119	1070	1063	1078	1063	1112	
1037	1073	1055	1091	1105	1090	1055	1045	
1101	1048	1087	1090	1092	1046	1104	1074	
1115	1129	1110	1126	1086	1065	1082	1054	
1102	1053	1076	1082	1138	1085	1037	1072	
1084	1111	1110	1086	1155	1140	1055	1112	
1149	1115	1147	1062	1123	1043	1121	1093	
1127	1121	1029	1093	1088	1039	1076	1050	
1135	1115	1097	1055	1093	1094	1088	1057	
1127	1181	1145	1055	1120	1066	1053	1085	
1094	1154	1119	1133	1081	1096	1029	1127	
1080	1092	1132	1152	1089	1054	1090	1087	
1115	1112	1103	1109	1124	1122	1111	1124	
1147	1142	1092	1081	1170	1052	1050	1129	
1152	1060	1184	1145	1169	1066	1097	1143	
1140	1097	1125	1119	1117	1064	1140	1127	
1143	1053	1111	1072	1142	1103	1121	1118	
1154	1188	1120	1092	1110	1148	1112	1116	
1151	1133	1204	1199	1096	1050	1104	1119	
1120	1108	1125	1114	1124	1086	1120	1098	
1072	1163	1122	1088	1149	1113	1111	1080	
1204	1112	1142	1210	1081	1154	1127	1125	
1097	1128	1169	1116	1156	1108	1129	1115	
1143	1173	1128	1157	1144	1103	1131	1122	
1083	1100	1124	1128	1113	1165	1117	1127	
1141	1152	1152	1124	1159	1192	1127	1151	
1078	1179	1145	1104	1150	1172	1135	1133	
1157	1131	1205	1155	1121	1143	1077	1052	
1198	1146	1164	1177	1080	1121	1175	1137	
1162	1197	1101	1082	1153	1131	1154	1120	
1186	1254	1171	1070	1086	1144	1187	1206	
1174	1161	1135	1189	1077	1145	1117	1161	
1143	1151	1134	1137	1130	1094	1132	1230	
1163	1182	1189	1193	1177	1154	1148	1180	
1216	1156	1163	1223	1141	1210	1199	1127	
1165	1171	1200	1205	1156	1113	1144	1136	
1179	1223	1106	1215	1221	1181	1104	1170	
1215	1143	1163	1203	1176	1155	1155	1153	
1176	1222	1225	1191	1177	1157	1179	1189	
1204	1117	1181	1156	1221	1156	1133	1222	
1203	1231	1235	1196	1191	1222	1184	1155	
1251	1216	1268	1210	1155	1151	1228	1185	
1234	1193	1183	1152	1133	1199	1184	1182	
1182	1183	1223	1175	1181	1225	1184	1165	
1159	1119	1204	1187	1172	1179	1193	1169	
1212	1214	1227	1217	1212	1224	1212	1147	
1200	1200	1199	1212	1203	1198	1118	1160	
1180	1208	1213	1211	1177	1165	1130	1123	
1252	1184	1226	1226	1198	1208	1234	1174	
1226	1248	1232	1189	1224	1202	1231	1220	
1276	1181	1182	1212	1150	1215	1216	1162	
1189	1189	1222	1177	1244	1202	1176	1207	
1263	1230	1204	1227	1215	1202	1192	1206	
1208	1084	1213	1158	1217	1225	1168	1175	
1230	1276	1194	1235	1132	1188	1190	1235	
1269	1237	1254	1225	1202	1197	1153	1255	
1246	1243	1198	1274	1247	1119	1149	1219	
1230	1286	1179	1178	1263	1220	1194	1236	
1230	1216	1239	1237	1210	1229	1204	1189	
1212	1232	1242	1223	1257	1307	1248	1192	
1235	1171	1236	1217	1213	1248	1214	1199	
1200	1194	1254	1265	1256	1227	1184	1189	
1220	1221	1203	1217	1325	1252	1253	1141	
1248	1224	1279	1216	1319	1209	1204	1278	
1285	1338	1342	1163	1227	1233	1249	1150	
1267	1261	1295	1274	1241	1218	1232	1208	
1289	1290	1307	1216	1255	1240	1241	1268	
1268	1323	1265	1247	1260	1311	1230	1247	
1220	1277	1193	1207	1280	1184	1254	1300	
1221	1247	1260	1253	1265	1256	1212	1234	
1250	1304	1252	1277	1298	1249	1229	1244	
1270	1281	1244	1267	1215	1256	1229	1200	
1236	1239	1301	1273	1211	1162	1316	1273	
1290	1302	1275	1243	1240	1246	1268	1260	
1260	1263	1304	1277	1248	1293	1258	1278	
1287	1305	1285	1207	1260	1240	1279	1213	
1272	1249	1277	1253	1227	1185	1234	1241	
1264	1320	1291	1328	1339	1256	1239	1271	
1243	1299	1277	1277	1293	1264	1222	1202	
1277	1310	1338	1293	1267	1247	1265	1304	
1211	1321	1258	1279	1280	1307	1256	1207	
1262	1268	1330	1272	1242	1198	1262	1210	
1258	1258	1263	1279	1257	1299	1305	1261	
1219	1319	1269	1350	1229	1281	1266	1258	
1243	1295	1323	1279	1285	1244	1210	1333	
1289	1320	1379	1254	1248	1249	1215	1295	
1217	1306	1299	1307	1314	1306	1323	1288	
1288	1255	1309	1254	1317	1258	1273	1265	
1333	1286	1295	1270	1320	1236	1295	1259	
1298	1237	1338	1325	1255	1318	1258	1268	
1293	1374	1255	1342	1361	1245	1321	1298	
1344	1349	1283	1339	1295	1294	1275	1302	
1336	1309	1305	1363	1327	1298	1302	1300	
1290	1314	1348	1308	1277	1351	1265	1311	
1226	1315	1335	1313	1320	1297	1278	1263	
1296	1295	1359	1308	1277	1240	1302	1262	
1313	1361	1294	1293	1278	1249	1320	1299	
1318	1313	1371	1297	1297	1242	1326	1280	
1442	1352	1370	1336	1350	1363	1266	1315	
1320	1325	1304	1341	1316	1300	1285	1331	
1332	1235	1341	1321	1363	1327	1299	1248	
1327	1306	1330	1333	1350	1335	1283	1285	
1347	1303	1302	1328	1285	1339	1272	1326	
1316	1303	1293	1328	1317	1369	1274	1354	
1280	1213	1370	1381	1227	1326	1319	1300	
1321	1275	1306	1385	1299	1287	1330	1344	
1352	1349	1331	1416	1305	1374	1371	1328	
1335	1312	1394	1352	1319	1317	1331	1337	
1340	1298	1288	1379	1324	1323	1318	1352	
1378	1318	1318	1346	1327	1344	1340	1333	
1316	1396	1432	1359	1341	1304	1285	1321	
1380	1338	1313	1362	1332	1334	1365	1338	
1379	1361	1365	1371	1345	1337	1370	1343	
1337	1418	1367	1299	1353	1300	1281	1346	
1383	1321	1311	1367	1348	1334	1348	1306	
1406	1320	1378	1355	1284	1345	1423	1350	
1393	1306	1388	1318	1354	1363	1329	1370	
1327	1361	1366	1343	1385	1359	1326	1300	
1340	1397	1363	1357	1361	1294	1354	1322	
1366	1365	1282	1327	1390	1357	1333	1370	
1321	1370	1349	1422	1403	1364	1343	1300	
1399	1372	1344	1452	1331	1338	1364	1340	
1379	1312	1360	1397	1402	1383	1360	1328	
1389	1349	1364	1416	1368	1430	1354	1309	
1301	1337	1369	1381	1386	1453	1397	1408	
1384	1368	1429	1394	1350	1373	1394	1319	
1452	1418	1410	1409	1359	1355	1413	1385	
1399	1360	1324	1359	1387	1377	1412	1342	
1476	1399	1416	1391	1327	1317	1372	1357	
1423	1372	1344	1350	1382	1331	1342	1417	
1351	1340	1383	1426	1373	1335	1282	1380	
1332	1328	1353	1392	1384	1311	1376	1337	
1361	1383	1377	1405	1357	1358	1332	1318	
1388	1451	1347	1468	1382	1373	1431	1335	
1386	1389	1398	1404	1416	1424	1395	1333	
1379	1406	1335	1352	1436	1320	1356	1330	
1377	1485	1419	1383	1370	1407	1440	1419	
1396	1434	1434	1452	1467	1382	1326	1349	
1377	1392	1342	1376	1357	1391	1335	1347	
1357	1376	1405	1398	1414	1440	1406	1379	
1384	1354	1409	1454	1386	1359	1383	1359	
1359	1403	1442	1442	1402	1360	1345	1419	
1459	1457	1428	1419	1388	1438	1412	1359	
1412	1402	1491	1397	1371	1364	1385	1493	
1421	1423	1409	1444	1411	1414	1383	1407	
1415	1429	1402	1460	1391	1368	1351	1401	
1459	1523	1406	1405	1461	1418	1396	1438	
1407	1428	1410	1383	1425	1257	1440	1412	
1415	1398	1360	1404	1457	1405	1349	1358	
1450	1416	1464	1425	1480	1385	1406	1410	
1399	1453	1362	1376	1335	1397	1397	1396	
1369	1447	1411	1400	1419	1323	1450	1357	
1431	1444	1433	1439	1466	1409	1381	1396	
1459	1454	1475	1398	1417	1428	1415	1349	
1458	1421	1472	1459	1457	1435	1416	1436	
1409	1449	1451	1452	1433	1346	1425	1466	
1456	1363	1494	1442	1425	1402	1405	1399	
1452	1404	1420	1424	1385	1489	1397	1455	
1448	1371	1452	1425	1466	1426	1389	1450	
1480	1426	1416	1454	1477	1442	1395	1421	
1436	1453	1514	1447	1419	1432	1452	1462	
1489	1506	1378	1485	1460	1404	1418	1429	
1398	1460	1518	1467	1455	1351	1366	1439	
1480	1424	1563	1390	1505	1455	1356	1373	
1435	1511	1433	1458	1383	1410	1510	1445	
1414	1510	1491	1455	1464	1452	1441	1427	
1428	1415	1503	1491	1423	1422	1424	1457	
1516	1476	1489	1432	1420	1417	1403	1408	
1461	1521	1419	1428	1478	1460	1447	1386	
1427	1472	1441	1455	1477	1473	1453	1413	
1447	1492	1378	1455	1416	1440	1468	1492	
1470	1389	1460	1452	1462	1467	1491	1515	
1449	1433	1479	1436	1471	1406	1468	1455	
1468	1503	1505	1431	1435	1469	1429	1444	
1471	1469	1509	1491	1501	1434	1439	1438	
1504	1464	1425	1514	1478	1508	1461	1456	
1460	1449	1455	1469	1449	1403	1413	1447	
1481	1470	1498	1406	1500	1457	1465	1518	
1402	1496	1504	1523	1449	1512	1476	1459	
1530	1486	1462	1493	1447	1483	1424	1491	
1409	1492	1426	1476	1475	1535	1510	1470	
1519	1453	1506	1463	1545	1497	1498	1498	
1494	1394	1508	1406	1494	1425	1501	1456	
1534	1484	1425	1453	1443	1444	1538	1496	
1455	1457	1439	1474	1559	1430	1457	1498	
1541	1490	1453	1471	1435	1597	1468	1449	
1446	1533	1521	1485	1470	1433	1437	1475	
1465	1495	1622	1520	1447	1528	1469	1416	
1425	1521	1477	1466	1557	1501	1461	1472	
1498	1571	1527	1470	1482	1524	1525	1522	
1489	1479	1497	1537	1459	1527	1458	1473	
1545	1526	1464	1480	1446	1556	1462	1539	
1535	1518	1500	1503	1513	1510	1520	1529	
1435	1477	1483	1529	1491	1484	1511	1462	
1491	1522	1515	1445	1535	1499	1475	1483	
1507	1561	1576	1515	1499	1494	1454	1528	
1477	1488	1538	1474	1508	1566	1466	1459	
1509	1473	1606	1530	1485	1534	1560	1522	
1538	1443	1522	1468	1433	1462	1476	1458	
1536	1574	1504	1514	1446	1524	1575	1509	
1563	1546	1496	1494	1502	1473	1500	1504	
1531	1525	1495	1536	1499	1532	1531	1435	
1504	1546	1592	1543	1491	1516	1485	1487	
1576	1498	1625	1486	1501	1530	1464	1534	
1492	1510	1523	1551	1486	1568	1482	1508	
1494	1435	1594	1488	1614	1504	1440	1470	
1474	1408	1503	1557	1563	1537	1466	1618	
1491	1573	1625	1486	1557	1520	1425	1550	
1483	1470	1541	1475	1552	1528	1529	1577	
1482	1545	1606	1484	1575	1470	1482	1604	
1586	1514	1555	1510	1419	1535	1512	1554	
1506	1518	1534	1560	1565	1555	1511	1530	
1540	1607	1503	1553	1514	1527	1447	1468	
1573	1515	1497	1531	1540	1506	1496	1514	
1517	1534	1543	1543	1581	1548	1554	1570	
1574	1541	1527	1559	1550	1497	1561	1570	
1496	1486	1591	1516	1556	1578	1476	1550	
1552	1582	1503	1550	1491	1573	1548	1563	
1598	1534	1580	1555	1541	1559	1485	1566	
1538	1566	1571	1527	1591	1504	1543	1500	
1619	1618	1579	1506	1575	1512	1560	1547	
1572	1589	1513	1537	1563	1512	1509	1587	
1577	1593	1564	1506	1548	1525	1583	1542	
1543	1502	1584	1638	1558	1527	1578	1571	
1518	1573	1573	1628	1569	1489	1614	1548	
1578	1586	1576	1527	1579	1509	1590	1572	
1499	1615	1619	1439	1557	1542	1493	1569	
1627	1631	1594	1586	1568	1543	1491	1490	
1645	1509	1592	1625	1510	1559	1570	1567	
1572	1565	1647	1517	1535	1514	1553	1651	
1648	1600	1599	1579	1567	1496	1517	1527	
1606	1580	1564	1580	1543	1584	1599	1531	
1663	1615	1628	1626	1623	1536	1608	1600	
1597	1561	1508	1615	1578	1590	1585	1622	
1616	1576	1596	1541	1567	1450	1583	1589	
1535	1532	1624	1515	1584	1596	1650	1566	
1582	1584	1609	1573	1568	1535	1529	1625	
1584	1537	1578	1566	1620	1633	1601	1587	
1622	1536	1666	1546	1539	1639	1568	1607	
1590	1614	1629	1596	1478	1581	1664	1611	
1556	1580	1626	1641	1520	1581	1611	1576	
1617	1574	1673	1618	1585	1563	1550	1611	
1585	1603	1622	1563	1598	1647	1519	1614	
1634	1637	1630	1601	1567	1545	1592	1659	
1558	1592	1653	1607	1606	1588	1596	1528	
1617	1547	1679	1601	1585	1638	1648	1622	
1595	1567	1621	1616	1535	1578	1588	1614	
1589	1615	1587	1565	1635	1543	1503	1599	
1556	1621	1627	1552	1673	1561	1579	1574	
1601	1572	1654	1559	1642	1564	1543	1612	
1589	1561	1617	1663	1627	1659	1718	1529	
1590	1635	1574	1659	1671	1639	1535	1499	
1595	1619	1554	1527	1651	1566	1568	1630	
1638	1559	1622	1596	1676	1622	1594	1675	
1615	1609	1679	1608	1610	1616	1603	1657	
1608	1615	1635	1627	1620	1537	1572	1573	
1577	1561	1598	1531	1539	1633	1624	1646	
1560	1644	1568	1534	1643	1564	1629	1601	
1606	1667	1727	1621	1558	1611	1638	1634	
1653	1699	1572	1522	1573	1587	1606	1658	
1621	1684	1605	1644	1575	1597	1562	1580	
1619	1633	1661	1632	1593	1595	1540	1630	
1675	1685	1671	1530	1642	1650	1641	1578	
1610	1579	1670	1654	1628	1594	1583	1594	
1629	1677	1608	1623	1654	1637	1656	1624	
1587	1624	1602	1619	1666	1623	1685	1658	
1597	1641	1637	1658	1639	1655	1627	1596	
1663	1588	1689	1673	1615	1691	1564	1655	
1630	1599	1600	1617	1670	1657	1634	1601	
1630	1588	1607	1603	1603	1660	1598	1639	
1636	1680	1681	1619	1645	1646	1652	1619	
1600	1585	1590	1616	1640	1602	1625	1643	
1680	1654	1644	1689	1585	1650	1576	1622	
1695	1690	1701	1656	1607	1679	1618	1571	
1598	1656	1629	1596	1612	1662	1700	1650	
1606	1589	1663	1610	1659	1663	1687	1666	
1734	1634	1663	1585	1712	1665	1686	1646	
1633	1634	1594	1666	1594	1622	1606	1596	
1716	1588	1620	1642	1611	1657	1620	1671	
1671	1661	1616	1734	1624	1633	1616	1638	
1640	1550	1703	1682	1599	1696	1579	1675	
1591	1708	1621	1625	1634	1715	1605	1597	
1744	1682	1638	1679	1685	1628	1661	1544	
1673	1697	1712	1628	1668	1540	1676	1662	
1647	1635	1679	1611	1676	1597	1714	1630	
1679	1596	1634	1648	1632	1751	1647	1654	
1678	1660	1721	1689	1642	1632	1647	1626	
1624	1677	1632	1679	1660	1654	1660	1654	
1702	1673	1637	1749	1681	1604	1640	1654	
1644	1668	1682	1715	1644	1728	1623	1677	
1674	1615	1677	1658	1729	1645	1636	1675	
1649	1660	1628	1737	1702	1617	1677	1638	
1595	1676	1786	1664	1656	1630	1663	1749	
1665	1678	1636	1640	1635	1622	1644	1684	
1699	1611	1668	1671	1680	1711	1624	1604	
1701	1649	1738	1668	1677	1747	1692	1645	
1730	1672	1733	1657	1668	1711	1731	1719	
1748	1713	1626	1642	1669	1734	1590	1614	
1720	1703	1714	1635	1640	1629	1694	1727	
1723	1672	1668	1628	1692	1641	1679	1663	
1672	1711	1731	1788	1667	1719	1663	1665	
1680	1652	1685	1630	1707	1675	1685	1727	
1688	1637	1702	1636	1685	1712	1688	1646	
1685	1721	1659	1679	1712	1707	1695	1688	
1656	1666	1782	1595	1691	1645	1694	1691	
1709	1720	1664	1727	1736	1686	1728	1802	
1645	1717	1745	1748	1641	1725	1661	1653	
1733	1667	1663	1721	1764	1600	1638	1636	
1707	1676	1717	1707	1708	1667	1671	1658	
1705	1741	1720	1664	1719	1679	1718	1681	
1727	1711	1718	1663	1598	1721	1683	1740	
1732	1675	1651	1711	1682	1719	1697	1721	
1700	1718	1687	1697	1662	1637	1662	1706	
1703	1607	1609	1711	1665	1649	1718	1716	
1686	1678	1682	1706	1648	1717	1702	1752	
1732	1626	1775	1673	1634	1651	1679	1623	
1742	1733	1735	1729	1706	1717	1625	1714	
1687	1710	1700	1699	1693	1726	1612	1637	
1769	1649	1728	1721	1732	1707	1684	1711	
1727	1725	1672	1747	1686	1688	1760	1673	
1724	1660	1788	1616	1704	1747	1686	1619	
1739	1680	1638	1671	1671	1717	1670	1684	
1682	1665	1746	1615	1690	1711	1639	1704	
1640	1766	1726	1761	1675	1764	1708	1654	
1726	1711	1728	1694	1686	1775	1703	1703	
1736	1668	1728	1769	1663	1710	1714	1662	
1741	1659	1691	1636	1691	1713	1727	1679	
1720	1716	1705	1762	1706	1744	1714	1719	
1790	1770	1711	1696	1699	1678	1755	1685	
1681	1696	1731	1653	1724	1693	1708	1742	
1660	1677	1787	1784	1733	1682	1756	1688	
1735	1812	1695	1653	1749	1749	1709	1694	
1726	1636	1621	1737	1717	1704	1680	1696	
1711	1672	1720	1788	1659	1706	1733	1803	
1673	1753	1740	1756	1684	1695	1778	1720	
1748	1739	1680	1678	1768	1724	1674	1674	
1737	1713	1735	1700	1702	1678	1749	1693	
1696	1766	1703	1764	1770	1722	1657	1657	
1738	1628	1730	1637	1759	1781	1714	1663	
1594	1665	1773	1693	1801	1732	1736	1791	
1727	1708	1773	1697	1706	1684	1687	1721	
1774	1737	1699	1730	1697	1751	1709	1664	
1763	1749	1802	1692	1759	1680	1833	1764	
1779	1718	1759	1661	1705	1691	1629	1742	
1691	1731	1735	1750	1761	1657	1754	1719	
1778	1779	1782	1776	1759	1688	1627	1721	
1651	1803	1739	1834	1733	1726	1720	1700	
1764	1642	1769	1722	1649	1747	1790	1709	
1770	1702	1727	1796	1786	1691	1673	1749	
1787	1827	1697	1802	1732	1691	1752	1758	
1726	1814	1779	1757	1691	1738	1737	1715	
1713	1705	1780	1699	1720	1810	1689	1717	
1730	1685	1758	1815	1760	1677	1728	1785	
1732	1773	1708	1758	1786	1700	1653	1760	
1648	1681	1744	1659	1716	1743	1767	1731	
1735	1758	1753	1763	1701	1770	1792	1718	
1726	1715	1681	1679	1758	1652	1710	1798	
1693	1736	1795	1759	1713	1752	1694	1732	
1727	1688	1769	1781	1710	1710	1731	1716	
1851	1718	1715	1763	1734	1707	1729	1768	
1710	1812	1685	1760	1719	1739	1698	1776	
1792	1788	1855	1668	1748	1725	1767	1706	
1714	1763	1783	1726	1752	1717	1723	1732	
1783	1693	1880	1683	1728	1736	1756	1720	
1699	1793	1726	1798	1769	1766	1729	1766	
1715	1759	1727	1691	1775	1823	1635	1674	
1762	1654	1718	1692	1772	1758	1702	1746	
1740	1789	1763	1720	1745	1730	1720	1701	
1770	1722	1694	1749	1810	1673	1728	1701	
1831	1760	1757	1692	1744	1699	1749	1746	
1736	1846	1700	1722	1747	1864	1743	1709	
1725	1735	1753	1778	1789	1722	1778	1748	
1805	1671	1701	1752	1687	1788	1866	1706	
1805	1748	1842	1754	1763	1778	1774	1734	
1711	1748	1667	1742	1815	1725	1781	1713	
1745	1727	1765	1743	1713	1698	1729	1742	
1830	1720	1712	1879	1698	1805	1743	1742	
1743	1723	1736	1837	1758	1791	1793	1727	
1674	1738	1765	1719	1612	1743	1749	1767	
1697	1689	1754	1816	1721	1806	1716	1797	
1850	1748	1757	1745	1711	1756	1738	1795	
1739	1792	1785	1733	1821	1734	1824	1784	
1800	1783	1748	1816	1791	1821	1748	1786	
1789	1766	1748	1871	1857	1745	1804	1809	
1750	1843	1869	1817	1739	1727	1720	1798	
1786	1851	1719	1792	1628	1767	1810	1764	
1775	1820	1803	1759	1751	1883	1734	1755	
1684	1791	1771	1710	1727	1718	1778	1735	
1799	1732	1763	1729	1726	1780	1725	1768	
1751	1812	1719	1822	1844	1708	1851	1732	
1799	1691	1725	1788	1708	1704	1775	1757	
1881	1700	1747	1756	1695	1836	1836	1705	
1789	1808	1826	1768	1790	1802	1833	1740	
1743	1757	1725	1748	1788	1715	1742	1731	
1764	1748	1756	1795	1820	1775	1764	1817	
1749	1791	1784	1729	1765	1730	1750	1774	
1800	1787	1823	1714	1708	1714	1732	1828	
1770	1790	1780	1790	1791	1815	1680	1690	
1838	1815	1840	1750	1888	1796	1761	1732	
1745	1791	1860	1843	1776	1750	1897	1768	
1741	1765	1810	1850	1773	1753	1851	1804	
1806	1809	1829	1774	1771	1771	1775	1732	
1710	1723	1792	1771	1846	1719	1821	1745	
1843	1850	1697	1815	1803	1768	1764	1854	
1795	1763	1778	1728	1785	1730	1710	1851	
1763	1816	1825	1737	1752	1763	1751	1813	
1850	1827	1822	1747	1722	1800	1819	1774	
1770	1788	1812	1841	1769	1776	1796	1819	
1769	1743	1781	1766	1795	1800	1831	1675	
1797	1784	1807	1787	1762	1752	1777	1768	
1779	1754	1782	1826	1744	1852	1841	1871	
1801	1815	1798	1788	1799	1751	1750	1807	
1792	1813	1791	1744	1803	1804	1812	1726	
1799	1721	1874	1774	1767	1788	1822	1778	
1802	1767	1867	1826	1761	1838	1784	1803	
1708	1866	1748	1723	1739	1786	1835	1706	
1853	1791	1801	1818	1782	1773	1766	1752	
1830	1766	1781	1811	1763	1789	1701	1871	
1774	1844	1821	1748	1765	1770	1726	1841	
1772	1790	1892	1779	1778	1767	1855	1759	
1822	1781	1803	1856	1796	1842	1770	1856	
1778	1811	1756	1749	1717	1787	1848	1809	
1768	1778	1844	1747	1814	1812	1760	1802	
1781	1843	1766	1866	1842	1757	1827	1737	
1789	1794	1769	1779	1827	1770	1739	1834	
1755	1784	1765	1820	1790	1803	1842	1881	
1845	1827	1777	1739	1682	1667	1889	1814	
1766	1851	1766	1764	1762	1783	1778	1796	
1798	1790	1848	1805	1771	1861	1772	1828	
1823	1801	1775	1786	1820	1742	1886	1801	
1817	1820	1783	1839	1834	1780	1719	1794	
1814	1817	1784	1710	1758	1821	1757	1814	
1778	1773	1831	1841	1815	1817	1771	1735	
1796	1826	1811	1769	1789	1842	1820	1797	
1825	1863	1796	1758	1825	1752	1771	1842	
1909	1785	1711	1861	1798	1800	1780	1756	
1918	1798	1829	1872	1779	1804	1813	1800	
1787	1887	1857	1816	1789	1828	1706	1789	
1809	1806	1730	1794	1810	1796	1803	1754	
1869	1789	1709	1760	1743	1792	1805	1843	
1904	1794	1762	1857	1748	1705	1831	1785	
1788	1740	1724	1874	1739	1836	1821	1811	
1785	1754	1701	1870	1836	1849	1826	1846	
1848	1877	1787	1807	1840	1796	1773	1830	
1792	1768	1842	1778	1832	1799	1807	1829	
1815	1870	1789	1827	1744	1829	1769	1882	
1827	1834	1818	1859	1810	1820	1881	1807	
1775	1772	1800	1763	1733	1809	1849	1799	
1865	1830	1824	1847	1851	1769	1920	1907	
1850	1813	1815	1742	1806	1773	1735	1769	
1858	1820	1822	1784	1817	1818	1828	1940	
1851	1794	1813	1863	1839	1783	1755	1787	
1849	1846	1814	1840	1828	1794	1752	1870	
1853	1823	1787	1801	1769	1801	1790	1768	
1745	1770	1828	1849	1806	1803	1774	1775	
1811	1811	1849	1760	1876	1843	1883	1828	
1823	1856	1844	1841	1772	1839	1826	1786	
1804	1802	1837	1906	1775	1906	1769	1777	
1850	1781	1830	1812	1781	1838	1804	1731	
1790	1837	1852	1845	1858	1891	1744	1839	
1850	1808	1802	1783	1807	1861	1839	1910	
1838	1799	1880	1852	1705	1752	1846	1795	
1800	1854	1771	1831	1799	1799	1866	1815	
1810	1842	1768	1879	1818	1910	1876	1904	
1844	1904	1755	1849	1844	1835	1891	1836	
1877	1839	1884	1843	1802	1908	1823	1861	
1868	1830	1827	1794	1800	1870	1854	1846	
1863	1784	1866	1845	1868	1861	1807	1890	
1800	1783	1859	1797	1897	1843	1813	1779	
1853	1801	1798	1818	1823	1862	1801	1812	
1868	1739	1876	1840	1899	1870	1838	1833	
1848	1803	1832	1778	1833	1802	1766	1848	
1892	1842	1951	1866	1860	1787	1763	1836	
1857	1831	1870	1699	1835	1756	1849	1840	
1861	1838	1769	1842	1863	1800	1810	1739	
1862	1879	1882	1855	1858	1828	1787	1924	
1843	1802	1805	1889	1848	1787	1808	1904	
1827	1833	1885	1842	1874	1834	1827	1851	
1878	1873	1886	1730	1849	1809	1891	1839	
1900	1822	1869	1853	1823	1866	1735	1867	
1822	1793	1874	1875	1788	1857	1798	1825	
1810	1828	1830	1872	1865	1873	1811	1783	
1787	1763	1832	1794	1878	1803	1878	1802	
1863	1821	1842	1853	1821	1841	1798	1912	
1911	1826	1931	1852	1862	1766	1884	1847	
1841	1843	1757	1793	1855	1784	1867	1834	
1838	1752	1887	1753	1840	1817	1822	1775	
1855	1837	1968	1831	1798	1944	1778	1917	
1894	1848	1826	1782	1807	1792	1896	1804	
1835	1815	1830	1861	1877	1862	1864	1855	
1827	1756	1809	1846	1824	1824	1875	1840	
1885	1840	1878	1876	1822	1865	1883	1889	
1866	1866	1802	1899	1784	1847	1872	1795	
1800	1794	1805	1858	1875	1814	1918	1843	
1811	1853	1909	1908	1887	1828	1828	1930	
1849	1845	1880	1800	1819	1856	1870	1899	
1866	1856	1844	1805	1781	1854	1722	1816	
1782	1775	1867	1841	1763	1833	1955	1861	
1844	1900	1863	1793	1896	1865	1752	1828	
1885	1850	1869	1849	1820	1861	1836	1844	
1821	1831	1879	1854	1873	1918	1911	1874	
1778	1913	1760	1867	1838	1903	1869	1907	
1829	1872	1860	1819	1888	1835	1881	1810	
1785	1874	1783	1819	1860	1875	1899	1840	
1849	1861	1861	1871	1801	1841	1822	1806	
1909	1854	1842	1910	1764	1897	1811	1831	
1820	1831	1878	1795	1807	1883	1832	1865	
1823	1853	1868	1936	1873	1881	1896	1831	
1875	1906	1868	1875	1883	1835	1887	1836	
1818	1872	1876	1889	1848	1892	1794	1871	
1834	1779	1873	1833	1837	1905	1742	1825	
1849	1868	1857	1867	1831	1864	1821	1784	
1831	1823	1849	1745	1883	1821	1812	1800	
1950	1848	1844	1840	1906	1815	1849	1860	
1798	1833	1887	1900	1824	1896	1711	1780	
1836	1842	1938	1872	1862	1859	1865	1870	
1855	1828	1955	1917	1827	1892	1898	1897	
1870	1832	1885	1868	1932	1875	1858	1800	
1851	1784	1797	1866	1839	1880	1900	1873	
1882	1833	1876	1894	1842	1920	1855	1897	
1849	1790	1806	1936	1858	1843	1827	1846	
1841	1871	1848	1864	1861	1867	1813	1905	
1902	1913	1896	1861	1855	1812	1871	1751	
1836	1829	1867	1888	1850	1799	1779	1805	
1831	1852	1861	1749	1858	1870	1876	1799	
1931	1858	1851	1826	1878	1800	1853	1903	
1915	1902	1966	1819	1804	1841	1834	1838	
1901	1865	1844	1934	1895	1914	1879	1868	
1883	1808	1863	1915	1885	1919	1913	1843	
1773	1864	1843	1938	1866	1848	1909	1918	
1818	1846	1922	1961	1797	1862	1837	1790	
1844	1885	1836	1889	1898	1849	1830	1901	
1858	1827	1870	1777	1869	1835	1946	1855	
1916	1882	1852	1849	1874	1806	1851	1896	
1901	1793	1881	1969	1854	1884	1863	1876	
1855	1879	1873	1846	1865	1786	1860	1902	
1861	1872	1885	1813	1898	1850	1899	1813	
1887	1874	1909	1762	1842	1858	1788	1832	
1851	1885	1845	1892	1810	1866	1868	1838	
1879	1894	1822	1817	1890	1836	1869	1883	
1812	1944	1886	1890	1900	1840	1774	1827	
1888	1881	1841	1810	1847	1901	1791	1858	
1799	1869	1731	1892	1918	1828	1851	1881	
1867	1814	1847	1917	1850	1921	1896	1858	
1760	1787	1932	1917	1922	1892	1855	1829	
1850	1854	1910	1910	1869	1922	1902	1815	
1795	1800	1918	1934	1889	1867	1876	1804	
1837	1882	1803	1792	1819	1720	1833	1856	
1812	1899	1854	1895	1906	1804	1912	1879	
1848	1832	1817	1838	1809	1800	1893	1895	
1900	1814	1927	1791	1851	1837	1894	1874	
1836	1935	1842	1913	1812	1826	1829	1880	
1820	1850	1904	1892	1850	1777	1828	1859	
1938	1908	1844	1822	1895	1871	1820	1830	
1868	1870	1840	1848	1858	1769	1853	1902	
1877	1846	1828	1838	1936	1873	1857	1797	
1849	1814	1826	1971	1857	1884	1847	1875	
1833	1911	1870	1889	1849	1858	1768	1852	
1840	1915	1939	1883	1869	1916	1846	1836	
1842	1820	1932	1838	1811	1827	1797	1938	
1778	1863	1959	1857	1886	1913	1888	1848	
1902	1826	1910	1882	1940	1867	1937	1923	
1887	1817	1884	1869	1934	1882	1847	1879	
1883	1868	1923	1911	1829	1921	1884	1857	
1885	1764	1955	1868	1840	1885	1854	1847	
1843	1882	1841	1892	1774	1893	1880	1898	
1846	1846	1835	1813	1841	1866	1795	1903	
1904	1862	1850	1828	1922	1899	1931	1876	
1833	1823	1881	1953	1892	1878	1843	1887	
1858	1849	1910	1908	1938	1833	1883	1920	
1880	1859	1879	1898	1902	1803	1931	1871	
1860	1825	1902	1858	1824	1843	1876	1891	
1761	1883	1898	1920	1889	1794	1853	1892	
1877	1789	1919	1834	1830	1771	1785	1883	
1939	1854	1850	1873	1768	1818	1883	1882	
1929	1835	1892	1837	1833	1853	1896	1933	
1889	1829	1873	1832	1836	1898	1889	1854	
1861	1904	1869	1895	1886	1941	1864	1854	
1935	1959	1959	1922	1971	1847	1858	1865	
1856	1887	1913	1903	1885	1907	1896	1803	
1931	1835	1967	1901	1917	1901	1826	1872	
1899	1899	1871	1865	1826	1822	1858	1866	
1953	1902	1993	1895	1840	1861	1896	1772	
1811	1878	1873	1905	1799	1888	1899	1899	
1892	1882	1854	1942	1873	1878	1910	1913	
1796	1872	1862	1916	1796	1887	1826	1913	
1833	1944	1884	1847	1844	1937	1886	1858	
1905	1835	1915	1844	1860	1893	1890	1791	
1861	1847	1890	1876	1803	1873	1844	1879	
1815	2000	1884	1892	1865	1925	1836	1836	
1876	1862	1911	1828	1888	1841	1885	1894	
1839	1881	1815	1898	1922	1884	1772	1855	
1887	1867	1884	1912	1897	1913	1899	1903	
1892	1893	1926	1824	1950	1903	1879	1859	
1902	1887	2000	1825	1870	1948	1900	1918	
1871	1861	1867	1912	1827	1852	1849	1891	
1886	1864	1767	1881	1904	1898	1907	1882	
1898	1794	1895	1863	1771	1848	1884	1829	
1883	1885	1869	1857	1849	1853	1878	1847	
1955	1924	1862	1857	1829	1806	1826	1861	
1850	1903	1926	1873	1902	1915	1940	1885	
1788	1831	1943	1889	1937	1871	1942	1859	
1882	1837	1867	1892	1886	1788	1877	1810	
1912	1860	1884	1894	1888	1875	1936	1867	
1892	1900	1902	1890	1903	1899	1937	1913	
1872	1882	1915	1842	1867	1796	1799	1882	
1916	1776	1886	1938	1871	1774	1832	1873	
1878	1856	1835	1843	1859	1854	1868	1851	
1832	1980	1923	1879	1837	1905	1912	1870	
1774	1865	1912	1967	1841	1866	1858	1929	
1886	1821	1910	1903	1886	1874	1789	1886	
1801	1902	1918	1929	1935	1936	1825	1829	
1924	1806	1845	1821	1792	1840	1825	1852	
1851	1874	1871	1883	1893	1874	1904	1766	
1893	1819	1869	1909	1775	1780	1876	1943	
1868	1919	1849	1832	1875	1853	1888	1850	
1912	1907	1880	1849	1972	1918	1848	1916	
1880	1865	1886	1883	1834	1913	1939	1932	
1909	1835	1891	1926	1901	1830	1846	1893	
1903	1856	1826	1922	1847	1806	1889	1883	
1892	1851	1906	1830	1835	1790	1819	1909	
1922	1913	1918	1873	1894	1990	1934	1881	
1876	1876	1870	1886	1846	1848	1825	1889	
1914	1928	1774	1912	1822	1892	1858	1933	
1894	1841	1860	1832	1922	1888	2000	1988	
1922	1956	1870	1821	1947	1848	1896	1812	
1844	1857	1902	1887	1808	1890	1817	1884	
1878	1894	1933	1848	1831	1795	1866	1902	
1850	1837	1924	1876	1801	1806	1923	1810	
1857	1915	1907	1886	1917	1875	1960	1832	
1884	1920	1923	1857	1825	1856	1823	1823	
1833	1860	1869	1863	1868	1869	1820	1835	
1895	1841	1814	1841	1907	1894	1905	1837	
1923	1836	1864	1884	1878	1847	1871	1869	
1870	1930	1946	1882	1928	1983	1873	1839	
1831	1874	1838	1920	1838	1894	1883	1882	
1871	1782	1977	1935	1849	1898	1854	1886	
1867	1929	1836	1938	1889	1926	1859	1869	
1842	1943	1921	1838	1842	1875	1829	1883	
1868	1809	1858	1913	1929	1888	1931	1877	
1902	1871	1926	1932	1882	1809	1982	1941	
1878	1869	1979	1800	1841	1912	1816	1828	
1923	1849	1841	1908	1895	1873	1876	1939	
1862	1879	1897	1875	1800	1844	1856	1951	
1897	1869	1989	1904	1729	1891	1824	1932	
1861	1833	1856	1900	1876	1896	1893	1809	
1925	1935	1815	1819	1875	1924	1891	1876	
1921	1877	1890	1829	1909	1845	1907	1866	
1867	1883	1889	1891	1918	1892	1874	1808	
1851	1824	1910	1842	1941	1916	1899	1791	
1901	1853	1953	1916	1825	1828	1912	1809	
1806	1907	1882	1878	1841	1861	1861	1799	
1899	1834	1914	1825	1890	1898	1882	1855	
1869	1846	1856	1827	1783	1935	1909	1934	
1885	1837	1866	1863	1821	1841	1843	1865	
1853	1876	1867	1863	1804	1842	1829	1829	
1810	1867	1894	1866	1966	1872	1891	1945	
1923	1851	1896	1936	1807	1883	1875	1871	
1965	1790	1911	1866	1833	1883	1850	1860	
1937	1815	1873	1881	1879	1876	1905	1888	
1858	1886	1852	1882	1853	1928	1905	1917	
1848	1839	1891	1885	1886	1866	1917	1879	
1809	1891	1880	1832	1847	1841	1927	1862	
1815	1886	1911	1948	1829	1866	1838	1805	
1888	1872	1913	1888	1860	1842	1928	1840	
1895	1912	1861	1878	1831	1852	1854	1936	
1830	1901	1785	1765	1798	1932	1884	1891	
1921	1770	1866	1937	1932	1830	1875	1776	
1890	1798	1851	1872	1848	1871	1913	1873	
1831	1877	1864	1877	1918	1807	1892	1854	
1921	1816	1872	1808	1901	1912	1888	1884	
1797	1842	1855	1785	1864	1880	1851	1843	
1839	1855	1928	1850	1836	1926	1859	1897	
1849	1924	1899	1892	1845	1890	1836	1827	
1902	1980	1845	1802	1866	1813	1853	1783	
1759	1913	1822	1825	1846	1758	1893	1979	
1816	1873	1884	1894	1803	1892	1956	1975	
1806	1915	1864	1839	1823	1869	1829	1861	
1883	1869	1921	1886	1871	1836	1836	1822	
1845	1893	1871	1917	1906	1919	1911	1797	
1916	1890	1948	1934	1893	1886	1898	1860	
1848	1914	1953	1940	1816	1913	1883	1905	
1864	1878	1882	1810	1825	1935	1940	1825	
1881	1906	1929	1907	1791	1901	1938	1958	
1868	1874	1915	1874	1924	1888	1863	1914	
1892	1891	1953	1816	1826	1843	1877	1830	
1895	1860	1897	1957	1865	1835	1877	1878	
1905	1898	1878	1938	1903	1848	1842	1873	
1901	1906	1821	1868	1801	1835	1906	1912	
1786	1901	1837	1908	1887	1937	1799	1882	
1826	1895	1851	1876	1882	1907	1921	1877	
1907	1816	1846	1848	1897	1818	1771	1917	
1831	1914	1984	1853	1928	1914	1824	1804	
1841	1913	1827	1856	1834	1831	1839	1869	
1853	1853	1896	1831	1806	1809	1819	1822	
1836	1904	1884	1948	1852	1919	1830	1893	
1962	1776	1921	1863	1903	1969	1914	1878	
1905	1828	1836	1910	1807	1819	1875	1840	
1827	1901	1867	1772	1852	1893	1848	1861	
1858	1819	1862	1869	1850	1892	1903	1849	
1896	1843	1861	1855	1881	1939	1869	1826	
1845	1922	1876	1918	1918	1849	1829	1868	
1841	1863	1901	1882	1896	1861	1845	1903	
1879	1855	1835	1869	1851	1903	1824	1940	
1804	1813	1951	1819	1996	1913	1844	1908	
1845	1966	1895	1821	1846	1886	1893	1764	
1940	1831	1802	1866	1885	1786	1846	1804	
1852	1893	1890	1836	1866	1927	1961	1933	
1992	1898	1804	1816	1790	1903	1903	1865	
1858	1825	1893	1890	1867	1898	1868	1865	
1908	1970	1929	1858	1872	1862	1778	1798	
1895	1886	1899	1893	1960	1890	1952	1920	
1795	1833	1890	1896	1814	1856	1809	1876	
1849	1898	1811	1840	1870	1824	1903	1868	
1980	1844	1853	1870	1841	1861	1898	1785	
1829	1827	1893	1830	1920	1843	1946	1885	
1888	1865	1862	1874	1823	1799	1853	1879	
1923	1830	1871	1958	1939	1857	1850	1922	
1906	1848	1959	1892	1798	1884	1828	1985	
1870	1871	1952	1842	1893	1921	1886	1879	
1885	1877	1900	1845	1946	1924	1860	1919	
1862	1850	1942	1820	1894	1844	1916	1880	
1903	1956	1885	1949	1829	1864	1956	1943	
1865	1860	1883	1842	1892	1943	1849	1946	
1899	1883	1867	1878	1806	1891	1884	1850	
1873	1824	1867	1887	1921	1785	1898	1852	
1778	1909	1810	1860	1887	1902	1857	1793	
1877	1871	1875	1885	1830	1900	1865	1813	
1856	1825	1873	1836	1912	1811	1826	1864	
1881	1923	1834	1979	1934	1883	1849	1885	
1844	1923	1801	1938	1855	1903	1890	1932	
1783	1893	1857	1874	1865	1867	1787	1936	
1882	1822	1917	1901	1827	1874	1834	1910	
1843	1821	1948	1780	1800	1927	1930	1891	
1828	1890	1849	1828	1874	1932	1857	1848	
1846	1900	1929	1829	1891	1868	1881	1885	
1844	1888	1913	1901	1878	1817	1883	1888	
1828	1853	1872	1803	1820	1875	1905	1826	
1861	1881	1877	1926	1874	1889	1835	1855	
1893	1831	1905	1916	1896	1891	1931	1823	
1912	1784	1825	1762	1887	1901	1867	1823	
1928	1796	1858	1908	1893	1887	1856	1846	
1888	1828	1898	1853	1963	1939	1871	1895	
1809	1882	1804	1888	1897	1853	1861	1847	
1876	1776	1828	1874	1821	1911	1874	1859	
1921	1889	1889	1820	1910	1807	1846	1912	
1904	1845	1912	1921	1841	1893	1895	1861	
1844	1872	1866	1827	1891	1773	1842	1777	
1900	1823	1888	1915	1821	1867	1861	1890	
1835	1875	1845	1897	1878	1862	1934	1888	
1867	1896	1848	1891	1908	1850	1799	1828	
1846	1884	1860	1867	1826	1900	1814	1783	
1864	1889	1839	1878	1934	1857	1872	1908	
1835	1846	1815	1866	1821	1838	1866	1890	
1805	1816	1844	1851	1857	1945	1847	1911	
1938	1898	1867	1830	1869	1811	1916	1931	
1849	1875	1827	1909	1823	1844	1931	1845	
1900	1895	1923	1883	1793	1804	1888	1839	
1957	1858	1955	1862	1892	1881	1782	1872	
1875	1841	1888	1839	1849	1851	1889	1874	
1920	1887	1817	1833	1871	1805	1863	1763	
1871	1880	1923	1863	1840	1776	1839	1833	
1847	1847	1879	1811	1813	1783	1866	1874	
1803	1818	1938	1861	1872	1848	1864	1753	
1794	1772	1907	1857	1835	1769	1946	1805	
1912	1889	1899	1834	1863	1880	1857	1824	
1825	1819	1852	1908	1950	1863	1813	1873	
1935	1811	1873	1759	1823	1980	1773	1864	
1827	1796	1903	1734	1851	1884	1886	1804	
1948	1905	1888	1863	1848	1802	1909	1827	
1833	1886	1939	1866	1777	1832	1888	1884	
1811	1823	1837	1842	1874	1876	1892	1805	
1805	1948	1882	1867	1879	1833	1863	1893	
1859	1841	1881	1836	1822	1855	1876	1814	
1818	1789	1913	1943	1979	1897	1844	1861	
1941	1827	1878	1815	1890	1912	1817	1875	
1809	1862	1882	1815	1829	1878	1817	1870	
1850	1871	1955	1860	1810	1893	1759	1818	
1824	1710	1818	1850	1843	1898	1832	1812	
1798	1789	1875	1857	1879	1841	1841	1875	
1809	1845	1929	1849	1849	1855	1790	1921	
1875	1926	1773	1850	1834	1932	1810	1861	
1824	1864	1896	1827	1800	1877	1868	1931	
1791	1792	1840	1903	1888	1834	1871	1842	
1829	1803	1878	1900	1897	1845	1915	1798	
1809	1821	1859	1881	1893	1915	1813	1863	
1834	1914	1870	1911	1890	1902	1874	1872	
1893	1899	1845	1836	1857	1807	1811	1855	
1899	1772	1806	1868	1819	1773	1814	1981	
1808	1804	1927	1855	1828	1811	1829	1901	
1890	1884	1817	1877	1849	1925	1946	1857	
1906	1861	1938	1697	1832	1835	1899	1826	
1883	1804	1850	1831	1847	1916	1788	1865	
1837	1838	1867	1906	1864	1834	1843	1813	
1894	1808	1866	1885	1823	1806	1838	1831	
1914	1860	1880	1898	1884	1867	1890	1851	
1916	1911	1861	1864	1920	1915	1868	1836	
1837	1875	1746	1819	1833	1864	1816	1842	
1878	1879	1884	1848	1935	1829	1765	1778	
1831	1892	1843	1796	1905	1769	1884	1915	
1876	1766	1846	1893	1827	1825	1839	1888	
1796	1872	1900	1889	1821	1896	1838	1861	
1863	1843	1857	1883	1863	1849	1867	1790	
1865	1791	1828	1852	1800	1826	1868	1896	
1866	1818	1845	1809	1828	1878	1810	1953	
1877	1941	1875	1899	1932	1840	1884	1856	
1834	1843	1859	1866	1863	1846	1856	1883	
1854	1834	1785	1863	1888	1843	1810	1840	
1846	1879	1866	1949	1827	1953	1837	1820	
1834	1808	1917	1893	1837	1806	1884	1790	
1784	1918	1773	1811	1827	1818	1844	1879	
1889	1942	1882	1816	1800	1909	1859	1855	
1827	1925	1805	1872	1835	1890	1831	1821	
1927	1818	1844	1861	1832	1796	1819	1845	
1816	1846	1829	1802	1917	1794	1798	1836	
1880	1805	1824	1851	1901	1734	1942	1804	
1868	1875	1874	1837	1863	1903	1790	1872	
1849	1838	1798	1849	1875	1810	1816	1901	
1771	1890	1804	1817	1740	1919	1824	1844	
1804	1870	1845	1838	1945	1914	1810	1856	
1847	1877	1854	1877	1807	1823	1915	1912	
1869	1891	1901	1841	1818	1860	1790	1883	
1844	1808	1919	1860	1884	1866	1809	1863	
1909	1800	1842	1821	1807	1899	1875	1835	
1802	1878	1884	1872	1835	1767	1896	1836	
1890	1815	1906	1798	1825	1869	1813	1908	
1885	1859	1844	1843	1848	1834	1845	1853	
1835	1877	1859	1806	1779	1856	1796	1830	
1823	1855	1832	1879	1777	1891	1818	1849	
1812	1893	1845	1781	1834	1885	1803	1840	
1943	1785	1896	1753	1802	1886	1827	1844	
1929	1894	1784	1897	1845	1829	1819	1828	
2000	1877	1825	1908	1840	1825	1868	1859	
1841	1840	1833	1781	1859	1835	1844	1916	
1773	1829	1807	1848	1857	1819	1839	1803	
1853	1928	1828	1847	1784	1786	1804	1836	
1925	1928	1908	1828	1842	1781	1853	1810	
1785	1854	1866	1916	1832	1884	1779	1854	
1778	1865	1852	1919	1844	1884	1817	1806	
1845	1787	1896	1927	1856	1832	1870	1860	
1852	1835	1801	1757	1827	1788	1923	1835	
1798	1869	1847	1871	1850	1850	1926	1851	
1822	1813	1825	1856	1798	1874	1867	1864	
1889	1811	1886	1772	1855	1890	1834	1868	
1753	1759	1889	1882	1881	1955	1783	1880	
1851	1792	1812	1813	1894	1820	1932	1911	
1857	1862	1877	1839	1827	1866	1811	1881	
1846	1761	1896	1856	1812	1788	1843	1858	
1860	1829	1782	1759	1790	1813	1814	1786	
1876	1744	1838	1808	1924	1829	1827	1852	
1872	1854	1821	1803	1793	1879	1841	1881	
1855	1921	1861	1785	1815	1830	1796	1856	
1784	1780	1821	1860	1817	1828	1884	1867	
1913	1819	1913	1914	1750	1845	1871	1834	
1821	1869	1846	1911	1826	1854	1865	1862	
1885	1824	1779	1845	1783	1896	1793	1821	
1794	1823	1811	1796	1832	1802	1868	1769	
1869	1783	1885	1845	1855	1816	1816	1864	
1858	1916	1855	1863	1818	1770	1909	1850	
1949	1812	1811	1906	1830	1828	1783	1820	
1832	1834	1925	1797	1847	1856	1954	1845	
1893	1764	1824	1841	1798	1800	1786	1845	
1861	1819	1880	1870	1899	1879	1840	1827	
1833	1837	1748	1887	1805	1766	1875	1825	
1865	1835	1840	1869	1873	1826	1763	1869	
1923	1841	1845	1869	1839	1876	1808	1869	
1825	1896	1820	1801	1833	1831	1769	1862	
1827	1830	1825	1828	1792	1888	1812	1905	
1804	1820	1707	1799	1744	1870	1852	1866	
1845	1815	1859	1854	1843	1715	1864	1824	
1870	1866	1827	1821	1787	1861	1873	1833	
1830	1807	1941	1871	1759	1878	1875	1846	
1797	1827	1838	1849	1846	1802	1812	1796	
1790	1824	1795	1883	1838	1825	1849	1847	
1849	1810	1889	1791	1857	1853	1848	1823	
1887	1896	1857	1805	1847	1786	1853	1866	
1764	1797	1807	1826	1804	1862	1829	1820	
1787	1796	1770	1834	1853	1896	1853	1834	
1836	1874	1881	1835	1858	1872	1812	1801	
1775	1848	1828	1788	1840	1829	1847	1798	
1928	1870	1796	1898	1825	1780	1845	1783	
1905	1909	1824	1738	1777	1774	1827	1814	
1776	1759	1847	1840	1818	1830	1848	1781	
1799	1816	1806	1907	1855	1845	1820	1821	
1809	1864	1841	1880	1872	1833	1804	1810	
1813	1784	1776	1857	1899	1843	1858	1807	
1810	1789	1842	1874	1805	1804	1877	1767	
1844	1828	1748	1835	1841	1853	1857	1788	
1910	1783	1877	1814	1884	1805	1829	1873	
1831	1862	1852	1746	1847	1844	1721	1810	
1876	1753	1832	1852	1752	1856	1795	1815	
1785	1728	1906	1819	1780	1839	1851	1819	
1808	1829	1870	1755	1822	1858	1793	1807	
1901	1838	1868	1804	1822	1839	1776	1798	
1853	1821	1868	1826	1906	1791	1817	1793	
1868	1771	1890	1827	1766	1768	1758	1795	
1814	1844	1875	1829	1882	1830	1858	1830	
1856	1824	1895	1841	1825	1732	1850	1867	
1848	1828	1851	1821	1773	1797	1762	1798	
1825	1838	1814	1805	1777	1863	1865	1776	
1786	1829	1805	1850	1803	1778	1900	1773	
1822	1904	1943	1762	1833	1774	1825	1884	
1824	1748	1844	1818	1775	1836	1850	1874	
1790	1857	1847	1910	1851	1849	1815	1777	
1794	1822	1845	1804	1892	1830	1817	1777	
1804	1781	1869	1823	1926	1837	1848	1793	
1817	1829	1870	1835	1798	1872	1810	1830	
1826	1849	1811	1715	1830	1840	1805	1834	
1801	1890	1773	1849	1738	1815	1848	1791	
1832	1783	1857	1813	1869	1846	1842	1813	
1818	1801	1828	1827	1878	1851	1912	1838	
1787	1808	1855	1893	1792	1741	1780	1847	
1775	1798	1784	1854	1841	1824	1819	1835	
1743	1791	1907	1838	1816	1811	1827	1836	
1802	1794	1823	1763	1863	1801	1911	1914	
1809	1741	1850	1839	1811	1765	1780	1847	
1720	1859	1786	1766	1839	1810	1803	1842	
1849	1822	1902	1787	1778	1775	1796	1849	
1820	1794	1754	1852	1842	1830	1842	1810	
1806	1832	1795	1860	1815	1824	1774	1760	
1800	1723	1799	1804	1777	1811	1846	1851	
1804	1864	1834	1886	1811	1831	1765	1756	
1781	1844	1838	1856	1784	1760	1780	1795	
1766	1791	1849	1789	1832	1688	1789	1792	
1781	1771	1860	1864	1835	1839	1827	1751	
1803	1781	1881	1826	1827	1841	1760	1735	
1864	1819	1777	1835	1841	1774	1736	1780	
1871	1834	1835	1760	1770	1850	1746	1841	
1726	1759	1816	1809	1799	1855	1838	1741	
1831	1857	1839	1789	1845	1801	1812	1918	
1809	1781	1719	1842	1798	1854	1818	1766	
1906	1791	1852	1796	1826	1844	1779	1819	
1785	1857	1842	1783	1862	1858	1818	1799	
1810	1852	1871	1831	1797	1851	1790	1760	
1839	1828	1831	1873	1817	1856	1796	1854	
1847	1851	1762	1801	1836	1807	1728	1791	
1907	1820	1818	1697	1706	1862	1829	1863	
1778	1788	1824	1780	1797	1756	1734	1872	
1811	1707	1826	1830	1753	1866	1838	1819	
1818	1820	1905	1799	1757	1867	1787	1776	
1742	1857	1818	1864	1740	1777	1809	1805	
1767	1796	1802	1736	1701	1860	1867	1910	
1822	1781	1792	1818	1845	1794	1849	1781	
1797	1742	1844	1857	1825	1823	1799	1783	
1795	1814	1829	1796	1797	1783	1868	1887	
1848	1824	1927	1788	1792	1854	1852	1908	
1749	1796	1792	1853	1758	1792	1721	1734	
1768	1775	1842	1788	1819	1805	1778	1836	
1791	1824	1919	1802	1828	1798	1846	1779	
1810	1748	1742	1857	1728	1847	1731	1855	
1756	1785	1820	1871	1791	1790	1840	1843	
1862	1728	1882	1790	1798	1771	1834	1838	
1846	1726	1830	1806	1807	1773	1760	1799	
1827	1775	1819	1771	1814	1774	1849	1787	
1765	1776	1806	1914	1808	1781	1755	1689	
1861	1826	1805	1784	1787	1811	1789	1808	
1749	1813	1838	1783	1748	1793	1733	1775	
1916	1745	1843	1828	1817	1762	1820	1739	
1820	1764	1763	1819	1827	1818	1793	1772	
1823	1862	1801	1873	1790	1765	1776	1835	
1842	1839	1834	1843	1796	1767	1761	1733	
1872	1807	1734	1772	1767	1750	1758	1819	
1784	1764	1780	1850	1753	1818	1855	1804	
1894	1860	1741	1775	1799	1785	1769	1795	
1785	1826	1813	1770	1821	1830	1810	1878	
1868	1801	1802	1830	1833	1856	1823	1810	
1806	1784	1849	1842	1761	1848	1780	1839	
1830	1835	1777	1792	1775	1886	1703	1806	
1854	1784	1828	1782	1751	1836	1758	1844	
1837	1790	1824	1805	1783	1761	1791	1854	
1868	1784	1851	1833	1812	1800	1773	1805	
1773	1863	1829	1717	1835	1776	1751	1847	
1775	1740	1877	1748	1792	1776	1702	1757	
1756	1796	1787	1803	1896	1802	1815	1810	
1779	1740	1746	1751	1804	1814	1782	1741	
1748	1708	1782	1806	1702	1728	1802	1770	
1784	1796	1850	1806	1820	1775	1730	1852	
1812	1839	1760	1825	1804	1756	1724	1818	
1794	1818	1859	1786	1790	1819	1808	1773	
1734	1785	1848	1832	1786	1757	1830	1849	
1698	1850	1880	1827	1798	1785	1812	1764	
1828	1801	1818	1751	1804	1714	1888	1807	
1846	1784	1828	1847	1695	1814	1846	1826	
1843	1807	1816	1792	1815	1795	1828	1830	
1773	1855	1787	1756	1791	1780	1776	1846	
1731	1816	1802	1833	1780	1806	1760	1789	
1771	1787	1783	1738	1730	1757	1716	1793	
1889	1788	1822	1835	1760	1784	1765	1769	
1806	1787	1761	1716	1781	1842	1774	1807	
1790	1848	1737	1753	1794	1764	1830	1767	
1836	1791	1840	1885	1756	1776	1796	1789	
1732	1776	1779	1901	1825	1788	1805	1695	
1809	1765	1780	1770	1791	1747	1742	1863	
1842	1825	1811	1846	1742	1814	1839	1743	
1879	1784	1840	1809	1777	1779	1764	1880	
1792	1782	1756	1793	1763	1798	1783	1813	
1806	1792	1817	1851	1852	1743	1800	1776	
1754	1794	1837	1785	1832	1792	1801	1763	
1815	1842	1799	1756	1802	1741	1838	1791	
1776	1781	1728	1736	1747	1826	1799	1743	
1823	1800	1786	1824	1757	1774	1767	1758	
1772	1847	1735	1831	1750	1752	1749	1766	
1758	1782	1819	1788	1753	1808	1803	1759	
1868	1822	1825	1760	1819	1695	1835	1718	
1824	1812	1795	1732	1783	1800	1790	1815	
1707	1831	1811	1893	1773	1811	1774	1803	
1857	1765	1785	1806	1790	1732	1829	1866	
1700	1838	1809	1809	1776	1793	1768	1798	
1797	1756	1795	1834	1825	1745	1783	1824	
1792	1776	1768	1793	1758	1776	1699	1748	
1709	1810	1848	1762	1808	1739	1813	1776	
1792	1798	1780	1792	1853	1830	1825	1877	
1781	1760	1776	1719	1819	1730	1789	1776	
1760	1778	1752	1744	1866	1832	1749	1720	
1826	1715	1859	1820	1750	1785	1792	1730	
1809	1732	1736	1759	1807	1797	1741	1759	
1832	1795	1741	1856	1822	1779	1731	1765	
1819	1765	1789	1744	1719	1761	1725	1836	
1759	1723	1821	1786	1778	1768	1770	1761	
1830	1773	1790	1805	1743	1793	1838	1736	
1829	1802	1861	1729	1852	1745	1737	1783	
1713	1732	1777	1812	1712	1803	1753	1782	
1769	1735	1805	1789	1774	1839	1773	1666	
1792	1847	1741	1802	1718	1726	1724	1736	
1804	1836	1790	1763	1707	1774	1844	1826	
1819	1696	1791	1850	1746	1823	1749	1783	
1768	1797	1727	1720	1620	1726	1766	1834	
1773	1690	1794	1810	1782	1787	1797	1786	
1782	1849	1726	1833	1714	1751	1757	1687	
1813	1825	1833	1804	1806	1832	1763	1775	
1830	1791	1761	1808	1707	1826	1801	1779	
1800	1717	1798	1803	1728	1783	1790	1799	
1851	1697	1800	1798	1745	1759	1729	1779	
1762	1782	1802	1783	1703	1853	1697	1719	
1743	1758	1825	1744	1706	1770	1778	1833	
1775	1678	1788	1773	1762	1849	1745	1909	
1803	1776	1797	1800	1734	1748	1819	1745	
1793	1725	1746	1790	1767	1754	1728	1741	
1774	1755	1744	1788	1724	1794	1731	1737	
1779	1707	1738	1676	1762	1789	1653	1781	
1772	1752	1784	1811	1772	1789	1815	1727	
1746	1811	1756	1731	1826	1882	1782	1752	
1784	1687	1810	1739	1791	1699	1824	1866	
1765	1737	1724	1771	1729	1756	1805	1760	
1860	1826	1740	1787	1760	1811	1766	1801	
1757	1778	1790	1806	1787	1754	1827	1723	
1766	1704	1764	1806	1822	1768	1707	1822	
1804	1814	1769	1756	1816	1774	1736	1819	
1749	1801	1786	1787	1719	1689	1736	1729	
1755	1800	1784	1725	1777	1676	1813	1711	
1759	1788	1784	1712	1739	1799	1806	1710	
1752	1781	1762	1760	1732	1754	1765	1717	
1840	1777	1794	1727	1776	1774	1748	1755	
1800	1769	1722	1829	1794	1821	1724	1812	
1761	1680	1833	1795	1805	1833	1725	1771	
1763	1760	1789	1775	1811	1763	1727	1793	
1763	1706	1749	1732	1749	1766	1850	1748	
1759	1782	1786	1813	1702	1784	1688	1808	
1794	1723	1735	1801	1767	1772	1755	1769	
1742	1740	1782	1787	1806	1692	1768	1739	
1781	1753	1797	1747	1789	1819	1816	1799	
1789	1749	1734	1747	1749	1703	1753	1706	
1749	1754	1727	1781	1736	1755	1752	1794	
1766	1763	1744	1728	1618	1759	1790	1819	
1720	1734	1734	1763	1732	1810	1748	1798	
1799	1773	1765	1819	1700	1745	1679	1810	
1710	1723	1789	1810	1750	1730	1762	1763	
1774	1724	1739	1712	1755	1850	1740	1694	
1829	1735	1750	1802	1695	1785	1765	1759	
1725	1763	1796	1764	1783	1739	1762	1749	
1773	1730	1789	1749	1729	1732	1736	1691	
1774	1722	1778	1749	1725	1745	1729	1693	
1751	1791	1885	1785	1871	1776	1740	1864	
1780	1698	1835	1723	1724	1785	1769	1715	
1733	1753	1826	1798	1672	1742	1768	1748	
1806	1740	1790	1703	1699	1730	1720	1747	
1720	1747	1789	1771	1801	1724	1720	1839	
1757	1717	1802	1788	1776	1740	1765	1693	
1822	1781	1732	1722	1711	1741	1720	1725	
1735	1750	1744	1734	1736	1689	1733	1794	
1754	1711	1756	1759	1675	1757	1785	1737	
1709	1740	1754	1725	1730	1815	1760	1726	
1706	1750	1787	1792	1784	1750	1735	1663	
1739	1726	1829	1788	1794	1830	1813	1778	
1705	1714	1725	1833	1730	1735	1727	1773	
1828	1768	1696	1785	1775	1737	1754	1786	
1803	1777	1753	1809	1777	1706	1789	1702	
1702	1776	1752	1774	1737	1735	1664	1846	
1734	1710	1848	1779	1769	1794	1731	1702	
1784	1669	1810	1752	1732	1733	1713	1699	
1686	1687	1763	1734	1755	1802	1701	1710	
1766	1783	1820	1768	1760	1714	1793	1709	
1784	1711	1696	1805	1683	1663	1765	1790	
1789	1759	1750	1742	1748	1820	1750	1813	
1740	1702	1755	1741	1622	1776	1690	1707	
1712	1771	1700	1678	1676	1759	1658	1682	
1725	1693	1771	1704	1678	1721	1753	1769	
1771	1685	1797	1777	1833	1744	1692	1720	
1751	1669	1732	1864	1719	1717	1718	1710	
1763	1798	1678	1682	1716	1794	1764	1874	
1816	1752	1801	1750	1774	1728	1761	1672	
1693	1691	1692	1713	1734	1713	1719	1707	
1688	1751	1812	1773	1735	1659	1730	1681	
1767	1693	1735	1745	1761	1724	1664	1844	
1755	1629	1753	1737	1768	1720	1781	1674	
1792	1754	1752	1787	1760	1784	1770	1807	
1741	1784	1743	1829	1702	1786	1766	1695	
1725	1684	1753	1727	1722	1784	1781	1850	
1688	1733	1762	1706	1740	1808	1712	1785	
1747	1694	1806	1740	1742	1669	1738	1778	
1740	1737	1743	1682	1747	1743	1728	1811	
1691	1648	1767	1784	1745	1641	1755	1730	
1732	1760	1751	1691	1716	1706	1793	1675	
1732	1709	1692	1769	1738	1782	1736	1844	
1654	1749	1748	1807	1798	1772	1786	1773	
1684	1674	1716	1681	1720	1781	1818	1719	
1743	1734	1799	1718	1701	1708	1738	1735	
1763	1745	1819	1743	1768	1686	1737	1726	
1751	1742	1777	1737	1710	1715	1698	1695	
1703	1838	1667	1747	1705	1751	1722	1735	
1708	1707	1720	1706	1761	1718	1672	1718	
1646	1730	1807	1748	1705	1764	1789	1719	
1750	1765	1732	1755	1685	1762	1750	1712	
1689	1742	1827	1749	1719	1756	1712	1708	
1746	1694	1712	1757	1693	1760	1706	1770	
1691	1707	1727	1746	1795	1750	1735	1694	
1733	1722	1836	1708	1685	1707	1748	1708	
1753	1666	1728	1750	1648	1726	1818	1684	
1817	1702	1745	1734	1753	1710	1709	1706	
1713	1761	1743	1781	1744	1688	1754	1800	
1742	1686	1808	1793	1683	1701	1743	1729	
1646	1626	1701	1814	1735	1720	1712	1785	
1747	1702	1730	1709	1736	1776	1786	1749	
1617	1749	1759	1660	1767	1668	1701	1677	
1765	1717	1716	1722	1701	1733	1681	1735	
1751	1665	1725	1728	1681	1755	1748	1752	
1718	1713	1744	1748	1735	1779	1747	1741	
1712	1689	1697	1765	1760	1744	1768	1735	
1693	1789	1709	1684	1716	1706	1735	1721	
1664	1688	1784	1770	1710	1718	1763	1711	
1766	1699	1772	1697	1707	1747	1777	1722	
1742	1645	1739	1770	1736	1738	1744	1649	
1804	1729	1724	1668	1680	1726	1770	1746	
1748	1710	1709	1755	1621	1758	1664	1681	
1775	1677	1705	1656	1631	1739	1756	1745	
1662	1762	1765	1810	1797	1772	1707	1644	
1775	1726	1774	1723	1671	1731	1656	1657	
1691	1723	1663	1751	1670	1680	1713	1712	
1699	1689	1742	1769	1696	1723	1692	1759	
1676	1758	1776	1761	1694	1702	1703	1697	
1719	1658	1705	1694	1747	1714	1656	1729	
1686	1666	1730	1706	1654	1748	1720	1742	
1688	1718	1725	1690	1714	1736	1691	1659	
1654	1724	1770	1672	1725	1769	1777	1845	
1751	1767	1651	1715	1663	1750	1742	1734	
1777	1734	1696	1784	1715	1606	1699	1692	
1709	1701	1743	1701	1705	1686	1723	1735	
1744	1746	1731	1758	1658	1663	1688	1673	
1737	1737	1780	1666	1719	1732	1753	1659	
1790	1753	1735	1729	1643	1689	1683	1737	
1690	1730	1774	1685	1794	1640	1684	1754	
1751	1743	1773	1668	1634	1756	1757	1682	
1706	1660	1741	1718	1680	1655	1678	1716	
1704	1622	1735	1606	1749	1663	1659	1728	
1739	1720	1720	1704	1715	1768	1795	1806	
1714	1671	1723	1676	1681	1694	1767	1723	
1815	1645	1730	1690	1680	1730	1816	1796	
1719	1691	1763	1783	1603	1694	1748	1730	
1746	1761	1748	1751	1711	1699	1698	1689	
1750	1709	1764	1697	1777	1678	1669	1687	
1783	1767	1706	1719	1780	1594	1688	1765	
1683	1672	1799	1725	1729	1734	1788	1661	
1716	1707	1734	1661	1657	1664	1737	1657	
1768	1763	1749	1731	1666	1669	1687	1705	
1633	1734	1731	1752	1692	1678	1764	1753	
1755	1762	1712	1734	1697	1715	1671	1693	
1699	1651	1726	1654	1739	1692	1748	1711	
1836	1706	1727	1746	1707	1723	1736	1770	
1664	1749	1714	1715	1657	1712	1691	1765	
1689	1706	1729	1730	1613	1715	1734	1782	
1679	1686	1653	1667	1714	1632	1787	1727	
1656	1776	1670	1752	1716	1682	1682	1654	
1686	1728	1714	1712	1670	1715	1709	1764	
1717	1717	1786	1714	1711	1726	1750	1760	
1738	1718	1736	1759	1766	1654	1702	1785	
1742	1736	1733	1691	1735	1604	1724	1729	
1617	1660	1686	1647	1740	1681	1702	1657	
1753	1705	1662	1631	1695	1677	1769	1676	
1748	1737	1721	1738	1738	1735	1771	1654	
1660	1708	1717	1705	1749	1727	1775	1668	
1660	1749	1739	1733	1680	1752	1675	1653	
1749	1733	1691	1704	1672	1683	1709	1759	
1771	1695	1733	1688	1603	1704	1660	1769	
1649	1628	1629	1726	1727	1713	1678	1700	
1736	1729	1686	1719	1669	1718	1694	1730	
1717	1729	1676	1687	1659	1665	1705	1666	
1718	1677	1640	1726	1702	1679	1663	1788	
1707	1690	1701	1743	1740	1692	1681	1694	
1681	1696	1699	1667	1662	1779	1623	1734	
1720	1685	1801	1660	1673	1728	1766	1662	
1678	1701	1688	1712	1616	1799	1678	1712	
1756	1730	1709	1717	1779	1702	1649	1676	
1630	1654	1787	1625	1674	1717	1734	1670	
1738	1734	1717	1743	1746	1704	1700	1685	
1712	1716	1740	1734	1637	1715	1675	1679	
1662	1694	1725	1725	1691	1780	1685	1661	
1732	1644	1672	1666	1657	1680	1713	1703	
1704	1663	1724	1651	1677	1685	1719	1782	
1700	1648	1758	1674	1701	1702	1675	1702	
1694	1712	1693	1734	1647	1677	1677	1733	
1677	1672	1646	1666	1737	1741	1686	1708	
1666	1763	1638	1657	1650	1658	1722	1776	
1640	1701	1670	1733	1682	1704	1674	1691	
1655	1698	1750	1760	1704	1582	1693	1699	
1717	1650	1685	1702	1594	1721	1715	1768	
1730	1685	1776	1726	1724	1593	1685	1706	
1712	1620	1681	1676	1702	1683	1707	1705	
1689	1667	1790	1721	1655	1739	1733	1685	
1649	1683	1672	1713	1675	1629	1732	1718	
1711	1666	1672	1782	1607	1740	1666	1681	
1725	1783	1787	1726	1688	1688	1727	1668	
1563	1722	1699	1608	1693	1706	1708	1676	
1674	1725	1697	1805	1694	1667	1683	1698	
1623	1693	1617	1701	1742	1658	1669	1721	
1787	1656	1626	1652	1647	1818	1682	1751	
1626	1689	1702	1696	1658	1709	1638	1700	
1673	1672	1728	1672	1711	1630	1658	1655	
1761	1637	1656	1757	1684	1616	1718	1672	
1717	1718	1680	1677	1637	1689	1667	1694	
1709	1679	1706	1726	1745	1736	1710	1690	
1655	1658	1723	1688	1678	1624	1700	1696	
1656	1627	1716	1694	1631	1682	1652	1620	
1617	1733	1637	1729	1690	1702	1630	1662	
1770	1635	1723	1716	1739	1721	1721	1699	
1699	1624	1689	1699	1730	1623	1679	1637	
1744	1648	1755	1664	1642	1770	1697	1742	
1694	1704	1686	1608	1632	1660	1612	1672	
1692	1706	1715	1686	1683	1674	1700	1644	
1684	1646	1693	1651	1641	1766	1645	1674	
1694	1632	1690	1752	1683	1564	1701	1612	
1659	1671	1758	1676	1689	1672	1666	1714	
1670	1644	1861	1703	1755	1723	1662	1650	
1682	1607	1798	1653	1666	1727	1705	1765	
1624	1656	1628	1641	1610	1646	1683	1761	
1666	1615	1690	1701	1584	1649	1634	1644	
1727	1753	1682	1653	1631	1612	1670	1704	
1668	1660	1722	1713	1638	1677	1695	1712	
1717	1693	1709	1596	1704	1669	1635	1701	
1620	1690	1707	1672	1621	1690	1701	1637	
1668	1728	1699	1649	1667	1646	1658	1731	
1698	1732	1662	1653	1680	1754	1646	1727	
1684	1693	1725	1652	1653	1658	1658	1759	
1684	1689	1710	1607	1676	1642	1585	1713	
1676	1695	1740	1690	1678	1701	1688	1657	
1661	1679	1711	1668	1665	1728	1650	1659	
1678	1713	1649	1668	1631	1662	1754	1765	
1631	1621	1691	1692	1644	1659	1672	1694	
1607	1669	1654	1666	1708	1691	1693	1687	
1778	1589	1741	1702	1580	1655	1700	1667	
1655	1611	1697	1684	1670	1619	1687	1697	
1729	1569	1696	1720	1673	1676	1712	1629	
1732	1725	1645	1670	1655	1696	1657	1645	
1680	1648	1632	1646	1636	1651	1660	1670	
1720	1776	1674	1671	1647	1707	1645	1655	
1652	1724	1625	1669	1649	1614	1677	1637	
1718	1667	1712	1659	1678	1678	1587	1685	
1642	1679	1653	1635	1719	1633	1710	1645	
1711	1622	1663	1639	1589	1720	1690	1720	
1669	1614	1602	1624	1746	1680	1666	1671	
1660	1625	1741	1669	1699	1612	1662	1741	
1636	1701	1709	1670	1679	1684	1718	1630	
1631	1630	1710	1671	1746	1662	1584	1666	
1667	1737	1690	1691	1664	1722	1691	1693	
1669	1612	1556	1622	1707	1623	1715	1661	
1640	1641	1634	1690	1699	1720	1611	1699	
1671	1651	1682	1675	1666	1636	1693	1727	
1633	1595	1611	1700	1674	1692	1676	1649	
1625	1669	1592	1666	1622	1653	1617	1674	
1667	1644	1590	1672	1633	1674	1667	1653	
1637	1680	1637	1735	1647	1693	1660	1692	
1620	1702	1702	1659	1629	1608	1659	1658	
1667	1657	1680	1671	1631	1607	1651	1669	
1664	1588	1625	1668	1608	1645	1602	1687	
1681	1622	1631	1669	1614	1598	1695	1605	
1678	1664	1689	1651	1633	1637	1649	1630	
1709	1689	1709	1677	1643	1607	1634	1574	
1696	1627	1711	1682	1650	1689	1678	1680	
1689	1624	1741	1629	1651	1647	1663	1667	
1639	1616	1734	1663	1679	1576	1651	1674	
1701	1593	1705	1685	1735	1711	1588	1646	
1670	1694	1591	1630	1660	1584	1708	1716	
1597	1624	1678	1691	1677	1674	1625	1712	
1656	1679	1662	1634	1634	1603	1603	1627	
1641	1587	1658	1673	1631	1610	1635	1695	
1695	1697	1696	1697	1705	1664	1634	1650	
1616	1636	1687	1563	1672	1620	1638	1664	
1632	1674	1663	1654	1692	1650	1615	1641	
1683	1637	1655	1663	1608	1660	1695	1637	
1693	1687	1670	1669	1578	1611	1683	1590	
1649	1655	1652	1642	1615	1706	1662	1649	
1566	1664	1644	1677	1600	1618	1626	1619	
1554	1629	1648	1647	1622	1671	1675	1630	
1698	1666	1687	1652	1587	1489	1634	1678	
1687	1639	1620	1693	1677	1658	1600	1612	
1617	1696	1596	1646	1609	1643	1613	1627	
1546	1617	1587	1570	1683	1568	1665	1581	
1588	1703	1605	1646	1636	1658	1625	1648	
1652	1585	1692	1654	1633	1634	1675	1632	
1722	1665	1632	1632	1584	1640	1698	1656	
1704	1621	1683	1603	1585	1637	1612	1694	
1655	1631	1671	1647	1620	1629	1678	1624	
1689	1639	1756	1599	1680	1663	1551	1670	
1572	1623	1645	1688	1713	1645	1651	1565	
1676	1726	1570	1643	1625	1628	1642	1600	
1589	1658	1611	1691	1633	1681	1664	1603	
1678	1609	1624	1679	1583	1645	1587	1629	
1693	1688	1670	1660	1687	1665	1608	1682	
1652	1653	1607	1596	1615	1604	1696	1661	
1720	1620	1639	1666	1650	1667	1659	1589	
1624	1703	1672	1628	1662	1675	1627	1679	
1724	1630	1641	1628	1614	1641	1662	1579	
1688	1649	1656	1649	1657	1650	1579	1634	
1645	1572	1637	1647	1646	1638	1662	1620	
1601	1634	1652	1613	1620	1644	1644	1701	
1640	1633	1681	1678	1583	1550	1590	1532	
1560	1618	1636	1604	1689	1639	1556	1605	
1580	1664	1659	1633	1577	1678	1676	1725	
1639	1687	1670	1573	1656	1672	1645	1683	
1687	1623	1601	1611	1584	1682	1621	1705	
1649	1624	1678	1677	1610	1675	1607	1717	
1618	1609	1697	1646	1629	1671	1649	1606	
1684	1571	1673	1591	1607	1574	1672	1649	
1605	1616	1716	1656	1657	1688	1634	1550	
1621	1663	1672	1594	1700	1583	1655	1685	
1622	1582	1744	1608	1522	1642	1698	1602	
1589	1620	1646	1642	1642	1620	1638	1658	
1650	1654	1638	1640	1594	1596	1622	1673	
1618	1652	1606	1685	1597	1623	1577	1671	
1606	1631	1725	1632	1673	1655	1643	1674	
1607	1638	1617	1638	1631	1660	1638	1685	
1653	1618	1648	1649	1642	1718	1637	1593	
1633	1616	1662	1729	1646	1593	1624	1638	
1593	1574	1655	1719	1670	1679	1641	1531	
1645	1680	1629	1668	1649	1603	1637	1632	
1602	1700	1653	1560	1647	1623	1617	1593	
1645	1652	1651	1578	1612	1600	1603	1606	
1564	1653	1617	1614	1625	1624	1709	1620	
1705	1611	1706	1649	1624	1642	1651	1594	
1649	1625	1657	1682	1612	1673	1644	1604	
1588	1689	1713	1692	1635	1582	1629	1590	
1628	1709	1647	1592	1666	1614	1561	1629	
1681	1624	1650	1616	1603	1643	1608	1607	
1648	1607	1608	1633	1650	1619	1610	1655	
1584	1546	1655	1576	1615	1632	1591	1673	
1619	1671	1620	1596	1562	1648	1660	1593	
1582	1541	1662	1642	1625	1566	1574	1627	
1645	1580	1643	1556	1543	1572	1607	1641	
1580	1571	1650	1607	1616	1714	1577	1629	
1619	1632	1684	1655	1595	1640	1598	1599	
1636	1627	1644	1564	1633	1606	1623	1542	
1660	1587	1548	1626	1621	1607	1662	1706	
1578	1657	1659	1618	1666	1604	1659	1685	
1620	1569	1579	1659	1618	1573	1662	1599	
1630	1601	1592	1645	1628	1662	1648	1581	
1609	1646	1627	1602	1592	1534	1619	1611	
1576	1612	1545	1621	1692	1611	1600	1685	
1654	1655	1595	1615	1588	1600	1687	1624	
1580	1564	1663	1616	1649	1556	1670	1598	
1600	1594	1644	1576	1641	1673	1623	1622	
1590	1679	1605	1663	1592	1570	1647	1615	
1639	1595	1683	1601	1642	1525	1625	1648	
1721	1586	1715	1586	1619	1589	1694	1577	
1606	1608	1686	1578	1607	1669	1616	1557	
1604	1598	1693	1548	1647	1595	1602	1609	
1605	1646	1661	1632	1624	1565	1578	1587	
1702	1613	1654	1676	1714	1638	1618	1606	
1709	1642	1638	1627	1648	1606	1653	1617	
1643	1660	1598	1568	1630	1633	1594	1614	
1607	1569	1699	1587	1550	1647	1571	1621	
1606	1613	1684	1592	1646	1594	1598	1641	
1584	1584	1639	1620	1591	1641	1613	1557	
1671	1589	1591	1547	1595	1667	1664	1631	
1651	1595	1577	1543	1598	1646	1622	1588	
1567	1628	1624	1603	1615	1666	1621	1573	
1618	1621	1597	1637	1630	1644	1617	1557	
1616	1561	1644	1573	1588	1628	1557	1637	
1653	1630	1629	1628	1574	1534	1655	1619	
1655	1595	1571	1649	1673	1592	1615	1675	
1581	1610	1644	1633	1552	1623	1585	1560	
1656	1546	1673	1646	1662	1547	1556	1595	
1677	1603	1579	1527	1595	1633	1589	1590	
1611	1578	1702	1631	1591	1590	1624	1605	
1580	1586	1567	1671	1646	1622	1610	1577	
1651	1619	1651	1677	1643	1608	1665	1588	
1570	1628	1665	1565	1595	1610	1575	1605	
1634	1664	1665	1609	1635	1676	1626	1681	
1672	1585	1599	1643	1613	1604	1587	1622	
1660	1625	1571	1644	1612	1649	1626	1575	
1598	1547	1509	1543	1639	1562	1632	1623	
1602	1608	1613	1589	1705	1540	1577	1622	
1602	1525	1659	1606	1553	1641	1615	1577	
1637	1692	1650	1600	1636	1536	1622	1569	
1598	1573	1582	1640	1667	1568	1543	1580	
1608	1673	1659	1611	1576	1609	1635	1617	
1597	1617	1659	1572	1563	1611	1590	1600	
1562	1649	1584	1540	1554	1581	1629	1595	
1582	1626	1575	1626	1627	1639	1581	1669	
1606	1667	1638	1617	1576	1591	1559	1596	
1572	1628	1599	1611	1596	1552	1592	1691	
1641	1608	1580	1630	1554	1644	1568	1554	
1683	1569	1621	1621	1646	1573	1646	1635	
1670	1513	1622	1621	1541	1594	1577	1654	
1630	1655	1672	1631	1633	1622	1683	1593	
1614	1617	1653	1546	1578	1536	1632	1657	
1594	1600	1563	1626	1647	1629	1624	1571	
1657	1612	1624	1603	1632	1578	1548	1659	
1647	1573	1677	1596	1680	1600	1606	1560	
1636	1616	1602	1619	1577	1600	1582	1594	
1558	1577	1622	1589	1631	1650	1506	1643	
1599	1584	1556	1622	1635	1567	1604	1602	
1565	1525	1656	1559	1553	1580	1589	1635	
1553	1595	1580	1622	1561	1633	1549	1637	
1655	1559	1607	1608	1582	1632	1575	1539	
1633	1572	1579	1601	1681	1597	1539	1611	
1645	1544	1675	1552	1614	1603	1594	1601	
1635	1571	1618	1539	1605	1569	1504	1632	
1622	1626	1553	1602	1567	1634	1606	1647	
1580	1563	1627	1588	1547	1571	1529	1586	
1480	1490	1687	1602	1552	1588	1646	1540	
1544	1659	1601	1600	1606	1681	1561	1552	
1526	1577	1608	1558	1541	1552	1610	1586	
1670	1532	1558	1607	1553	1573	1533	1578	
1618	1560	1614	1591	1543	1636	1517	1556	
1600	1516	1560	1525	1578	1611	1658	1593	
1569	1617	1613	1629	1603	1592	1571	1592	
1630	1600	1502	1597	1578	1517	1591	1558	
1652	1581	1583	1608	1579	1590	1617	1580	
1604	1582	1598	1605	1557	1551	1583	1616	
1583	1553	1563	1595	1609	1579	1622	1589	
1575	1539	1581	1598	1536	1615	1601	1604	
1718	1600	1570	1576	1555	1588	1617	1570	
1590	1541	1585	1551	1569	1610	1618	1547	
1522	1639	1610	1641	1549	1578	1537	1552	
1599	1590	1638	1588	1539	1572	1576	1564	
1599	1550	1585	1561	1569	1592	1607	1598	
1589	1573	1560	1544	1579	1540	1585	1557	
1646	1579	1571	1558	1562	1634	1586	1506	
1550	1570	1579	1537	1662	1576	1608	1595	
1552	1577	1595	1590	1599	1572	1584	1504	
1551	1566	1573	1559	1550	1609	1563	1671	
1525	1585	1657	1512	1578	1639	1550	1608	
1665	1567	1615	1614	1584	1605	1509	1536	
1643	1527	1557	1513	1630	1572	1565	1517	
1655	1552	1597	1655	1612	1601	1619	1598	
1539	1554	1560	1584	1557	1577	1543	1642	
1613	1561	1582	1538	1567	1596	1591	1521	
1492	1542	1587	1621	1549	1545	1512	1601	
1648	1585	1587	1580	1584	1622	1578	1501	
1544	1527	1584	1583	1563	1582	1607	1525	
1550	1596	1504	1577	1568	1538	1504	1630	
1602	1583	1565	1599	1510	1592	1610	1604	
1540	1584	1594	1589	1537	1575	1565	1552	
1623	1571	1608	1550	1547	1574	1553	1571	
1596	1547	1560	1576	1634	1567	1569	1622	
1541	1545	1618	1544	1611	1577	1527	1579	
1490	1592	1553	1598	1565	1621	1528	1588	
1661	1599	1608	1579	1609	1498	1610	1586	
1619	1518	1564	1538	1579	1557	1565	1534	
1590	1591	1527	1566	1452	1578	1630	1605	
1624	1550	1507	1505	1449	1623	1542	1505	
1560	1542	1646	1545	1601	1591	1548	1542	
1565	1539	1603	1646	1544	1604	1536	1628	
1573	1527	1638	1603	1531	1532	1496	1506	
1633	1541	1625	1415	1548	1635	1607	1565	
1593	1588	1506	1599	1557	1635	1603	1610	
1553	1643	1568	1598	1587	1572	1584	1568	
1583	1503	1539	1657	1593	1616	1611	1642	
1573	1606	1583	1573	1584	1505	1529	1584	
1543	1507	1582	1582	1576	1527	1570	1561	
1600	1577	1530	1555	1548	1565	1548	1520	
1638	1527	1620	1624	1651	1538	1622	1600	
1553	1523	1580	1552	1586	1568	1563	1545	
1591	1514	1548	1544	1595	1570	1607	1470	
1509	1555	1621	1567	1612	1587	1545	1560	
1535	1518	1536	1589	1565	1584	1554	1546	
1554	1589	1544	1527	1525	1558	1512	1550	
1593	1502	1583	1538	1543	1602	1517	1619	
1606	1559	1629	1599	1525	1573	1616	1580	
1582	1574	1519	1617	1497	1599	1521	1612	
1525	1581	1538	1595	1543	1663	1571	1498	
1546	1558	1499	1591	1598	1557	1609	1551	
1478	1607	1566	1512	1580	1532	1517	1589	
1637	1578	1521	1538	1571	1562	1552	1561	
1618	1568	1527	1517	1580	1505	1597	1528	
1559	1563	1536	1537	1512	1652	1559	1537	
1601	1549	1598	1569	1542	1632	1524	1549	
1588	1502	1606	1532	1548	1530	1595	1587	
1592	1578	1558	1566	1591	1527	1558	1566	
1523	1550	1642	1517	1554	1533	1565	1528	
1621	1601	1558	1470	1533	1537	1566	1618	
1577	1607	1541	1629	1513	1526	1579	1604	
1593	1546	1522	1556	1561	1532	1538	1543	
1589	1499	1607	1585	1571	1560	1507	1482	
1522	1560	1568	1464	1545	1563	1572	1636	
1500	1488	1627	1521	1516	1512	1579	1593	
1586	1552	1601	1495	1546	1529	1555	1549	
1579	1554	1534	1601	1498	1468	1605	1542	
1560	1646	1554	1496	1538	1561	1559	1646	
1556	1513	1563	1458	1580	1592	1505	1576	
1556	1596	1501	1552	1571	1545	1601	1516	
1549	1561	1509	1610	1510	1532	1526	1502	
1583	1599	1557	1547	1547	1527	1599	1531	
1552	1540	1603	1537	1615	1526	1560	1535	
1568	1542	1561	1519	1498	1587	1569	1490	
1575	1519	1571	1481	1507	1585	1599	1604	
1595	1535	1566	1580	1578	1519	1588	1554	
1585	1527	1549	1547	1534	1578	1558	1543	
1521	1498	1500	1555	1591	1531	1547	1624	
1501	1512	1548	1529	1495	1610	1561	1518	
1596	1535	1546	1542	1537	1550	1567	1665	
1570	1479	1572	1574	1478	1525	1524	1622	
1564	1528	1585	1548	1536	1495	1474	1547	
1522	1561	1566	1531	1556	1530	1464	1553	
1551	1606	1535	1577	1542	1506	1619	1538	
1529	1530	1514	1520	1495	1511	1540	1557	
1564	1518	1549	1563	1570	1513	1576	1483	
1612	1523	1514	1519	1482	1471	1663	1523	
1511	1407	1576	1525	1575	1520	1548	1601	
1530	1540	1524	1522	1539	1609	1557	1594	
1528	1539	1534	1543	1591	1575	1544	1569	
1602	1597	1568	1577	1533	1526	1537	1546	
1528	1499	1570	1475	1659	1558	1505	1532	
1543	1506	1550	1544	1454	1502	1564	1492	
1536	1514	1542	1560	1521	1503	1550	1534	
1497	1515	1612	1551	1578	1565	1501	1473	
1558	1522	1523	1545	1530	1550	1562	1516	
1479	1596	1512	1403	1527	1565	1508	1410	
1563	1514	1616	1589	1460	1541	1483	1508	
1578	1470	1606	1563	1498	1555	1567	1578	
1505	1574	1539	1539	1526	1520	1604	1453	
1526	1520	1612	1565	1474	1541	1601	1547	
1451	1533	1529	1453	1491	1558	1537	1495	
1539	1483	1496	1476	1494	1534	1555	1531	
1479	1591	1556	1494	1497	1516	1515	1522	
1510	1568	1552	1504	1597	1436	1619	1548	
1513	1609	1565	1547	1624	1571	1510	1538	
1546	1544	1584	1491	1555	1504	1545	1495	
1533	1514	1509	1514	1487	1561	1636	1545	
1491	1559	1530	1505	1503	1601	1605	1582	
1559	1554	1540	1542	1524	1593	1531	1548	
1517	1464	1440	1561	1531	1491	1585	1501	
1587	1560	1521	1518	1480	1533	1522	1505	
1540	1524	1591	1532	1566	1517	1488	1559	
1510	1529	1530	1503	1506	1486	1528	1491	
1566	1538	1503	1619	1523	1588	1549	1486	
1586	1513	1577	1532	1497	1561	1543	1474	
1565	1546	1491	1527	1522	1563	1510	1559	
1572	1522	1486	1526	1510	1523	1512	1536	
1550	1514	1597	1454	1561	1524	1520	1568	
1491	1541	1600	1535	1573	1563	1566	1514	
1470	1452	1488	1532	1487	1558	1522	1596	
1523	1547	1515	1513	1514	1450	1513	1502	
1554	1558	1509	1537	1548	1546	1588	1533	
1518	1498	1443	1537	1547	1529	1519	1514	
1487	1510	1588	1579	1493	1527	1564	1519	
1550	1446	1563	1457	1475	1590	1483	1571	
1591	1531	1502	1576	1522	1541	1522	1550	
1505	1477	1507	1577	1503	1562	1557	1525	
1500	1448	1564	1554	1497	1475	1518	1569	
1588	1525	1548	1540	1513	1531	1557	1615	
1522	1576	1550	1617	1522	1544	1544	1508	
1546	1528	1526	1459	1528	1486	1476	1492	
1504	1515	1503	1543	1476	1523	1479	1511	
1453	1480	1621	1498	1491	1608	1510	1493	
1504	1481	1513	1517	1486	1564	1585	1518	
1500	1499	1599	1522	1596	1540	1523	1499	
1587	1508	1527	1549	1490	1510	1473	1516	
1552	1504	1571	1533	1531	1542	1560	1571	
1489	1478	1547	1467	1508	1425	1477	1494	
1486	1514	1526	1552	1457	1437	1525	1522	
1460	1539	1481	1511	1486	1545	1492	1468	
1511	1533	1493	1593	1563	1499	1508	1610	
1487	1503	1602	1523	1546	1480	1555	1511	
1520	1541	1464	1500	1591	1452	1506	1459	
1571	1496	1489	1484	1506	1516	1461	1540	
1474	1551	1522	1509	1467	1498	1471	1532	
1528	1557	1557	1450	1525	1495	1534	1491	
1481	1498	1541	1504	1542	1485	1499	1450	
1476	1569	1491	1567	1501	1493	1452	1577	
1603	1475	1574	1522	1492	1475	1551	1515	
1556	1549	1445	1532	1584	1489	1417	1507	
1501	1481	1581	1539	1554	1529	1508	1512	
1519	1533	1500	1476	1529	1463	1518	1463	
1451	1503	1521	1486	1498	1512	1502	1491	
1516	1552	1499	1510	1455	1535	1536	1543	
1579	1565	1558	1469	1519	1477	1519	1445	
1463	1474	1572	1490	1526	1567	1516	1529	
1514	1512	1508	1441	1586	1549	1526	1477	
1465	1452	1599	1459	1455	1457	1447	1510	
1552	1462	1534	1484	1500	1511	1429	1531	
1532	1467	1550	1538	1549	1561	1477	1534	
1575	1519	1600	1558	1431	1549	1540	1481	
1575	1594	1517	1586	1536	1483	1488	1457	
1505	1499	1503	1503	1454	1556	1457	1540	
1470	1526	1527	1474	1476	1449	1564	1517	
1562	1482	1502	1552	1467	1503	1551	1545	
1540	1557	1521	1510	1502	1523	1498	1486	
1486	1532	1523	1516	1522	1572	1421	1575	
1554	1457	1523	1437	1500	1495	1497	1576	
1489	1461	1492	1471	1441	1489	1543	1514	
1492	1502	1540	1474	1507	1515	1602	1469	
1465	1533	1501	1468	1486	1487	1461	1537	
1535	1529	1523	1426	1491	1507	1506	1417	
1538	1485	1533	1559	1486	1553	1450	1448	
1496	1580	1488	1561	1544	1534	1542	1455	
1461	1475	1471	1497	1562	1486	1489	1527	
1479	1467	1555	1568	1532	1476	1538	1505	
1474	1520	1515	1535	1530	1528	1477	1501	
1481	1494	1510	1493	1481	1379	1542	1537	
1445	1427	1550	1505	1515	1576	1528	1488	
1480	1436	1497	1535	1511	1538	1501	1533	
1529	1464	1557	1456	1430	1476	1528	1540	
1520	1496	1443	1520	1513	1455	1511	1475	
1487	1517	1472	1501	1548	1522	1517	1484	
1452	1511	1495	1480	1523	1417	1488	1548	
1498	1573	1479	1530	1531	1469	1456	1544	
1480	1594	1461	1546	1475	1503	1446	1425	
1484	1511	1519	1496	1593	1519	1437	1488	
1469	1466	1458	1564	1501	1470	1546	1445	
1519	1457	1573	1507	1489	1540	1553	1480	
1479	1502	1539	1523	1513	1518	1469	1519	
1409	1580	1530	1532	1465	1526	1451	1498	
1490	1474	1502	1446	1496	1553	1476	1436	
1577	1523	1455	1469	1398	1499	1528	1469	
1466	1479	1542	1498	1487	1493	1497	1463	
1407	1490	1499	1477	1512	1532	1533	1457	
1528	1511	1472	1528	1576	1514	1465	1477	
1517	1432	1502	1446	1422	1470	1532	1486	
1474	1462	1482	1554	1525	1501	1517	1560	
1508	1493	1502	1498	1540	1506	1495	1563	
1464	1479	1655	1463	1510	1488	1475	1459	
1401	1559	1490	1463	1482	1496	1557	1472	
1554	1502	1454	1525	1539	1493	1467	1564	
1418	1459	1465	1436	1453	1461	1502	1471	
1482	1470	1453	1476	1498	1435	1460	1541	
1478	1562	1537	1508	1531	1553	1456	1516	
1503	1462	1530	1511	1396	1494	1474	1486	
1442	1468	1517	1432	1491	1459	1483	1400	
1508	1501	1458	1448	1465	1530	1390	1481	
1458	1449	1472	1429	1459	1520	1476	1502	
1418	1469	1487	1562	1459	1475	1476	1472	
1503	1420	1518	1524	1470	1498	1532	1549	
1462	1390	1510	1473	1446	1472	1473	1516	
1462	1499	1565	1490	1462	1509	1550	1581	
1495	1461	1491	1425	1424	1445	1563	1539	
1531	1484	1489	1496	1419	1512	1446	1498	
1533	1523	1479	1470	1511	1471	1447	1432	
1455	1532	1516	1395	1428	1431	1491	1440	
1482	1491	1488	1428	1454	1530	1398	1532	
1453	1402	1440	1509	1468	1472	1391	1428	
1483	1448	1497	1485	1453	1511	1452	1472	
1449	1434	1450	1418	1499	1484	1457	1470	
1473	1424	1499	1468	1536	1468	1453	1459	
1432	1452	1483	1438	1469	1506	1475	1527	
1500	1463	1456	1519	1497	1465	1486	1465	
1493	1458	1478	1490	1409	1499	1464	1557	
1457	1446	1496	1524	1493	1529	1530	1494	
1476	1476	1496	1541	1481	1465	1468	1472	
1464	1418	1531	1444	1468	1459	1433	1366	
1463	1515	1522	1464	1535	1549	1428	1475	
1539	1525	1509	1424	1467	1465	1468	1364	
1447	1421	1447	1458	1523	1446	1421	1492	
1452	1459	1446	1474	1420	1427	1505	1486	
1515	1456	1475	1534	1487	1433	1434	1497	
1483	1396	1508	1433	1491	1512	1530	1424	
1498	1534	1501	1456	1508	1477	1475	1488	
1472	1472	1464	1479	1493	1444	1463	1507	
1472	1533	1443	1466	1430	1489	1452	1421	
1529	1471	1459	1461	1437	1429	1510	1554	
1502	1423	1449	1472	1499	1449	1461	1446	
1481	1458	1544	1467	1485	1488	1422	1463	
1513	1482	1426	1426	1504	1401	1456	1476	
1489	1469	1523	1412	1447	1456	1538	1513	
1395	1446	1436	1428	1433	1442	1366	1478	
1459	1437	1479	1486	1417	1457	1473	1500	
1476	1436	1463	1435	1416	1476	1438	1445	
1403	1484	1483	1427	1474	1479	1512	1457	
1496	1401	1519	1499	1445	1458	1429	1440	
1453	1441	1510	1460	1474	1443	1453	1453	
1445	1464	1476	1427	1435	1384	1492	1526	
1490	1437	1451	1453	1465	1393	1436	1468	
1489	1470	1382	1442	1430	1444	1395	1398	
1456	1493	1416	1495	1405	1444	1455	1471	
1477	1498	1457	1424	1447	1494	1441	1455	
1527	1405	1440	1401	1465	1426	1432	1527	
1517	1483	1515	1450	1431	1401	1494	1471	
1427	1453	1516	1490	1459	1430	1437	1399	
1492	1446	1419	1441	1457	1505	1468	1445	
1502	1499	1458	1462	1357	1457	1487	1447	
1502	1439	1552	1454	1428	1462	1409	1465	
1462	1497	1510	1449	1499	1458	1439	1476	
1459	1488	1500	1409	1416	1437	1430	1419	
1503	1490	1485	1400	1513	1434	1425	1479	
1476	1483	1456	1425	1477	1436	1430	1526	
1516	1442	1428	1436	1462	1466	1448	1474	
1427	1487	1450	1477	1512	1413	1490	1470	
1399	1439	1478	1387	1432	1441	1412	1461	
1534	1460	1440	1435	1440	1462	1482	1444	
1494	1397	1482	1498	1467	1433	1444	1420	
1456	1488	1494	1477	1463	1489	1379	1375	
1403	1442	1443	1496	1482	1432	1413	1403	
1455	1436	1455	1488	1451	1479	1466	1454	
1524	1466	1463	1349	1423	1506	1443	1431	
1497	1420	1477	1435	1424	1430	1531	1428	
1443	1433	1463	1457	1460	1475	1439	1438	
1511	1504	1401	1473	1465	1430	1436	1436	
1410	1508	1489	1492	1422	1428	1483	1414	
1396	1428	1498	1497	1491	1452	1452	1414	
1468	1477	1505	1431	1429	1480	1445	1476	
1533	1448	1438	1396	1452	1393	1427	1459	
1465	1474	1473	1437	1386	1438	1415	1542	
1408	1427	1470	1452	1415	1516	1404	1456	
1381	1477	1408	1459	1501	1439	1509	1455	
1384	1479	1421	1505	1430	1474	1391	1439	
1489	1389	1456	1463	1419	1514	1443	1491	
1455	1514	1458	1439	1459	1392	1453	1431	
1386	1374	1500	1412	1483	1497	1485	1437	
1415	1458	1457	1484	1417	1479	1463	1468	
1496	1404	1457	1402	1413	1418	1469	1488	
1459	1442	1499	1505	1446	1441	1479	1464	
1418	1455	1417	1386	1425	1466	1481	1448	
1494	1485	1531	1442	1455	1469	1391	1436	
1449	1446	1459	1439	1413	1409	1434	1452	
1469	1414	1481	1436	1484	1466	1404	1438	
1438	1490	1431	1405	1442	1511	1484	1453	
1482	1542	1499	1483	1477	1448	1400	1435	
1461	1469	1477	1482	1440	1418	1460	1445	
1454	1422	1500	1454	1451	1419	1421	1499	
1406	1428	1473	1443	1467	1400	1429	1435	
1468	1442	1483	1481	1479	1542	1428	1417	
1454	1440	1426	1443	1351	1470	1454	1422	
1403	1440	1425	1489	1481	1454	1410	1483	
1407	1428	1422	1489	1419	1452	1401	1444	
1479	1427	1427	1491	1448	1467	1362	1355	
1380	1459	1458	1445	1385	1454	1398	1388	
1469	1352	1448	1404	1444	1422	1361	1450	
1490	1459	1489	1472	1313	1460	1504	1442	
1501	1447	1438	1378	1410	1444	1423	1494	
1479	1463	1466	1460	1447	1418	1497	1433	
1391	1415	1410	1457	1395	1410	1414	1374	
1403	1433	1428	1381	1400	1457	1481	1373	
1408	1360	1356	1426	1399	1411	1440	1439	
1420	1392	1428	1366	1448	1396	1440	1421	
1429	1450	1417	1426	1362	1440	1447	1451	
1444	1451	1407	1427	1462	1523	1374	1370	
1444	1427	1401	1509	1397	1435	1474	1470	
1393	1449	1461	1505	1411	1451	1428	1445	
1447	1443	1450	1420	1388	1443	1437	1442	
1410	1381	1475	1437	1500	1417	1484	1463	
1359	1435	1450	1421	1477	1399	1447	1405	
1415	1355	1453	1437	1428	1412	1446	1383	
1380	1390	1422	1411	1457	1455	1453	1407	
1441	1379	1442	1414	1344	1418	1465	1453	
1404	1455	1511	1430	1420	1448	1433	1430	
1439	1498	1457	1512	1404	1395	1434	1442	
1405	1375	1443	1405	1428	1403	1484	1395	
1472	1421	1467	1398	1430	1439	1383	1458	
1423	1505	1481	1436	1391	1413	1407	1416	
1517	1514	1503	1465	1473	1499	1428	1396	
1442	1449	1456	1434	1395	1387	1420	1440	
1441	1388	1455	1401	1422	1417	1397	1427	
1384	1393	1426	1401	1464	1395	1443	1413	
1407	1360	1442	1330	1423	1388	1405	1337	
1413	1374	1472	1444	1338	1415	1434	1423	
1424	1472	1491	1467	1389	1394	1480	1489	
1423	1366	1473	1439	1470	1427	1416	1417	
1436	1473	1423	1417	1401	1464	1473	1381	
1395	1399	1487	1436	1471	1431	1386	1404	
1476	1375	1425	1398	1404	1354	1507	1355	
1427	1450	1442	1388	1427	1417	1499	1390	
1429	1419	1446	1356	1438	1401	1414	1491	
1433	1495	1431	1395	1416	1401	1415	1386	
1467	1444	1516	1406	1406	1369	1385	1455	
1461	1441	1413	1454	1441	1414	1352	1400	
1456	1463	1407	1455	1458	1421	1426	1427	
1474	1481	1390	1433	1423	1361	1378	1482	
1402	1374	1450	1427	1416	1439	1384	1431	
1370	1348	1435	1381	1505	1437	1421	1436	
1426	1416	1395	1492	1416	1421	1411	1416	
1450	1492	1429	1407	1381	1451	1364	1443	
1385	1457	1437	1349	1365	1380	1423	1396	
1441	1410	1447	1417	1381	1468	1402	1402	
1350	1426	1455	1416	1404	1404	1338	1434	
1458	1507	1378	1405	1433	1356	1384	1485	
1485	1425	1461	1377	1464	1404	1398	1445	
1359	1425	1362	1355	1389	1402	1360	1357	
1431	1395	1400	1379	1352	1444	1438	1451	
1410	1345	1441	1422	1385	1426	1352	1433	
1442	1414	1458	1456	1413	1360	1438	1485	
1528	1330	1413	1433	1472	1449	1469	1403	
1432	1439	1378	1490	1425	1450	1406	1421	
1410	1406	1436	1374	1436	1423	1447	1482	
1372	1413	1457	1471	1415	1391	1440	1391	
1386	1407	1371	1366	1384	1376	1400	1406	
1422	1421	1464	1408	1422	1360	1476	1401	
1403	1398	1435	1444	1397	1332	1436	1362	
1457	1452	1345	1441	1407	1396	1407	1410	
1443	1427	1440	1390	1382	1401	1406	1458	
1359	1426	1407	1410	1414	1405	1469	1352	
1428	1402	1408	1429	1353	1396	1464	1439	
1372	1378	1414	1344	1402	1381	1422	1445	
1377	1404	1419	1386	1372	1398	1352	1442	
1325	1366	1440	1357	1439	1390	1453	1436	
1404	1346	1398	1394	1388	1408	1433	1403	
1360	1396	1422	1415	1380	1345	1409	1389	
1430	1445	1380	1448	1447	1408	1455	1419	
1423	1388	1394	1389	1346	1325	1388	1427	
1453	1345	1432	1429	1383	1350	1447	1432	
1472	1381	1457	1448	1419	1419	1376	1384	
1442	1388	1418	1391	1396	1435	1430	1407	
1398	1358	1390	1390	1420	1402	1435	1356	
1328	1455	1455	1366	1395	1362	1427	1446	
1389	1376	1381	1433	1466	1368	1503	1393	
1400	1402	1381	1372	1409	1487	1392	1392	
1430	1403	1461	1335	1418	1456	1414	1404	
1411	1439	1423	1403	1385	1337	1360	1388	
1388	1386	1408	1373	1364	1385	1386	1408	
1409	1362	1393	1393	1435	1374	1353	1407	
1419	1367	1383	1430	1345	1403	1337	1410	
1379	1394	1405	1404	1425	1387	1465	1393	
1413	1288	1329	1433	1362	1400	1400	1405	
1404	1369	1420	1406	1388	1366	1479	1404	
1378	1418	1461	1440	1341	1343	1396	1388	
1302	1385	1403	1411	1422	1454	1373	1401	
1404	1411	1344	1433	1409	1408	1443	1410	
1348	1406	1402	1360	1425	1401	1363	1431	
1437	1417	1388	1356	1370	1428	1394	1419	
1372	1393	1440	1389	1433	1375	1359	1459	
1425	1381	1401	1365	1383	1393	1402	1390	
1443	1399	1376	1417	1382	1383	1382	1390	
1346	1418	1427	1437	1421	1455	1360	1380	
1390	1401	1360	1419	1397	1353	1404	1382	
1367	1406	1335	1401	1417	1399	1343	1410	
1428	1393	1414	1432	1414	1409	1459	1393	
1416	1426	1378	1392	1387	1442	1377	1328	
1398	1420	1391	1421	1386	1400	1350	1343	
1385	1347	1333	1381	1347	1404	1376	1440	
1366	1391	1401	1346	1377	1394	1391	1349	
1373	1439	1416	1378	1404	1382	1464	1419	
1430	1325	1355	1383	1353	1357	1388	1392	
1397	1359	1454	1373	1391	1391	1395	1381	
1398	1360	1445	1410	1443	1430	1417	1401	
1398	1421	1406	1341	1391	1421	1453	1400	
1424	1333	1383	1364	1407	1427	1410	1400	
1419	1427	1443	1423	1387	1378	1436	1401	
1411	1355	1375	1336	1409	1353	1456	1444	
1368	1442	1386	1388	1375	1391	1425	1405	
1419	1363	1380	1395	1368	1359	1316	1455	
1360	1347	1367	1457	1384	1389	1412	1386	
1335	1340	1419	1415	1276	1394	1368	1399	
1365	1331	1402	1407	1417	1366	1418	1399	
1423	1379	1359	1351	1360	1420	1411	1358	
1387	1353	1360	1384	1326	1455	1368	1397	
1427	1393	1426	1434	1399	1371	1421	1398	
1428	1361	1310	1376	1373	1425	1338	1401	
1297	1420	1423	1367	1366	1413	1372	1373	
1354	1455	1421	1350	1372	1359	1351	1410	
1336	1403	1330	1436	1348	1354	1406	1337	
1339	1393	1335	1340	1391	1403	1434	1343	
1365	1419	1409	1316	1376	1386	1369	1420	
1394	1448	1404	1323	1388	1364	1312	1356	
1360	1308	1423	1357	1377	1338	1414	1374	
1412	1378	1328	1458	1347	1370	1368	1390	
1364	1358	1430	1379	1356	1367	1371	1425	
1388	1382	1407	1398	1372	1470	1344	1389	
1291	1434	1347	1393	1301	1375	1363	1394	
1370	1420	1398	1342	1344	1413	1370	1359	
1421	1409	1406	1404	1380	1468	1423	1389	
1351	1397	1377	1359	1330	1349	1376	1317	
1428	1367	1391	1345	1360	1333	1354	1385	
1351	1363	1344	1373	1308	1369	1416	1446	
1343	1378	1403	1401	1362	1346	1391	1396	
1405	1387	1389	1334	1329	1368	1399	1408	
1363	1352	1414	1338	1402	1385	1388	1302	
1419	1359	1396	1383	1339	1363	1400	1410	
1344	1396	1353	1374	1456	1438	1348	1276	
1341	1306	1308	1372	1426	1414	1422	1388	
1347	1324	1404	1415	1342	1381	1427	1344	
1324	1386	1299	1375	1378	1325	1404	1407	
1371	1375	1407	1357	1375	1321	1418	1397	
1394	1407	1356	1380	1372	1384	1269	1387	
1367	1390	1437	1371	1405	1385	1405	1348	
1344	1340	1436	1405	1354	1352	1440	1436	
1376	1370	1393	1397	1366	1292	1381	1393	
1383	1357	1400	1333	1306	1338	1375	1297	
1378	1357	1408	1364	1347	1352	1313	1340	
1341	1397	1387	1408	1365	1409	1410	1346	
1417	1372	1341	1350	1346	1340	1343	1330	
1374	1383	1386	1362	1340	1394	1342	1368	
1296	1361	1347	1381	1393	1361	1388	1344	
1379	1380	1320	1360	1376	1370	1391	1310	
1323	1377	1364	1361	1397	1382	1399	1369	
1378	1337	1318	1336	1394	1356	1367	1351	
1448	1371	1331	1382	1331	1413	1398	1319	
1365	1308	1353	1400	1362	1395	1356	1305	
1377	1390	1363	1352	1390	1387	1349	1381	
1379	1369	1379	1381	1390	1373	1437	1359	
1407	1348	1330	1401	1339	1361	1378	1300	
1414	1359	1331	1323	1442	1438	1327	1345	
1370	1298	1362	1364	1408	1317	1332	1394	
1347	1308	1334	1329	1421	1359	1382	1324	
1429	1358	1430	1372	1406	1403	1386	1356	
1395	1454	1376	1367	1365	1371	1345	1293	
1329	1369	1376	1319	1387	1401	1370	1334	
1358	1336	1406	1370	1304	1313	1325	1374	
1430	1346	1375	1410	1391	1380	1319	1329	
1395	1332	1282	1417	1367	1325	1393	1397	
1411	1358	1367	1387	1363	1346	1372	1367	
1359	1389	1421	1352	1347	1317	1313	1394	
1353	1395	1392	1448	1332	1378	1441	1324	
1362	1332	1426	1340	1297	1390	1361	1325	
1336	1351	1346	1428	1366	1278	1349	1373	
1372	1393	1405	1320	1318	1384	1357	1316	
1410	1371	1367	1374	1370	1311	1431	1377	
1287	1379	1391	1310	1453	1314	1374	1339	
1354	1377	1369	1378	1361	1326	1405	1292	
1362	1402	1393	1320	1391	1397	1373	1356	
1308	1383	1498	1477	1360	1436	1351	1454	
1336	1426	1348	1344	1281	1335	1340	1376	
1365	1366	1380	1336	1316	1389	1286	1355	
1349	1381	1356	1358	1381	1346	1399	1396	
1417	1354	1337	1383	1319	1334	1397	1350	
1419	1372	1359	1350	1342	1344	1346	1323	
1334	1373	1349	1371	1382	1378	1329	1315	
1340	1288	1326	1393	1266	1343	1360	1350	
1371	1383	1361	1326	1288	1317	1373	1297	
1319	1310	1388	1271	1368	1379	1339	1351	
1397	1410	1323	1365	1282	1316	1403	1334	
1375	1369	1390	1405	1405	1374	1253	1360	
1432	1332	1340	1358	1328	1393	1339	1441	
1409	1320	1336	1340	1352	1335	1344	1314	
1375	1370	1274	1339	1330	1310	1280	1358	
1367	1338	1354	1341	1347	1357	1355	1396	
1330	1364	1418	1386	1306	1389	1322	1402	
1407	1395	1327	1342	1351	1271	1328	1414	
1379	1405	1331	1363	1298	1270	1334	1407	
1375	1320	1343	1332	1348	1375	1293	1335	
1264	1343	1376	1334	1407	1411	1347	1357	
1355	1320	1359	1376	1307	1367	1382	1389	
1348	1301	1335	1390	1318	1332	1366	1357	
1331	1332	1364	1391	1333	1263	1362	1318	
1330	1400	1343	1334	1313	1410	1371	1324	
1375	1333	1319	1353	1382	1374	1317	1301	
1317	1343	1343	1289	1338	1326	1328	1327	
1325	1305	1370	1307	1317	1323	1297	1312	
1323	1360	1347	1364	1358	1366	1388	1310	
1372	1372	1349	1377	1329	1355	1391	1336	
1350	1359	1360	1367	1310	1335	1443	1355	
1330	1311	1340	1287	1325	1373	1359	1301	
1351	1354	1366	1330	1334	1323	1314	1273	
1368	1360	1346	1347	1324	1339	1392	1335	
1336	1332	1283	1351	1349	1351	1353	1284	
1359	1345	1375	1310	1362	1300	1308	1306	
1258	1361	1299	1333	1308	1331	1345	1258	
1302	1310	1375	1342	1233	1375	1383	1336	
1373	1335	1342	1376	1323	1322	1356	1392	
1367	1330	1307	1243	1366	1303	1326	1351	
1329	1289	1370	1338	1355	1376	1339	1333	
1340	1283	1355	1303	1349	1325	1232	1332	
1307	1365	1295	1394	1265	1357	1381	1269	
1298	1374	1335	1335	1377	1335	1266	1292	
1331	1397	1327	1349	1346	1323	1343	1243	
1340	1337	1360	1314	1307	1437	1348	1263	
1351	1262	1313	1336	1342	1323	1329	1286	
1251	1330	1382	1282	1327	1339	1318	1285	
1350	1320	1305	1302	1298	1264	1391	1329	
1392	1375	1293	1298	1351	1262	1363	1336	
1407	1328	1416	1298	1322	1380	1268	1289	
1298	1359	1348	1349	1275	1296	1301	1390	
1379	1302	1350	1308	1395	1361	1304	1333	
1354	1308	1344	1334	1447	1323	1390	1340	
1341	1306	1362	1306	1358	1398	1302	1332	
1377	1328	1302	1285	1340	1362	1326	1288	
1278	1295	1308	1375	1404	1337	1422	1357	
1331	1330	1347	1327	1282	1403	1313	1364	
1280	1346	1350	1363	1367	1375	1290	1313	
1368	1358	1282	1289	1430	1379	1305	1342	
1309	1363	1302	1298	1314	1380	1291	1372	
1341	1321	1375	1377	1302	1319	1307	1274	
1326	1375	1310	1365	1248	1308	1282	1286	
1352	1274	1366	1349	1299	1304	1340	1299	
1385	1326	1318	1326	1382	1295	1285	1322	
1380	1272	1290	1271	1276	1286	1323	1272	
1290	1387	1367	1352	1322	1269	1229	1427	
1329	1359	1373	1255	1218	1341	1368	1353	
1346	1235	1361	1264	1359	1359	1282	1340	
1317	1351	1335	1352	1354	1305	1287	1297	
1390	1281	1348	1324	1297	1332	1358	1324	
1345	1345	1378	1320	1260	1271	1376	1367	
1367	1317	1333	1276	1383	1358	1329	1319	
1332	1380	1277	1328	1345	1300	1315	1303	
1337	1325	1351	1295	1370	1363	1384	1324	
1315	1330	1302	1311	1260	1289	1380	1287	
1339	1299	1363	1267	1289	1349	1296	1317	
1377	1316	1304	1290	1328	1301	1333	1317	
1299	1381	1323	1309	1323	1297	1302	1317	
1334	1300	1297	1255	1361	1343	1278	1376	
1348	1272	1386	1371	1303	1285	1327	1347	
1302	1317	1344	1312	1273	1316	1389	1294	
1289	1315	1319	1296	1328	1282	1388	1388	
1321	1317	1294	1254	1315	1286	1240	1334	
1298	1257	1323	1354	1411	1361	1216	1333	
1321	1270	1283	1337	1275	1370	1344	1350	
1375	1289	1269	1308	1339	1308	1269	1343	
1342	1288	1334	1364	1256	1403	1331	1327	
1310	1277	1358	1318	1352	1323	1262	1312	
1296	1284	1354	1344	1359	1280	1315	1395	
1322	1272	1311	1278	1246	1252	1310	1377	
1348	1315	1246	1339	1333	1359	1283	1354	
1327	1342	1288	1372	1267	1378	1354	1344	
1293	1348	1282	1333	1272	1281	1273	1325	
1399	1282	1247	1278	1294	1315	1324	1251	
1269	1293	1305	1349	1320	1332	1326	1361	
1220	1343	1334	1223	1203	1403	1298	1288	
1318	1328	1296	1268	1286	1349	1310	1325	
1329	1354	1373	1304	1281	1231	1313	1297	
1264	1305	1286	1206	1346	1283	1273	1329	
1396	1325	1303	1285	1256	1268	1306	1306	
1355	1294	1332	1246	1308	1339	1346	1363	
1340	1351	1291	1318	1257	1295	1298	1268	
1287	1299	1320	1294	1289	1324	1311	1287	
1292	1244	1326	1314	1296	1383	1294	1307	
1307	1283	1342	1332	1336	1342	1322	1323	
1293	1258	1306	1281	1274	1297	1318	1329	
1326	1347	1290	1369	1340	1307	1309	1268	
1285	1326	1297	1356	1272	1321	1342	1331	
1315	1303	1292	1274	1262	1341	1333	1270	
1332	1320	1298	1284	1268	1334	1253	1287	
1318	1245	1249	1356	1272	1359	1279	1325	
1322	1240	1325	1290	1263	1318	1305	1269	
1322	1351	1305	1314	1329	1325	1291	1315	
1338	1276	1350	1325	1268	1293	1330	1336	
1238	1251	1274	1319	1320	1299	1207	1260	
1241	1280	1330	1345	1287	1306	1277	1252	
1235	1297	1310	1335	1302	1280	1314	1265	
1287	1280	1296	1351	1329	1271	1299	1293	
1251	1348	1290	1382	1300	1290	1315	1277	
1278	1300	1302	1310	1304	1336	1323	1277	
1307	1372	1364	1290	1280	1311	1253	1353	
1277	1248	1284	1273	1336	1299	1327	1366	
1321	1361	1301	1318	1256	1301	1333	1295	
1265	1312	1329	1284	1231	1297	1311	1263	
1265	1277	1307	1275	1322	1320	1263	1322	
1283	1272	1307	1355	1316	1299	1227	1275	
1293	1271	1324	1270	1359	1269	1328	1323	
1335	1253	1295	1278	1271	1316	1254	1293	
1298	1252	1276	1249	1284	1324	1278	1339	
1332	1277	1256	1327	1285	1336	1315	1279	
1267	1315	1291	1289	1312	1311	1313	1291	
1282	1295	1346	1268	1312	1299	1254	1317	
1408	1230	1311	1294	1320	1312	1252	1309	
1331	1376	1343	1322	1303	1270	1273	1343	
1296	1357	1366	1258	1251	1304	1275	1260	
1283	1283	1326	1251	1297	1265	1254	1307	
1298	1333	1287	1290	1274	1337	1347	1296	
1309	1302	1280	1299	1301	1284	1264	1303	
1292	1221	1278	1250	1290	1247	1347	1314	
1336	1270	1359	1304	1281	1304	1358	1283	
1286	1273	1367	1319	1315	1299	1304	1294	
1300	1283	1271	1310	1322	1288	1197	1244	
1259	1344	1333	1335	1318	1226	1312	1293	
1297	1241	1292	1369	1329	1255	1244	1309	
1345	1279	1333	1326	1281	1267	1338	1276	
1221	1263	1315	1288	1289	1239	1296	1290	
1348	1284	1319	1268	1251	1291	1286	1300	
1326	1276	1262	1246	1208	1324	1217	1282	
1363	1278	1287	1353	1296	1282	1246	1346	
1254	1314	1322	1247	1335	1317	1273	1225	
1244	1278	1309	1314	1322	1284	1264	1370	
1254	1361	1267	1251	1262	1243	1300	1306	
1291	1217	1283	1290	1271	1281	1289	1288	
1283	1312	1272	1313	1234	1221	1316	1318	
1272	1270	1312	1268	1287	1308	1215	1351	
1253	1277	1335	1356	1268	1259	1310	1310	
1319	1270	1332	1284	1302	1284	1218	1252	
1339	1301	1264	1248	1246	1336	1249	1246	
1254	1307	1240	1241	1294	1390	1315	1335	
1341	1291	1276	1308	1317	1312	1255	1387	
1314	1252	1295	1292	1276	1254	1284	1316	
1337	1265	1313	1320	1292	1329	1298	1325	
1280	1280	1230	1245	1313	1328	1303	1258	
1312	1170	1303	1273	1213	1277	1373	1187	
1372	1286	1272	1264	1278	1217	1299	1270	
1317	1313	1303	1306	1256	1307	1248	1249	
1259	1269	1289	1299	1327	1276	1241	1275	
1288	1294	1271	1265	1252	1243	1258	1259	
1295	1287	1275	1284	1252	1290	1281	1267	
1320	1290	1322	1300	1265	1259	1297	1271	
1276	1279	1281	1247	1256	1267	1255	1223	
1268	1265	1282	1323	1260	1247	1298	1269	
1298	1307	1268	1306	1272	1276	1258	1345	
1288	1254	1203	1254	1273	1305	1273	1255	
1334	1220	1256	1322	1279	1238	1244	1272	
1294	1272	1331	1321	1281	1262	1278	1264	
1239	1278	1239	1218	1304	1246	1264	1273	
1226	1250	1328	1281	1281	1302	1304	1273	
1324	1309	1284	1223	1254	1286	1271	1348	
1304	1347	1332	1255	1256	1255	1288	1292	
1317	1273	1296	1327	1248	1268	1271	1300	
1276	1244	1281	1231	1317	1247	1289	1273	
1285	1256	1269	1285	1249	1282	1308	1266	
1212	1233	1249	1273	1282	1299	1346	1275	
1272	1296	1265	1272	1320	1237	1237	1293	
1259	1300	1287	1307	1238	1316	1281	1280	
1281	1305	1215	1276	1277	1334	1244	1262	
1250	1291	1223	1277	1296	1293	1332	1302	
1250	1283	1331	1272	1259	1331	1247	1286	
1248	1241	1251	1207	1333	1290	1295	1285	
1250	1277	1295	1216	1305	1271	1256	1355	
1336	1270	1233	1310	1281	1256	1296	1240	
1250	1269	1280	1307	1276	1254	1221	1314	
1253	1303	1344	1340	1210	1243	1281	1202	
1340	1292	1282	1239	1239	1244	1253	1292	
1238	1255	1296	1319	1227	1243	1268	1281	
1227	1294	1306	1283	1225	1220	1215	1228	
1301	1221	1244	1253	1233	1274	1279	1217	
1301	1244	1351	1234	1285	1288	1251	1254	
1258	1211	1300	1197	1268	1297	1229	1269	
1289	1276	1313	1278	1229	1288	1315	1299	
1323	1291	1269	1276	1270	1297	1288	1235	
1301	1243	1273	1314	1309	1256	1243	1261	
1203	1236	1319	1325	1254	1176	1295	1269	
1295	1245	1284	1289	1245	1295	1236	1258	
1252	1295	1323	1232	1260	1296	1281	1209	
1277	1286	1273	1312	1268	1241	1301	1301	
1260	1217	1303	1222	1247	1278	1235	1269	
1315	1290	1282	1260	1269	1281	1298	1292	
1228	1290	1301	1222	1279	1214	1264	1289	
1309	1173	1315	1247	1224	1273	1254	1227	
1272	1246	1249	1269	1242	1269	1220	1265	
1295	1239	1237	1305	1308	1264	1245	1343	
1227	1332	1276	1236	1286	1308	1279	1262	
1268	1203	1294	1269	1220	1287	1226	1239	
1212	1266	1282	1252	1260	1303	1245	1292	
1189	1247	1334	1268	1216	1178	1307	1251	
1277	1275	1299	1232	1206	1257	1166	1237	
1223	1242	1249	1217	1235	1246	1233	1241	
1345	1235	1315	1283	1307	1259	1238	1265	
1247	1218	1298	1229	1266	1208	1317	1259	
1247	1255	1228	1241	1255	1300	1302	1246	
1224	1264	1284	1305	1281	1268	1224	1275	
1257	1335	1308	1277	1256	1295	1223	1223	
1226	1210	1340	1262	1229	1248	1265	1209	
1299	1231	1226	1222	1314	1277	1294	1282	
1304	1207	1242	1230	1279	1237	1178	1270	
1256	1268	1272	1260	1308	1253	1263	1153	
1209	1264	1315	1230	1253	1276	1255	1266	
1264	1242	1213	1230	1221	1242	1266	1170	
1264	1234	1247	1213	1213	1237	1188	1266	
1220	1232	1284	1249	1242	1250	1260	1218	
1300	1215	1261	1262	1234	1205	1270	1208	
1337	1214	1244	1282	1227	1246	1244	1260	
1206	1224	1252	1285	1220	1263	1166	1233	
1257	1231	1242	1276	1270	1314	1237	1284	
1326	1216	1195	1213	1182	1231	1176	1188	
1249	1224	1256	1283	1233	1258	1241	1226	
1267	1268	1234	1248	1233	1269	1195	1244	
1231	1279	1233	1207	1205	1328	1194	1206	
1198	1254	1290	1197	1245	1239	1305	1218	
1274	1227	1210	1280	1230	1257	1277	1246	
1224	1229	1261	1203	1262	1287	1227	1151	
1252	1178	1254	1262	1214	1292	1268	1278	
1262	1252	1241	1239	1275	1170	1295	1239	
1227	1218	1245	1312	1271	1206	1225	1173	
1230	1205	1236	1243	1243	1221	1177	1224	
1275	1210	1288	1230	1258	1226	1189	1262	
1304	1218	1222	1187	1148	1277	1223	1280	
1233	1218	1219	1236	1230	1241	1264	1235	
1236	1250	1264	1295	1245	1284	1227	1214	
1244	1217	1244	1229	1225	1334	1226	1218	
1225	1275	1246	1252	1273	1178	1228	1235	
1163	1309	1221	1181	1265	1215	1219	1205	
1272	1229	1211	1208	1207	1185	1229	1202	
1268	1318	1248	1255	1229	1231	1292	1270	
1255	1281	1255	1268	1235	1181	1227	1252	
1180	1194	1262	1242	1173	1251	1255	1209	
1275	1263	1229	1197	1256	1198	1248	1211	
1272	1267	1176	1264	1266	1202	1189	1189	
1228	1231	1238	1221	1199	1240	1297	1302	
1232	1286	1247	1176	1265	1221	1191	1294	
1267	1230	1260	1250	1283	1230	1233	1207	
1213	1255	1231	1226	1231	1205	1208	1277	
1189	1205	1292	1174	1171	1200	1214	1240	
1210	1275	1222	1253	1264	1239	1241	1213	
1236	1184	1213	1271	1197	1220	1270	1178	
1231	1255	1268	1166	1226	1241	1195	1213	
1276	1208	1208	1243	1247	1292	1216	1229	
1213	1267	1171	1273	1179	1246	1190	1213	
1173	1202	1253	1239	1236	1210	1220	1214	
1290	1202	1247	1227	1222	1182	1231	1306	
1203	1184	1286	1262	1194	1194	1266	1248	
1241	1298	1284	1240	1252	1204	1252	1184	
1226	1261	1258	1247	1216	1217	1214	1301	
1267	1301	1268	1248	1250	1219	1204	1163	
1232	1166	1290	1246	1235	1280	1226	1140	
1252	1241	1281	1263	1242	1225	1300	1236	
1269	1270	1255	1213	1207	1146	1176	1262	
1167	1243	1278	1205	1237	1272	1156	1265	
1260	1273	1237	1236	1211	1247	1230	1241	
1237	1240	1162	1239	1203	1203	1250	1238	
1231	1259	1231	1210	1241	1176	1267	1243	
1219	1216	1273	1185	1176	1209	1229	1263	
1167	1190	1211	1267	1210	1226	1163	1254	
1244	1244	1244	1249	1299	1204	1214	1229	
1217	1211	1266	1194	1280	1212	1227	1254	
1254	1259	1244	1216	1244	1243	1168	1239	
1222	1212	1243	1236	1196	1304	1215	1182	
1218	1137	1277	1233	1225	1299	1242	1230	
1260	1239	1214	1220	1194	1150	1278	1216	
1198	1305	1273	1217	1233	1223	1233	1256	
1241	1205	1290	1165	1198	1249	1241	1239	
1206	1264	1210	1168	1235	1219	1189	1275	
1301	1241	1234	1314	1215	1216	1207	1233	
1208	1230	1284	1202	1234	1210	1177	1275	
1219	1244	1209	1185	1216	1251	1167	1234	
1211	1215	1221	1211	1210	1195	1222	1238	
1239	1198	1211	1301	1230	1180	1184	1205	
1237	1239	1193	1159	1216	1270	1260	1211	
1114	1189	1262	1240	1199	1210	1248	1185	
1263	1193	1271	1197	1235	1208	1313	1244	
1262	1219	1205	1191	1284	1218	1290	1208	
1161	1215	1274	1231	1243	1284	1243	1199	
1206	1245	1229	1205	1211	1221	1161	1218	
1159	1225	1200	1147	1169	1170	1223	1278	
1198	1213	1253	1187	1220	1271	1134	1169	
1204	1203	1217	1242	1233	1154	1183	1268	
1259	1194	1266	1214	1212	1294	1221	1199	
1222	1193	1218	1225	1230	1237	1248	1212	
1211	1276	1217	1193	1243	1238	1204	1232	
1215	1183	1232	1180	1239	1211	1241	1206	
1227	1186	1210	1277	1206	1207	1223	1238	
1196	1223	1186	1191	1204	1242	1177	1208	
1255	1176	1277	1238	1271	1160	1219	1183	
1241	1276	1267	1211	1245	1178	1178	1200	
1249	1204	1180	1245	1228	1198	1222	1162	
1314	1174	1215	1209	1175	1206	1181	1181	
1195	1221	1280	1185	1207	1157	1210	1184	
1222	1191	1274	1227	1258	1213	1138	1217	
1133	1248	1175	1211	1217	1191	1226	1263	
1247	1242	1150	1219	1185	1178	1191	1283	
1203	1207	1188	1193	1199	1222	1236	1254	
1184	1233	1198	1238	1144	1282	1202	1233	
1221	1255	1270	1219	1179	1147	1179	1314	
1222	1179	1197	1224	1193	1177	1175	1217	
1277	1227	1218	1214	1204	1218	1199	1178	
1190	1175	1168	1205	1215	1240	1181	1156	
1170	1193	1218	1187	1192	1244	1262	1169	
1210	1139	1226	1235	1200	1262	1163	1231	
1232	1243	1202	1177	1225	1184	1236	1249	
1257	1204	1244	1207	1205	1179	1156	1241	
1214	1221	1205	1205	1157	1153	1277	1210	
1214	1169	1196	1233	1168	1180	1243	1227	
1194	1207	1214	1224	1179	1203	1212	1227	
1251	1240	1187	1205	1167	1164	1238	1194	
1240	1254	1238	1189	1198	1207	1278	1191	
1254	1199	1254	1238	1236	1230	1150	1242	
1143	1202	1208	1145	1248	1200	1235	1246	
1217	1259	1199	1223	1187	1227	1213	1198	
1251	1176	1232	1169	1154	1214	1154	1230	
1225	1144	1228	1209	1208	1194	1235	1168	
1259	1223	1269	1187	1165	1204	1186	1144	
1116	1219	1193	1179	1131	1213	1228	1250	
1189	1158	1223	1171	1217	1177	1226	1262	
1248	1200	1256	1187	1204	1229	1211	1230	
1281	1208	1247	1240	1206	1185	1173	1177	
1221	1264	1212	1245	1213	1198	1189	1184	
1142	1149	1250	1236	1154	1244	1198	1199	
1214	1193	1204	1260	1210	1173	1246	1244	
1183	1222	1197	1257	1280	1158	1260	1213	
1189	1223	1165	1193	1250	1220	1182	1236	
1194	1140	1189	1230	1228	1208	1172	1203	
1180	1168	1257	1189	1201	1198	1112	1166	
1203	1163	1182	1216	1175	1192	1170	1162	
1245	1195	1153	1232	1196	1239	1222	1257	
1103	1143	1223	1169	1209	1249	1196	1189	
1207	1128	1153	1209	1165	1243	1196	1167	
1171	1224	1204	1226	1216	1239	1181	1178	
1182	1181	1272	1195	1222	1200	1151	1184	
1199	1199	1233	1149	1147	1218	1216	1194	
1227	1167	1279	1249	1200	1202	1151	1140	
1181	1269	1237	1220	1137	1268	1114	1143	
1130	1184	1178	1131	1200	1145	1164	1133	
1147	1234	1222	1227	1189	1235	1181	1160	
1221	1215	1214	1207	1162	1227	1227	1211	
1207	1213	1232	1280	1228	1184	1138	1195	
1198	1258	1179	1215	1194	1185	1141	1217	
1122	1177	1222	1175	1182	1164	1165	1188	
1214	1150	1156	1235	1213	1262	1231	1256	
1164	1191	1209	1190	1192	1212	1189	1214	
1223	1173	1197	1171	1210	1239	1190	1213	
1199	1260	1265	1172	1228	1205	1176	1167	
1206	1155	1140	1166	1193	1195	1205	1164	
1187	1148	1202	1228	1196	1178	1207	1199	
1180	1187	1185	1147	1190	1182	1170	1252	
1161	1221	1176	1214	1161	1185	1171	1222	
1235	1169	1188	1159	1223	1171	1226	1166	
1260	1193	1199	1234	1161	1205	1134	1204	
1206	1183	1221	1222	1187	1187	1201	1176	
1255	1224	1188	1193	1148	1166	1185	1107	
1191	1202	1171	1201	1143	1211	1179	1156	
1295	1161	1186	1168	1170	1196	1155	1157	
1244	1212	1280	1183	1160	1197	1163	1195	
1204	1196	1174	1156	1181	1272	1200	1213	
1212	1177	1240	1221	1126	1182	1150	1188	
1177	1230	1278	1169	1139	1196	1225	1158	
1223	1130	1215	1179	1272	1171	1196	1158	
1156	1165	1128	1177	1220	1175	1199	1159	
1177	1152	1219	1239	1151	1193	1170	1189	
1195	1180	1197	1231	1216	1186	1233	1178	
1188	1161	1224	1200	1133	1212	1193	1200	
1130	1168	1224	1233	1222	1152	1162	1179	
1262	1129	1236	1157	1206	1189	1114	1149	
1204	1234	1264	1147	1189	1145	1130	1156	
1175	1173	1181	1198	1184	1227	1135	1127	
1206	1153	1116	1167	1205	1253	1192	1168	
1140	1140	1272	1169	1167	1216	1159	1167	
1151	1188	1168	1179	1112	1134	1194	1183	
1183	1177	1159	1144	1209	1168	1169	1234	
1183	1196	1140	1211	1183	1246	1135	1152	
1178	1177	1152	1214	1123	1204	1181	1184	
1195	1175	1204	1148	1171	1236	1262	1164	
1109	1165	1193	1172	1197	1202	1169	1170	
1118	1115	1118	1178	1164	1154	1159	1184	
1178	1195	1175	1193	1199	1168	1200	1167	
1144	1192	1211	1132	1152	1265	1201	1218	
1219	1158	1192	1185	1194	1234	1166	1137	
1175	1211	1216	1161	1190	1062	1177	1170	
1227	1180	1136	1187	1137	1242	1174	1203	
1233	1226	1167	1203	1147	1223	1165	1172	
1139	1192	1163	1183	1192	1201	1188	1171	
1150	1193	1141	1175	1202	1130	1145	1139	
1158	1179	1145	1188	1172	1187	1166	1196	
1175	1227	1231	1190	1184	1135	1196	1252	
1146	1131	1171	1199	1107	1194	1167	1174	
1200	1151	1325	1259	1161	1237	1149	1131	
1120	1192	1211	1124	1236	1159	1166	1171	
1173	1124	1212	1169	1154	1175	1184	1200	
1162	1192	1226	1165	1175	1226	1061	1104	
1170	1182	1175	1122	1145	1224	1187	1207	
1174	1172	1145	1178	1144	1199	1168	1197	
1121	1148	1180	1174	1130	1168	1154	1170	
1213	1133	1153	1207	1225	1122	1113	1110	
1138	1243	1192	1126	1182	1221	1197	1157	
1205	1157	1221	1192	1142	1178	1157	1190	
1160	1157	1182	1177	1165	1233	1153	1107	
1133	1163	1145	1172	1135	1127	1184	1181	
1201	1113	1162	1163	1124	1126	1124	1124	
1184	1194	1232	1149	1128	1165	1118	1119	
1206	1182	1243	1228	1219	1185	1158	1101	
1196	1180	1154	1182	1121	1205	1198	1161	
1170	1187	1193	1153	1214	1239	1103	1135	
1174	1162	1198	1185	1129	1129	1164	1181	
1137	1170	1163	1164	1177	1155	1169	1198	
1165	1095	1166	1138	1136	1150	1171	1197	
1178	1128	1232	1188	1172	1179	1128	1220	
1152	1185	1098	1128	1161	1160	1116	1090	
1202	1209	1098	1157	1202	1147	1161	1165	
1132	1161	1156	1168	1207	1125	1198	1162	
1132	1159	1075	1181	1180	1111	1208	1159	
1132	1146	1170	1096	1215	1169	1167	1185	
1156	1175	1147	1155	1158	1172	1193	1172	
1211	1151	1169	1222	1161	1121	1155	1199	
1171	1130	1160	1148	1161	1123	1124	1176	
1112	1071	1179	1112	1119	1182	1140	1194	
1174	1200	1181	1184	1130	1127	1156	1170	
1180	1195	1157	1150	1192	1146	1111	1131	
1213	1185	1165	1066	1099	1124	1174	1137	
1154	1154	1155	1133	1137	1180	1192	1159	
1169	1116	1163	1152	1201	1158	1164	1185	
1155	1138	1158	1113	1109	1203	1129	1165	
1198	1181	1194	1152	1178	1151	1167	1132	
1162	1182	1225	1170	1127	1199	1145	1183	
1137	1139	1149	1175	1208	1157	1188	1186	
1195	1194	1175	1155	1166	1172	1176	1159	
1199	1159	1139	1052	1111	1118	1208	1158	
1199	1180	1131	1165	1188	1138	1200	1177	
1212	1125	1199	1170	1137	1189	1164	1167	
1170	1140	1145	1187	1133	1167	1130	1147	
1168	1145	1176	1165	1106	1153	1180	1163	
1157	1153	1162	1185	1176	1208	1199	1180	
1216	1155	1144	1086	1143	1164	1185	1145	
1160	1107	1144	1124	1190	1145	1138	1164	
1129	1127	1143	1097	1170	1152	1209	1135	
1132	1115	1142	1169	1166	1210	1125	1139	
1156	1142	1126	1160	1189	1104	1127	1086	
1180	1132	1147	1126	1161	1207	1144	1124	
1169	1139	1177	1171	1150	1162	1179	1146	
1168	1142	1163	1165	1158	1119	1156	1122	
1177	1143	1224	1216	1163	1197	1166	1162	
1133	1181	1124	1138	1126	1135	1110	1136	
1068	1134	1192	1159	1216	1154	1142	1164	
1185	1100	1139	1204	1086	1152	1159	1194	
1218	1154	1096	1198	1102	1134	1118	1158	
1158	1135	1192	1125	1108	1140	1109	1200	
1153	1111	1196	1165	1177	1222	1136	1203	
1151	1152	1161	1116	1127	1165	1157	1155	
1164	1146	1198	1229	1161	1169	1147	1165	
1169	1179	1139	1165	1155	1161	1088	1128	
1143	1105	1147	1191	1118	1151	1141	1197	
1138	1118	1117	1116	1147	1100	1131	1159	
1226	1203	1154	1096	1169	1157	1114	1109	
1140	1161	1084	1122	1176	1118	1108	1163	
1120	1149	1139	1130	1148	1126	1138	1088	
1176	1152	1217	1190	1179	1158	1089	1127	
1073	1149	1125	1132	1121	1167	1135	1128	
1112	1173	1185	1171	1121	1099	1126	1130	
1119	1153	1143	1211	1140	1140	1118	1196	
1173	1166	1177	1189	1122	1075	1107	1173	
1136	1129	1183	1183	1155	1160	1175	1141	
1099	1142	1177	1126	1108	1087	1146	1122	
1143	1128	1167	1141	1116	1154	1130	1131	
1173	1119	1174	1201	1146	1132	1153	1096	
1176	1133	1129	1156	1123	1187	1171	1143	
1166	1072	1122	1136	1152	1204	1164	1113	
1136	1193	1152	1142	1188	1096	1124	1078	
1144	1103	1168	1121	1173	1154	1147	1122	
1141	1115	1108	1134	1119	1145	1188	1208	
1139	1149	1196	1143	1120	1117	1071	1142	
1135	1108	1070	1127	1165	1153	1181	1134	
1166	1153	1130	1126	1145	1147	1113	1082	
1106	1124	1078	1150	1107	1130	1131	1154	
1117	1166	1143	1149	1166	1138	1134	1156	
1124	1095	1173	1143	1166	1168	1140	1093	
1198	1144	1199	1103	1094	1202	1166	1128	
1140	1098	1163	1157	1129	1142	1126	1110	
1153	1117	1156	1082	1128	1081	1186	1139	
1127	1161	1156	1151	1122	1130	1126	1076	
1092	1157	1182	1157	1186	1157	1070	1118	
1171	1130	1159	1201	1138	1108	1157	1079	
1119	1155	1160	1124	1157	1127	1160	1136	
1157	1127	1138	1131	1107	1165	1058	1129	
1152	1175	1197	1134	1217	1131	1141	1172	
1135	1148	1165	1180	1122	1152	1148	1168	
1163	1135	1112	1197	1164	1113	1155	1123	
1158	1122	1146	1130	1145	1192	1151	1117	
1116	1170	1092	1203	1173	1136	1142	1128	
1184	1084	1164	1161	1130	1119	1156	1151	
1147	1063	1148	1144	1192	1067	1107	1116	
1131	1161	1119	1088	1156	1081	1086	1140	
1126	1157	1104	1160	1119	1135	1094	1146	
1152	1153	1164	1122	1143	1162	1059	1177	
1118	1159	1127	1148	1120	1105	1144	1117	
1096	1094	1078	1072	1129	1138	1142	1126	
1125	1100	1122	1179	1123	1134	1148	1095	
1134	1140	1148	1128	1204	1136	1116	1187	
1127	1087	1148	1138	1133	1107	1092	1098	
1189	1063	1160	1187	1104	1194	1122	1230	
1145	1138	1222	1146	1182	1131	1100	1157	
1145	1135	1125	1111	1103	1141	1138	1137	
1142	1174	1097	1120	1129	1166	1125	1141	
1122	1082	1151	1158	1106	1109	1109	1101	
1139	1131	1170	1108	1149	1149	1122	1141	
1145	1122	1123	1126	1169	1131	1190	1084	
1146	1097	1143	1183	1057	1147	1063	1149	
1147	1116	1086	1151	1211	1113	1145	1090	
1071	1103	1183	1152	1073	1108	1088	1100	
1195	1094	1174	1112	1111	1150	1113	1180	
1106	1094	1123	1101	1149	1111	1153	1171	
1119	1111	1093	1093	1114	1155	1089	1102	
1114	1118	1170	1117	1145	1139	1108	1097	
1090	1052	1158	1146	1114	1115	1158	1122	
1128	1129	1130	1123	1160	1118	1049	1118	
1096	1168	1153	1106	1099	1085	1051	1037	
1122	1120	1130	1120	1081	1105	1083	1126	
1129	1062	1124	1135	1114	1116	1085	1144	
1111	1092	1090	1127	1107	1065	1082	1115	
1111	1117	1096	1142	1085	1197	1140	1101	
1108	1098	1079	1173	1121	1165	1100	1125	
1139	1183	1134	1173	1145	1129	1116	1170	
1128	1088	1128	1111	1131	1164	1084	1133	
1136	1144	1104	1124	1085	1124	1057	1102	
1191	1092	1140	1135	1132	1121	1139	1204	
1056	1091	1176	1107	1112	1112	1081	1122	
1126	1092	1108	1138	1089	1152	1096	1063	
1155	1075	1170	1127	1162	1194	1116	1090	
1083	1126	1099	1125	1130	1143	1096	1158	
1067	1090	1142	1086	1189	1196	1095	1091	
1155	1144	1109	1144	1072	1085	1091	1132	
1170	1148	1091	1120	1096	1075	1102	1113	
1142	1104	1088	1125	1115	1102	1121	1099	
1085	1089	1145	1072	1112	1077	1121	1090	
1099	1099	1142	1144	1106	1050	1180	1159	
1096	1144	1086	1161	1105	1087	1091	1109	
1146	1163	1145	1109	1047	1198	1048	1089	
1170	1140	1076	1103	1110	1101	1180	1074	
1153	1077	1067	1051	1167	1053	1120	1084	
1106	1086	1190	1104	1163	1118	1136	1081	
1099	1172	1148	1089	1141	1086	1104	1142	
1087	1097	1170	1119	1076	1165	1117	1071	
1109	1083	1095	1081	1090	1112	1143	1105	
1121	1114	1138	1091	1107	1097	1156	1224	
1116	1130	1138	1088	1135	1083	1079	1061	
1153	1077	1170	1069	1073	1101	1139	1084	
1152	1114	1094	1089	1052	1110	1106	1085	
1098	1151	1061	1145	1166	1023	1076	1093	
1116	1151	1114	1132	1081	1030	1088	1082	
1058	1111	1120	1110	1072	1089	1033	1115	
1145	1103	1110	1056	1130	1153	1094	1104	
1125	1186	1091	1089	1082	1105	1109	1100	
1090	1086	1086	1153	1089	1109	1104	1151	
1127	1143	1111	1131	1090	1094	1101	1089	
1112	1104	1074	1089	1121	1134	1133	1087	
1097	1137	1087	1084	1085	992	1138	1076	
1124	1114	1131	1059	1125	1050	1138	1046	
1120	1110	1090	1063	1058	1067	1075	1046	
1088	1060	1118	1143	1167	1119	1089	1069	
1129	1113	1124	1095	1084	1135	1101	1084	
1150	1092	1111	1061	1048	1095	1140	1101	
1129	1129	1114	1067	1080	1142	1101	1103	
1113	1098	1169	1078	1089	1122	1104	1052	
1131	1130	1126	1150	1105	1109	1096	1090	
1082	1095	1085	1098	1099	1140	1120	1133	
1049	1095	1106	1113	1084	1124	1139	1154	
1124	1104	1133	1136	1070	1150	1136	1134	
1070	1069	1087	1129	1062	1082	1108	1125	
1159	1104	1174	1135	1069	1072	1090	1085	
1138	1108	1146	1072	1097	1137	1113	1140	
1145	1099	1101	1035	1124	1086	1082	1107	
1122	1164	1132	1056	1138	1044	1083	1077	
1130	1072	1180	1079	1122	1148	1109	1128	
1099	1050	1150	1084	1041	1171	1099	1106	
1114	1105	1127	1106	1110	1136	1036	1114	
1052	1036	1136	1111	1130	1105	1111	1108	
1077	1037	1099	1043	1062	1053	1123	1116	
1086	1067	1158	1118	1066	1105	1157	1128	
1072	1131	1078	1044	1097	1098	1056	1047	
1106	1124	1156	1083	1177	1102	1078	1154	
1071	1087	1013	1107	1101	1065	1140	1063	
1085	1113	1092	1137	1123	1064	1079	1080	
1109	1130	1145	1110	1086	1081	1129	1068	
1078	1116	1097	1089	1048	1142	1126	1070	
1093	1067	1086	1111	1056	1011	1071	1090	
1076	1146	1116	1140	1098	1127	1081	1079	
1104	1140	1119	1114	1051	1058	1047	1075	
1096	1073	1153	1118	1130	1111	1090	1118	
1097	1109	1117	1047	1079	1083	1146	1107	
1106	1087	1075	1140	1133	1074	1082	1048	
1131	1150	1106	1089	1086	1057	1121	1149	
1060	1094	1079	1130	1082	1136	1074	1108	
1152	1078	1116	1095	1103	1098	1154	1081	
1047	1088	1144	1087	1090	1039	1082	1079	
1065	1093	1087	1094	1067	1097	1043	1049	
1113	1100	1123	1148	1072	1082	1060	1094	
1143	1092	1088	1041	1125	1094	1058	1085	
1060	1063	1105	1102	1092	1103	1111	1084	
1103	1103	1096	1131	1102	1075	1136	1156	
1168	1149	1128	1127	1097	1087	1094	1018	
1142	1132	1110	1075	1093	1086	1047	1086	
1080	1097	1077	1126	1109	1067	1070	1067	
1099	1055	1050	1094	1075	1096	1078	1048	
1078	1151	1093	1093	1103	1092	1067	1145	
1141	1031	1151	1073	1007	1093	1114	1030	
1102	1138	1113	1122	1124	1057	1054	1097	
1089	1083	1098	1096	1082	1069	1128	1087	
1107	1149	1106	1107	1079	1065	1124	1126	
1072	1140	1112	1125	1044	1087	1100	1078	
1152	1044	1116	1070	1137	1048	1075	1078	
1125	1088	1066	1134	1125	1091	1070	1037	
1026	1086	1143	1065	1084	1075	1067	1025	
1164	1059	1071	1070	1107	1091	1034	1090	
1098	1103	1124	1109	1112	1080	1051	1088	
1063	1092	1073	1060	1071	1073	1105	1097	
1063	1126	1142	1064	999	1023	1116	1084	
1079	1068	1107	1058	1118	1100	1092	1061	
1117	1058	1069	1070	1031	1122	1114	1116	
1113	1105	1105	1030	1027	1055	1159	1076	
1046	1166	1144	1109	1033	1107	1097	1089	
1108	1085	1149	1106	1100	1113	1078	1053	
1146	1072	1040	1074	1068	1103	1006	1060	
1109	1065	1094	1112	1049	1068	1148	1064	
1039	1132	1065	1085	1017	1118	1113	1134	
1082	1075	1075	1003	1029	1099	1092	1076	
1098	1121	1052	1073	1036	1025	1034	1084	
1097	1132	1101	1125	1086	1108	1095	1047	
1075	1037	1067	1072	1104	969	1108	1061	
1075	1129	1067	1065	1097	1103	1091	1052	
1097	1022	1112	1075	1125	1087	1108	1093	
1147	1058	1112	1099	1063	1046	1110	1048	
1074	1052	1046	1131	1096	1041	1006	1082	
1079	1022	1135	1054	1066	1124	1142	1093	
1081	1034	1074	1060	1044	1059	984	1080	
1152	1071	1076	1093	1089	1060	1029	1039	
1081	1163	1132	1068	1099	1082	1104	1036	
1107	1092	1082	1086	1064	1086	1070	1064	
1144	1030	1071	1027	1087	1113	1085	1085	
1124	1024	1086	1100	1094	1067	1058	1072	
1095	1085	1092	1053	1047	1044	1102	1039	
1060	1102	1094	1047	1096	1056	1087	1085	
1091	1054	1098	1110	1047	1078	1121	1073	
1063	1074	1103	1061	1052	1080	1085	1085	
1107	1051	1110	1145	1114	1073	1049	1091	
984	1044	1082	1075	1054	1044	1051	1050	
1095	1102	1081	1121	1099	1096	1015	1110	
1074	1059	1076	1078	1076	1057	1094	1073	
1042	1043	1118	997	1127	1052	1113	1051	
1028	1075	1086	1067	1085	1077	1083	1030	
1133	1078	1125	1116	1078	1148	1126	1015	
1006	1089	1053	1063	1098	1128	1100	1095	
1100	1036	1117	1072	1074	1011	1052	1020	
1048	1091	1058	1049	1046	1093	1091	1104	
1045	1114	1097	1080	1130	1109	1070	1116	
1138	1101	1078	1043	1098	1122	1048	1048	
1082	1111	1053	1106	1059	1072	1064	1094	
1072	1137	1067	1050	1059	1054	1095	1004	
1034	1045	1074	1090	1041	1014	1034	1068	
1093	1068	1040	1114	1052	1085	1054	1037	
1070	1098	1074	1062	1010	1045	1060	1084	
1104	1048	1085	1098	1081	1064	1054	1136	
1100	1079	1065	1042	1040	1041	1076	1097	
1082	1045	1075	1114	1026	1060	1044	1009	
1055	1107	1093	1079	970	1128	1043	1071	
1045	1039	1032	1018	1017	1073	1081	1040	
1029	1081	1089	1081	1047	1097	1032	1072	
1078	1029	1096	1071	1079	1065	1013	1030	
1090	1022	1047	999	1101	1096	1069	1023	
1069	1064	1056	1091	1039	1081	1031	1068	
1104	1082	1082	1096	1079	1093	1121	1000	
1094	1035	1059	1086	1075	1071	1046	1040	
1037	1051	1087	1045	1074	1052	1068	953	
1094	1036	1063	1003	1098	1051	1079	1045	
1041	1088	1045	1078	1125	1059	1060	1018	
1068	1129	1116	1095	1067	1088	1057	1037	
1100	1061	1084	1070	1083	1029	1111	1069	
1101	1061	1065	1049	988	1049	1015	1065	
1025	1093	1025	1057	968	1030	1049	1076	
1127	1059	1091	1014	1001	1024	1077	1017	
1101	1077	1077	1101	1056	1073	1011	1083	
1047	1023	1089	1043	1055	1096	1060	1017	
1064	1050	1058	1046	1023	1131	1015	1013	
1056	1057	1114	1052	1080	1051	1052	1063	
1055	1002	1070	1043	1063	988	1079	1071	
1063	1051	995	1112	1084	1075	1074	1064	
1021	1064	1051	1030	1091	1078	1010	1062	
1024	1100	1068	1066	1065	1028	1075	1025	
1030	1077	1076	1116	1068	1063	1090	1082	
1111	1053	1092	1036	1077	1039	1051	1072	
1071	994	1106	1039	1097	1038	1039	1114	
1107	1018	1014	1104	1029	1042	1035	1043	
1063	1113	1064	1028	1051	1081	1105	1035	
1034	1073	1128	1085	1067	1119	1033	1102	
1105	1105	1097	1142	1090	1064	1100	1044	
1013	1045	1028	1046	1024	1041	1035	1044	
1099	1035	1082	1072	1087	1036	1035	1057	
1111	1086	1039	1062	1002	1053	1061	1002	
1080	1020	1136	1052	1091	1003	1031	1038	
1030	998	1081	1067	1028	1060	1066	994	
1070	1002	1052	1073	1053	1043	1058	1016	
1029	1065	1050	1093	1117	1058	996	1101	
1106	1059	1091	1046	1050	1066	1075	1061	
1097	1037	1032	1121	1001	1044	1067	1111	
1064	1081	1078	1019	1010	990	1062	1042	
1056	1060	1068	1065	1028	1046	1065	1020	
1064	1051	1064	1051	1066	1021	1075	1062	
1084	1073	1080	1050	1012	1126	1071	1011	
1057	1060	1062	1056	1066	1042	995	1097	
1037	1051	1064	1138	1024	1010	1016	1063	
1037	1040	1009	1045	1024	1029	1016	1048	
1082	1076	1036	999	1047	1047	1063	1048	
1018	1051	1046	1069	1036	1052	1035	1076	
1062	1047	1016	1100	1012	1052	1062	1092	
1065	1014	1086	1032	1064	1077	1007	1008	
1013	1006	1033	1050	1099	1048	1002	1043	
1070	1058	1061	1056	1007	1101	1047	1087	
1000	1067	1104	1063	1099	1051	1018	1040	
1059	1045	1061	1003	1047	1070	1073	1002	
1009	1066	1096	1036	1038	1094	1050	1067	
1019	1053	1078	1026	1097	1066	1051	1079	
1063	1023	1046	1086	1102	1113	1007	1052	
1003	1096	1127	1009	1060	1045	1080	1031	
1043	1058	1052	1087	1026	1051	1041	1039	
1039	1011	1058	1001	1065	1062	1045	1013	
1056	1052	1018	1010	986	1033	1028	1022	
1092	1029	1080	1012	1043	1062	1003	1103	
1049	1092	1056	1054	1091	1095	1032	1068	
1099	1056	1087	1058	1032	1010	1062	1070	
1077	1072	1096	1079	1021	1062	1032	1015	
1007	1037	1105	1075	1027	1052	1031	1019	
995	1026	1057	1070	1031	1049	1052	1023	
1048	1018	1044	1088	1071	1021	1038	1082	
1038	1072	1017	1015	1019	1047	1066	1012	
1059	1018	1102	1026	994	1064	1043	1032	
1008	1046	1080	1042	1127	1005	990	1079	
973	1071	1044	1044	1045	1033	1040	1019	
1092	1012	1009	1013	987	1031	1051	1028	
995	1031	1097	999	936	1058	1011	1064	
1026	1047	1042	1054	1085	1012	1066	985	
976	1009	1034	1105	1038	1032	1060	1066	
1047	1004	1027	1105	1038	1045	1001	1031	
1045	1030	1078	1075	1057	1044	1043	1037	
1042	1021	987	1038	992	1024	985	1077	
1060	1071	1099	996	1038	1058	1035	981	
1065	1063	1075	1038	1031	1050	1012	991	
1094	1048	1104	1022	1009	1013	1031	1002	
1088	1057	1055	991	1033	1039	970	998	
1081	1078	1042	1019	1078	969	1019	1057	
988	987	1013	1092	1029	1073	1111	1040	
1041	1062	1069	1028	987	1051	1044	1027	
1079	977	1001	1080	1005	1009	1030	987	
992	1016	1133	1033	1031	1038	1028	1016	
1079	1029	1068	1081	1088	1033	1050	1067	
1039	995	1011	1032	973	981	1029	1041	
1070	990	1069	1023	1016	973	1027	1043	
1059	1021	1013	1021	1095	1076	1069	1038	
1062	1077	1010	1073	1096	1029	1016	1020	
1019	1002	1069	1064	1073	1034	979	1055	
1109	1011	1034	1049	1016	1025	1024	1016	
1070	1067	1034	1085	956	1022	1047	1078	
1072	1016	1010	1109	1019	1038	1024	1050	
1024	1011	1089	1073	1072	1078	993	997	
1065	1036	1044	981	1026	1085	1009	1037	
1042	1017	1015	1020	1083	989	1016	1050	
1018	1061	1019	1010	1022	1046	1070	1048	
1028	1018	1034	1036	1044	1035	999	1029	
1049	1018	1045	1034	992	1038	1019	987	
1049	1033	1070	1061	1003	1077	1069	1006	
1003	1044	1028	1011	1045	1032	1001	1063	
1053	1021	1011	1065	1070	980	1022	1039	
1005	1011	1035	1039	1062	1023	949	1056	
1067	1020	1071	1064	1043	976	964	1041	
958	1056	1030	1007	1023	964	976	1023	
1035	1026	1060	977	1040	1006	989	996	
1015	1044	1046	1076	1047	996	1076	1026	
1060	1022	1014	1010	990	1004	1028	1024	
1055	1007	1049	1055	1050	968	1028	990	
1032	1049	1010	1044	1002	979	1057	1025	
998	1064	1016	1018	1019	981	1056	1043	
1009	976	1015	1082	1025	994	993	1005	
1052	1020	1030	1031	1012	1036	989	940	
1014	1024	1093	1032	1027	1070	1057	996	
1009	1010	1046	1015	1058	1072	1011	1072	
1069	993	1044	1014	1063	1082	978	953	
994	990	1039	1025	1089	985	1042	1021	
1008	963	1061	1012	1072	1004	997	1020	
1022	1066	1056	1007	985	1006	1039	1037	
1004	1068	1039	1000	1024	1059	991	1050	
1046	1008	1013	1022	1024	995	996	984	
1008	1040	1059	1046	979	1043	983	995	
1037	968	1000	1008	1051	1002	995	1013	
1006	1019	994	951	1100	964	1001	1016	
1007	1047	1031	996	994	1066	992	1008	
1030	960	1020	1072	978	1033	1035	1103	
1061	1028	991	1020	1034	1041	1098	1020	
1062	1042	1018	1028	1013	1027	1062	1011	
997	1015	1092	1070	959	1022	1016	1051	
1078	993	1053	1060	1051	997	1075	1048	
1051	1109	1100	1032	1014	1003	1006	1031	
1036	998	986	1079	1044	994	1042	1091	
1036	981	973	1021	1041	1034	941	997	
1061	998	1038	1032	1042	1084	1111	1009	
1022	1024	1019	1070	1037	1048	1050	1085	
1008	1085	995	1084	1018	1015	1001	1029	
998	1032	1064	1075	1057	1057	1024	1025	
962	1002	1056	997	1109	1048	1075	960	
1049	998	983	1043	1017	1028	1000	1006	
966	1031	1025	1038	1055	975	983	946	
1024	994	1036	1039	982	1004	1055	1001	
975	953	1088	1022	1002	1061	1004	1046	
1034	998	976	996	988	978	1013	1036	
1042	1095	976	1066	1056	981	936	1011	
1018	1015	1056	991	990	972	980	982	
1034	1024	1016	983	1018	1031	994	934	
1053	1013	1021	987	1070	993	1036	1027	
1059	1032	1051	1012	967	1089	1042	987	
989	990	981	965	1000	1038	980	1017	
994	1035	993	1016	1005	1006	1048	980	
977	1020	984	1016	1015	975	1065	1016	
975	1003	1013	1002	1016	951	955	993	
985	986	1064	1071	1050	1022	1040	981	
1019	1013	1003	1052	1023	1048	958	1037	
1029	1012	1004	1008	967	960	1001	981	
1010	1023	1006	975	1080	987	1010	1050	
1026	1076	1033	1010	977	1046	1049	993	
1003	942	1017	1000	1019	967	963	1037	
1019	935	1028	1009	997	976	1030	1047	
1023	974	1012	1066	1021	940	977	978	
1048	1013	1000	1029	1024	978	998	995	
1117	1015	1050	966	983	1024	967	1032	
1010	1034	1044	1002	1076	1041	973	996	
978	1019	1012	1012	1009	939	1027	1035	
1052	1090	1034	1049	1011	942	972	992	
941	1031	978	1019	1013	1057	957	1025	
1003	974	1012	1019	995	962	927	977	
1051	1000	1022	1072	1011	1008	1014	982	
965	1034	981	1029	1046	952	1041	1001	
957	998	1049	1047	988	1033	977	932	
1001	1017	1049	1003	973	1049	1049	1033	
1047	1039	1048	1004	949	1006	958	1060	
1016	964	945	978	966	1074	969	975	
993	982	1032	1062	978	1026	1042	997	
950	993	967	1035	1030	1001	987	1035	
1023	1003	1018	998	1044	1017	1087	998	
993	979	1038	1020	1021	1023	995	1001	
993	1000	1038	1013	962	1049	1009	1021	
1021	1013	994	1030	981	1011	1026	1074	
1036	1049	1016	1012	1065	1026	1047	1043	
1001	998	992	997	1035	990	1019	1052	
1013	1010	1014	968	986	998	985	972	
1026	957	1004	1024	993	1034	973	1003	
989	1054	1010	1012	1030	966	980	1060	
967	1005	981	926	1006	1018	995	1002	
1015	990	1013	978	1022	1028	948	1008	
1007	1016	964	1020	1007	939	1005	952	
1003	1014	1014	1010	957	1016	1024	991	
1004	966	1048	964	1043	949	1013	996	
940	1021	961	1013	987	1014	1056	1010	
997	1014	1006	987	1012	1031	986	1047	
958	1002	1002	1050	1039	1002	1003	1015	
1066	1027	1012	1012	949	1008	983	1031	
1061	1024	1000	963	996	953	1044	986	
978	990	996	994	1033	952	1004	966	
964	965	975	1050	975	994	1025	955	
1016	1051	1053	1054	1001	1021	1074	949	
1036	1036	984	966	1000	916	999	1021	
1058	995	1043	1029	1008	957	954	958	
1011	1018	1021	1029	1002	954	969	951	
978	1014	970	965	1014	989	993	976	
954	963	995	1010	1014	985	963	1081	
989	1049	1046	979	1011	1001	1036	1005	
1052	997	1018	1056	1020	1017	1006	1013	
1039	943	1005	1002	1011	976	995	1005	
1002	1010	1027	1019	962	1015	967	974	
1011	974	1037	1014	995	948	996	988	
984	1057	1045	932	983	1001	1016	998	
930	973	1003	1022	1026	998	1053	973	
983	1018	974	996	951	981	989	1026	
1003	967	1022	1026	983	994	983	987	
988	1010	1061	954	903	1024	978	976	
981	964	1031	1050	996	1006	1012	1008	
1013	971	953	958	976	1029	1011	1021	
1009	992	975	962	968	978	986	985	
1009	1032	962	940	995	987	1028	957	
1009	988	953	991	918	1003	985	986	
963	1000	1043	971	1057	970	1008	955	
1000	1008	1039	1015	1032	955	981	999	
1009	976	1000	1009	1040	1008	1004	967	
986	1039	1011	1005	921	930	1031	971	
1001	953	973	995	999	996	1024	1019	
945	959	954	981	1003	1035	998	996	
1060	962	989	1014	928	949	1072	1019	
1028	938	982	951	935	963	954	1020	
964	1018	952	965	940	982	1017	945	
1041	963	979	1006	934	959	1010	940	
1033	986	997	1040	969	983	961	1001	
1013	1008	1016	974	971	903	1011	971	
999	989	963	951	960	913	1018	971	
963	994	1011	948	975	1003	961	895	
908	946	1028	1000	977	975	973	889	
988	1018	1028	967	934	998	903	968	
1020	1003	1033	999	944	995	976	976	
1007	1005	980	955	958	1028	950	964	
980	1050	1009	1001	983	1017	984	985	
963	961	1057	1018	1011	996	927	901	
1005	1029	982	1012	918	1040	1024	971	
939	968	959	986	973	970	982	956	
955	993	972	1004	952	972	931	995	
987	987	970	987	987	1006	1022	971	
1008	946	994	1007	987	952	1012	964	
946	973	1036	993	971	1001	981	1013	
1036	947	1031	951	997	962	999	997	
972	955	960	928	982	986	947	1018	
962	952	985	1004	1041	997	973	1017	
975	945	1017	945	939	999	932	961	
951	1034	1034	1010	929	1016	962	968	
971	918	1004	1016	946	996	1018	911	
1021	939	993	969	985	1026	951	975	
961	928	978	953	971	981	1047	951	
982	1006	980	950	996	984	962	1011	
976	944	946	1031	940	1019	1016	905	
978	988	954	962	1014	963	941	996	
975	964	979	1047	959	932	993	970	
1000	1015	996	1005	934	991	1019	971	
987	981	984	963	987	955	1044	946	
970	976	978	1004	937	994	916	996	
993	987	993	978	959	960	1019	1002	
1003	967	950	994	936	941	924	1031	
1029	953	994	999	966	977	1003	970	
965	948	988	972	956	934	924	973	
1019	929	967	941	1022	969	984	984	
1014	968	1043	946	987	1011	977	1014	
1037	973	1042	987	982	914	1017	971	
977	963	1013	930	952	1008	975	1033	
1021	986	967	935	940	979	948	909	
1041	974	998	919	1015	942	960	935	
973	937	953	948	1028	953	897	982	
937	976	995	982	975	1035	915	971	
937	954	1040	1001	978	988	950	911	
988	977	956	971	1028	979	983	1012	
929	972	938	951	995	978	995	953	
989	995	1002	913	988	966	989	948	
964	999	973	947	919	999	886	928	
952	932	968	991	1030	952	1001	976	
994	970	1024	996	895	946	940	959	
988	936	964	996	957	948	984	937	
940	956	1003	948	926	964	1014	890	
971	985	970	969	955	990	954	956	
945	1035	957	965	910	924	926	1047	
949	1018	988	969	937	985	1000	907	
912	934	1016	943	939	909	950	950	
958	994	973	974	1006	974	983	927	
962	951	1014	999	898	959	953	909	
962	1010	969	983	957	1009	933	1021	
962	981	1031	1005	962	961	918	958	
969	978	977	966	950	934	935	955	
906	974	999	987	1002	994	991	895	
952	971	961	1030	986	942	958	933	
941	971	957	937	964	958	1034	991	
963	1039	955	942	987	905	986	976	
1040	930	933	959	912	981	994	950	
972	916	960	950	994	916	980	1032	
934	960	979	953	988	943	978	994	
1017	989	994	989	980	918	973	924	
997	1012	961	926	976	947	905	1002	
963	983	988	973	1008	957	970	963	
960	962	962	986	923	947	954	986	
977	989	1006	961	955	934	947	960	
934	920	992	958	943	986	1021	933	
972	975	946	1022	954	985	913	918	
946	981	961	930	988	946	1006	968	
944	966	937	976	966	961	949	947	
969	933	952	938	984	950	929	972	
936	926	955	995	939	1018	997	964	
953	961	964	950	968	978	1041	915	
927	1008	980	999	969	948	978	969	
938	988	1004	1008	969	989	942	948	
987	907	1036	979	952	1009	922	949	
970	989	965	970	964	960	996	953	
979	980	975	978	949	1004	960	930	
975	962	970	952	925	922	957	977	
984	960	933	1011	965	937	965	987	
1017	942	959	981	985	947	957	926	
1030	949	966	1034	965	895	937	974	
928	931	954	945	984	994	949	973	
1016	956	941	917	994	965	944	921	
984	1032	994	957	948	941	1016	925	
983	943	949	985	957	938	918	966	
979	951	971	958	938	978	974	952	
905	920	921	985	966	970	930	916	
993	941	989	1005	1040	992	1010	923	
953	955	983	929	972	932	938	978	
938	957	961	956	982	952	958	966	
958	968	979	994	940	913	970	925	
928	961	961	979	996	939	935	907	
967	934	902	942	973	958	937	928	
962	944	971	953	994	972	889	936	
942	960	979	864	960	893	927	894	
951	969	954	943	949	971	937	927	
978	943	941	990	932	966	931	947	
944	966	962	989	933	964	952	931	
962	891	957	954	932	937	983	953	
914	918	961	994	939	900	976	960	
1046	991	961	965	935	954	1012	901	
980	917	970	953	967	948	933	984	
920	970	989	971	953	949	909	956	
996	908	973	928	934	943	986	937	
898	962	960	955	937	993	951	894	
971	900	952	919	929	996	946	927	
994	956	972	916	956	945	956	970	
903	951	938	982	956	980	983	897	
919	1011	977	942	919	970	980	931	
1003	968	921	965	920	979	971	877	
922	957	924	938	934	935	961	903	
942	929	952	927	1003	954	928	912	
968	956	929	958	945	933	1014	929	
969	910	988	1004	937	920	957	896	
955	986	946	968	911	928	955	930	
971	956	947	912	916	953	965	950	
974	954	1023	950	925	940	923	929	
1007	989	900	936	950	926	951	959	
974	986	982	961	872	908	905	904	
982	949	1003	949	992	975	969	933	
934	949	974	914	972	953	932	965	
999	925	938	981	904	901	963	942	
923	962	901	972	948	946	930	955	
949	881	959	937	904	933	899	928	
891	970	936	916	950	961	954	970	
915	908	949	938	930	950	895	909	
893	929	941	946	899	934	955	985	
891	986	955	934	963	980	993	990	
942	942	955	943	976	942	963	944	
908	1007	974	1005	907	966	932	888	
983	925	957	989	926	898	922	906	
941	911	1012	997	965	945	906	910	
915	929	907	958	956	926	1024	964	
906	993	980	943	923	998	944	954	
929	941	979	941	944	880	935	937	
941	913	893	920	909	902	920	913	
938	957	914	977	931	972	991	907	
970	897	941	961	936	918	947	918	
900	986	951	932	929	983	971	977	
916	942	945	920	946	972	895	965	
959	964	957	931	921	945	898	939	
976	930	999	913	920	936	974	925	
907	912	970	939	961	1003	945	923	
961	893	946	967	936	953	877	965	
884	921	1007	956	899	966	941	893	
934	955	934	934	943	911	910	873	
919	944	935	973	969	902	921	917	
912	903	968	936	902	923	918	927	
967	963	938	950	900	947	890	938	
920	909	932	877	942	911	945	927	
908	978	959	1005	960	931	912	905	
911	898	941	886	964	879	945	939	
946	898	991	964	942	970	925	943	
935	926	903	990	883	962	934	950	
969	961	937	973	908	892	940	901	
956	968	900	977	895	964	917	920	
925	908	985	950	892	933	941	963	
930	994	914	978	928	936	893	961	
948	950	960	936	963	927	902	918	
887	944	945	947	928	982	973	933	
961	933	964	924	958	907	894	865	
956	913	932	943	949	914	915	974	
909	960	954	948	971	971	905	924	
886	922	989	921	930	947	952	894	
1007	944	984	894	866	919	963	903	
993	963	948	894	913	868	921	950	
888	960	872	945	928	975	988	981	
886	949	932	946	922	897	929	892	
924	921	894	934	934	893	981	910	
943	975	942	946	886	896	897	986	
926	932	963	911	969	981	957	973	
1031	894	930	926	918	902	947	921	
931	973	936	940	890	921	900	936	
915	959	915	894	890	962	934	948	
937	952	944	879	979	913	937	900	
922	920	938	907	867	937	896	966	
942	949	911	943	948	923	920	903	
905	951	930	952	980	892	955	933	
910	921	916	891	900	908	882	927	
896	934	987	939	947	896	954	909	
909	983	962	968	916	938	914	906	
972	968	933	907	876	952	909	929	
925	931	931	925	934	888	969	923	
913	924	910	905	935	969	926	946	
895	929	930	952	935	956	902	942	
926	929	919	910	913	899	894	949	
932	945	935	952	908	905	917	895	
952	882	940	902	899	922	923	918	
915	915	870	904	934	955	962	952	
894	892	928	992	955	936	886	905	
942	901	940	887	930	908	891	950	
947	967	866	951	906	907	893	913	
950	908	952	928	886	921	970	947	
983	911	885	928	880	924	961	921	
963	960	929	957	891	912	876	908	
940	952	920	896	924	903	871	921	
880	885	982	976	927	918	879	937	
953	931	929	909	895	930	924	953	
954	929	903	954	957	943	911	875	
907	893	920	920	920	890	919	910	
947	1009	1002	987	924	944	978	976	
909	903	937	889	846	922	956	927	
1001	920	964	914	902	881	956	893	
938	970	925	901	899	955	1007	922	
953	920	954	953	892	918	941	907	
918	933	952	927	919	913	895	924	
863	917	904	940	929	900	913	933	
937	936	949	880	885	936	938	900	
983	926	907	959	934	919	889	851	
920	950	974	934	929	947	894	915	
896	919	953	953	925	899	899	890	
910	857	900	902	890	926	852	893	
907	910	913	961	896	900	929	896	
900	914	923	943	905	909	937	889	
940	957	901	921	933	943	911	895	
944	897	902	905	914	913	872	927	
929	869	913	877	956	912	912	918	
929	988	925	904	934	896	901	939	
929	942	968	895	914	898	908	859	
938	936	950	974	946	932	872	943	
954	910	863	934	915	873	924	890	
923	872	903	893	916	898	935	911	
939	900	945	929	866	887	939	904	
918	889	956	880	929	898	902	853	
946	932	908	952	905	926	873	941	
980	944	950	917	884	909	921	888	
902	927	974	841	937	901	873	907	
888	867	903	919	941	941	933	938	
940	975	912	885	937	918	842	846	
940	907	921	876	907	907	939	866	
950	901	934	953	914	885	850	817	
886	941	925	936	933	880	965	956	
926	935	927	894	930	953	867	920	
932	888	920	939	956	880	923	912	
949	941	903	925	910	917	954	860	
871	958	888	945	905	897	894	939	
905	911	938	898	943	913	858	910	
932	879	871	910	908	941	952	886	
900	885	924	923	872	934	904	932	
931	904	890	850	927	865	926	893	
936	926	927	828	908	950	902	917	
910	866	878	907	885	863	868	945	
932	872	904	890	933	872	861	899	
877	834	927	904	922	889	911	926	
905	928	945	901	897	910	903	914	
866	872	905	955	963	912	923	898	
877	912	930	948	875	916	880	907	
933	945	917	895	904	933	908	930	
940	864	938	884	890	891	936	882	
944	852	872	925	880	869	880	893	
921	905	903	888	896	855	928	938	
923	917	923	868	884	859	884	898	
884	886	968	884	900	866	873	907	
896	848	897	912	895	906	914	837	
892	885	901	944	946	913	844	902	
924	912	926	934	909	922	911	897	
871	939	939	890	942	835	894	942	
940	945	893	857	921	875	961	879	
897	893	909	910	890	924	883	865	
877	848	922	894	899	894	892	859	
915	899	919	933	833	937	929	853	
945	923	944	956	900	876	868	896	
932	920	889	853	958	855	835	906	
912	857	929	892	848	880	924	891	
838	825	862	890	886	853	911	887	
978	877	902	899	909	958	926	911	
851	852	948	889	898	876	929	930	
881	931	868	884	922	925	872	924	
895	928	872	904	883	909	878	889	
907	887	931	919	924	929	935	836	
912	919	876	843	916	891	854	895	
876	879	902	942	924	900	896	893	
857	891	903	928	849	898	863	897	
859	900	931	896	906	950	960	926	
921	841	874	901	929	883	865	875	
898	888	924	888	907	890	863	846	
896	873	886	897	879	936	868	886	
856	847	937	960	889	883	892	944	
873	869	918	920	869	883	909	888	
902	888	910	853	869	898	962	877	
910	853	921	864	895	921	904	885	
877	862	862	921	913	937	828	845	
903	852	953	866	892	898	837	871	
870	903	859	904	859	902	930	931	
897	877	861	898	893	868	906	890	
926	838	890	909	827	940	918	933	
923	879	888	929	847	883	837	897	
856	928	829	932	900	939	853	902	
890	878	898	944	850	913	879	907	
864	935	930	952	919	950	895	915	
901	925	905	897	884	958	909	832	
919	888	904	848	910	877	886	849	
936	882	863	883	898	877	910	839	
871	900	911	887	874	842	860	833	
927	877	910	918	884	885	867	901	
921	840	908	916	845	887	868	888	
870	882	854	937	860	907	896	895	
936	879	928	914	893	843	880	887	
877	941	869	889	892	854	836	887	
844	857	920	891	898	919	888	858	
911	905	896	927	920	892	874	844	
905	853	886	867	868	868	851	886	
887	869	935	876	916	868	847	861	
864	902	961	865	899	851	927	875	
897	866	901	892	820	862	852	869	
928	885	874	932	852	838	936	906	
970	839	916	905	910	869	865	860	
907	897	908	849	866	925	868	899	
901	842	885	859	929	846	867	908	
872	886	890	947	860	895	873	942	
903	933	866	904	858	874	946	822	
921	925	892	905	882	899	811	936	
850	952	926	866	869	888	886	873	
920	894	898	841	857	899	910	887	
873	863	888	855	928	879	907	909	
886	890	895	843	928	907	863	893	
923	877	886	899	889	869	928	902	
910	834	935	900	901	849	899	898	
803	889	846	925	867	852	878	899	
876	875	877	895	920	864	880	898	
878	886	832	861	879	866	875	865	
915	917	948	907	840	878	952	882	
911	867	940	872	846	872	850	888	
844	887	889	889	881	858	829	815	
908	877	809	897	950	847	845	900	
904	875	896	888	877	867	836	829	
910	922	913	913	874	866	927	872	
890	878	859	816	874	841	908	835	
926	891	838	914	875	904	841	880	
877	874	918	924	953	877	881	908	
873	890	905	916	886	883	932	847	
903	886	906	905	887	888	822	876	
895	882	923	840	852	835	863	840	
922	865	905	884	915	851	861	867	
897	899	885	864	826	872	883	877	
885	919	862	860	882	908	954	859	
872	876	919	929	868	820	902	860	
873	899	888	915	909	875	795	889	
841	854	896	920	907	852	898	846	
855	854	839	875	914	882	840	907	
926	862	817	871	863	860	893	871	
813	911	877	874	887	885	764	890	
878	876	905	910	831	935	850	858	
865	852	890	883	886	899	862	875	
884	929	871	835	906	857	855	900	
884	824	893	874	858	874	914	840	
889	859	819	870	885	907	871	858	
911	863	879	872	895	841	861	898	
857	872	924	868	910	879	869	840	
932	877	874	931	902	832	891	904	
880	872	922	855	857	831	874	849	
837	899	913	862	882	859	846	869	
849	872	881	926	788	878	910	897	
865	873	894	889	860	909	895	803	
907	936	908	848	889	887	839	854	
894	837	905	863	811	875	887	932	
897	835	837	875	896	860	892	860	
895	820	838	906	849	865	911	848	
889	855	928	927	856	835	868	864	
900	837	845	925	883	878	917	858	
873	869	894	831	868	825	879	883	
912	892	820	872	840	849	833	902	
843	818	860	931	876	838	884	819	
921	841	905	848	835	879	889	870	
834	871	861	877	930	826	879	877	
876	850	870	831	887	896	862	860	
901	871	883	861	875	852	861	885	
946	919	884	881	847	842	864	878	
855	844	885	890	846	827	919	863	
864	830	851	895	900	861	835	862	
907	855	886	864	812	904	852	836	
895	856	863	849	897	861	876	881	
834	822	894	851	876	816	860	879	
879	807	820	878	889	843	856	824	
839	945	859	891	910	864	801	888	
876	881	851	849	924	865	856	904	
890	865	906	941	842	844	880	839	
872	899	875	895	878	944	860	841	
825	826	890	849	837	810	915	890	
838	932	924	909	883	812	877	830	
872	918	925	849	898	848	847	846	
814	862	845	846	869	864	845	864	
855	863	881	902	879	821	881	859	
856	891	886	840	870	868	854	853	
873	874	877	975	854	835	912	851	
898	898	870	869	863	871	866	839	
903	902	873	929	847	856	878	886	
892	837	903	845	865	905	831	885	
860	874	830	880	891	902	869	878	
853	893	940	867	868	809	823	839	
874	888	847	939	843	863	873	809	
880	818	872	846	857	858	862	830	
906	890	864	888	838	862	831	838	
893	896	886	864	807	812	860	858	
859	891	864	830	853	820	886	851	
866	829	879	780	854	868	832	854	
844	793	905	896	859	803	883	842	
907	844	855	902	796	851	846	908	
894	813	892	849	848	863	840	881	
862	854	866	831	850	790	834	815	
870	869	847	874	853	807	842	838	
898	953	902	850	866	858	838	803	
827	894	862	855	890	880	911	890	
860	899	867	884	852	834	847	856	
860	876	863	842	867	901	899	866	
874	841	891	899	824	831	856	823	
895	877	903	841	933	879	880	932	
905	868	862	843	831	857	936	787	
892	859	863	874	876	895	872	869	
881	850	868	890	898	876	852	821	
838	827	847	841	873	797	845	843	
840	909	886	824	853	836	851	850	
860	859	876	874	866	802	885	856	
820	844	897	890	838	831	857	837	
811	827	895	913	857	856	844	862	
904	874	833	893	882	799	856	807	
915	895	857	823	865	856	846	822	
830	834	837	873	887	848	841	869	
853	896	827	807	872	874	868	883	
906	837	839	857	862	841	861	809	
841	852	879	841	793	892	826	887	
838	888	860	874	832	838	848	879	
871	838	836	886	833	893	842	840	
862	872	857	892	867	877	820	848	
846	865	873	836	884	835	838	853	
846	850	901	842	856	829	779	817	
845	845	827	804	828	912	854	866	
871	878	853	840	867	881	859	870	
883	839	921	874	858	852	865	832	
863	882	881	791	845	863	831	826	
882	884	811	855	864	854	829	864	
803	842	876	875	823	849	866	826	
914	840	809	827	859	896	863	878	
893	866	820	842	840	791	824	849	
883	810	871	827	869	773	876	832	
895	879	857	854	850	842	790	862	
855	816	831	809	845	840	830	844	
872	861	844	825	852	882	851	818	
826	866	843	910	814	863	819	826	
837	857	866	831	872	822	891	845	
823	863	832	838	810	868	852	847	
829	794	845	824	860	832	822	896	
818	831	813	837	819	831	862	823	
810	919	862	864	835	834	843	849	
858	798	897	840	851	838	862	803	
844	799	811	843	867	838	839	803	
834	815	890	856	889	816	833	867	
873	836	919	890	878	830	766	857	
884	877	819	849	823	861	814	866	
899	847	827	881	804	859	839	820	
835	880	858	832	822	848	882	800	
841	884	854	855	868	817	810	819	
885	812	864	848	823	791	842	851	
871	850	841	835	859	771	811	847	
839	814	903	833	827	832	834	816	
888	809	845	815	859	852	889	889	
822	938	836	841	886	828	776	857	
852	837	812	838	817	862	821	821	
847	857	872	816	782	789	880	819	
882	867	806	871	813	798	777	899	
876	852	873	858	838	823	891	843	
776	821	806	866	820	817	877	823	
920	808	849	841	846	863	793	836	
878	850	855	887	836	859	799	869	
879	886	880	851	786	790	854	850	
852	806	820	865	853	839	834	798	
860	850	831	932	844	838	896	859	
832	839	886	868	895	796	852	864	
883	831	823	793	830	850	842	866	
874	846	862	843	835	849	828	776	
835	856	846	866	922	842	829	857	
840	832	889	863	786	870	883	819	
875	833	872	935	801	814	860	852	
860	895	873	812	829	855	788	850	
839	872	803	861	807	843	860	798	
866	819	832	905	787	840	844	819	
823	905	851	847	842	780	784	809	
828	850	845	841	821	833	810	823	
839	849	832	827	806	834	755	784	
853	841	869	817	854	821	842	825	
790	869	804	873	863	795	794	833	
893	816	841	884	814	883	805	830	
826	856	817	874	804	861	819	818	
771	793	850	850	826	858	852	841	
810	864	831	832	814	829	831	820	
857	842	784	831	820	825	849	866	
810	850	804	852	848	839	845	825	
836	821	865	846	749	799	813	842	
880	849	857	814	826	838	828	809	
785	886	818	851	884	833	846	836	
821	861	851	859	842	827	833	812	
826	835	822	771	786	829	800	811	
788	836	837	838	836	851	877	799	
866	801	821	794	801	811	819	843	
815	901	884	798	793	834	798	837	
851	852	844	863	771	877	832	818	
870	819	857	807	847	825	791	838	
814	864	842	844	845	826	817	852	
851	833	857	867	842	841	814	816	
870	829	841	868	804	802	825	835	
795	819	825	823	881	839	796	880	
880	799	847	820	861	838	844	891	
887	854	888	861	823	856	793	808	
842	842	858	813	809	877	818	791	
843	854	813	859	847	813	850	859	
798	821	838	873	867	814	817	829	
864	840	858	870	801	838	836	813	
870	813	804	786	832	773	813	868	
858	762	909	842	772	777	873	813	
803	829	776	827	884	820	870	816	
829	814	853	858	846	789	800	854	
826	851	850	854	835	848	789	823	
889	805	897	814	817	792	816	758	
793	830	856	840	843	869	889	863	
844	845	847	816	824	860	812	778	
816	815	811	826	878	794	811	838	
801	831	868	788	811	834	834	754	
860	803	835	792	819	814	855	806	
878	832	801	787	783	834	809	793	
862	812	848	840	842	854	843	808	
841	852	850	836	824	816	811	832	
776	782	844	823	798	828	811	803	
784	808	752	820	795	821	783	864	
835	806	878	827	746	829	826	817	
777	822	817	861	874	819	802	796	
840	786	832	790	814	814	805	789	
802	803	824	816	839	798	822	797	
865	809	855	840	814	834	825	872	
871	783	832	781	865	783	859	795	
811	799	838	811	858	849	820	860	
820	799	845	831	862	840	774	806	
824	834	831	857	793	815	804	835	
803	791	830	895	852	849	867	816	
878	853	844	778	797	843	853	845	
868	843	872	800	869	813	821	843	
817	803	876	779	794	798	808	856	
875	858	833	801	827	794	864	838	
825	817	822	823	819	818	872	832	
784	826	857	776	788	836	799	826	
803	862	878	829	783	784	807	806	
838	788	820	838	789	824	775	776	
782	812	834	821	777	801	793	830	
798	816	793	854	878	825	787	867	
871	827	818	854	888	810	823	802	
798	861	842	795	866	881	845	790	
860	839	869	803	786	832	758	877	
841	809	806	796	775	791	779	810	
866	836	817	845	837	813	841	826	
876	824	817	822	809	888	796	808	
908	861	827	859	798	777	814	838	
788	812	830	795	871	837	838	823	
866	825	804	773	795	787	836	798	
815	830	813	838	805	788	801	815	
817	831	791	821	772	777	840	798	
802	774	828	821	845	828	798	778	
763	822	829	873	867	829	804	844	
793	808	828	809	853	802	794	868	
835	859	828	814	811	859	820	819	
812	842	802	818	832	810	834	861	
827	822	798	835	811	842	819	826	
845	808	835	838	813	797	796	767	
822	805	827	819	829	771	797	796	
823	829	817	797	809	801	813	898	
822	788	834	788	826	814	817	830	
853	803	822	797	832	789	808	821	
766	837	792	794	801	776	804	853	
796	849	825	803	802	824	801	817	
843	839	816	810	840	821	802	819	
756	854	835	780	795	801	808	803	
848	804	846	802	816	785	819	781	
784	826	801	853	812	794	848	816	
829	899	837	820	822	810	866	747	
748	792	825	795	778	789	799	738	
798	805	804	773	750	844	799	833	
818	823	836	828	834	763	822	819	
819	791	853	843	841	756	805	859	
816	746	819	835	843	735	834	772	
842	784	847	781	762	771	782	793	
768	847	782	845	797	838	789	857	
822	778	826	782	840	786	839	775	
815	751	831	803	837	785	822	802	
809	814	784	811	801	798	806	814	
792	809	823	821	760	794	829	744	
849	868	828	811	759	812	812	725	
781	841	774	839	800	804	814	781	
799	850	800	797	817	849	753	766	
819	898	775	826	751	808	801	834	
793	848	777	790	871	810	823	805	
867	851	861	840	766	819	781	803	
785	756	840	842	776	729	790	807	
793	829	839	810	781	809	791	834	
788	783	761	808	839	832	857	815	
783	763	762	788	775	780	790	766	
823	818	785	825	813	769	776	808	
802	789	832	801	787	841	812	773	
785	744	810	832	826	778	779	792	
826	835	806	789	853	764	794	798	
820	807	797	856	772	770	816	749	
884	759	842	798	797	834	823	780	
782	762	807	788	822	827	828	756	
806	805	855	829	797	844	806	832	
792	792	787	784	788	806	762	806	
792	789	758	845	834	785	817	804	
813	838	820	784	818	812	798	845	
809	841	822	787	779	848	815	805	
798	818	841	852	812	774	788	808	
806	761	806	845	795	834	824	817	
835	843	818	767	785	799	856	834	
830	810	766	738	795	811	747	741	
851	827	805	843	803	803	811	795	
772	825	813	786	788	838	729	800	
826	879	836	822	786	784	758	845	
839	789	819	805	851	769	774	791	
846	790	853	806	790	797	710	813	
836	777	795	779	777	787	799	756	
806	820	813	770	808	839	835	787	
801	771	799	783	832	782	780	774	
781	772	816	869	760	741	773	742	
780	781	763	764	805	827	745	837	
842	797	802	762	819	778	827	781	
787	844	829	789	793	810	821	794	
863	767	820	815	804	795	755	792	
817	828	849	778	817	801	774	795	
843	787	809	795	803	777	781	811	
800	819	800	811	758	772	774	825	
819	821	771	796	823	765	775	795	
833	728	825	809	821	747	830	774	
755	832	793	845	816	796	795	785	
762	821	840	793	841	859	771	776	
754	762	794	802	845	824	832	784	
785	801	864	814	761	825	775	784	
736	814	825	770	806	754	726	778	
786	778	849	780	776	818	772	797	
780	783	789	853	762	797	784	831	
807	792	758	754	774	814	859	785	
775	769	823	831	807	790	780	782	
768	786	802	808	800	789	776	755	
838	798	771	818	806	759	783	773	
788	823	784	762	795	791	796	745	
756	825	762	822	790	731	799	838	
837	746	848	785	787	780	794	782	
834	807	835	786	791	841	739	778	
832	793	815	820	782	828	761	821	
833	806	838	803	787	727	816	721	
834	759	776	758	801	811	764	767	
726	752	766	750	789	846	770	761	
792	786	805	769	807	858	751	758	
804	723	749	862	796	762	788	821	
789	788	771	797	737	764	746	836	
803	822	744	745	764	804	794	763	
768	738	808	805	796	769	777	756	
793	808	798	813	709	781	823	811	
799	802	804	803	827	796	782	869	
835	789	803	792	781	785	791	762	
800	779	832	791	794	759	781	778	
789	788	809	808	788	809	779	788	
749	778	759	762	777	806	761	783	
766	775	808	763	786	767	795	744	
803	750	820	829	774	775	782	745	
820	796	757	816	820	808	814	827	
822	711	797	775	774	787	779	790	
790	795	832	801	758	772	790	789	
781	774	767	781	807	776	787	762	
765	777	807	809	831	778	814	752	
787	806	775	811	774	757	788	832	
810	769	814	807	798	771	738	793	
803	803	748	792	830	774	719	779	
757	773	771	766	791	803	794	749	
759	788	748	754	812	697	772	726	
806	733	766	790	765	736	813	828	
788	817	775	765	794	748	755	801	
832	778	818	795	777	786	753	774	
757	820	812	773	762	788	797	796	
752	795	799	856	857	855	786	750	
863	786	757	779	801	798	768	792	
780	769	801	828	773	757	771	763	
758	830	776	763	772	818	767	777	
786	808	786	792	830	810	809	775	
825	748	768	775	802	754	827	768	
785	834	791	796	784	756	763	793	
765	794	824	799	809	777	800	731	
747	785	809	747	753	774	788	737	
775	789	808	810	774	753	828	757	
779	816	774	816	746	778	803	754	
787	767	821	778	800	790	826	726	
806	743	755	804	733	758	792	806	
743	780	755	773	726	817	799	758	
803	784	798	740	785	816	806	801	
812	764	780	748	788	757	743	804	
837	742	783	803	813	804	735	800	
798	785	752	767	734	761	761	768	
813	768	777	738	759	827	752	733	
784	774	783	848	773	789	745	749	
761	801	766	769	771	754	791	737	
768	773	773	822	793	756	786	795	
827	765	835	761	763	749	768	783	
776	804	743	822	785	774	752	774	
830	806	835	731	770	845	764	739	
766	801	780	761	818	831	738	787	
768	746	851	734	824	795	758	765	
802	793	806	772	730	778	752	793	
781	757	826	792	808	748	751	778	
787	747	749	805	757	765	796	765	
756	758	758	738	785	761	759	754	
726	725	822	774	696	815	767	775	
784	744	800	737	837	727	720	742	
749	778	761	770	844	753	741	748	
747	762	755	703	739	780	787	776	
768	772	788	752	757	766	746	831	
756	728	747	778	776	786	732	779	
804	755	787	783	769	786	801	749	
764	774	818	800	780	761	740	749	
768	796	812	800	809	764	766	776	
785	764	813	723	757	735	728	708	
795	774	751	754	783	765	746	776	
748	748	775	762	760	766	734	763	
812	790	795	783	786	775	714	742	
763	761	790	752	781	798	783	845	
761	791	776	777	788	788	759	731	
749	793	777	780	767	766	766	764	
775	735	771	782	825	809	789	793	
815	758	870	734	732	789	780	786	
759	728	830	768	781	751	772	773	
793	795	813	771	779	789	771	765	
783	810	759	794	790	744	743	770	
787	741	815	727	720	723	786	717	
730	743	772	766	788	784	783	773	
763	744	773	746	772	746	731	806	
770	791	708	709	762	748	754	752	
749	792	851	752	800	813	746	760	
757	749	714	744	741	763	810	760	
764	759	778	759	774	708	777	742	
786	765	792	744	784	803	723	752	
789	777	798	788	728	771	719	770	
763	785	785	730	769	756	753	809	
761	758	766	789	766	791	755	760	
787	771	815	797	751	767	721	781	
763	789	798	797	789	760	776	780	
799	763	819	798	787	736	752	798	
756	736	758	786	766	765	815	799	
780	797	775	807	807	757	733	774	
754	742	804	753	764	767	796	758	
768	791	768	743	735	772	793	791	
758	741	763	714	761	790	719	742	
743	769	807	764	746	743	792	747	
765	777	770	745	742	793	764	744	
764	754	783	757	778	729	753	784	
793	802	711	763	795	756	725	730	
750	754	797	787	713	726	818	762	
800	759	764	748	776	789	780	792	
741	807	790	779	753	763	779	735	
777	778	763	763	751	735	777	747	
753	725	746	725	767	763	726	727	
751	780	801	782	805	791	749	695	
776	771	783	743	705	774	749	767	
743	765	802	795	722	821	807	822	
734	749	804	740	798	790	776	776	
775	752	719	721	737	760	710	776	
753	788	791	757	787	745	789	705	
772	803	771	781	764	776	722	739	
765	768	783	825	698	749	794	761	
802	737	840	778	754	720	753	766	
769	778	798	753	747	736	755	764	
722	779	748	750	762	777	734	722	
766	762	799	759	765	716	820	772	
759	766	790	762	766	728	747	731	
759	715	783	746	780	777	752	725	
733	737	746	744	776	774	723	754	
779	743	784	752	762	732	829	725	
787	801	791	749	757	798	715	801	
756	761	746	751	757	754	699	762	
777	763	776	751	754	779	744	714	
776	763	763	744	756	763	714	780	
791	764	783	820	747	769	746	765	
777	832	781	773	762	754	774	743	
771	744	737	783	749	775	733	779	
763	792	823	722	742	769	718	723	
756	780	759	702	729	743	733	768	
747	787	764	752	746	734	713	741	
729	752	765	779	734	751	747	730	
755	808	790	707	707	783	689	765	
786	728	760	758	769	771	748	736	
747	703	714	788	788	796	755	743	
796	784	767	807	739	774	776	803	
738	778	804	804	782	713	716	741	
807	768	752	740	798	742	738	720	
789	753	767	782	761	745	699	740	
764	719	759	783	725	731	806	720	
800	763	786	728	692	784	771	751	
764	763	722	760	744	799	743	761	
813	764	751	753	788	770	754	722	
764	765	731	733	724	765	731	733	
760	724	739	762	791	741	713	767	
743	755	792	737	762	772	741	749	
801	755	769	763	731	808	744	761	
768	749	724	816	766	808	715	777	
743	767	754	736	740	742	754	736	
756	727	737	718	743	723	729	741	
747	772	769	751	766	783	736	700	
814	727	727	790	763	732	771	789	
766	736	751	745	722	770	716	751	
783	714	764	777	792	711	778	791	
681	688	763	718	730	790	802	752	
714	761	734	745	728	774	772	697	
755	765	786	718	728	707	711	718	
780	764	753	740	744	691	746	721	
745	756	714	739	728	782	706	758	
718	785	837	722	725	763	779	769	
774	756	772	779	731	805	735	784	
703	738	790	731	760	752	751	748	
743	777	747	768	698	780	722	735	
726	681	713	739	761	718	743	764	
744	801	745	775	719	766	757	760	
753	738	736	793	772	749	740	742	
772	812	743	766	725	718	774	708	
763	774	733	717	751	735	739	769	
830	741	751	736	711	742	704	731	
719	703	725	720	757	776	732	740	
748	714	792	766	720	774	743	741	
767	773	739	701	760	767	720	740	
758	773	832	741	699	733	715	713	
762	738	750	727	761	768	752	720	
741	765	786	771	747	727	750	770	
748	739	738	757	775	768	762	701	
697	777	722	731	739	771	726	753	
773	762	728	806	805	723	758	730	
723	745	721	745	760	723	786	762	
741	731	733	697	764	766	726	741	
769	779	734	729	703	742	717	737	
765	764	723	737	739	769	714	697	
783	785	726	762	762	760	762	710	
788	754	747	779	717	778	714	773	
803	708	796	745	739	711	721	711	
763	707	748	750	750	766	747	688	
739	762	749	730	722	727	743	773	
730	740	784	694	745	720	736	723	
720	767	737	759	746	719	759	736	
734	767	693	762	756	757	765	743	
756	722	752	735	736	766	717	740	
744	748	759	741	741	762	713	752	
752	709	730	693	725	765	744	717	
762	748	760	717	743	742	746	692	
788	732	741	699	723	781	723	751	
763	770	784	774	684	718	717	717	
762	765	737	725	709	727	760	741	
779	762	759	809	768	727	718	723	
726	710	735	713	701	778	745	753	
723	695	734	727	719	714	721	729	
809	750	695	765	744	735	739	718	
759	733	768	774	721	794	683	776	
747	748	749	766	722	684	770	732	
717	688	730	694	724	792	727	675	
770	747	788	759	784	706	698	670	
778	705	742	747	684	712	746	708	
748	762	707	744	723	699	743	729	
786	751	803	677	759	698	729	749	
727	728	768	755	741	712	752	722	
769	761	750	751	715	733	756	744	
752	710	734	758	755	735	747	722	
748	737	757	687	732	760	771	719	
750	740	762	702	722	727	712	746	
752	735	772	756	712	749	721	748	
724	734	740	755	745	800	718	718	
682	735	796	785	751	713	738	748	
766	737	700	731	712	780	717	707	
686	778	720	733	703	762	709	752	
732	737	728	752	699	714	756	685	
699	766	725	755	730	711	691	752	
761	726	775	759	704	750	756	734	
782	733	765	723	741	765	694	679	
739	755	710	731	742	702	720	738	
700	753	733	736	758	680	709	728	
765	718	760	692	741	682	703	743	
764	770	759	746	753	747	701	716	
730	715	760	730	741	732	698	670	
699	739	783	731	775	777	719	743	
733	750	803	714	761	712	750	694	
770	770	785	714	721	712	686	720	
774	696	749	701	720	712	704	707	
737	753	745	756	731	744	716	751	
752	715	760	722	760	701	761	717	
758	746	722	702	721	682	726	784	
685	716	719	762	724	768	779	744	
712	760	706	735	700	735	725	735	
754	714	770	749	724	735	778	721	
762	756	792	745	769	748	716	748	
773	739	755	729	682	688	706	676	
719	727	746	724	736	726	709	704	
741	763	730	735	734	677	774	740	
766	730	731	736	748	719	691	711	
771	722	738	726	721	736	762	727	
767	781	724	751	719	705	743	757	
709	754	704	714	730	699	709	723	
708	695	737	741	721	734	716	689	
692	751	775	712	734	768	679	717	
734	728	751	762	691	771	669	699	
709	720	743	743	749	725	714	680	
775	729	765	707	721	731	705	705	
779	740	817	729	691	742	734	749	
771	692	732	779	735	776	736	699	
681	763	721	674	739	731	696	748	
701	727	714	743	794	721	687	714	
738	741	735	719	687	724	729	707	
704	725	731	728	734	696	730	709	
709	718	766	746	730	691	670	737	
735	747	772	715	734	705	737	753	
712	732	724	743	722	722	710	708	
777	692	726	739	641	696	666	687	
720	736	772	752	742	695	716	681	
700	726	793	727	695	813	749	731	
722	724	713	723	743	709	712	702	
738	785	759	758	687	703	758	732	
750	722	735	753	724	724	679	707	
719	738	770	719	746	704	694	716	
689	683	757	758	702	711	689	716	
752	671	761	710	702	744	739	745	
764	739	698	736	733	708	749	691	
737	716	758	706	705	698	687	745	
701	711	713	720	755	677	748	687	
759	719	706	728	691	714	712	709	
694	732	730	747	725	727	717	659	
686	681	747	696	758	746	726	722	
752	760	726	719	670	739	733	727	
753	718	682	733	745	753	686	684	
721	706	714	722	752	724	713	725	
714	709	760	708	647	661	730	687	
745	712	742	741	715	705	681	708	
758	751	742	681	738	734	679	753	
708	702	781	732	712	751	702	705	
722	729	705	717	700	711	680	712	
722	709	780	727	705	735	722	737	
771	725	702	731	700	711	720	711	
718	729	727	739	675	759	678	728	
750	721	732	704	733	684	697	704	
703	729	684	709	749	749	662	703	
729	757	706	690	697	681	683	701	
744	740	673	715	717	728	668	739	
738	712	767	734	699	768	699	714	
733	710	717	741	735	743	689	685	
714	751	711	686	755	728	714	687	
746	712	745	728	707	706	708	743	
730	694	723	733	675	718	696	734	
761	738	722	703	703	716	654	717	
707	709	762	718	679	723	730	771	
693	768	720	732	682	710	763	716	
762	753	743	708	675	729	704	699	
694	710	755	721	750	732	755	719	
732	712	667	766	711	736	699	708	
699	725	658	720	718	691	691	686	
764	704	741	748	713	729	749	691	
742	670	736	753	728	707	731	772	
713	717	721	695	723	726	684	689	
739	735	735	699	738	711	694	698	
723	728	703	742	754	673	699	719	
690	735	713	692	712	734	696	721	
709	712	696	695	729	724	703	687	
734	728	716	721	741	680	682	718	
648	716	639	761	674	700	692	690	
694	714	726	707	666	698	695	673	
699	755	727	802	741	733	662	685	
765	697	710	734	692	733	699	722	
705	732	692	709	673	702	707	704	
684	764	746	680	694	696	679	728	
747	704	759	705	654	765	686	688	
740	726	750	741	724	701	693	699	
715	715	760	707	679	754	670	700	
716	706	754	742	723	724	670	680	
739	700	682	719	697	737	684	723	
750	687	735	698	750	694	710	712	
685	700	713	716	721	672	714	728	
742	664	655	713	695	717	719	739	
760	693	722	731	683	680	720	667	
698	690	765	718	719	700	702	681	
706	675	698	733	693	697	733	727	
743	756	720	695	725	682	738	689	
738	714	694	730	712	727	687	711	
703	699	686	734	709	716	694	708	
738	729	759	686	734	732	686	726	
725	698	733	717	688	702	751	735	
751	733	689	736	657	659	663	685	
663	755	702	722	705	697	767	710	
732	733	739	722	705	663	739	726	
726	679	711	699	693	728	718	703	
765	730	701	758	726	643	739	699	
741	719	743	729	716	698	709	654	
713	738	686	674	724	656	631	690	
725	703	708	690	739	683	692	684	
701	734	692	687	664	740	720	678	
722	707	744	656	645	705	710	684	
757	748	699	702	706	717	680	658	
725	755	737	707	707	715	687	654	
733	684	713	718	710	716	713	712	
692	699	749	677	669	683	685	641	
681	704	720	699	720	732	701	655	
742	716	739	663	709	717	723	716	
720	697	736	728	708	686	710	720	
734	696	691	720	738	717	709	721	
716	726	723	670	729	696	679	706	
703	720	701	731	735	674	693	677	
727	734	728	703	699	685	689	684	
733	685	721	692	706	736	683	725	
691	727	741	662	678	633	687	667	
746	708	689	715	734	696	717	706	
678	716	698	702	661	654	740	719	
680	703	718	687	693	718	724	674	
706	750	735	684	720	711	701	652	
711	706	740	737	689	692	716	695	
713	717	705	696	678	704	701	666	
710	680	680	718	684	696	700	736	
677	694	733	709	739	678	666	725	
718	699	672	670	720	699	679	704	
691	722	681	708	695	714	647	675	
699	676	732	695	697	721	695	679	
747	702	721	666	635	726	687	719	
680	721	699	768	706	691	690	704	
699	663	718	678	696	642	738	687	
683	680	714	714	704	727	703	666	
761	756	698	716	731	679	727	674	
727	700	718	708	677	666	724	699	
740	693	704	655	699	719	654	701	
760	690	689	698	700	687	618	682	
742	701	685	671	680	673	711	658	
729	705	690	667	673	704	736	722	
690	648	699	701	691	707	662	692	
742	727	704	688	700	650	708	721	
717	734	695	751	721	700	678	698	
699	696	684	679	703	665	717	679	
690	706	701	703	700	701	735	659	
715	736	678	714	697	720	717	730	
744	744	718	704	714	618	696	698	
695	676	714	713	692	684	694	715	
699	686	701	716	707	692	654	713	
736	716	709	691	662	690	724	702	
663	713	689	699	687	722	690	711	
744	677	681	710	720	725	704	741	
653	694	708	668	731	744	694	675	
673	697	683	713	660	704	677	671	
663	706	703	679	663	697	748	653	
703	704	671	693	694	710	684	694	
698	707	666	695	679	723	697	713	
665	706	717	727	713	680	650	732	
656	740	668	704	668	688	722	734	
696	705	728	699	669	688	657	693	
728	715	715	753	725	689	659	717	
710	644	722	728	736	716	693	705	
720	709	719	670	707	691	734	693	
713	685	673	705	651	678	757	705	
674	705	700	719	688	687	676	714	
680	691	744	681	697	685	720	677	
675	725	755	649	681	664	691	719	
666	693	688	689	708	671	740	705	
699	678	671	703	658	669	716	712	
701	683	687	731	688	692	689	690	
665	700	680	687	694	672	696	719	
765	670	666	721	642	638	689	687	
733	643	712	664	730	674	668	684	
680	693	707	703	708	666	718	687	
688	738	743	679	649	715	680	697	
655	686	672	728	664	689	700	658	
700	680	663	679	718	712	719	630	
689	715	702	708	652	714	692	739	
713	714	696	682	685	662	754	704	
700	704	707	696	692	685	675	687	
659	716	715	690	711	674	664	620	
670	697	698	673	645	717	708	673	
651	707	719	664	626	708	705	664	
682	687	728	680	691	679	731	697	
671	699	699	683	676	665	667	681	
701	689	696	702	655	680	685	688	
704	692	698	690	727	665	671	667	
677	693	742	677	662	692	690	663	
693	699	674	659	679	695	730	736	
691	686	666	690	685	691	637	687	
717	712	720	719	693	693	707	644	
665	726	691	671	666	690	690	661	
669	715	690	662	675	693	666	692	
703	705	676	688	736	685	668	708	
699	710	688	689	651	705	673	683	
674	718	640	678	688	661	629	697	
709	671	674	722	685	676	651	716	
711	645	664	672	676	692	677	674	
673	691	699	719	708	703	697	686	
689	664	694	660	629	693	668	686	
682	686	663	712	762	664	699	660	
715	662	681	663	651	667	657	687	
705	717	715	695	705	690	698	624	
691	652	656	705	694	642	644	666	
645	670	653	691	711	659	689	693	
742	717	688	665	654	688	721	669	
702	629	708	683	651	689	685	688	
687	685	744	698	669	695	706	661	
687	657	684	666	695	680	687	706	
670	660	658	676	700	650	667	669	
664	691	715	722	681	649	675	683	
694	695	692	654	682	740	649	696	
689	711	709	642	695	671	676	662	
688	682	685	637	677	639	687	708	
709	663	726	678	679	670	737	666	
685	659	679	699	745	648	671	691	
717	648	709	700	655	682	731	678	
650	656	701	694	627	667	664	668	
634	667	694	639	729	658	694	684	
727	679	669	668	651	623	688	646	
715	678	692	690	679	673	709	678	
676	670	716	705	710	677	691	663	
697	672	688	674	713	695	659	697	
698	653	676	673	638	726	674	696	
700	646	659	671	663	660	689	688	
689	657	697	702	645	674	658	721	
650	680	675	675	683	686	664	702	
680	680	717	683	627	633	626	672	
682	662	688	645	664	691	657	658	
700	725	671	682	634	625	698	683	
653	696	647	677	663	654	744	657	
734	672	631	690	670	677	680	683	
725	649	714	703	686	665	661	663	
684	670	716	697	681	646	685	676	
665	645	672	720	675	677	628	675	
682	669	692	708	702	695	623	676	
702	685	691	678	637	711	688	701	
662	655	640	717	681	698	649	690	
693	678	685	665	644	696	673	694	
682	677	647	720	732	618	683	685	
713	701	658	687	653	674	682	652	
684	692	642	720	711	646	620	668	
686	688	687	702	679	661	657	706	
633	688	676	691	666	655	673	664	
675	694	678	648	640	640	690	635	
744	739	713	667	629	726	668	684	
689	644	704	672	678	675	633	648	
696	715	685	680	641	656	681	672	
698	693	676	706	660	676	678	650	
655	664	663	702	650	656	689	687	
692	640	667	668	625	649	662	659	
687	682	692	719	695	656	693	637	
654	665	688	681	650	741	658	691	
684	694	704	681	652	689	670	675	
715	654	670	688	668	679	672	698	
679	653	708	651	658	650	718	669	
698	668	732	682	680	696	659	642	
679	649	639	705	685	679	639	654	
703	712	618	709	669	677	676	667	
646	670	643	666	662	687	674	671	
687	675	669	633	657	641	710	648	
625	699	682	665	659	662	684	720	
683	660	658	664	634	702	668	689	
662	670	670	632	666	681	656	616	
654	687	699	662	652	691	667	680	
703	665	641	668	707	643	701	615	
703	695	640	635	666	679	655	653	
704	661	679	681	674	667	624	650	
645	635	729	650	674	629	638	679	
659	658	697	650	676	648	646	611	
670	683	692	629	684	641	655	652	
668	634	674	676	687	671	733	645	
738	654	622	671	692	642	674	692	
650	686	730	697	653	675	663	650	
671	665	672	693	701	641	634	683	
655	659	661	639	642	731	719	694	
688	664	678	674	645	736	656	658	
694	677	672	634	674	671	616	619	
660	685	648	631	660	695	690	608	
694	655	652	711	681	620	683	648	
686	646	723	670	638	666	647	636	
628	683	706	702	659	642	628	639	
698	663	641	667	634	694	626	658	
675	653	684	697	657	626	658	626	
692	666	638	673	656	688	638	660	
664	664	732	660	654	624	665	639	
671	700	689	623	657	676	695	659	
694	670	660	695	652	654	674	636	
608	620	698	670	662	652	594	644	
683	620	676	640	670	605	697	699	
688	657	679	631	626	660	658	657	
662	695	666	656	665	637	655	640	
691	686	639	654	638	615	667	597	
678	669	676	656	658	675	658	656	
698	658	657	676	653	658	645	668	
692	671	657	652	637	669	688	614	
658	636	703	672	627	668	628	652	
680	678	696	668	675	623	674	671	
669	642	654	684	669	676	623	640	
684	699	705	689	656	617	655	664	
641	635	664	659	631	667	653	660	
637	682	678	657	644	655	646	653	
651	692	647	633	619	674	686	667	
640	632	692	681	635	734	659	660	
655	667	677	641	668	672	677	665	
658	680	629	707	654	670	638	671	
728	665	642	642	683	652	683	672	
652	695	673	658	668	662	633	622	
656	665	652	680	658	714	655	621	
675	661	638	662	631	635	614	670	
682	633	673	683	665	629	641	651	
706	674	665	665	654	648	611	610	
641	696	680	676	650	648	677	616	
635	689	688	639	646	669	622	688	
669	675	647	659	644	642	709	670	
658	652	666	664	647	629	630	651	
671	700	666	672	648	655	635	683	
687	683	642	642	678	657	662	608	
691	678	689	702	705	646	676	684	
674	704	698	694	662	660	700	642	
695	702	727	648	662	646	671	648	
651	612	690	624	679	646	681	600	
640	648	712	644	626	658	603	652	
657	694	668	666	605	593	682	671	
696	706	678	688	680	731	655	607	
697	643	670	651	622	649	664	633	
673	637	636	688	678	673	674	644	
690	655	708	680	678	682	663	669	
667	671	663	644	612	670	616	617	
668	624	683	679	627	690	647	591	
671	633	663	638	676	658	675	651	
641	674	652	701	633	629	642	665	
674	693	676	664	619	650	667	647	
652	671	689	629	690	641	634	669	
695	672	686	700	647	617	629	675	
675	641	715	661	689	609	599	640	
683	637	640	646	670	632	608	655	
695	632	675	665	682	651	626	624	
666	671	658	637	659	642	640	637	
711	639	663	702	654	690	677	667	
684	698	666	669	651	684	643	655	
658	682	650	689	650	655	620	621	
687	659	679	697	666	657	624	644	
670	670	689	620	659	667	629	657	
680	698	677	678	628	644	652	676	
619	647	656	638	623	685	633	626	
677	615	644	664	657	641	658	605	
635	649	691	662	626	638	648	663	
630	645	682	666	642	641	635	613	
680	623	638	643	598	651	610	670	
657	647	640	643	650	629	624	652	
657	667	749	681	652	643	667	655	
661	656	657	679	650	624	629	695	
664	671	665	637	663	630	612	623	
637	658	663	640	647	662	626	667	
645	661	641	658	617	616	615	632	
680	711	639	660	668	701	615	659	
662	690	690	646	689	625	622	661	
661	666	649	594	625	617	662	655	
634	651	652	663	695	691	633	613	
629	649	648	629	615	627	664	652	
650	667	650	668	677	659	639	637	
634	659	622	692	628	706	604	653	
665	635	682	641	679	664	649	650	
657	676	644	650	646	647	670	604	
696	688	677	676	652	658	650	655	
655	660	661	654	608	655	612	625	
627	690	687	628	689	661	682	646	
630	691	679	662	653	649	613	631	
616	610	688	631	691	659	677	586	
724	668	674	675	691	603	653	595	
678	639	653	689	638	700	633	644	
663	649	664	649	570	660	611	626	
617	663	685	581	625	658	606	635	
666	630	645	683	645	656	642	645	
686	653	638	617	608	663	647	593	
628	644	725	652	656	697	655	636	
642	711	649	649	647	637	660	616	
666	679	668	632	660	684	616	626	
673	605	648	647	597	676	621	671	
683	639	647	657	651	649	639	656	
654	657	673	645	623	640	593	642	
649	654	638	616	614	634	644	684	
633	672	665	664	656	667	639	687	
642	708	632	636	619	647	670	603	
603	604	601	658	669	654	677	668	
702	603	655	646	604	625	606	664	
618	683	674	672	627	642	634	600	
666	673	638	635	636	669	655	614	
646	666	655	626	651	633	636	630	
644	624	643	610	638	617	685	606	
610	625	681	629	654	656	604	579	
653	650	647	643	674	636	631	631	
670	682	639	651	608	642	663	628	
625	587	661	648	605	630	635	652	
606	642	684	632	614	648	655	622	
613	642	612	601	622	700	564	625	
611	608	673	671	622	597	651	663	
687	622	658	611	630	650	660	612	
641	638	630	625	657	655	626	610	
660	652	655	642	590	626	647	579	
670	678	660	661	643	657	601	622	
706	614	641	637	645	634	612	660	
680	630	649	675	652	622	635	654	
661	664	624	631	657	622	678	604	
632	684	654	648	634	650	627	616	
588	646	628	621	634	651	627	563	
656	679	629	650	691	646	589	577	
651	616	672	589	605	646	651	643	
655	627	676	685	684	623	662	662	
631	641	622	625	648	626	611	591	
628	678	639	631	634	629	644	638	
667	631	632	669	646	658	614	609	
691	647	650	649	637	619	603	638	
629	634	663	672	674	618	680	618	
651	656	599	659	628	613	631	638	
650	631	618	637	625	631	645	672	
639	637	646	609	632	657	619	635	
646	653	703	646	615	650	644	620	
678	643	657	646	608	590	675	641	
606	603	624	623	589	632	617	636	
624	653	662	628	617	602	637	659	
691	687	616	638	645	649	626	604	
626	622	658	642	634	650	678	610	
669	637	602	616	636	623	619	658	
640	624	683	638	602	611	666	639	
631	634	646	626	629	614	654	622	
667	568	633	630	633	611	630	583	
628	610	669	630	693	672	620	645	
629	636	657	676	631	635	608	609	
617	666	613	643	659	621	665	640	
631	625	649	679	636	629	637	657	
658	674	648	637	603	631	565	644	
680	652	656	660	598	657	644	616	
603	672	684	626	633	656	580	680	
613	612	664	623	641	634	601	622	
624	661	708	638	614	593	640	650	
651	611	680	663	612	675	650	621	
676	646	660	610	685	627	657	638	
611	632	625	603	651	624	596	620	
681	639	602	666	651	639	643	611	
636	674	660	619	604	614	610	624	
609	603	593	631	607	621	606	618	
660	650	606	648	667	633	649	650	
614	656	635	630	609	626	626	607	
633	618	642	598	635	651	608	624	
673	642	601	663	622	613	636	632	
666	635	666	625	616	640	665	665	
579	602	618	615	662	631	631	618	
662	631	664	650	617	627	605	635	
640	635	635	625	631	619	624	595	
638	632	646	631	617	615	630	659	
663	592	620	645	665	616	616	601	
631	596	648	608	607	650	667	630	
646	663	640	585	591	613	614	624	
673	593	659	609	671	638	621	618	
642	693	685	654	638	580	630	659	
643	643	696	647	631	629	589	630	
624	578	610	638	618	641	649	581	
624	638	659	654	588	661	615	581	
643	602	667	629	655	633	608	635	
612	632	625	624	659	607	563	605	
644	571	634	670	633	625	664	657	
617	632	618	606	591	599	644	616	
607	631	635	610	612	608	660	592	
639	667	666	627	625	657	624	591	
642	627	615	652	637	617	600	663	
671	641	652	668	619	643	622	598	
619	616	656	655	636	631	575	625	
668	608	626	623	596	638	652	644	
613	634	621	580	614	599	601	624	
627	606	626	664	665	635	650	648	
610	600	634	659	615	605	634	637	
616	623	660	638	619	599	585	578	
645	639	621	620	597	611	647	593	
652	678	662	630	651	627	583	611	
639	650	584	628	575	594	618	606	
595	623	626	637	611	644	630	646	
607	571	635	598	629	619	633	631	
650	654	588	626	655	616	615	690	
653	620	642	617	621	628	611	627	
616	620	664	646	645	597	634	624	
632	659	636	647	598	651	588	639	
611	640	633	641	620	638	633	607	
638	628	634	647	609	606	632	584	
611	607	615	625	612	620	582	578	
602	635	628	642	618	589	583	618	
653	622	598	621	581	639	640	637	
634	621	668	643	653	625	615	581	
641	617	642	601	632	584	621	613	
607	594	652	645	643	597	671	561	
637	612	632	615	584	619	598	574	
631	664	654	638	648	635	639	613	
637	631	626	612	667	613	664	639	
629	642	603	647	613	630	579	580	
642	602	647	672	643	611	600	636	
593	668	636	596	658	650	578	612	
652	643	626	654	560	596	617	601	
621	605	600	625	625	608	627	620	
614	584	615	616	611	607	609	602	
628	614	605	595	647	605	633	606	
603	637	597	639	587	578	612	564	
606	665	601	636	634	599	649	633	
633	657	640	634	645	623	633	585	
556	658	652	628	620	630	614	590	
628	576	631	636	637	582	593	605	
628	575	582	612	648	580	591	624	
624	636	675	618	612	599	568	606	
615	608	665	616	601	642	609	605	
640	688	632	641	617	613	614	608	
624	639	619	675	647	594	620	598	
643	679	636	648	606	566	609	646	
618	637	620	594	634	613	602	585	
637	650	623	641	636	615	602	607	
655	576	660	600	619	591	586	581	
645	648	612	623	641	620	594	637	
593	605	676	622	584	617	598	585	
607	626	605	650	559	628	597	578	
602	625	636	619	674	640	607	612	
655	614	592	626	648	633	610	583	
588	618	614	610	592	593	604	643	
657	645	593	642	619	584	610	570	
626	636	627	590	642	605	545	595	
577	627	593	626	643	643	676	620	
628	629	620	612	561	619	602	635	
626	582	624	624	622	578	627	612	
582	611	618	614	674	632	617	599	
580	618	618	624	651	631	628	619	
623	638	633	672	569	577	600	535	
633	585	597	610	591	603	623	636	
610	635	629	615	584	561	620	614	
633	612	585	622	680	617	600	616	
588	615	626	590	650	619	610	583	
566	604	621	601	635	626	563	633	
650	620	606	615	623	624	586	596	
645	613	647	637	625	644	620	592	
623	670	613	647	652	610	614	628	
581	602	631	635	610	644	629	634	
587	638	650	577	599	637	623	620	
632	590	619	645	604	622	601	646	
616	608	628	615	623	625	584	617	
593	637	646	598	563	550	634	618	
589	615	577	597	562	608	620	592	
572	622	631	587	588	615	573	594	
641	615	633	597	580	601	590	643	
643	648	604	638	603	617	628	589	
661	593	599	612	599	629	565	612	
574	597	610	634	610	606	616	552	
613	618	629	624	653	588	586	594	
590	610	640	629	637	613	606	593	
632	662	646	650	580	612	628	577	
584	633	608	649	658	602	613	593	
602	626	621	596	606	602	614	608	
608	592	612	599	611	595	607	557	
631	620	627	602	605	606	601	581	
639	617	603	542	626	606	620	540	
613	551	641	630	612	572	637	589	
563	638	604	583	616	589	633	609	
640	606	670	639	607	608	605	580	
652	664	651	613	593	634	582	576	
628	623	609	603	558	597	603	599	
602	649	631	624	679	581	619	559	
615	609	584	577	633	575	612	628	
602	624	579	603	590	624	561	644	
637	601	631	554	622	591	618	593	
618	619	617	587	637	586	575	583	
618	665	652	608	614	600	618	563	
625	631	589	603	587	585	627	593	
607	612	622	655	614	590	596	575	
588	618	615	628	592	621	632	613	
622	633	599	606	584	613	630	519	
634	626	643	619	613	620	602	605	
613	590	624	649	586	582	605	617	
602	610	594	572	604	592	612	583	
620	600	591	613	581	574	621	591	
610	585	626	608	664	595	548	606	
566	601	615	627	629	612	568	605	
606	613	589	621	585	613	579	559	
612	562	613	608	623	638	658	627	
634	638	593	635	610	577	549	589	
601	639	627	599	609	592	644	570	
590	614	672	637	609	627	594	590	
623	610	591	584	593	640	596	599	
628	589	607	626	602	598	612	620	
626	655	608	600	645	605	577	546	
622	584	610	613	571	603	565	584	
613	581	609	659	596	609	625	601	
605	620	640	637	578	597	559	561	
658	596	635	635	656	562	649	575	
626	589	624	597	584	614	592	586	
665	566	614	577	598	560	638	614	
610	651	570	626	577	631	636	576	
605	605	600	630	598	654	622	599	
658	588	620	627	560	579	593	594	
644	615	565	627	659	599	624	557	
598	584	619	614	601	610	610	542	
627	612	623	620	587	601	587	595	
640	573	613	639	568	620	537	582	
648	591	614	634	604	609	576	598	
606	618	584	588	592	615	604	588	
618	658	597	648	610	608	575	578	
610	601	649	556	576	583	561	626	
594	628	658	638	587	600	610	601	
611	622	639	639	600	577	565	597	
607	616	596	566	595	575	589	600	
629	622	624	614	616	572	588	610	
593	568	575	602	595	630	594	584	
593	625	596	571	590	618	589	584	
624	569	620	630	620	647	589	550	
602	596	594	596	594	605	582	609	
612	571	597	598	585	563	564	562	
640	576	619	603	635	551	611	608	
627	621	598	609	600	608	635	601	
594	624	602	632	579	608	595	583	
585	615	633	636	568	576	632	626	
555	603	582	530	613	595	639	548	
605	620	592	617	593	620	567	608	
611	594	644	586	627	594	618	601	
584	582	625	601	576	616	587	565	
585	581	635	565	564	616	594	543	
605	625	580	609	612	589	615	608	
588	574	633	601	556	644	612	580	
622	628	625	603	567	603	554	620	
642	618	645	593	610	537	591	579	
615	601	600	595	622	573	638	583	
638	632	619	580	569	613	575	571	
602	581	596	641	611	542	591	593	
599	629	585	638	578	590	605	598	
584	631	624	549	628	554	563	582	
607	575	657	589	593	616	615	531	
610	574	615	611	650	588	561	584	
624	628	562	592	597	632	595	591	
592	618	610	594	609	613	626	591	
597	606	609	599	594	623	613	572	
607	602	582	605	604	573	551	606	
564	604	593	584	562	569	554	564	
593	567	612	586	621	605	576	574	
620	600	592	578	577	593	584	618	
622	640	600	586	571	584	589	573	
589	629	574	584	590	581	581	604	
636	564	596	642	535	581	566	597	
602	592	626	630	615	624	604	599	
635	594	632	611	558	617	619	595	
591	633	632	558	576	614	602	582	
585	605	574	569	537	579	581	599	
624	599	578	638	535	585	606	559	
618	581	604	628	592	600	560	573	
591	678	575	594	620	589	606	583	
630	565	659	607	605	581	557	604	
615	591	611	585	556	612	595	631	
632	590	640	590	602	578	571	603	
599	587	576	592	601	589	598	532	
617	603	601	540	586	600	602	587	
577	598	564	579	554	589	616	603	
551	611	648	653	568	567	623	582	
604	597	610	611	549	592	579	563	
620	588	608	582	545	594	587	562	
607	621	638	564	584	597	602	582	
604	619	586	635	604	565	569	566	
568	545	605	639	599	567	574	582	
627	569	621	607	636	555	567	600	
603	624	563	556	576	607	602	538	
592	597	609	570	588	576	549	584	
565	645	583	565	541	595	625	565	
570	646	591	600	591	576	561	607	
593	588	584	599	567	602	569	583	
623	622	598	584	571	559	592	560	
604	591	592	627	581	563	542	599	
615	600	586	635	601	558	568	558	
580	648	581	601	578	580	595	589	
616	605	625	597	596	576	559	574	
631	598	593	563	624	610	565	552	
631	621	583	545	601	602	589	555	
616	585	616	598	608	596	573	554	
632	609	590	606	571	586	542	601	
585	616	614	630	639	568	613	571	
607	631	602	585	586	587	587	547	
562	561	563	563	584	576	565	595	
599	555	593	590	556	589	600	668	
613	585	595	612	584	573	554	629	
603	567	592	543	579	607	556	555	
599	645	585	639	606	568	567	569	
605	600	629	590	590	580	556	565	
593	601	580	621	553	562	533	567	
568	597	608	602	532	598	592	533	
599	587	571	588	581	555	581	593	
598	593	520	596	612	591	573	550	
568	650	602	611	587	547	537	563	
561	609	560	565	567	552	548	591	
612	574	596	571	618	581	576	568	
587	584	559	571	581	586	549	567	
585	581	638	593	540	561	578	589	
542	605	563	584	564	569	567	581	
557	599	613	627	592	572	589	598	
564	572	598	584	608	549	556	582	
571	655	605	574	559	597	558	538	
601	614	608	632	590	575	618	560	
571	576	596	581	589	591	587	523	
583	564	612	587	562	604	581	562	
615	571	604	559	605	554	575	573	
606	613	633	603	560	586	566	631	
566	549	626	588	580	555	615	610	
578	605	618	567	586	566	560	539	
577	555	569	592	539	553	580	551	
596	654	568	544	593	559	588	575	
620	530	590	565	597	544	574	570	
564	583	595	564	567	573	578	595	
573	550	587	545	599	589	592	568	
586	582	615	556	576	568	590	551	
596	576	568	563	549	599	516	578	
590	595	619	611	566	592	595	558	
573	588	545	561	574	537	591	583	
579	585	576	587	593	570	553	624	
586	579	573	564	589	552	553	598	
570	607	559	566	563	607	591	589	
614	592	580	615	568	601	595	554	
562	618	567	605	562	591	548	554	
581	605	564	555	617	579	568	543	
596	609	527	583	611	587	591	563	
631	588	598	589	549	576	529	564	
589	588	563	592	591	592	569	543	
570	604	589	562	589	602	579	602	
558	553	657	620	525	576	584	560	
579	578	554	647	556	630	558	532	
562	568	576	583	555	556	559	569	
586	588	582	587	582	550	602	593	
610	571	536	600	553	573	551	583	
607	570	551	641	572	556	598	573	
599	587	581	548	589	582	562	545	
589	593	613	576	554	563	560	520	
552	589	622	565	624	529	566	570	
567	542	614	590	591	563	574	571	
547	579	591	584	589	554	582	578	
588	574	608	518	542	592	545	574	
572	579	584	561	603	549	553	600	
569	593	559	567	559	574	594	596	
600	589	559	571	535	601	564	564	
553	596	576	570	504	598	554	568	
597	590	537	547	555	566	607	607	
593	597	601	605	583	589	576	512	
557	569	604	560	621	599	570	576	
591	553	609	599	576	555	589	538	
572	534	584	607	541	597	548	607	
559	569	567	541	500	554	535	598	
577	547	587	598	569	570	550	580	
539	553	540	566	578	546	551	570	
565	598	595	571	585	605	585	540	
626	524	592	621	576	540	548	535	
572	571	601	572	577	581	589	563	
617	537	556	591	589	616	541	537	
568	568	574	560	554	560	527	546	
555	621	563	585	548	566	573	539	
573	579	565	572	574	576	556	555	
567	586	582	589	581	564	536	597	
584	608	621	589	572	562	562	595	
579	623	606	594	545	604	606	551	
570	570	567	543	593	568	558	581	
583	577	543	630	578	567	574	566	
587	599	579	582	562	551	553	587	
563	590	575	610	606	592	561	586	
624	576	623	609	567	523	571	559	
541	610	617	584	563	540	549	570	
569	586	586	551	537	566	592	557	
594	600	579	552	580	605	576	571	
595	588	588	556	537	532	571	531	
559	587	551	550	587	573	525	589	
614	565	606	566	572	576	532	520	
612	571	593	573	586	559	555	555	
593	583	527	532	596	561	576	534	
577	578	593	598	571	554	547	630	
582	613	609	565	589	531	570	545	
565	557	562	581	559	563	554	553	
592	597	577	607	585	601	586	601	
590	590	597	579	570	572	568	564	
623	569	577	591	547	586	578	576	
550	599	606	577	531	538	575	572	
546	577	532	573	577	566	578	545	
570	562	572	582	591	577	567	558	
522	537	567	582	582	553	561	553	
603	589	573	575	588	568	513	514	
578	600	591	592	594	601	537	598	
593	614	610	565	541	534	525	557	
563	542	608	574	559	546	558	539	
585	543	612	596	581	572	564	590	
592	614	569	558	542	580	564	561	
536	578	632	562	584	613	557	552	
530	569	554	576	555	552	545	580	
587	563	592	544	576	554	577	582	
581	569	533	562	587	580	531	575	
569	547	582	576	564	570	580	551	
591	568	589	567	570	582	570	550	
579	571	570	657	577	527	575	574	
557	591	561	530	551	563	496	560	
556	585	575	531	569	602	550	584	
544	561	590	534	550	557	585	573	
563	604	554	557	590	543	538	560	
572	550	599	554	560	548	550	569	
632	563	573	563	592	562	582	579	
550	538	589	553	600	565	568	562	
589	580	584	546	540	563	569	571	
578	532	598	596	560	540	522	561	
628	595	582	556	585	552	617	607	
591	533	571	536	537	557	535	539	
587	602	589	540	552	527	569	593	
570	549	597	608	597	565	521	553	
562	575	573	582	519	567	546	549	
544	589	562	589	559	563	534	569	
550	597	561	610	539	596	537	526	
543	566	589	602	554	502	552	552	
576	560	552	577	587	590	581	589	
575	569	602	574	588	580	568	593	
580	569	548	608	544	540	567	586	
582	560	548	558	564	542	576	620	
553	562	533	566	554	579	553	575	
616	584	539	567	576	562	557	543	
586	608	557	569	572	529	588	548	
575	606	531	584	567	619	578	559	
591	552	540	553	509	544	557	583	
553	550	596	538	517	578	533	504	
536	559	572	567	550	535	524	508	
575	582	564	541	583	571	529	599	
568	591	536	552	532	527	547	547	
589	552	515	565	536	573	515	545	
570	589	559	544	553	538	523	534	
544	543	579	577	569	571	572	556	
557	549	599	589	541	548	488	573	
556	543	568	609	565	548	536	537	
580	553	582	569	569	597	575	550	
551	594	592	545	527	490	571	522	
557	588	578	538	543	577	554	554	
565	573	586	558	542	549	559	544	
600	541	576	547	576	524	547	532	
543	554	603	568	584	528	512	522	
585	534	553	548	557	585	568	565	
558	581	558	570	515	526	518	551	
561	585	568	596	554	523	552	487	
548	611	581	568	577	561	532	592	
564	605	608	629	592	561	553	534	
555	570	551	599	584	581	568	534	
531	573	585	555	516	513	578	543	
564	571	566	565	568	539	587	557	
539	533	553	575	603	533	538	579	
563	556	627	533	594	549	551	545	
571	583	553	533	568	537	527	572	
539	544	545	547	555	528	563	533	
515	546	558	551	629	555	549	524	
543	570	523	573	565	561	565	550	
600	568	561	528	569	538	557	554	
569	607	551	565	592	525	545	530	
550	536	536	539	518	600	583	578	
592	529	574	534	564	529	558	608	
538	564	545	568	515	518	541	566	
541	619	537	527	535	548	579	541	
553	542	557	568	598	534	550	566	
567	551	560	529	588	537	505	523	
556	530	537	551	543	575	535	553	
557	567	552	507	586	514	544	536	
582	549	574	579	507	557	518	551	
537	558	547	559	522	577	526	530	
574	569	580	562	578	560	535	538	
547	513	555	568	517	553	515	532	
517	571	587	565	554	545	535	566	
565	523	536	544	574	543	562	526	
584	570	537	567	548	539	507	561	
568	545	524	550	565	574	510	543	
624	535	552	541	561	522	531	545	
537	568	590	547	550	520	556	555	
585	528	549	568	547	552	499	535	
536	529	543	574	536	556	589	556	
555	544	581	533	558	555	555	522	
553	548	572	555	562	570	518	561	
539	561	620	537	523	509	541	551	
605	557	589	573	590	550	566	491	
598	584	538	567	526	535	525	520	
570	538	592	573	542	522	582	535	
542	577	556	535	554	563	520	534	
572	536	573	568	542	487	548	526	
547	525	583	520	580	546	527	519	
546	575	569	558	574	542	541	548	
561	574	502	545	515	545	499	550	
541	564	546	531	591	502	491	543	
584	562	568	568	582	573	554	545	
552	587	598	584	535	466	545	583	
526	550	559	540	541	558	540	536	
519	535	548	548	565	520	514	502	
564	557	588	531	517	513	524	548	
514	539	554	512	585	566	519	543	
581	596	556	574	548	552	515	516	
545	530	557	565	549	519	580	583	
566	583	561	545	538	511	493	554	
537	491	570	563	554	503	552	519	
539	594	573	542	553	529	562	513	
511	515	565	597	528	542	549	492	
554	541	594	544	549	533	479	546	
518	545	540	546	568	515	537	512	
568	545	543	554	552	571	518	488	
579	552	568	602	530	529	546	559	
545	579	593	570	562	545	516	533	
527	538	544	547	524	519	533	527	
550	555	507	553	544	543	535	550	
497	524	566	560	538	561	553	544	
553	515	533	551	620	554	508	533	
522	542	488	568	521	530	528	529	
556	509	509	549	548	534	528	504	
551	535	557	535	595	551	525	532	
547	513	512	539	555	517	538	503	
525	516	566	560	576	547	540	526	
492	569	535	567	563	500	520	554	
528	538	545	562	521	546	536	506	
536	595	586	528	542	523	552	505	
581	535	552	542	548	581	503	566	
538	528	540	536	556	511	576	555	
540	511	513	491	546	518	527	514	
555	550	566	580	574	553	541	543	
541	547	540	528	519	540	540	554	
546	555	600	576	550	563	583	560	
548	536	570	579	520	544	574	521	
556	532	583	523	557	494	531	513	
605	530	491	555	516	544	553	554	
537	556	542	547	543	564	554	533	
558	578	540	566	569	513	576	518	
506	552	518	576	477	542	556	550	
530	555	531	555	550	565	516	539	
560	522	524	531	542	583	550	531	
555	535	507	505	530	540	562	572	
532	548	530	536	556	605	523	506	
563	534	516	552	567	481	525	568	
498	552	542	545	535	495	560	520	
566	551	561	531	538	527	518	546	
554	519	545	592	557	557	529	539	
531	525	561	548	535	534	571	535	
549	547	515	528	510	559	559	504	
519	570	517	536	509	574	577	503	
552	571	526	538	569	561	575	495	
509	601	537	555	532	506	539	523	
542	517	560	551	512	545	553	533	
550	513	545	579	526	536	543	553	
571	555	547	492	526	518	549	546	
567	569	548	547	531	543	530	542	
544	523	549	511	543	534	512	523	
554	576	567	580	533	540	539	515	
516	532	528	576	559	515	560	512	
544	539	554	533	523	531	513	525	
521	530	537	545	544	560	527	525	
581	574	567	538	525	539	510	525	
507	519	585	552	526	550	487	541	
545	549	503	529	506	568	510	524	
537	567	570	548	532	571	534	508	
534	505	550	530	489	550	491	481	
507	565	549	573	531	497	575	492	
541	557	537	581	502	502	469	521	
507	526	515	515	537	506	522	505	
558	552	543	532	563	539	523	552	
530	582	510	547	544	518	563	537	
517	572	491	537	518	481	504	516	
577	549	596	530	533	533	559	532	
564	549	552	549	518	506	505	532	
540	539	531	537	542	553	498	501	
557	579	542	520	507	563	593	541	
528	521	514	556	525	518	525	509	
531	542	538	526	538	561	550	490	
531	556	536	544	539	544	497	497	
540	525	528	549	529	534	493	557	
553	529	528	536	493	542	557	542	
556	510	488	540	516	508	551	485	
534	522	572	527	552	534	500	539	
527	536	508	552	548	521	515	515	
544	549	550	568	518	497	511	533	
566	537	557	497	546	546	556	544	
482	552	577	530	519	553	500	530	
517	553	579	511	552	520	498	541	
550	475	516	569	550	552	533	535	
540	566	543	529	555	481	520	520	
526	545	512	518	562	526	509	544	
526	550	551	573	530	525	537	523	
545	510	567	528	525	522	519	562	
553	554	555	605	554	553	510	502	
516	531	497	502	466	535	525	549	
569	517	559	526	530	524	520	551	
555	548	544	517	525	559	517	513	
523	535	557	546	500	543	498	534	
548	485	543	540	528	532	488	517	
536	496	533	535	559	540	510	519	
516	500	533	519	549	544	522	517	
499	546	523	585	531	517	527	497	
508	555	583	514	547	509	528	524	
550	515	575	529	520	511	490	505	
509	556	547	554	528	547	533	505	
537	526	541	529	529	566	529	545	
525	534	534	526	531	561	545	509	
551	525	551	509	552	543	524	512	
540	534	531	518	511	517	525	559	
509	529	511	560	529	506	538	537	
541	522	550	549	501	538	511	530	
547	539	588	494	527	536	541	534	
557	535	540	571	524	531	474	498	
503	539	521	570	545	511	581	532	
560	545	512	527	521	525	503	522	
510	572	519	577	519	485	523	503	
539	558	520	569	539	540	495	550	
500	515	521	577	489	513	517	533	
564	517	522	497	531	527	508	515	
553	541	533	531	538	541	524	564	
526	552	579	531	543	543	511	520	
559	532	487	503	535	507	546	487	
542	488	505	558	519	533	559	517	
574	530	548	498	545	529	486	516	
561	503	553	505	491	562	528	512	
533	539	526	563	495	551	504	522	
538	508	568	535	547	521	488	510	
523	505	495	536	519	539	496	519	
497	507	558	561	518	573	496	495	
536	542	544	534	549	534	477	540	
521	501	535	551	550	541	527	532	
576	514	559	529	508	545	552	542	
529	539	532	533	506	542	511	566	
550	479	522	533	492	561	501	537	
547	504	527	534	531	523	470	532	
578	591	526	540	551	566	524	535	
570	468	535	500	501	527	488	560	
516	517	537	525	486	524	529	504	
513	534	536	526	513	482	549	499	
510	567	531	485	544	480	556	480	
535	507	551	498	570	544	530	544	
519	505	548	527	538	510	535	515	
524	536	546	505	519	554	530	500	
524	479	538	565	530	537	529	484	
562	583	552	522	503	521	531	536	
556	562	542	533	536	523	530	529	
554	512	515	571	522	522	548	494	
487	579	512	532	502	497	510	517	
526	526	545	539	530	512	512	541	
513	572	558	497	557	538	489	498	
501	570	571	533	535	472	529	523	
532	489	495	546	492	520	505	549	
518	583	504	477	539	535	517	518	
485	518	525	511	549	538	560	491	
565	560	511	518	519	515	508	459	
518	585	515	494	508	544	499	515	
483	537	538	495	493	465	563	543	
538	524	516	484	530	532	509	526	
535	553	565	507	517	534	541	497	
526	526	580	502	516	494	526	508	
513	505	545	561	519	517	516	544	
561	566	588	516	511	518	484	514	
568	541	486	529	546	567	510	505	
513	487	532	553	505	478	528	495	
508	546	515	532	537	526	507	503	
531	529	526	517	520	513	499	495	
509	529	516	503	508	546	507	512	
534	559	510	556	513	532	488	517	
514	586	544	548	485	532	520	554	
513	539	525	480	503	563	520	533	
530	564	511	466	539	523	512	541	
537	517	554	498	561	541	485	535	
527	540	602	544	506	497	550	530	
507	504	481	532	560	496	521	484	
503	518	500	572	524	523	515	508	
499	536	557	498	510	491	525	528	
536	535	547	495	520	547	481	555	
547	481	498	552	535	515	493	474	
515	517	528	481	471	512	538	499	
531	521	508	541	510	513	509	501	
520	521	506	528	543	510	517	541	
527	526	528	525	496	534	485	490	
578	528	540	523	523	517	525	470	
514	521	502	489	529	463	477	508	
572	497	507	550	524	527	523	490	
526	490	542	518	534	506	461	504	
518	560	538	505	510	495	530	497	
528	480	495	503	532	501	545	505	
539	549	536	493	555	512	502	485	
538	509	503	539	542	535	500	502	
540	535	558	536	534	560	503	529	
514	552	512	538	541	537	517	497	
541	518	485	513	492	495	534	558	
544	508	525	533	547	539	456	507	
522	563	524	507	504	505	538	477	
501	529	499	523	493	517	503	498	
472	525	503	517	539	549	536	482	
540	553	536	505	523	491	489	527	
528	530	546	534	518	500	471	471	
540	549	499	542	493	516	507	512	
513	542	498	497	495	523	563	490	
543	506	493	503	514	538	495	499	
562	520	559	506	525	488	495	472	
495	517	536	531	512	514	523	520	
509	513	508	551	485	478	432	516	
487	529	509	542	521	507	517	530	
521	475	509	517	533	534	492	460	
522	531	537	551	526	479	488	496	
575	507	551	519	516	473	477	473	
531	505	501	507	510	512	542	519	
553	498	543	498	511	542	498	524	
546	505	525	532	510	505	495	469	
518	486	538	533	495	493	519	524	
541	499	518	531	486	508	519	514	
512	519	553	476	516	531	539	523	
536	531	515	523	495	493	504	520	
538	529	482	480	536	499	520	488	
589	528	518	525	513	542	515	487	
488	576	513	477	539	486	502	496	
530	528	513	506	495	537	505	485	
515	494	511	548	532	522	519	504	
558	560	526	543	518	506	537	558	
504	534	484	488	477	529	535	544	
544	471	455	517	484	538	526	503	
521	527	478	452	511	497	510	521	
525	523	542	496	526	522	509	510	
518	479	484	502	510	527	478	529	
544	502	556	515	509	469	536	461	
502	498	507	530	516	491	526	480	
511	539	523	487	468	506	498	510	
482	547	521	445	530	503	474	519	
529	534	489	511	502	517	475	522	
512	504	505	464	533	524	508	477	
528	504	501	554	484	447	502	499	
502	508	529	524	467	485	546	491	
501	547	522	515	525	492	501	534	
513	525	541	490	567	516	504	499	
539	528	515	486	482	460	472	502	
514	541	496	520	452	464	535	483	
495	496	503	498	504	495	513	479	
556	515	500	508	498	516	463	495	
503	518	499	508	518	510	515	526	
491	501	508	472	502	515	528	529	
518	504	486	525	479	501	493	500	
502	564	503	560	497	525	512	491	
509	517	508	485	513	515	497	479	
556	552	501	512	528	479	556	496	
525	514	546	524	474	503	514	472	
497	520	507	525	501	517	544	555	
505	525	526	508	510	510	499	462	
506	506	570	488	519	479	535	462	
496	509	524	510	525	506	496	510	
514	484	543	485	473	485	521	505	
510	483	496	523	526	499	524	472	
470	539	490	484	483	463	533	477	
499	523	469	516	494	516	509	516	
525	510	525	504	523	505	462	488	
528	517	527	500	479	480	510	516	
518	474	513	526	525	477	504	483	
529	553	506	529	492	464	446	514	
474	478	512	516	550	498	540	502	
526	536	516	464	499	521	500	509	
559	507	528	493	530	532	484	503	
528	524	510	519	507	521	499	463	
551	508	523	463	517	512	499	503	
529	516	529	490	498	518	532	498	
556	537	463	517	495	485	533	516	
505	477	514	469	507	515	467	504	
472	510	515	492	467	512	498	567	
530	533	531	512	458	500	471	512	
521	516	504	489	491	479	460	548	
535	479	518	509	483	514	517	468	
500	496	484	478	483	498	515	494	
478	538	485	509	535	467	457	525	
542	532	517	506	489	540	477	493	
511	523	532	484	500	482	512	445	
513	503	537	515	506	510	537	484	
492	529	452	553	520	514	495	501	
520	530	559	484	499	493	542	510	
530	555	544	519	474	466	490	469	
538	510	528	523	516	498	492	446	
500	515	492	547	493	529	472	468	
493	457	475	526	490	487	517	466	
495	479	539	505	486	519	466	522	
476	501	507	499	512	439	490	479	
510	512	522	504	481	494	502	495	
522	483	505	482	493	457	473	497	
523	517	504	483	488	503	491	468	
516	487	519	468	517	482	498	487	
511	489	499	494	512	485	471	468	
516	502	516	489	489	475	478	498	
519	474	507	482	527	475	503	496	
455	542	524	489	458	501	506	465	
491	508	501	513	505	501	487	510	
504	502	501	496	484	484	478	510	
525	478	517	507	469	487	490	514	
498	492	500	498	515	505	484	541	
576	523	497	496	493	534	515	500	
487	489	492	506	533	483	461	522	
509	530	502	478	513	464	503	480	
494	518	515	443	526	475	500	509	
508	495	455	532	495	470	519	510	
505	522	489	502	466	474	467	505	
523	494	509	509	486	522	498	466	
503	493	525	521	437	470	506	471	
509	508	513	511	461	455	507	480	
488	504	475	514	464	483	478	507	
519	544	509	501	495	485	492	510	
510	512	488	509	520	465	508	472	
522	495	527	508	507	536	494	416	
492	520	502	512	513	487	476	491	
534	486	533	519	495	542	458	503	
502	491	521	484	529	504	516	500	
481	530	506	531	470	496	500	502	
458	506	516	492	504	478	503	446	
526	507	514	511	495	489	499	478	
473	510	523	481	499	472	473	503	
529	510	510	510	492	470	508	463	
512	493	515	468	520	510	485	455	
505	505	527	485	496	511	475	467	
506	514	507	550	535	465	467	503	
519	501	492	508	493	514	490	478	
496	488	499	486	482	477	504	474	
464	519	512	494	483	495	496	495	
489	495	497	518	520	491	504	466	
492	504	514	447	469	463	520	473	
482	492	473	494	493	499	533	490	
517	489	471	501	491	457	452	492	
521	492	510	476	500	482	479	505	
459	514	509	504	506	480	483	507	
492	487	540	457	476	468	479	483	
500	488	505	482	486	548	509	462	
481	463	498	498	530	518	489	484	
498	488	500	527	480	512	489	476	
482	523	478	478	499	502	479	478	
473	477	487	510	487	511	524	495	
494	481	516	496	467	495	459	506	
501	516	484	473	497	520	440	444	
507	501	502	493	521	471	507	487	
495	485	466	503	481	464	457	512	
522	497	501	485	501	434	453	487	
521	462	510	513	447	470	510	471	
518	529	538	507	527	449	474	473	
513	455	482	493	499	463	493	472	
455	504	452	491	492	480	460	450	
503	495	540	500	489	494	475	487	
526	523	529	460	489	506	456	481	
496	456	467	467	484	506	493	485	
503	531	514	504	520	486	509	446	
480	492	530	485	470	459	518	480	
499	508	525	518	486	519	497	452	
464	507	509	458	498	488	489	469	
517	481	512	477	500	456	478	472	
496	504	512	449	518	471	471	465	
469	527	515	497	473	476	519	476	
478	529	467	504	480	498	483	466	
509	533	517	516	468	469	474	493	
526	515	503	435	486	492	505	492	
508	543	488	498	499	525	477	486	
496	522	494	525	492	463	508	477	
480	524	506	485	529	506	495	480	
488	496	486	486	510	484	472	509	
512	484	488	497	523	481	435	490	
503	479	501	468	493	452	460	507	
498	459	528	486	501	483	528	493	
512	498	501	506	475	514	459	482	
518	505	521	527	483	473	487	513	
472	460	473	496	465	477	471	449	
480	499	505	523	529	463	469	465	
506	527	496	507	483	487	483	489	
477	490	482	524	464	494	500	487	
491	507	477	446	458	479	526	478	
517	478	502	479	443	507	463	477	
505	506	476	494	494	482	492	482	
481	450	515	508	495	512	490	460	
490	477	478	515	465	480	476	486	
497	484	512	493	505	476	480	481	
521	494	486	462	487	448	473	428	
476	513	503	485	456	456	480	439	
508	493	459	493	500	495	465	436	
494	514	453	494	499	458	485	416	
514	488	501	491	484	478	466	458	
507	530	462	447	478	512	489	486	
521	447	498	470	481	466	492	487	
508	491	474	500	447	519	481	437	
487	466	523	468	488	497	484	450	
474	526	547	478	506	516	469	445	
445	481	525	499	471	488	504	463	
513	474	478	505	513	495	490	473	
497	479	479	524	519	506	491	480	
518	463	471	503	490	493	475	520	
519	506	459	482	505	498	459	460	
447	469	462	501	472	483	465	483	
463	508	498	515	424	471	473	469	
493	477	465	516	440	463	433	485	
448	530	500	515	466	442	484	456	
495	491	516	511	471	473	478	495	
503	516	474	462	478	495	486	468	
515	512	468	458	495	465	456	470	
483	517	443	472	469	511	453	425	
465	473	511	477	485	473	481	422	
497	507	478	503	471	446	482	468	
433	512	459	484	520	479	464	464	
509	469	478	471	498	480	442	451	
506	500	482	496	480	488	476	476	
497	491	513	449	452	506	487	450	
528	499	461	459	470	512	467	456	
502	477	450	485	456	484	447	469	
510	514	455	475	519	483	507	477	
474	470	464	499	493	483	473	443	
491	490	503	484	491	471	484	465	
471	451	493	480	481	455	458	458	
491	496	516	498	476	508	496	443	
485	502	461	484	457	448	518	507	
484	490	499	520	488	484	482	474	
511	502	446	469	495	499	492	447	
485	486	505	461	504	464	484	510	
484	525	477	507	474	474	473	500	
472	457	455	501	461	482	462	420	
465	537	521	511	495	497	487	473	
530	477	460	489	469	475	452	447	
499	516	456	467	486	514	488	439	
471	492	462	467	472	489	471	451	
507	453	482	485	512	470	453	509	
459	472	495	483	499	482	450	495	
489	514	495	463	462	475	468	476	
520	521	485	468	433	481	501	483	
441	450	473	473	489	481	519	469	
480	495	496	502	490	520	461	483	
520	488	525	488	460	499	488	476	
480	499	468	456	507	486	479	490	
508	520	475	506	493	465	495	455	
470	453	470	476	435	448	455	461	
461	518	492	480	504	471	483	487	
472	481	521	481	477	442	466	482	
493	422	483	492	455	508	501	465	
479	498	520	471	486	480	439	418	
466	486	460	452	510	443	451	424	
483	462	459	443	464	445	481	510	
509	459	474	446	495	448	508	510	
476	477	440	447	491	460	478	472	
477	506	459	466	511	440	481	452	
477	463	476	494	529	468	464	489	
483	488	512	497	455	481	459	423	
502	485	481	465	483	461	445	471	
508	510	456	472	478	457	435	460	
509	495	501	478	459	467	457	465	
492	503	519	476	469	470	454	463	
496	422	457	487	480	445	447	482	
472	470	482	465	447	469	461	467	
491	513	496	465	480	490	470	456	
484	509	486	462	474	469	464	469	
475	490	491	463	510	481	435	516	
470	473	478	476	492	457	459	463	
485	479	440	481	444	465	463	475	
495	477	449	498	487	454	483	477	
463	452	463	492	468	453	463	455	
503	460	483	506	470	442	469	476	
464	491	481	497	443	456	509	441	
458	518	465	478	424	491	475	456	
484	488	502	487	426	447	507	465	
490	459	476	471	461	483	450	446	
487	491	521	444	449	456	514	464	
512	465	473	501	434	480	450	464	
466	513	512	491	464	450	475	449	
538	469	505	504	450	436	467	445	
470	476	490	526	475	473	473	433	
475	443	513	473	472	485	476	443	
498	504	481	476	439	449	504	486	
489	467	466	463	441	498	454	440	
519	488	464	464	456	468	486	474	
476	475	481	449	401	485	477	432	
484	512	484	490	472	481	473	470	
508	513	481	472	432	498	458	459	
516	494	496	491	480	476	478	467	
469	528	494	502	477	498	436	488	
482	471	477	453	434	469	468	486	
503	476	452	435	463	482	458	470	
446	455	510	464	426	436	462	469	
479	491	470	462	469	470	508	477	
481	463	480	508	473	468	459	490	
499	503	450	524	479	470	478	443	
520	490	450	475	481	464	464	481	
511	473	516	565	472	479	463	444	
470	458	469	463	490	485	450	438	
462	463	483	489	468	482	469	479	
489	501	499	469	484	471	470	475	
492	445	516	480	512	448	412	514	
467	463	456	520	497	423	445	471	
488	486	488	493	483	489	436	487	
476	469	460	460	476	478	466	484	
507	480	484	440	447	446	459	473	
507	508	486	472	464	483	424	435	
488	479	472	477	479	415	480	451	
491	475	477	476	471	470	485	439	
488	466	470	444	476	474	450	447	
435	456	487	491	444	468	450	465	
478	481	491	493	449	472	440	486	
510	470	488	491	458	530	446	446	
443	466	439	457	501	457	480	449	
516	428	473	476	467	468	466	477	
473	454	460	478	460	455	451	471	
479	467	426	491	446	493	482	409	
466	516	473	457	439	450	465	454	
442	489	467	483	459	425	437	429	
475	510	469	481	454	465	456	475	
477	445	495	429	430	464	474	442	
492	483	480	435	482	473	500	454	
481	505	452	437	484	495	451	466	
415	468	516	427	439	484	448	456	
481	490	483	455	454	457	466	404	
472	479	475	477	484	436	469	461	
469	457	496	490	455	464	454	449	
479	465	466	544	419	442	463	444	
474	463	448	457	454	450	482	450	
498	467	461	500	445	449	457	490	
475	523	453	485	450	430	437	470	
480	481	474	476	463	484	451	495	
502	493	498	498	446	500	449	434	
465	489	503	437	456	485	441	435	
440	480	478	491	462	475	493	455	
464	464	485	484	454	464	417	400	
445	507	480	454	468	414	473	462	
473	467	471	487	464	430	440	465	
529	439	447	457	443	456	477	439	
497	505	471	466	425	457	478	444	
472	475	462	449	444	450	458	440	
455	428	489	439	452	462	437	470	
498	495	480	493	422	454	441	416	
473	474	442	468	462	471	487	448	
475	472	481	467	479	465	423	451	
415	517	476	472	467	490	438	456	
468	460	483	454	455	466	482	436	
450	449	492	477	441	430	480	491	
491	462	457	457	475	528	458	452	
458	495	459	530	435	456	458	448	
457	489	446	452	456	420	430	451	
483	462	484	478	446	507	437	494	
479	470	489	475	480	473	441	469	
481	516	459	476	434	449	423	436	
453	485	499	518	454	465	470	428	
474	449	450	514	434	443	462	420	
465	434	473	512	458	434	432	468	
465	478	487	482	468	444	415	434	
436	438	463	450	464	450	426	412	
480	476	514	435	443	463	481	453	
453	499	508	469	466	425	451	451	
497	490	458	497	444	459	498	453	
458	484	463	503	450	439	455	443	
485	516	495	435	467	477	448	450	
498	469	480	488	465	461	475	432	
492	510	425	500	446	476	483	439	
458	485	520	463	476	459	471	477	
500	468	448	452	478	472	435	449	
454	456	440	495	437	456	421	457	
460	441	413	489	373	448	438	476	
479	461	474	476	459	444	489	479	
478	455	446	463	442	433	455	456	
482	492	489	473	458	438	455	384	
489	439	484	447	424	442	452	453	
455	475	450	443	434	463	454	433	
478	454	499	448	463	455	452	452	
427	469	457	485	433	460	446	443	
462	453	461	429	453	501	499	465	
479	487	462	399	424	421	436	459	
471	462	439	468	434	453	439	419	
495	470	467	417	454	451	459	446	
462	450	459	452	456	440	465	450	
431	468	461	439	459	468	435	429	
472	409	459	489	437	462	465	473	
447	489	454	482	438	458	422	442	
451	420	500	476	479	495	457	450	
510	474	489	463	461	458	443	451	
477	467	435	477	423	449	463	429	
496	460	435	467	460	447	428	481	
455	457	475	441	466	480	441	428	
420	468	472	480	429	420	477	420	
479	437	478	460	406	418	461	456	
431	453	423	501	465	469	452	462	
452	446	429	485	445	447	462	429	
469	460	489	446	479	466	446	436	
466	441	484	447	459	424	438	450	
465	494	455	455	489	466	464	450	
457	456	442	474	433	445	439	461	
460	460	451	433	450	454	419	448	
451	442	442	421	482	439	457	446	
439	460	485	430	449	458	437	478	
460	446	468	473	430	452	436	427	
492	440	468	475	458	416	446	436	
433	456	477	435	451	466	455	453	
422	440	477	492	469	431	458	438	
468	462	452	502	419	456	444	458	
496	467	439	464	443	428	451	423	
440	493	468	471	429	434	431	412	
468	423	451	409	455	456	442	435	
449	436	472	484	446	445	436	440	
461	463	458	437	437	412	409	468	
476	463	510	453	465	460	436	449	
478	475	471	480	389	470	453	402	
442	488	484	428	418	421	406	389	
432	472	486	473	491	459	442	467	
460	474	482	450	442	455	458	461	
460	444	452	446	462	429	440	461	
473	463	467	483	505	469	416	440	
485	454	473	458	494	481	446	479	
453	481	465	483	447	444	423	419	
476	458	430	494	447	449	394	458	
482	450	449	440	474	469	443	449	
475	460	443	437	441	485	430	439	
436	441	453	464	429	440	479	475	
483	479	480	420	426	447	412	422	
460	484	494	440	451	469	438	435	
476	470	461	436	462	453	428	412	
448	489	428	432	452	470	430	415	
464	494	483	461	472	388	453	445	
445	484	430	426	432	428	458	456	
482	426	425	479	453	437	464	444	
502	467	452	431	474	439	445	470	
404	489	459	449	433	453	427	460	
488	461	479	475	425	453	486	467	
460	414	447	412	433	438	436	436	
437	453	442	463	462	474	446	406	
433	480	441	447	508	445	445	448	
466	470	455	438	456	471	440	456	
493	462	460	431	440	441	433	454	
439	433	456	469	476	437	425	451	
428	434	447	445	451	482	460	466	
446	458	501	455	451	464	467	447	
456	440	459	501	431	460	434	478	
483	453	481	468	430	469	440	451	
490	455	482	458	406	446	451	432	
453	472	478	426	489	439	463	448	
459	443	440	442	451	440	468	444	
466	468	429	423	463	460	448	432	
489	452	459	451	449	464	436	455	
467	483	454	421	458	452	437	411	
493	460	471	455	466	497	437	409	
436	482	467	462	432	437	452	452	
463	470	469	461	492	428	446	452	
456	469	493	477	452	465	446	452	
466	411	474	417	458	460	454	450	
449	473	456	461	447	437	459	404	
433	470	454	430	439	454	466	430	
492	435	466	476	464	435	465	438	
433	443	460	470	435	459	463	414	
436	452	430	424	514	410	447	400	
491	451	444	472	441	445	438	431	
452	452	468	423	430	461	444	428	
439	439	439	452	425	474	446	406	
458	460	468	456	442	398	430	420	
453	468	475	428	456	434	437	449	
449	510	461	437	434	434	434	426	
472	459	454	435	434	447	444	431	
450	460	440	436	412	438	415	446	
446	427	419	430	425	472	423	421	
481	436	455	461	413	400	428	441	
442	476	470	416	406	455	429	419	
471	460	452	472	481	486	436	468	
436	506	432	442	432	436	443	446	
460	482	473	424	473	463	442	453	
477	453	473	449	412	442	453	434	
473	418	445	448	477	421	451	416	
447	447	471	458	426	439	431	396	
493	427	435	433	453	419	446	400	
433	489	410	454	383	431	427	452	
468	453	443	441	484	442	427	410	
471	434	472	441	452	461	446	422	
456	460	509	428	423	471	448	454	
437	469	453	457	437	446	460	464	
450	437	448	431	428	418	416	391	
450	470	475	437	445	422	414	427	
475	440	438	443	443	457	438	456	
454	480	473	487	429	431	448	440	
445	430	471	485	455	423	433	439	
435	457	483	469	412	458	437	421	
434	481	465	432	439	415	445	416	
434	459	449	440	434	460	440	441	
443	467	445	470	396	461	427	461	
446	474	469	433	466	426	417	488	
455	473	493	450	432	463	441	395	
460	428	443	522	446	426	441	402	
468	408	451	418	488	433	454	427	
467	461	422	472	447	416	420	392	
422	465	469	458	430	442	477	436	
458	473	463	461	425	451	428	411	
473	478	462	452	444	413	395	414	
421	413	432	436	446	449	425	435	
433	446	473	429	420	432	429	416	
445	467	453	472	430	457	444	436	
420	455	471	443	427	434	452	419	
462	462	450	438	439	434	402	425	
410	446	430	419	427	422	427	415	
445	450	441	443	456	409	413	448	
429	455	476	408	435	413	395	410	
419	439	473	429	446	462	441	448	
466	453	483	439	397	420	447	432	
429	452	471	422	439	452	450	420	
408	471	424	463	431	459	448	454	
493	440	485	421	458	414	415	441	
434	404	443	414	458	423	412	418	
434	444	462	434	441	417	443	445	
455	434	418	462	454	443	421	411	
455	443	444	465	454	428	402	393	
431	443	407	437	445	424	457	409	
479	452	453	467	434	438	458	448	
425	438	456	439	429	475	404	460	
420	445	463	426	420	461	445	398	
473	419	444	416	444	437	430	447	
413	423	441	466	446	450	421	402	
434	447	472	468	437	448	412	446	
408	428	461	441	453	434	441	446	
468	402	448	475	444	449	452	372	
421	426	462	442	444	410	373	362	
430	437	451	427	426	435	403	416	
439	419	439	409	452	414	432	465	
448	459	444	412	471	425	431	446	
492	424	471	443	461	439	446	427	
473	403	423	471	425	437	428	429	
464	461	456	460	448	435	447	423	
436	472	463	437	440	447	430	424	
406	411	468	453	457	450	414	422	
422	417	408	418	424	432	436	405	
475	464	463	422	460	424	398	422	
462	421	417	434	439	436	434	454	
442	480	445	407	393	486	404	439	
406	468	436	422	429	426	465	449	
422	456	444	485	459	450	456	404	
448	438	471	446	424	428	423	394	
435	473	427	465	415	411	393	408	
444	416	500	448	400	453	409	429	
424	438	423	426	423	413	406	397	
476	466	462	465	413	424	402	417	
425	444	466	452	434	473	439	406	
460	419	430	467	443	429	436	427	
477	456	451	434	439	428	432	414	
442	469	465	417	445	446	424	430	
458	440	405	481	387	404	424	437	
445	433	416	430	476	411	385	425	
476	446	461	461	405	400	437	381	
415	478	451	453	439	400	404	412	
468	482	459	428	437	441	434	416	
431	402	482	418	440	435	422	430	
462	448	447	429	426	435	436	395	
480	438	416	437	416	409	439	432	
479	409	457	443	407	451	445	405	
438	437	447	404	405	432	405	426	
461	453	472	444	420	414	426	429	
431	412	425	419	439	422	411	426	
477	435	414	438	439	439	458	406	
448	428	469	426	459	456	453	407	
431	404	402	412	421	411	431	440	
440	447	469	415	439	425	427	401	
444	426	443	435	429	445	401	406	
466	421	475	427	400	413	426	425	
457	446	426	417	449	416	441	431	
447	448	438	448	421	432	433	388	
445	447	467	475	426	431	424	436	
422	441	421	458	449	426	477	426	
442	464	456	423	433	429	455	398	
413	416	417	408	416	450	413	422	
465	439	440	435	417	406	390	481	
430	433	429	405	446	431	395	398	
445	447	435	469	412	386	456	428	
433	428	422	443	477	463	414	403	
455	447	457	439	423	407	396	418	
415	448	446	442	427	413	414	440	
440	420	463	422	442	432	380	405	
450	422	454	482	416	447	411	429	
437	452	426	434	428	391	401	440	
435	447	414	450	451	420	432	421	
436	447	462	434	410	433	416	420	
484	451	461	461	419	433	451	409	
448	415	451	395	407	437	448	449	
445	455	410	420	388	432	446	432	
414	427	440	448	423	396	429	453	
442	421	427	449	421	417	414	397	
456	442	451	420	437	439	423	444	
430	456	439	404	417	417	417	417	
416	418	447	404	413	436	423	401	
461	428	453	411	448	425	449	422	
448	457	451	457	439	395	431	420	
424	443	454	429	411	396	423	398	
457	433	435	441	409	451	426	426	
422	451	449	439	453	447	402	392	
444	416	438	422	431	448	395	406	
420	431	462	411	407	409	405	389	
439	402	438	376	420	434	442	415	
426	436	428	394	437	432	401	413	
441	443	458	441	477	376	387	412	
426	423	440	417	416	471	431	418	
413	412	441	441	430	430	401	429	
438	442	438	411	431	414	433	422	
449	418	442	449	470	464	429	416	
454	448	423	416	451	432	426	404	
465	446	426	401	402	449	410	416	
438	396	438	398	428	446	446	420	
413	426	412	403	418	419	409	395	
400	417	421	459	423	436	434	402	
448	424	431	432	426	447	422	440	
407	405	440	421	441	435	426	430	
436	456	460	435	400	458	385	438	
468	455	414	417	419	429	469	423	
443	404	413	423	420	433	421	433	
434	418	422	459	427	452	408	445	
428	403	430	440	430	430	403	388	
424	396	437	480	423	426	418	437	
435	412	407	427	421	442	429	426	
438	422	427	428	431	446	430	415	
444	421	480	438	443	426	431	428	
432	453	408	390	450	436	406	432	
443	450	361	425	422	426	400	443	
409	431	407	428	408	408	422	428	
439	407	467	444	411	409	434	417	
431	429	423	396	418	411	418	423	
450	440	426	391	462	389	388	447	
415	406	431	433	416	428	380	371	
444	463	392	400	413	428	382	421	
400	406	424	452	419	420	430	434	
463	455	424	437	403	411	412	414	
444	444	449	448	403	427	454	458	
434	414	445	426	439	435	430	393	
449	442	446	479	425	419	414	417	
455	448	411	434	409	399	403	393	
409	407	435	424	393	399	402	390	
434	401	423	389	420	460	415	414	
389	440	452	421	415	412	443	469	
442	472	389	419	418	405	378	384	
424	430	424	463	418	412	404	412	
439	433	420	429	401	412	420	408	
428	430	495	443	413	428	414	438	
406	431	438	453	423	441	392	470	
462	429	423	462	418	390	407	431	
466	395	444	390	407	417	439	417	
439	438	420	449	363	372	410	391	
426	439	438	412	458	386	415	405	
414	410	425	426	394	378	409	384	
433	450	429	423	428	393	382	414	
447	417	445	423	410	403	394	430	
425	433	425	439	405	423	430	414	
433	417	406	441	445	400	379	392	
434	461	461	420	416	436	419	425	
434	407	399	436	399	401	371	407	
421	442	401	434	434	414	390	396	
471	449	406	416	398	399	361	393	
426	396	454	456	461	391	403	444	
424	408	417	415	397	420	413	417	
426	426	401	434	427	423	408	403	
444	410	440	425	409	456	387	396	
460	438	413	443	437	411	405	430	
411	422	442	390	422	418	452	372	
389	419	409	407	440	432	421	419	
467	427	429	428	433	437	441	387	
427	415	401	422	411	393	395	396	
408	393	451	404	411	387	436	413	
421	427	461	424	402	411	409	420	
417	423	448	384	438	430	403	436	
437	385	452	414	465	404	427	418	
409	422	427	414	412	416	425	396	
396	438	422	436	409	397	442	352	
468	449	386	431	429	421	385	423	
414	413	414	414	383	420	413	418	
433	454	419	413	440	419	384	434	
444	412	442	426	420	444	414	381	
394	403	452	431	452	422	397	412	
409	457	423	420	453	430	417	385	
437	403	449	443	383	400	410	416	
402	423	443	413	399	388	413	415	
446	417	437	428	413	401	406	403	
427	433	460	418	409	438	401	385	
455	452	404	413	383	406	396	429	
415	432	437	436	386	453	420	445	
428	456	398	383	377	403	408	404	
438	410	443	416	422	472	397	417	
421	407	446	440	405	403	418	405	
436	422	442	456	423	380	394	385	
427	440	425	429	433	364	419	421	
446	432	405	410	443	400	386	373	
417	413	421	374	388	357	435	381	
446	432	406	387	422	418	430	372	
430	424	401	415	386	434	390	412	
428	411	435	406	424	393	382	374	
449	415	454	443	395	405	368	387	
428	410	437	434	422	412	424	385	
413	445	389	423	413	404	378	387	
405	397	456	407	381	415	421	395	
440	431	438	442	370	446	412	404	
434	420	420	426	397	412	390	407	
435	409	411	433	391	415	389	425	
458	430	406	414	402	428	407	422	
452	406	405	432	391	436	407	403	
418	396	412	427	404	412	420	420	
448	433	444	443	421	423	377	412	
434	412	411	404	409	405	402	412	
414	426	407	421	438	431	400	404	
407	408	421	464	408	423	447	401	
429	440	406	412	407	405	386	414	
392	440	423	397	401	433	417	424	
424	411	410	400	409	387	402	377	
436	423	432	420	403	364	427	434	
366	447	385	435	391	389	392	412	
455	431	456	428	426	383	394	382	
432	411	443	404	375	400	417	405	
467	378	422	465	387	382	371	448	
391	417	421	398	442	365	409	406	
438	390	446	415	398	381	438	387	
412	414	409	425	386	434	399	406	
416	441	404	408	410	412	408	428	
425	423	412	417	394	390	417	433	
401	401	434	464	450	403	400	408	
412	382	437	404	439	403	395	408	
416	408	396	413	439	410	431	406	
435	406	440	424	370	396	398	404	
405	414	451	370	408	389	399	396	
408	423	437	422	406	445	431	396	
435	424	427	390	434	421	360	395	
440	409	419	450	396	377	416	407	
431	419	419	424	441	426	410	393	
408	418	421	419	421	389	389	464	
408	404	425	413	417	357	394	421	
438	405	432	420	407	423	393	402	
455	439	444	389	405	405	423	377	
387	426	417	443	396	378	412	387	
449	421	440	430	403	428	397	401	
407	441	418	416	390	422	413	423	
408	423	365	394	391	412	402	360	
395	441	419	401	411	441	373	393	
419	390	442	411	426	408	387	378	
392	401	406	408	411	386	369	380	
430	420	401	423	405	408	385	395	
425	424	417	433	402	370	389	375	
420	430	387	394	420	388	408	393	
452	429	445	405	407	411	404	395	
414	415	436	393	422	375	374	410	
411	408	389	416	365	398	392	380	
430	444	404	437	366	403	358	395	
376	385	404	415	408	385	407	420	
405	404	438	393	409	389	428	413	
397	442	435	416	412	389	403	403	
402	428	422	383	414	397	403	371	
411	345	432	401	404	396	404	354	
439	400	405	417	447	399	455	428	
398	418	471	429	395	415	378	388	
408	427	465	416	403	418	399	371	
413	417	445	386	413	401	406	388	
414	397	420	408	419	390	390	399	
416	434	422	392	440	398	409	409	
404	434	402	434	392	375	385	405	
427	398	377	393	387	404	378	380	
382	372	439	427	430	410	390	406	
415	424	358	408	394	412	392	367	
416	425	412	389	376	424	403	383	
380	415	419	419	421	402	419	427	
450	419	453	440	433	432	384	373	
428	432	394	427	383	369	407	397	
431	381	392	420	410	425	384	421	
451	400	392	391	420	412	380	407	
410	434	417	409	407	406	453	414	
421	426	407	422	376	418	376	382	
435	412	393	438	425	407	415	381	
427	405	412	414	404	385	401	393	
388	419	418	415	423	395	400	408	
421	431	379	410	442	411	385	418	
431	392	406	390	415	374	380	409	
388	427	413	422	410	379	389	392	
418	416	428	421	429	415	388	406	
415	401	447	383	379	385	409	396	
417	389	344	374	382	429	421	385	
405	390	443	384	385	382	405	401	
381	407	401	433	424	426	369	416	
390	381	390	419	411	405	360	407	
420	417	395	396	387	418	405	391	
408	399	384	425	392	374	414	389	
409	423	392	391	419	411	380	380	
390	422	429	400	359	394	401	417	
423	399	432	418	417	415	443	403	
434	413	444	404	417	393	385	400	
395	415	427	404	388	394	419	375	
438	412	412	403	433	442	408	372	
449	433	416	419	395	401	400	359	
393	404	400	428	379	375	377	327	
428	428	401	424	400	402	416	434	
425	382	390	401	362	392	386	394	
398	419	403	406	398	394	384	404	
458	428	418	429	403	390	387	378	
392	395	414	416	430	405	451	386	
434	399	443	396	439	387	416	396	
424	374	385	384	390	358	379	389	
418	380	418	400	412	376	389	378	
419	418	401	432	389	413	386	387	
436	461	404	376	380	412	425	390	
380	414	405	426	396	387	381	381	
397	419	421	404	389	369	423	386	
414	378	440	380	419	372	387	449	
405	349	410	442	422	407	387	403	
414	398	428	393	401	398	423	350	
416	446	399	358	392	403	391	379	
421	413	393	401	362	371	405	384	
397	406	421	439	414	399	398	350	
411	449	446	435	387	393	435	387	
398	394	416	410	392	372	365	360	
434	402	387	399	385	412	370	366	
416	395	430	392	395	399	374	387	
411	406	468	385	423	455	389	423	
400	402	431	392	352	391	375	406	
434	393	381	394	379	388	337	396	
399	435	441	396	404	408	378	398	
419	380	451	378	394	357	367	361	
411	428	408	413	414	412	381	391	
414	416	405	399	392	397	382	367	
402	443	416	417	407	426	374	395	
406	384	425	404	413	403	386	390	
385	421	391	394	394	386	381	380	
414	410	424	392	431	387	385	390	
431	397	429	419	428	392	392	383	
428	414	414	402	370	402	367	372	
371	381	408	404	381	403	369	388	
435	430	419	372	386	385	415	398	
436	391	415	420	406	370	370	383	
401	404	426	374	413	392	371	390	
401	436	395	416	391	372	382	385	
390	416	429	401	388	357	360	393	
417	415	380	425	380	391	381	416	
427	432	418	392	381	408	385	359	
374	443	411	408	390	398	389	393	
413	388	371	407	363	422	380	398	
382	395	364	417	429	383	378	357	
409	392	414	389	380	409	374	407	
400	386	407	400	435	432	377	374	
413	421	381	399	403	406	396	406	
384	399	393	454	374	376	392	383	
430	375	377	385	402	395	422	377	
436	416	385	358	393	382	372	398	
410	422	444	420	425	417	390	378	
407	418	391	396	395	395	399	370	
395	388	388	409	421	399	401	367	
411	389	393	430	390	403	399	413	
405	396	423	408	420	412	362	380	
397	454	402	383	377	394	365	408	
369	394	407	400	385	351	369	399	
414	389	426	427	360	343	399	396	
356	425	463	407	380	385	394	363	
389	390	378	395	392	394	388	367	
409	395	380	388	390	419	443	378	
453	397	392	406	392	407	380	371	
415	401	402	389	356	391	398	370	
413	443	417	421	412	345	386	352	
399	422	414	420	367	392	387	381	
396	388	454	380	371	390	405	409	
404	416	419	394	368	399	386	363	
422	405	400	394	415	386	368	377	
415	411	387	411	362	388	375	410	
402	419	423	392	384	428	397	371	
424	412	416	390	453	388	388	359	
408	407	364	375	371	399	374	372	
399	424	429	438	369	367	343	394	
418	408	364	392	408	382	363	376	
397	392	398	386	415	384	384	384	
372	422	406	413	396	355	406	394	
413	394	397	413	393	373	366	383	
400	387	392	419	393	375	382	390	
429	427	384	414	418	394	390	375	
399	414	450	408	409	404	369	365	
382	388	421	420	401	389	405	378	
401	426	419	409	405	404	414	383	
405	384	429	395	394	385	392	394	
404	389	390	397	388	378	364	389	
404	397	381	385	382	403	387	411	
391	401	411	367	394	383	416	393	
415	408	401	410	391	368	387	369	
432	392	374	405	410	393	386	365	
411	418	365	391	435	422	392	398	
420	408	393	386	393	397	364	380	
409	411	347	411	399	389	360	350	
376	354	412	382	388	362	422	401	
376	415	415	374	390	395	354	386	
402	412	367	410	405	398	399	384	
378	391	393	387	392	375	368	360	
407	394	391	418	398	384	351	373	
412	371	363	401	406	380	387	384	
411	420	414	399	438	392	397	401	
385	409	406	396	388	382	387	380	
427	403	378	407	381	377	373	392	
438	393	413	388	384	379	376	356	
397	387	388	385	378	380	412	365	
406	410	406	399	398	406	397	348	
379	388	387	412	399	404	394	387	
388	406	379	362	385	364	398	373	
394	429	448	371	397	414	354	391	
391	395	394	412	390	357	392	398	
387	426	403	357	410	384	406	382	
428	424	377	392	383	398	387	381	
416	428	411	410	385	354	363	393	
402	357	407	390	405	391	368	398	
402	401	394	400	361	410	372	349	
385	390	370	393	389	368	392	400	
387	401	426	413	392	394	395	361	
383	369	382	419	396	355	391	372	
386	412	388	402	368	363	366	356	
431	371	391	375	346	362	357	399	
391	393	420	392	360	394	392	360	
404	399	432	355	375	349	412	384	
386	390	374	413	430	363	432	381	
399	379	387	423	381	354	380	357	
432	377	396	384	395	386	390	377	
408	387	398	405	415	365	369	390	
394	362	410	385	395	392	368	378	
378	386	392	371	403	399	365	366	
421	376	423	391	401	361	339	376	
425	386	418	398	380	385	389	395	
368	372	390	374	415	363	360	362	
379	400	380	418	379	370	407	369	
385	401	375	362	366	381	374	361	
376	410	417	402	386	401	375	399	
395	388	381	392	396	355	392	346	
375	412	399	404	391	372	370	349	
364	410	399	400	361	389	382	393	
386	403	375	440	423	379	351	368	
410	370	367	388	345	396	376	383	
386	400	413	345	391	356	369	415	
381	373	394	411	375	413	344	388	
341	407	405	384	398	372	379	379	
406	411	391	370	400	415	396	379	
377	352	372	375	379	367	387	391	
374	403	355	360	362	375	387	396	
360	394	403	381	363	401	368	373	
396	396	410	357	405	404	381	377	
378	389	400	388	381	408	364	392	
409	415	401	362	385	368	398	387	
394	414	412	401	402	354	368	361	
359	399	360	366	393	369	366	366	
399	405	387	423	367	390	410	349	
374	360	396	356	400	375	380	385	
386	407	378	418	375	379	356	371	
440	363	394	370	348	384	376	368	
353	422	394	353	421	359	362	391	
401	391	410	371	374	416	393	361	
414	392	419	372	399	360	389	404	
405	388	422	374	380	380	378	379	
398	424	354	406	390	411	394	350	
383	399	375	411	394	381	364	370	
424	412	395	356	443	389	405	398	
414	386	397	361	336	387	356	363	
378	387	387	362	382	370	421	362	
385	407	384	409	393	395	363	386	
377	402	399	391	354	377	414	400	
404	390	397	396	405	388	375	372	
381	402	377	382	367	384	373	358	
409	348	412	378	413	415	362	400	
378	382	428	360	382	379	351	367	
396	388	388	380	377	368	363	352	
383	369	389	408	386	380	419	373	
402	383	396	362	392	370	398	371	
418	422	372	372	388	370	384	323	
380	393	376	362	373	342	356	356	
406	381	395	403	406	370	358	374	
410	370	377	393	390	366	423	386	
400	369	433	352	386	390	330	371	
383	381	404	408	364	409	366	322	
370	352	408	395	377	363	349	370	
395	408	385	381	356	379	379	370	
388	388	389	394	367	368	366	332	
359	410	390	389	374	384	396	377	
395	363	369	401	423	356	375	388	
397	414	397	436	389	375	374	369	
396	373	393	374	345	394	346	358	
410	349	418	374	371	339	401	365	
379	412	387	393	386	374	377	355	
403	363	368	412	384	351	360	384	
420	398	372	412	405	375	360	380	
403	373	373	383	385	358	409	397	
395	385	390	356	436	406	375	362	
369	347	368	376	399	386	370	352	
410	373	396	422	363	405	382	358	
404	391	355	399	352	399	369	375	
385	409	374	428	346	369	383	359	
380	366	407	392	390	365	357	371	
372	390	367	380	378	377	351	366	
415	337	378	385	380	341	361	379	
402	410	349	357	358	392	369	351	
375	375	411	385	394	382	367	346	
368	369	343	376	401	405	366	376	
406	409	363	404	385	371	393	371	
378	397	379	425	380	383	352	366	
377	345	365	382	380	386	354	381	
368	415	360	390	389	354	348	352	
390	389	387	381	398	366	391	365	
368	370	398	407	382	346	364	401	
386	358	380	355	355	389	375	340	
365	384	373	332	390	357	383	368	
360	391	357	375	364	373	344	352	
371	354	375	377	345	363	392	357	
422	431	381	375	371	335	333	363	
394	364	386	401	388	367	340	360	
395	381	408	366	373	344	318	353	
437	351	377	399	390	376	403	356	
370	378	362	408	369	405	368	379	
382	353	389	349	396	380	368	344	
403	396	409	379	371	380	363	362	
414	394	388	377	355	375	349	353	
405	378	365	382	369	376	393	384	
385	390	374	368	366	368	368	335	
405	371	365	342	382	381	357	339	
391	390	357	383	402	361	378	354	
349	392	402	377	400	359	399	378	
392	380	356	372	397	372	347	356	
392	399	383	386	360	397	361	355	
386	399	362	380	411	370	338	363	
347	377	366	378	394	389	364	404	
382	356	384	373	362	386	320	372	
400	394	354	368	379	365	393	360	
423	364	403	393	373	369	388	393	
393	390	378	379	384	402	374	343	
414	382	401	383	369	379	368	388	
367	371	427	365	405	368	363	380	
362	393	382	405	413	375	376	352	
368	417	412	362	374	339	362	362	
397	356	373	391	393	359	376	376	
385	415	401	359	359	356	350	324	
389	377	368	362	393	377	355	411	
366	386	372	366	360	377	421	352	
382	369	358	365	370	361	351	340	
382	364	389	370	394	377	394	337	
393	388	389	410	353	349	372	370	
390	350	366	384	368	360	388	357	
367	370	369	382	375	376	354	372	
368	367	368	401	383	422	347	374	
365	404	357	373	372	364	365	376	
367	391	389	375	375	358	350	355	
366	372	390	370	387	347	352	351	
383	377	423	367	370	384	341	360	
394	352	350	373	398	382	370	358	
378	386	369	375	361	341	360	386	
388	419	388	399	393	364	361	384	
360	398	347	352	372	331	370	351	
386	373	400	381	356	341	407	344	
411	363	363	405	380	377	357	345	
413	416	381	371	403	353	371	352	
363	384	393	328	344	373	392	371	
375	401	401	396	345	364	358	366	
369	369	383	347	409	394	385	349	
342	354	370	438	366	389	365	349	
367	419	354	351	359	339	335	376	
386	390	378	360	345	384	369	387	
391	373	360	399	342	371	365	356	
382	355	384	361	357	391	396	366	
375	354	413	331	323	381	378	338	
402	385	385	390	406	384	351	379	
383	376	403	396	374	361	353	332	
409	381	394	365	372	393	344	399	
392	373	362	346	385	397	348	337	
395	374	360	387	411	390	370	360	
400	379	397	356	353	360	384	392	
376	364	389	357	357	394	327	353	
403	378	370	391	377	376	370	344	
380	385	392	361	355	356	347	355	
380	387	364	380	364	384	350	354	
367	379	409	365	342	361	364	324	
407	391	395	385	345	363	362	341	
407	371	374	383	377	343	344	383	
359	403	367	351	354	342	351	340	
392	377	379	383	366	341	328	347	
380	380	400	368	363	349	377	343	
361	393	375	380	367	363	346	362	
367	392	391	383	357	337	326	353	
405	364	404	369	375	350	328	327	
353	382	364	348	363	295	400	348	
423	350	361	390	393	370	340	382	
369	411	391	358	357	362	357	362	
366	363	404	370	357	400	353	335	
415	368	399	366	375	348	361	300	
385	391	357	364	364	380	364	376	
346	369	368	353	372	338	361	312	
362	389	373	393	368	339	358	358	
363	377	366	355	373	324	345	353	
374	366	348	328	379	332	340	352	
360	346	381	360	392	405	397	324	
382	364	357	422	369	355	347	378	
381	390	396	376	354	385	345	368	
360	358	367	368	341	384	369	329	
385	361	380	366	411	389	389	368	
347	376	370	370	334	349	415	368	
381	378	384	363	366	306	392	356	
354	375	373	363	375	304	339	359	
392	387	360	373	394	340	365	334	
352	353	377	344	361	371	373	356	
364	358	373	352	356	338	381	337	
380	374	362	362	365	383	385	347	
376	379	362	358	360	354	363	352	
367	380	340	368	381	365	399	384	
377	347	388	405	374	361	368	370	
368	368	372	341	334	319	357	327	
342	381	374	366	402	340	377	345	
389	371	370	411	379	359	379	330	
422	366	358	357	366	347	355	326	
366	360	355	379	370	359	378	326	
394	379	372	364	363	373	364	354	
375	397	363	355	378	351	323	380	
357	364	368	373	362	398	367	349	
342	407	365	356	359	390	347	362	
395	409	363	363	348	346	368	348	
382	392	378	405	348	389	332	362	
367	387	388	355	390	363	365	373	
396	379	402	398	373	344	349	354	
369	382	375	346	351	338	366	354	
398	363	376	356	359	351	367	345	
370	359	362	355	356	385	394	338	
365	412	363	339	361	378	380	373	
361	364	379	396	371	360	338	323	
331	375	350	387	366	374	369	389	
401	394	363	359	380	350	342	350	
369	361	386	365	392	391	352	359	
396	355	398	357	409	359	345	336	
325	364	343	359	357	345	333	419	
375	367	372	385	341	364	329	355	
369	361	360	366	366	339	346	367	
381	353	387	354	370	364	362	367	
393	365	419	357	373	356	353	324	
372	404	366	368	357	337	380	330	
404	411	349	403	356	335	357	357	
345	392	363	372	394	335	379	357	
401	378	382	379	379	363	331	352	
385	352	372	375	350	342	329	378	
367	363	381	382	345	336	384	342	
394	368	372	369	369	358	348	338	
351	371	366	379	321	352	348	344	
364	375	382	401	323	340	365	333	
361	384	394	370	342	368	363	321	
357	376	346	358	356	339	367	366	
384	374	358	387	338	364	334	340	
364	385	372	339	371	344	324	334	
379	393	359	338	413	365	352	340	
353	358	370	345	365	351	358	332	
366	327	359	370	359	392	361	344	
359	397	379	338	327	328	347	382	
349	352	340	384	378	376	345	354	
373	338	351	332	346	362	355	343	
393	349	323	355	372	375	340	377	
406	378	344	378	365	370	366	332	
381	362	360	361	376	344	367	349	
334	383	355	358	368	362	340	365	
403	352	380	348	338	359	390	361	
402	370	357	385	352	359	351	341	
410	366	353	361	390	340	342	360	
391	355	380	368	365	362	392	370	
377	411	378	334	370	350	332	334	
356	372	367	357	351	353	373	369	
355	354	375	353	371	338	341	386	
370	340	380	352	372	407	336	340	
359	345	351	356	341	384	329	383	
367	389	394	373	359	332	348	320	
372	366	366	354	402	366	358	339	
365	357	379	355	356	358	381	327	
320	344	365	358	357	355	338	356	
341	358	378	384	363	344	331	346	
386	394	363	379	377	346	358	353	
404	369	353	382	364	365	322	369	
385	371	387	384	339	342	306	388	
405	369	379	413	349	370	366	328	
375	366	370	354	328	336	358	344	
370	348	372	353	346	373	331	316	
341	421	341	361	355	359	370	310	
393	363	355	360	359	375	368	369	
389	363	368	347	330	364	368	320	
396	361	340	349	365	337	359	366	
381	362	403	344	351	327	344	357	
371	343	360	368	390	335	353	358	
371	365	362	406	344	332	347	321	
346	350	368	359	331	362	338	317	
389	368	354	342	374	375	317	329	
353	358	373	323	384	374	350	354	
337	370	336	357	372	340	380	334	
399	356	406	359	382	341	346	336	
350	378	345	385	386	361	317	340	
354	373	355	330	360	367	323	352	
361	372	379	316	356	352	349	339	
362	361	386	325	361	349	404	367	
359	367	359	349	355	356	328	335	
406	353	380	342	297	333	332	329	
346	361	351	370	353	338	338	342	
337	360	375	373	344	367	336	372	
336	374	370	379	371	338	331	338	
365	366	396	362	380	322	368	357	
375	361	402	373	365	372	352	326	
378	370	375	341	362	375	343	336	
357	371	380	374	360	331	340	348	
351	378	375	372	371	396	375	344	
387	384	363	364	366	353	317	360	
369	387	371	355	356	365	345	339	
366	336	360	362	380	356	323	358	
370	391	362	340	386	352	340	349	
360	378	378	360	332	350	382	340	
338	362	338	368	369	357	357	344	
357	364	357	343	360	324	367	344	
336	400	391	388	354	347	326	360	
352	329	357	332	327	325	314	371	
350	362	336	363	342	366	347	356	
363	374	389	356	351	370	353	332	
377	338	371	397	374	353	336	352	
375	342	373	354	360	355	376	334	
338	399	339	372	356	351	349	303	
403	366	383	346	351	345	348	350	
358	369	344	383	338	336	319	364	
317	348	335	361	352	346	354	365	
