# Supplementary material for: Anomalous deep-red luminescence of perylene black analogues with strong π-π interactions
Source: Nat Commun. 2023 Apr 6;14:1922. doi: 10.1038/s41467-023-37171-y (PMC10079835; doi:10.1038/s41467-023-37171-y)
Supplement: Supplementary file 3 — Source data [file 41467_2023_37171_MOESM3_ESM.zip › DATA/Temperature-dependent steady-state PL spectra and fluorescence decay in chloroform/Supplementary Fig. 18a/46-EX480-190K-cooling 72.csv]

390.9532503609617	35
391.26752941155041	27
391.58180509151009	22
391.8960773917114	14
392.2103463030258	29
392.52461181632424	22
392.83887392247743	31
393.15313261235639	23
393.46738787683154	11
393.78163970677377	21
394.09588809305359	17
394.41013302654142	23
394.72437449810792	27
395.03861249862291	27
395.35284701895722	26
395.66707804998083	26
395.98130558256366	33
396.29552960757627	28
396.60975011588812	30
396.92396709836959	18
397.23818054589026	12
397.55239044932	24
397.86659679952857	20
398.18079958738571	22
398.49499880376078	38
398.80919443952371	22
399.1233864855439	26
399.43757493269072	31
399.75175977183358	24
400.06594099384188	17
400.38011858958475	23
400.69429254993167	26
401.00846286575177	25
401.32262952791416	19
401.63679252728804	31
401.95095185474219	22
402.265107501146	22
402.57925945736827	25
402.89340771427794	24
403.20755226274377	38
403.52169309363495	32
403.83583019782003	26
404.14996356616786	31
404.46409318954721	37
404.77821905882672	30
405.09234116487528	22
405.40645949856133	24
405.72057405075367	34
406.03468481232068	19
406.34879177413109	25
406.66289492705363	35
406.97699426195641	28
407.29108976970815	33
407.60518144117742	19
407.91926926723244	30
408.23335323874193	25
408.54743334657405	26
408.86150958159749	24
409.17558193468051	23
409.48965039669133	20
409.80371495849857	19
410.1177756109704	33
410.43183234497525	32
410.74588515138163	24
411.05993402105764	18
411.37397894487179	29
411.68801991369213	24
412.00205691838727	39
412.31608994982525	18
412.63011899887476	33
412.94414405640379	30
413.25816511328082	28
413.57218216037404	38
413.886195188552	-83
414.20020418868296	27
414.51420915163527	23
414.8282100682772	33
415.14220692947708	38
415.45619972610353	12
415.77018844902489	26
416.08417308910919	28
416.39815363722522	29
416.71213008424121	20
417.02610242102588	17
417.34007063844763	38
417.65403472737478	32
417.96799467867578	29
418.28195048321953	22
418.59590213187437	22
418.90984961550879	32
419.22379292499164	36
419.53773205119154	40
419.85166698497687	26
420.1655977172166	28
420.4795242387795	42
420.79344654053426	33
421.10736461334972	28
421.42127844809477	33
421.73518803563792	33
422.04909336684864	19
422.36299443259554	19
422.67689122374776	37
422.99078373117436	35
423.30467194574436	25
423.61855585832683	44
423.93243545979124	35
424.24631074100643	30
424.56018169284204	24
424.87404830616697	34
425.18791057185109	26
425.50176848076364	38
425.8156220237741	24
426.12947119175203	20
426.44331597556669	34
426.75715636608828	29
427.07099235418639	36
427.38482393073059	29
427.69865108659081	33
428.01247381263715	17
428.32629209973942	25
428.6401059387677	25
428.95391532059216	27
429.26772023608288	29
429.58152067611	23
429.89531663154389	31
430.20910809325522	17
430.52289505211434	22
430.83667749899172	37
431.15045542475769	23
431.46422882028361	36
431.77799767643967	36
432.09176198409716	28
432.40552173412664	34
432.7192769173995	36
433.03302752478646	29
433.34677354715893	28
433.66051497538825	30
433.97425180034571	38
434.28798401290288	43
434.60171160393116	39
434.91543456430253	36
435.22915288488804	18
435.54286655656011	37
435.85657557019061	28
436.17027991665151	29
436.48397958681477	29
436.797674571553	35
437.11136486173808	42
437.42505044824264	15
437.73873132193927	35
438.05240747370061	28
438.36607889439938	38
438.67974557490845	28
438.99340750610082	31
439.3070646788496	27
439.62071708402772	33
439.93436471250891	28
440.24800755516645	45
440.56164560287363	39
440.87527884650427	24
441.18890727693224	32
441.50253088503143	41
441.81614966167575	34
442.12976359773933	34
442.44337268409652	33
442.75697691162168	33
443.07057627118934	28
443.3841707536742	22
443.69776034995073	40
444.01134505089425	39
444.32492484737963	30
444.638499730282	29
444.95206969047666	23
445.26563471883924	34
445.57919480624486	41
445.89274994356981	19
446.20630012168965	39
446.51984533148044	37
446.83338556381796	29
447.14692080957911	26
447.46045105963992	30
447.77397630487718	44
448.08749653616752	45
448.4010117443878	35
448.71452192041511	37
449.02802705512653	35
449.34152713939932	17
449.65502216411124	44
449.96851212013951	29
450.28199699836239	31
450.59547678965771	41
450.90895148490335	41
451.22242107497772	36
451.53588555075919	37
451.84934490312656	34
452.1627991229584	34
452.47624820113373	36
452.78969212853167	28
453.1031308960313	33
453.41656449451244	46
453.72999291485439	50
454.04341614793697	36
454.35683418464009	36
454.67024701584387	41
454.98365463242897	25
455.29705702527554	39
455.61045418526442	36
455.92384610327611	48
456.23723277019212	28
456.55061417689325	37
456.86399031426095	44
457.17736117317725	42
457.49072674452333	25
457.80408701918168	32
458.11744198803387	47
458.43079164196263	46
458.74413597185065	40
459.05747496858015	40
459.37080862303418	41
459.68413692609624	29
459.99745986864946	46
460.31077744157693	49
460.62408963576291	38
460.9373964420912	51
461.25069785144564	40
461.56399385471082	46
461.87728444277121	30
462.19056960651136	36
462.50384933681647	34
462.81712362457171	47
463.13039246066205	41
463.44365583597357	41
463.75691374139183	27
464.07016616780282	47
464.38341310609258	44
464.69665454714777	37
465.00989048185522	47
465.32312090110128	34
465.63634579577354	37
465.94956515675932	43
466.26277897494572	39
466.57598724122084	37
466.88918994647241	47
467.20238708158911	40
467.5155786374591	42
467.82876460497096	31
468.1419449750137	32
468.45511973847658	51
468.7682888862488	52
469.08145240922016	37
469.39461029828044	44
469.70776254431991	51
470.02090913822849	46
470.33405007089692	39
470.64718533321616	39
470.96031491607721	37
471.2734388103712	43
471.58655700699012	56
471.89966949682531	64
472.21277627076881	75
472.52587731971329	113
472.83897263455094	135
473.15206220617489	154
473.46514602547796	197
473.77822408335345	213
474.09129637069503	237
474.40436287839674	292
474.71742359735225	310
475.030478518456	255
475.34352763260273	255
475.65657093068739	256
475.9696084036047	241
476.28264004225059	190
476.59566583752053	158
476.90868578031029	113
477.22169986151641	82
477.53470807203513	72
477.84771040276286	57
478.16070684459737	45
478.47369738843554	50
478.78668202517497	37
479.09966074571361	61
479.41263354094951	44
479.72560040178104	52
480.0385613191072	43
480.35151628382641	49
480.66446528683844	43
480.97740831904269	56
481.2903453713389	42
481.60327643462733	48
481.91620149980815	46
482.22912055778244	56
482.54203359945109	43
482.85494061571512	51
483.16784159747647	39
483.48073653563677	41
483.79362542109823	45
484.10650824476357	39
484.41938499753519	49
484.73225567031653	43
485.04512025401073	37
485.35797873952163	44
485.67083111775304	45
485.98367737960928	34
486.29651751599539	45
486.6093515178157	47
486.92217937597576	47
487.23500108138103	40
487.54781662493735	52
487.860625997551	43
488.17342919012816	54
488.48622619357593	49
488.79901699880139	43
489.11180159671221	56
489.42457997821543	52
489.73735213421986	60
490.05011805563345	56
490.362877733365	44
490.675631158324	42
490.98837832141936	51
491.301119213561	48
491.61385382565891	58
491.92658214862337	46
492.2393041733651	54
492.55201989079529	44
492.86472929182537	49
493.17743236736692	60
493.490129108332	47
493.80281950563307	58
494.11550355018284	55
494.42818123289419	48
494.740852544681	39
495.05351747645648	57
495.36617601913508	54
495.67882816363135	52
495.99147390085977	43
496.30411322173592	48
496.61674611717484	56
496.92937257809268	40
497.24199259540563	33
497.55460616003023	35
497.8672132628833	44
498.17981389488233	44
498.49240804694477	46
498.80499570998882	59
499.11757687493269	49
499.43015153269511	54
499.74271967419531	42
500.0552812903527	51
500.36783637208708	45
500.68038491031865	47
500.99292689596786	48
501.30546231995589	46
501.61799117320385	54
501.93051344663343	53
502.24302913116696	42
502.55553821772639	59
502.8680406972349	47
503.18053656061591	44
503.49302579879225	52
503.80550840268842	36
504.11798436322874	53
504.43045367133772	47
504.74291631794068	51
505.05537229396288	52
505.36782159033015	56
505.68026419796928	63
505.99270010780629	56
506.30512931076862	56
506.61755179778373	57
506.92996755977919	58
507.24237658768345	56
507.55477887242517	53
507.86717440493294	58
508.17956317613692	68
508.49194517696651	61
508.80432039835188	64
509.11668883122377	67
509.42905046651333	57
509.74140529515194	65
510.05375330807146	66
510.36609449620408	63
510.6784288504827	57
510.99075636184011	68
511.30307702120979	81
511.61539081952594	89
511.92769774772296	72
512.23999779673511	79
512.55229095749814	88
512.86457722094724	100
513.17685657801849	82
513.48912901964866	99
513.80139453677384	104
514.11365312033217	93
514.42590476126077	133
514.73814945049787	126
515.05038717898242	142
515.36261793765289	148
515.674841717449	160
515.98705850931037	156
516.29926830417764	166
516.61147109299122	170
516.92366686669254	184
517.235855616223	203
517.54803733252459	212
517.86021200653988	227
518.17237962921183	214
518.48454019148414	257
518.79669368429973	279
519.10884009860365	281
519.42097942534019	297
519.73311165545454	307
520.04523677989266	308
520.35735478960009	344
520.66946567552361	342
520.98156942861021	375
521.29366603980714	396
521.60575550006251	413
521.91783780032426	452
522.22991293154143	463
522.54198088466319	515
522.85404165063949	522
523.16609522042017	564
523.47814158495578	580
523.79018073519785	629
524.1022126620976	653
524.414237356607	663
524.726254809679	710
525.03826501226615	728
525.350267955322	763
525.66226362980046	830
525.974252026656	830
526.28623313684341	915
526.59820695131816	897
526.91017346103558	928
527.22213265695279	1018
527.534084530026	1065
527.84602907121268	1081
528.15796627147029	1098
528.46989612175753	1196
528.78181861303256	1281
529.09373373625522	1319
529.40564148238468	1331
529.71754184238125	1358
530.0294348072058	1446
530.34132036781943	1467
530.65319851518382	1605
530.96506924026085	1571
531.27693253401355	1734
531.58878838740486	1807
531.90063679139848	1856
532.21247773695859	1901
532.52431121504981	2035
532.83613721663744	2142
533.14795573268668	2186
533.45976675416443	2332
533.7715702720368	2451
534.083366277271	2564
534.395154760835	2678
534.70693571369691	2780
535.01870912682534	2933
535.3304749911897	3097
535.64223329775973	3260
535.95398403750528	3386
536.26572720139768	3568
536.577462780408	3672
536.88919076550792	3837
537.20091114767	4068
537.512623917867	4283
537.8243290670722	4429
538.13602658625985	4576
538.44771646640424	4762
538.75939869848014	4909
539.07107327346307	5100
539.38274018232948	5396
539.69439941605549	5463
540.0060509656181	5688
540.31769482199547	5794
540.62933097616542	5968
540.94095941910655	6059
541.25258014179838	6220
541.56419313522042	6294
541.87579839035334	6367
542.18739589817756	6516
542.49898564967464	6508
542.81056763582671	6622
543.12214184761638	6592
543.43370827602621	6603
543.74526691204	6652
544.05681774664208	6703
544.368360770817	6579
544.67989597555	6474
544.99142335182682	6554
545.30294289063409	6395
545.61445458295839	6364
545.92595841978709	6323
546.23745439210893	6226
546.54894249091183	6174
546.860422707185	6064
547.17189503191855	5919
547.48335945610256	5895
547.79481597072765	5537
548.1062645667854	5448
548.41770523526793	5407
548.7291379671675	5264
549.04056275347762	5090
549.35197958519143	4981
549.66338845330381	4873
549.9747893488094	4679
550.28618226270328	4463
550.597567185982	4521
550.90894410964177	4361
551.22031302467974	4197
551.531673922094	4098
551.84302679288237	3964
552.154371628044	3815
552.4657084185784	3787
552.77703715548557	3638
553.08835782976632	3566
553.39967043242177	3405
553.71097495445372	3324
554.02227138686465	3215
554.33355972065783	3185
554.64483994683644	3100
554.95611205640512	2987
555.2673760403685	2907
555.57863188973181	2878
555.88987959550138	2803
556.2011191486838	2724
556.512350540286	2641
556.82357376131608	2684
557.13478880278228	2484
557.44599565569376	2462
557.75719431105983	2436
558.0683847598915	2398
558.37956699319864	2354
558.6907410019935	2340
559.001906777288	2294
559.31306431009432	2272
559.62421359142661	2206
559.93535461229794	2123
560.24648736372365	2103
560.55761183671825	2029
560.86872802229777	2066
561.17983591147856	2000
561.49093549527777	1957
561.802026764713	1951
562.11310971080252	1972
562.42418432456532	1879
562.73525059702069	1855
563.0463085191891	1867
563.35735808209108	1901
563.66839927674812	1850
563.97943209418247	1792
564.2904565254164	1759
564.60147256147377	1709
564.91248019337809	1742
565.22347941215435	1713
565.53447020882743	1692
565.84545257442312	1720
566.15642649996857	1681
566.46739197649049	1643
566.77834899501681	1650
567.08929754657584	1668
567.40023762219687	1644
567.71116921290945	1589
568.02209230974415	1613
568.33300690373221	1613
568.64391298590488	1641
568.9548105472951	1590
569.26569957893525	1607
569.57658007185944	1680
569.88745201710174	1609
570.1983154056976	1674
570.509170228682	1665
570.82001647709194	1644
571.13085414196394	1723
571.44168321433563	1678
571.75250368524576	1683
572.06331554573273	1711
572.37411878683668	1768
572.68491339959758	1776
572.99569937505646	1759
573.306476704255	1755
573.61724537823591	1913
573.92800538804158	1813
574.23875672471615	1879
574.5494993793036	1919
574.86023334284937	1952
575.17095860639859	1905
575.48167516099829	2066
575.79238299769543	2020
576.10308210753715	2053
576.41377248157266	2135
576.724454110851	2180
577.03512698642157	2255
577.345791099335	2290
577.65644644064275	2320
577.96709300139639	2380
578.27773077264885	2445
578.588359745453	2501
578.89897991086309	2465
579.209591259934	2597
579.5201937837204	2562
579.83078747327909	2712
580.14137231966617	2702
580.45194831394	2842
580.76251544715763	2734
581.07307371037882	2838
581.38362309466288	2844
581.69416359106981	2981
582.004695190661	2992
582.315217884498	3080
582.62573166364314	3111
582.93623651915971	3108
583.24673244211147	3209
583.557219423563	3217
583.86769745457946	3246
584.178166526227	3245
584.4886266295722	3329
584.79907775568256	3299
585.109519895626	3394
585.41995304047168	3274
585.73037718128921	3360
586.04079230914874	3412
586.3511984151213	3407
586.661595490279	3450
586.97198352569387	3379
587.28236251243925	3482
587.59273244158919	3377
587.90309330421849	3355
588.21344509140226	3308
588.523787794217	3338
588.83412140373946	3339
589.14444591104711	3304
589.45476130721863	3255
589.76506758333312	3279
590.07536473047026	3295
590.38565273971062	3230
590.69593160213549	3229
591.00620130882726	3169
591.31646185086856	3095
591.626713219343	3090
591.936955405335	3111
592.24718839992943	3057
592.55741219421213	3009
592.86762677927	2989
593.1778321461901	2985
593.48802828606051	2877
593.79821518997028	2854
594.10839284900908	2856
594.418561254267	2737
594.72872039683523	2737
595.03887026780592	2648
595.34901085827141	2667
595.65914215932514	2547
595.96926416206145	2580
596.27937685757513	2512
596.58948023696223	2472
596.89957429131891	2459
597.20965901174259	2364
597.51973438933123	2324
597.82980041518374	2262
598.13985708039957	2242
598.44990437607919	2255
598.75994229332355	2107
599.0699708232346	2140
599.37998995691544	2138
599.68999968546916	2061
600	2041
600.309990891613	2015
600.61997235141428	1869
600.92994437051038	1876
601.23990694000838	1836
601.54986005101671	1771
601.85980369464437	1776
602.16973786200083	1728
602.47966254419691	1697
602.78957773234413	1716
603.09948341755444	1621
603.40937959094072	1582
603.71926624361674	1585
604.02914336669721	1521
604.33901095129738	1526
604.64886898853342	1511
604.95871746952207	1438
605.26855638538143	1406
605.57838572722972	1378
605.88820548618662	1397
606.198015653372	1344
606.50781621990723	1337
606.81760717691361	1321
607.1273885155141	1253
607.43716022683213	1228
607.74692230199173	1228
608.05667473211827	1206
608.366417508337	1211
608.67615062177526	1186
608.98587406356012	1147
609.29558782482025	1181
609.60529189668432	1123
609.914986270283	1178
610.22467093674629	1107
610.53434588720631	1060
610.84401111279533	1105
611.15366660464667	1085
611.46331235389448	1085
611.77294835167379	1074
612.08257458911987	1069
612.39219105736993	1062
612.70179774756116	1043
613.01139465083145	1032
613.32098175832061	989
613.63055906116813	1035
613.940126550515	955
614.24968421750259	901
614.5592320532736	938
614.86877004897121	967
615.17829819573967	959
615.48781648472391	953
615.79732490706976	899
616.10682345392388	911
616.416312116434	886
616.72579088574855	886
617.03525975301636	872
617.34471870938819	915
617.65416774601442	886
617.96360685404693	874
618.2730360246386	860
618.58245524894289	873
618.89186451811429	867
619.20126382330761	841
619.51065315567973	888
619.82003250638707	832
620.1294018665875	857
620.43876122743984	855
620.74811058010368	857
621.05744991573931	848
621.36677922550848	816
621.67609850057283	845
621.98540773209584	857
622.294706911241	861
622.60399602917357	870
622.9132750770591	841
623.22254404606372	862
623.53180292735556	870
623.84105171210263	838
624.15029039147385	824
624.45951895664	831
624.76873739877112	835
625.07794570904	825
625.38714387861887	827
625.69633189868114	841
626.00550976040188	861
626.314677454956	861
626.62383497352039	868
626.93298230727157	833
627.24211944738806	846
627.55124638504878	882
627.86036311143346	903
628.16946961772283	923
628.47856589509888	872
628.787651934744	908
629.09672772784143	866
629.405793265576	897
629.71484853913262	899
630.02389353969772	897
630.3329282584582	893
630.64195268660217	898
630.95096681531857	885
631.25997063579712	894
631.56896413922857	912
631.87794731680458	906
632.18692015971783	895
632.49588265916168	916
632.80483480633052	936
633.11377659241964	932
633.42270800862525	942
633.7316290461448	909
634.04053969617576	910
634.34943994991761	920
634.65832979857032	958
634.96720923333419	938
635.27607824541144	916
635.58493682600476	914
635.89378496631753	980
636.20262265755457	928
636.5114498909212	899
636.820266657624	921
637.12907294887	908
637.43786875586761	958
637.74665406982649	902
638.05542888195623	927
638.36419318346827	923
638.6729469655744	930
638.981690219488	911
639.29042293642249	922
639.59914510759313	913
639.90785672421543	911
640.21655777750652	929
640.525248258684	916
640.83392815896627	926
641.14259746957316	900
641.4512561817254	897
641.759904286644	865
642.06854177555192	875
642.3771686396725	936
642.68578487022978	867
642.9943904584494	859
643.30298539555781	880
643.611569672782	862
643.92014328135	873
644.22870621249149	844
644.53725845743611	877
644.84580000741551	836
645.15433085366135	818
645.4628509874068	817
645.771360399886	844
646.07985908233411	834
646.38834702598649	767
646.69682422208041	840
647.00529066185379	754
647.31374633654571	789
647.62219123739555	777
647.93062535564445	735
648.23904868253408	723
648.54746120930747	761
648.85586292720814	732
649.16425382748116	718
649.47263390137175	706
649.7810031401275	696
650.08936153499508	721
650.397709077224	687
650.7060457580634	662
651.01437156876443	681
651.32268650057836	736
651.63099054475822	688
651.9392836925573	641
652.2475659352308	638
652.5558372640337	678
652.864097670223	645
653.17234714505639	617
653.48058567979251	640
653.78881326569069	593
654.097029894012	600
654.40523555601794	583
654.71343024297119	577
655.02161394613529	587
655.329786656775	599
655.63794836615625	568
655.94609906554524	552
656.25423874621	558
656.56236739941926	551
656.87048501644233	533
657.17859158855072	555
657.48668710701565	506
657.79477156311	544
658.10284494810753	533
658.41090725328309	550
658.71895846991254	479
659.02699858927269	499
659.33502760264162	469
659.643045501298	486
659.951052276522	495
660.25904791959431	484
660.56703242179719	486
660.87500577441324	486
661.182967968727	471
661.49091899602331	424
661.79885884758835	471
662.10678751470925	434
662.41470498867443	458
662.72261126077262	444
663.03050632229451	450
663.33839016453112	423
663.646262778775	410
663.95412415631949	417
664.26197428845876	412
664.56981316648864	427
664.87764078170574	417
665.1854571254072	424
665.49326218889189	390
665.80105596345936	433
666.10883844041075	386
666.41660961104731	386
666.72436946667176	409
667.03211799858855	384
667.33985519810233	365
667.64758105651879	389
667.95529556514543	343
668.26299871529011	355
668.57069049826214	374
668.87837090537164	378
669.18603992793	354
669.49369755724945	374
669.80134378464345	347
670.10897860142654	346
670.41660199891419	344
670.7242139684231	353
671.031814501271	353
671.33940358877658	341
671.6469812222598	341
671.95454739304114	357
672.26210209244323	350
672.56964531178858	357
672.87717704240151	348
673.1846972756075	316
673.4922060027327	333
673.79970321510427	342
674.107188904051	314
674.41466306090217	307
674.72212567698853	360
675.02957674364188	325
675.33701625219487	341
675.64444419398137	331
675.95186056033651	301
676.25926534259622	312
676.566658532098	323
676.87404012017987	314
677.181410098181	326
677.48876845744235	332
677.79611518930471	314
678.10345028511153	321
678.41077373620612	331
678.71808553393328	293
679.02538566963938	317
679.33267413467092	319
679.63995092037635	294
679.94721601810488	294
680.254469419207	305
680.5617111150342	311
680.86894109693878	298
681.17615935627464	298
681.48336588439668	287
681.7905606726606	297
682.09774371242372	287
682.40491499504378	319
682.71207451188059	288
683.01922225429394	313
683.32635821364579	300
683.63348238129879	288
683.94059474861626	310
684.24769530696358	314
684.55478404770622	325
684.86186096221172	278
685.16892604184807	305
685.47597927798483	268
685.78302066199251	274
686.0900501852426	294
686.397067839108	312
686.70407361496234	299
687.0110675041808	294
687.31804949813977	300
687.62501958821633	290
687.93197776578893	276
688.23892402223714	308
688.54585834894158	276
688.85278073728443	299
689.15969117864836	293
689.46658966441771	319
689.77347618597776	293
690.08035073471478	281
690.38721330201633	270
690.6940638792712	283
691.00090245786953	282
691.30772902920216	287
691.61454358466085	273
691.92134611563984	279
692.22813661353268	286
692.53491506973558	274
692.84168147564515	292
693.14843582265939	274
693.45517810217711	282
693.76190830559938	292
694.06862642432679	275
694.37533244976225	292
694.68202637330967	287
694.98870818637374	277
695.29537788036055	295
695.60203544667763	288
695.90868087673323	263
696.21531416193693	304
696.52193529369947	261
696.82854426343272	264
697.13514106255025	273
697.44172568246574	295
697.74829811459517	267
698.05485835035472	278
698.3614063811624	285
698.66794219843712	287
698.97446579359939	245
699.2809771580703	253
699.58747628327251	259
699.89396316062937	283
700.20043778156628	284
700.50690013750921	272
700.81335021988525	279
701.11978802012311	264
701.42621352965227	260
701.73262673990382	251
702.03902764230963	293
702.34541622830272	270
702.65179248931815	259
702.95815641679087	243
703.26450800215821	243
703.57084723685773	261
703.87717411232916	249
704.18348862001255	255
704.48979075135	258
704.79608049778358	262
705.102357850758	240
705.40862280171837	259
705.71487534211087	256
706.02111546338358	274
706.327343156985	286
706.63355841436521	239
706.93976122697552	236
707.2459515862688	259
707.5521294836982	244
707.85829491071911	248
708.16444785878764	242
708.47058831936079	256
708.7767162838976	282
709.08283174385747	231
709.3889346907016	238
709.69502511589235	246
710.00110301089308	249
710.3071683671684	230
710.61322117618442	235
710.919261429408	249
711.22528911830784	245
711.53130423435323	234
711.83730676901519	241
712.143296713766	234
712.44927406007832	255
712.75523879942739	219
713.06119092328856	207
713.36713042313875	226
713.67305729045688	219
713.97897151672146	223
714.28487309341392	228
714.59076201201583	224
714.896638264011	234
715.202501840883	207
715.50835273411792	234
715.814190935203	242
716.120016435626	213
716.42582922687666	212
716.73162930044543	228
717.03741664782422	213
717.34319126050627	228
717.64895312998624	224
717.95470224775966	216
718.2604386053232	219
718.5661621941756	222
718.871873005816	214
719.177571031745	205
719.4832562634648	222
719.78892869247875	209
720.0945883102911	223
720.40023510840751	220
720.70586907833547	215
721.01149021158278	226
721.31709849965921	202
721.62269393407587	216
721.92827650634456	200
722.23384620797844	201
722.53940303049239	201
722.84494696540264	176
723.15047800422587	186
723.45599613848071	196
723.76150135968714	196
724.06699365936583	205
724.37247302903927	205
724.67793946023119	208
724.98339294446589	192
725.28883347327007	182
725.59426103817088	199
725.89967563069717	179
726.20507724237882	202
726.51046586474706	190
726.81584148933484	182
727.12120410767568	193
727.42655371130468	193
727.7318902917583	189
728.0372138405744	196
728.34252434929192	225
728.64782180945144	187
728.95310621259432	187
729.25837755026339	190
729.56363581400308	166
729.868880995359	190
730.17411308587725	212
730.479332077107	187
730.78453796059694	185
731.089730727898	182
731.39491037056212	189
731.70007688014277	189
732.00523024819449	196
732.3103704662733	182
732.6154975259368	182
732.920611418743	184
733.22571213625179	193
733.53079967002486	161
733.83587401162436	183
734.140935152614	167
734.44598308455954	176
734.75101779902673	188
735.05603928758387	180
735.36104754179951	167
735.66604255324489	186
735.97102431349117	170
736.27599281411142	166
736.58094804668042	172
736.88589000277329	186
737.19081867396767	197
737.49573405184185	186
737.80063612797528	173
738.10552489394911	190
738.41040034134573	164
738.715262461749	190
739.02011124674357	166
739.32494668791628	161
739.6297687768548	191
739.9345775051479	164
740.23937286438581	182
740.544154846161	170
740.84892344206571	170
741.15367864369489	157
741.45842044264407	179
741.76314883051066	176
742.06786379889274	207
742.37256533939023	181
742.67725344360417	177
742.98192810313753	170
743.28658930959375	170
743.591237054578	157
743.89587132969689	160
744.20049212655829	179
744.50509943677173	179
744.80969325194735	171
745.11427356369768	156
745.4188403636357	166
745.72339364337608	169
746.0279333945349	167
746.33245960872955	159
746.63697227757916	177
746.94147139270365	158
747.24595694572429	174
747.55042892826418	164
747.85488733194757	141
748.1593321484	168
748.46376336924857	165
748.76818098612148	156
749.07258499064847	173
749.37697537446081	146
749.68135212919071	153
749.98571524647218	176
750.29006471794037	170
750.594400535232	148
750.89872268998511	154
751.20303117383878	172
751.50732597843387	163
751.81160709541268	157
752.11587451641844	149
752.42012823309631	166
752.72436823709234	182
753.02859452005441	161
753.33280707363133	171
753.63700588947393	153
753.9411909592335	161
754.2453622745636	160
754.54951982711907	159
754.85366360855551	160
755.15779361053046	161
755.46190982470273	155
755.76601224273259	173
756.07010085628144	143
756.37417565701276	151
756.67823663659044	142
756.98228378668023	145
757.28631709894989	154
757.59033656506767	149
757.8943421767035	152
758.198333925529	151
758.50231180321691	146
758.80627580144142	160
759.11022591187839	144
759.41416212620447	125
759.71808443609871	136
760.02199283324046	163
760.32588730931127	157
760.62976785599369	146
760.933634464972	151
761.2374871279319	143
761.54132583655985	143
761.84515058254465	140
762.14896135757624	143
762.45275815334548	149
762.75654096154483	137
763.060309773869	140
763.36406458201316	144
763.66780537767431	139
763.97153215255048	137
764.27524489834184	150
764.57894360674959	130
764.88262826947619	135
765.18629887822578	145
765.48995542470391	151
765.79359790061756	152
766.09722629767509	151
766.40084060758625	131
766.70444082206211	140
767.0080269328156	124
767.311598931561	160
767.61515681001367	156
767.91870055989057	118
768.22223017291049	134
768.52574564079293	128
768.82924695525924	133
769.13273410803265	141
769.43620709083712	132
769.73966589539828	138
770.04311051344348	131
770.34654093670088	119
770.64995715690134	138
770.95335916577562	138
771.25674695505688	134
771.56012051647963	135
771.86347984177951	140
772.16682492269433	127
772.47015575096225	141
772.77347231832391	130
773.07677461652111	135
773.38006263729665	120
773.6833363723955	124
773.98659581356355	149
774.28984095254827	133
774.59307178109918	122
774.896288290966	130
775.19949047390151	136
775.50267832165844	126
775.80585182599236	139
776.10901097865917	117
776.41215577141656	119
776.71528619602452	141
777.01840224424336	124
777.32150390783556	122
777.62459117856474	118
777.92766404819622	137
778.23072250849657	138
778.53376655123429	117
778.83679616817881	135
779.13981135110134	126
779.44281209177461	122
779.74579838197258	129
780.048770213471	130
780.351727578047	127
780.65467046747926	134
780.95759887354757	136
781.26051278803368	126
781.56341220272066	123
781.866297109393	116
782.16916749983682	140
782.47202336583985	131
782.77486469919074	131
783.07769149168018	123
783.38050373510055	115
783.683301421245	124
783.98608454190855	111
784.28885308888812	137
784.59160705398142	119
784.89434642898823	118
785.19707120570922	111
785.49978137594758	115
785.80247693150682	138
786.10515786419273	105
786.4078241658126	118
786.71047582817482	125
787.01311284308906	114
787.31573520236782	114
787.61834289782382	119
787.92093592127151	117
788.22351426452747	120
788.52607791940909	118
788.82862687773581	117
789.1311611313281	128
789.43368067200834	113
789.73618549160017	107
790.03867558192928	110
790.341150934822	124
790.64361154210712	125
790.946057395614	105
791.24848848717443	116
791.550904808621	109
791.85330635178855	109
792.15569310851276	118
792.45806507063128	85
792.76042222998342	113
793.06276457840909	113
793.36509210775091	110
793.66740480985231	114
793.96970267655854	113
794.27198569971642	121
794.574253871174	114
794.87650718278144	106
795.17874562638985	105
795.48096919385193	104
795.78317787702235	103
796.08537166775727	107
796.38755055791376	112
796.68971453935114	105
796.99186360392969	104
797.29399774351236	92
797.596116949962	112
797.89822121514442	114
798.20031053092623	108
798.5023848891758	117
798.80444428176293	110
799.10648870055945	105
799.40851813743791	104
799.71053258427355	106
800.01253203294175	115
800.31451647532083	100
800.61648590328957	106
800.91844030872937	96
801.2203796835222	105
801.52230401955228	108
801.82421330870466	107
802.12610754286675	115
802.42798671392723	98
802.72985081377647	87
803.03169983430587	93
803.333533767409	82
803.635352604981	109
803.93715633891793	107
804.23894496111814	92
804.54071846348143	102
804.84247683790852	118
805.14422007630264	106
