# Supplementary material for: Anomalous deep-red luminescence of perylene black analogues with strong π-π interactions
Source: Nat Commun. 2023 Apr 6;14:1922. doi: 10.1038/s41467-023-37171-y (PMC10079835; doi:10.1038/s41467-023-37171-y)
Supplement: Supplementary file 3 — Source data [file 41467_2023_37171_MOESM3_ESM.zip › DATA/Temperature-dependent steady-state PL spectra and fluorescence decay in chloroform/Supplementary Fig. 18a/46-EX480-200K-cooling 71.csv]

390.9532503609617	19
391.26752941155041	21
391.58180509151009	25
391.8960773917114	19
392.2103463030258	25
392.52461181632424	24
392.83887392247743	33
393.15313261235639	25
393.46738787683154	25
393.78163970677377	22
394.09588809305359	19
394.41013302654142	24
394.72437449810792	38
395.03861249862291	16
395.35284701895722	23
395.66707804998083	31
395.98130558256366	19
396.29552960757627	18
396.60975011588812	24
396.92396709836959	31
397.23818054589026	25
397.55239044932	25
397.86659679952857	30
398.18079958738571	15
398.49499880376078	21
398.80919443952371	31
399.1233864855439	27
399.43757493269072	38
399.75175977183358	23
400.06594099384188	22
400.38011858958475	17
400.69429254993167	28
401.00846286575177	20
401.32262952791416	31
401.63679252728804	31
401.95095185474219	19
402.265107501146	28
402.57925945736827	29
402.89340771427794	15
403.20755226274377	31
403.52169309363495	29
403.83583019782003	27
404.14996356616786	24
404.46409318954721	31
404.77821905882672	25
405.09234116487528	21
405.40645949856133	20
405.72057405075367	35
406.03468481232068	27
406.34879177413109	34
406.66289492705363	30
406.97699426195641	26
407.29108976970815	37
407.60518144117742	28
407.91926926723244	13
408.23335323874193	23
408.54743334657405	24
408.86150958159749	34
409.17558193468051	29
409.48965039669133	23
409.80371495849857	20
410.1177756109704	22
410.43183234497525	25
410.74588515138163	23
411.05993402105764	26
411.37397894487179	35
411.68801991369213	34
412.00205691838727	33
412.31608994982525	18
412.63011899887476	34
412.94414405640379	31
413.25816511328082	29
413.57218216037404	20
413.886195188552	-74
414.20020418868296	23
414.51420915163527	22
414.8282100682772	20
415.14220692947708	32
415.45619972610353	24
415.77018844902489	26
416.08417308910919	24
416.39815363722522	22
416.71213008424121	15
417.02610242102588	25
417.34007063844763	29
417.65403472737478	42
417.96799467867578	13
418.28195048321953	22
418.59590213187437	24
418.90984961550879	39
419.22379292499164	23
419.53773205119154	29
419.85166698497687	27
420.1655977172166	18
420.4795242387795	34
420.79344654053426	27
421.10736461334972	26
421.42127844809477	28
421.73518803563792	20
422.04909336684864	25
422.36299443259554	36
422.67689122374776	28
422.99078373117436	22
423.30467194574436	36
423.61855585832683	39
423.93243545979124	24
424.24631074100643	24
424.56018169284204	35
424.87404830616697	28
425.18791057185109	26
425.50176848076364	26
425.8156220237741	30
426.12947119175203	24
426.44331597556669	36
426.75715636608828	24
427.07099235418639	36
427.38482393073059	20
427.69865108659081	37
428.01247381263715	39
428.32629209973942	28
428.6401059387677	22
428.95391532059216	35
429.26772023608288	30
429.58152067611	23
429.89531663154389	24
430.20910809325522	25
430.52289505211434	23
430.83667749899172	38
431.15045542475769	29
431.46422882028361	25
431.77799767643967	21
432.09176198409716	23
432.40552173412664	30
432.7192769173995	33
433.03302752478646	24
433.34677354715893	28
433.66051497538825	29
433.97425180034571	29
434.28798401290288	22
434.60171160393116	29
434.91543456430253	34
435.22915288488804	27
435.54286655656011	32
435.85657557019061	27
436.17027991665151	23
436.48397958681477	31
436.797674571553	22
437.11136486173808	30
437.42505044824264	37
437.73873132193927	28
438.05240747370061	27
438.36607889439938	36
438.67974557490845	33
438.99340750610082	25
439.3070646788496	15
439.62071708402772	26
439.93436471250891	32
440.24800755516645	33
440.56164560287363	30
440.87527884650427	30
441.18890727693224	24
441.50253088503143	31
441.81614966167575	26
442.12976359773933	40
442.44337268409652	31
442.75697691162168	21
443.07057627118934	35
443.3841707536742	39
443.69776034995073	29
444.01134505089425	37
444.32492484737963	39
444.638499730282	30
444.95206969047666	34
445.26563471883924	35
445.57919480624486	37
445.89274994356981	22
446.20630012168965	25
446.51984533148044	39
446.83338556381796	33
447.14692080957911	32
447.46045105963992	41
447.77397630487718	38
448.08749653616752	37
448.4010117443878	35
448.71452192041511	35
449.02802705512653	39
449.34152713939932	31
449.65502216411124	33
449.96851212013951	38
450.28199699836239	19
450.59547678965771	40
450.90895148490335	32
451.22242107497772	40
451.53588555075919	41
451.84934490312656	32
452.1627991229584	36
452.47624820113373	39
452.78969212853167	34
453.1031308960313	25
453.41656449451244	41
453.72999291485439	35
454.04341614793697	42
454.35683418464009	31
454.67024701584387	45
454.98365463242897	43
455.29705702527554	23
455.61045418526442	32
455.92384610327611	26
456.23723277019212	29
456.55061417689325	44
456.86399031426095	44
457.17736117317725	27
457.49072674452333	41
457.80408701918168	23
458.11744198803387	36
458.43079164196263	37
458.74413597185065	33
459.05747496858015	34
459.37080862303418	34
459.68413692609624	44
459.99745986864946	27
460.31077744157693	38
460.62408963576291	32
460.9373964420912	49
461.25069785144564	37
461.56399385471082	38
461.87728444277121	33
462.19056960651136	53
462.50384933681647	50
462.81712362457171	39
463.13039246066205	46
463.44365583597357	32
463.75691374139183	47
464.07016616780282	45
464.38341310609258	30
464.69665454714777	33
465.00989048185522	39
465.32312090110128	42
465.63634579577354	28
465.94956515675932	40
466.26277897494572	40
466.57598724122084	32
466.88918994647241	30
467.20238708158911	28
467.5155786374591	39
467.82876460497096	22
468.1419449750137	33
468.45511973847658	39
468.7682888862488	46
469.08145240922016	33
469.39461029828044	47
469.70776254431991	48
470.02090913822849	37
470.33405007089692	40
470.64718533321616	28
470.96031491607721	37
471.2734388103712	47
471.58655700699012	56
471.89966949682531	69
472.21277627076881	66
472.52587731971329	92
472.83897263455094	115
473.15206220617489	179
473.46514602547796	171
473.77822408335345	219
474.09129637069503	246
474.40436287839674	261
474.71742359735225	295
475.030478518456	259
475.34352763260273	259
475.65657093068739	248
475.9696084036047	230
476.28264004225059	168
476.59566583752053	130
476.90868578031029	113
477.22169986151641	81
477.53470807203513	61
477.84771040276286	33
478.16070684459737	54
478.47369738843554	35
478.78668202517497	43
479.09966074571361	49
479.41263354094951	30
479.72560040178104	37
480.0385613191072	49
480.35151628382641	34
480.66446528683844	52
480.97740831904269	29
481.2903453713389	21
481.60327643462733	54
481.91620149980815	49
482.22912055778244	38
482.54203359945109	39
482.85494061571512	52
483.16784159747647	43
483.48073653563677	42
483.79362542109823	46
484.10650824476357	55
484.41938499753519	48
484.73225567031653	33
485.04512025401073	47
485.35797873952163	53
485.67083111775304	34
485.98367737960928	48
486.29651751599539	40
486.6093515178157	35
486.92217937597576	39
487.23500108138103	33
487.54781662493735	51
487.860625997551	29
488.17342919012816	41
488.48622619357593	38
488.79901699880139	47
489.11180159671221	43
489.42457997821543	54
489.73735213421986	47
490.05011805563345	41
490.362877733365	39
490.675631158324	40
490.98837832141936	44
491.301119213561	36
491.61385382565891	37
491.92658214862337	43
492.2393041733651	39
492.55201989079529	55
492.86472929182537	36
493.17743236736692	56
493.490129108332	32
493.80281950563307	35
494.11550355018284	49
494.42818123289419	43
494.740852544681	36
495.05351747645648	48
495.36617601913508	36
495.67882816363135	45
495.99147390085977	39
496.30411322173592	33
496.61674611717484	50
496.92937257809268	44
497.24199259540563	39
497.55460616003023	39
497.8672132628833	50
498.17981389488233	35
498.49240804694477	41
498.80499570998882	46
499.11757687493269	43
499.43015153269511	43
499.74271967419531	52
500.0552812903527	36
500.36783637208708	43
500.68038491031865	37
500.99292689596786	37
501.30546231995589	25
501.61799117320385	47
501.93051344663343	38
502.24302913116696	43
502.55553821772639	45
502.8680406972349	41
503.18053656061591	36
503.49302579879225	46
503.80550840268842	47
504.11798436322874	32
504.43045367133772	47
504.74291631794068	39
505.05537229396288	38
505.36782159033015	51
505.68026419796928	42
505.99270010780629	49
506.30512931076862	33
506.61755179778373	38
506.92996755977919	47
507.24237658768345	51
507.55477887242517	45
507.86717440493294	52
508.17956317613692	63
508.49194517696651	48
508.80432039835188	57
509.11668883122377	53
509.42905046651333	55
509.74140529515194	61
510.05375330807146	63
510.36609449620408	80
510.6784288504827	71
510.99075636184011	72
511.30307702120979	92
511.61539081952594	82
511.92769774772296	79
512.23999779673511	81
512.55229095749814	98
512.86457722094724	99
513.17685657801849	102
513.48912901964866	105
513.80139453677384	113
514.11365312033217	120
514.42590476126077	125
514.73814945049787	125
515.05038717898242	145
515.36261793765289	156
515.674841717449	167
515.98705850931037	175
516.29926830417764	170
516.61147109299122	201
516.92366686669254	228
517.235855616223	225
517.54803733252459	232
517.86021200653988	270
518.17237962921183	289
518.48454019148414	288
518.79669368429973	307
519.10884009860365	317
519.42097942534019	335
519.73311165545454	376
520.04523677989266	373
520.35735478960009	396
520.66946567552361	401
520.98156942861021	430
521.29366603980714	477
521.60575550006251	555
521.91783780032426	521
522.22991293154143	559
522.54198088466319	610
522.85404165063949	590
523.16609522042017	652
523.47814158495578	663
523.79018073519785	699
524.1022126620976	733
524.414237356607	774
524.726254809679	843
525.03826501226615	826
525.350267955322	830
525.66226362980046	947
525.974252026656	960
526.28623313684341	995
526.59820695131816	1030
526.91017346103558	1059
527.22213265695279	1114
527.534084530026	1129
527.84602907121268	1193
528.15796627147029	1255
528.46989612175753	1306
528.78181861303256	1399
529.09373373625522	1446
529.40564148238468	1417
529.71754184238125	1484
530.0294348072058	1515
530.34132036781943	1623
530.65319851518382	1589
530.96506924026085	1745
531.27693253401355	1723
531.58878838740486	1863
531.90063679139848	1941
532.21247773695859	2009
532.52431121504981	2065
532.83613721663744	2125
533.14795573268668	2161
533.45976675416443	2307
533.7715702720368	2457
534.083366277271	2507
534.395154760835	2642
534.70693571369691	2696
535.01870912682534	2768
535.3304749911897	2912
535.64223329775973	3024
535.95398403750528	3186
536.26572720139768	3231
536.577462780408	3475
536.88919076550792	3474
537.20091114767	3633
537.512623917867	3753
537.8243290670722	3888
538.13602658625985	4002
538.44771646640424	4106
538.75939869848014	4140
539.07107327346307	4349
539.38274018232948	4389
539.69439941605549	4436
540.0060509656181	4525
540.31769482199547	4665
540.62933097616542	4668
540.94095941910655	4721
541.25258014179838	4764
541.56419313522042	4785
541.87579839035334	4736
542.18739589817756	4909
542.49898564967464	4885
542.81056763582671	4857
543.12214184761638	4734
543.43370827602621	4875
543.74526691204	4744
544.05681774664208	4657
544.368360770817	4696
544.67989597555	4620
544.99142335182682	4570
545.30294289063409	4624
545.61445458295839	4485
545.92595841978709	4397
546.23745439210893	4349
546.54894249091183	4212
546.860422707185	4152
547.17189503191855	4054
547.48335945610256	3897
547.79481597072765	3859
548.1062645667854	3855
548.41770523526793	3671
548.7291379671675	3573
549.04056275347762	3504
549.35197958519143	3382
549.66338845330381	3365
549.9747893488094	3293
550.28618226270328	3145
550.597567185982	3089
550.90894410964177	2980
551.22031302467974	2938
551.531673922094	2921
551.84302679288237	2792
552.154371628044	2764
552.4657084185784	2670
552.77703715548557	2573
553.08835782976632	2521
553.39967043242177	2479
553.71097495445372	2426
554.02227138686465	2424
554.33355972065783	2244
554.64483994683644	2270
554.95611205640512	2167
555.2673760403685	2185
555.57863188973181	2105
555.88987959550138	2116
556.2011191486838	2020
556.512350540286	2015
556.82357376131608	2015
557.13478880278228	1928
557.44599565569376	1909
557.75719431105983	1926
558.0683847598915	1851
558.37956699319864	1786
558.6907410019935	1738
559.001906777288	1777
559.31306431009432	1692
559.62421359142661	1687
559.93535461229794	1705
560.24648736372365	1657
560.55761183671825	1654
560.86872802229777	1612
561.17983591147856	1648
561.49093549527777	1559
561.802026764713	1527
562.11310971080252	1522
562.42418432456532	1612
562.73525059702069	1555
563.0463085191891	1549
563.35735808209108	1546
563.66839927674812	1477
563.97943209418247	1483
564.2904565254164	1421
564.60147256147377	1497
564.91248019337809	1495
565.22347941215435	1478
565.53447020882743	1464
565.84545257442312	1471
566.15642649996857	1469
566.46739197649049	1478
566.77834899501681	1461
567.08929754657584	1481
567.40023762219687	1462
567.71116921290945	1424
568.02209230974415	1454
568.33300690373221	1468
568.64391298590488	1495
568.9548105472951	1538
569.26569957893525	1498
569.57658007185944	1489
569.88745201710174	1447
570.1983154056976	1518
570.509170228682	1541
570.82001647709194	1590
571.13085414196394	1520
571.44168321433563	1523
571.75250368524576	1588
572.06331554573273	1601
572.37411878683668	1601
572.68491339959758	1605
572.99569937505646	1632
573.306476704255	1663
573.61724537823591	1719
573.92800538804158	1675
574.23875672471615	1813
574.5494993793036	1806
574.86023334284937	1808
575.17095860639859	1821
575.48167516099829	1905
575.79238299769543	1872
576.10308210753715	1913
576.41377248157266	1939
576.724454110851	1966
577.03512698642157	2011
577.345791099335	2078
577.65644644064275	2131
577.96709300139639	2120
578.27773077264885	2160
578.588359745453	2236
578.89897991086309	2199
579.209591259934	2346
579.5201937837204	2292
579.83078747327909	2287
580.14137231966617	2351
580.45194831394	2409
580.76251544715763	2385
581.07307371037882	2401
581.38362309466288	2442
581.69416359106981	2510
582.004695190661	2508
582.315217884498	2514
582.62573166364314	2563
582.93623651915971	2604
583.24673244211147	2541
583.557219423563	2577
583.86769745457946	2578
584.178166526227	2585
584.4886266295722	2601
584.79907775568256	2603
585.109519895626	2587
585.41995304047168	2636
585.73037718128921	2599
586.04079230914874	2645
586.3511984151213	2640
586.661595490279	2647
586.97198352569387	2565
587.28236251243925	2578
587.59273244158919	2523
587.90309330421849	2581
588.21344509140226	2557
588.523787794217	2579
588.83412140373946	2492
589.14444591104711	2501
589.45476130721863	2540
589.76506758333312	2458
590.07536473047026	2434
590.38565273971062	2399
590.69593160213549	2451
591.00620130882726	2385
591.31646185086856	2303
591.626713219343	2272
591.936955405335	2299
592.24718839992943	2284
592.55741219421213	2246
592.86762677927	2240
593.1778321461901	2197
593.48802828606051	2193
593.79821518997028	2119
594.10839284900908	2075
594.418561254267	2054
594.72872039683523	1968
595.03887026780592	1959
595.34901085827141	1858
595.65914215932514	1899
595.96926416206145	1884
596.27937685757513	1813
596.58948023696223	1826
596.89957429131891	1843
597.20965901174259	1724
597.51973438933123	1751
597.82980041518374	1718
598.13985708039957	1641
598.44990437607919	1664
598.75994229332355	1589
599.0699708232346	1586
599.37998995691544	1558
599.68999968546916	1553
600	1469
600.309990891613	1453
600.61997235141428	1434
600.92994437051038	1415
601.23990694000838	1377
601.54986005101671	1366
601.85980369464437	1391
602.16973786200083	1342
602.47966254419691	1304
602.78957773234413	1227
603.09948341755444	1234
603.40937959094072	1199
603.71926624361674	1178
604.02914336669721	1186
604.33901095129738	1182
604.64886898853342	1132
604.95871746952207	1126
605.26855638538143	1094
605.57838572722972	1119
605.88820548618662	1027
606.198015653372	1087
606.50781621990723	1080
606.81760717691361	1002
607.1273885155141	1035
607.43716022683213	1007
607.74692230199173	1021
608.05667473211827	1022
608.366417508337	971
608.67615062177526	981
608.98587406356012	940
609.29558782482025	927
609.60529189668432	998
609.914986270283	914
610.22467093674629	934
610.53434588720631	937
610.84401111279533	931
611.15366660464667	899
611.46331235389448	878
611.77294835167379	887
612.08257458911987	854
612.39219105736993	880
612.70179774756116	885
613.01139465083145	872
613.32098175832061	858
613.63055906116813	838
613.940126550515	859
614.24968421750259	812
614.5592320532736	795
614.86877004897121	797
615.17829819573967	776
615.48781648472391	810
615.79732490706976	803
616.10682345392388	793
616.416312116434	781
616.72579088574855	810
617.03525975301636	774
617.34471870938819	776
617.65416774601442	780
617.96360685404693	752
618.2730360246386	755
618.58245524894289	762
618.89186451811429	773
619.20126382330761	764
619.51065315567973	808
619.82003250638707	753
620.1294018665875	790
620.43876122743984	761
620.74811058010368	781
621.05744991573931	733
621.36677922550848	750
621.67609850057283	760
621.98540773209584	751
622.294706911241	766
622.60399602917357	761
622.9132750770591	744
623.22254404606372	740
623.53180292735556	762
623.84105171210263	727
624.15029039147385	760
624.45951895664	757
624.76873739877112	750
625.07794570904	775
625.38714387861887	768
625.69633189868114	775
626.00550976040188	750
626.314677454956	758
626.62383497352039	772
626.93298230727157	764
627.24211944738806	762
627.55124638504878	761
627.86036311143346	781
628.16946961772283	785
628.47856589509888	770
628.787651934744	754
629.09672772784143	786
629.405793265576	806
629.71484853913262	780
630.02389353969772	788
630.3329282584582	778
630.64195268660217	798
630.95096681531857	766
631.25997063579712	758
631.56896413922857	791
631.87794731680458	798
632.18692015971783	798
632.49588265916168	803
632.80483480633052	774
633.11377659241964	776
633.42270800862525	803
633.7316290461448	805
634.04053969617576	780
634.34943994991761	799
634.65832979857032	763
634.96720923333419	821
635.27607824541144	780
635.58493682600476	811
635.89378496631753	770
636.20262265755457	769
636.5114498909212	783
636.820266657624	802
637.12907294887	766
637.43786875586761	756
637.74665406982649	812
638.05542888195623	795
638.36419318346827	803
638.6729469655744	793
638.981690219488	754
639.29042293642249	744
639.59914510759313	732
639.90785672421543	756
640.21655777750652	745
640.525248258684	713
640.83392815896627	707
641.14259746957316	684
641.4512561817254	711
641.759904286644	746
642.06854177555192	732
642.3771686396725	712
642.68578487022978	714
642.9943904584494	711
643.30298539555781	707
643.611569672782	692
643.92014328135	692
644.22870621249149	684
644.53725845743611	679
644.84580000741551	673
645.15433085366135	652
645.4628509874068	655
645.771360399886	668
646.07985908233411	668
646.38834702598649	600
646.69682422208041	610
647.00529066185379	626
647.31374633654571	593
647.62219123739555	620
647.93062535564445	630
648.23904868253408	614
648.54746120930747	588
648.85586292720814	582
649.16425382748116	607
649.47263390137175	580
649.7810031401275	568
650.08936153499508	588
650.397709077224	554
650.7060457580634	536
651.01437156876443	577
651.32268650057836	555
651.63099054475822	544
651.9392836925573	550
652.2475659352308	533
652.5558372640337	511
652.864097670223	535
653.17234714505639	522
653.48058567979251	511
653.78881326569069	514
654.097029894012	485
654.40523555601794	489
654.71343024297119	497
655.02161394613529	480
655.329786656775	486
655.63794836615625	436
655.94609906554524	457
656.25423874621	450
656.56236739941926	460
656.87048501644233	421
657.17859158855072	447
657.48668710701565	430
657.79477156311	442
658.10284494810753	421
658.41090725328309	404
658.71895846991254	455
659.02699858927269	408
659.33502760264162	405
659.643045501298	400
659.951052276522	388
660.25904791959431	422
660.56703242179719	454
660.87500577441324	396
661.182967968727	392
661.49091899602331	374
661.79885884758835	372
662.10678751470925	407
662.41470498867443	389
662.72261126077262	394
663.03050632229451	373
663.33839016453112	379
663.646262778775	355
663.95412415631949	355
664.26197428845876	347
664.56981316648864	361
664.87764078170574	369
665.1854571254072	344
665.49326218889189	333
665.80105596345936	362
666.10883844041075	365
666.41660961104731	347
666.72436946667176	339
667.03211799858855	335
667.33985519810233	342
667.64758105651879	334
667.95529556514543	314
668.26299871529011	305
668.57069049826214	356
668.87837090537164	326
669.18603992793	314
669.49369755724945	304
669.80134378464345	301
670.10897860142654	296
670.41660199891419	319
670.7242139684231	306
671.031814501271	302
671.33940358877658	294
671.6469812222598	302
671.95454739304114	313
672.26210209244323	317
672.56964531178858	325
672.87717704240151	323
673.1846972756075	316
673.4922060027327	308
673.79970321510427	306
674.107188904051	301
674.41466306090217	306
674.72212567698853	295
675.02957674364188	295
675.33701625219487	275
675.64444419398137	299
675.95186056033651	288
676.25926534259622	300
676.566658532098	279
676.87404012017987	276
677.181410098181	282
677.48876845744235	281
677.79611518930471	286
678.10345028511153	287
678.41077373620612	292
678.71808553393328	284
679.02538566963938	280
679.33267413467092	263
679.63995092037635	319
679.94721601810488	289
680.254469419207	280
680.5617111150342	270
680.86894109693878	282
681.17615935627464	279
681.48336588439668	255
681.7905606726606	287
682.09774371242372	280
682.40491499504378	260
682.71207451188059	285
683.01922225429394	255
683.32635821364579	291
683.63348238129879	286
683.94059474861626	275
684.24769530696358	264
684.55478404770622	270
684.86186096221172	260
685.16892604184807	263
685.47597927798483	279
685.78302066199251	264
686.0900501852426	265
686.397067839108	273
686.70407361496234	252
687.0110675041808	275
687.31804949813977	264
687.62501958821633	269
687.93197776578893	261
688.23892402223714	282
688.54585834894158	252
688.85278073728443	272
689.15969117864836	249
689.46658966441771	284
689.77347618597776	261
690.08035073471478	275
690.38721330201633	245
690.6940638792712	252
691.00090245786953	276
691.30772902920216	245
691.61454358466085	268
691.92134611563984	251
692.22813661353268	272
692.53491506973558	257
692.84168147564515	247
693.14843582265939	251
693.45517810217711	244
693.76190830559938	251
694.06862642432679	265
694.37533244976225	249
694.68202637330967	260
694.98870818637374	245
695.29537788036055	246
695.60203544667763	261
695.90868087673323	244
696.21531416193693	257
696.52193529369947	248
696.82854426343272	253
697.13514106255025	228
697.44172568246574	250
697.74829811459517	239
698.05485835035472	235
698.3614063811624	250
698.66794219843712	264
698.97446579359939	231
699.2809771580703	244
699.58747628327251	245
699.89396316062937	224
700.20043778156628	242
700.50690013750921	223
700.81335021988525	253
701.11978802012311	233
701.42621352965227	225
701.73262673990382	228
702.03902764230963	232
702.34541622830272	238
702.65179248931815	229
702.95815641679087	237
703.26450800215821	234
703.57084723685773	226
703.87717411232916	240
704.18348862001255	226
704.48979075135	253
704.79608049778358	215
705.102357850758	234
705.40862280171837	228
705.71487534211087	224
706.02111546338358	226
706.327343156985	248
706.63355841436521	252
706.93976122697552	232
707.2459515862688	222
707.5521294836982	243
707.85829491071911	212
708.16444785878764	227
708.47058831936079	229
708.7767162838976	225
709.08283174385747	224
709.3889346907016	205
709.69502511589235	209
710.00110301089308	218
710.3071683671684	248
710.61322117618442	217
710.919261429408	217
711.22528911830784	200
711.53130423435323	216
711.83730676901519	204
712.143296713766	198
712.44927406007832	224
712.75523879942739	198
713.06119092328856	227
713.36713042313875	214
713.67305729045688	190
713.97897151672146	210
714.28487309341392	201
714.59076201201583	191
714.896638264011	221
715.202501840883	184
715.50835273411792	199
715.814190935203	198
716.120016435626	200
716.42582922687666	236
716.73162930044543	206
717.03741664782422	188
717.34319126050627	198
717.64895312998624	194
717.95470224775966	192
718.2604386053232	184
718.5661621941756	178
718.871873005816	175
719.177571031745	201
719.4832562634648	194
719.78892869247875	172
720.0945883102911	194
720.40023510840751	181
720.70586907833547	175
721.01149021158278	189
721.31709849965921	180
721.62269393407587	194
721.92827650634456	172
722.23384620797844	178
722.53940303049239	170
722.84494696540264	179
723.15047800422587	173
723.45599613848071	181
723.76150135968714	157
724.06699365936583	187
724.37247302903927	192
724.67793946023119	197
724.98339294446589	187
725.28883347327007	172
725.59426103817088	177
725.89967563069717	171
726.20507724237882	169
726.51046586474706	177
726.81584148933484	186
727.12120410767568	160
727.42655371130468	173
727.7318902917583	168
728.0372138405744	161
728.34252434929192	177
728.64782180945144	165
728.95310621259432	174
729.25837755026339	178
729.56363581400308	157
729.868880995359	161
730.17411308587725	161
730.479332077107	155
730.78453796059694	158
731.089730727898	171
731.39491037056212	166
731.70007688014277	157
732.00523024819449	160
732.3103704662733	150
732.6154975259368	147
732.920611418743	176
733.22571213625179	184
733.53079967002486	155
733.83587401162436	158
734.140935152614	177
734.44598308455954	157
734.75101779902673	160
735.05603928758387	180
735.36104754179951	157
735.66604255324489	155
735.97102431349117	167
736.27599281411142	167
736.58094804668042	162
736.88589000277329	160
737.19081867396767	172
737.49573405184185	170
737.80063612797528	161
738.10552489394911	170
738.41040034134573	155
738.715262461749	151
739.02011124674357	153
739.32494668791628	161
739.6297687768548	165
739.9345775051479	153
740.23937286438581	168
740.544154846161	163
740.84892344206571	143
741.15367864369489	153
741.45842044264407	154
741.76314883051066	171
742.06786379889274	158
742.37256533939023	157
742.67725344360417	154
742.98192810313753	152
743.28658930959375	167
743.591237054578	146
743.89587132969689	161
744.20049212655829	154
744.50509943677173	142
744.80969325194735	164
745.11427356369768	156
745.4188403636357	181
745.72339364337608	153
746.0279333945349	161
746.33245960872955	158
746.63697227757916	133
746.94147139270365	151
747.24595694572429	156
747.55042892826418	144
747.85488733194757	153
748.1593321484	147
748.46376336924857	146
748.76818098612148	153
749.07258499064847	152
749.37697537446081	140
749.68135212919071	154
749.98571524647218	139
750.29006471794037	150
750.594400535232	160
750.89872268998511	138
751.20303117383878	155
751.50732597843387	147
751.81160709541268	138
752.11587451641844	135
752.42012823309631	149
752.72436823709234	142
753.02859452005441	133
753.33280707363133	157
753.63700588947393	146
753.9411909592335	127
754.2453622745636	141
754.54951982711907	132
754.85366360855551	141
755.15779361053046	143
755.46190982470273	119
755.76601224273259	145
756.07010085628144	132
756.37417565701276	132
756.67823663659044	152
756.98228378668023	149
757.28631709894989	156
757.59033656506767	144
757.8943421767035	126
758.198333925529	134
758.50231180321691	144
758.80627580144142	117
759.11022591187839	143
759.41416212620447	152
759.71808443609871	141
760.02199283324046	134
760.32588730931127	128
760.62976785599369	161
760.933634464972	146
761.2374871279319	131
761.54132583655985	140
761.84515058254465	127
762.14896135757624	122
762.45275815334548	147
762.75654096154483	122
763.060309773869	131
763.36406458201316	137
763.66780537767431	129
763.97153215255048	141
764.27524489834184	124
764.57894360674959	134
764.88262826947619	116
765.18629887822578	125
765.48995542470391	115
765.79359790061756	132
766.09722629767509	138
766.40084060758625	125
766.70444082206211	149
767.0080269328156	126
767.311598931561	127
767.61515681001367	123
767.91870055989057	126
768.22223017291049	132
768.52574564079293	119
768.82924695525924	122
769.13273410803265	123
769.43620709083712	146
769.73966589539828	126
770.04311051344348	125
770.34654093670088	134
770.64995715690134	127
770.95335916577562	122
771.25674695505688	137
771.56012051647963	131
771.86347984177951	133
772.16682492269433	132
772.47015575096225	130
772.77347231832391	132
773.07677461652111	115
773.38006263729665	124
773.6833363723955	122
773.98659581356355	125
774.28984095254827	121
774.59307178109918	124
774.896288290966	125
775.19949047390151	123
775.50267832165844	128
775.80585182599236	124
776.10901097865917	135
776.41215577141656	130
776.71528619602452	116
777.01840224424336	132
777.32150390783556	114
777.62459117856474	136
777.92766404819622	121
778.23072250849657	113
778.53376655123429	111
778.83679616817881	127
779.13981135110134	127
779.44281209177461	114
779.74579838197258	127
780.048770213471	118
780.351727578047	106
780.65467046747926	116
780.95759887354757	130
781.26051278803368	104
781.56341220272066	120
781.866297109393	111
782.16916749983682	128
782.47202336583985	124
782.77486469919074	115
783.07769149168018	117
783.38050373510055	105
783.683301421245	106
783.98608454190855	121
784.28885308888812	110
784.59160705398142	115
784.89434642898823	128
785.19707120570922	114
785.49978137594758	117
785.80247693150682	115
786.10515786419273	103
786.4078241658126	99
786.71047582817482	111
787.01311284308906	119
787.31573520236782	108
787.61834289782382	106
787.92093592127151	100
788.22351426452747	102
788.52607791940909	100
788.82862687773581	108
789.1311611313281	110
789.43368067200834	96
789.73618549160017	104
790.03867558192928	98
790.341150934822	115
790.64361154210712	107
790.946057395614	116
791.24848848717443	99
791.550904808621	99
791.85330635178855	109
792.15569310851276	107
792.45806507063128	113
792.76042222998342	113
793.06276457840909	107
793.36509210775091	108
793.66740480985231	114
793.96970267655854	114
794.27198569971642	106
794.574253871174	88
794.87650718278144	117
795.17874562638985	95
795.48096919385193	97
795.78317787702235	102
796.08537166775727	104
796.38755055791376	115
796.68971453935114	108
796.99186360392969	101
797.29399774351236	94
797.596116949962	107
797.89822121514442	101
798.20031053092623	98
798.5023848891758	88
798.80444428176293	102
799.10648870055945	91
799.40851813743791	108
799.71053258427355	102
800.01253203294175	108
800.31451647532083	104
800.61648590328957	101
800.91844030872937	83
801.2203796835222	90
801.52230401955228	96
801.82421330870466	96
802.12610754286675	83
802.42798671392723	98
802.72985081377647	101
803.03169983430587	104
803.333533767409	89
803.635352604981	87
803.93715633891793	96
804.23894496111814	98
804.54071846348143	85
804.84247683790852	100
805.14422007630264	89
