# Supplementary material for: Anomalous deep-red luminescence of perylene black analogues with strong π-π interactions
Source: Nat Commun. 2023 Apr 6;14:1922. doi: 10.1038/s41467-023-37171-y (PMC10079835; doi:10.1038/s41467-023-37171-y)
Supplement: Supplementary file 3 — Source data [file 41467_2023_37171_MOESM3_ESM.zip › DATA/Temperature-dependent steady-state PL spectra and fluorescence decay in chloroform/Supplementary Fig. 18a/46-EX480-210K-cooling 70.csv]

390.9532503609617	39
391.26752941155041	14
391.58180509151009	23
391.8960773917114	20
392.2103463030258	25
392.52461181632424	25
392.83887392247743	22
393.15313261235639	23
393.46738787683154	15
393.78163970677377	13
394.09588809305359	23
394.41013302654142	30
394.72437449810792	23
395.03861249862291	19
395.35284701895722	21
395.66707804998083	30
395.98130558256366	24
396.29552960757627	27
396.60975011588812	29
396.92396709836959	22
397.23818054589026	29
397.55239044932	24
397.86659679952857	28
398.18079958738571	22
398.49499880376078	23
398.80919443952371	27
399.1233864855439	31
399.43757493269072	23
399.75175977183358	27
400.06594099384188	16
400.38011858958475	22
400.69429254993167	25
401.00846286575177	20
401.32262952791416	21
401.63679252728804	33
401.95095185474219	15
402.265107501146	19
402.57925945736827	30
402.89340771427794	20
403.20755226274377	29
403.52169309363495	31
403.83583019782003	22
404.14996356616786	24
404.46409318954721	34
404.77821905882672	20
405.09234116487528	24
405.40645949856133	21
405.72057405075367	21
406.03468481232068	25
406.34879177413109	31
406.66289492705363	23
406.97699426195641	13
407.29108976970815	33
407.60518144117742	19
407.91926926723244	26
408.23335323874193	26
408.54743334657405	24
408.86150958159749	27
409.17558193468051	18
409.48965039669133	25
409.80371495849857	32
410.1177756109704	23
410.43183234497525	16
410.74588515138163	21
411.05993402105764	28
411.37397894487179	21
411.68801991369213	28
412.00205691838727	24
412.31608994982525	35
412.63011899887476	23
412.94414405640379	21
413.25816511328082	24
413.57218216037404	13
413.886195188552	-77
414.20020418868296	20
414.51420915163527	18
414.8282100682772	25
415.14220692947708	33
415.45619972610353	27
415.77018844902489	33
416.08417308910919	31
416.39815363722522	30
416.71213008424121	19
417.02610242102588	15
417.34007063844763	32
417.65403472737478	41
417.96799467867578	28
418.28195048321953	25
418.59590213187437	20
418.90984961550879	27
419.22379292499164	30
419.53773205119154	30
419.85166698497687	26
420.1655977172166	34
420.4795242387795	23
420.79344654053426	25
421.10736461334972	27
421.42127844809477	34
421.73518803563792	25
422.04909336684864	25
422.36299443259554	24
422.67689122374776	31
422.99078373117436	22
423.30467194574436	26
423.61855585832683	25
423.93243545979124	32
424.24631074100643	23
424.56018169284204	25
424.87404830616697	31
425.18791057185109	37
425.50176848076364	26
425.8156220237741	23
426.12947119175203	36
426.44331597556669	26
426.75715636608828	28
427.07099235418639	27
427.38482393073059	27
427.69865108659081	34
428.01247381263715	34
428.32629209973942	25
428.6401059387677	34
428.95391532059216	21
429.26772023608288	28
429.58152067611	16
429.89531663154389	40
430.20910809325522	34
430.52289505211434	27
430.83667749899172	29
431.15045542475769	33
431.46422882028361	28
431.77799767643967	31
432.09176198409716	20
432.40552173412664	18
432.7192769173995	37
433.03302752478646	28
433.34677354715893	27
433.66051497538825	20
433.97425180034571	32
434.28798401290288	21
434.60171160393116	26
434.91543456430253	36
435.22915288488804	30
435.54286655656011	20
435.85657557019061	29
436.17027991665151	26
436.48397958681477	26
436.797674571553	35
437.11136486173808	25
437.42505044824264	43
437.73873132193927	19
438.05240747370061	36
438.36607889439938	35
438.67974557490845	26
438.99340750610082	21
439.3070646788496	29
439.62071708402772	34
439.93436471250891	35
440.24800755516645	28
440.56164560287363	36
440.87527884650427	34
441.18890727693224	32
441.50253088503143	19
441.81614966167575	27
442.12976359773933	35
442.44337268409652	33
442.75697691162168	34
443.07057627118934	36
443.3841707536742	11
443.69776034995073	24
444.01134505089425	24
444.32492484737963	38
444.638499730282	35
444.95206969047666	29
445.26563471883924	28
445.57919480624486	30
445.89274994356981	27
446.20630012168965	24
446.51984533148044	28
446.83338556381796	34
447.14692080957911	26
447.46045105963992	29
447.77397630487718	39
448.08749653616752	31
448.4010117443878	46
448.71452192041511	32
449.02802705512653	31
449.34152713939932	31
449.65502216411124	21
449.96851212013951	37
450.28199699836239	35
450.59547678965771	38
450.90895148490335	31
451.22242107497772	26
451.53588555075919	31
451.84934490312656	35
452.1627991229584	26
452.47624820113373	50
452.78969212853167	27
453.1031308960313	25
453.41656449451244	30
453.72999291485439	52
454.04341614793697	46
454.35683418464009	35
454.67024701584387	48
454.98365463242897	30
455.29705702527554	25
455.61045418526442	39
455.92384610327611	31
456.23723277019212	30
456.55061417689325	34
456.86399031426095	43
457.17736117317725	35
457.49072674452333	41
457.80408701918168	37
458.11744198803387	43
458.43079164196263	37
458.74413597185065	46
459.05747496858015	32
459.37080862303418	41
459.68413692609624	34
459.99745986864946	33
460.31077744157693	33
460.62408963576291	32
460.9373964420912	45
461.25069785144564	16
461.56399385471082	41
461.87728444277121	44
462.19056960651136	33
462.50384933681647	41
462.81712362457171	48
463.13039246066205	36
463.44365583597357	41
463.75691374139183	34
464.07016616780282	39
464.38341310609258	39
464.69665454714777	38
465.00989048185522	40
465.32312090110128	33
465.63634579577354	32
465.94956515675932	30
466.26277897494572	34
466.57598724122084	31
466.88918994647241	36
467.20238708158911	34
467.5155786374591	32
467.82876460497096	28
468.1419449750137	28
468.45511973847658	34
468.7682888862488	47
469.08145240922016	34
469.39461029828044	33
469.70776254431991	46
470.02090913822849	36
470.33405007089692	36
470.64718533321616	36
470.96031491607721	42
471.2734388103712	39
471.58655700699012	43
471.89966949682531	55
472.21277627076881	77
472.52587731971329	103
472.83897263455094	112
473.15206220617489	169
473.46514602547796	194
473.77822408335345	235
474.09129637069503	255
474.40436287839674	267
474.71742359735225	268
475.030478518456	242
475.34352763260273	261
475.65657093068739	226
475.9696084036047	206
476.28264004225059	165
476.59566583752053	140
476.90868578031029	106
477.22169986151641	82
477.53470807203513	48
477.84771040276286	44
478.16070684459737	40
478.47369738843554	39
478.78668202517497	33
479.09966074571361	36
479.41263354094951	43
479.72560040178104	27
480.0385613191072	36
480.35151628382641	42
480.66446528683844	32
480.97740831904269	33
481.2903453713389	37
481.60327643462733	43
481.91620149980815	43
482.22912055778244	40
482.54203359945109	27
482.85494061571512	45
483.16784159747647	24
483.48073653563677	40
483.79362542109823	41
484.10650824476357	39
484.41938499753519	43
484.73225567031653	42
485.04512025401073	43
485.35797873952163	43
485.67083111775304	31
485.98367737960928	49
486.29651751599539	47
486.6093515178157	34
486.92217937597576	30
487.23500108138103	42
487.54781662493735	41
487.860625997551	48
488.17342919012816	48
488.48622619357593	48
488.79901699880139	38
489.11180159671221	34
489.42457997821543	41
489.73735213421986	46
490.05011805563345	32
490.362877733365	36
490.675631158324	43
490.98837832141936	31
491.301119213561	57
491.61385382565891	52
491.92658214862337	51
492.2393041733651	48
492.55201989079529	40
492.86472929182537	34
493.17743236736692	37
493.490129108332	34
493.80281950563307	45
494.11550355018284	41
494.42818123289419	44
494.740852544681	31
495.05351747645648	39
495.36617601913508	51
495.67882816363135	52
495.99147390085977	20
496.30411322173592	42
496.61674611717484	44
496.92937257809268	35
497.24199259540563	40
497.55460616003023	40
497.8672132628833	36
498.17981389488233	38
498.49240804694477	28
498.80499570998882	53
499.11757687493269	31
499.43015153269511	36
499.74271967419531	34
500.0552812903527	37
500.36783637208708	36
500.68038491031865	43
500.99292689596786	29
501.30546231995589	39
501.61799117320385	26
501.93051344663343	35
502.24302913116696	48
502.55553821772639	40
502.8680406972349	36
503.18053656061591	45
503.49302579879225	42
503.80550840268842	30
504.11798436322874	28
504.43045367133772	45
504.74291631794068	37
505.05537229396288	35
505.36782159033015	34
505.68026419796928	43
505.99270010780629	47
506.30512931076862	43
506.61755179778373	54
506.92996755977919	46
507.24237658768345	52
507.55477887242517	45
507.86717440493294	56
508.17956317613692	48
508.49194517696651	47
508.80432039835188	60
509.11668883122377	49
509.42905046651333	61
509.74140529515194	57
510.05375330807146	64
510.36609449620408	73
510.6784288504827	62
510.99075636184011	71
511.30307702120979	79
511.61539081952594	96
511.92769774772296	93
512.23999779673511	90
512.55229095749814	95
512.86457722094724	101
513.17685657801849	130
513.48912901964866	117
513.80139453677384	117
514.11365312033217	142
514.42590476126077	149
514.73814945049787	139
515.05038717898242	152
515.36261793765289	184
515.674841717449	186
515.98705850931037	178
516.29926830417764	195
516.61147109299122	208
516.92366686669254	237
517.235855616223	225
517.54803733252459	259
517.86021200653988	291
518.17237962921183	277
518.48454019148414	316
518.79669368429973	335
519.10884009860365	362
519.42097942534019	362
519.73311165545454	405
520.04523677989266	418
520.35735478960009	425
520.66946567552361	469
520.98156942861021	514
521.29366603980714	518
521.60575550006251	543
521.91783780032426	573
522.22991293154143	581
522.54198088466319	602
522.85404165063949	665
523.16609522042017	709
523.47814158495578	721
523.79018073519785	767
524.1022126620976	783
524.414237356607	814
524.726254809679	865
525.03826501226615	903
525.350267955322	948
525.66226362980046	964
525.974252026656	988
526.28623313684341	1059
526.59820695131816	1096
526.91017346103558	1116
527.22213265695279	1161
527.534084530026	1217
527.84602907121268	1267
528.15796627147029	1292
528.46989612175753	1362
528.78181861303256	1389
529.09373373625522	1434
529.40564148238468	1463
529.71754184238125	1544
530.0294348072058	1615
530.34132036781943	1614
530.65319851518382	1653
530.96506924026085	1686
531.27693253401355	1817
531.58878838740486	1866
531.90063679139848	1929
532.21247773695859	1989
532.52431121504981	2074
532.83613721663744	2116
533.14795573268668	2267
533.45976675416443	2302
533.7715702720368	2434
534.083366277271	2446
534.395154760835	2566
534.70693571369691	2702
535.01870912682534	2757
535.3304749911897	2857
535.64223329775973	2926
535.95398403750528	3032
536.26572720139768	3125
536.577462780408	3250
536.88919076550792	3369
537.20091114767	3398
537.512623917867	3479
537.8243290670722	3570
538.13602658625985	3756
538.44771646640424	3697
538.75939869848014	3832
539.07107327346307	3840
539.38274018232948	3920
539.69439941605549	3966
540.0060509656181	4066
540.31769482199547	4108
540.62933097616542	4152
540.94095941910655	4201
541.25258014179838	4177
541.56419313522042	4260
541.87579839035334	4178
542.18739589817756	4180
542.49898564967464	4128
542.81056763582671	4248
543.12214184761638	4104
543.43370827602621	4158
543.74526691204	4216
544.05681774664208	4052
544.368360770817	4084
544.67989597555	3953
544.99142335182682	3906
545.30294289063409	3829
545.61445458295839	3770
545.92595841978709	3772
546.23745439210893	3632
546.54894249091183	3535
546.860422707185	3620
547.17189503191855	3392
547.48335945610256	3367
547.79481597072765	3239
548.1062645667854	3114
548.41770523526793	3108
548.7291379671675	3070
549.04056275347762	3025
549.35197958519143	2929
549.66338845330381	2855
549.9747893488094	2804
550.28618226270328	2683
550.597567185982	2655
550.90894410964177	2563
551.22031302467974	2549
551.531673922094	2494
551.84302679288237	2344
552.154371628044	2343
552.4657084185784	2319
552.77703715548557	2258
553.08835782976632	2230
553.39967043242177	2121
553.71097495445372	2183
554.02227138686465	2078
554.33355972065783	2067
554.64483994683644	2018
554.95611205640512	1944
555.2673760403685	1936
555.57863188973181	1895
555.88987959550138	1816
556.2011191486838	1859
556.512350540286	1795
556.82357376131608	1759
557.13478880278228	1749
557.44599565569376	1732
557.75719431105983	1695
558.0683847598915	1657
558.37956699319864	1699
558.6907410019935	1661
559.001906777288	1610
559.31306431009432	1522
559.62421359142661	1557
559.93535461229794	1532
560.24648736372365	1544
560.55761183671825	1524
560.86872802229777	1490
561.17983591147856	1461
561.49093549527777	1477
561.802026764713	1483
562.11310971080252	1434
562.42418432456532	1394
562.73525059702069	1431
563.0463085191891	1475
563.35735808209108	1400
563.66839927674812	1424
563.97943209418247	1432
564.2904565254164	1433
564.60147256147377	1360
564.91248019337809	1400
565.22347941215435	1396
565.53447020882743	1381
565.84545257442312	1390
566.15642649996857	1411
566.46739197649049	1392
566.77834899501681	1409
567.08929754657584	1395
567.40023762219687	1435
567.71116921290945	1450
568.02209230974415	1410
568.33300690373221	1397
568.64391298590488	1464
568.9548105472951	1523
569.26569957893525	1435
569.57658007185944	1489
569.88745201710174	1453
570.1983154056976	1458
570.509170228682	1463
570.82001647709194	1497
571.13085414196394	1506
571.44168321433563	1554
571.75250368524576	1581
572.06331554573273	1550
572.37411878683668	1583
572.68491339959758	1490
572.99569937505646	1673
573.306476704255	1568
573.61724537823591	1670
573.92800538804158	1741
574.23875672471615	1742
574.5494993793036	1764
574.86023334284937	1740
575.17095860639859	1803
575.48167516099829	1804
575.79238299769543	1763
576.10308210753715	1876
576.41377248157266	1880
576.724454110851	1957
577.03512698642157	1940
577.345791099335	1965
577.65644644064275	1957
577.96709300139639	2002
578.27773077264885	2055
578.588359745453	2094
578.89897991086309	2110
579.209591259934	2143
579.5201937837204	2102
579.83078747327909	2111
580.14137231966617	2168
580.45194831394	2209
580.76251544715763	2219
581.07307371037882	2215
581.38362309466288	2287
581.69416359106981	2245
582.004695190661	2262
582.315217884498	2255
582.62573166364314	2278
582.93623651915971	2333
583.24673244211147	2298
583.557219423563	2334
583.86769745457946	2349
584.178166526227	2373
584.4886266295722	2363
584.79907775568256	2360
585.109519895626	2321
585.41995304047168	2385
585.73037718128921	2343
586.04079230914874	2308
586.3511984151213	2324
586.661595490279	2260
586.97198352569387	2314
587.28236251243925	2294
587.59273244158919	2311
587.90309330421849	2289
588.21344509140226	2290
588.523787794217	2264
588.83412140373946	2179
589.14444591104711	2180
589.45476130721863	2202
589.76506758333312	2102
590.07536473047026	2118
590.38565273971062	2094
590.69593160213549	2040
591.00620130882726	2028
591.31646185086856	2022
591.626713219343	1992
591.936955405335	1992
592.24718839992943	1951
592.55741219421213	1998
592.86762677927	1893
593.1778321461901	1897
593.48802828606051	1913
593.79821518997028	1826
594.10839284900908	1801
594.418561254267	1748
594.72872039683523	1795
595.03887026780592	1736
595.34901085827141	1663
595.65914215932514	1614
595.96926416206145	1631
596.27937685757513	1570
596.58948023696223	1569
596.89957429131891	1506
597.20965901174259	1486
597.51973438933123	1530
597.82980041518374	1466
598.13985708039957	1461
598.44990437607919	1468
598.75994229332355	1399
599.0699708232346	1415
599.37998995691544	1406
599.68999968546916	1361
600	1332
600.309990891613	1307
600.61997235141428	1294
600.92994437051038	1265
601.23990694000838	1206
601.54986005101671	1188
601.85980369464437	1173
602.16973786200083	1171
602.47966254419691	1104
602.78957773234413	1134
603.09948341755444	1120
603.40937959094072	1080
603.71926624361674	1092
604.02914336669721	1084
604.33901095129738	1044
604.64886898853342	1020
604.95871746952207	1038
605.26855638538143	1007
605.57838572722972	990
605.88820548618662	990
606.198015653372	940
606.50781621990723	976
606.81760717691361	958
607.1273885155141	926
607.43716022683213	935
607.74692230199173	945
608.05667473211827	882
608.366417508337	906
608.67615062177526	837
608.98587406356012	888
609.29558782482025	850
609.60529189668432	851
609.914986270283	898
610.22467093674629	891
610.53434588720631	898
610.84401111279533	835
611.15366660464667	860
611.46331235389448	855
611.77294835167379	834
612.08257458911987	830
612.39219105736993	855
612.70179774756116	785
613.01139465083145	835
613.32098175832061	850
613.63055906116813	793
613.940126550515	791
614.24968421750259	784
614.5592320532736	758
614.86877004897121	778
615.17829819573967	757
615.48781648472391	783
615.79732490706976	744
616.10682345392388	750
616.416312116434	750
616.72579088574855	746
617.03525975301636	716
617.34471870938819	732
617.65416774601442	711
617.96360685404693	738
618.2730360246386	733
618.58245524894289	784
618.89186451811429	754
619.20126382330761	745
619.51065315567973	740
619.82003250638707	735
620.1294018665875	697
620.43876122743984	705
620.74811058010368	720
621.05744991573931	745
621.36677922550848	726
621.67609850057283	716
621.98540773209584	728
622.294706911241	754
622.60399602917357	712
622.9132750770591	715
623.22254404606372	739
623.53180292735556	728
623.84105171210263	711
624.15029039147385	724
624.45951895664	746
624.76873739877112	739
625.07794570904	749
625.38714387861887	730
625.69633189868114	746
626.00550976040188	704
626.314677454956	753
626.62383497352039	749
626.93298230727157	730
627.24211944738806	719
627.55124638504878	728
627.86036311143346	745
628.16946961772283	748
628.47856589509888	750
628.787651934744	758
629.09672772784143	728
629.405793265576	760
629.71484853913262	766
630.02389353969772	772
630.3329282584582	758
630.64195268660217	746
630.95096681531857	730
631.25997063579712	761
631.56896413922857	729
631.87794731680458	713
632.18692015971783	763
632.49588265916168	729
632.80483480633052	706
633.11377659241964	746
633.42270800862525	717
633.7316290461448	737
634.04053969617576	720
634.34943994991761	724
634.65832979857032	733
634.96720923333419	716
635.27607824541144	740
635.58493682600476	748
635.89378496631753	751
636.20262265755457	726
636.5114498909212	672
636.820266657624	736
637.12907294887	715
637.43786875586761	699
637.74665406982649	744
638.05542888195623	705
638.36419318346827	701
638.6729469655744	684
638.981690219488	671
639.29042293642249	691
639.59914510759313	702
639.90785672421543	704
640.21655777750652	655
640.525248258684	659
640.83392815896627	658
641.14259746957316	688
641.4512561817254	632
641.759904286644	639
642.06854177555192	650
642.3771686396725	628
642.68578487022978	611
642.9943904584494	612
643.30298539555781	639
643.611569672782	617
643.92014328135	620
644.22870621249149	622
644.53725845743611	610
644.84580000741551	601
645.15433085366135	624
645.4628509874068	609
645.771360399886	592
646.07985908233411	580
646.38834702598649	599
646.69682422208041	556
647.00529066185379	596
647.31374633654571	575
647.62219123739555	528
647.93062535564445	567
648.23904868253408	549
648.54746120930747	531
648.85586292720814	525
649.16425382748116	540
649.47263390137175	513
649.7810031401275	568
650.08936153499508	521
650.397709077224	507
650.7060457580634	501
651.01437156876443	504
651.32268650057836	475
651.63099054475822	482
651.9392836925573	478
652.2475659352308	459
652.5558372640337	487
652.864097670223	457
653.17234714505639	442
653.48058567979251	448
653.78881326569069	465
654.097029894012	459
654.40523555601794	478
654.71343024297119	445
655.02161394613529	431
655.329786656775	455
655.63794836615625	422
655.94609906554524	431
656.25423874621	451
656.56236739941926	406
656.87048501644233	429
657.17859158855072	414
657.48668710701565	384
657.79477156311	389
658.10284494810753	420
658.41090725328309	370
658.71895846991254	389
659.02699858927269	394
659.33502760264162	376
659.643045501298	374
659.951052276522	356
660.25904791959431	356
660.56703242179719	360
660.87500577441324	369
661.182967968727	367
661.49091899602331	362
661.79885884758835	358
662.10678751470925	333
662.41470498867443	344
662.72261126077262	326
663.03050632229451	350
663.33839016453112	334
663.646262778775	339
663.95412415631949	353
664.26197428845876	337
664.56981316648864	330
664.87764078170574	319
665.1854571254072	326
665.49326218889189	338
665.80105596345936	323
666.10883844041075	304
666.41660961104731	312
666.72436946667176	324
667.03211799858855	329
667.33985519810233	302
667.64758105651879	302
667.95529556514543	302
668.26299871529011	304
668.57069049826214	303
668.87837090537164	315
669.18603992793	277
669.49369755724945	307
669.80134378464345	279
670.10897860142654	312
670.41660199891419	290
670.7242139684231	279
671.031814501271	273
671.33940358877658	297
671.6469812222598	268
671.95454739304114	285
672.26210209244323	290
672.56964531178858	302
672.87717704240151	283
673.1846972756075	281
673.4922060027327	289
673.79970321510427	289
674.107188904051	273
674.41466306090217	281
674.72212567698853	256
675.02957674364188	296
675.33701625219487	287
675.64444419398137	255
675.95186056033651	243
676.25926534259622	296
676.566658532098	259
676.87404012017987	273
677.181410098181	253
677.48876845744235	263
677.79611518930471	264
678.10345028511153	272
678.41077373620612	272
678.71808553393328	269
679.02538566963938	260
679.33267413467092	275
679.63995092037635	258
679.94721601810488	266
680.254469419207	261
680.5617111150342	269
680.86894109693878	277
681.17615935627464	275
681.48336588439668	277
681.7905606726606	255
682.09774371242372	244
682.40491499504378	281
682.71207451188059	280
683.01922225429394	247
683.32635821364579	264
683.63348238129879	258
683.94059474861626	237
684.24769530696358	245
684.55478404770622	249
684.86186096221172	247
685.16892604184807	246
685.47597927798483	262
685.78302066199251	260
686.0900501852426	257
686.397067839108	245
686.70407361496234	251
687.0110675041808	245
687.31804949813977	254
687.62501958821633	249
687.93197776578893	241
688.23892402223714	259
688.54585834894158	259
688.85278073728443	254
689.15969117864836	252
689.46658966441771	239
689.77347618597776	258
690.08035073471478	249
690.38721330201633	244
690.6940638792712	248
691.00090245786953	257
691.30772902920216	263
691.61454358466085	239
691.92134611563984	235
692.22813661353268	244
692.53491506973558	273
692.84168147564515	236
693.14843582265939	244
693.45517810217711	240
693.76190830559938	261
694.06862642432679	235
694.37533244976225	221
694.68202637330967	243
694.98870818637374	264
695.29537788036055	240
695.60203544667763	221
695.90868087673323	254
696.21531416193693	234
696.52193529369947	232
696.82854426343272	211
697.13514106255025	230
697.44172568246574	258
697.74829811459517	229
698.05485835035472	246
698.3614063811624	219
698.66794219843712	255
698.97446579359939	202
699.2809771580703	230
699.58747628327251	225
699.89396316062937	222
700.20043778156628	255
700.50690013750921	218
700.81335021988525	243
701.11978802012311	215
701.42621352965227	225
701.73262673990382	215
702.03902764230963	225
702.34541622830272	233
702.65179248931815	215
702.95815641679087	215
703.26450800215821	216
703.57084723685773	213
703.87717411232916	221
704.18348862001255	234
704.48979075135	227
704.79608049778358	224
705.102357850758	221
705.40862280171837	215
705.71487534211087	214
706.02111546338358	212
706.327343156985	204
706.63355841436521	188
706.93976122697552	216
707.2459515862688	221
707.5521294836982	213
707.85829491071911	192
708.16444785878764	214
708.47058831936079	204
708.7767162838976	224
709.08283174385747	204
709.3889346907016	219
709.69502511589235	206
710.00110301089308	198
710.3071683671684	209
710.61322117618442	188
710.919261429408	204
711.22528911830784	183
711.53130423435323	196
711.83730676901519	184
712.143296713766	188
712.44927406007832	183
712.75523879942739	179
713.06119092328856	166
713.36713042313875	197
713.67305729045688	205
713.97897151672146	208
714.28487309341392	185
714.59076201201583	194
714.896638264011	199
715.202501840883	189
715.50835273411792	192
715.814190935203	186
716.120016435626	205
716.42582922687666	190
716.73162930044543	196
717.03741664782422	191
717.34319126050627	181
717.64895312998624	188
717.95470224775966	189
718.2604386053232	177
718.5661621941756	190
718.871873005816	167
719.177571031745	164
719.4832562634648	184
719.78892869247875	184
720.0945883102911	174
720.40023510840751	176
720.70586907833547	184
721.01149021158278	182
721.31709849965921	176
721.62269393407587	173
721.92827650634456	169
722.23384620797844	161
722.53940303049239	168
722.84494696540264	184
723.15047800422587	174
723.45599613848071	177
723.76150135968714	173
724.06699365936583	172
724.37247302903927	179
724.67793946023119	190
724.98339294446589	165
725.28883347327007	158
725.59426103817088	164
725.89967563069717	162
726.20507724237882	148
726.51046586474706	150
726.81584148933484	167
727.12120410767568	148
727.42655371130468	151
727.7318902917583	161
728.0372138405744	158
728.34252434929192	164
728.64782180945144	164
728.95310621259432	174
729.25837755026339	181
729.56363581400308	157
729.868880995359	159
730.17411308587725	159
730.479332077107	134
730.78453796059694	142
731.089730727898	162
731.39491037056212	152
731.70007688014277	146
732.00523024819449	171
732.3103704662733	164
732.6154975259368	163
732.920611418743	160
733.22571213625179	159
733.53079967002486	156
733.83587401162436	152
734.140935152614	149
734.44598308455954	146
734.75101779902673	157
735.05603928758387	138
735.36104754179951	165
735.66604255324489	166
735.97102431349117	145
736.27599281411142	157
736.58094804668042	152
736.88589000277329	161
737.19081867396767	156
737.49573405184185	156
737.80063612797528	141
738.10552489394911	149
738.41040034134573	155
738.715262461749	153
739.02011124674357	156
739.32494668791628	146
739.6297687768548	162
739.9345775051479	138
740.23937286438581	167
740.544154846161	152
740.84892344206571	143
741.15367864369489	158
741.45842044264407	159
741.76314883051066	118
742.06786379889274	159
742.37256533939023	146
742.67725344360417	143
742.98192810313753	152
743.28658930959375	161
743.591237054578	143
743.89587132969689	153
744.20049212655829	154
744.50509943677173	154
744.80969325194735	152
745.11427356369768	149
745.4188403636357	135
745.72339364337608	139
746.0279333945349	136
746.33245960872955	146
746.63697227757916	143
746.94147139270365	158
747.24595694572429	148
747.55042892826418	149
747.85488733194757	150
748.1593321484	141
748.46376336924857	133
748.76818098612148	127
749.07258499064847	148
749.37697537446081	139
749.68135212919071	140
749.98571524647218	147
750.29006471794037	163
750.594400535232	118
750.89872268998511	123
751.20303117383878	146
751.50732597843387	142
751.81160709541268	143
752.11587451641844	145
752.42012823309631	137
752.72436823709234	146
753.02859452005441	146
753.33280707363133	157
753.63700588947393	145
753.9411909592335	133
754.2453622745636	163
754.54951982711907	123
754.85366360855551	164
755.15779361053046	146
755.46190982470273	146
755.76601224273259	153
756.07010085628144	148
756.37417565701276	135
756.67823663659044	130
756.98228378668023	145
757.28631709894989	121
757.59033656506767	128
757.8943421767035	123
758.198333925529	136
758.50231180321691	121
758.80627580144142	154
759.11022591187839	113
759.41416212620447	117
759.71808443609871	124
760.02199283324046	138
760.32588730931127	139
760.62976785599369	129
760.933634464972	118
761.2374871279319	128
761.54132583655985	138
761.84515058254465	122
762.14896135757624	142
762.45275815334548	117
762.75654096154483	131
763.060309773869	132
763.36406458201316	125
763.66780537767431	131
763.97153215255048	131
764.27524489834184	134
764.57894360674959	137
764.88262826947619	132
765.18629887822578	123
765.48995542470391	118
765.79359790061756	120
766.09722629767509	137
766.40084060758625	124
766.70444082206211	116
767.0080269328156	112
767.311598931561	116
767.61515681001367	125
767.91870055989057	127
768.22223017291049	110
768.52574564079293	116
768.82924695525924	125
769.13273410803265	133
769.43620709083712	116
769.73966589539828	125
770.04311051344348	100
770.34654093670088	120
770.64995715690134	114
770.95335916577562	129
771.25674695505688	110
771.56012051647963	133
771.86347984177951	121
772.16682492269433	139
772.47015575096225	129
772.77347231832391	129
773.07677461652111	118
773.38006263729665	111
773.6833363723955	113
773.98659581356355	140
774.28984095254827	129
774.59307178109918	106
774.896288290966	123
775.19949047390151	117
775.50267832165844	106
775.80585182599236	114
776.10901097865917	112
776.41215577141656	110
776.71528619602452	117
777.01840224424336	123
777.32150390783556	121
777.62459117856474	110
777.92766404819622	113
778.23072250849657	108
778.53376655123429	101
778.83679616817881	107
779.13981135110134	114
779.44281209177461	109
779.74579838197258	120
780.048770213471	93
780.351727578047	117
780.65467046747926	106
780.95759887354757	119
781.26051278803368	117
781.56341220272066	99
781.866297109393	103
782.16916749983682	107
782.47202336583985	122
782.77486469919074	105
783.07769149168018	105
783.38050373510055	92
783.683301421245	108
783.98608454190855	103
784.28885308888812	118
784.59160705398142	104
784.89434642898823	101
785.19707120570922	101
785.49978137594758	96
785.80247693150682	114
786.10515786419273	98
786.4078241658126	89
786.71047582817482	94
787.01311284308906	108
787.31573520236782	109
787.61834289782382	93
787.92093592127151	100
788.22351426452747	101
788.52607791940909	111
788.82862687773581	96
789.1311611313281	111
789.43368067200834	101
789.73618549160017	103
790.03867558192928	100
790.341150934822	101
790.64361154210712	108
790.946057395614	101
791.24848848717443	93
791.550904808621	92
791.85330635178855	104
792.15569310851276	103
792.45806507063128	87
792.76042222998342	107
793.06276457840909	82
793.36509210775091	96
793.66740480985231	94
793.96970267655854	95
794.27198569971642	101
794.574253871174	88
794.87650718278144	92
795.17874562638985	85
795.48096919385193	88
795.78317787702235	95
796.08537166775727	110
796.38755055791376	92
796.68971453935114	94
796.99186360392969	112
797.29399774351236	88
797.596116949962	92
797.89822121514442	81
798.20031053092623	95
798.5023848891758	99
798.80444428176293	92
799.10648870055945	89
799.40851813743791	106
799.71053258427355	88
800.01253203294175	98
800.31451647532083	96
800.61648590328957	89
800.91844030872937	90
801.2203796835222	87
801.52230401955228	112
801.82421330870466	93
802.12610754286675	102
802.42798671392723	90
802.72985081377647	87
803.03169983430587	92
803.333533767409	85
803.635352604981	101
803.93715633891793	108
804.23894496111814	97
804.54071846348143	77
804.84247683790852	91
805.14422007630264	89
