# Supplementary material for: Anomalous deep-red luminescence of perylene black analogues with strong π-π interactions
Source: Nat Commun. 2023 Apr 6;14:1922. doi: 10.1038/s41467-023-37171-y (PMC10079835; doi:10.1038/s41467-023-37171-y)
Supplement: Supplementary file 3 — Source data [file 41467_2023_37171_MOESM3_ESM.zip › DATA/Temperature-dependent steady-state PL spectra and fluorescence decay in chloroform/Supplementary Fig. 18a/46-EX480-220K-cooling 68.csv]

390.9532503609617	37
391.26752941155041	13
391.58180509151009	17
391.8960773917114	17
392.2103463030258	19
392.52461181632424	20
392.83887392247743	14
393.15313261235639	16
393.46738787683154	20
393.78163970677377	9
394.09588809305359	15
394.41013302654142	21
394.72437449810792	27
395.03861249862291	27
395.35284701895722	21
395.66707804998083	27
395.98130558256366	22
396.29552960757627	30
396.60975011588812	21
396.92396709836959	26
397.23818054589026	27
397.55239044932	34
397.86659679952857	32
398.18079958738571	16
398.49499880376078	20
398.80919443952371	14
399.1233864855439	20
399.43757493269072	34
399.75175977183358	19
400.06594099384188	12
400.38011858958475	19
400.69429254993167	16
401.00846286575177	21
401.32262952791416	25
401.63679252728804	24
401.95095185474219	19
402.265107501146	15
402.57925945736827	21
402.89340771427794	18
403.20755226274377	28
403.52169309363495	38
403.83583019782003	35
404.14996356616786	19
404.46409318954721	27
404.77821905882672	22
405.09234116487528	20
405.40645949856133	35
405.72057405075367	25
406.03468481232068	19
406.34879177413109	21
406.66289492705363	26
406.97699426195641	15
407.29108976970815	36
407.60518144117742	21
407.91926926723244	26
408.23335323874193	23
408.54743334657405	37
408.86150958159749	21
409.17558193468051	32
409.48965039669133	20
409.80371495849857	20
410.1177756109704	17
410.43183234497525	14
410.74588515138163	33
411.05993402105764	19
411.37397894487179	42
411.68801991369213	24
412.00205691838727	31
412.31608994982525	23
412.63011899887476	27
412.94414405640379	24
413.25816511328082	31
413.57218216037404	24
413.886195188552	-87
414.20020418868296	29
414.51420915163527	34
414.8282100682772	20
415.14220692947708	24
415.45619972610353	32
415.77018844902489	28
416.08417308910919	15
416.39815363722522	32
416.71213008424121	27
417.02610242102588	17
417.34007063844763	32
417.65403472737478	21
417.96799467867578	28
418.28195048321953	27
418.59590213187437	17
418.90984961550879	21
419.22379292499164	29
419.53773205119154	19
419.85166698497687	20
420.1655977172166	18
420.4795242387795	23
420.79344654053426	23
421.10736461334972	27
421.42127844809477	32
421.73518803563792	8
422.04909336684864	21
422.36299443259554	23
422.67689122374776	29
422.99078373117436	28
423.30467194574436	20
423.61855585832683	35
423.93243545979124	23
424.24631074100643	24
424.56018169284204	20
424.87404830616697	26
425.18791057185109	18
425.50176848076364	22
425.8156220237741	23
426.12947119175203	24
426.44331597556669	36
426.75715636608828	15
427.07099235418639	40
427.38482393073059	21
427.69865108659081	27
428.01247381263715	24
428.32629209973942	32
428.6401059387677	35
428.95391532059216	26
429.26772023608288	37
429.58152067611	29
429.89531663154389	22
430.20910809325522	23
430.52289505211434	40
430.83667749899172	31
431.15045542475769	24
431.46422882028361	32
431.77799767643967	22
432.09176198409716	22
432.40552173412664	31
432.7192769173995	31
433.03302752478646	22
433.34677354715893	25
433.66051497538825	30
433.97425180034571	31
434.28798401290288	34
434.60171160393116	35
434.91543456430253	25
435.22915288488804	27
435.54286655656011	26
435.85657557019061	19
436.17027991665151	26
436.48397958681477	33
436.797674571553	32
437.11136486173808	35
437.42505044824264	31
437.73873132193927	28
438.05240747370061	30
438.36607889439938	27
438.67974557490845	11
438.99340750610082	35
439.3070646788496	21
439.62071708402772	32
439.93436471250891	29
440.24800755516645	25
440.56164560287363	23
440.87527884650427	21
441.18890727693224	34
441.50253088503143	20
441.81614966167575	29
442.12976359773933	43
442.44337268409652	35
442.75697691162168	22
443.07057627118934	34
443.3841707536742	26
443.69776034995073	36
444.01134505089425	41
444.32492484737963	35
444.638499730282	29
444.95206969047666	27
445.26563471883924	27
445.57919480624486	26
445.89274994356981	23
446.20630012168965	36
446.51984533148044	26
446.83338556381796	43
447.14692080957911	30
447.46045105963992	43
447.77397630487718	37
448.08749653616752	34
448.4010117443878	38
448.71452192041511	32
449.02802705512653	32
449.34152713939932	18
449.65502216411124	35
449.96851212013951	26
450.28199699836239	27
450.59547678965771	31
450.90895148490335	32
451.22242107497772	30
451.53588555075919	36
451.84934490312656	39
452.1627991229584	36
452.47624820113373	39
452.78969212853167	23
453.1031308960313	29
453.41656449451244	45
453.72999291485439	43
454.04341614793697	36
454.35683418464009	29
454.67024701584387	43
454.98365463242897	37
455.29705702527554	25
455.61045418526442	31
455.92384610327611	30
456.23723277019212	25
456.55061417689325	25
456.86399031426095	38
457.17736117317725	25
457.49072674452333	37
457.80408701918168	40
458.11744198803387	35
458.43079164196263	34
458.74413597185065	44
459.05747496858015	21
459.37080862303418	47
459.68413692609624	38
459.99745986864946	33
460.31077744157693	22
460.62408963576291	37
460.9373964420912	31
461.25069785144564	23
461.56399385471082	37
461.87728444277121	26
462.19056960651136	36
462.50384933681647	29
462.81712362457171	38
463.13039246066205	45
463.44365583597357	37
463.75691374139183	38
464.07016616780282	34
464.38341310609258	33
464.69665454714777	47
465.00989048185522	31
465.32312090110128	32
465.63634579577354	27
465.94956515675932	32
466.26277897494572	28
466.57598724122084	32
466.88918994647241	37
467.20238708158911	27
467.5155786374591	43
467.82876460497096	41
468.1419449750137	35
468.45511973847658	33
468.7682888862488	51
469.08145240922016	30
469.39461029828044	30
469.70776254431991	35
470.02090913822849	35
470.33405007089692	43
470.64718533321616	21
470.96031491607721	43
471.2734388103712	45
471.58655700699012	50
471.89966949682531	56
472.21277627076881	64
472.52587731971329	110
472.83897263455094	131
473.15206220617489	163
473.46514602547796	181
473.77822408335345	247
474.09129637069503	244
474.40436287839674	273
474.71742359735225	263
475.030478518456	270
475.34352763260273	258
475.65657093068739	218
475.9696084036047	190
476.28264004225059	170
476.59566583752053	129
476.90868578031029	99
477.22169986151641	68
477.53470807203513	58
477.84771040276286	42
478.16070684459737	48
478.47369738843554	41
478.78668202517497	37
479.09966074571361	47
479.41263354094951	37
479.72560040178104	39
480.0385613191072	37
480.35151628382641	34
480.66446528683844	25
480.97740831904269	26
481.2903453713389	32
481.60327643462733	43
481.91620149980815	37
482.22912055778244	36
482.54203359945109	35
482.85494061571512	30
483.16784159747647	25
483.48073653563677	48
483.79362542109823	53
484.10650824476357	39
484.41938499753519	37
484.73225567031653	43
485.04512025401073	35
485.35797873952163	40
485.67083111775304	44
485.98367737960928	35
486.29651751599539	36
486.6093515178157	30
486.92217937597576	36
487.23500108138103	44
487.54781662493735	45
487.860625997551	29
488.17342919012816	29
488.48622619357593	37
488.79901699880139	40
489.11180159671221	33
489.42457997821543	36
489.73735213421986	46
490.05011805563345	31
490.362877733365	30
490.675631158324	38
490.98837832141936	36
491.301119213561	17
491.61385382565891	20
491.92658214862337	52
492.2393041733651	41
492.55201989079529	39
492.86472929182537	42
493.17743236736692	29
493.490129108332	31
493.80281950563307	32
494.11550355018284	34
494.42818123289419	42
494.740852544681	32
495.05351747645648	34
495.36617601913508	47
495.67882816363135	48
495.99147390085977	30
496.30411322173592	40
496.61674611717484	42
496.92937257809268	38
497.24199259540563	53
497.55460616003023	38
497.8672132628833	34
498.17981389488233	43
498.49240804694477	33
498.80499570998882	38
499.11757687493269	36
499.43015153269511	39
499.74271967419531	43
500.0552812903527	33
500.36783637208708	25
500.68038491031865	35
500.99292689596786	32
501.30546231995589	45
501.61799117320385	44
501.93051344663343	37
502.24302913116696	40
502.55553821772639	45
502.8680406972349	45
503.18053656061591	32
503.49302579879225	43
503.80550840268842	38
504.11798436322874	38
504.43045367133772	41
504.74291631794068	43
505.05537229396288	55
505.36782159033015	36
505.68026419796928	45
505.99270010780629	37
506.30512931076862	46
506.61755179778373	44
506.92996755977919	47
507.24237658768345	45
507.55477887242517	49
507.86717440493294	36
508.17956317613692	52
508.49194517696651	59
508.80432039835188	54
509.11668883122377	56
509.42905046651333	72
509.74140529515194	69
510.05375330807146	60
510.36609449620408	79
510.6784288504827	71
510.99075636184011	80
511.30307702120979	92
511.61539081952594	97
511.92769774772296	91
512.23999779673511	100
512.55229095749814	113
512.86457722094724	128
513.17685657801849	123
513.48912901964866	144
513.80139453677384	137
514.11365312033217	150
514.42590476126077	151
514.73814945049787	184
515.05038717898242	177
515.36261793765289	205
515.674841717449	206
515.98705850931037	231
516.29926830417764	240
516.61147109299122	267
516.92366686669254	291
517.235855616223	278
517.54803733252459	315
517.86021200653988	328
518.17237962921183	371
518.48454019148414	393
518.79669368429973	416
519.10884009860365	404
519.42097942534019	458
519.73311165545454	451
520.04523677989266	494
520.35735478960009	525
520.66946567552361	552
520.98156942861021	607
521.29366603980714	667
521.60575550006251	595
521.91783780032426	694
522.22991293154143	686
522.54198088466319	708
522.85404165063949	736
523.16609522042017	788
523.47814158495578	811
523.79018073519785	824
524.1022126620976	929
524.414237356607	955
524.726254809679	978
525.03826501226615	1023
525.350267955322	1039
525.66226362980046	1118
525.974252026656	1169
526.28623313684341	1158
526.59820695131816	1202
526.91017346103558	1247
527.22213265695279	1232
527.534084530026	1352
527.84602907121268	1334
528.15796627147029	1400
528.46989612175753	1442
528.78181861303256	1558
529.09373373625522	1552
529.40564148238468	1618
529.71754184238125	1616
530.0294348072058	1740
530.34132036781943	1713
530.65319851518382	1802
530.96506924026085	1919
531.27693253401355	1950
531.58878838740486	1914
531.90063679139848	2036
532.21247773695859	2130
532.52431121504981	2102
532.83613721663744	2233
533.14795573268668	2266
533.45976675416443	2345
533.7715702720368	2427
534.083366277271	2496
534.395154760835	2538
534.70693571369691	2618
535.01870912682534	2713
535.3304749911897	2786
535.64223329775973	2807
535.95398403750528	2899
536.26572720139768	3040
536.577462780408	3072
536.88919076550792	3100
537.20091114767	3153
537.512623917867	3156
537.8243290670722	3234
538.13602658625985	3290
538.44771646640424	3311
538.75939869848014	3402
539.07107327346307	3417
539.38274018232948	3398
539.69439941605549	3481
540.0060509656181	3490
540.31769482199547	3568
540.62933097616542	3567
540.94095941910655	3653
541.25258014179838	3503
541.56419313522042	3522
541.87579839035334	3514
542.18739589817756	3480
542.49898564967464	3524
542.81056763582671	3426
543.12214184761638	3457
543.43370827602621	3383
543.74526691204	3398
544.05681774664208	3271
544.368360770817	3337
544.67989597555	3175
544.99142335182682	3164
545.30294289063409	3083
545.61445458295839	3008
545.92595841978709	2962
546.23745439210893	2892
546.54894249091183	2818
546.860422707185	2822
547.17189503191855	2812
547.48335945610256	2751
547.79481597072765	2621
548.1062645667854	2569
548.41770523526793	2463
548.7291379671675	2441
549.04056275347762	2442
549.35197958519143	2350
549.66338845330381	2302
549.9747893488094	2311
550.28618226270328	2204
550.597567185982	2165
550.90894410964177	2114
551.22031302467974	2053
551.531673922094	2068
551.84302679288237	2038
552.154371628044	1932
552.4657084185784	1932
552.77703715548557	1868
553.08835782976632	1831
553.39967043242177	1831
553.71097495445372	1778
554.02227138686465	1797
554.33355972065783	1743
554.64483994683644	1694
554.95611205640512	1670
555.2673760403685	1662
555.57863188973181	1633
555.88987959550138	1628
556.2011191486838	1595
556.512350540286	1603
556.82357376131608	1545
557.13478880278228	1572
557.44599565569376	1501
557.75719431105983	1503
558.0683847598915	1477
558.37956699319864	1456
558.6907410019935	1504
559.001906777288	1396
559.31306431009432	1437
559.62421359142661	1400
559.93535461229794	1383
560.24648736372365	1421
560.55761183671825	1361
560.86872802229777	1407
561.17983591147856	1375
561.49093549527777	1369
561.802026764713	1397
562.11310971080252	1327
562.42418432456532	1353
562.73525059702069	1374
563.0463085191891	1371
563.35735808209108	1366
563.66839927674812	1355
563.97943209418247	1362
564.2904565254164	1353
564.60147256147377	1362
564.91248019337809	1358
565.22347941215435	1355
565.53447020882743	1369
565.84545257442312	1370
566.15642649996857	1357
566.46739197649049	1338
566.77834899501681	1364
567.08929754657584	1408
567.40023762219687	1423
567.71116921290945	1407
568.02209230974415	1349
568.33300690373221	1426
568.64391298590488	1452
568.9548105472951	1475
569.26569957893525	1484
569.57658007185944	1389
569.88745201710174	1441
570.1983154056976	1469
570.509170228682	1516
570.82001647709194	1436
571.13085414196394	1448
571.44168321433563	1534
571.75250368524576	1550
572.06331554573273	1552
572.37411878683668	1566
572.68491339959758	1570
572.99569937505646	1700
573.306476704255	1639
573.61724537823591	1623
573.92800538804158	1626
574.23875672471615	1675
574.5494993793036	1702
574.86023334284937	1730
575.17095860639859	1783
575.48167516099829	1729
575.79238299769543	1756
576.10308210753715	1822
576.41377248157266	1805
576.724454110851	1913
577.03512698642157	1864
577.345791099335	1877
577.65644644064275	1940
577.96709300139639	1915
578.27773077264885	1937
578.588359745453	1883
578.89897991086309	1939
579.209591259934	2030
579.5201937837204	1921
579.83078747327909	1963
580.14137231966617	2013
580.45194831394	1991
580.76251544715763	2058
581.07307371037882	2072
581.38362309466288	2024
581.69416359106981	2028
582.004695190661	2069
582.315217884498	2044
582.62573166364314	2044
582.93623651915971	2100
583.24673244211147	2034
583.557219423563	2074
583.86769745457946	2006
584.178166526227	2068
584.4886266295722	2028
584.79907775568256	2027
585.109519895626	1989
585.41995304047168	2035
585.73037718128921	2069
586.04079230914874	2045
586.3511984151213	1987
586.661595490279	2028
586.97198352569387	2006
587.28236251243925	1941
587.59273244158919	1936
587.90309330421849	1882
588.21344509140226	1908
588.523787794217	1865
588.83412140373946	1885
589.14444591104711	1848
589.45476130721863	1888
589.76506758333312	1864
590.07536473047026	1826
590.38565273971062	1700
590.69593160213549	1810
591.00620130882726	1767
591.31646185086856	1668
591.626713219343	1732
591.936955405335	1615
592.24718839992943	1666
592.55741219421213	1621
592.86762677927	1568
593.1778321461901	1576
593.48802828606051	1492
593.79821518997028	1556
594.10839284900908	1457
594.418561254267	1471
594.72872039683523	1497
595.03887026780592	1436
595.34901085827141	1461
595.65914215932514	1365
595.96926416206145	1312
596.27937685757513	1341
596.58948023696223	1328
596.89957429131891	1359
597.20965901174259	1328
597.51973438933123	1283
597.82980041518374	1281
598.13985708039957	1288
598.44990437607919	1170
598.75994229332355	1189
599.0699708232346	1183
599.37998995691544	1141
599.68999968546916	1165
600	1153
600.309990891613	1116
600.61997235141428	1163
600.92994437051038	1111
601.23990694000838	1065
601.54986005101671	1031
601.85980369464437	1023
602.16973786200083	1013
602.47966254419691	1010
602.78957773234413	974
603.09948341755444	975
603.40937959094072	963
603.71926624361674	988
604.02914336669721	926
604.33901095129738	959
604.64886898853342	941
604.95871746952207	917
605.26855638538143	900
605.57838572722972	872
605.88820548618662	865
606.198015653372	862
606.50781621990723	849
606.81760717691361	839
607.1273885155141	872
607.43716022683213	859
607.74692230199173	820
608.05667473211827	847
608.366417508337	792
608.67615062177526	825
608.98587406356012	768
609.29558782482025	778
609.60529189668432	821
609.914986270283	809
610.22467093674629	780
610.53434588720631	800
610.84401111279533	765
611.15366660464667	758
611.46331235389448	753
611.77294835167379	782
612.08257458911987	803
612.39219105736993	800
612.70179774756116	775
613.01139465083145	777
613.32098175832061	763
613.63055906116813	723
613.940126550515	734
614.24968421750259	756
614.5592320532736	742
614.86877004897121	710
615.17829819573967	699
615.48781648472391	747
615.79732490706976	728
616.10682345392388	734
616.416312116434	719
616.72579088574855	736
617.03525975301636	729
617.34471870938819	692
617.65416774601442	668
617.96360685404693	699
618.2730360246386	710
618.58245524894289	716
618.89186451811429	666
619.20126382330761	683
619.51065315567973	675
619.82003250638707	683
620.1294018665875	690
620.43876122743984	721
620.74811058010368	697
621.05744991573931	676
621.36677922550848	704
621.67609850057283	685
621.98540773209584	666
622.294706911241	706
622.60399602917357	701
622.9132750770591	680
623.22254404606372	733
623.53180292735556	730
623.84105171210263	702
624.15029039147385	714
624.45951895664	691
624.76873739877112	680
625.07794570904	703
625.38714387861887	702
625.69633189868114	703
626.00550976040188	688
626.314677454956	706
626.62383497352039	702
626.93298230727157	676
627.24211944738806	699
627.55124638504878	664
627.86036311143346	704
628.16946961772283	702
628.47856589509888	691
628.787651934744	669
629.09672772784143	682
629.405793265576	693
629.71484853913262	713
630.02389353969772	683
630.3329282584582	689
630.64195268660217	684
630.95096681531857	672
631.25997063579712	675
631.56896413922857	718
631.87794731680458	690
632.18692015971783	710
632.49588265916168	668
632.80483480633052	664
633.11377659241964	646
633.42270800862525	658
633.7316290461448	621
634.04053969617576	672
634.34943994991761	650
634.65832979857032	689
634.96720923333419	664
635.27607824541144	683
635.58493682600476	656
635.89378496631753	626
636.20262265755457	635
636.5114498909212	642
636.820266657624	642
637.12907294887	641
637.43786875586761	639
637.74665406982649	627
638.05542888195623	670
638.36419318346827	617
638.6729469655744	622
638.981690219488	618
639.29042293642249	614
639.59914510759313	610
639.90785672421543	602
640.21655777750652	572
640.525248258684	585
640.83392815896627	605
641.14259746957316	617
641.4512561817254	620
641.759904286644	551
642.06854177555192	560
642.3771686396725	570
642.68578487022978	579
642.9943904584494	570
643.30298539555781	580
643.611569672782	542
643.92014328135	544
644.22870621249149	558
644.53725845743611	561
644.84580000741551	542
645.15433085366135	531
645.4628509874068	514
645.771360399886	526
646.07985908233411	510
646.38834702598649	482
646.69682422208041	497
647.00529066185379	488
647.31374633654571	482
647.62219123739555	502
647.93062535564445	472
648.23904868253408	486
648.54746120930747	489
648.85586292720814	475
649.16425382748116	467
649.47263390137175	479
649.7810031401275	462
650.08936153499508	464
650.397709077224	464
650.7060457580634	443
651.01437156876443	459
651.32268650057836	438
651.63099054475822	422
651.9392836925573	427
652.2475659352308	401
652.5558372640337	433
652.864097670223	418
653.17234714505639	422
653.48058567979251	412
653.78881326569069	390
654.097029894012	424
654.40523555601794	407
654.71343024297119	376
655.02161394613529	392
655.329786656775	379
655.63794836615625	409
655.94609906554524	370
656.25423874621	369
656.56236739941926	404
656.87048501644233	357
657.17859158855072	398
657.48668710701565	351
657.79477156311	362
658.10284494810753	369
658.41090725328309	361
658.71895846991254	354
659.02699858927269	359
659.33502760264162	344
659.643045501298	340
659.951052276522	337
660.25904791959431	362
660.56703242179719	338
660.87500577441324	326
661.182967968727	335
661.49091899602331	319
661.79885884758835	332
662.10678751470925	325
662.41470498867443	329
662.72261126077262	330
663.03050632229451	308
663.33839016453112	313
663.646262778775	298
663.95412415631949	321
664.26197428845876	309
664.56981316648864	332
664.87764078170574	297
665.1854571254072	291
665.49326218889189	275
665.80105596345936	284
666.10883844041075	300
666.41660961104731	288
666.72436946667176	317
667.03211799858855	303
667.33985519810233	281
667.64758105651879	301
667.95529556514543	288
668.26299871529011	285
668.57069049826214	268
668.87837090537164	301
669.18603992793	273
669.49369755724945	264
669.80134378464345	277
670.10897860142654	265
670.41660199891419	281
670.7242139684231	278
671.031814501271	273
671.33940358877658	260
671.6469812222598	263
671.95454739304114	274
672.26210209244323	281
672.56964531178858	275
672.87717704240151	265
673.1846972756075	262
673.4922060027327	262
673.79970321510427	252
674.107188904051	279
674.41466306090217	266
674.72212567698853	276
675.02957674364188	255
675.33701625219487	259
675.64444419398137	253
675.95186056033651	269
676.25926534259622	267
676.566658532098	265
676.87404012017987	243
677.181410098181	267
677.48876845744235	264
677.79611518930471	273
678.10345028511153	244
678.41077373620612	262
678.71808553393328	242
679.02538566963938	261
679.33267413467092	249
679.63995092037635	254
679.94721601810488	253
680.254469419207	259
680.5617111150342	227
680.86894109693878	255
681.17615935627464	265
681.48336588439668	235
681.7905606726606	226
682.09774371242372	244
682.40491499504378	235
682.71207451188059	246
683.01922225429394	235
683.32635821364579	249
683.63348238129879	231
683.94059474861626	254
684.24769530696358	231
684.55478404770622	248
684.86186096221172	227
685.16892604184807	223
685.47597927798483	243
685.78302066199251	255
686.0900501852426	228
686.397067839108	232
686.70407361496234	270
687.0110675041808	220
687.31804949813977	254
687.62501958821633	237
687.93197776578893	242
688.23892402223714	228
688.54585834894158	251
688.85278073728443	244
689.15969117864836	244
689.46658966441771	216
689.77347618597776	210
690.08035073471478	223
690.38721330201633	213
690.6940638792712	229
691.00090245786953	204
691.30772902920216	210
691.61454358466085	199
691.92134611563984	234
692.22813661353268	219
692.53491506973558	236
692.84168147564515	248
693.14843582265939	215
693.45517810217711	217
693.76190830559938	213
694.06862642432679	227
694.37533244976225	235
694.68202637330967	227
694.98870818637374	231
695.29537788036055	214
695.60203544667763	217
695.90868087673323	231
696.21531416193693	220
696.52193529369947	212
696.82854426343272	238
697.13514106255025	198
697.44172568246574	216
697.74829811459517	214
698.05485835035472	192
698.3614063811624	217
698.66794219843712	224
698.97446579359939	204
699.2809771580703	216
699.58747628327251	237
699.89396316062937	227
700.20043778156628	206
700.50690013750921	197
700.81335021988525	225
701.11978802012311	222
701.42621352965227	198
701.73262673990382	177
702.03902764230963	201
702.34541622830272	214
702.65179248931815	200
702.95815641679087	209
703.26450800215821	214
703.57084723685773	210
703.87717411232916	191
704.18348862001255	199
704.48979075135	198
704.79608049778358	205
705.102357850758	200
705.40862280171837	196
705.71487534211087	202
706.02111546338358	199
706.327343156985	230
706.63355841436521	177
706.93976122697552	189
707.2459515862688	195
707.5521294836982	204
707.85829491071911	183
708.16444785878764	201
708.47058831936079	201
708.7767162838976	199
709.08283174385747	187
709.3889346907016	165
709.69502511589235	166
710.00110301089308	183
710.3071683671684	188
710.61322117618442	197
710.919261429408	194
711.22528911830784	174
711.53130423435323	197
711.83730676901519	177
712.143296713766	191
712.44927406007832	187
712.75523879942739	175
713.06119092328856	180
713.36713042313875	168
713.67305729045688	174
713.97897151672146	166
714.28487309341392	165
714.59076201201583	188
714.896638264011	184
715.202501840883	170
715.50835273411792	184
715.814190935203	182
716.120016435626	167
716.42582922687666	171
716.73162930044543	179
717.03741664782422	170
717.34319126050627	178
717.64895312998624	163
717.95470224775966	172
718.2604386053232	182
718.5661621941756	192
718.871873005816	168
719.177571031745	159
719.4832562634648	172
719.78892869247875	166
720.0945883102911	148
720.40023510840751	165
720.70586907833547	166
721.01149021158278	167
721.31709849965921	174
721.62269393407587	159
721.92827650634456	144
722.23384620797844	145
722.53940303049239	172
722.84494696540264	156
723.15047800422587	153
723.45599613848071	162
723.76150135968714	144
724.06699365936583	160
724.37247302903927	156
724.67793946023119	169
724.98339294446589	148
725.28883347327007	148
725.59426103817088	154
725.89967563069717	154
726.20507724237882	150
726.51046586474706	139
726.81584148933484	157
727.12120410767568	161
727.42655371130468	162
727.7318902917583	147
728.0372138405744	154
728.34252434929192	159
728.64782180945144	145
728.95310621259432	139
729.25837755026339	139
729.56363581400308	144
729.868880995359	130
730.17411308587725	154
730.479332077107	132
730.78453796059694	139
731.089730727898	143
731.39491037056212	152
731.70007688014277	129
732.00523024819449	130
732.3103704662733	154
732.6154975259368	135
732.920611418743	157
733.22571213625179	130
733.53079967002486	144
733.83587401162436	170
734.140935152614	132
734.44598308455954	128
734.75101779902673	146
735.05603928758387	133
735.36104754179951	128
735.66604255324489	140
735.97102431349117	134
736.27599281411142	151
736.58094804668042	142
736.88589000277329	136
737.19081867396767	144
737.49573405184185	140
737.80063612797528	140
738.10552489394911	142
738.41040034134573	137
738.715262461749	120
739.02011124674357	148
739.32494668791628	144
739.6297687768548	152
739.9345775051479	127
740.23937286438581	147
740.544154846161	134
740.84892344206571	121
741.15367864369489	142
741.45842044264407	127
741.76314883051066	142
742.06786379889274	142
742.37256533939023	130
742.67725344360417	143
742.98192810313753	136
743.28658930959375	138
743.591237054578	137
743.89587132969689	128
744.20049212655829	140
744.50509943677173	150
744.80969325194735	133
745.11427356369768	132
745.4188403636357	129
745.72339364337608	144
746.0279333945349	126
746.33245960872955	157
746.63697227757916	127
746.94147139270365	126
747.24595694572429	145
747.55042892826418	129
747.85488733194757	134
748.1593321484	139
748.46376336924857	130
748.76818098612148	124
749.07258499064847	148
749.37697537446081	131
749.68135212919071	129
749.98571524647218	132
750.29006471794037	140
750.594400535232	142
750.89872268998511	140
751.20303117383878	155
751.50732597843387	145
751.81160709541268	124
752.11587451641844	117
752.42012823309631	108
752.72436823709234	121
753.02859452005441	126
753.33280707363133	140
753.63700588947393	119
753.9411909592335	130
754.2453622745636	120
754.54951982711907	124
754.85366360855551	121
755.15779361053046	120
755.46190982470273	112
755.76601224273259	125
756.07010085628144	132
756.37417565701276	135
756.67823663659044	118
756.98228378668023	115
757.28631709894989	115
757.59033656506767	129
757.8943421767035	128
758.198333925529	129
758.50231180321691	107
758.80627580144142	127
759.11022591187839	131
759.41416212620447	122
759.71808443609871	124
760.02199283324046	133
760.32588730931127	106
760.62976785599369	115
760.933634464972	118
761.2374871279319	112
761.54132583655985	113
761.84515058254465	146
762.14896135757624	133
762.45275815334548	124
762.75654096154483	115
763.060309773869	128
763.36406458201316	121
763.66780537767431	137
763.97153215255048	130
764.27524489834184	130
764.57894360674959	129
764.88262826947619	100
765.18629887822578	101
765.48995542470391	125
765.79359790061756	119
766.09722629767509	122
766.40084060758625	122
766.70444082206211	135
767.0080269328156	121
767.311598931561	119
767.61515681001367	108
767.91870055989057	108
768.22223017291049	106
768.52574564079293	120
768.82924695525924	104
769.13273410803265	120
769.43620709083712	91
769.73966589539828	117
770.04311051344348	122
770.34654093670088	113
770.64995715690134	106
770.95335916577562	94
771.25674695505688	115
771.56012051647963	106
771.86347984177951	116
772.16682492269433	105
772.47015575096225	109
772.77347231832391	121
773.07677461652111	106
773.38006263729665	98
773.6833363723955	97
773.98659581356355	99
774.28984095254827	110
774.59307178109918	110
774.896288290966	107
775.19949047390151	115
775.50267832165844	120
775.80585182599236	103
776.10901097865917	114
776.41215577141656	105
776.71528619602452	105
777.01840224424336	105
777.32150390783556	107
777.62459117856474	102
777.92766404819622	101
778.23072250849657	98
778.53376655123429	102
778.83679616817881	100
779.13981135110134	105
779.44281209177461	93
779.74579838197258	104
780.048770213471	92
780.351727578047	88
780.65467046747926	111
780.95759887354757	108
781.26051278803368	93
781.56341220272066	104
781.866297109393	101
782.16916749983682	98
782.47202336583985	95
782.77486469919074	109
783.07769149168018	103
783.38050373510055	84
783.683301421245	92
783.98608454190855	93
784.28885308888812	103
784.59160705398142	102
784.89434642898823	100
785.19707120570922	111
785.49978137594758	108
785.80247693150682	107
786.10515786419273	92
786.4078241658126	122
786.71047582817482	91
787.01311284308906	94
787.31573520236782	104
787.61834289782382	110
787.92093592127151	82
788.22351426452747	91
788.52607791940909	91
788.82862687773581	82
789.1311611313281	94
789.43368067200834	81
789.73618549160017	91
790.03867558192928	70
790.341150934822	108
790.64361154210712	83
790.946057395614	79
791.24848848717443	91
791.550904808621	80
791.85330635178855	85
792.15569310851276	93
792.45806507063128	93
792.76042222998342	79
793.06276457840909	95
793.36509210775091	109
793.66740480985231	101
793.96970267655854	101
794.27198569971642	85
794.574253871174	88
794.87650718278144	91
795.17874562638985	86
795.48096919385193	76
795.78317787702235	91
796.08537166775727	97
796.38755055791376	80
796.68971453935114	71
796.99186360392969	96
797.29399774351236	76
797.596116949962	103
797.89822121514442	76
798.20031053092623	84
798.5023848891758	95
798.80444428176293	89
799.10648870055945	79
799.40851813743791	75
799.71053258427355	92
800.01253203294175	83
800.31451647532083	92
800.61648590328957	77
800.91844030872937	79
801.2203796835222	87
801.52230401955228	93
801.82421330870466	89
802.12610754286675	86
802.42798671392723	83
802.72985081377647	87
803.03169983430587	84
803.333533767409	71
803.635352604981	90
803.93715633891793	91
804.23894496111814	89
804.54071846348143	80
804.84247683790852	95
805.14422007630264	75
